# Supplementary material for: Aging-associated decline of phosphatidylcholine synthesis is a malleable trigger of natural mitochondrial aging
Source: Nat Commun. 2026 Apr 18;17:3589. doi: 10.1038/s41467-026-71508-7 (PMC13091796; doi:10.1038/s41467-026-71508-7)
Supplement: Supplementary file 3 — Supplementary Data 1 [file 41467_2026_71508_MOESM3_ESM.xlsx]

## Sheet: Tabelle1
Protein groups	1N01	2N01	3N01	1N05	2N05	3N05	1N10	2N10	3N10	1I01	2I01	3I01	1I05	2I05	3I05	1I10	2I10	3I10	1C01	2C01	3C01	1C05	2C05	3C05	1C10	2C10	3C10
A0A061ACH4;A0A061ACK7;A0A061ADS3;A0A061AKN1;Q95Q10;Q9U1W6;Q9U1W7	77078.1	117213	132012	73654.7	62719.6	93006.7	69506.3	82163	84958.8	86617.3	90514.3	81657.9	73672.7	115264	85866.5	65557	65134.9	44773	118742	104346	92933.9	89641.7	87782	88139.2	64643.7	54975.5	60678.7
A0A061ACL3	1833385	2.25755e+06	2.35082e+06	1829328	2.07142e+06	2.03481e+06	1.773e+06	2.0964e+06	1.89053e+06	1.72598e+06	1.63033e+06	1.79305e+06	1.68831e+06	2.07984e+06	1844980	1.77968e+06	1.86582e+06	1.76763e+06	1.91753e+06	2.01682e+06	1823230	2.02765e+06	2.19303e+06	2.13095e+06	2.17829e+06	1.83807e+06	1.91466e+06
A0A061ACN4;A0A061ADX7;O62255	29175.2	50629.3	45770.8	43312.1	43339.8	21676.8	54586	NA	47732.3	65774.6	40586.2	40719.2	42122.9	49149.4	25782.6	34539.3	54904.5	65332.1	NA	54191.2	46896.8	NA	26600.3	23477.7	47255	NA	40506.8
A0A061ACR1;F5GUA3;Q22498;Q2XN02	1.61408e+06	1.47026e+06	1.58223e+06	1461033	1.49353e+06	1.4252e+06	1.33854e+06	1.41924e+06	1.38316e+06	1392479	1352256	1.42629e+06	1.37659e+06	1.39731e+06	1.40348e+06	1.28228e+06	1.32608e+06	1279243	1.37308e+06	1662819	1.42864e+06	1.62722e+06	1.5838e+06	1643905	1.50734e+06	1.42886e+06	1.471e+06
A0A061ACU2;A0A061AE33;A0A061AJB7;C6KRJ3;D0VWN8;H9G2S2;H9G2S3;Q17897	127743	146040	139461	198585	213009	216607	351555	376163	375584	158799	179003	152331	242862	258569	222533	285836	259030	258051	143750	165915	155043	237995	236785	229253	320488	366871	388686
A0A061ACU6;D3YT53;Q19370	393164	290481	183097	149035	132364	212459	113516	98680.2	90100	155381	129803	165483	124773	113979	103632	174056	128906	122363	270236	123136	139633	92513.9	126764	196474	130066	104989	113766
A0A061ACY0;Q21224	298042	331977	334417	239810	278077	292456	277846	298512	342888	346270	338725	275991	329637	370810	342997	295002	319809	308025	342878	322294	334599	361352	339885	343721	334678	337313	351293
A0A061AD21;A0A061AJI9;C1P640;C1P641;G5EEV6;Q21313	4.50011e+06	1.29604e+06	3341460	994883	3.10594e+06	2173461	6.98688e+06	3651243	5.31038e+06	3.20224e+06	1.48777e+06	2.30012e+06	1.22287e+06	964104	993053	2285480	3021477	4476775	1.80043e+06	2.59261e+06	5384130	4.25055e+06	2.83967e+06	1.78352e+06	2219941	3.35995e+06	1.5714e+06
A0A061AD39;A0A061AD72;A0A061AEC1;A0A061AJK4;A0A061AL87;Q067Y1;Q20109;Q27GQ4	156927	145411	113896	253583	286558	277394	323739	282524	256029	154959	89205.2	150746	160545	190597	169063	173057	199985	228430	135900	169310	106813	193307	200403	190059	235727	240803	213206
A0A061AD47;A0A061AE99;Q86CZ7	8486954	284701	349402	397485	273146	371062	2.56953e+06	286445	205222	452600	506991	1.08975e+06	402054	1.96156e+06	390568	377537	426518	429812	312474	376245	322231	322544	291631	253685	349991	221373	263431
A0A061AE05;Q22501	241937	238320	239290	139669	177559	165881	130425	139771	137330	191967	188783	197066	180149	265851	183167	112991	123177	109103	296595	222664	179788	186579	184430	295551	157135	160820	146568
A0A061AIW1;B3GWD5;O17610	380716	371007	475148	342031	352782	450485	173634	344811	257436	354506	343273	380509	289796	355880	291603	241022	266434	239094	373655	416488	333078	386904	416387	383304	268306	234859	250742
A0A061AL58;O62020	204801	197714	181581	218084	160403	184618	213613	217193	233596	113653	220830	175610	225782	167752	211126	182641	197281	199606	259595	174020	157171	210381	187258	208479	191694	250626	212566
A0A078BPG0;H2KZI2	90434	64423.7	102908	90285.7	80865.8	139162	235947	232896	224269	113689	168078	121959	90483.5	99184.6	77506	NA	NA	NA	97396.1	152075	99245.1	79048.1	110048	76334.9	99275.7	114284	277285
A0A078BPH9	297334	254839	249781	208807	240793	227268	261469	233014	263061	240851	253147	217489	219487	159162	193001	300761	290763	211591	177298	191374	213033	169720	185664	133532	254380	245263	264989
A0A078BPL2	149001	180384	23156.3	262601	229808	114461	360726	314518	170272	125288	66171.8	148746	184247	212152	131600	166603	214108	200659	90786	170866	164650	218211	221771	12054.2	171758	251498	36499.8
A0A078BQL1;O62444;Q2XMY1	110588	112011	86090.8	110782	83587.8	125480	74002.4	89546.8	121958	107870	155929	149329	154316	52519.6	50851	102007	110327	79481.6	118670	112686	112056	112088	97411.7	94635.4	81922.5	84947.2	74328.8
A0A078BQP7;Q9U309	514385	431267	511470	568735	725422	613167	470658	359090	284856	324985	339112	733320	265282	190878	346300	571680	595416	572331	233801	238124	243890	1.0148e+06	328990	439585	707002	646392	466919
A0A078BS63;H1ZUX6	159768	201010	175155	313124	263238	312171	281727	376818	346788	240753	244781	279474	231687	199134	286332	298758	371147	314774	212951	263584	199760	303407	273384	310631	416977	321540	284244
A0A078BTL4;O62437	84893.6	57242.2	NA	47652.8	36672.6	38301.7	NA	26322.9	NA	NA	NA	22318.9	31618.9	NA	72783.7	NA	NA	NA	45210	NA	28968.7	NA	NA	43204.1	34160.3	NA	35292.8
A0A078BTL9;Q9NA34	418471	471722	500486	699482	723694	761741	712913	624047	713379	774189	650862	637508	840410	1.12797e+06	845376	899247	980980	887392	713116	649711	589135	818796	883228	760811	1.01133e+06	1.08644e+06	853450
A0A0K3AQM0;A0A0K3ATK8;G5EDJ5;G5EEA4;G5EF39;O17833	189953	186615	170978	154806	160388	157280	168544	244775	135896	200417	140122	201582	166509	194758	193382	181959	194888	178853	137643	203236	177552	150836	129322	110776	133221	163101	129741
A0A0K3AQN0	684302	632776	720268	419410	412875	462849	438521	481814	463769	351432	391497	472614	572864	472642	417796	1.58017e+06	417095	505208	434440	339429	449817	375288	397339	436209	512483	462859	400412
A0A0K3AQN5;A0A0K3AU66;A0A0K3AWK1;G5EDF9	308152	275880	270825	753424	536716	588404	1.23859e+06	1.11168e+06	1131626	286516	271263	285728	389544	368596	347060	501521	569166	611432	280522	358688	304108	378451	416031	376524	717449	748065	733817
A0A0K3AQT9;A0A0K3ATS5;A0A0K3AUC6;A0A0K3AWP8	47550.9	33356	35661.8	111683	54368.4	265195	200718	236933	52630.5	26496.1	82390.9	620993	23325.5	25848.8	53489.5	42412.9	223385	326123	149096	1.02023e+06	32729.2	170507	30324.7	173171	187291	174083	714683
A0A0K3AQU9	165172	122147	125023	186269	139634	171745	164132	193762	200128	210956	189730	161057	208404	132888	157563	178030	158506	164225	207627	130953	137362	138327	151948	162613	143163	159170	173938
A0A0K3AQV8;A0A0K3AUE7;G5EGQ3	96071.1	98286.9	100985	100852	89820.3	91122.3	78688.7	94655.5	97309.7	89781.4	87865.7	81451.1	87232.1	110084	91987.5	85336.3	91472.3	91815.6	88649.5	93250.9	87893.2	101326	107863	114208	112087	96325	86715.9
A0A0K3AQW8;A0A0K3AQX3;A0A0K3ARG1;A0A0K3ARG6;A0A0K3ATV0;A0A0K3ATV3;A0A0K3ATV6;A0A0K3AUG2;A0A0K3AWS4;A0A0K3AWS8;Q09228	44338.8	34919.8	37247.9	357652	71398.4	67342.5	178175	218373	240139	27934.3	29503.5	166586	34226.8	38497	23611.5	70785.3	57085.7	68130	33589.1	232608	28257.8	26126.4	30261.4	500817	319415	252089	329973
A0A0K3AR51;G5EBE8	48822.9	50879.9	108036	37106.2	36536.2	43565.6	203277	42058.2	96047.2	57974.6	57672.5	74879.9	64254.4	49630.5	186342	45646.2	63489.9	78099.9	86036.7	104801	63160.3	149236	43327.3	52181.7	62382.4	49783.2	87254.9
A0A0K3AR76;A0A0K3AU37;P34261	286632	197591	299022	290172	372560	331960	185070	274443	225319	366712	83649.9	107620	174634	349010	241000	181557	235113	170839	487056	319242	355800	333765	362534	381102	303082	281005	297135
A0A0K3ARB4;A0A0K3ARW1;A0A0K3AU63;A0A0K3AUW7;A0A0K3AX73;A0A0K3AX79;C7IVS5;C7IVS6	149179	155730	144803	104165	78017.6	77777.7	71066.8	72003.5	52065.2	95335.7	101424	115150	93504.6	96217.1	85587.9	75362.4	72848.9	73646.6	134897	147732	132170	97331.8	70339.7	94094.3	79128.2	65468.2	77498.5
A0A0K3ARF3;A0A0K3ARS2;A0A0K3AS01;A0A0K3AUA6;A0A0K3AUY6;A0A0K3AX41;A0A0K3AXB1;P34611	333775	292840	282334	192808	194888	197778	172084	171589	149084	171632	227156	236955	239396	195494	190132	210263	180526	184123	189475	208497	170373	206875	222165	199740	177155	133267	142198
A0A0K3ARR4;Q95XZ6	274935	203212	203323	278947	115576	216502	148099	185466	84447	107553	197950	182500	180554	217261	203414	163871	117007	185237	211115	223290	198130	209864	203270	225154	190143	198241	166515
A0A0K3ARZ7;A0A0K3AVH4	667876	598131	529986	342042	478267	447017	275567	218088	189254	508240	566335	671315	438648	374769	299984	333294	435820	245340	458131	544742	420131	344560	343528	346304	199594	343593	188535
A0A0K3AS47;A0A0K3AUI7	741756	670014	637560	681185	630919	1.00216e+06	868366	867447	1.09778e+06	690463	787157	723839	1.4536e+06	1.3557e+06	2.00091e+06	1.46892e+06	1.69905e+06	1.76474e+06	1.36018e+06	1.35907e+06	1.2651e+06	1.11434e+06	1.06514e+06	1.42922e+06	702080	1.84001e+06	1.43736e+06
A0A0K3ASB9;H2L099	147690	137276	135314	127136	143027	138519	124387	173085	159011	111461	147941	129587	162737	125898	126298	158258	130238	143076	125767	111846	122489	133147	122142	146364	145717	120528	176901
A0A0K3ASG4;O61397	98869.7	102792	94897.2	96059	93949.4	81426.4	71410.4	76239.2	81787.2	76119.4	97116.8	95876	85321.6	81611.1	88028.9	79719.3	79491	86976.2	75855.7	88634.9	80771.8	77159.8	69260.1	65861.5	63143.2	80252	80055.2
A0A0K3ASH2;O16264	2.21631e+06	2.18798e+06	2.21576e+06	2.2903e+06	2567720	2550738	2212663	2.27036e+06	2.25806e+06	2.56605e+06	2.54763e+06	2.42675e+06	2.47077e+06	2.73187e+06	2.59289e+06	2.1066e+06	2.23445e+06	2.07597e+06	2346821	2195523	2.05261e+06	2.40365e+06	2.72967e+06	2.67752e+06	2172159	2.10449e+06	2109380
A0A0K3ASH9	897566	936117	1.06191e+06	705698	724624	1.01323e+06	485837	453635	753580	944255	862144	897068	814076	1.1237e+06	909318	440975	437179	465841	684614	768738	797113	875278	1.02028e+06	1068060	610157	528634	784802
A0A0K3AT36;A0A0K3AVD7;A0A0K3AYC9;G5EG53	128379	100529	31242.2	88610.6	92761.2	71488	143799	105166	111560	97405.4	131930	164356	121998	104542	105079	136429	94895	144456	85641.2	68367.8	145242	98881.7	91697.4	76535.9	101552	97765	90758.8
A0A0K3ATC0;Q9XTQ6	903842	882686	882481	1.47543e+06	1.58123e+06	1.4151e+06	2.28815e+06	2712906	2.01724e+06	1.04e+06	973011	801719	1.49009e+06	1.34579e+06	1.40764e+06	2.06129e+06	1.92629e+06	1.88514e+06	1.31813e+06	1739142	1.25713e+06	1.50702e+06	1.4612e+06	1.56075e+06	2.20472e+06	2.22499e+06	2.42555e+06
A0A0K3ATP9;Q7Z1Z1	63762.8	63840.6	89521.4	92754.3	94390.8	68284.3	123265	91985.6	85540.4	92514.5	73483.2	46059.2	100866	105515	78074.8	76826.5	92854.8	79034.8	73119.8	33265.7	93412.8	53337.2	102854	119031	66966.1	66868.1	68810
A0A0K3AUD2;Q18408	88711.4	75210	84537.3	121713	116865	122508	160246	167172	157761	112306	124636	124889	137366	200165	141879	150525	174313	163625	113328	96428.2	106708	174719	182557	199646	206272	191854	173203
A0A0K3AUJ9	20248442	18533822	19829342	18612572	21369746	19549140	14552380	14052624	13652385	23059010	20581194	22230442	21779372	22796090	22801962	16159712	16411535	16786116	23561768	24669426	21389172	26887700	29747904	28589588	18501786	18460810	17070826
A0A0K3AUP0;A7KQE9;A8DYS0;A8DYS1;A8DYS3;G5EF03	1.14616e+06	1.03346e+06	1.19086e+06	629540	647808	660603	603998	523751	505388	793778	635487	955173	649498	744729	610737	645088	686359	625289	1.03803e+06	858894	830886	725604	639282	747781	614658	523711	674956
A0A0K3AUZ7;O01583	208703	61418.2	172536	142651	71130.9	60456.6	110798	240124	149520	121306	67358.5	155615	73664.5	133584	72376.4	111345	85995.8	123722	59326.9	127063	129024	113439	122345	86233.8	146149	104352	155669
A0A0K3AVL7;O17395	74345.8	44560.3	59331.4	47005	25119.4	29359.8	88597.1	45319.9	82146.7	70284.9	76119	136476	76390.3	122872	70045.7	67218.8	79988.6	109467	46215.3	65673.6	78116.4	54243.8	38529.4	31376.8	104995	114600	121351
A0A0K3AVS5	582811	771309	846692	840501	816197	972924	648967	445948	533863	725102	624354	730542	942789	986540	987867	862402	841128	753466	719916	770940	819373	878929	753735	1.02155e+06	655469	567109	770858
A0A0K3AVV4;A0A0K3AY44;O44557	381386	228852	294380	511840	442608	708554	498205	1.29766e+06	1.05792e+06	346091	314131	384863	221472	654230	348730	308427	358982	383824	481844	599776	304225	656953	742214	675256	425169	488296	373584
A0A0K3AW68	226253	223334	211424	597140	527942	876624	537422	447239	520482	241770	246373	249893	455410	658521	441199	274069	307502	237622	186218	197997	151362	579243	523894	498241	553896	468037	418543
A0A0K3AWB8;Q20947	223051	229164	203294	518497	539658	616356	747864	797133	738898	384337	171108	461357	534961	222235	571835	556387	584751	580350	418422	506386	356213	705084	703208	718237	823708	908578	794100
A0A0K3AWU0;H1ZUV7;H2KYF1;Q95X82	235950	238396	238111	248966	267073	233853	452832	340545	496495	222449	220123	11442.7	240169	32209.1	214409	377312	341389	324414	26151.5	185404	192258	227883	39568.9	291007	384158	403386	395629
A0A0K3AYJ1;Q19698	2.66714e+06	1.72681e+06	1.8668e+06	1.18918e+06	1.47266e+06	1.52353e+06	904826	918858	649089	980780	789920	801224	1.04989e+06	1.0688e+06	834512	536284	561606	459716	1.17492e+06	940955	954406	868797	950309	736663	487904	718082	310354
A0A0M7REA1;C0Z1Y2	25530.1	30858.5	32328	28070	21481.7	25914.6	18485.4	34267.6	26913.5	35761.6	41125.9	37977	25097.2	33323.1	26971.2	16532.7	27396.1	20765.7	33708.6	39710.7	35911.6	24353.3	24551.6	23646	25803.9	25770.5	24340.8
A0A0M7RF98;A0A0M9JJ78	154314	140253	143632	271337	55490.6	NA	NA	NA	NA	177952	150737	137088	83071.5	155889	72449.3	231515	59961.6	95200.4	109206	98258	122572	143555	140255	142814	151564	238586	398740
A0A0M7RFE9	1.55352e+06	1.10051e+06	1.24441e+06	6.05949e+06	8.07824e+06	5635876	3.1167e+06	13915828	788840	1.02562e+06	1212063	1.3113e+06	2.19501e+06	2.9143e+06	1.89528e+06	4.3256e+06	5462984	4881833	2.54101e+06	178134	1.79787e+06	2.80274e+06	3.23232e+06	2074291	4.15787e+06	6866668	1.50126e+06
A0A0S4XR31;H2L045;H2L046	119017	135314	152704	108454	126068	111696	127580	89942.3	118168	181622	133708	163760	111307	140537	134200	118828	129000	115663	148993	162534	153315	101951	148565	139776	127814	104600	114719
A0A0S4XR36;O01808	940279	895729	829974	732366	711129	791870	787623	885765	874056	943100	740305	776656	792737	1.02147e+06	841780	640440	865387	853089	1.01238e+06	856516	919304	843492	872557	722557	918061	883436	917830
A0A0S4XR43	444451	461505	491686	304273	302780	325266	445149	498650	666249	398381	371270	303884	332778	397572	343275	276378	309932	300804	410908	436309	431467	329383	360368	337728	482496	418987	517390
A0A0S4XR45;Q23238	177495	150964	134585	111545	97030.1	94072.1	204158	197575	203046	118607	105339	117134	163648	120106	99674.9	140567	120300	147126	88866.2	131018	134947	60985	63807.6	83049	155904	155421	159395
A0A0S4XR63;A0A0S4XR87;A0A0S4XRA5;A0A0S4XRY0;Q9GZI6	131899	125123	132789	169844	156163	182148	253608	246469	277604	172153	162131	176178	139581	159447	147177	151640	184433	176642	135030	156043	154608	171479	167974	164587	227447	229808	217950
A0A0T7CIX3	140248	138699	124891	158050	180269	159668	158611	155221	158092	146162	118505	125988	121308	135562	144160	120446	110940	124801	137697	138166	132801	133920	124675	120775	168223	155692	139856
A0A131MAU8;A0A131MAZ4;A0A131MBF0;Q09931	133163	181803	202070	155498	159341	182877	186892	221911	241429	172437	194829	158836	191145	214002	183766	189532	179816	161610	218450	183866	193592	219676	215497	244783	209336	185682	262151
A0A131MBB2;Q18916	545059	494591	517129	598611	653159	739430	391869	401374	350222	403812	466950	515385	532014	696733	578332	288754	356028	308626	560813	637241	534835	608501	591817	603605	320574	322714	257408
A0A131MBC3;A0A131MCY4;G5EER7;G5EG67	571396	548459	541878	378045	496758	397748	439628	567779	501418	420921	419178	401671	394508	511970	324266	462502	527856	465839	567724	521862	466967	287127	352330	260864	475614	445919	521964
A0A131MBU3	1025788	965909	947870	2.13534e+06	1.85948e+06	1.73939e+06	2.79433e+06	2.65764e+06	2351055	1.39924e+06	1.23829e+06	1.39632e+06	1.27739e+06	1.02145e+06	1405194	1385495	1.82076e+06	1.71304e+06	1.3332e+06	1.51897e+06	1.37263e+06	1.32913e+06	1.33162e+06	1.23773e+06	2.25929e+06	2.37616e+06	1.80875e+06
A0A131MC59;A0A131MCX4	150368	141456	127453	106988	126033	115789	99287.2	105474	103034	108884	138201	123683	136703	144601	130274	129233	124973	125178	164851	136790	126534	116727	81140.3	131345	118316	123977	128579
A0A131MCR8;A0A131MCX1;P46941	2.71007e+06	3.91159e+06	20621892	3557598	35526000	37185488	58768692	69310688	53938212	2.84026e+06	22995702	4.04857e+06	25225946	23454874	3.91308e+06	34488260	4777486	4813055	20624372	27472986	21818902	4.54675e+06	36882420	37894784	47637504	3.63059e+06	3.84534e+06
A0A131MD37	2.78484e+06	2.77916e+06	1.46137e+06	1.82368e+06	154773	3.41049e+06	1136063	211970	137801	3.48708e+06	2.11247e+06	3.35242e+06	2109905	55292.3	1.19791e+06	1.06545e+06	597012	1.33271e+06	177894	210588	3.20775e+06	102187	101051	124931	1.82775e+06	483105	348963
A0A9S2	210992	558138	354278	564699	512291	615042	169415	185538	167878	709198	625963	8959340	569265	615204	616947	550461	542025	220602	753639	771808	9051866	702730	615129	708528	565825	494192	461088
A0PD34	4495.1	9772.2	12031.5	12295.9	9673.54	10789	11516	14394.1	16034.5	9720.84	13802.4	13445.6	9729.82	15603.6	8007.93	9209.55	9976.61	10569.7	11824.3	17326.1	15771.8	13345.5	14629.3	13927.4	12823.5	13465.6	13403.8
A2V8C3	428272	347762	354020	129239	99714.4	138332	147287	177981	115307	459241	466161	452816	452750	830198	402084	578456	490909	507139	681732	777425	694795	342610	731274	363775	369778	329748	336132
A2V8C8	185225	132029	796960	118349	124487	80515.5	109822	2.42943e+06	1.65635e+06	104249	909393	639109	187036	3318065	1.01869e+06	140857	139080	155717	1190301	169346	853422	1.06633e+06	1522419	1.28597e+06	191459	184383	2.63914e+06
A3FPK9	42534.6	61948.7	84732	115939	74145.2	37874.7	182421	213691	136218	181167	102960	147998	85574.9	111085	78644.6	251053	285358	315086	178199	88653.1	132035	89661	69655.2	55302.6	140468	179097	152185
A3FPL3	80001.7	69985.5	79459.3	37212.7	25752.6	28804.8	16751.9	11509.4	16500	39865.8	51641.7	42487.2	33595.9	29705.1	31769.1	28225.4	25616.7	25469.3	62300.5	79365	60956	44246	35012.8	29358	15564.5	15732.6	16412.4
A3QM97	80196.2	82988.1	74130.4	96943.4	104765	127470	92368.6	67414.2	95908.3	101085	106259	95095.6	80350.9	131527	87813.1	72603.4	81312.1	65618.6	108080	107013	81242.9	111349	147961	123828	95954.6	103269	100308
A3QM98	307104	225231	302522	181218	108126	106934	219143	189114	158284	321915	339582	510803	137686	455509	198148	66407.1	184761	227983	287464	272537	206497	175281	154700	152813	157970	103497	155172
A3QMB6	45336.8	58682.9	63108.3	56745.1	59784.7	64146.3	28548	72209.1	48546.6	55208.5	52522.3	68855.3	56990	69212	58109.7	54721.9	60612.2	56179.8	68710.9	77707.5	64616	86970.3	80400.8	74323.1	70481.4	47509.2	44875.7
A3QMB7	107754	131380	134355	102937	180866	128151	97643.2	152677	147398	185729	68491.5	95627.8	87942.5	238478	148400	127867	134032	118965	162983	196425	88665.5	160556	155961	155431	137438	113121	148710
A3QMB9;E1TU65	108558	97480.1	95777.9	104179	88472.8	100408	74924.7	101032	91469	108813	93670.9	75669.4	90975.6	100509	87764.6	86172.3	95368.6	94315	83033.3	88357.5	96322.3	103393	98652	124399	115519	95453.7	99368.3
A3QMC2;G5EFT4	580435	622716	618130	595615	685765	608356	644848	701850	716413	648942	642346	654290	708193	745710	660703	659309	791465	746693	667208	761049	684632	724960	808152	760528	854524	858838	896046
A3QMC5	19926720	21359950	22582058	14804239	14052449	13248656	10176395	11467823	9752822	17439312	15207089	16364742	12590082	14148183	13271583	11391762	11466165	12467983	18576710	17635938	17261450	13700066	12983092	14342224	10961474	10375119	11650012
A3QMC6	376647	300234	281400	388651	417498	370566	465066	465957	473709	318707	354703	331336	447792	415573	440760	484682	546062	548284	279575	286241	284881	399864	434047	412644	592559	578679	603580
A3QMC8	203138	195405	192968	160711	164179	189010	140141	162685	155395	197915	179148	201718	168069	204823	203237	138705	143603	152484	241017	235415	219510	223232	212641	228992	168215	163639	169651
A4UVK2	236917	162571	172749	223552	222329	209490	246962	252157	304083	212409	209629	214316	204871	220178	228975	371591	330717	212084	132957	160483	158399	158754	207139	178831	216593	218766	283318
A4V4W2	1.50517e+06	672140	695493	1.62388e+06	1.7676e+06	1.73312e+06	1.75454e+06	1.90768e+06	1802418	691187	1.36217e+06	1.18175e+06	1.43522e+06	1.53874e+06	1.43627e+06	1.28006e+06	1.68268e+06	1.52442e+06	1.56355e+06	928506	728508	1.74324e+06	3265789	1.70955e+06	1.7042e+06	1.65852e+06	1.70375e+06
A5A8P5	533209	785633	698555	511002	529936	574748	442068	464287	565994	799014	498707	498279	652705	642239	558111	559173	485764	527531	995783	1.40973e+06	1.07804e+06	1.15509e+06	1.19992e+06	886883	1.06318e+06	788044	1.17354e+06
A5A8Q9;B1V8A0;O61843	409330	371649	410393	329880	317044	337321	415823	361371	430296	461002	374688	379345	361951	376890	396820	384351	361616	430372	363665	349431	376702	343984	388101	379511	418118	420243	458946
A5HU91	235076	163264	91412.4	307037	360814	317835	687537	787493	819365	232517	256687	237549	597332	459085	538619	902961	826933	977880	226169	288532	220728	408745	392275	341918	974019	804727	848762
A5HU97	113958	89624.8	160376	284767	286617	297315	574271	416169	569176	95639.4	47633.4	52009.2	196671	929082	235746	330112	324269	353689	67381.6	50318.8	23522.3	444366	344703	218131	218349	201395	298973
A5HU98;P91425	405674	358916	362896	333891	303664	322113	385653	409150	378451	372886	336817	361221	295947	310627	314864	311336	355138	345733	339164	367412	370270	309613	295234	343472	405858	278394	366331
A5HWA4;Q9XW51	71404.8	79756.8	91150.3	49160.1	62501.3	49930.1	67155.1	106254	127544	59646.5	57939.4	50352.8	54634	100643	65641	45718.2	51931.7	46351.4	79659.5	70483.3	73777.7	71613	84951.6	80616.5	120739	87251.7	90614.4
A5HWA5;Q9U2F1	69743.2	49203.9	71161.2	40041.6	43005.4	33468.3	19014.8	25832.9	6446.94	47981.7	60270.3	64614.5	35107	51530.8	39377.3	30069.2	30836.3	34016.4	41036.3	70935.1	53579.9	30314.7	14601.4	26254.2	22382.4	16854.3	16875.4
A5HWA6;A5HWA7;A5HWA8;Q9U289	81810.8	93689.9	106485	367328	489551	455804	472618	1.02256e+06	492142	88838.4	78759.6	65737.1	129760	239563	120405	216688	292507	187315	162257	236813	145255	224352	272429	199248	326914	352427	249488
A5HWB2;Q9NES9	377553	381163	232594	865494	102562	596954	600385	666979	727992	319888	375617	351045	665372	198928	811033	591523	655880	602559	436205	315074	357982	382186	244744	627909	543321	765858	807058
A5JYS0;A5JYS1	53792.9	95431.3	82309.3	67297.1	83291.9	139355	70763.3	39571	106781	103365	246521	122336	396709	149502	220170	667435	418144	245582	132050	176356	142220	302845	216780	393934	181626	167490	873181
A5JYS8;Q19789	62357.8	74249.2	71294.8	40620.8	52877	35217.1	19845.5	42959.8	27584.3	34011.6	54396.8	54142.7	48957.3	24269.1	50401.3	43860.2	38628.9	31788.2	30481.4	57477.2	44168.7	22157.3	45637.9	22452.6	33068.6	18982.4	31854.6
A5JYT2;Q17581	55053.4	67283.6	67880.5	44446	37453.5	42476.4	150930	130575	188577	58593.6	62142	51318.2	68338.6	60775.4	65049.5	68723.3	61833.9	78353.1	63750.2	57462.3	84675.9	73279.1	59978.4	55633.2	141914	122883	135403
A5JYT9;Q20130;Q8WQF4	28951.4	37874.6	33722.1	31351.6	27753.6	27897.1	76813.1	60663.3	83520.1	33708.2	35301.8	29342.4	40976.5	54750.5	47163.8	36393.5	47889.8	50051.8	27225.2	35528.2	34885	44294.8	36978.1	46117.2	71864.4	65579.7	66441.8
A5JYU1	269840	104252	165832	231685	129183	100477	257981	NA	85085.9	306789	133789	246415	154428	236368	185623	96836.9	256819	258673	181730	287103	226879	214575	264131	77420.3	351075	396557	96695
A5JYU5;O44199	174960	168418	169584	170951	177448	152539	141010	144744	136078	144780	148728	157180	182595	151497	153600	203195	200094	176643	165515	146710	139575	164134	162723	170305	164709	160714	157241
A5JYW9;O01319	90099.5	77847.2	82704.7	67767.5	101494	69696.3	51330.4	115889	142049	97972.6	34179.1	75575	75956.4	116336	92449.4	86263.9	107010	127023	101014	51377.7	78254.1	85519.5	51326.8	96321.7	128626	135217	139964
A5JYX3;P90947	141247	156597	191588	207497	129744	218962	184803	240639	262643	162078	155271	160246	159376	220833	140372	194865	162407	176315	187134	167242	207373	199171	157179	216050	220661	222290	249138
A5JYX4	1.33449e+06	1.12805e+06	1009512	3.34901e+06	3.18218e+06	3.23725e+06	3321888	3.37307e+06	2.4366e+06	975511	1061347	1.00385e+06	1.96694e+06	1.8289e+06	1.70334e+06	2.71471e+06	2939529	2.62417e+06	1.24012e+06	1.37756e+06	1.00396e+06	1.56338e+06	1.60019e+06	1.3254e+06	1.11252e+06	1.64213e+06	965135
A5JYX8	843624	950080	1.03095e+06	579469	610403	706562	552233	837080	801108	794978	896642	1.00103e+06	760135	675685	733376	846739	939098	897094	694708	1021154	869091	791843	670451	710977	923840	864840	863324
A5PEW5;O62414	107078	79742	100853	130066	120033	123151	161709	123669	144547	122374	129273	107761	91143.2	126194	86342.3	74923.8	113500	105135	85828.3	88282	98985.3	75115.2	111221	72195.6	123705	123104	133063
A5PEW7;Q9XXN3	114615	110649	146551	115097	116069	131972	132671	142345	148173	114620	102514	94010.1	103620	156646	106266	103910	104032	118482	109332	111746	115987	121525	124322	148690	137010	NA	135705
A5PEY0	64662.8	45308.7	45649.2	92569.8	40682.7	102034	91316.2	63022.8	83527.7	48551.7	58213.9	74851.2	102093	51543.9	157398	254452	184620	259374	85109.9	57682.9	44204.6	182968	157167	331835	128411	175869	193830
A5PEY3;Q8WQA3	151915	149278	180554	46155.1	62415.4	66630.2	44872.1	NA	114844	167962	97471.7	145062	94370.9	79656.8	90143.7	87543.4	101337	72905.1	61839.6	163502	132709	72945.7	96384.3	48734.1	91269.9	54735.4	49657.3
A5Z2S4;B2D6K9;Q18696	372487	399213	432047	184574	439310	495762	306490	555188	438857	484855	448272	423403	508729	631889	500355	607419	665583	590053	461434	475755	466117	650098	671225	624525	434890	284802	595521
A5Z2S7;Q9XVX0	136254	162803	119729	134111	103453	173096	119371	162522	194387	117822	136008	182897	149567	174549	82657.6	127565	116463	107512	99966.1	166436	138462	193006	101930	119323	146101	136822	197036
A5Z2T6	327275	271681	265826	382481	423033	302291	276359	359118	265355	232048	249594	220359	279171	369128	277361	256820	322140	290230	219935	214599	230941	267600	319143	297486	289997	310394	260493
A5Z2T9;I2HA81	120674	92764.5	86116.3	136231	149765	132473	147321	151982	134337	132393	171596	133982	152349	213608	161772	145809	163041	154280	157970	126300	100582	145916	151900	167530	154203	161430	149421
A5Z2U7	492521	57302.2	50594.5	48224.5	41563.4	65979.2	41670.5	33855.3	67536.7	86754.4	570983	401629	71225	81539	670767	62489.6	44138.2	46385.8	82818	77852.6	76382	159661	49207.1	63545.3	33776.9	25090.8	226470
A5Z2U9	55142.4	NA	58183.8	167972	150071	72493.3	400274	527670	398538	221224	206931	174745	203304	226390	168600	453985	603988	577368	145966	162675	117161	162151	226022	211288	574570	521845	594935
A5Z2V0;A5Z2V1;Q8I4J5;Q9XVN9	88334.6	100220	92662.2	90318.4	71755	83856.3	115945	109054	144817	75440.8	80140.3	76822.8	70370	75514.8	72541.3	73833.7	69085.1	77570.7	53167.3	84631.6	71825.3	59665.3	54721.9	71425.5	119938	117525	134519
A5Z2V3;O45247	382174	354376	390451	340234	355665	360451	383518	341414	356635	310733	325959	323284	412431	459126	362244	413850	420968	406231	425079	344054	323542	384400	413003	492906	321952	358087	336999
A5Z2V7;Q95QM9	89673.1	84811.5	98596.9	71094.9	144340	126220	93860.3	126740	104342	85879.9	91404.4	80260.4	107515	70540.4	62771.7	127630	71617.7	95158.3	77284.2	203428	102132	167755	54043	107503	88962.7	85529.4	106166
A5Z2W3	1.77979e+06	1.2921e+06	1.391e+06	2.57949e+06	2568469	2.54166e+06	3.23118e+06	3383143	3.52487e+06	2.16294e+06	2.34182e+06	2.27407e+06	2.91301e+06	3.58914e+06	3.11141e+06	3.7547e+06	3.53896e+06	3367702	1.49345e+06	1.46005e+06	1.39217e+06	2258999	2.3893e+06	2.38904e+06	2778221	3119245	3.21579e+06
A5Z2W6	226912	206376	252141	202861	278527	301163	107490	148133	255985	299356	314417	348901	245429	291483	259912	271176	150632	148370	315266	430196	345360	416077	454999	364208	187118	163463	174318
A5Z2W7;O45637	93663.1	73940.8	121473	169655	190570	154846	190975	368178	202638	256848	173731	163040	213439	125998	202742	492420	199229	362238	231294	164737	128531	209555	232365	231793	568225	577484	518603
A5Z2X2	71171.6	66026.7	78512.9	71965.6	NA	76025.2	78847	74338.5	NA	89878.7	47960	47137.7	27690.2	64621.4	70782	NA	NA	41742.9	100835	51266	71351.3	67550.4	72987	68648.5	59968.5	51000.9	NA
A6PVA1	270994	221104	248895	204879	184818	209209	186623	191826	230841	322408	270382	297654	232374	211477	266316	221194	210015	217144	264406	272366	284703	258969	263492	197836	234408	209327	207586
A6ZJ46;Q20621	224294	181898	182605	272662	245915	251823	354122	310146	367263	168750	159361	162702	182506	174987	179867	217054	207630	205268	158321	195690	167272	168110	172519	154535	239839	219419	223747
A7DT40	273831	253420	339338	254790	224143	192197	174754	286628	191843	242632	154579	219550	117316	177949	142751	110116	162568	161844	158765	469264	242829	135865	132726	158958	168564	153816	153353
A7DT41	87853.8	84257.5	87412.6	72560.2	42910.9	46144.5	97157.5	110773	82913.3	76549.5	75241.3	67203.1	59817.6	227583	67585.8	75895.1	74676.4	66318.4	114188	75530.4	82126.6	57038.7	41570.1	49603.8	88060.8	80425.3	73412
A7DT45	1.96607e+06	1.65307e+06	1.5779e+06	1.6479e+06	1.91964e+06	1.24529e+06	1.26774e+06	1.33109e+06	1.108e+06	1.91449e+06	1931816	1.87919e+06	1.65965e+06	1.78491e+06	2.17273e+06	1.59256e+06	1.14327e+06	1.19932e+06	1.20911e+06	1947611	1.21802e+06	1.60862e+06	1868761	2.17268e+06	1244162	1168727	1.24439e+06
A7DTF0;Q9XWW2	331461	243651	224988	225359	217620	190934	375307	358989	395998	187054	232666	207500	217324	258024	233136	247346	250067	274377	176115	181566	190088	177768	205122	195486	387104	379460	337702
A7DTF1;D3NQA3;Q9XWR1	125735	169786	160519	70611.9	65780.2	66293.1	68930.7	48154.3	72657.6	105351	70096.1	66146.1	75163.6	75276.5	84581.9	60443.6	68830.7	50529.6	151716	126130	118516	86011.8	64615.1	129660	68418.8	62242.5	67007.2
A7DTF2;G2HK04;Q95Q23;Q9U2C7	95005	106195	103742	86988.7	73511.1	87072.4	68923.2	80679	61754.5	85790.4	100115	83795.3	65448.8	95665.1	70790.3	59606.1	68622.2	70037	73436.5	103234	83991.4	77002.6	76935.6	61968.3	48869.8	57687.8	68693.6
A7DTF5	217243	196654	278798	177407	203136	173479	202580	283570	192826	279371	271069	377516	180380	138728	164763	203841	151227	211166	209139	253402	218903	216025	193845	122868	174771	182129	187273
A7LPD6;Q22096	55071.1	38380.4	161442	44735.2	29493.3	58302.9	198256	248877	312871	111523	103518	65288.7	100077	114147	97074.2	122006	104015	110340	97571	101964	126235	102390	160590	79380.4	285758	240137	323525
A7LPD8;Q20296	68372.7	80622.7	71260.3	71918.4	73325.8	60496.2	73615	86741.5	103052	86723.7	64097.1	64755.6	71452.2	63465.9	66928.4	77633.3	66996.3	67953.9	62821.6	60214.7	71599	52375.2	62515.9	69870.8	57225.6	63290.3	97763.9
A7LPF3;Q20364	540705	507826	539590	517404	473278	498532	568390	567515	611631	550380	457174	481628	505639	592240	505336	516326	500969	544882	489278	505381	483389	542950	585285	554375	601846	579630	617924
A7LPH5;Q19267	279902	120563	89454.5	168276	167363	NA	84480.5	241032	154271	144762	68449	109752	325035	643499	339575	59211.8	141417	266713	122463	78999.8	210518	189074	316406	838949	520393	NA	246268
A7LPI4;Q93616	87701.3	55399.1	58893.1	61106.9	73225.1	88845.5	175640	119152	132233	97962.6	84303.6	102308	107352	61519	70263.5	114257	112711	68176.3	106491	94672.4	62605.1	71838.3	63840	99696.3	152688	165021	155658
A7LPJ5	288176	253723	272964	441577	416561	451113	269112	276983	232243	260673	248945	263367	327260	335336	338845	227084	224288	215666	285448	309113	284002	372438	393776	377892	237564	250349	231800
A7WK39;Q9N426	3.34396e+06	2.44108e+06	2.5292e+06	3.27824e+06	3776320	3041990	2.63176e+06	2.47555e+06	2.21358e+06	3.29454e+06	3970278	3.59642e+06	3.59926e+06	4.05723e+06	3670013	2714546	2.75089e+06	2699572	3.28551e+06	3.36842e+06	2.81642e+06	3.34832e+06	4.24245e+06	3.33879e+06	2.59665e+06	2.79446e+06	2.40209e+06
A7WK41	110713	81440.1	60457.2	82788.5	73554.7	74958.7	93024	70861.2	96153	65371.1	131554	86431.9	118256	79552.1	116795	85655.6	81052.2	78512.4	90901.4	69364.2	384723	65860.7	83077.4	153186	83195.9	77992.1	78769.9
A7WK43	44950.3	40347.5	NA	52383.4	48247.9	NA	NA	NA	NA	41553.6	53579	38949.9	38244.5	54964.5	36142.6	49867.9	35943.3	44978.5	NA	48486.6	25734.8	25183.2	31266.7	18612.9	48804.4	39851.6	40177.1
A8DZ48	41699.3	44824.9	51015.4	48959.9	51606.2	62471.8	115137	69253.8	47472.9	74125	73027.5	59438.1	67519.6	NA	45277	44281.2	78901.2	77975.2	90068.8	38694.2	43127.1	29450.4	NA	27342	65454.7	73608.7	58871.2
A8JJR1;Q1ZXS5;Q9XUQ4	218121	85808.4	123690	233066	596172	400690	289482	1.65107e+06	400808	151234	155153	59589.6	97453.3	382639	137659	257289	308819	663404	236600	251752	140484	399339	291084	331923	318142	273925	406927
A8WFF4;H2KY87;H2KY89	240044	214924	259262	171661	188264	173403	103433	105510	94188.2	164769	171760	171444	135973	134008	128893	137661	130108	144548	125829	149267	180849	112327	119348	96128.1	116114	108035	107030
A8WFI3;Q10023	52544	78828.7	67909	61713.8	55855	39235.9	43513.4	46365.4	44946.4	46392.2	50944.9	40365.1	40264.1	34412	57141.1	41878.2	40584.2	40247	58666.8	34702.2	46108.7	48341.6	31548.7	42860.5	33356.4	35211	42206.2
A8WFI7;Q1WBU8	62460.5	78202.9	69646.7	69687.6	88142	72701.8	78684.9	72409.9	58569.1	84786.2	49748.7	57422.7	96011.8	99983.8	64383.9	84261.1	73861.3	71915.3	49551.7	61860.4	53269	43251.9	61632.9	877766	96988.9	79587.7	74819.4
A8WFJ8	153415	141557	143725	109155	101555	99664.3	130338	92217.2	122070	125955	172629	156114	116355	85035.1	124135	110294	98217.3	93751.2	128349	144037	121837	104403	64209.7	85968.8	96552.9	99504.3	101901
A8WFK6	164229	145688	147178	95925.1	182946	168472	205863	126501	49178.3	220673	185941	222867	161708	105152	141236	NA	138956	144650	126103	172623	116661	139369	107798	110419	32635.8	NA	75930.1
A8WFM7;H2KZN6	4583.68	9442.25	16573.5	657210	3795.63	537053	1997.22	NA	NA	30880.4	104527	12493.1	581576	90989.8	608875	2337.91	3479.35	2672.77	13214.1	73250.6	11702.3	4963.88	531879	5215.22	NA	NA	1433.87
A8WHM5;Q22168	1.11966e+06	1261358	1239716	731946	845423	271642	683201	113758	294669	893571	727056	890511	342208	250899	820885	418978	715846	615809	641043	1.02421e+06	449408	778008	424737	638507	750513	638504	249430
A8WHS3	369031	335731	342038	169787	201500	177225	NA	NA	290939	367069	356629	370794	260082	305756	278054	158534	172750	121860	347432	413910	373466	194777	172291	219986	152906	66671.7	76542.9
A8WHT1	428449	440510	552382	824617	685440	747126	817497	870217	927661	430506	286558	366281	874607	604206	942944	940129	758012	567783	145813	241231	546023	56828.9	684089	128674	786266	735240	1209653
A8WHU4;Q94013	102092	98753.5	100581	99257.7	99258.2	101688	101341	105997	106234	60473.6	70186.2	82615.8	99574.1	88666.6	95315.8	111575	92926.9	91987.4	81521.4	73665.4	84573.9	98642.9	96315.1	106126	103517	80433.7	115842
A8XQE0;Q8WQA7	103221	92510.5	96131.9	84610.7	82034.7	89435.6	159247	119492	150260	65452.7	84384.4	142326	92970.8	54958.3	83872.5	89642.3	88805.4	101477	71774	68945.7	73201.4	97934.1	85890.1	85580	122688	120128	140684
A9CZN9;Q966L2	268426	311737	278362	283689	250510	267844	285195	282728	295412	342055	304376	299172	349702	280266	324250	311363	319869	338809	258469	317558	296346	312322	292353	280788	271110	277954	302439
A9D0C6	213022	199665	218102	127143	116123	118166	92953.8	81514	84291.9	140494	147832	191238	90103.9	117878	102372	99293.6	99558.8	105941	141638	146630	157046	91003.9	86952	83208.6	102033	94741.9	89699.3
A9D4S6;O16376	207363	177977	196819	126265	115633	111887	136515	131913	147564	164083	144286	148183	151671	107730	152615	166029	139765	149064	163582	180101	166745	106606	133154	173287	144895	135472	134007
A9QY30	30000.5	40365.8	30221.6	125785	42694.5	27037.4	42861.4	60705.1	26613.5	23222.5	39041.2	58048.7	76103.9	86845.1	57564.5	40421.8	57326.1	297423	69979.1	533553	510633	61689.3	66346.9	124899	70478.7	69310.4	80631.4
A9UJN4	250767	302243	287948	268691	263017	332236	325989	328046	383196	275075	262150	267650	265931	373049	268510	263355	273424	267623	277676	252416	249330	290948	321249	317971	325421	264223	323815
A9UJN7	1.44188e+06	1441956	1.61005e+06	1.49611e+06	1.45228e+06	1.62097e+06	1.25685e+06	1.41509e+06	1.46519e+06	1.36265e+06	1.21316e+06	1.38814e+06	1.55676e+06	1.89657e+06	1.53252e+06	1.40561e+06	1562127	1.30696e+06	1.43313e+06	1.34235e+06	1.39788e+06	1.65078e+06	1.70501e+06	1.66372e+06	1.53762e+06	1.35922e+06	1.31448e+06
A9Z1L1	917321	909085	1.02097e+06	1725347	1.89359e+06	2.17134e+06	2.26994e+06	2517691	2893626	860327	762789	673513	1.3329e+06	1.65968e+06	1.44104e+06	1.82302e+06	1755950	1.63623e+06	1.00953e+06	803361	835957	1.84466e+06	2.09144e+06	2.01789e+06	2.1793e+06	2.03641e+06	2.42191e+06
B1GRK5	493076	395104	3468740	701511	585989	779749	561287	503529	567624	370261	632978	505065	579976	212779	394158	614181	639884	625864	185609	310954	321975	270462	239265	337896	708883	712771	750882
B1Q250;H2KYQ0	292495	259552	276336	243333	338441	307348	113760	73404.3	58096.6	128870	132427	102599	168450	253855	243710	90893.1	99624.7	75279.8	224572	275071	214710	214512	273918	200104	171389	163723	254238
B1Q251	374844	500003	568140	295646	308566	369813	328028	279945	409930	297361	327302	334707	338702	678520	552830	311307	422556	356129	421323	675672	710466	413184	360879	638832	415473	317239	104690
B1Q254	346564	341959	292405	412298	392958	450180	341601	240965	221969	320203	314398	332442	321191	264496	322682	260598	314618	310633	292687	347121	276908	305154	301540	358448	267984	254995	233467
B1Q273;Q5FC40	35796.8	65714.1	66261.2	54617	67549.4	66913.3	74367.6	72582.1	59376.4	96778.9	93258.6	128912	92495.7	69984.1	89913.5	121839	137812	137475	133132	87158.7	117458	103565	107084	187197	164632	213124	178982
B1V898	214976	170718	196965	209800	178429	181479	114072	83414.1	99451	467625	424589	470871	362892	404592	339997	200265	201375	216792	271630	296971	241935	234395	230644	215556	139751	171559	122830
B2D6K7	124584	103994	86300.1	56893.3	55461.4	57031.8	NA	12459	34712.6	60033.5	92868.6	81572.6	68744	63341.6	88525.6	41139.8	56787.1	50485.7	88023.1	47399.1	63070.1	59053.7	55388	82429.6	17037.6	40322.1	38088.5
B2D6L4;D2KT99;G5EEB4;G5EGU9;Q18094;Q565A8;Q9XVV8	197583	138460	143402	160583	153204	144881	100299	130287	90454.7	97481.4	101032	92965.1	117714	124748	120351	99276.8	107618	92821.8	77189.8	91010.7	97209.1	123875	138259	121961	108229	106634	70193.9
B2D6L8	54536.4	68319	91696.5	57286.6	45840.2	48173	57680.2	50986.1	79624.8	210503	48616.9	61413.7	39170.8	60784.2	52204.7	32345.2	24896.3	37686.4	180554	64399.7	111519	60377.6	80738.5	63200.2	48562.8	51813.1	83889.1
B2D6M2	215657	238401	250733	200521	197146	184175	320248	297912	365091	218489	209079	183907	232107	259336	222916	257088	273665	266420	204573	212400	227023	244713	253549	272337	358015	321567	356134
B2D6N9;Q17388	227453	175608	104690	274879	290576	460228	317694	428652	324057	202617	157531	333278	303592	402414	293504	262663	307379	201857	206267	194171	313431	329104	331887	199896	491258	301589	238582
B2D6P1	2486078	2.40326e+06	2.52118e+06	1.65494e+06	2.12335e+06	2.00736e+06	1.57794e+06	1.42553e+06	1.55873e+06	1.89438e+06	1.85891e+06	1.77907e+06	1.97266e+06	2.3636e+06	2.14499e+06	1.54335e+06	1.55468e+06	1.58445e+06	1.9284e+06	1979804	1.82011e+06	1.85157e+06	1.79337e+06	2078212	1.46267e+06	1.51033e+06	1.62264e+06
B2FDA8	4.0187e+06	2.07111e+06	2.59e+06	1617310	4.26244e+06	3.19448e+06	2.75672e+06	1.10693e+06	1.94324e+06	840383	3.0154e+06	2.95109e+06	4156907	4.47271e+06	3.83151e+06	414842	4.79247e+06	3.71814e+06	558373	2.69978e+06	2864426	1.71233e+06	359380	3.49547e+06	4462449	3604888	3.16617e+06
B2MZC4	263412	195304	198608	NA	NA	182683	NA	NA	NA	265210	312780	275986	340869	333367	317118	255035	370851	307622	256768	242089	283967	191333	216144	298319	207417	NA	312794
B2MZD0;G5EDH1	123865	94150.1	107979	134647	149629	139214	151180	129883	146810	83960.2	93673.5	88368.8	107107	131718	108566	109962	117170	117636	80392.9	80258	77845.2	117559	170249	116533	160228	141820	148058
B3CJ34	1182454	965067	983877	821689	1.28824e+06	1171633	836674	496296	704169	1.06985e+06	1.03184e+06	1.13337e+06	1.29457e+06	1.33225e+06	1.23657e+06	1062447	1087365	1.10246e+06	1.07975e+06	1.04633e+06	825324	1.22234e+06	1.31653e+06	1.28156e+06	1.00592e+06	1.01807e+06	869944
B3CKG1	454927	373782	417602	331649	350161	255431	453137	425870	345113	468088	337837	486558	299430	286868	288859	318443	319541	377273	585605	340454	405290	282181	314477	876734	333958	389396	425932
B3GWA1	1.39102e+06	957465	1.15727e+06	781510	1.34966e+06	1.15235e+06	1.81931e+06	1.27891e+06	1.1641e+06	707094	806965	857904	1.01215e+06	983571	842204	1.37222e+06	1.46014e+06	1.50584e+06	420211	829610	826327	1.05481e+06	1.01606e+06	591362	1.63085e+06	1.60359e+06	973984
B3GWB9;L8E6W6;O01258	3.74037e+06	2.98821e+06	1.70662e+06	3201773	3.2318e+06	3339552	3.42436e+06	3.12871e+06	2.73198e+06	3.21157e+06	3866432	3.83114e+06	3657618	2465166	3.45918e+06	3.24678e+06	3.01845e+06	3.5504e+06	3222477	3.74766e+06	3510851	3.39925e+06	2.77864e+06	2.67355e+06	2.60215e+06	2.97911e+06	3.25309e+06
B3GWC0;Q19427	212469	189093	200489	188433	212031	203376	119795	137008	111138	269639	238570	255977	261875	308419	274874	182406	192059	178573	220633	254154	237965	306703	352423	290134	189876	172240	114071
B3GWC9;Q18541;Q7JLS6	280021	235700	204429	366389	379046	317628	377401	369846	263279	208321	286879	218335	341838	359644	340199	369457	399061	408506	218466	204033	227176	363943	349311	309176	235923	203657	208711
B3WFT8	1.04392e+06	1.09839e+06	1.18857e+06	833082	819025	872564	834550	781174	1100950	1.36329e+06	1.36814e+06	1.31465e+06	1.10021e+06	1.06546e+06	933078	1.1008e+06	994140	1.03122e+06	1.29013e+06	1.2931e+06	1.46465e+06	898404	942147	1.05004e+06	1.21807e+06	1.14464e+06	1.30752e+06
B3WFV3	5675405	5120627	5.28137e+06	6.06405e+06	6885986	6.73116e+06	5.89468e+06	5978890	5.51051e+06	6.1908e+06	6081566	6.18534e+06	4.57615e+06	3.75599e+06	5.51487e+06	5691022	5463641	5.17409e+06	5789938	6.73124e+06	5.24135e+06	6000894	5504559	6204266	4.75252e+06	5.44228e+06	4.65405e+06
B3WFV9;G5EC65;G5EDF4	290366	213597	250105	234960	223102	191997	273827	232555	257286	285813	317761	367766	220292	252305	237292	207391	216397	222671	201663	301086	283090	250781	234345	255847	248444	253264	230573
B3WFW5;Q7YTF9	256027	361227	374955	622630	469042	697667	638001	785915	719496	424430	377619	329864	395149	1.04135e+06	455124	546290	534798	443884	622740	509509	457294	665439	724465	737370	674134	572751	651478
B3WFW9	2059446	1.77594e+06	1.6631e+06	2.11613e+06	2.23951e+06	2297727	1.77667e+06	1.98977e+06	1.99421e+06	3.70655e+06	3579843	3.33379e+06	3.49569e+06	3.37932e+06	3341876	2.90684e+06	2.72711e+06	2.81382e+06	3.0495e+06	2788410	2671286	3.06499e+06	3.49993e+06	3.35213e+06	2.88382e+06	3.00174e+06	3.10865e+06
B3WFX4;O17583	78761.1	70794.9	70136.3	59498.7	58343.5	59128.1	40609.2	61488.9	47514.3	53259.7	67312.1	62465	48408.3	55217.8	54600.3	34381.4	33413.4	103104	66342.6	61311.5	59478.2	51309.7	44146.3	55087.8	41741.6	44725.4	33029.8
B3WFY7;P90933	132491	129002	117015	79655.6	84172.3	85554.7	60273.9	55086.5	50583.9	177681	173943	173799	109024	150558	108165	57214	54241	56961.5	413772	168121	160937	194355	108555	337908	60516.2	45764.7	55290.2
B3WFZ3	162030	146929	170326	191786	245329	213701	354690	140514	220172	122846	130455	132526	151972	162422	148934	227936	238586	204981	144592	206057	135321	219186	180372	196120	263999	286642	222314
B5BM23;Q21531;Q7JMF0	1.57168e+06	1.58647e+06	1.6906e+06	1.39991e+06	1.26353e+06	1.25062e+06	1.18965e+06	1.17991e+06	1.30488e+06	1.78827e+06	1.47369e+06	1.67535e+06	1437688	1.3327e+06	1.271e+06	1.2118e+06	1.34557e+06	1.35296e+06	1.39888e+06	1.42424e+06	1.48883e+06	1.24544e+06	1541606	1.26911e+06	1.36652e+06	1.40136e+06	1.40356e+06
B5BM32;Q9XVS7	578842	548800	549569	403348	452298	358386	660528	690053	857176	399239	395365	395823	473034	460686	504246	563169	503605	554877	407328	389873	440671	470595	430766	485003	712590	722909	855966
B5BM33;E1B6U2;P90754	92262.5	64400.9	133975	178271	188260	196819	282239	325644	369634	88738.1	83941.2	96857.9	136947	133294	88803.9	184384	187438	174998	80664.1	79864.6	113637	178020	106140	138491	209678	206594	222235
B5BM45	253846	59027.6	101362	123550	NA	96786.1	32733	97925	124357	34094.5	NA	NA	82916.7	NA	36282.1	NA	NA	137123	NA	62439.3	146307	62350.6	73641	97277.2	123212	110924	121099
B5BM47;Q9XTY7	391723	443484	450033	343981	350609	348541	347573	289810	326835	317661	327078	325091	341362	332404	350600	335459	354997	313775	385329	342290	370627	380743	354946	408463	393653	358322	376930
B5WWL2	278327	256692	248560	240825	227192	225171	272020	232380	239202	237082	211972	232703	203641	318627	237410	214649	232126	251225	280064	222785	228589	213254	225740	259864	236400	232221	236537
B6VQ41;Q21020	163469	137438	145748	121338	108827	190899	109477	98836.7	123625	113673	116778	183594	269466	1.00933e+06	147712	90399.4	168532	159839	121971	181137	124540	121481	144442	108080	154667	149265	169506
B6VQ55;B6VQ56	454982	381513	442168	402900	179576	347947	307242	327345	396458	270329	288556	321641	274428	232693	314352	263696	376105	135897	267234	337775	275648	316655	382650	272340	384012	389712	410985
B6VQ59;Q19346	753532	2.22279e+06	3.64718e+06	573019	406121	426483	279647	278502	293467	2.91895e+06	405762	821703	355965	219427	3.25834e+06	300898	410123	322598	593495	420981	2925184	403062	370032	413377	985444	427887	286550
B6VQ70	462798	627237	799025	496373	600081	771223	477962	381728	444018	1.11339e+06	1081827	1.17312e+06	948187	1.31407e+06	1.11654e+06	637026	801571	708184	1.52134e+06	1.17064e+06	1.28738e+06	1.12599e+06	1.37298e+06	1.29874e+06	654852	785649	647834
B6VQ73;Q23162	112268	382671	303545	724800	1086693	267532	4.7899e+06	2.48072e+06	639636	357190	40172.9	217814	82054.2	193298	62548.5	1.79918e+06	45438.7	37372	464903	187692	459094	762448	197182	514820	2.01615e+06	186902	655361
B7FAR9;D9PTN8	1.32971e+06	1101590	1.04781e+06	1.75732e+06	1.76246e+06	1.62713e+06	1.59785e+06	1571575	1.32438e+06	1.5183e+06	1.72226e+06	1.502e+06	2.18233e+06	2.15436e+06	2144528	2.71775e+06	2.68195e+06	2.62443e+06	1.19242e+06	1.14544e+06	1.02166e+06	1471519	1.49649e+06	1531017	1.59162e+06	1.81472e+06	1.52229e+06
B7FAS0	18238.9	28706.7	27405.6	25094.8	NA	18578.2	31687.4	32204.6	55833	22455.2	25924.3	23148.8	18917.5	27142.8	28790	30920	27883.1	29855.5	26295.6	28693.2	25493.1	708670	15716.5	23014.6	90493.2	41992.5	47201.4
B7WN66	44931.5	51956.7	55834.7	43690.1	37842.9	47564	52161.9	52687.5	64894.1	65290.1	61602.9	68971.9	38678.6	55823.8	40124.3	40739.1	37010.1	37497.4	54640.2	65155.8	65351.8	47924.9	54387.7	52273.3	46717.5	42445.1	47716.4
B7WN71;Q09348	74367.3	165952	101610	85087.2	114689	97254.2	248696	243803	340044	97191.5	74963.9	82949.7	102883	90119.4	119340	129632	129873	115316	144616	100215	110435	80521.8	133358	159487	201003	196035	228519
B7WN91;Q21524	491588	387839	251574	198123	299484	242541	374736	236916	156464	546761	596891	451604	510103	397790	493076	455284	534095	532679	393970	588475	472453	478272	474182	302091	508650	513690	380231
B7WN92;Q22467	199669	157652	169145	114517	153070	147258	133073	62919.6	126538	223304	203437	270885	153454	239652	171793	91043.6	130035	149610	246344	235492	182481	175980	204451	190342	146327	169019	152850
B7WN95	11162461	10670374	12394894	8335172	8468556	8570265	6037697	7493875	5910634	7.42462e+06	6458429	6003847	6.16461e+06	4.50388e+06	4891650	6.19862e+06	6544720	5150094	7285597	8438494	6.45211e+06	6512742	6705568	6.74436e+06	6393913	5.91122e+06	6638094
B7WNA0;O17836;Q3S1I8	5661737	5.45803e+06	5758989	5.56806e+06	6219045	6.43913e+06	4186340	4510178	3836164	4887740	4882996	4728758	5.67638e+06	5700023	5277068	5131149	5120249	4.99958e+06	5548711	5504171	5125848	6018807	6.22969e+06	6317359	4113559	4.07718e+06	4265358
B7WNB3;O18202	916379	944959	1.1532e+06	5022866	2159432	5.79537e+06	7217029	13608741	6612182	1.04516e+06	772796	986292	1544396	1.97688e+06	1345182	3117058	4.10469e+06	2.96428e+06	2.04766e+06	2.27567e+06	1.2623e+06	2.26492e+06	2.75535e+06	1.9295e+06	4367786	4406375	3.63752e+06
B9WRS6;H2KYL8	358531	338419	355191	278611	267196	232243	299208	247450	338900	332588	318116	262944	192479	210501	194802	164881	141855	127441	353138	418273	338772	193832	215223	225952	201802	178920	172808
C0P274;P34358	473602	389644	427506	513817	505363	467941	706637	743060	745360	450909	369493	389079	305383	446255	453690	635111	716634	616642	229061	425683	430922	466288	456896	442626	646828	602601	683434
C0P278	284122	290966	305236	230853	244504	271104	130915	159811	127413	357815	357459	373455	291969	334590	263764	134856	198286	174045	338315	408057	380108	377798	412785	349697	230593	198042	177235
C0VXV6	263370	251442	245723	154004	171137	163616	115109	186414	168116	244626	271376	259929	214448	295733	201996	129928	157469	137482	263080	288508	246619	245680	238409	221000	276784	197575	253855
C0Z1Y9	443671	407004	326715	348539	351507	363775	429445	442892	457923	407860	450116	397092	430768	427330	443509	423425	434052	405092	482071	456621	406032	441413	468309	445985	470617	441262	458088
C0Z3L6	206227	240420	213709	190987	174965	195556	210354	187019	241909	229838	285144	255812	215792	223819	237439	266614	210646	206980	266070	274758	245444	233058	192223	211701	214640	150283	208385
C0Z3M2;Q9U226	272357	167102	171596	246198	16342.6	208264	388199	220030	220637	103797	190770	366347	182463	140964	181853	175903	209984	265265	104978	242444	158763	186727	309823	167201	249087	238781	143579
C1P622;Q09517	4359493	3.3503e+06	3.36273e+06	2.6755e+06	3335645	3.00396e+06	1341815	1.20728e+06	1.19221e+06	3.18039e+06	3214259	3.51121e+06	3.36565e+06	3.88518e+06	3.48138e+06	1.36951e+06	1446735	1.42524e+06	3.08809e+06	3.23779e+06	2.71728e+06	2663557	3.00244e+06	2.59057e+06	1.23521e+06	1.35895e+06	1.21861e+06
C1P627;Q22028	318888	351537	367808	304344	309327	295215	200237	318914	282628	318259	299961	313692	273890	381768	304104	273594	303942	251568	363737	363519	328810	370885	371020	378448	187043	212917	337165
C1P629;C6KRJ2;Q18937	189148	209960	195985	129271	199293	200700	334494	315924	361690	165889	233923	149088	222254	121651	255844	213211	195094	224503	144428	167684	182245	123222	108462	129301	238708	262294	297167
C1P633;C1P635	531144	1057579	721752	2.51584e+06	4146714	2.75211e+06	3.63759e+06	6520788	4.61264e+06	1.2157e+06	1.09213e+06	1.36973e+06	1.48718e+06	2048109	1.56426e+06	2.328e+06	2502626	2.23232e+06	3820895	2.82002e+06	1.6953e+06	2659943	1.89457e+06	3802991	3.78075e+06	3.64287e+06	5.7019e+06
C1P648;Q20833	70228.1	66654.7	58879.1	53644.6	43913.8	45279.9	30700.6	29609.2	29826.8	62512	73764.6	82275.5	51629.6	39990.2	47504.8	45729.1	30146.9	28265.7	54235.4	79477.7	54776.7	42837.6	38458.4	35219.1	37501.6	37779.6	42952.1
C1P655;Q9XUC3	827639	1.20515e+06	1304104	987584	1023352	1.41249e+06	1.4533e+06	1.02751e+06	1.68164e+06	687613	971969	967184	1.17645e+06	1.46633e+06	1.34563e+06	1.09089e+06	908315	1.06289e+06	915661	1010891	1027712	1.54205e+06	1.38283e+06	1.65382e+06	1.38002e+06	1.03301e+06	1.5117e+06
C2BR91	607792	618549	568928	49095.4	36909.4	57740.9	NA	NA	NA	629351	876655	869092	121407	179426	157246	21775.8	NA	NA	841528	817793	667021	69153.3	563677	36443.3	29396	31049.3	49162.1
C2BR94;H2L0N5	208949	229787	245117	768920	738745	625799	1.58857e+06	1.78544e+06	1.43069e+06	348139	310868	291902	474239	636333	524515	1.16951e+06	1.10664e+06	1.15008e+06	553363	600114	407417	654418	678524	572705	1.31137e+06	1.39919e+06	1.00493e+06
C2BR97;G5EDT8	4.77187e+06	4.76497e+06	5016524	4.73446e+06	5.34406e+06	4.50621e+06	5441345	5.31693e+06	4019186	4701127	4.49204e+06	3.76048e+06	4.02583e+06	2.62733e+06	4.3757e+06	4.57869e+06	4364155	5.565e+06	4701607	4363105	4.06301e+06	3706419	3696892	4.06221e+06	4643675	5046529	5012798
C3JXE2;H2L086	102151	118436	132135	95152.1	84264.1	100625	88348.3	96873.7	95588.7	131180	109413	102426	92929.2	69121.9	90663.5	90683.8	69562.6	95055.1	99364.2	114995	117258	75537.5	74629.7	82315	81484.6	56799.2	100725
C5VUJ5	130381	120143	117070	NA	131360	152713	127687	NA	NA	NA	117525	145821	128036	NA	128292	NA	131826	152267	169662	89943.1	135386	92138.8	NA	146858	140605	102323	117357
C5VUK2;Q95PZ0	4.08733e+06	2.43767e+06	2.80738e+06	2.04039e+06	1609306	1.93256e+06	1.07304e+06	1.74393e+06	1642449	2.84075e+06	2.12877e+06	1.94538e+06	1.44622e+06	1.22646e+06	1.59199e+06	1.84331e+06	1.62334e+06	1.95153e+06	2.32998e+06	2203823	2.37141e+06	1.7371e+06	1.46405e+06	1.5132e+06	1.83253e+06	1.56629e+06	1.72765e+06
C6KRI7;H2FLG9	264041	188460	195114	452728	486796	411365	489071	386832	404241	155731	173021	144400	310299	392608	356321	288561	264931	336451	189187	185396	142515	324141	403273	402056	406676	395704	348451
C6KRI9;Q22847;X5M5W2;X5M900	359514	236938	315155	240915	318206	371435	195326	533533	301354	305522	108631	171066	220966	85638	234509	521041	368469	234406	331116	285533	293486	273752	317816	331231	305072	268743	354673
C6KRJ5	45835.9	60873.1	55265.3	50489.2	74218.3	43120.8	36141.2	46943.7	NA	93699	91273.5	80378.1	63798.4	42407.6	62365.2	51960.4	50320.5	55183.4	88140.7	59930.4	66240.6	43824.7	40445.2	53931.5	34227.5	39347.7	36189.5
C6KRK8	394479	363167	349109	275109	341662	328175	63424.8	82791.2	77338.9	382515	418333	387980	250495	389289	283413	92553.2	119157	100722	465024	467396	374274	267260	339092	268682	105479	92331.9	64963.2
C6KRL2	599633	717660	552328	326528	318696	488784	167929	169131	160048	725034	603571	482821	250737	310448	389480	198438	172910	150578	741339	522237	532444	202918	181969	169060	113184	98166.5	70971
C6KRN1	390105	342214	330022	310408	317304	275574	220919	219905	173658	236605	263730	223193	259206	244155	278138	232553	280058	257130	245762	223793	257934	238188	246643	273154	224761	224907	201011
C6KRN3;D7SFP5;O02335	72426.1	522733	534046	82164.6	309630	355787	411052	882202	261181	87252.5	96561.4	118335	136119	839284	520170	113046	85400.5	89231.1	69006.4	77534.7	658925	70250.1	58558.1	471326	628470	573462	283648
C6KRN4	172138	165212	158733	67962.1	108333	98195.7	110024	121681	96684.2	157134	169417	219143	122191	177566	116443	238407	181824	194655	198864	189880	199057	72212.1	78914.1	71689.8	116807	132951	140819
C6KRP5	314935	297704	310464	1.00332e+06	1.04839e+06	976968	1589910	1.81682e+06	1.18303e+06	244701	307331	289661	392849	486045	363908	663838	710002	637188	403881	522551	365438	560729	621661	473231	780494	861249	599645
C6KRQ3;H2FLM4;Q7YTI2	26315.5	31094.1	35635.3	23479.9	35287.9	NA	44415.5	NA	NA	30602.2	NA	NA	NA	27062.5	82608.9	NA	29164.2	40178.6	73242.4	NA	NA	81179.6	55311.8	149535	71728.9	69664.9	42310
C7FZU3;C7FZU4;Q93791	3.61247e+06	683044	907674	2.70292e+06	1.76956e+06	1.49002e+06	7059818	3.62918e+06	2730128	1.52415e+06	2.57282e+06	1.79843e+06	1119995	4317780	4.83741e+06	2.37767e+06	5.65554e+06	8565856	1.13107e+06	3.341e+06	2.04032e+06	2.59635e+06	12636435	1.42788e+06	478120	3964601	2009951
C7GIK1	58272.3	47536.2	43468.6	79960.1	108258	83340.7	126063	108187	140497	42390	65522.3	49324.3	63708.1	54069.1	64740.4	157937	126521	121438	27956	59593.8	64038.2	53295.4	60851.2	75634.9	127636	145950	106947
C7IVR4	61699.3	52068.3	60571.3	42176.1	36525.9	25573	41861.6	66459	76528.8	52798.1	54256.9	44252.9	142479	35738	47192.5	44702.1	40886.5	43956.5	78383.8	64268.4	135267	65026.9	42769	42511.6	63092.6	49385.9	70912
C7IVS4;Q9NAH1	238548	2.61355e+06	2.51641e+06	1.14187e+06	7402056	6662214	5.27017e+06	7891344	11599059	2.45622e+06	6.14857e+06	3.02252e+06	6.73339e+06	5272193	7.45134e+06	12077312	5.72202e+06	11178863	14390538	12555223	263672	11297132	8.05694e+06	11504875	6933448	13435823	10155273
C8JQQ0	66573.3	65282.3	84699.6	40856.4	38951.5	39766.4	NA	40327.7	NA	96225.6	105269	43934.2	124609	39490.2	NA	22078	56121.3	55630.1	161023	137918	132878	115614	34451.3	160356	36635.4	36678.8	26203.6
C9IY22	1.45976e+06	1.27745e+06	1.46366e+06	2437565	2139843	2319066	3.31111e+06	3.09207e+06	3.65191e+06	2.17818e+06	1.60502e+06	1.75419e+06	1.88894e+06	2329096	1.98278e+06	2.42235e+06	2.70146e+06	2.53211e+06	1.64627e+06	1.50649e+06	1.35532e+06	2.00942e+06	2.05843e+06	1.95524e+06	2984009	2.75391e+06	2.88995e+06
D0IMZ5;U4PR92	8069945	6.99226e+06	6.6586e+06	7.55218e+06	6834027	6.2655e+06	7.99682e+06	7.33609e+06	7011031	7.20079e+06	9739537	12565259	8.22046e+06	6.82518e+06	7.35419e+06	4572917	8401235	9972695	6.33972e+06	8389306	9863072	6.80984e+06	6095882	6.41839e+06	6.72153e+06	7195566	6.50003e+06
D0PV95	2.44991e+06	2607592	2.64798e+06	1.7702e+06	1482473	1.9332e+06	1.68966e+06	1703084	1.68616e+06	2.33576e+06	2.17236e+06	2.29358e+06	1.91355e+06	1.98394e+06	1.96702e+06	1.76564e+06	1.7374e+06	1.73401e+06	2.38616e+06	2.42783e+06	2369463	1960928	1.99292e+06	2.08284e+06	1.86838e+06	1.65574e+06	1.76855e+06
D0VWL6	487313	440549	433598	479393	529863	576043	546175	677338	827387	553709	523942	427650	437945	466153	506949	554716	455760	523866	590627	550505	337557	542842	520430	571439	744040	571840	876351
D0Z5N4	33234.8	35623.5	54657.6	38909.9	NA	NA	52200.8	68724.6	63726.6	28513.9	29278.8	25700	39603.7	45500.6	43762.7	58937.4	50792.1	48401.9	32772.1	50366.1	51572.5	41727.5	46861.5	45237.4	53395.4	44153.8	60951.2
D0Z5P0	94731.8	82734.4	110600	78466.9	103981	108897	77568.5	78310.8	81601.4	115304	95759.5	123690	109648	77117.9	96258.3	103249	96400.9	92565.1	87313.3	113760	126352	98344.7	83529.5	78716.5	82916.8	77189.1	100467
D1MN74;Q20232	1366465	1741372	1.92802e+06	428462	688047	890373	71571.3	656506	655665	1.374e+06	1.14304e+06	1.54544e+06	825696	1.11966e+06	812321	866966	978474	724303	1.34271e+06	555138	1.25539e+06	867878	917997	491930	756526	618061	397738
D1MN75;Q22832	75527.8	86561.1	74940.8	103552	72076.8	83976.2	126983	115462	141883	67783.8	67874.1	59387.6	51489.1	58523.2	53457.5	72770.4	75108.7	73119.4	60946.3	83909.2	79926.8	74283.2	58084.8	67710.8	83845	69850.7	91106.2
D1MN80;Q20184	436252	479088	486296	402586	331988	400284	339141	478129	415551	652668	637700	619760	464545	551238	475876	456289	438620	380275	601251	678886	616435	549412	589516	554433	491191	422884	437068
D1MN85	1.45182e+06	1801967	1.84088e+06	1162394	1.13985e+06	1.36636e+06	948036	1.44163e+06	1.17593e+06	1.47211e+06	1.47266e+06	1436606	1.1949e+06	1.69884e+06	1.24707e+06	1.24687e+06	1.36256e+06	1183952	1.76351e+06	1.6876e+06	1.7291e+06	1493622	1.52124e+06	1604640	1.2496e+06	1.06102e+06	1.17032e+06
D3KFR7;Q18227	320366	261094	278351	419382	410732	493657	349491	400971	385719	317184	349925	281902	458112	454266	454846	471490	500126	431577	282592	326872	271433	484505	480849	467478	444774	438383	408623
D3KFX0	148857	132283	130865	209627	237388	191181	168345	220067	48751.8	128477	129058	123948	217666	276743	198351	254940	243325	235357	176560	115017	52030.9	181826	195714	187386	211361	210596	202169
D3NQA9;Q2YS41	1132396	725438	563182	1.25562e+06	4.9158e+06	3592339	517278	158027	70888.6	711453	665717	508834	918716	1.62175e+06	963349	1.10549e+06	1.50437e+06	1.19323e+06	1.74795e+06	1.43873e+06	667143	1.17483e+06	1146971	1.35142e+06	1.44241e+06	1.9724e+06	1.1953e+06
D3YT13;D3YT14;Q20456;S6EZR2;S6F568;S6FD20	178846	200987	205142	231058	215380	215730	217344	205346	218100	232658	236310	243894	165664	240678	202749	161177	209565	207276	240697	225739	211486	212463	222177	207010	195657	190498	202633
D3YT36;D3YT37;Q23539	686561	568561	549204	791527	817098	900596	437934	436753	343577	629612	669998	641081	814251	909247	835904	520204	522347	455899	685019	646408	579089	687327	783376	737454	401820	386340	330387
D4PH96	874981	738426	807618	668931	742418	702372	497901	458550	404758	644866	598556	580281	684422	771179	670022	498869	507281	488787	576015	608086	548172	532838	616253	531189	474819	472890	437166
D4YWC3	771425	1.10802e+06	997346	877604	610183	1.10052e+06	366186	319343	367901	590352	1.14637e+06	1.12738e+06	1.02591e+06	750260	897066	454668	325610	342521	743682	890288	714050	763008	954240	785889	219032	196458	192617
D4YWC5;G5EBY7;G5EET6;Q9XWG7	476901	424802	265131	102699	86524.6	363893	691872	2022529	2.47543e+06	400729	742030	232688	1030450	209982	387894	692899	352525	281394	341230	832395	519293	881381	440168	218567	760685	829715	1.97875e+06
D5MCN2	1.4794e+06	1.87005e+06	1819578	1.03568e+06	1.16832e+06	1.21152e+06	752521	928986	782745	1.40091e+06	1382406	1.5186e+06	946627	1.25939e+06	1.11434e+06	963827	1.05248e+06	935077	1.5695e+06	1.53194e+06	1.4495e+06	1.20835e+06	1321613	1.2343e+06	1.02943e+06	863839	923219
D5MCQ1;D5MCQ7;D5MCR3;D5MCR4;Q7JMB8	44524.1	51376.3	84407.5	115468	68477.3	70905.6	238972	301919	339310	230661	226182	244453	117353	126173	112060	275826	106571	165708	94170.3	76004.9	193273	77872.8	85157.6	74169.7	211830	205322	299262
D5MCQ2;D5MCQ6	298348	273935	260031	294838	257430	286318	1.08633e+06	1.18519e+06	1.52452e+06	514645	566734	492795	446751	613146	466634	453482	505808	534601	381880	364476	363913	342848	458785	415315	1163090	1.0572e+06	1.19587e+06
D5MNM9	70510.1	64618.4	518078	27843.8	175882	58844.3	108403	31911.1	60828.8	530621	44822.8	68976.3	600830	26265.9	60674.6	77371.2	64279.5	93920	82439.9	73995.7	830580	56107.4	196053	43666.8	40877.5	43604.3	68092.4
D5SGZ9	153227	39497.9	164605	186249	31752.7	32224.9	69354.4	102752	35614.2	57722.9	30634.2	64234.3	171248	45211	86992.8	31104.7	68643.9	30558.1	38568.8	28899.4	106831	36421.1	41037.1	39365.6	215315	80037.4	31075.1
D6R8W9;J7S122	251265	238834	248290	181319	199294	172622	141820	151624	168469	183787	196317	231439	175637	161606	182993	194602	203263	167696	190276	235873	197863	211252	213610	188915	123368	185723	183444
D6RYD3	246052	229129	223877	255405	247630	239022	288456	246255	261691	265435	245105	261019	265306	201686	257467	291019	302612	296594	312530	325842	309516	320233	291447	283955	361683	346988	312033
D6RYE0	212392	161697	154266	123222	180787	204111	151611	154597	139968	173777	228198	167515	270124	100186	199829	189293	143404	167831	252081	205620	241856	151027	145408	185219	180639	187149	183372
D7SFI3	1.05839e+06	965189	936599	1.54863e+06	1.70883e+06	1.77549e+06	1.47719e+06	1.54633e+06	1.52872e+06	1.53824e+06	1.44935e+06	1.37145e+06	1.88985e+06	1.77002e+06	1.83247e+06	1.87216e+06	1.84823e+06	1.63084e+06	1.48904e+06	1.36215e+06	1250135	2.25067e+06	2.1543e+06	2.09176e+06	1.78308e+06	1854514	1.80754e+06
D7SFN6;D9N138;D9N139;Q18874	72695.2	38707.3	57117.3	84058.1	141829	65305.8	82330.2	108375	81517.1	55602.1	47837.2	44046	59600.4	69096.2	64218.4	78684.2	74539	74017.7	39418.1	29621.7	45811.7	64132.6	65976.7	65686.2	81262	89164.4	81342.8
D8FRP3	59500.5	NA	132335	118013	120899	61309.4	NA	33496.3	48223.5	101461	161551	153383	33944.2	NA	33555.5	56838	77538.2	134386	64693.6	295569	72801.9	95372.7	NA	173855	71757.6	97954.6	NA
D9N120	658828	587057	607282	482514	426397	450618	337468	342168	332957	371356	416442	383577	481432	489504	477551	471084	431833	452427	399396	387047	455154	455324	457889	438441	342090	303599	347556
D9N122;Q9BIF4	296114	260183	276668	1.08106e+06	1.29217e+06	1.10805e+06	1.46371e+06	2.02482e+06	1.40422e+06	284982	238674	237843	449106	640768	364448	718923	775442	639111	808523	478437	324962	628989	700963	659527	766028	886837	798573
D9N147	508551	379561	369220	596323	378035	398754	560050	452861	766788	577118	602571	616310	402603	800063	269509	380251	353200	829191	519904	673192	430220	200490	667416	459647	358393	479363	472552
D9PTP5	338750	241687	258006	338330	341010	298078	341165	349683	306466	154732	219634	204732	319383	265077	288759	279946	267950	328342	235724	209780	189239	259842	244960	285078	314634	369383	317663
E0AHA7;G5EG85	1.61911e+06	880551	1.41905e+06	1.70794e+06	1.2052e+06	1.09084e+06	2.26459e+06	1.73854e+06	1.74448e+06	1.72348e+06	893275	1.68182e+06	913545	1.19029e+06	1.46539e+06	1.12758e+06	2.05306e+06	2044500	883779	1.96163e+06	966629	1.74584e+06	1778520	1.29752e+06	2.54727e+06	2.37375e+06	1477919
E0DBL0	31783.4	66433.1	61922.2	20827.7	18974.1	35677.7	8066.54	22877.7	23836.9	60339.4	72752.1	78371.1	30173.6	59042.9	37977	22960.5	28148.4	20322.4	65323.1	102187	86327.1	51985.8	49747.9	46933.6	29989.2	18856.5	21208
E0R7K8	148484	370456	97606.2	48374.9	56581.9	NA	122044	79042.7	115830	566554	145682	NA	18988.4	NA	169406	NA	32868.2	64559.9	378512	74560.5	388439	NA	191248	192285	148348	94443.9	137634
E0R7L2	453251	361583	322723	396453	470770	406273	430787	493892	394811	161248	333847	351952	314173	365729	292470	350102	402588	390080	224044	313603	386084	313226	352226	261863	479197	461369	435337
E1B6Q6	86751.5	96972.3	104958	83986.6	110136	105802	169731	117420	161110	70186.8	66200.8	22941.8	83272.6	84151.3	93086.6	156094	83181.9	113598	77693.4	121046	129675	77860.1	60212.3	107680	152698	133461	114471
E1B6Q7	177884	171571	162927	176419	178590	223353	166613	147208	167000	232822	207878	225559	190473	177875	187006	190510	185797	183656	189029	204003	209399	177354	186124	181861	182708	193248	176537
E1B6R3;P34445	533663	485620	484390	447528	467868	451088	403088	432645	410419	422121	490162	425804	438280	426249	409986	396970	388724	384412	480743	523350	498648	512006	423048	454106	490555	449576	465506
E1B6R8	342559	325806	331562	171736	295765	450490	269532	427337	409607	329589	386556	388816	311057	492496	364556	252793	229530	328555	391234	375448	282350	194653	134295	257326	176286	103292	398088
E1B6T7	2.75898e+06	2885833	2.30143e+06	2.2364e+06	2.60342e+06	2.57843e+06	1.02739e+06	2.93628e+06	2.26536e+06	3.12148e+06	1.89183e+06	3.71594e+06	1.40265e+06	5863126	2.54703e+06	2.71741e+06	1.22469e+06	1.97466e+06	2996154	1.18908e+06	2.70136e+06	2.77252e+06	1.60408e+06	3204141	1.13411e+06	1.11204e+06	1.25571e+06
E1B6W2	11493389	13628903	14158801	8926864	9934728	9769912	7604785	6.32362e+06	6.74914e+06	9707451	8801523	10050636	8997078	8.20449e+06	8932812	7.81275e+06	8218584	8371590	10190170	9465823	9428304	8687385	8681444	7956269	7837557	8035653	6994639
E2JKZ0	302182	294749	331397	469328	306337	380655	358579	725044	448348	280742	298930	267607	337119	358903	350940	382058	394814	381055	314746	296980	319966	395547	306254	375640	427910	391881	457744
E2JL04	235776	305402	280734	389896	216445	337207	628253	401203	671764	319034	333194	341853	492082	437278	446245	712606	537074	651377	338937	289013	296735	455068	307667	364863	357060	314625	516894
E3CTH5;Q5DTE8;Q86MP3;Q9XX21	353184	228333	132506	213973	107993	126963	262861	167160	211560	114505	359799	489091	136961	99077.1	125130	286749	196557	250893	68004.5	150443	213856	130208	92301.2	108370	119208	137776	129445
E3W741;Q18878	119089	142207	154791	541244	669955	580375	1.01159e+06	1.20967e+06	947509	495065	293718	259517	291146	655330	283185	615815	697766	597544	324907	336000	252181	313572	306945	252034	670399	708698	580811
E5QCE7;Q21162	173383	129119	122004	167887	175599	160650	174994	228076	212656	92482.5	93841	99192.1	113478	125116	115793	147709	154647	158823	101150	113004	91705.5	122765	173648	113910	213870	205504	191328
E5QCF6;E5QCF8;P34558	93284.5	109827	80720.7	124180	127988	116054	112118	107701	112011	125667	122668	127565	130828	75202.3	150015	138197	144645	136470	114914	102757	112309	122012	139289	128959	109759	125915	131245
E5QCH1;Q23271	120269	200294	210965	316934	360376	454144	166267	175080	230051	162353	186376	195965	336947	508003	347400	281863	309886	149117	283705	230901	241564	547893	479312	575991	325933	279615	305980
E5QCI8;O45666	188168	213124	201607	172569	132526	168662	232552	241708	293280	167985	191420	200276	167267	187134	177165	173966	198475	184681	147914	181661	183906	176598	146392	162763	238297	191899	232578
E5QCJ3;Q7YWT5	63037.1	60351.4	62826.4	40618.3	51199.7	62596.8	99596.3	NA	NA	61089.2	67101.9	106252	96465.4	54581.7	81025.9	74197	63312.9	66482.4	153726	88725.8	73458.2	116993	70228.6	142361	151351	144619	NA
E8MDW0;Q9U2S7	587147	509366	508054	543609	608377	444952	503912	468682	383118	817745	726008	738670	626365	663500	715284	524942	658571	591759	655288	756619	609438	629470	727132	646489	624908	651071	512387
E9P843	102650	65958.8	41596.1	142101	142213	133044	198622	132142	191348	64936.3	89909.1	96199.1	165941	181341	172792	208954	239806	240482	66086.3	54840.8	52800.3	140541	100525	158745	194784	179821	178471
E9P860	979834	892714	898635	857722	816350	795993	1.17838e+06	1062738	932176	974593	1.02895e+06	1.10744e+06	783654	812432	871960	709653	738404	814168	758195	865015	778413	569664	610434	606236	1.02017e+06	875134	743266
E9P886;O17720	47262.2	54781.8	64985.6	39526.1	41581.4	44336.3	34451.2	46633.5	33564.5	44003.5	57328.1	57825.8	40166.1	43906.3	67674.6	39338.9	102351	63331.2	65362.9	67878.7	49896.3	68202.4	67084.2	54126.3	56872.7	42724	47582
E9P8A3;O45625	109885	13371.3	70173.6	142840	NA	95173	NA	84592.3	753963	212997	184969	199642	181744	176102	157982	252489	287878	129052	150935	190011	158640	128710	156115	119480	149631	136422	444337
E9RKC7	158594	132368	122850	109418	103717	91551.5	144142	120473	161986	105578	128469	114235	113831	108028	109636	105843	94798	106206	115089	114263	107858	102219	101536	91197	109944	99795.8	111376
F0IWS9	249735	157023	180537	204747	253315	254732	232149	262449	322378	190399	204895	170557	223082	387211	192487	235938	265677	277207	196076	207552	189585	243895	303533	246060	242744	222023	247716
F3Y5Q2;Q9U2B0;S6FWQ3	149671	132879	189879	111119	137462	125065	91869.1	86723.1	95450.6	119822	133559	96684.8	141341	160693	168015	125656	147653	130796	202661	178991	100841	255989	264324	233422	113261	92313.6	91913.4
F3Y5Q7	1.07647e+06	978841	1.08427e+06	1.06895e+06	1.15114e+06	1.01306e+06	1010076	903618	882626	959611	806961	867635	949955	963614	1.07109e+06	864010	1.02311e+06	992020	815192	1.0156e+06	910832	1.14984e+06	1.20792e+06	1.02439e+06	299798	536571	1.01444e+06
F5GU60;H2KZS0	727413	483095	535331	314889	392254	312099	159462	181051	144604	624090	544714	603570	699470	702661	651045	163030	125033	114092	656813	697961	567811	891140	930336	782429	132085	140489	72397.2
F5GU86;F5GU87;Q19681	316337	468561	456128	411056	372986	348637	421924	479853	475494	546871	526073	543235	470722	134300	512312	445323	449318	517075	728339	499579	507085	546071	392350	508864	366071	374799	386614
F5GU98;G5EC04;G5EC39;G5EFR6	149939	110950	101217	209358	190369	166989	134434	116279	120271	80567.8	85074.5	70665.1	126131	136692	109515	139525	125013	117470	95764.2	104494	97138.1	99855.6	124017	128279	122187	135064	114052
F5GUC6;Q18843	2.18544e+06	1.66448e+06	1.75216e+06	1.78859e+06	1999793	1776236	1.15635e+06	1.05952e+06	967163	2366424	1.92726e+06	2.39807e+06	2.12247e+06	2.71475e+06	2.20224e+06	1.16589e+06	1.51236e+06	1.40216e+06	2058200	2.09461e+06	1.81272e+06	2.25763e+06	2629372	2121460	1.37695e+06	1.37069e+06	1.07044e+06
F5GUC7;Q19553	147770	134331	122902	110885	140835	106664	156863	152197	141978	185861	138686	127910	194009	194839	215924	141312	145896	149206	153379	243373	250971	243182	271142	253863	234223	291999	186253
F5GUD3	163971	199430	212843	173338	177556	236369	141635	161469	178952	205324	156533	165828	156039	220621	177765	132754	152193	124046	199279	180503	152937	198706	216506	212154	129951	118250	100269
F5GUG4	194368	166346	190466	341327	316611	243636	300341	390660	387922	209983	231332	218764	224462	299286	236021	317451	348004	394879	163732	196166	201692	210017	203365	177181	333960	294995	249205
F5GUG6;F5GUH2	169029	148124	163185	199891	193381	209434	270724	231949	285089	190442	143661	159420	118220	149437	127580	170549	162943	188786	136717	146017	152518	119461	156686	145990	232243	194888	196095
F5GUI0;O17883	413354	401780	256336	445281	558457	533374	550563	590578	556166	456757	506848	458009	305792	519869	582272	631476	668600	628216	482577	483467	411896	687792	741870	718228	735873	753348	787354
G1K0V8;P34563	7.29344e+06	7514709	7.35852e+06	6003941	5408174	5.27219e+06	5736004	5.39468e+06	5.27537e+06	5359413	5681786	5.0696e+06	5.85269e+06	5.74187e+06	5.70577e+06	4.99432e+06	5.80132e+06	6231704	5.0125e+06	5313616	5934465	5030209	4.96885e+06	4685560	5251967	5.23118e+06	5329702
G1K0W1;Q8WR51	36674.4	NA	41511.3	23674.3	NA	43786.1	NA	128492	96756.8	38853.9	49622.2	76077	63124.2	NA	81295.6	NA	71139.4	55345.9	NA	NA	46942.9	NA	54583.1	NA	102747	91749	98437.9
G1K0X0;Q1ZXU6;Q22656	1.82733e+06	1.34964e+06	534841	1.85729e+06	1.85365e+06	316619	2158930	2.19145e+06	2.04107e+06	941398	1.21831e+06	1.07849e+06	1424274	330355	210850	1.27318e+06	1.50031e+06	1.48474e+06	1.19063e+06	239715	1.06045e+06	1.28733e+06	638817	1.47152e+06	1.93688e+06	1.93435e+06	1.59527e+06
G2HK02	65443	40373.7	27466.9	38880	NA	11411.8	57322.2	11536.5	18983.6	19815.5	41083.2	48005.8	39938.3	50275.4	15654	77045.5	44130.5	19295.9	56282.6	51350	48691.5	50005.5	49541.4	47617.9	16272.6	43920.7	57568.2
G2HK03	247819	293382	317386	219014	272840	247906	334685	353382	356186	264342	258366	241532	246543	248015	246374	256418	275375	260950	188887	279928	249449	200529	215911	239497	289696	331251	316197
G2TRV3	618147	853242	897342	649956	423196	601238	1.05873e+06	755196	513283	607145	1.03923e+06	922304	896775	508844	855278	751799	740661	770235	844830	1.06256e+06	850906	756739	511143	659685	617513	579375	612946
G3MTX3;P34314;Q2XN10	103478	88970.8	92146.1	65953.1	176313	73831.4	148761	128464	184416	64419.1	77551.2	65051.6	74841.2	60731.8	108762	98219.3	93734.5	109328	63493.5	80365.6	90109.9	85376.6	78797.7	72405.8	138690	121974	139036
G3MU08;Q17424	219070	200394	195205	217135	210575	240653	169421	216136	205457	382504	313543	254597	319006	257737	329363	272065	260274	245721	293663	262217	494324	276693	337174	308909	244336	231020	251334
G3MU11;H9G2W4;P90887;Q2L6U7	71244.8	80819.8	129747	99043.2	82280.6	83644.6	98219.8	89961.9	83311.6	113943	81025.5	107537	74470.3	86292.4	100165	81451.2	111987	94133.9	97496.4	107035	98590.4	60764	58748.1	112839	92631.3	96213.2	92063.6
G3MU14;Q27497	556680	439277	486333	587210	446628	479750	490828	535292	531296	526558	496152	488575	492324	453306	511333	487224	483771	538304	347643	551519	435101	490300	449022	442700	444424	534127	517672
G3MU28;G3MU29;G3MU30;Q23318;Q7JLE3	272112	244839	274560	146186	174584	156852	143165	101969	133531	207363	216536	300077	149107	144517	148310	115791	106018	95154	265030	303313	282010	168106	164842	157652	145241	131781	141241
G3MU38	7.5718e+06	1.92996e+06	6641333	5355436	6249557	5.7725e+06	4.39376e+06	4.77133e+06	4.44512e+06	6.66049e+06	7695320	6624274	6867100	5.42874e+06	7.07411e+06	5942023	5.88692e+06	6349429	7651680	8193594	7.64517e+06	6854390	6633755	6346869	5367652	5.33847e+06	5194489
G3MU68;O45799;Q7JKP1	267678	315941	362988	395954	375599	397639	399260	369849	351886	394216	490487	342658	498132	595186	496430	587765	555631	506788	400261	356247	355162	470734	501167	467538	458320	496631	425918
G4RT11	127737	108041	120088	110376	120213	90357.7	147516	161198	213374	117484	103762	94987.3	125150	132287	113214	113714	117753	136938	101676	82623.6	139003	103344	96360.2	120143	133957	128910	198374
G4RYA5	381044	282009	307718	448717	460803	557893	635677	833812	735799	494460	370157	324348	445868	332984	345030	437490	313146	403785	439789	468658	472196	414758	337957	379954	582167	614330	696984
G4S034	3.65159e+06	4.8414e+06	4853279	4168433	3.59305e+06	3.81014e+06	4885055	4477609	4291628	3.85179e+06	4.09795e+06	3.7519e+06	3.12285e+06	995177	3143621	3.74863e+06	4348095	4.26342e+06	3.32665e+06	4.05679e+06	3.73566e+06	2.82696e+06	2.40212e+06	1.91494e+06	3.9703e+06	3.84752e+06	3.97777e+06
G4S185;G5EDH7	202378	221507	130141	166364	135746	154505	186320	189325	186821	166282	110360	1.32143e+06	144582	164473	129838	124407	196018	1.58683e+06	135411	149411	139977	162047	157198	154788	180451	1.68875e+06	156558
G4S708;Q8WTM8	563357	573563	522114	161964	519552	144276	96965.7	197998	139175	358710	267768	376559	182761	196666	284111	273283	211141	216933	288848	361290	428010	211946	217482	215951	207946	160550	194534
G4S7A1	149989	110977	125591	225265	256109	237657	498260	539054	513828	118320	144281	221647	237581	193372	261326	616964	485707	548667	130022	136664	127719	217023	237376	223226	489526	531273	560926
G4SC46	1.61966e+06	1.73059e+06	NA	8629783	10125944	9854275	15547303	18594126	15398907	4.28052e+06	3.61855e+06	2.82121e+06	6.41906e+06	NA	6.14905e+06	9305352	9101239	9785299	7107075	6601333	4635232	8516370	9116171	NA	14537994	9451383	14930800
G4SF15;Q95XR3	473074	390947	399186	446870	1.03435e+06	968165	576109	1.11857e+06	1.07714e+06	511033	598755	310085	747059	458515	783631	1.05241e+06	904193	789614	250214	746738	584041	859878	1.10435e+06	522442	1.53909e+06	1.28088e+06	1.61857e+06
G4SF79	116464	74963.3	74942.7	225910	220507	218534	274738	271291	328970	66692.7	74700.5	60088.2	130618	158938	150934	212803	239826	214445	68485.2	64543.9	74331.3	168045	189760	166058	283051	288284	284307
G4SGU1;G5EEM9;G8JYA8;Q8WQE0	483209	380032	368156	498266	504271	458307	346879	306234	240473	345418	394100	356996	345566	657108	405280	344963	312430	333432	378756	372353	328411	419189	421880	385829	286636	303180	267170
G4SI07	435925	387877	379144	471258	446185	459261	479782	450436	471942	459443	440950	446949	454239	500755	465015	395273	471293	430322	381936	368269	353797	391272	426115	422788	421388	382105	437084
G4SJU0;G5ECY7	38347.7	50316.5	63959.4	45714.8	45533.3	39976.7	40355.8	35093.5	45867.2	64697.1	46755.4	59215.4	27614.8	25934.8	34573.2	26430.8	31365.6	27693.4	64449.4	64077.6	65880.7	38236.3	38826.5	43606	45226.1	36516.3	27805.3
G4SJZ3;H2L064;Q8ITV5	159354	227172	194261	124655	125986	126251	195046	195242	261634	169477	167088	146689	151080	165318	166504	143667	154083	151143	184202	148646	149258	129886	145579	166739	219714	198047	237266
G4SL51	1.30496e+06	1.17586e+06	1.05456e+06	2196416	2.10175e+06	2.15524e+06	3.97493e+06	3.13155e+06	4434335	981787	1.17421e+06	1.05004e+06	1.5703e+06	1.37937e+06	1634495	2.08436e+06	1.99114e+06	2129422	902858	1.09976e+06	1053673	1.39761e+06	1.45114e+06	1.36704e+06	2.45719e+06	2421937	2.59056e+06
G4SLH0	7.2017e+06	6249268	6581629	7666503	7412258	6.71568e+06	7238930	7.96777e+06	6562323	5197216	6421138	7154755	5.77305e+06	5110652	5663219	5988125	5570318	5.91743e+06	1.83368e+06	6.90921e+06	5939718	5.94531e+06	5678961	5772999	5300980	5543837	4300667
G4SLU9	104770	86971.3	91106	31854.3	33887.9	44507.3	NA	NA	NA	53527	44685.2	43942.3	28995.3	25721.2	17284.1	NA	NA	NA	69833.5	73137.7	66193.4	18012.7	19206.1	13205.7	NA	NA	NA
G4SNB8	249078	193752	192794	228210	179754	193855	260249	217021	258927	158142	218801	245973	182585	207461	196579	280040	285749	204444	133561	207313	207971	212248	158981	163289	231586	125130	244615
G4SP89	86617.1	90545.2	84370.1	61837.7	67530.2	71051.5	50780.9	51560.8	50195.8	131430	125673	124348	102024	103577	92714.1	75601.2	86774.2	65848.6	126892	135774	124372	129196	124961	136071	85907.4	90056.9	83502
G4SPY0	765633	790295	885107	446489	406952	489664	634814	729294	843589	772196	758879	877405	532909	809230	610556	577951	575748	562908	729649	794211	768623	548935	592794	553260	771098	649398	781552
G4SQY7	166550	152375	142948	202862	212470	227737	123324	141769	122730	193322	214730	224649	155882	213595	154829	135136	151283	114043	159694	179543	153299	185745	229927	157024	128706	123911	120397
G4SRS5	858358	760036	822344	508521	1.06592e+06	287352	642584	2.24379e+06	2163303	339144	636841	610660	258464	328707	1.03688e+06	1.65981e+06	1.46675e+06	203713	363394	726766	281883	1.23969e+06	607375	1.03009e+06	279056	920064	220521
G4SRU7;Q965X3	209767	163258	189040	222742	220659	237724	173010	217334	210565	188648	184937	188828	261098	294807	265734	270718	269291	244680	241665	224854	199735	253695	226524	237906	189740	200947	228075
G5EBF0	599043	514039	474644	1028930	375593	674257	1.0628e+06	830488	267163	348829	732542	308541	349603	509180	762259	549199	564244	419073	453274	550295	1.20956e+06	542106	583460	541819	963939	1.04735e+06	1.42188e+06
G5EBF2;G5ED68	48163.6	53309.2	34933	49918.3	75696.7	64248.9	50025.5	30146	120939	36216.7	53976	45401.1	92283.3	55261.8	80592.6	109880	86867.9	60896.9	66346.6	76848.2	38838.1	69910.2	77311.2	73075.5	59485.3	78171.3	126783
G5EBF3	1.92764e+06	1489322	2318748	8.32823e+06	9019007	7.41834e+06	2.13821e+06	2.08753e+06	1790290	601499	620568	522840	2.86979e+06	7.30115e+06	3.75565e+06	862226	1.17659e+06	882020	4760659	6242353	1.53584e+06	8.05117e+06	10485672	4662008	3304142	3.72327e+06	1.8433e+06
G5EBF4	184234	135707	140702	1.57625e+06	1.29569e+06	1.4861e+06	3.07472e+06	3179509	3.16677e+06	370200	299745	293240	1.06017e+06	876458	992771	2.48055e+06	2.52955e+06	2.49124e+06	263933	325592	291434	1213098	1.20386e+06	1.36936e+06	2.31742e+06	2.32994e+06	2386635
G5EBF5	190751	187842	195520	197054	305457	207595	288023	382066	381750	189937	177093	329176	189685	199822	195466	277731	310055	237963	188397	200770	191736	197660	225011	207699	315239	297728	365704
G5EBG0	271170	297437	259349	204463	257985	238347	94850.5	159118	113421	222319	254093	233778	194944	162131	227547	235539	210548	183456	203006	304238	221064	237323	150653	147337	158923	152641	133606
G5EBG1	73079.8	118384	96638.8	312243	NA	NA	362643	NA	NA	109528	99550.4	132017	NA	NA	NA	11344.4	NA	NA	87137.2	112427	94974.2	NA	NA	NA	NA	NA	188298
G5EBG4	194615	135077	134928	268522	284662	272046	219991	442515	373453	266973	307056	247633	567003	801838	707630	662273	728370	765560	169671	148375	101851	416823	455039	455744	420314	440936	382471
G5EBH1	418720	262990	328379	266173	246435	248923	216391	175850	200056	287160	313961	344786	214718	309028	304354	222992	268353	286637	270421	329211	232998	259891	259008	160156	278328	274167	248237
G5EBH3;G5EC35;G5EFW3	2440642	2728585	2.67944e+06	14404810	13187089	10753525	25421002	26953738	19544190	6.48399e+06	5.67229e+06	5232737	8177864	6124118	7473757	11247688	13343077	15655658	8872318	9001323	7.53892e+06	9190319	6409083	7930134	15410595	19821698	17453564
G5EBH7	4273056	3.7732e+06	3.72074e+06	2.41425e+06	3050147	2.69075e+06	1.44777e+06	1.33715e+06	1.38624e+06	2.73212e+06	3.36461e+06	3.56651e+06	2558972	1.98735e+06	2.79574e+06	1.54732e+06	1477401	1.5521e+06	3.05549e+06	3823014	3.02101e+06	2.63598e+06	2.41626e+06	2.25246e+06	1.53328e+06	1.69043e+06	1.485e+06
G5EBI0	1.43221e+06	778835	798822	1.21958e+06	990645	1.08431e+06	1.03422e+06	1.18391e+06	1111771	977880	968420	975719	1.18349e+06	1.57623e+06	1177734	1.13667e+06	1.29288e+06	1.21113e+06	936223	976988	839196	1.16382e+06	1264066	1.25412e+06	1221269	1.22896e+06	1.17818e+06
G5EBI4	50377.8	57324.1	92217.3	97478	199970	184184	151596	149550	151534	77254.2	175034	85034	133240	155977	126151	102565	230148	169040	47713.1	148852	105786	159193	150770	156761	166725	150355	88122.4
G5EBJ7	4392278	3.92398e+06	4.04899e+06	5266800	5.91087e+06	6.02808e+06	3.29788e+06	3.48568e+06	2872600	4.68392e+06	5086273	5054912	6492765	6.31368e+06	6.19191e+06	4757433	4.81024e+06	4.35226e+06	4.79871e+06	5.32177e+06	4456850	6329628	6.68185e+06	5730967	4.17996e+06	4.17969e+06	3.68361e+06
G5EBJ9	189497	179664	175465	175252	161570	248128	234116	217236	831615	329287	49832.7	130731	127874	262686	183624	32340	126149	97590.8	222769	153893	215345	140062	103022	140338	241025	152840	348891
G5EBK3	1.7616e+06	2.2287e+06	2359225	2.37468e+06	2.28965e+06	2.90472e+06	2.20548e+06	2.78079e+06	2.89538e+06	2.05708e+06	2.17941e+06	2.135e+06	1.97988e+06	2901424	2.20738e+06	1.80728e+06	2193830	1.94808e+06	2.44684e+06	2.56011e+06	2242380	2.34153e+06	2910754	2.59542e+06	2.4682e+06	2116090	2444404
G5EBK4	97725.4	90639.1	103953	100061	101663	100844	123312	141738	161335	111289	111596	109779	99240	124879	102244	105649	116022	116727	95709.4	126526	106220	124744	140799	110144	167425	152840	169793
G5EBK6;G5ECH1	33034.3	47771.5	58486.8	38883.3	29531.5	39442.3	44244.5	62520.6	67007.4	48264.5	40465.8	39084.3	34834.5	48874.2	33166.2	37794.1	41840	36455.5	50058.7	44590.7	48592.9	44944.3	40900.7	44513.1	74611.7	50141.7	64619.2
G5EBL8	64962.8	NA	34478.3	654213	988043	487389	823559	406884	18904.2	42404.5	31006.2	32726	80100.7	270771	258436	179332	474628	89275.4	296236	125734	32510.4	136024	346516	283674	37454.4	522798	178677
G5EBM7	165640	531007	365813	489333	2.03146e+06	2.01855e+06	3.29464e+06	4.07605e+06	3.1597e+06	354858	511631	274777	710385	593686	951754	1.73202e+06	1.58958e+06	612697	674628	1.12419e+06	805405	1.16821e+06	1.14157e+06	612048	1.50255e+06	1.47194e+06	2.03314e+06
G5EBN5;H8ESG1	71362.7	69146.1	69436	98661	98065.1	97854.7	98027.2	92243.4	94064.5	61880.5	65486.5	80730.6	75757	191108	78037.9	105810	86727.8	90644	72627.6	88484.9	76003.5	106108	123840	101642	90826.5	86396.6	93893.7
G5EBN9	346371	354130	377217	407432	400013	433467	484701	432734	478473	412184	435024	425927	409716	461241	403923	437515	438900	439451	356580	407098	366970	462051	451039	417025	553398	488659	515338
G5EBP0	97709	100634	120968	141658	163652	164129	320924	306300	323446	120588	111570	71680.8	118525	95268.5	102493	138063	131177	139448	139965	124844	106626	141550	137217	142490	200379	244033	270582
G5EBP5	5163012	5275200	4962232	6.45148e+06	6262279	6.24181e+06	10071032	8016315	9709451	5.68847e+06	5.82947e+06	5620086	5651015	5.75307e+06	6313835	7122471	7675097	7925947	5.52836e+06	5.27405e+06	5059084	6089969	5.34337e+06	5.47736e+06	8.05714e+06	8197889	7.9845e+06
G5EBQ3	1107327	651681	890503	579396	1.04623e+06	699275	932558	293736	693054	496800	1.01643e+06	741859	941791	510300	1.00558e+06	1.18256e+06	572161	836746	909725	1.15965e+06	704783	952858	972431	432726	1.14388e+06	379650	479135
G5EBR1;Q2V4S2	2.66879e+06	2.5932e+06	3.02365e+06	2884790	2980629	3302898	2.95403e+06	2.9661e+06	2.92938e+06	3.18235e+06	2.60271e+06	2.83808e+06	3135532	3736307	3362225	2.92388e+06	2.98418e+06	2.95567e+06	3149741	2.84969e+06	2.44317e+06	3.57799e+06	4254826	3.91354e+06	3169461	3.06991e+06	3.41806e+06
G5EBR7	148614	126488	152028	151090	95306.9	109103	163789	137233	246771	139398	87984	105885	96948.8	131736	113010	120508	145900	157578	171828	117742	137382	153757	155893	193848	163045	155784	213626
G5EBT1	358709	207757	155203	338263	260608	140617	190316	289046	260899	116189	161216	251137	139572	171086	138329	154652	169324	183420	175663	197637	207553	98183.8	148992	126630	177168	203062	99397.8
G5EBT9;G5EF46	119201	156432	157836	180157	184689	152499	201204	218821	176958	220374	221196	203598	192744	220714	198355	176680	204037	215403	174229	174401	155314	179202	199615	200558	185782	183861	140370
G5EBU3	105494	43197.3	85386.8	187914	172088	171029	280869	303453	293037	111173	81133.9	90488.3	148466	168983	144748	234292	218984	251618	104919	119091	86033.3	130389	165926	150080	254663	256035	247893
G5EBU8;G5EFT0	243022	216795	223476	251032	242940	255798	167137	144318	128491	222690	229296	224440	177705	249512	232943	175280	163000	166108	244787	279454	215806	254893	296089	262460	137418	139348	116376
G5EBV1;G5EC56;G5EGD6	52743.1	55049.4	54712.3	72506.2	71201	83415.1	117383	105219	118606	80873.1	76854.1	81647.9	105905	134155	95528.7	109360	117062	115310	55796.9	58354	47714.6	88318.6	99013	106342	111076	107337	110908
G5EBV3	51235.5	47164.1	29410.7	63351	119182	53561	111998	100844	114013	42769.3	52034.1	22115	51142	54134.8	46381.4	77758.7	109075	89407.6	NA	NA	34246.3	NA	NA	48063.4	109446	107059	121619
G5EBV4	643703	1.05092e+06	964377	1063847	837929	828800	414536	427201	349057	1.02404e+06	1173518	1.08389e+06	840597	933047	955124	379072	387911	384140	947478	986014	1.10911e+06	692809	549415	794152	315250	335575	325921
G5EBV5	50157.7	105748	86831.2	54699.5	54328.4	61022.2	79220.4	46009.5	44048.6	92277	62853.2	67810.9	49079	38823.2	53806.8	74654.5	57609	42857.7	73577.5	73473.8	85798.6	50393.5	54936.8	50073.5	38908.8	53861.1	47147.6
G5EBV6	2.69253e+06	2833022	2.85559e+06	2298567	2.41608e+06	2.55941e+06	2.063e+06	2.40213e+06	2240959	2.28274e+06	2354185	2.25188e+06	2.2209e+06	2.4873e+06	2246208	2.30826e+06	2.43811e+06	2.3091e+06	2264280	2.26671e+06	2370467	2.20503e+06	2359202	2.31553e+06	2.45496e+06	2.09842e+06	2.33931e+06
G5EBW2	164074	144271	164452	190494	155106	177574	214070	142024	140575	196929	134921	196306	139595	194843	144700	163128	145099	194561	224858	145299	162479	156824	121215	133793	127258	172600	148762
G5EBW5	267384	273120	273133	300036	272850	278931	286756	278751	265594	429554	399949	418194	365319	362446	354046	353802	341588	345780	365555	408162	384605	322299	352691	306037	335822	322020	299392
G5EBX0	345436	299893	350939	88592	97813.5	211777	280659	126592	127318	88038.6	125109	214936	217492	175588	114523	193557	251869	138094	231562	248182	232502	203587	239212	214665	225552	309996	153309
G5EBX6;Q8I129	350961	334240	345284	255044	255539	299252	270817	287870	288227	268748	316441	267336	274789	165755	259322	278880	257476	231836	262340	279577	306428	237726	162700	239270	248509	226679	308969
G5EBY3	997238	763711	860977	1.00715e+06	972748	976837	1.09564e+06	1.13975e+06	1.09188e+06	605544	608462	583016	890752	932580	884021	1.01014e+06	997158	1.04838e+06	642602	583541	637074	932156	1.04963e+06	1.04374e+06	1.12887e+06	1.0622e+06	1.10338e+06
G5EBY6	1.07095e+06	833772	895988	675391	498628	480056	581871	947687	833531	1.13673e+06	1.11428e+06	422948	785260	444275	788995	819498	415780	405961	476013	547036	815706	289776	1.15928e+06	292867	770012	434803	627704
G5EBZ1	44253.9	61034.1	67936.3	34905.8	66133.9	65679.3	69422.7	155392	96674.5	32134.9	59717.3	44463.4	69973.4	145607	63015.1	65214.4	71184.9	58617.1	114304	61926.1	54773	74864.4	123745	96622.4	78959.2	81318.6	83986
G5EBZ4	268256	552911	663036	482427	307202	626923	388115	600781	604033	590387	597565	575182	598101	730356	614483	507599	508098	441862	794549	602028	688121	619390	817516	803047	651004	496874	628465
G5EC05	438049	463874	556945	698101	1.25137e+06	842056	880281	1.20405e+06	857033	1.23793e+06	287363	279905	390020	252268	394686	550371	670647	475111	1.39437e+06	801460	598458	605899	602914	614606	886726	1.02181e+06	1.05351e+06
G5EC10	1.19741e+06	1.06045e+06	910402	2.36424e+06	2.47696e+06	2.51737e+06	1.00012e+06	1.00775e+06	738126	1340320	1.46279e+06	1.43436e+06	1.36155e+06	1.24689e+06	1439811	725535	736946	621281	1538343	1.38238e+06	1.29805e+06	1.42175e+06	1.27765e+06	1.3318e+06	533584	583935	339945
G5EC16	152293	121477	117932	134449	122904	118710	198496	168702	181179	118711	145818	132041	137826	177599	111105	147475	167228	164585	109875	107271	110587	109083	122903	112776	164152	188801	187811
G5EC22	74815.7	52193.6	81372.7	598360	517243	494659	602573	1.58986e+06	556345	53371.8	46785.2	61266.8	570145	486778	497702	1.82447e+06	1.56062e+06	1.85228e+06	178410	176088	111064	1.94295e+06	1.2695e+06	1613727	2935357	2.81577e+06	2.3395e+06
G5EC23	437220	342675	275912	336404	311388	335654	600941	597613	748256	283710	290768	260084	356338	360726	342885	426130	399976	441132	298777	299449	304508	318544	330306	345297	610471	584112	730504
G5EC24	152832	151050	142234	124677	128550	124565	126708	132398	155995	129393	127627	136341	121620	116514	121991	122102	117899	119674	140147	143760	147738	122654	130201	130844	132395	124949	135818
G5EC25	165151	160133	195497	148925	218573	221881	213829	199131	270061	165359	187441	161250	230906	220800	185921	228692	133985	91694.4	188137	152109	193215	243499	195253	228832	183382	187708	272144
G5EC26;G5EDU1;G5EFK9	90688.3	116030	60122.8	64968.5	92826.9	54001	50790.7	33925	47000.8	78492	74256.4	74669.5	85891.1	67228.8	94821	65494	95246.4	74002	82911.3	113626	89628.4	95024.6	89110.3	75618.1	72488.3	76388.1	53037.1
G5EC27	872397	1.15912e+06	1.34073e+06	756701	632833	819636	399400	671692	573375	905214	808236	830378	641006	958622	714443	728715	742554	615374	930443	983252	970387	873216	939093	872624	666393	511514	658042
G5EC31	13213408	9002590	8744477	13689825	14850158	13511637	9382169	14471831	12272329	10193242	12556137	10205277	11790062	5927969	11496924	13734320	14942046	12186746	8246617	9556910	8558163	8474101	10416209	9217615	12778510	13608352	12925833
G5EC40	73875.8	67407.7	71452.4	113542	121922	104736	140750	115342	115309	90864.1	86571	89226.8	118689	138103	112099	116661	126232	130276	72553.6	76054	66504.5	95079.1	110281	117609	130665	140677	125304
G5EC43;G5EG83;Q8MQ03;Q8MQ04;V6CL80;V6CLB1	502231	7601771	7876914	12969231	13690887	3.42308e+06	787822	16474080	18969218	8562658	7924729	7.57124e+06	13523932	16880392	13883313	16310288	17997188	16801578	7.93014e+06	8.21913e+06	7.23121e+06	17135908	847784	12852434	1.75094e+06	17188382	17758476
G5EC53	83483.3	92605.6	87738.3	69680.6	53548.9	74051.7	70702	NA	65021	83616.8	103813	130733	54808	55470.6	85291.4	27964.3	23292.7	34255.5	87815.5	53053.9	77345.4	35446.9	70405.4	81727.2	NA	23638.3	36421.5
G5EC64;I2HAG6;I2HAI6	535162	314271	402093	639093	549102	511476	403804	550735	647299	358344	334146	372534	324434	257293	324310	354375	272492	501356	237617	312578	277818	262915	369375	235535	507628	325185	387394
G5EC67	359573	378687	384386	244931	236002	240817	151820	207079	166706	347602	354713	383817	202537	330283	250423	149120	226601	217291	328775	361209	348279	306808	339733	337767	224574	248317	266492
G5EC71	240850	215805	214168	211260	210883	201083	173118	151306	159256	433624	473897	511631	645362	658810	482015	419702	330085	346077	267489	259345	258454	333100	326411	267426	227660	206684	209045
G5EC75	69019.8	65446.4	123868	444501	710859	72114.2	367982	91854.3	1.41692e+06	202996	214071	75192.3	106610	278089	73610	80876.3	545333	109840	146375	261817	65124.1	331056	277071	371651	624297	345626	102434
G5EC78;G5EFF7	1.45177e+06	1503283	1.36842e+06	1.21564e+06	1.49744e+06	1.5274e+06	1.27716e+06	1.45266e+06	1.50498e+06	1.24492e+06	1.2538e+06	1161690	1.42169e+06	1.42706e+06	1519395	1.47802e+06	1.35699e+06	1.32544e+06	1.32298e+06	1.40213e+06	1.26509e+06	1471616	1.47085e+06	1.49688e+06	1.3934e+06	1.39449e+06	1.52509e+06
G5EC86	277081	302661	350310	348497	359570	392407	127271	289735	231920	194664	139082	156152	368597	384950	372456	388167	467516	383049	161488	157163	188083	371121	392050	407931	296988	255610	315422
G5EC87	1.40376e+06	1.1964e+06	1289669	1.32178e+06	1.65087e+06	1.47708e+06	1.0006e+06	1.17739e+06	1.04578e+06	1.18651e+06	1.18256e+06	1115227	1.37889e+06	1.29775e+06	1.42538e+06	1.20524e+06	1.32992e+06	1.30438e+06	793413	1.3548e+06	1.17142e+06	1.35785e+06	1.37638e+06	1.36443e+06	1.3102e+06	1.23937e+06	1.13334e+06
G5EC91	2042701	2.06562e+06	2.10335e+06	1.06223e+06	1070094	1.17098e+06	1.38917e+06	1.54316e+06	1.68542e+06	2.43003e+06	2687084	2.68211e+06	1.6871e+06	1.67798e+06	1538109	1.67915e+06	1.32949e+06	1422824	2.64818e+06	2682165	2.61659e+06	1624505	1.67566e+06	1.57316e+06	1.71923e+06	1.54466e+06	1.86462e+06
G5EC96	6286.57	45385.2	NA	NA	11690.6	10503.2	22444.1	26221	52306.4	94373.7	91772.4	110610	11296.6	24480.4	10247.4	59341.5	50872.9	14823.7	91271.5	104805	82639.4	NA	50073.4	85976.9	11382.5	17753.4	14579.2
G5EC97	179062	177380	186015	266135	386941	111122	76961.8	431552	67240	163243	160825	136786	116157	113120	71404.1	103497	161537	119140	117657	246593	231314	132127	66024.4	53374.4	166595	205426	128931
G5EC98	3.89211e+06	2.64457e+06	2223686	9088732	7.74805e+06	7.21246e+06	10320751	13469700	8878740	3.08478e+06	4449813	3.4735e+06	4.88788e+06	5254934	4366619	4.58129e+06	5555094	6038536	4388989	3.56581e+06	3.33272e+06	4.07823e+06	4.3403e+06	4899427	7.48656e+06	9286975	7611167
G5ECA2	356731	319384	346648	319631	257091	201354	277600	342341	243221	314554	283900	290079	484293	437159	396722	223877	253096	255187	388298	333485	310713	497597	555811	540325	311137	256125	295385
G5ECA7	1.1477e+06	870745	866577	1.05285e+06	1.15122e+06	1.00364e+06	753767	613765	598328	823727	836259	848021	750452	776162	816055	486194	580764	555607	821028	960314	756481	739866	860413	724558	607240	631707	509184
G5ECB3;G5ECB4	708141	1.03992e+06	896051	690156	603780	703393	1.01541e+06	1.03399e+06	1.32987e+06	524835	886827	839055	780891	724207	680761	755229	723817	686813	706956	802164	658682	686829	606498	769623	783910	729061	810796
G5ECB5	92646.9	49132.2	65876.3	56056.7	80307.8	65803.9	53277.5	58493.9	55864.6	66661.9	72586.3	56429.5	93486	174554	99570.8	78347.2	73310.5	76317.1	172315	75591	94495.5	75959.2	76152	59164.3	68864.3	61537.1	74213.8
G5ECB7;G5EDU2	75069.1	50950.4	56415.3	99252.1	99020.2	82760.3	143036	127803	118762	80094.6	55854.8	73020.5	79925.7	81739.1	79941.5	147918	116085	133694	53266	75592.5	59385.9	161002	109810	87640.3	124097	110444	136897
G5ECB9	470557	425662	494686	377425	377293	356837	226350	282234	247192	281667	248570	243046	382613	465427	419081	331521	420595	370292	290072	264141	296807	376560	417219	428387	292586	238638	291337
G5ECC1	434926	393256	405313	243411	254890	224736	212070	249994	211793	315275	327626	1.18274e+06	283357	279814	298668	682328	236894	264496	310925	340331	322864	239425	238487	240188	208418	236654	213328
G5ECC7	179086	259091	322132	116238	93790.3	211612	97509	136571	144784	255161	192855	247711	150571	250900	165158	174938	200052	155508	266548	165688	276895	214550	239196	194346	155616	175099	197147
G5ECC9	412798	438572	476613	257160	279774	258927	203401	158715	144141	472518	452563	494723	337281	317766	321114	281872	267802	282067	475771	477876	504890	311895	302219	329240	255207	239313	258267
G5ECD0	250272	115701	148874	507773	573154	502557	275604	289154	203860	125130	125420	44387.3	216706	229934	167866	245037	265962	195973	150442	189820	129831	271907	223082	139607	212265	207793	150922
G5ECD6	41301.3	48319.9	40076.5	29068	30545	37654.9	21883.8	25578.5	49899.5	34049.1	44172.3	44647	53250.9	50375.4	52739.6	53696.5	48566	60409.6	9714.69	18503.9	25713.9	44067.5	40433.3	39547.8	40258.9	37498.4	40430.8
G5ECD7;G5EEB3;G5EG29;G5EGT0	77837.5	43683.9	84910.6	131583	131837	142271	95568.1	114438	115563	84403	136150	71110.7	139087	81626	56073.1	125070	47702.5	72851.7	83388.4	91422.5	86376.2	71164.9	75471.9	64567.5	49371.4	68443.6	107157
G5ECE7	467287	474047	456939	352737	359333	324334	604515	527332	639538	570988	629974	659574	464558	465408	452009	461392	475392	493500	523524	552456	490890	442852	403778	413424	690507	662428	648134
G5ECF4;G5EGL7	271367	222008	308591	251574	121148	233060	305683	183480	229675	225602	207312	240258	184545	272675	206096	147005	197156	214985	312947	272420	260332	127403	168641	280845	262049	206580	260076
G5ECF5;G5EG57;G5EGJ0;H9G2Q2;H9G2Q3;H9G2Q4;H9G2Q5;H9G2Q6;H9G2Q7;H9G2Q8	49829.6	53337.5	45462.9	62320.9	55892.2	59936.2	54174.5	55423.3	60199.7	58514.4	49796.6	53311.7	66418.1	64787.5	69730.3	62180.7	62654.2	60832	49104.5	70536	57444.5	58893.8	70134	66389.8	56252.5	70237.8	71043
G5ECF6	25649.1	125413	68338.9	101348	21906.1	75614.3	117541	86314.1	138243	104446	90240	85918.5	111675	116399	134300	110612	155774	146967	263433	294735	262366	213665	186238	180008	218474	217368	172768
G5ECF8	370942	964131	1.3056e+06	130236	246258	18827350	87007.7	21652640	18815550	3.21956e+06	2.41422e+06	659858	26177.8	228754	12205.4	8539678	21367.8	73109.6	3.02172e+06	1.58084e+06	2056129	313172	4.9262e+06	7905363	61830.6	19250074	24376078
G5ECG0	368897	326907	312771	301267	356936	345596	337257	292377	382309	251797	277608	235800	320500	275897	297724	320623	298165	311004	225496	238026	264130	263870	264868	259218	327834	345112	369497
G5ECG7	537476	414933	438419	393804	396814	421162	163594	173421	163030	454890	477731	521779	421727	411240	462072	287083	231141	215462	395734	484383	377733	410362	428768	392689	149072	157576	148279
G5ECG8	4463224	222519	4.17627e+06	3409856	158751	7294631	742382	6003653	8569101	3.04113e+06	2140958	1.70258e+06	3.15888e+06	1444150	1.92255e+06	3.17739e+06	5.08169e+06	4.07875e+06	1.8776e+06	4849025	3.69972e+06	4.12688e+06	5234752	1.37294e+06	1.28323e+06	6634117	3.10558e+06
G5ECH0	122458	92297.4	99260.4	109830	129232	109246	214688	183730	219160	106898	94068.5	92543	134076	157158	134773	135384	147147	158709	137825	122760	111229	114060	110968	140382	215878	225760	219790
G5ECH3;Q95PJ6	37860.6	40459.2	48653.3	1965595	31198.5	19364.7	65725.2	NA	NA	38827.4	23185.6	37779.8	14558	8560.33	38358.9	16984.5	NA	NA	40770	32186	50260.1	NA	NA	188207	NA	NA	17792
G5ECH5;G5EFI6	144251	149887	174917	71990.9	91793.5	76692.1	130749	144214	97896.9	172768	95629.3	158434	92189.8	177486	111116	90080.2	154837	169958	98072.7	145691	187622	161148	161458	121134	148732	131899	100307
G5ECH9;M1Z859	366072	291888	307287	189086	163707	198964	298921	260425	285884	208185	323291	353792	286327	113810	104494	402485	423602	352270	103172	122787	194510	289966	311947	247554	488438	502283	401271
G5ECI8;G5EEN1	526320	471725	618863	1.88753e+06	2.64152e+06	2.18065e+06	1.74723e+06	3403755	1.61455e+06	360523	285081	268472	340089	431954	310578	440739	443617	388813	785564	838333	592662	454670	614696	433237	462534	616794	469544
G5ECK4	114921	77673.2	85049.3	118934	134860	114990	141826	88498.1	121906	78007.9	84007.4	78948.7	88638	122710	102161	100831	115594	76197.2	78919.6	107233	82037.2	81129.2	99834	85528.3	111876	126941	118115
G5ECK7;G5ED34	531749	524371	428838	496964	529721	566439	591153	756189	608122	431306	493977	486776	582284	582250	644597	1.04762e+06	810361	913089	467171	563569	435142	728463	457905	643257	756892	646271	789508
G5ECL1	251022	290525	260045	297804	290982	275911	286395	374282	359432	314125	225864	326558	296989	274299	303580	300905	299331	320334	250336	306074	265648	316477	280171	278538	350128	315951	379402
G5ECL2;G5EEJ9	412647	440251	456246	426550	496538	650545	274846	269276	289702	398116	404242	468691	320986	440189	401221	281337	344722	246048	560812	460945	403994	455046	481893	480177	294160	320100	222794
G5ECL3	364196	468518	360192	326188	418811	406346	412565	731369	721522	271408	260685	298319	339694	462082	372698	311566	420643	524205	497425	294560	392915	443612	470101	418268	357479	642878	692438
G5ECL4	38197.3	32570.2	35553.9	30373.3	40194.9	32893.5	51087	29572.2	58165.5	22763.2	17686.9	46055.1	40101	34155.8	23702.5	58628.5	92086.4	56396.7	44833.8	36328.6	46051.8	30738.1	28062	42669.6	28415.4	40499.9	64591.3
G5ECM2;G5ED89	176235	607813	705077	2.50941e+06	2.51444e+06	2.3042e+06	3.63556e+06	4.67576e+06	3.41462e+06	1.15264e+06	923771	827885	759978	1.64167e+06	1.43677e+06	782051	2341640	2.22971e+06	460560	1632242	1.24943e+06	1.43422e+06	1.74188e+06	855247	3.42294e+06	3.48509e+06	1.79962e+06
G5ECM6	2.82052e+06	2.56665e+06	2.52536e+06	1976569	2197231	2050453	1.85837e+06	1.7713e+06	1.57345e+06	4.1019e+06	4.17029e+06	4687248	3411914	3455383	3.35002e+06	2.86416e+06	2.67933e+06	2.73754e+06	3.47721e+06	3.58818e+06	3.48143e+06	2.68306e+06	2.74329e+06	2.81725e+06	2.39263e+06	2.4016e+06	2.29711e+06
G5ECM9	1.27101e+06	945135	946162	2.77333e+06	2776076	2599800	3278619	3.33468e+06	3.44031e+06	1.26873e+06	1258877	1.14244e+06	2144273	2.2144e+06	2271667	2875196	3.19672e+06	3.2989e+06	1095925	1.19991e+06	1.06188e+06	1.89378e+06	2.03231e+06	1.88501e+06	2.84892e+06	3399378	3.28649e+06
G5ECN2	60406.8	58220.7	57783.9	56509.4	46196.9	54265.9	103760	103306	43171.9	86892.8	110229	74372	84173.8	73402.8	37150.2	22456.5	29141.3	17585.1	67721	72442.9	93233.1	72049.4	73600.3	82149.2	55274.1	72305.8	43561.8
G5ECN5	144403	110989	154510	141581	123091	98561.6	160831	219509	227091	137244	75363	89061.3	138902	105157	140046	162951	127706	137814	100600	130813	116875	183170	145987	122707	255138	169268	147714
G5ECP9	2.78181e+06	2224103	2073969	1.61152e+06	1.50619e+06	1637339	2409201	2271208	2.68792e+06	2.28796e+06	2883551	3.59387e+06	2376323	1.84321e+06	1.8802e+06	2.79266e+06	2.37029e+06	2.62033e+06	1.74977e+06	2454286	2.86933e+06	1.53879e+06	1.66027e+06	1.38774e+06	1.95312e+06	1.91488e+06	2115303
G5ECQ4	190884	214281	217482	259477	244560	304546	374191	465642	540994	230925	226075	215790	234319	317905	248000	405647	341440	295444	345205	267990	247175	279424	306247	298351	433250	345312	446353
G5ECQ5	126902	109042	132882	77680	64542	71351	159508	88164	118252	101897	115003	188822	85895.8	82652.1	64132.2	32569.5	67806.2	34825.9	144710	135194	137932	76932.4	19125.7	78173.4	100833	86617	66427.9
G5ECR0	1.6187e+06	1.44139e+06	1.43077e+06	2650388	2.80181e+06	2.69535e+06	3.41221e+06	3.05421e+06	3.37845e+06	1.74213e+06	1.7346e+06	1.57159e+06	1.84116e+06	1.87068e+06	1.75022e+06	1696668	1.73995e+06	1.62792e+06	1.80393e+06	1.87197e+06	1656958	1.7757e+06	1.77465e+06	1.74679e+06	2.33501e+06	2170080	1.91947e+06
G5ECR5;P34461	69225.2	45677.7	65782.5	155217	126848	159372	433714	405021	453317	62367.5	55446.8	43575.4	79451	54031.5	55252.3	229791	195796	218061	51864.6	74221.5	70320.2	63560	102525	64133	187808	261721	254932
G5ECR6	178853	150159	122469	234324	283470	239786	160159	170360	178695	422325	422339	391871	502855	446334	523897	529792	466387	489637	139693	119523	137369	180358	124089	145877	146940	168167	114454
G5ECR7	650544	649178	722182	657201	739960	709259	695961	684956	748747	604803	608376	597729	675845	702970	674154	674570	673878	667935	548261	588250	587465	656300	700426	687264	725200	701138	719288
G5ECR8	100951	174964	132166	96377.2	99031.6	98468.9	151956	131688	157582	244989	125587	90823.5	96005.5	68652.1	93420.8	96161.6	125346	115367	190912	155128	129682	134959	139421	126011	158491	151048	124136
G5ECS9	1640195	1.22864e+06	1.28893e+06	1757949	1.8963e+06	1.80734e+06	1.20635e+06	1.37544e+06	1.13985e+06	1.40086e+06	1.58551e+06	1.40312e+06	1786247	1.52965e+06	1.86637e+06	1853376	1.58431e+06	1.52643e+06	1.1195e+06	1.53857e+06	1.3644e+06	1.90023e+06	1.86547e+06	1.82115e+06	1.36777e+06	1522645	1.49856e+06
G5ECT2	107799	40724.1	162349	569798	641479	503522	593028	452742	527754	74271.3	77515.9	NA	174150	208991	155346	480443	332514	415650	51180.7	47211.5	29854.4	315227	233962	193179	428761	397293	338179
G5ECT6	1750283	1.58556e+06	1.83124e+06	1.82619e+06	1.91626e+06	1.95917e+06	2456582	2255299	2.74961e+06	1.68663e+06	1.70494e+06	1.48999e+06	1670474	1.65825e+06	1.64434e+06	1803692	1.865e+06	1.99759e+06	1.5829e+06	1.66755e+06	1.67549e+06	1.77421e+06	1.86297e+06	1.74313e+06	2.48101e+06	2.26196e+06	2.48104e+06
G5ECU1	1.94867e+06	1.64388e+06	1.60879e+06	1.66149e+06	1.65467e+06	1.55462e+06	1.68644e+06	1.57826e+06	1772196	1.44442e+06	1.57738e+06	1.53798e+06	1.65474e+06	1.75818e+06	1739914	1.54271e+06	1.5974e+06	1.55629e+06	1.52193e+06	1.7029e+06	1.4665e+06	1.766e+06	1.86315e+06	1794626	1.64692e+06	1.64096e+06	1.53468e+06
G5ECU3;P40614	11237251	11156933	11491724	11706650	12474404	13382375	8.13141e+06	9439246	8968958	16175300	16843784	16058749	14655062	18062100	14912716	12088327	13095055	11277998	14718331	17574460	15211109	14903603	17338324	15860949	13024498	12626465	13004847
G5ECU5	9144981	8931061	9196959	6892066	7.09872e+06	6526463	5920831	5.57779e+06	6121144	7.1407e+06	7658157	7451728	7258995	6830934	7.3019e+06	6995479	6.31126e+06	7.00156e+06	8142922	7.72474e+06	7.66529e+06	6.51213e+06	6.50857e+06	6.57502e+06	5707638	6214894	6029481
G5ECV9	1.1891e+06	845489	990549	879868	833525	1.23968e+06	686721	691709	824846	1.06371e+06	2.34097e+06	1.31285e+06	2.10243e+06	2.68706e+06	1.37923e+06	1.20856e+06	595801	621006	2.47208e+06	1.01548e+06	774560	2.00933e+06	1.73808e+06	2.43073e+06	999958	840514	930274
G5ECW0	28560.5	28933.1	26809.2	110497	11567.7	29077.3	38143.1	47324.8	54486	87571.3	33606.4	34847.6	39838.7	61449.8	43628.9	43221.4	33524.5	36796	178756	29516.6	63888.2	123067	92452.8	24392.5	52380.5	39169	59574.5
G5ECW3	108185	111581	107982	131146	143435	131189	148452	89185.8	146241	95028.9	107983	92103.6	116176	134468	121249	121627	89154.5	102025	98514.3	102623	107910	129174	113904	116114	111442	108287	125596
G5ECW7;Q9U3K7	1.30197e+06	1.38129e+06	1.37482e+06	1.13536e+06	1.03627e+06	1.12291e+06	1.1033e+06	1.10211e+06	1.21387e+06	1.24681e+06	1.26455e+06	1.18975e+06	1.22203e+06	1.2113e+06	1.2107e+06	1054268	1044673	1.10911e+06	1.31206e+06	1.20838e+06	1.24081e+06	1.16678e+06	1.18562e+06	1.17013e+06	1.16732e+06	1.06496e+06	1.18576e+06
G5ECX8;G5EDV6	467122	419525	432795	506988	510649	534214	520004	540175	572583	484859	503991	461372	590460	554802	572151	604164	557428	557513	468396	419556	462112	551974	596234	619613	593158	562518	651885
G5ECX9	167553	200562	206579	229387	259943	346923	124555	183426	160048	1108277	1.00671e+06	1161044	1.13048e+06	1.49976e+06	1.37284e+06	979685	1.0194e+06	902093	1.01942e+06	1.30464e+06	1.02849e+06	3.28813e+06	3.66955e+06	4151304	1.00826e+06	879208	906157
G5ECY0	354805	336329	311953	241828	271019	260841	542420	586115	700422	418267	342553	367416	350379	422971	379639	403397	363744	377560	356455	427352	385507	357872	420703	428996	798194	675752	814018
G5ECY6	189960	116909	99755.1	77214.9	84412.1	92770.2	164743	85572.5	92271.9	101337	92630	168651	98000	106116	106311	110325	171431	257867	98921.4	122663	179519	93931.6	216878	85969	240678	250494	105258
G5ECZ0	406451	522054	579804	524835	664642	610964	590978	733497	356360	536835	746286	801777	466253	633488	632351	650119	1.12865e+06	628900	498376	590696	622160	548209	507485	555412	693381	990259	633231
G5ED01	1.05663e+06	914002	906011	987680	1096806	925373	691670	737424	604860	696252	643220	700295	812316	870876	848536	639545	723280	706703	603670	938629	740105	984501	1.06786e+06	924286	768087	798364	649025
G5ED07	7331914	6214207	6572963	6323860	6597524	5884846	6.37309e+06	6.43006e+06	5.81762e+06	4.95144e+06	5.1087e+06	5329526	6199650	6340549	6.27453e+06	6.00743e+06	6.04734e+06	6549584	5422445	5592146	4.91327e+06	6.0161e+06	6.00557e+06	6355549	6250610	6549159	6171373
G5ED11;H9G2Z4	217022	186773	153892	287720	266351	303943	399278	314477	471788	146994	121950	102444	212196	202672	227044	231540	231116	228221	175953	167645	162216	288440	274164	307682	420000	375088	450100
G5ED17	68491.1	66605.9	70253.9	60140.7	54741.5	59343	93737.8	85887.1	104202	55450.1	69772.5	60897.3	65508.8	74051	66515.4	82355.1	69254.3	77182.2	41281.4	61034.4	59523.6	70109.3	59812.7	57412.8	78070.8	76254.2	87948.4
G5ED21	5872408	5013033	5442550	5.34957e+06	4.61319e+06	4.42393e+06	5260035	4703193	4.63328e+06	3.88014e+06	5391471	6.10703e+06	4.65104e+06	4462874	4793518	4.66007e+06	4150958	4818622	3.66263e+06	5.51048e+06	4955750	4.79674e+06	4.8064e+06	4.73124e+06	3.94497e+06	3900733	3010861
G5ED26	592634	528325	464449	1.45521e+06	2.11073e+06	1.53528e+06	1.66454e+06	2.92942e+06	1.2542e+06	434256	463839	495754	541840	378776	441458	702929	746030	637061	505595	763524	724040	496747	115586	392426	536167	622328	648360
G5ED27	530452	634758	763701	2.14785e+06	2.3477e+06	2.79376e+06	3.06974e+06	2.75113e+06	3.75229e+06	752327	632312	572741	976042	1.45887e+06	927089	1.71681e+06	2195186	1.65354e+06	1.38329e+06	1.23786e+06	905117	1.54465e+06	1.65843e+06	1.39384e+06	2666337	1340271	2328244
G5ED31;G5EDD1	1.28866e+06	1450535	1.4592e+06	1.45701e+06	1.43381e+06	1.40463e+06	1.08701e+06	1.15564e+06	1.01823e+06	2.24079e+06	2113497	2.03169e+06	1.77603e+06	1.73863e+06	1.8757e+06	1.35184e+06	1.46849e+06	1.22099e+06	2.06453e+06	2313085	1.93852e+06	2.02527e+06	1.79412e+06	1.74572e+06	1.45073e+06	1.35951e+06	1.22623e+06
G5ED33	803152	622800	585485	868233	840204	877651	1.03767e+06	911604	1.08852e+06	754515	794223	862201	684607	543988	700410	768828	665679	673058	430586	734780	603167	608018	355463	414260	770222	738120	794401
G5ED36;O62178	589956	396860	1.12447e+06	841569	464294	1.55125e+06	525586	1865302	1.12123e+06	1.14271e+06	549716	626716	1.23368e+06	1.82526e+06	1.18045e+06	937633	721447	831846	734614	2.37602e+06	728222	848251	718593	602221	4.24437e+06	1.11109e+06	3.88426e+06
G5ED39	158854	160819	153479	185895	171074	188719	182877	229768	206432	128436	145293	134498	191650	224346	206182	216671	213977	204746	153994	161441	144209	245347	185358	227723	146866	196639	222290
G5ED41	1.74386e+06	1.70674e+06	1.76282e+06	1.44022e+06	1.43491e+06	1.55934e+06	1.63951e+06	1.73499e+06	1.90135e+06	1381342	1.50245e+06	1.40258e+06	1.70761e+06	1.63343e+06	1.72562e+06	1.59966e+06	1.52711e+06	1.57448e+06	1.48331e+06	1.48408e+06	1.50331e+06	1.75829e+06	1.54837e+06	1681239	1.71548e+06	1.51241e+06	1.77422e+06
G5ED43	311375	362549	324481	500553	1560586	315179	2.50712e+06	118939	369208	548427	443705	236043	199069	293917	758626	325411	981016	1.39378e+06	271702	216072	224394	250387	291323	228958	739789	2.40511e+06	502288
G5ED44	235088	114187	174258	152897	239274	178012	1.11495e+06	81952.6	902087	151994	911623	726901	199204	239774	470336	941633	1.2988e+06	922283	9465954	188098	68170.4	1.29237e+06	144875	64089.4	86835.4	998924	975704
G5ED58	32179.9	44152.7	40469	36804.1	147336	34120	52071.8	42028.6	52636.5	38093.9	25219.1	19341.4	99022.5	33082.8	38656.4	40001	50450.5	49873.6	26722.2	48477.1	21603.5	37509.2	51135.5	26900	50480.3	45494.4	42242.5
G5ED75;Q9XU12	345820	355449	315784	296223	295482	265223	298968	257779	312435	237391	275591	232555	330702	284518	329244	372358	340032	347585	280956	270981	261990	296036	308429	317410	307400	310025	347981
G5ED80;Q5FC45	95976.2	91333.4	194400	94460.9	157271	124236	175677	148121	139169	176670	139561	188518	105921	95781.6	118221	134087	121777	126098	115248	149932	205303	127916	123543	100498	100859	158054	159944
G5ED95	1217560	995896	1.02987e+06	840236	989918	837437	741382	728519	617051	759017	728110	808591	817615	817485	754940	689447	704234	718548	793913	908616	869158	780664	860505	819752	691720	685098	641465
G5EDA7	122223	125740	117093	127924	117542	140407	60564.8	145136	86690	94686.9	124040	124200	108601	98285.4	92509.8	86141.9	68717.7	54969	138679	141926	97210.8	111300	144459	110658	61615.3	60386.6	38351.7
G5EDA8;G5EGA2	328768	300640	312727	250855	288191	248768	155975	210765	161935	327202	319840	361698	266296	275211	292174	263797	229682	227901	258680	250424	281260	231001	264862	222008	168673	211561	153795
G5EDB6	157400	173172	150819	235244	320703	302013	158771	403859	379401	262169	307920	282950	262712	239986	219360	308367	282327	279559	245899	250232	287822	237926	235251	227856	376736	419200	421013
G5EDB7	159075	150274	166578	209684	212036	214444	223781	246695	244975	179526	197504	181229	156035	219642	175445	166774	167680	166784	195141	215496	176661	215568	243876	231672	235474	220827	194321
G5EDB8	869257	866213	959428	796155	649942	700629	717180	726946	764517	827838	699923	896263	533259	755514	567510	652350	641017	657875	760716	805628	891514	718712	604258	644626	653478	638466	727800
G5EDC6	579152	537434	559878	801648	811164	794811	897131	1.01839e+06	1.0935e+06	521219	472284	420279	660710	746545	709414	761774	855611	839086	496039	518425	477670	721167	811333	752221	1.0463e+06	1.03491e+06	1.09863e+06
G5EDC9	31022.3	25448.8	30306.7	95198.8	104983	123395	111064	95756.1	91652.9	30042.7	20242.3	21444.6	59110.1	30560.9	23446.5	20022.5	36480	30658.2	71631.5	36590.1	20956	43507.8	48157.4	89588.6	23205	16368.7	2.45441e+06
G5EDD4	779916	676178	742220	719018	725336	719269	229014	221412	194879	789793	761231	833861	575094	565902	572553	384018	322917	281209	785773	828492	800227	680938	727823	663291	307686	291778	167577
G5EDD8	733897	849200	973287	608477	632542	698483	551329	461310	541246	791697	609999	785488	644388	570989	685860	606146	575871	624202	728484	787281	846253	758193	680674	599040	539122	516397	520259
G5EDE4	80950	63101.6	75914.3	41014.2	52698.7	57300.5	41623.1	53087.2	52521.3	57797.2	73801.7	88141	74081.3	79143.5	70200.5	50185	42789.8	50520.9	71334.6	72467.5	67939	54088.7	56003.9	49851.9	49098.6	49707.8	55181.1
G5EDE7	537087	2.04819e+06	473124	375147	1633352	372151	756778	675033	810053	363196	390165	361864	515200	2880360	3.95941e+06	634709	865274	613445	306351	465123	388382	3.8263e+06	2340995	697656	841088	725278	657499
G5EDE8	1.1727e+06	1.10446e+06	1.18035e+06	979336	843541	1.01094e+06	921043	941694	1.02439e+06	1.25811e+06	1.10906e+06	1.18858e+06	864049	1.04271e+06	987046	914456	1.01815e+06	879436	1144177	1.22169e+06	1.12047e+06	954465	1.06207e+06	1.06655e+06	1.11344e+06	1.07834e+06	1.04733e+06
G5EDF5	256053	221394	215133	190281	208277	194762	168480	172361	150758	362260	397531	344722	269976	291800	266284	224075	218800	206457	323435	340181	327056	223994	250527	245014	212921	207876	206358
G5EDF7	238026	206452	179391	259034	270312	280848	239679	277154	260413	194607	245565	200315	228336	349469	275006	217360	227978	204642	268140	193603	193197	261743	334801	290922	299357	250306	271512
G5EDG2	9445001	8885986	7076110	41606632	52960480	42304564	78175896	107037536	75598552	19296330	18247686	15243463	31928548	19513692	33114796	49504284	47303192	915287	34763640	33376856	22628430	40594880	35310968	33150190	62412388	37845852	62625836
G5EDG8	90321.3	70300.1	72563.5	30073.1	51477.2	26657.3	NA	NA	NA	64445	79234.9	85979	88358.4	58616.3	91245.5	32123.3	45739.4	56509.5	76629.6	60027.3	35684.8	61528.9	158531	67292	38334.6	42896.7	NA
G5EDG9	55834.1	50095.8	52892.6	85655.8	86020	80492.5	106820	120138	114946	45851.2	40458.9	36767.7	93225.4	154781	91985.5	94185	102980	104765	59489.1	52654.4	55394.8	93299.1	95382.2	111092	127653	116058	131398
G5EDI2	3.28196e+06	3.64663e+06	3762690	2.2075e+06	2.39446e+06	2.64653e+06	2.35169e+06	2.32284e+06	2.52529e+06	2.95103e+06	2.83034e+06	2881801	2756622	2.52547e+06	2.89368e+06	2.62271e+06	2.46585e+06	2630548	3428090	3.21313e+06	3.19083e+06	2.66317e+06	2.76819e+06	2599448	2.49598e+06	1.92893e+06	2.75832e+06
G5EDI8	219719	176734	177937	182816	160168	158883	135207	176760	138509	167181	71429.2	146450	81955.3	155393	133729	143102	153896	161195	115916	77148.3	131281	79464.9	51212.6	119668	154967	171663	142463
G5EDJ3	397357	415918	368452	297084	252754	294334	350314	317648	314135	437730	492606	526344	342171	310918	348455	333445	370604	376592	331993	454050	414466	271209	286302	280330	358783	333553	335555
G5EDJ6	173105	166436	174449	143727	153027	142771	150634	147057	162116	121357	139964	138768	135472	153096	150441	127295	132508	134835	130848	144335	132805	134467	146802	141380	133622	131084	148163
G5EDJ7	297771	110475	90721.2	129857	111233	103492	106372	146302	150174	91632.8	91938.3	54280.5	111678	114281	122954	120007	116119	140299	102084	278955	75098.6	117945	104942	128697	84274.4	134654	122009
G5EDK1	108479	109505	133806	102123	109145	113126	99111.2	100320	98062.3	106540	93406.2	92799.9	101993	83019.9	113757	97932.3	105037	116263	195750	103755	96135.9	164802	184595	223975	109515	90365.8	113153
G5EDL3	415650	375244	421942	272463	281220	235310	554803	512597	602933	270120	263856	330416	334985	333992	345794	407968	401191	471443	270576	250283	291366	308292	276454	349691	439385	427933	473575
G5EDL4	126879	142309	126616	295474	225839	268612	646847	523784	674466	183975	119740	126780	119205	128131	121229	399368	366914	431291	116812	115638	163077	117945	113173	126513	481519	524594	193574
G5EDL5	1.05192e+06	1.01301e+06	900199	880014	779647	705089	417393	689486	428524	469632	799555	701003	591654	1.0306e+06	692468	524002	578575	524640	789979	729895	468557	602580	763906	745950	602531	675660	636526
G5EDM5	11444699	7.72869e+06	4.09404e+06	11884196	24333.4	11287988	NA	26153684	19619990	6393057	17243646	29503212	11782571	141009	3.86304e+06	39538684	15358220	30357832	255871	2.04539e+06	7.01417e+06	1224075	155082	144720	25815946	8011984	20650818
G5EDN3	921361	1.09661e+06	1081470	752954	672924	646941	547151	978361	998526	681061	645837	861306	495991	771272	1.05559e+06	826518	808925	454873	747794	1.05413e+06	819738	912188	844257	672626	576978	796108	582962
G5EDN6;H9G2Y1	266302	226383	197889	299092	302623	288609	272017	224515	277641	195644	248317	210653	213396	272302	230172	182257	212391	198017	200988	232265	185420	234879	248150	253848	290079	245205	239352
G5EDP0	616242	551115	663860	1.04737e+06	791972	931080	1.20795e+06	1.9754e+06	1.45369e+06	1.07469e+06	992248	1.05224e+06	1.2411e+06	1.5037e+06	1.28127e+06	1.28138e+06	1.35627e+06	1.31323e+06	1.00801e+06	1085603	845836	1.65492e+06	1.60397e+06	1.64608e+06	1.7864e+06	1.64852e+06	1857045
G5EDP2	1.86424e+06	1.42545e+06	1.60414e+06	1228300	1.45952e+06	1.6146e+06	739136	761331	746965	1.89728e+06	1.92301e+06	1831060	1.68292e+06	2.01966e+06	1.72233e+06	984493	1.00619e+06	876622	1.89296e+06	1.67096e+06	1.39062e+06	1.63489e+06	1.81675e+06	1.53821e+06	969664	961337	934138
G5EDP6	43286	61396.3	42775.6	NA	59131.3	39187.9	NA	NA	NA	44269.9	59623.5	71991	24981.1	76151.1	227200	NA	11699.5	33769.4	229523	133952	43258.9	30536.1	79400.1	52992.5	44195.3	NA	NA
G5EDP9	135298	118439	112850	101640	84501.4	98289.8	131093	122313	166788	91860.6	78046.4	76012.2	115587	114382	116920	117788	124831	119770	93295.7	94132.5	89199.7	106965	121083	117940	135231	122943	139659
G5EDQ0;Q22833	334644	349118	334160	285064	247544	226257	242597	249559	231442	329889	315331	299666	252550	232030	256122	225684	220694	176159	317897	274558	288085	235696	228878	211998	224393	220795	222843
G5EDQ2	697798	1059900	835851	717402	655326	815513	699771	748586	846384	802534	768236	715466	825163	501700	629027	783610	715844	680146	762599	678167	612094	679162	565903	769808	773482	732302	880832
G5EDQ4	303733	263418	251695	550601	468281	507051	1.13331e+06	1006551	1.16901e+06	183579	184627	183208	350029	255298	326124	501621	489224	574578	247989	193266	218898	291444	277792	377033	673765	699099	788238
G5EDQ7	120478	81295.3	77722.4	144481	133540	143817	148469	203259	185355	84549	92123.1	84266.2	102960	104506	102245	108506	134280	137018	115670	89574.9	66843.4	101093	131747	120239	159497	137495	156714
G5EDR3	662339	527512	472116	495591	508036	852489	657096	618338	962559	512106	588751	338208	446990	1.06657e+06	448696	525917	483568	484095	1.44816e+06	785136	568874	661470	1184204	1.14186e+06	577702	600776	737444
G5EDS2;K8F7Z0	862717	806918	830288	980518	864727	865542	915979	914586	938867	715620	668561	661137	813114	879470	840308	767458	841937	847454	710831	677916	686170	814883	808829	868248	782260	757868	811002
G5EDS8	119452	121853	130281	76911.2	84114.8	96483.8	85073.6	82465.4	84600	95916.8	96180.8	98108.1	67030.4	76264.6	68244.5	79751.1	61137.9	74750.7	90437.1	97428.6	114669	76682.2	99097.3	72097	82834.3	62566.9	88789.5
G5EDT1	1.06029e+06	974022	1.12915e+06	637379	763132	728173	571012	657349	608988	739020	628027	905169	649849	734970	678356	715108	698697	615791	973942	875479	809541	781439	583160	782052	662066	583676	741944
G5EDT4;G5EEP7	158114	161225	188815	170376	156775	190065	145490	242945	208024	202347	190099	169872	128150	130263	124277	163608	129834	114374	146818	145601	164985	152421	167024	142941	205443	161912	172285
G5EDT9	537059	654865	655396	475715	473188	416682	548210	505440	484269	629982	587159	512349	287113	494624	580838	612632	579788	671489	529124	710085	413645	578641	577976	417881	498732	499796	444981
G5EDU3	37250	54934.3	46884.3	67945.4	122110	131078	129944	107908	118849	52003.3	217814	55404.9	239247	60882.6	65534.2	156265	58126.2	65607.4	53903.6	46130.5	45557.4	55804.5	56427.3	65957.9	66545.5	69282.5	119387
G5EDU8;Q8WT44	120209	127147	138652	134524	154729	129429	118776	114344	127524	137013	147786	135343	149884	179806	164912	138129	153414	144970	145443	138198	128076	153522	170271	164183	140420	133108	125869
G5EDV0	4.91448e+06	4.23126e+06	3751516	5.04378e+06	5022506	5.19131e+06	5.74571e+06	5.17452e+06	4613059	5630601	5.10065e+06	5.79872e+06	4255400	3986465	4.15699e+06	5.14336e+06	4.98262e+06	5.1889e+06	4.39066e+06	5.04747e+06	4.56314e+06	4.3331e+06	4.14373e+06	4086094	3.7024e+06	4576936	4.09547e+06
G5EDV3	4373459	3570013	3.78757e+06	4.01193e+06	4.04769e+06	3.83121e+06	3.15756e+06	3.23609e+06	2.95324e+06	2.92086e+06	2872404	3.50818e+06	3.19304e+06	5.02849e+06	3281723	2.942e+06	2.94084e+06	2.98416e+06	3.20792e+06	3.42537e+06	3.13867e+06	3.15555e+06	3.27249e+06	3086103	2.8732e+06	2886689	2.66006e+06
G5EDV7	458260	361768	348892	802459	966644	856571	1.23786e+06	1.3627e+06	1.35537e+06	310422	416469	419723	1.0678e+06	909294	882154	2412156	2.18761e+06	2.16711e+06	271140	368775	284728	1.15751e+06	1068638	899402	1.30664e+06	1.29215e+06	1.28823e+06
G5EDW8	1.84277e+06	1.38478e+06	1.45697e+06	1.37572e+06	1.4171e+06	1.45114e+06	727868	684026	674082	1.86143e+06	1966503	2.04016e+06	2.13014e+06	2.18327e+06	2.12178e+06	1.10371e+06	1073541	1.08644e+06	2.16889e+06	2043083	1750272	1983155	2.1163e+06	1.92916e+06	746157	1.11728e+06	1.06679e+06
G5EDX9	109782	124519	137664	98872.1	97363.7	122500	29402.1	80958.8	121085	99476.5	89351.9	98049.6	92543.2	73596.8	112534	94816.4	32010.6	109809	43961.1	145496	105881	146412	1.95092e+06	63390.9	145616	85907.2	140802
G5EDY2	1.27535e+06	1.22494e+06	1.25191e+06	972019	1.03097e+06	985525	1053011	880770	939389	980572	1.0214e+06	1.06372e+06	1.057e+06	1.01535e+06	1.06783e+06	1.02315e+06	976116	1.01631e+06	1063276	1.17495e+06	1.14284e+06	1.14825e+06	1.14023e+06	1139056	1031008	961817	997446
G5EDY3	477715	429012	470778	480755	410200	291636	436930	595060	656091	440268	368876	326511	489244	477932	509766	377360	408583	405147	524029	465090	562731	447203	519723	497071	551036	498047	548038
G5EDY8;Q8WQC9	661761	669397	686285	657586	657719	661267	792368	891233	894815	775060	736055	752845	817288	903867	796764	969226	937204	904013	724928	771179	721348	1.03095e+06	1.02282e+06	1.03348e+06	1.00628e+06	972462	1.02122e+06
G5EDZ2	1.56444e+06	1.55816e+06	1.60173e+06	1105815	1.08203e+06	934577	1.14817e+06	1.05569e+06	1.01899e+06	1.21864e+06	1.30762e+06	1.4033e+06	1.09634e+06	1.02384e+06	1.10762e+06	1.03268e+06	969522	1.16012e+06	1.27543e+06	1.40678e+06	1.42138e+06	1.06261e+06	959929	1.01316e+06	879531	959246	1.08132e+06
G5EDZ7	303826	343900	314862	451393	317246	385186	257332	359795	255073	846414	971742	1.10208e+06	657831	620122	608547	796734	838860	797356	772947	996371	1.08773e+06	1.71628e+06	1.64569e+06	1968279	701592	697327	686885
G5EDZ9	211037	205402	131321	1.02401e+06	986378	882531	2977052	4.79969e+06	3.09371e+06	172408	162006	142357	748899	908546	616088	3.80469e+06	3.5862e+06	3.30864e+06	205626	159612	175841	924258	1.01142e+06	869492	4307369	4587722	4.91337e+06
G5EE01	292043	273505	251627	163774	192582	215393	313472	436228	308139	196982	423027	118566	218079	408375	199136	313814	270707	303807	251390	187671	216409	235956	287520	233356	237311	338708	237843
G5EE04	4.72922e+06	3921345	4.41056e+06	4232528	4283048	4.15862e+06	4526337	4.40513e+06	4.36502e+06	4.02185e+06	4606804	4.76861e+06	4.73013e+06	4945296	4995994	4695161	4574757	4925916	4.17762e+06	4463335	4.54536e+06	4512658	4622120	4.43956e+06	4325808	4.0134e+06	4.20136e+06
G5EE11	999631	800587	916619	855188	860061	795554	797030	689903	736993	909590	888925	931923	858882	795095	765783	917604	930587	944255	701998	753254	786570	724890	779705	716417	844701	892115	890326
G5EE12	410959	355702	398425	346918	365657	356197	433085	495254	533937	349139	359853	375846	357283	375444	388955	384181	393855	413170	302292	386557	384302	375223	397186	383954	443940	401480	520797
G5EE13	301213	364625	311233	224157	239708	253240	219078	275338	248741	186310	299341	240625	256633	251053	243284	61382.5	324664	259884	150234	306562	290586	218612	218656	125576	248744	243396	275798
G5EE14	387459	485124	462136	301745	277625	323983	213683	136720	154928	290248	378784	434488	337734	487639	397262	180923	274172	214527	554550	552547	391213	407525	504423	425490	308787	247312	134175
G5EE16	37028.3	56825.4	35177.9	42301.5	47958.3	42218.7	39109.9	37576.7	40542.2	30359.8	37803.1	34136.4	38092.9	58404.5	48104.3	37983.6	283981	272108	38968.1	52842.7	36292.2	57842.7	41204.3	60078.3	45156.7	42583.6	38968.2
G5EE32;G5EGD0	139758	127533	136084	128793	119977	126744	143695	121588	136843	113740	100514	113817	107514	97514.2	105732	121796	121586	124785	108149	140100	146046	116345	125390	103102	115651	127099	114494
G5EE34	75639	67464.8	60547.1	62178	89523.1	71954.3	101001	55370.6	33458.8	245036	128682	145313	74846.6	82339.8	69058.9	51289.5	94230.9	87045.7	63968	134110	82090.2	42749.5	82988	66342.8	96859.8	86109.4	43102.9
G5EE37	128463	103915	158338	230303	100860	79385.7	242574	273200	278927	114468	89023.9	94416	128765	126201	143998	112244	161034	161244	118833	98367.9	132193	138461	140448	143342	165078	129531	161190
G5EE40	347407	361481	365176	589946	582059	683170	933818	1.01489e+06	1020369	406556	426508	418524	499870	552368	503092	780447	849204	750726	389422	327351	418404	565725	637798	586048	829224	871998	947267
G5EE41	1.39798e+06	1.40417e+06	1.34169e+06	807367	832605	1.08604e+06	546312	610072	560101	2.14375e+06	2.89877e+06	2.93341e+06	1801793	1.29511e+06	1998895	888918	737814	836317	2341975	2.68846e+06	2.19988e+06	2.7134e+06	1.97391e+06	2012084	814372	769138	623584
G5EE42	486754	394865	454731	549182	613990	627631	599348	600371	288706	632845	686882	738122	686514	750046	721338	743462	704045	668737	477839	611308	602315	645899	669874	438176	601968	634580	595087
G5EE46	1.54859e+06	1.27704e+06	1.21179e+06	1.18947e+06	1.32121e+06	1.339e+06	575257	586399	489920	1.14427e+06	1.00723e+06	1.00434e+06	1.23732e+06	1.16682e+06	1.21688e+06	709393	748902	680050	1.20576e+06	1.66352e+06	1.46337e+06	1508575	1.56084e+06	1.33654e+06	801252	835675	684407
G5EE48	61271.3	40683.7	57347.4	90521.1	44466.5	55563.9	379487	364760	474841	184136	198338	139629	163795	149967	162324	206022	317108	217772	103076	144820	188659	122134	141045	153818	425849	415870	496876
G5EE55;G5EFP7;X5LQ26	1.50085e+06	1.29818e+06	1.37258e+06	1.46873e+06	1.34679e+06	1.41729e+06	1.21177e+06	1.01205e+06	1.17252e+06	1.32989e+06	1.26481e+06	1.35876e+06	1.0507e+06	1.2592e+06	1091194	756640	798616	805629	1.24126e+06	1.37047e+06	1.22019e+06	1.07129e+06	1.11693e+06	1069593	718272	742110	751572
G5EE56	93339	222302	330868	212265	242975	243453	216854	280385	268991	437590	221056	112681	206055	120916	167679	265789	176952	218381	107252	215359	280992	70468	105576	108896	230404	195938	290543
G5EE62	87433.2	98659.1	160158	33101.6	53887.4	78688.1	95581.9	110442	155583	90167.2	95216	78223.5	100618	66436.8	81078.1	80718	60554.2	85120.1	74152.4	147507	107519	89954.7	66746	108737	85539.2	103155	134957
G5EE63	13142.6	19454.6	20115	15595	15879.9	5573.4	22042	7975.62	14143.8	14465	21897.9	18526.3	11761.5	12807.3	16837.9	14461.4	15407.6	18843.1	11414.4	17314.6	12096.7	NA	7350.15	11765.6	14227.6	16202	9384.4
G5EE65;O01263	262427	255646	463653	NA	NA	NA	NA	67641	NA	414113	308600	450778	231187	355408	256807	NA	NA	NA	319517	495867	271811	280941	255230	376381	141499	NA	146389
G5EE66	7.21827e+06	6356503	7135207	26720052	35789316	27419976	26899348	49492984	20903730	5.34304e+06	4.63643e+06	4.01957e+06	8003210	10142723	6897815	13403634	14817161	11454866	13537086	13935542	8887807	10611001	13393456	9766421	11552654	16902136	9585302
G5EE67	357507	264134	237245	416749	398295	403537	435990	393606	433935	287814	381085	335576	433682	475017	487567	379955	408138	397000	301951	284938	241694	352455	416729	455260	468969	480661	490848
G5EE72	442468	361193	356209	489330	480591	495894	643302	540062	614788	383192	362205	358314	531567	557913	553698	398249	373377	420871	416845	461599	348435	602290	614778	595981	536109	490728	573469
G5EE74	1.30847e+06	1.34324e+06	1.40759e+06	913287	850612	921664	836224	1.01018e+06	1.02364e+06	1107312	1.11189e+06	1.0405e+06	975406	936807	931694	984262	971374	979185	1.04462e+06	1.11178e+06	1.1666e+06	901235	934618	865428	935232	814337	961869
G5EE78;Q21734	53606	58054.1	58129	53152.7	61251.2	55468.9	22850.2	24718.9	13324.7	29008	27277.6	26740.2	43323.1	51520.5	47949	36455.2	38744.7	36898.9	31961.7	26175.5	28833	49230.2	53044.5	52106.9	16548.8	18204.7	15958.5
G5EE80	1.25235e+06	1.21327e+06	1.26733e+06	964468	947876	890531	922433	944676	925039	888914	1.08102e+06	1.12797e+06	746641	690145	850889	983878	457241	966632	867049	885186	1114172	849710	804878	784827	396160	648461	825522
G5EE90	331576	365951	376251	236104	296192	289851	502106	363190	456237	183827	416788	485432	223363	216510	228556	159598	148312	163864	321078	485530	372551	254223	286907	325999	269532	191556	255510
G5EE96	802893	759621	822764	1.18403e+06	1.24581e+06	1.32243e+06	723756	918596	724170	1.3172e+06	1.21573e+06	1.22005e+06	1259424	1.97037e+06	1.36569e+06	1.21768e+06	1425988	1.18463e+06	1250778	1213539	1.19724e+06	1.68019e+06	1.72964e+06	1.6732e+06	1.22476e+06	1.2464e+06	1.01281e+06
G5EE97;H2L2D0	18958.5	58325.2	42747.7	34181.5	43457.4	NA	47889.5	NA	50116.6	1.6768e+06	48886.4	44651.6	19844.1	3.41339e+06	29876.2	NA	42971.9	NA	36448.9	27492.9	518479	NA	2.16186e+06	NA	36067.9	61003.4	59604.4
G5EEA8	4.02557e+06	3717577	3658476	6.78585e+06	6275929	6489157	10124516	9787480	10404489	3.80917e+06	4200864	4417102	6.41083e+06	6135941	6338101	10219587	9370638	9198909	4350532	4.70025e+06	4.12151e+06	6.77745e+06	6482190	6.82077e+06	10113514	10137495	10091139
G5EEC9	226108	218931	218581	290813	299193	312402	255164	320278	257105	198735	190820	223149	186998	223600	191568	171578	165552	165046	221649	299055	233485	246514	263825	223814	195565	187862	175727
G5EED5	136660	130912	148716	176346	137265	143068	165178	170546	200972	93631.2	119833	112775	152259	226220	132547	160012	144089	142878	126647	121560	144337	157805	142184	162704	160893	149529	212953
G5EEE5	2.9227e+06	2.06456e+06	2.17829e+06	1.63898e+06	1.77845e+06	1.58306e+06	859420	836953	812380	1.75449e+06	1838676	2.22918e+06	1360301	1.66667e+06	1.41091e+06	822563	838584	869090	1.88038e+06	2.35321e+06	1.81037e+06	1.43649e+06	1.22189e+06	1.39532e+06	638746	693625	571051
G5EEE9	443758	416855	488895	306633	257254	373405	903686	1.25869e+06	1.75585e+06	278987	581806	448771	469636	489799	465934	450343	318438	358830	240425	571784	572496	461818	455907	400556	1.21311e+06	777270	1.4071e+06
G5EEF8;Q8MNV0	100993	100356	114160	78990	88442.2	77817.3	86317.6	82147	90615.6	71791	100509	80263.1	86338.8	69652.2	87174.6	90008.3	85446.6	89329.7	83102	86880.2	74629.8	75627.1	76153.3	89900.6	84926.2	85340.8	79976.2
G5EEG4	709041	805804	823115	1.55745e+06	1.64815e+06	1.66767e+06	1228175	1.30016e+06	1.01641e+06	1.46913e+06	1.56128e+06	1.35012e+06	2.34681e+06	2.44973e+06	2.34714e+06	2.19537e+06	2.37003e+06	2.02452e+06	1.319e+06	1.39913e+06	1.20402e+06	2.03475e+06	2.05989e+06	1.92134e+06	1.43054e+06	1.51884e+06	1.36883e+06
G5EEG6	63512.2	65998.6	67336.9	99775.6	73942.4	87803.9	134114	141100	133642	88196.6	86450.2	86931.7	102379	112244	96561.3	110995	124320	122342	71248	82587.3	78822.4	112102	93816.9	118678	152710	142838	163034
G5EEG7	126906	144030	159339	112383	98051.1	114076	120756	151945	157236	146684	121380	143111	104666	102104	107780	114152	126022	123134	120305	151803	142300	129158	136030	113517	144999	120944	136163
G5EEG8	1.26781e+06	1.46835e+06	1.60552e+06	1.06867e+06	1177332	1.39091e+06	1.63308e+06	1986517	1765963	1.07108e+06	1.57002e+06	1.48916e+06	1.36908e+06	1.2127e+06	1.32002e+06	1.54929e+06	1.44319e+06	1.48527e+06	1.29243e+06	1.60457e+06	1.4137e+06	1.46873e+06	1.16581e+06	1.22672e+06	1.65149e+06	1.91101e+06	1.62958e+06
G5EEH6	3.56611e+06	3.14148e+06	3.22308e+06	3.99737e+06	4.00219e+06	4.21467e+06	2734913	2.59157e+06	2.53743e+06	2.31269e+06	2.64149e+06	2.51785e+06	3.44788e+06	3.2737e+06	3.18455e+06	2.84472e+06	2.61054e+06	2.43563e+06	2.94643e+06	3.8908e+06	3.53525e+06	4415950	4.26064e+06	4249978	2759433	2.78748e+06	2.65034e+06
G5EEH9	1.35046e+06	1.18496e+06	1.56824e+06	1.26263e+06	1.43863e+06	1.56185e+06	1.10099e+06	1259969	1.25286e+06	1.44373e+06	1.43025e+06	1.24233e+06	1.31823e+06	377456	1.30155e+06	1.13722e+06	1.18429e+06	1.02341e+06	1376770	1.78772e+06	740782	1.55885e+06	1591588	1141431	1348144	1.55172e+06	1.35433e+06
G5EEI4	7674889	5994900	6466538	594201	1.12434e+06	1.00548e+06	1.11765e+06	1.44089e+06	1.32105e+06	8969271	8508782	8889356	5.55983e+06	6.61167e+06	6292296	1.10551e+06	711985	810117	8853090	9059888	7.47241e+06	7489397	8368440	8.16996e+06	2719479	3.02473e+06	2.15576e+06
G5EEI5	279234	371362	328180	206542	132100	160310	361274	195305	298867	371776	400905	428328	240179	191907	256438	328288	263964	316126	328829	271622	344159	111142	139130	186975	228677	217230	211679
G5EEI8	173462	130317	131950	105883	128964	112975	108089	116597	120365	104227	139294	110086	110600	104457	96944.8	100147	90668.5	86107.1	116388	94692.3	112746	70401.6	84041.4	79329	154148	100955	112710
G5EEJ7	1.59733e+06	1.97553e+06	2.08034e+06	71190.9	39057.5	NA	NA	NA	NA	1.73101e+06	1.92828e+06	2.05795e+06	NA	NA	NA	NA	NA	NA	2.18716e+06	2.28643e+06	1990131	NA	NA	163436	NA	NA	48475.6
G5EEK0	360253	357770	381530	625462	537985	616713	875237	744127	806419	334975	334578	380121	395304	475785	420987	440651	440936	401799	367046	417235	335533	504333	475502	509745	605993	592569	560913
G5EEK2	543439	407820	504437	641094	741697	566237	1.31647e+06	978001	954925	610063	575721	436131	577867	581794	567213	873478	1.09304e+06	1.06905e+06	233568	458029	529370	383809	370851	223627	775719	989754	895230
G5EEK8	5766458	5.08853e+06	5525041	5715183	5.78469e+06	6.59833e+06	4764047	4642532	4.8899e+06	5129576	5214181	5.0818e+06	4.82403e+06	5121013	4.55465e+06	4312871	4.08654e+06	4115716	5.46078e+06	5.69564e+06	4.84277e+06	5.56726e+06	6.15995e+06	6059128	4448848	4.55145e+06	4480007
G5EEK9	2.32242e+06	2.20975e+06	2.36587e+06	2.9737e+06	2.7301e+06	3028274	3.65697e+06	3.19851e+06	3.8594e+06	2.09833e+06	2.1047e+06	2114139	2469540	2.67833e+06	2.51753e+06	2.9607e+06	2898497	2764901	1.38682e+06	2459284	2169549	3.02493e+06	2.93871e+06	2.80274e+06	3.24622e+06	3.17577e+06	3.2394e+06
G5EEL2	255726	306212	327451	222467	177804	227322	206350	296476	394114	286545	267891	249963	242024	263895	256565	216960	236744	212812	266586	354746	308970	225190	205878	213146	349289	281202	325865
G5EEL9	255897	248984	282010	243943	212394	236032	1346485	1.44707e+06	2.16734e+06	579439	437357	494811	500986	621450	542713	606260	582058	659311	462190	445806	463502	424718	507787	527874	2.04548e+06	1.61133e+06	2.27727e+06
G5EEM1	135948	NA	141285	94832.4	129889	110398	119413	87298.1	97029.7	90132.5	74141.1	71711.2	101942	44368.2	135713	87343.7	127397	103378	21728.5	48278.1	92187.6	93785	49127.7	39458.9	79110.8	85459.4	76442.5
G5EEM5	1.1707e+06	640243	977080	672811	589587	541815	608868	627076	454457	736810	506673	664902	498551	674164	285630	358367	592065	589852	333562	689695	738825	661682	707975	373331	620258	560066	454795
G5EEM6	100028	97935.7	54380.9	85776.7	74592.8	81916.7	83777.8	58785.5	65030.8	105183	104774	109518	94312	97872.9	97784.6	87129.6	68830.4	89548.5	111149	98037.9	131314	94635.8	100096	83938	92137	103011	86807.2
G5EEN3	74185.4	63806.1	66169.2	72264.7	303778	87316.6	73492	65051.4	61472.4	82468.8	114793	79831.6	248564	134459	257115	82890.8	289137	67635.9	117322	96438.6	92538.5	264437	87257.3	121447	387964	474914	96821.7
G5EEN4	261525	264086	249940	277298	298435	262034	366952	326053	298127	293383	296830	307306	286256	300976	280889	274904	292342	289484	293189	322102	297327	291763	270649	318268	287719	296745	230844
G5EEN7	240338	230642	233811	190747	188436	153012	165075	181317	136846	176944	196409	188780	153490	191099	184296	142322	167011	163498	214885	208595	209443	152269	161366	163777	233736	173375	177019
G5EEQ4;H8ESD4;H8ESD5;L8E912	236788	193666	294907	179794	205834	166145	124425	153871	160674	333340	216358	222932	143503	175634	189376	189976	291845	222572	170109	243736	264231	284611	348475	203415	238059	204506	186720
G5EEQ8	525230	1.21907e+06	1.32121e+06	1.14935e+06	708653	1.2267e+06	1.36773e+06	949719	935328	1.11098e+06	1.48846e+06	1.00955e+06	1.03902e+06	709323	1.23292e+06	1.27825e+06	874204	848017	1.50442e+06	1.381e+06	1.21948e+06	1.43086e+06	968383	1.13651e+06	781706	869863	1117106
G5EER4	262596	280725	315609	283461	377624	415058	347864	412256	355847	305237	308911	312690	325431	328926	302007	365745	304050	298041	408512	431649	390679	413916	389491	368137	291026	302568	285301
G5EES3;G5EGR6	467538	450997	572349	596109	478154	613916	619831	577285	655793	673250	508205	619810	423641	606926	602097	448168	605487	658146	579862	639219	568244	631966	639637	605240	706867	720104	665409
G5EES6;G5EFK5	379793	361894	441649	346163	354108	392508	465345	495974	568164	372548	341303	325584	400174	389380	422911	401780	398528	405941	422003	387413	370128	443383	402244	437082	508948	459351	515904
G5EES8;G5EG23;O44902;Q21293;Q8IA53;Q9N472;Q9XXF2	209183	182427	163650	NA	NA	NA	NA	333548	NA	221777	267605	223602	NA	NA	111113	48340.7	NA	264732	170505	107771	101056	NA	NA	NA	NA	NA	NA
G5EES9	587336	680292	719804	577297	546235	647453	568074	744628	750233	608201	582703	583768	529173	655282	536963	577686	633367	548178	634284	632548	600959	581254	589936	651548	665107	573298	675028
G5EET2	878776	784103	809037	661448	598321	623125	1.4264e+06	1.25852e+06	1.68096e+06	543055	545468	494142	824715	769936	782754	989946	904739	1.08762e+06	493112	546658	640937	716314	627144	699533	984117	1.03789e+06	1.16686e+06
G5EET3	452392	395479	365333	886087	1.0189e+06	989381	532975	662988	546905	624036	495674	491122	644836	668757	599592	526519	481626	529300	448970	599038	397478	655789	911119	602628	302939	558489	546168
G5EET8	1.20754e+06	845824	1.31687e+06	4438077	4361862	3.78895e+06	1.44714e+06	1.24601e+06	1.03684e+06	380328	396827	326355	1469383	3647448	1.99394e+06	596049	681856	581027	2456692	3.13242e+06	871823	3820731	5289929	2.26716e+06	1.75008e+06	1.92046e+06	1.00534e+06
G5EEU1	197191	174230	172044	447380	468231	419759	1.15086e+06	1.07205e+06	741839	204731	248153	230913	411511	260047	309686	880556	681815	780774	260610	294235	244671	264344	262937	299291	705990	887270	761782
G5EEV2	1.10372e+06	790815	840616	2597030	2905565	2.4333e+06	4477610	3721141	3.44651e+06	806718	1.12609e+06	1.00504e+06	1.95788e+06	2.29567e+06	1.86553e+06	2.4251e+06	3.13406e+06	2.79836e+06	1.08991e+06	1.5051e+06	1.02179e+06	2524627	2.60308e+06	2.50012e+06	3.16599e+06	3045129	2.88379e+06
G5EEV5	164006	112847	169275	927561	1052962	800384	207451	101425	137400	103662	73164.8	33677.7	239475	614547	345800	135818	159477	133985	661180	853613	126290	445104	569226	142618	167278	228156	83243.4
G5EEV7;G5EF88;Q68TI8;S6F588;S6FD39	67807.7	74542.4	81225.1	63199.1	61052.4	63585.6	70001.1	68844.5	81942.4	66397.4	59692.6	72201.5	55922.1	122756	57827.7	47983.7	51838.8	48678.3	77320.4	79762.2	74713.8	71414.2	69400.8	72478	74426.5	65650.8	71740
G5EEV9	94171.6	75795.3	82421	100737	102569	141562	53976.6	32968.5	30074.7	55297.5	79115.7	77954.6	93063.8	112729	107634	104698	106845	97493.1	102714	102893	61426.1	115380	131484	153276	88535.8	94816.4	67995.6
G5EEW1	82677.1	109139	78771	83491.5	95345.9	78034.2	99082.8	67315.7	82440.9	75106.8	92704.7	77692.4	100636	74155.1	86258.4	73376.7	79295.5	76264.7	91087.2	78127.9	71711.4	63419.9	78068.5	68264.2	75608.9	78422.8	66611.5
G5EEW5	68861.2	53766.1	65205.7	79501.7	81910.8	69030.5	236378	90403.9	68451.9	56052.7	48870	45078	76317	42514	81713.3	85860.4	84533.2	91577.5	56959.2	50100.4	51076.6	86010.7	78547.7	91839.1	87817.4	88319.4	76794.3
G5EEW6	93509.8	97134.6	106173	39502	162081	49020.4	81844.1	85055.5	109130	67045.7	74219.9	88024.4	75136.8	185501	263061	110941	73876.5	93911.3	117634	173775	105186	61920.9	61035	84285.8	74960.9	207464	93346.9
G5EEY5	117857	334764	244432	227263	286412	297530	384813	629338	509050	308071	243218	131596	152396	292780	280847	322702	284617	212093	185807	386306	306726	140198	113752	160092	417183	363389	446587
G5EEZ0	240765	275299	281832	643894	738675	604746	788916	1.22813e+06	640612	375228	261155	317724	369208	452292	340485	480794	593187	452711	478778	467169	291664	505371	525142	454077	557977	623190	439427
G5EEZ1	86917.4	82054	87383.3	105069	115627	83948	56065.7	84959.9	74208.6	83708.3	77565.1	82959.1	85269.5	107717	81047.4	94315.9	104529	98893.4	114758	86881.7	76636.9	99546.1	106928	95505.7	106602	118471	82568.8
G5EEZ4	84212.7	198421	188403	159081	263176	128252	228024	137472	180909	118125	79098.7	94606.2	117837	160163	156661	191299	164557	175194	141880	212138	199215	188662	145458	175306	214866	157936	229421
G5EF01	32006.4	32665.9	31292.9	54764.6	46240.5	59616.2	78252.9	81380.4	83128.2	59424.4	52529.2	49337.3	73348.1	76977.1	68461	121121	110987	104421	84876.1	84478.6	90905.8	175337	186403	216510	156745	174960	228647
G5EF02	337928	210400	229475	153867	217330	139606	254551	161809	184117	150010	115802	122819	195108	256120	164391	271983	217993	236033	125198	102213	194160	173237	156233	190275	200393	279525	196153
G5EF05	221598	204315	208582	168170	188183	158183	212475	211490	229022	129581	148114	116666	201367	182816	189847	244428	237670	240953	115347	113709	127670	140874	156638	153236	195455	193074	195270
G5EF06	237594	375476	304438	224027	132560	278174	262884	269743	311904	309989	385260	444748	360582	264128	336500	322002	255498	229097	195978	399479	432328	436460	401901	244712	323655	148733	217333
G5EF08;Q1RPT9	342829	371854	419541	229546	157840	341078	213193	208916	116046	473379	342650	488368	306238	409235	292742	159959	286287	167118	432297	487950	465027	329964	211377	201970	301923	251990	281933
G5EF11	137214	86511.5	147438	349682	320058	456015	47297.7	324851	316501	165891	150671	79505.2	290567	124069	498307	288099	232223	517229	104574	398991	53605.1	133707	183659	44291.1	118898	143171	339739
G5EF15	202382	181364	250235	90755.8	42965.2	NA	NA	NA	NA	NA	89741.5	105556	89019.3	48108.3	88913	NA	NA	NA	91138.6	208686	NA	143889	NA	NA	149781	NA	134773
G5EF26	78545.2	179433	151902	111934	95301.1	122625	96294.5	144526	162045	81700.7	72916.2	89959.5	172975	105754	146296	118653	141885	100991	84321.7	147164	78982.8	119707	128238	98726.6	137737	119034	185693
G5EF32	2.29335e+06	2.05716e+06	2.01643e+06	5.12425e+06	5.21236e+06	5.0413e+06	8678731	8914995	8.27088e+06	3695640	3814160	4.22847e+06	2.98701e+06	4.10115e+06	3.19551e+06	4423969	5928093	4473223	3.53348e+06	4024726	2968882	3.75545e+06	4.40189e+06	3.64262e+06	7495465	6196458	5.39948e+06
G5EF37	4094483	4696450	4.88857e+06	4.37777e+06	4930491	5248696	4569856	5.26982e+06	5027296	5.56822e+06	5305585	5570374	3.9267e+06	5.05758e+06	4.37177e+06	4413809	4.81016e+06	4246999	4884886	5309523	4357961	4699354	5388861	4.81013e+06	4.13238e+06	4.02692e+06	3.56063e+06
G5EF48	172183	81262.2	104917	110633	156817	106779	268733	254990	277098	108119	188575	250486	131620	169233	289714	212030	259845	264654	76595.8	113229	108170	149783	240712	106491	219550	213150	211716
G5EF53	626334	521458	773398	509592	439066	475200	405121	427683	476386	441496	432659	419830	455714	277948	401822	584616	441251	426173	304409	434922	528254	414330	425075	447470	431651	437588	548822
G5EF58	106404	103956	94029.3	79999.8	102951	101641	103106	69020.1	90212.9	102189	114937	138472	114156	67867.2	114944	60478.6	106996	50239.7	114708	106763	95809.5	102723	104545	82306.5	43831.7	50861.8	34293.3
G5EF60	287821	232590	251721	567914	455312	476487	813861	932115	771082	373670	319382	236977	304553	431681	337649	471194	455810	452403	362230	466323	368783	364269	398888	335779	595681	603108	724301
G5EF61;Q86MD1	194302	167365	161911	292868	243285	290876	218163	223451	216285	156193	149518	149465	157376	162523	139317	92762.5	116909	97239.2	151268	188238	151437	171086	205711	199934	139798	152242	148788
G5EF63	744999	1.02756e+06	700886	4.67513e+06	4.66022e+06	4.39057e+06	8015236	11369147	9657248	1.15489e+06	1.46475e+06	1.05356e+06	2.7412e+06	4.54908e+06	2.46969e+06	4582151	5.98727e+06	3038795	2.56671e+06	1.89418e+06	1.86149e+06	3.14365e+06	3.77875e+06	3.89234e+06	8083634	8774185	8255591
G5EF65;X5M5R6	152428	167629	146516	119454	117094	119503	122242	104242	116772	77643.9	132669	122793	140417	151217	145714	113388	128479	126404	81890.1	97673.7	125569	118943	120587	124523	102520	108095	108065
G5EF77	585541	591078	656338	628348	533447	610932	552460	592678	692186	758332	629563	816300	587799	764977	621888	652509	696277	560284	819719	776665	710724	650154	641043	674483	637590	479601	618329
G5EF83	71139.3	79674.7	84516	92381.3	93835.4	105539	159264	165828	202278	81327.1	75298.8	68584.3	106012	99869.7	104199	139797	131961	137802	77100.1	71189.5	91768.7	118357	102199	117149	176441	165163	206452
G5EF84	141147	116829	133126	128769	137740	106948	106822	135088	137062	111731	113626	115210	68064.2	63626.2	73230.5	107869	125043	115121	67088.9	88651.9	104903	69582.7	71557.8	43602.6	123800	126635	113869
G5EF86	712182	738590	697626	711868	668190	691645	677427	669628	629737	760713	712019	733649	753750	732682	746010	689419	656780	662929	709586	755707	697410	749005	727796	708115	673009	666252	666152
G5EF87;H8ESF3	643589	402845	454518	563755	396746	318497	1433615	656446	845327	443205	384896	466208	479064	365341	447190	478649	585290	765780	378784	424892	438541	395163	400340	423389	973454	859434	741835
G5EF90	370701	426045	490608	NA	NA	NA	NA	NA	NA	375317	366303	484095	NA	NA	NA	NA	NA	NA	398716	446997	413598	23607.2	NA	NA	NA	NA	NA
G5EF96	90289	41179.6	1.07086e+06	95726	16731.1	169423	205988	227302	303745	66566.7	203247	71311	271920	152858	346448	266040	372152	252419	220693	NA	1.03226e+06	320316	513998	308601	482559	289386	365043
G5EF97	233956	244460	232495	129575	150947	148108	216002	223654	287473	219053	240971	208670	166346	196753	175550	199642	227059	185434	188167	134365	237638	161852	178888	205712	263614	220647	263179
G5EF99	96826.2	82578.8	120242	122125	56089.2	62595.1	120541	119052	154495	148845	136189	143022	68358.8	60443.1	72173.5	69326.1	75146.1	102805	136059	159898	131817	98156.2	65556.3	102803	122508	87536.1	127928
G5EFB5	1.54187e+06	1.11708e+06	1222809	1.85821e+06	1.938e+06	1.70835e+06	1.98618e+06	1.96185e+06	1.63962e+06	734315	863249	807716	1.38143e+06	1.14285e+06	1.18243e+06	1778039	1.75324e+06	1697292	624841	769208	854770	1.36731e+06	1.46005e+06	1.17027e+06	1.60325e+06	1.61623e+06	1575085
G5EFC1	869422	722119	856750	1.0033e+06	760806	906339	1.02766e+06	985865	804888	1.14824e+06	693121	785900	789274	1.0535e+06	759694	1020536	911102	984961	817859	1.07283e+06	1.01146e+06	942801	1193235	793026	987010	854874	988285
G5EFC4	410926	398787	391642	300279	289929	271535	341641	411997	518820	309152	339657	350270	301796	386740	371834	325765	303371	328033	322550	306773	365925	260834	285615	245433	405568	384823	453390
G5EFC8	361652	473344	487146	290531	348357	373371	383733	299026	351153	500587	518809	475449	424052	468161	426957	371809	341912	297688	494865	522833	541225	460600	420192	422509	357435	327348	328704
G5EFD1	246137	122521	138137	141139	139784	125144	197005	286297	181296	147840	204919	357877	135969	364945	231010	208942	237513	276692	139161	163308	164493	177207	168229	139797	203636	194360	320089
G5EFD4	256039	191384	220710	307811	272041	256799	267734	245652	220575	197548	184749	225500	199520	249445	200102	203173	221591	242097	205797	249007	228517	318805	313475	264060	306589	355270	264747
G5EFD7	691768	632895	665464	717044	627967	625300	686596	667510	599260	537948	489683	510334	590180	484152	584720	647903	643172	707653	428756	522578	498419	607628	583573	643233	699835	741034	694006
G5EFD9	34774	47351.7	39266.2	44888	33202	76516.9	51726.1	90531.5	94323.4	30013.4	59592	NA	54616.2	104880	65461.2	42727.6	53614.3	52156.5	24845.6	13857.3	57598	47486.8	49099.9	53606.3	51530.6	53430.9	129379
G5EFE3	1104691	1.12139e+06	1.05409e+06	1.20044e+06	1.23289e+06	1.16518e+06	753167	775123	709097	926396	1.02666e+06	897759	1.00641e+06	947447	1.16527e+06	1.00626e+06	936848	880887	926586	1.09108e+06	824134	1.09684e+06	1.00696e+06	949106	814047	818476	765882
G5EFE7	512923	419706	449068	133113	132651	131082	67762	113065	116048	372398	112951	404230	112880	110227	290117	80905.1	120077	113202	88224.1	426816	327368	113108	91425.4	64681	606952	86677.1	719756
G5EFF8;Q304D5	640560	592049	788426	528190	597649	648008	558615	626118	615684	757891	595072	738104	613264	600240	615256	628574	631609	633884	568084	627556	562383	646616	678228	644219	682606	652749	672690
G5EFF9;G5EG28	106162	126230	121272	107623	98413.6	108012	125490	110341	120455	103148	116587	106266	102992	118224	103181	115922	110885	111231	115036	107540	108664	108444	96753.4	103432	117052	111490	103764
G5EFG0	930235	1.08946e+06	478966	1.26296e+06	1.05439e+06	2.42348e+06	5.69122e+06	4811874	6939087	943734	1.19443e+06	971240	1.98662e+06	1800805	1.7519e+06	3.91209e+06	2.81437e+06	2.86027e+06	778641	1.2623e+06	1.19179e+06	1.19601e+06	1.97813e+06	741576	6.16645e+06	6.26044e+06	6148635
G5EFG3	661680	670393	662758	382860	474248	465223	200077	196857	102673	578690	694669	657911	502259	505880	509084	215224	240213	217470	657089	743760	583040	469421	530226	463512	269455	253432	217006
G5EFG4	2.4406e+06	2152804	2162393	1.47781e+06	1.60994e+06	1.38213e+06	1076565	1.17263e+06	1.02869e+06	1.05796e+06	1.21958e+06	1.3575e+06	1.28512e+06	1.30655e+06	1324481	1.34328e+06	1.27021e+06	1.2822e+06	1.22318e+06	1.66543e+06	1.39171e+06	1359218	1.25169e+06	1.18773e+06	1314497	1.29401e+06	1.11218e+06
G5EFH0	682114	615723	643292	337066	376323	376578	254310	262990	249843	436513	406601	454524	291932	290327	281951	311478	296994	283792	420760	390197	360577	258532	266477	280154	265200	240733	263133
G5EFH4	305951	365845	272236	602794	715052	644418	530066	749048	564141	406632	424691	266217	444495	389675	548383	597461	615716	506141	286157	522699	351222	515072	510833	453134	665285	650023	746474
G5EFH7	217619	297194	211927	296338	350051	244893	627578	429363	400950	205071	357866	269060	358614	249477	313505	370858	424429	450432	321749	450937	265684	341225	243976	204548	362643	367255	318031
G5EFH8	451799	470457	501746	347166	386484	365026	325753	404938	387899	572294	564844	555702	484274	472944	475849	343142	343190	293490	2.14357e+06	642394	582085	521116	588818	2177331	413114	384288	356021
G5EFI4	2.53403e+06	2759353	2.668e+06	4303508	4264408	4085870	7.24223e+06	6.32695e+06	6409883	4.61877e+06	4.68284e+06	4419944	5.05384e+06	5766100	4.75874e+06	9028904	9623781	8987800	2.79414e+06	2.73177e+06	2.7513e+06	3.85456e+06	3.78206e+06	3.4757e+06	5518400	5547648	6194453
G5EFJ0;G5EGS3	478430	191395	597072	216269	410972	535301	300169	377172	270805	422742	503509	370304	457830	294752	258369	280435	371237	359762	376334	323295	458319	244012	433930	308265	222645	454829	384909
G5EFJ3	95632.3	81179.1	58953.3	207129	174880	190454	172306	229042	152945	335585	167722	104988	248422	186073	257996	452058	474563	587783	68701.1	78743.8	275445	253832	253343	370975	225511	286420	280755
G5EFJ4	149565	286662	151761	215472	108647	106785	277732	159835	315289	144116	310856	161038	114319	73450	281285	109209	153456	225326	104736	131544	109091	95462.8	87613	81820.2	198824	161809	125024
G5EFJ5	322406	366753	542404	451431	396735	74270.4	340961	340516	50169.2	600468	858490	386162	47898.5	27046	315100	47397.9	391481	492456	95062.5	267486	520346	306372	279647	434610	156119	391573	436765
G5EFJ8	92748	85685.2	83352.6	58373.2	58497.1	48167.9	47972.2	54731	40643.8	65808.3	47001.3	64580.4	39197	36149.7	55448.5	27142.6	57630.6	43331.9	72552.9	74331.1	62279.8	50609.4	59687.1	55427.4	59139.3	62667.8	31945.2
G5EFK4	4736306	3.72675e+06	3.84069e+06	4.1334e+06	3696929	3.97548e+06	4032880	3.88324e+06	3.96398e+06	3.27913e+06	4.00997e+06	3.97124e+06	3.63973e+06	2.90715e+06	3.58904e+06	3.48113e+06	3245958	3.64879e+06	3.04971e+06	3.55814e+06	3517188	3112263	3067349	3.24912e+06	3.51222e+06	3.56764e+06	4.02276e+06
G5EFL0	103073	NA	94296.9	NA	61311.7	40892	NA	NA	NA	55080.2	34587.7	NA	67743.6	48977	NA	NA	NA	NA	12030.1	NA	37571.1	NA	NA	39486.4	NA	NA	NA
G5EFL1	145286	90203.9	205814	128523	148744	159440	142354	200812	149431	165311	138818	128883	219419	291328	165848	225112	253319	211213	168100	174159	188422	144843	286636	115428	214691	198059	95915.1
G5EFL4	186148	202496	158760	559474	530338	800306	1.55649e+06	2.01517e+06	1.27e+06	277617	212934	270876	517177	614339	527912	352325	384396	481200	834699	308339	262240	750540	633774	444854	666984	1.20655e+06	1.29849e+06
G5EFL5	936602	837884	850626	842219	807835	806730	926460	855195	840672	828220	849045	889763	589663	722529	692603	624254	670301	666571	919052	996610	773409	828664	728279	804705	704451	747253	657229
G5EFL7	229464	221705	209187	178919	273287	278020	232822	282426	345204	147413	181490	153656	191241	217981	212920	187546	251742	173483	241706	204500	204182	178422	193840	264966	284689	238008	231428
G5EFM0	153517	149764	149167	210815	234271	193696	317901	295930	345112	193386	204679	188278	222803	267014	237091	210710	257052	263544	199684	206936	188491	270486	290193	273111	435192	383756	383318
G5EFM4	4880314	4.07212e+06	4990852	16687989	20309620	15329946	4.04185e+06	41078444	20652020	3.75134e+06	3.7643e+06	3.57961e+06	5765880	6567917	5227020	10845804	12464936	9478213	6.91398e+06	8.08148e+06	6.12126e+06	4203124	7.85681e+06	3.54553e+06	8.15278e+06	15625649	10619166
G5EFM7	208739	198560	222267	158639	161768	166407	137918	144238	116023	192848	205528	211658	162777	205557	148586	155600	159125	135201	213062	226305	190106	170474	194465	210168	138960	136706	135450
G5EFM9	209511	244245	197342	220475	437911	87574.9	191118	59920.7	66169.9	155877	242779	408623	252970	158142	262611	277470	241269	257818	483766	438890	145415	398381	328258	1.79034e+06	95973.1	105011	68437.6
G5EFP2	1.47802e+06	1.18031e+06	1283509	1.97044e+06	1.93907e+06	1.92306e+06	1.94358e+06	2.09128e+06	1.87322e+06	1.3579e+06	1.30391e+06	1310541	1.36961e+06	1.43499e+06	1.35779e+06	1.66276e+06	1.56852e+06	1.5315e+06	1.11399e+06	1.36671e+06	1.11839e+06	1.58524e+06	1.6476e+06	1.49799e+06	1.36736e+06	1495771	1.39468e+06
G5EFP3	558972	655295	749947	549105	697327	734206	710923	909076	864657	555727	634476	754124	865227	581531	632033	687653	593151	626441	608366	765551	629835	618879	429276	564121	650928	613315	826619
G5EFP4	2517272	155496	172519	408441	4.79925e+06	2341434	840753	191378	388385	449057	93665.5	1.37339e+06	144013	392670	75064.7	249081	408853	546425	697322	593242	197175	1398258	1.04677e+06	1.20374e+06	418642	463966	385015
G5EFP5	259709	235772	296673	357684	317481	336864	394061	489191	462922	223732	181724	229075	345877	607882	349378	350482	359075	338395	267132	243485	310657	478544	406159	558353	467026	480975	486470
G5EFP8	169626	168426	158204	96249.7	118189	127212	121637	164811	145575	89233.5	102269	116968	103028	146272	93182.8	67386	84444.5	84203.3	195453	137879	80818.6	119264	182386	133838	194306	127512	144817
G5EFQ9	163803	189770	158511	204326	152296	196688	311683	282313	336169	168979	188365	127385	120989	194225	141109	222605	228810	169423	197564	149048	102561	121749	121986	151247	224652	187535	288207
G5EFR0	38084.8	40429.9	45321.6	NA	NA	NA	NA	NA	NA	20459	25001.9	36240.3	NA	NA	NA	NA	NA	NA	27170.9	31743.7	34755.4	NA	NA	NA	NA	NA	NA
G5EFS2	350170	322587	338789	310461	336734	345049	269437	239128	211693	314620	391544	318073	293974	326839	301452	235619	225702	232091	388727	359336	314878	267622	337262	281343	224579	193006	220085
G5EFS4	186098	203920	199596	163188	180964	140262	176447	155326	169745	166315	209403	183299	144252	194250	141911	159582	151858	156033	158786	190111	176624	145265	131856	138335	162406	176918	151238
G5EFS5;Q9N5T2	105482	138792	161148	113900	97362.6	97016	591004	90911.3	56615.3	736644	874358	871390	267883	627062	311742	120838	117075	123756	117793	92373.9	76913.4	151419	168268	310638	84218.5	66728.6	107563
G5EFS9;Q9U3C6	111093	88818.2	79892.7	97343.3	89728.9	81628	132726	144322	148394	79748.4	84634	87803	82297.2	57135.3	90358.3	91290.8	99999.4	109568	77797.1	83460.1	81278.1	82851.4	86955.1	153275	112559	115941	144117
G5EFT5	55042.4	92408.3	94163	30033.9	15445	42207.5	49809.3	69649.4	102287	62189.6	66538.4	66841.1	47181	74592.3	58161.2	42098.3	56534.6	47486.6	67258.8	73577.3	72258.4	54968.7	40706.9	8589.73	71745.7	45551.7	66702.9
G5EFU2;G5EFW8	116917	134779	226622	34763.9	82095.1	58387.6	73658.9	65545.4	65404.1	170185	207699	147176	59596.4	167084	134522	173960	76509	103594	213253	298645	270288	234936	125138	162305	57216.8	134208	114674
G5EFV4	555967	612011	639998	552472	427614	507123	2.02638e+06	2.19179e+06	3.17593e+06	924854	992084	895753	913033	768523	860416	1.06798e+06	921019	1.10385e+06	622955	672670	855558	502698	602889	559989	1758228	1.72667e+06	2784519
G5EFV5	97830	153118	179925	92845.6	87071.6	73080.4	118159	122782	146630	157725	60634.6	120433	100160	164005	162446	57716.8	141727	107283	144517	129634	128034	118205	184086	168136	115490	187050	125522
G5EFW0	113342	33824	118320	123449	224085	249994	185886	277560	170062	142566	152361	140208	248537	576257	137915	318267	255441	232279	166338	146182	172393	219169	172801	172086	243364	247875	159048
G5EFX2;G5EGE3	67998.1	71161.6	71355.7	58392.5	46048.8	54639.1	80083	76333.6	90933.8	65101.3	69262.7	69776.4	51139.6	58680.1	53048.8	61363.6	48691.4	56071.2	57927.2	73714.2	69772.7	55540.9	52398.6	47401.8	68388.6	62914.5	70461.9
G5EFX8	345817	342239	316804	246712	209608	232468	252564	252528	272577	192734	266141	224351	279528	278055	272809	245890	254164	265436	217004	240176	206876	254757	232379	229615	270073	222495	244840
G5EFY6	1.29268e+06	1287986	280571	1.85045e+06	2.5058e+06	1.57912e+06	2.26967e+06	3.36067e+06	1.65665e+06	1.17922e+06	1130222	876737	248936	905238	713479	815655	1.19622e+06	278788	2.93432e+06	1.58845e+06	1.60476e+06	1.14861e+06	1306768	936854	1345220	1.73309e+06	1.09848e+06
G5EFY7	1.79607e+06	1.84524e+06	2274892	9865255	12011246	11299601	13254499	25459828	12494265	2.03871e+06	1.55224e+06	1.33859e+06	2676665	3.57338e+06	2.23117e+06	4914285	6758963	4.71394e+06	4128914	4.68581e+06	3.01372e+06	3.97812e+06	3.92412e+06	3189805	7.37672e+06	7114495	5.7253e+06
G5EFZ1	1.34845e+06	1.53516e+06	1.36722e+06	1.76425e+06	1.78342e+06	2.00331e+06	1.33701e+06	1.6441e+06	1.36009e+06	2.50003e+06	2540844	2339453	2704086	2.76463e+06	2.88861e+06	2.16436e+06	2.3549e+06	2.18459e+06	2388345	2539332	2.15844e+06	2.85372e+06	2.74221e+06	2647899	2.00916e+06	1.95037e+06	1886548
G5EFZ3;Q9XXH3;Q9XXH4	17266.7	12729.9	20782.4	40149.3	16452.7	23949	36287.9	55753.1	52729.5	21674.3	15368.3	12558.9	13323.8	35940.6	19140.3	13925.3	37386.2	25496.4	27171.9	14409.4	18133.5	11497	14524.7	31614.4	51717.7	30894.5	47912.3
G5EFZ5;G5EG22	378956	356729	308621	321935	239739	255223	357772	330833	337026	258868	319764	285598	278899	298146	239653	293803	289052	289591	266470	291374	291097	276164	224334	223629	315042	307101	326329
G5EG11	347043	338356	320182	49135.8	57657.4	62873	55249.2	NA	35487.6	171401	214166	234341	105235	150196	135346	37025.4	14597.5	56563.8	209580	168093	142146	74919.7	78989.9	76199.1	66488.5	65426.1	52035.8
G5EG13	2.66763e+06	2.34855e+06	2.57449e+06	2.93572e+06	3108988	2970409	2.53289e+06	2751769	2472683	2.5768e+06	2.44934e+06	2.22306e+06	3.27672e+06	3.71569e+06	3.24704e+06	3.22825e+06	3.15011e+06	2.94473e+06	2.29017e+06	2.36994e+06	2207087	3.08876e+06	3.39718e+06	3.04639e+06	2.65656e+06	2.62776e+06	2.61565e+06
G5EG14	88290.1	94368.2	84330.5	134151	60245.8	83514	97336.6	83727.1	100744	52859.4	68706.7	61017.7	60643.5	72446	65382	1075320	76722.8	81789.1	67611.8	66171.5	72347.1	69589.3	68649.9	63997.2	93701.3	98414.9	119798
G5EG18	184010	163869	198878	187953	192542	197268	197682	120513	137682	197544	157540	162061	182036	214984	179430	181241	193092	188368	189505	197320	194796	202025	243362	199982	277841	249582	285776
G5EG26	580674	563994	571904	429207	573876	536190	465204	465428	454656	617282	634442	578804	573149	580027	540082	534112	488080	498325	555193	594378	607894	563908	481266	580236	518349	520725	486780
G5EG38	107192	106596	116560	109508	112857	112610	141522	125659	224665	62417.2	84436.4	86276.6	100516	122014	92272.3	106825	111989	129426	94583.5	92181.6	94220.8	90483.2	125865	110402	125843	128084	164098
G5EG43	53257.7	78992.8	48611	93544.1	73775.9	81793.1	90701.1	97048.5	116033	95499.3	112093	53805.8	70898.4	86455.8	52550.4	83954.4	81562.7	55882	110657	96758.7	131731	64882.6	68646	67171.6	81806.1	55471.1	91723.6
G5EG50	105323	105039	103993	144090	145831	139643	102343	115880	80562.6	187616	183820	195472	152107	176968	168462	178178	166577	161559	148240	130905	109766	120454	111831	115443	88823.5	103895	85799.4
G5EG51	301114	271978	307740	1.17541e+06	1.00093e+06	1.14149e+06	1.92768e+06	2.28471e+06	1.55134e+06	492285	307522	332224	650347	647271	570427	1.01643e+06	1.03946e+06	994502	553759	606068	600195	568407	886917	676634	1.27338e+06	1.49458e+06	1.33476e+06
G5EG54	164936	139557	182123	192581	231594	208702	71369	89154.6	43809.3	87694.5	82722	87727.9	79733.8	107050	74430.4	51997	64802.3	40040.3	134898	146476	122234	140654	157514	115723	99411.5	112525	78838
G5EG58	87956.4	88034.5	90223.4	102728	96516.8	119581	60906.1	79436.2	56884.4	117574	105214	113701	89080.4	135154	80049.5	75399.4	87869.1	87878.7	111851	107829	130856	198540	216110	206157	86724.1	76508.5	47751.3
G5EG61;Q19733	43576.5	56647.2	46924.8	38445.1	43888.3	50810.4	49924.9	41630.7	37874	34259	29208.9	36477.5	23017.2	19144.7	39332.5	40399.9	34577.5	32229	35659.6	42101.2	39377.8	45803	48075.4	39060.4	35657.9	29929.5	27625.7
G5EG62	501134	586502	573373	355904	1.48045e+06	445836	313396	502422	423247	497059	540488	485386	434283	600297	414682	376131	343521	315751	622733	583537	599325	477538	451132	489880	1.43427e+06	1.15053e+06	375033
G5EG65	176721	160497	147653	164388	155420	157585	158047	155006	165909	161221	134024	143219	146938	181674	153029	125812	114452	120445	156244	156638	150312	150928	144179	163384	146345	141429	156537
G5EG78	22557.4	27191.2	31921.5	NA	11645.5	9469.99	NA	NA	NA	36671.7	26938.5	30782.3	13963.9	NA	18382	20548.3	11760.6	15962.4	32649.5	31332.6	33610.8	15165	NA	13144.9	23160.1	24114.2	NA
G5EG81;G5EGM9;N1NTH7;N1NVC2	670159	433881	900454	2601051	860296	1.00932e+06	1.01932e+06	1.09804e+06	996589	1.12486e+06	184564	960041	706793	1203221	698447	772271	1.11979e+06	479161	907641	811422	817894	791693	896062	481301	1.21117e+06	1.13336e+06	1.03677e+06
G5EGA5	2169345	1.63983e+06	1.6243e+06	312916	352505	379335	61728.5	64122.8	49445.9	1.38882e+06	1.38349e+06	1.33066e+06	763097	685212	727406	84731.5	89768.8	80292.4	1.25773e+06	1.49935e+06	1.31903e+06	465094	482107	461524	44756.3	36827.2	10985
G5EGA6	363149	298484	382812	394345	402045	416811	431181	357383	352859	411679	350516	322255	355786	367872	346323	308071	304878	304369	252988	276922	231834	334762	360897	336526	433592	370876	451231
G5EGA7	225405	192371	213356	222289	226473	219379	196511	175865	152657	235080	235110	249708	236924	239159	231454	218348	217009	215155	218284	254213	209370	210900	235785	220208	175413	190250	167862
G5EGB3	400442	397616	407753	511567	497806	469583	586742	665119	589878	360640	402529	349971	454675	436219	429861	517608	505137	482946	385973	390816	397077	474761	461725	506430	583862	534079	641360
G5EGB9	32988	37188.4	33079.9	36667.4	39770.2	52943.8	49847.3	57939.2	67786.2	10698.8	21032.8	51241.7	21889.8	47187.5	17133	31422.7	38099.9	20788.1	10861.2	15342.8	11628	23298	45266.9	42182.1	40400.8	21547.7	48730.7
G5EGC1	136599	137796	177793	89555.8	79302.2	113789	219367	196723	290509	174739	121098	127617	165114	201659	163746	182901	191055	225058	134179	140509	168747	147023	135210	169259	236373	218838	299730
G5EGC2	714821	1.02336e+06	1.10827e+06	4.08192e+06	5453675	3.77224e+06	6141535	8402137	5623883	652272	793943	664399	1.78757e+06	2.35651e+06	1666899	2.61156e+06	2.47289e+06	2.44109e+06	2.52584e+06	2199638	1.38202e+06	2966024	2.28034e+06	2.40005e+06	2.43534e+06	2.71009e+06	2.01178e+06
G5EGE9	149836	211133	49227.7	111561	116301	153832	163648	96531.4	8813554	214585	179583	386167	238912	50805.6	204936	286091	179588	172573	235705	258706	211538	130352	83058.4	286970	159673	147728	177883
G5EGF1	23923.8	35164.8	37152.4	42258.6	45110.3	57130.4	NA	NA	NA	60313.4	33700	NA	45403.2	29466.5	47359.5	54605.5	33406.7	41919.7	NA	NA	NA	NA	NA	36353.9	33185.9	37479.6	42079.4
G5EGG0;Q2EEM5	340288	404535	412704	398349	390452	426836	343053	370157	369771	365390	365192	388171	328439	393973	359999	304496	315922	318510	396651	440437	378842	433838	462692	467119	430559	397118	363568
G5EGG8;L8E822;Q95Q25	319407	404249	376606	291756	222344	286984	206165	219319	243816	619852	668032	644058	625316	442046	616820	309982	328218	296936	408669	434106	444377	354132	449061	459718	331743	327237	267653
G5EGH2	213381	171456	170745	251738	247584	230687	279629	253017	231948	173289	195624	174411	248905	301281	256822	245276	242014	253935	188429	169858	152770	226157	274490	253794	258480	247150	272060
G5EGH6	1.99075e+06	1796246	2102779	175689	184015	86205.2	80794.6	18774.5	212141	372470	417365	665435	107677	144926	196927	19655.4	155721	59245.4	685167	710691	825120	104187	163283	109836	98117	277764	122286
G5EGH7	297371	269419	316350	NA	37784.8	NA	NA	NA	166309	433590	413285	466605	114632	527645	104817	NA	NA	NA	267678	308295	333090	NA	247906	NA	NA	NA	NA
G5EGH9	427176	283078	181274	250208	267046	206560	191107	213474	211465	130231	296631	186918	202966	238201	225366	137225	131186	128418	197959	214555	202066	196384	216837	232742	102937	114819	190492
G5EGI7	255621	219514	261564	262240	227980	226381	303251	266046	293444	318467	277788	328456	214759	288454	213021	239460	188722	277463	302053	277715	292800	223584	245449	231791	217611	231938	232904
G5EGK1	1.32983e+06	983550	888190	2.27647e+06	2.40691e+06	1.37249e+06	2.06669e+06	3.19289e+06	2354951	967925	1.58031e+06	2.14923e+06	1.08843e+06	1545761	1.14798e+06	1.72132e+06	1844923	1.95679e+06	1.64905e+06	965448	783023	1.69447e+06	2.64037e+06	2.60928e+06	2.16141e+06	1.97467e+06	2.20555e+06
G5EGK7	176529	104123	169049	61207.6	45089.1	34669.5	58627	33313.5	31856.9	73325.6	96095	115840	47600.9	42889.9	39396.5	59362.8	60077.2	131172	67650.5	74978	84774.9	59288.2	157611	39101.1	43894.8	47280.7	45422.3
G5EGK8	3.13675e+06	3.11681e+06	3.09008e+06	2.55543e+06	2822221	2.82993e+06	3.09046e+06	3.22935e+06	3514226	2541039	2.55469e+06	2.386e+06	2735972	3.34453e+06	2.99226e+06	2.69398e+06	2.9333e+06	2925468	2.60671e+06	2.83589e+06	2.55133e+06	2.71299e+06	3469058	3024535	3.32479e+06	3.22442e+06	2.9702e+06
G5EGL2	11740083	11014128	8898160	50345404	64178952	18016120	96260712	129942536	91555368	23213994	21938714	18337126	38335196	39199144	39720368	59746092	56592280	63034864	41899352	39995888	27529356	48495312	42867868	40182528	76312920	93580408	32438806
G5EGM4	138672	117336	130131	183333	176131	170915	169130	472755	383085	72130.5	102063	166666	72265.9	NA	96746	285998	39580	131381	41916.6	123445	100324	94084.8	59233.1	127493	73701.1	75187.4	297813
G5EGN2	395339	369998	362898	80222	96703.3	91923	74579.6	56685.5	78868.3	280222	277058	351044	134102	145641	147861	40212.4	74636.2	35660.5	259117	289145	228331	135621	115472	113881	56763.9	47272.5	53757.5
G5EGP4	1.36971e+06	1.39996e+06	1.42816e+06	1.54152e+06	1636829	1.66639e+06	1.17109e+06	1.14849e+06	1.18264e+06	1.30002e+06	1.65593e+06	1.63709e+06	1.16298e+06	1157524	1.20621e+06	910879	873445	849756	1.33093e+06	1454608	1.40161e+06	1184476	1.14986e+06	1152305	761910	686607	669075
G5EGP8	1.66542e+06	1.31209e+06	1.31549e+06	2341487	2.84715e+06	2.1638e+06	1713342	1.85754e+06	1.42124e+06	1.90015e+06	1708101	1.64465e+06	1.79278e+06	1918364	1.72022e+06	1.92116e+06	1.99903e+06	2032435	2180240	2144758	1.76381e+06	2.01443e+06	2343375	2.03645e+06	2.20356e+06	2380310	1.80241e+06
G5EGS5	537543	655377	660234	432396	405180	419671	308520	378871	444263	441330	599155	584571	467406	456032	501146	385367	435189	371061	666914	595916	506689	619818	494106	604081	417815	327445	361617
G5EGS8	118527	81628.8	94123.3	84120.1	85532.5	81696.2	65441.8	61956	52171.8	49245.8	61067.6	96666.7	58347.9	102657	68168.2	69600	94213.6	73404.9	56085.4	71289	70111.9	62614.9	68848.9	69145.7	69401.8	79649.3	48543.9
G5EGT4	613111	547058	555800	804300	709993	706579	882545	1.03958e+06	916226	557178	568676	560118	540612	508123	508522	668545	610338	637114	504562	624031	567816	550629	575503	521175	749179	763034	783346
G5EGT6	651741	751404	761019	1.20211e+06	1.56875e+06	1.49804e+06	1.83275e+06	1.45821e+06	561390	621284	787952	648632	1.19145e+06	1.05609e+06	1.19772e+06	1.28178e+06	1.76206e+06	1.54973e+06	844315	992015	837082	1.22043e+06	1592480	1.18304e+06	2.06872e+06	1.77755e+06	1903232
G5EGT7	4.1781e+06	4219970	3.60015e+06	3.94021e+06	4285257	4212484	4.90134e+06	4.82193e+06	5156279	2.64886e+06	3.32523e+06	3.12314e+06	3.4503e+06	4308800	4.51023e+06	1.93354e+06	1.72056e+06	3.67536e+06	2.98353e+06	3.84995e+06	3.23949e+06	4280424	4197395	4.13792e+06	199613	4800678	4325812
G5EGU1	470558	453377	459845	492912	492535	525611	717753	611819	677611	544502	520701	575606	472860	491998	501235	487330	493612	542350	470515	570054	502383	534471	565832	478651	705947	676653	646681
G8JXY9;Q11073	11771228	8767470	6582117	10338078	11903588	8772251	11947387	7.89631e+06	11110496	7903731	10337896	1.05981e+06	9081773	1.35756e+06	8454981	11145895	10463968	10005637	6.13169e+06	5903154	6.62744e+06	5.08297e+06	5.42731e+06	685273	8589873	9188723	7.93012e+06
G8JXZ7;H1ZUV6;O01824	175079	157655	113255	131790	130843	147287	93089.7	129650	65411.1	142932	156311	143753	160736	155393	155595	133737	139093	116924	127369	148064	155978	155773	191650	194344	151964	140860	151473
G8JY31;Q21268	331663	240281	293285	324394	329425	325778	445659	403662	418036	210068	204860	215975	238619	306906	266835	265345	297912	302486	208585	270745	209587	395882	438353	406740	634212	697070	632167
G8JY94;Q21067	5.37716e+06	4.52843e+06	4554013	5576347	3.83596e+06	6067616	7.96347e+06	7531132	7127893	7.67623e+06	4.49584e+06	3.03086e+06	3260020	3.26738e+06	3.98106e+06	3.39274e+06	4.52333e+06	5.52165e+06	3.50432e+06	4978853	4570711	4.22002e+06	2.5924e+06	3.35669e+06	4450223	4.14455e+06	5128847
G8JYB2;H2L011;H2L012;Q8T3U1	24114.5	33817.5	40943.4	24736.4	18797.4	27803.6	13887	24256.2	26160.4	44845.1	34957.8	44539.1	18038.2	75766.7	23364.9	16217.5	19617.4	18697.2	46786	54370.2	43725.4	33157.9	58624.5	33358.1	35943.9	24923.1	30242.4
G8JYE4;P91406	1.0629e+06	683420	520114	1.21216e+06	1.24284e+06	1252162	1.31447e+06	1.33644e+06	1.47068e+06	864488	1.28971e+06	516731	1.35284e+06	738304	1.09919e+06	1.56816e+06	1.54557e+06	1554670	573116	826555	967322	725600	831659	812653	1.63721e+06	1.61443e+06	1.79793e+06
G8JYE5;Q23525	601601	820012	898326	474663	410435	684522	350130	397566	478469	1.00583e+06	1.1022e+06	1134444	970325	1.01628e+06	1.05009e+06	764560	716660	733964	906961	1.00008e+06	1.12221e+06	1.11226e+06	866997	1108232	542477	523204	787454
G8JYG1;Q9U757	322152	236834	264126	254337	271617	209558	313260	397372	352793	222051	316077	288900	272249	391426	291290	280208	291895	287897	222423	239646	223874	211579	222994	293011	326451	349145	345227
G8XYY4;O01839	59451.2	41387.4	87797.9	95512.9	22848.9	147977	50935.7	194308	103859	108864	54950.4	NA	90542.7	145090	48474.9	NA	57765.7	40747.6	119337	60964.5	107910	73337.1	150654	77365.9	101852	148823	55453.9
H1UBJ9	95010.6	98615.4	93279.4	105679	103966	130778	158466	84251.7	241294	97418	135640	94717	140863	86396.8	119112	235734	173039	183721	91330.9	105588	108635	112151	99980.9	101670	160115	217417	192025
H2FLG7	63449	74848	46349.6	47778.8	NA	49501.8	15851.9	7187.86	NA	75668.7	73625.3	74829.3	9172.58	134727	129562	9245.86	172692	NA	47853.1	53593.4	50162.1	91048.6	146866	60453.1	26518.3	14152.1	9926.45
H2FLH8;H2FLH9	318163	364966	386905	210467	199615	199974	197365	NA	NA	498903	601628	595805	391760	598048	611062	303748	329266	322480	375201	629865	382974	676577	585125	624531	177143	319709	135576
H2FLJ1	507655	514041	492986	518840	410053	534526	515907	619693	622054	997323	905840	937247	740506	941103	811390	873816	886117	785323	866547	914667	895690	1.18552e+06	1300863	1.34781e+06	1.07237e+06	921233	1.10119e+06
H2FLK6	613120	856592	529226	744644	859472	1178814	798912	1.41155e+06	1.13649e+06	881308	894743	862741	966573	824840	1.023e+06	1.10021e+06	1.06413e+06	968398	807097	884620	742972	992238	919925	897672	825960	949470	1.16224e+06
H2FLK8;H2FLL1	1.36175e+06	1.03726e+06	1.2001e+06	5.14824e+06	5269308	5345898	4454536	4.62901e+06	3639015	1.93424e+06	2.30877e+06	2.24276e+06	4.12616e+06	3.64129e+06	3.7731e+06	4.69458e+06	4.44099e+06	4.2524e+06	1.16215e+06	1.31142e+06	1.04559e+06	2225623	2.57866e+06	2.48441e+06	3013015	2.99245e+06	3.01499e+06
H2KMK6	706572	562545	569940	705148	840314	625028	739018	1.04689e+06	802083	434342	469990	457772	618229	548251	483908	587366	647186	673187	451048	468647	435628	471038	552744	478125	553697	667147	464217
H2KML7	78713.7	78919.9	95363.8	67442.6	57158.1	58028.8	74687.6	69863.2	88221.3	78655.6	70653.2	73626.5	52653.2	87039.7	62620	63622.7	70435.5	78919.9	80306.8	78004.6	82317.4	70458.4	62498.3	85174.8	87499.9	81349.6	76354.4
H2KY58	480632	392682	480408	520586	430779	453222	535005	483568	535457	403946	410333	278768	448923	723786	622439	560968	548498	532620	506378	484986	482718	554289	713304	592536	673419	660304	726166
H2KY68;H2KY69	4339.42	42418	59710.8	154287	136153	123680	112055	147267	60805.1	10247.4	48592.4	9840.2	76376.5	84067	70791.5	104481	161262	144182	33784.2	56911.7	50388.3	118299	130161	117751	103311	109891	48356.2
H2KY72;Q7JNW7	78183.9	64873.2	58191.6	127522	112509	107224	341411	258103	437294	54321.6	30467.2	36228.7	57552.8	54946.5	35035.3	78260.1	105967	136860	69182.5	57853.8	68260.3	87393	54950.9	95107	242129	196432	254631
H2KY81;Q18595	10906.8	31617.6	27883.7	37202.7	24339	28490.9	22040.2	34307.2	39881.8	33999.1	36593.7	21804.5	23582.3	29027.1	30000	26634.1	23965.8	17796.9	38793.2	33808.2	34980.1	41337.8	40634.8	46582.2	40008.6	20908.1	39631.3
H2KY88;Q8MQ22	127999	106559	102874	63173.6	55786.9	54925.7	59876.1	42775.2	48947.5	82779.8	84104.8	73596.2	77567	63780.5	74913.9	50735.1	60965	63676	67855.4	79247.2	70325.1	60231.2	55853.1	61114.4	51245.2	51796.1	48195.6
H2KY98;H2KY99;Q2Z1N7	117430	101203	133993	106050	82680.3	88863.9	94337.7	138046	121849	94019.2	66008.3	118823	81451.1	150456	127177	51507	91721.4	72482.8	107480	175870	138202	191779	215252	173279	169799	178026	151355
H2KYB6	9121164	6676868	6.49505e+06	8.19937e+06	11023404	9847635	11006581	10941122	10884431	5.11008e+06	9598006	7.18485e+06	8177689	3713846	8703424	8733065	8085039	8.02018e+06	4472104	6.75715e+06	6153528	6.58245e+06	7284972	7841404	8.03322e+06	8.38171e+06	7.73386e+06
H2KYB8	482057	567891	624217	829232	396181	548405	669894	292127	835114	870965	606730	440046	671134	384383	313762	673382	697514	724931	445222	643495	431772	577771	489218	453494	823587	632799	744841
H2KYC6	3082198	2.31435e+06	2.28247e+06	3.32362e+06	3.45069e+06	2.97898e+06	4.01278e+06	3.9996e+06	4.19309e+06	1.88162e+06	2.19963e+06	1.93017e+06	2.45891e+06	2715987	2.65053e+06	2.7535e+06	2.99562e+06	2971409	1.96092e+06	2296839	2.18729e+06	2.51034e+06	3.04182e+06	2709493	3.48731e+06	3.83046e+06	3.72225e+06
H2KYC9;Q8MQF7;V6CLC8	213277	189613	202433	327241	296408	395663	952536	1.04994e+06	1.05628e+06	215618	240509	290944	335991	174102	279713	615336	532262	643938	143539	195264	186568	295861	246355	329234	1.01252e+06	980704	1.08083e+06
H2KYD5;P91011	159358	177048	165616	199550	256091	227392	149231	157329	166883	116841	142518	73046.8	192335	174610	185999	188371	209873	182227	151781	93401.2	85979.2	218400	213733	233389	124333	119255	171192
H2KYE0;Q9UAN9	3.21001e+06	1.5888e+06	1.33835e+06	6.85021e+06	11875799	4.74511e+06	23993112	28861542	8349046	1.52305e+06	3986562	1.835e+06	6.12462e+06	7.40327e+06	2.60936e+06	4.15831e+06	14016271	12469009	5108008	5.71632e+06	2180682	7.68522e+06	9811692	9956392	22459250	21416348	8.37164e+06
H2KYE1;Q7Z1P8;Q7Z1P9;Q8MPZ6	121672	149679	130921	125117	102381	148390	101019	148015	173188	208534	161941	180478	99846	107996	114679	88670.8	143295	127945	138047	179379	139876	144211	99011.6	79588.4	111455	131522	108958
H2KYG4	135560	148966	128730	174202	181667	138076	91781.6	104558	46191.2	123994	159956	159015	141651	159151	144133	75007.5	65878.4	92385.1	158239	183644	164405	171303	166660	163530	87981	86933.2	121732
H2KYG6	20942.6	14174.4	25535.7	76104.1	NA	65461.2	189609	201571	391720	27055.1	23291.7	25987.1	NA	NA	15324.7	104574	81357.4	119751	31745	33757.6	NA	42492.7	NA	56971.4	111771	163258	206933
H2KYG8	544026	545455	451055	560060	482821	577596	580110	569932	541104	485910	504786	600957	565173	473894	527609	552318	552308	575169	400976	394234	464212	501713	508079	485525	609120	612994	609113
H2KYH5;Q95QX5	381581	314626	384299	591429	579727	572346	502198	530725	580839	378690	335122	395235	429179	448822	471728	435617	508624	482227	394824	417822	363939	463060	433896	503363	522359	515710	485928
H2KYH8;Q8MQE8	1199109	315805	1.30258e+06	414875	1.37209e+06	640613	1.28778e+06	779165	695249	1.02538e+06	1.1286e+06	1.173e+06	722640	669644	662913	1.33269e+06	414631	1.58876e+06	359434	365378	378204	854975	764175	811111	980616	1.04794e+06	899381
H2KYI3;Q7JP75	349340	274221	296710	319123	299688	343060	228409	337823	288552	352814	300423	279820	284641	273143	285395	272147	283811	277248	359487	317183	295902	499357	465149	362212	316626	295798	297567
H2KYI5;Q86NI2	939853	861846	849619	1.6995e+06	1.76309e+06	1.78677e+06	1.59068e+06	1.76012e+06	1355931	730714	810848	732338	985601	1.04459e+06	993357	890205	765037	720185	782870	922587	858164	1.09305e+06	979231	1.01824e+06	1.02804e+06	914703	841855
H2KYJ2	1.02045e+06	646977	752388	1.9066e+06	1.67919e+06	1.65037e+06	3414052	3756243	3.12549e+06	990810	617951	648752	1.13932e+06	1.29546e+06	1.0021e+06	2.49698e+06	2.20093e+06	2.34516e+06	528083	914095	706617	1.16759e+06	1.38746e+06	1.04926e+06	2.41943e+06	2.36316e+06	2371908
H2KYJ5	2.75523e+06	2.79057e+06	2.733e+06	3.29076e+06	3.43507e+06	3.42773e+06	3221038	3430792	3.2932e+06	4.09462e+06	3.95794e+06	4.04547e+06	4311905	5.34823e+06	4648200	4.16923e+06	4.04194e+06	4.02415e+06	3.57729e+06	3.73186e+06	3.61133e+06	4529306	4603451	4404183	4241196	4.02945e+06	3866421
H2KYM1	407133	407814	428918	163319	187739	215905	96983.5	74910.9	101979	449681	439332	438741	213700	221074	178768	147781	110093	119962	408347	372532	344130	176136	252913	185276	108664	124754	121413
H2KYN0	66295.8	81168.2	62849	83443	65629.1	75427.7	98371.5	93651.2	77836.1	60351.1	72258	79770	80828.4	53247.4	66216.5	65030.8	71483.7	65486.9	60256.3	74998.9	74712.2	83555.7	76998.9	53363.5	89983.7	81540.4	88914.3
H2KYN3	507404	505387	503765	373931	355826	313913	337930	371995	331578	478439	572635	508990	394182	346020	439333	418443	299167	363480	428494	458495	470752	356962	381993	351234	384278	356784	430115
H2KYN5;O16466	236855	292025	247180	546840	428022	496738	1.35583e+06	1.85895e+06	1.44593e+06	231581	1.06952e+06	278696	301096	1.29181e+06	418567	517924	490128	535367	1.37727e+06	388340	228869	1.37841e+06	953578	873820	1.05253e+06	942873	1.09908e+06
H2KYN6	145635	163531	150917	115023	183397	118583	180373	153864	199047	146756	144147	161789	127901	154280	173611	152610	172041	143741	104696	139490	142521	175472	104343	164760	167239	191280	187447
H2KYP1	134087	125742	109747	189744	157799	179548	302536	250407	302590	137301	139284	125943	186383	147536	174269	251857	233360	246455	130705	136414	125621	169449	148189	163891	259507	271011	263442
H2KYP2;H2KYP4	674008	608748	618991	642492	656868	663432	699681	602706	731497	571573	595200	579047	434606	350624	397100	436066	448998	455565	496403	629503	569180	480588	502646	485289	536804	538802	492276
H2KYP5	162129	138112	134719	105021	91403.7	100430	44558.6	57733	45788.3	104621	114050	130239	93910.4	129873	108754	68963.8	59545.9	71689.5	134579	145029	114062	87688.3	98936.2	78845.5	40987.1	44072.6	40372.9
H2KYQ2;H2KYQ3;Q17921	311942	299314	253453	432581	329713	348324	619098	499185	586821	346536	425123	418236	416090	418604	384402	498091	535092	569266	316144	353562	333001	365630	308829	319113	599203	577032	620497
H2KYQ5	955464	887884	865585	925412	966557	934691	689764	709689	603700	1.07577e+06	1.2505e+06	1.1903e+06	1.09179e+06	1.033e+06	1.04107e+06	940235	916744	893465	1056345	1133600	1.0175e+06	899568	945351	884243	665468	758963	690413
H2KYR1	8.07913e+06	7.53647e+06	8375844	6208417	6515993	6.14391e+06	4.73525e+06	4473920	3.8109e+06	6085060	6126628	6438001	5.71163e+06	4968695	6006707	5.49993e+06	5.56364e+06	5710207	5770234	5.94344e+06	6.08704e+06	5.47022e+06	5290566	5215844	4348580	4272070	3.88626e+06
H2KYR2	5990142	4278497	68109.1	615049	188548	209468	411960	422766	453052	4.02678e+06	1.76482e+06	2.73585e+06	1.00644e+06	845230	1661101	280594	236716	280330	3.20662e+06	4251495	3.16734e+06	95594	156449	1.33186e+06	726605	473883	606218
H2KYR4	146121	147997	141967	98199.7	72827.1	112540	162792	137163	206356	206267	208490	241503	146073	232145	155843	157769	133376	136739	144496	141714	162964	120792	118404	123423	195985	171896	203882
H2KYS1	955079	613140	691230	1.98032e+06	1.77824e+06	1764712	3.48081e+06	3.84677e+06	3.37353e+06	894388	784360	809964	2661675	3.67259e+06	2.57346e+06	4854775	5085081	5.02563e+06	574763	594766	507289	2.37025e+06	2814303	2614217	5.58795e+06	5.66105e+06	5.29761e+06
H2KYT6	915946	708280	716124	1.13098e+06	1.35782e+06	1.10267e+06	571446	643890	478203	544707	610377	522596	908518	901980	901273	630637	695398	559389	1.05319e+06	1017388	853467	1.45569e+06	1.68557e+06	1.40184e+06	827913	870370	682926
H2KYU6;Q95QZ7	280144	255570	241415	249286	258125	216127	314600	277437	306930	231904	250628	236401	242311	302685	254280	280895	283895	320597	255538	207952	219197	247769	268112	280449	300935	313604	277691
H2KYV1	901890	689996	665194	874963	807470	726279	725998	670656	611466	688771	773116	704533	587194	579840	576207	481567	545947	554836	804843	867820	825781	633270	805374	697805	743386	863078	702633
H2KYV3;Q18076	2.06281e+06	1.95101e+06	2.04468e+06	2184097	2095943	2.23845e+06	1.70506e+06	1.46667e+06	1.68671e+06	2.04489e+06	1.85382e+06	2.03094e+06	1.56812e+06	1.6071e+06	1.63403e+06	1.18253e+06	1.19683e+06	1181892	1.96099e+06	2.12916e+06	1.97972e+06	1.58415e+06	1.59795e+06	1.46926e+06	1.12893e+06	1.04184e+06	1.04292e+06
H2KYV5;Q8IA55	5432.2	18342.5	19046.8	20614.6	11241.5	15829.4	15782.7	8789.14	11446.9	30490	31080.3	24871	20914.7	1.40908e+06	73689.2	16242.4	25495.9	26789.6	391007	344408	261893	338410	189388	213587	591790	361775	672096
H2KYV8	412803	383665	360800	685228	759360	748606	845020	656219	733680	374509	455860	385305	730305	620803	647765	681441	769247	833144	324914	367350	354040	639615	690032	624343	750757	740122	869055
H2KYW6	37569.8	NA	30428.5	87184.1	71889.1	59014.9	NA	60501.9	NA	NA	NA	8935.07	72693	NA	18188.5	NA	NA	NA	NA	8559.53	43004.5	32360.4	49407.2	NA	41585.1	54399	37215.5
H2KYX4	249274	170356	189642	223408	247933	198105	256554	219911	236431	188487	154704	166192	168780	238763	168735	178759	228737	235315	255664	157296	88287.2	150685	200438	164512	228134	238594	248799
H2KYX9;H2KYY0;U4PRA9	596660	645310	483419	360906	358349	350888	426746	463756	376200	285235	200537	215540	381501	386946	523621	382595	472160	478832	847628	721938	531604	1.01664e+06	1.0296e+06	1.09583e+06	630408	705325	454019
H2KYY9	511907	272130	503601	583993	548002	573175	587396	523678	505716	477284	515678	504598	493930	776311	437542	701539	705370	717080	390892	501456	420432	610661	742089	611896	674111	519151	555491
H2KYZ0	1.28617e+06	1.03911e+06	1.11223e+06	1.48397e+06	1.69726e+06	1705955	1.81611e+06	2.09712e+06	1.56196e+06	1.29466e+06	1.3677e+06	1.33864e+06	1.55101e+06	2.14387e+06	1.46552e+06	1.78902e+06	1.60869e+06	1.57314e+06	1.6871e+06	994112	1.23834e+06	1.92739e+06	1.9266e+06	1.91085e+06	1.70065e+06	1.72095e+06	2.0236e+06
H2KYZ3;Q18124	1.15438e+06	1.11965e+06	1.30089e+06	1.12239e+06	934876	1.05938e+06	1210716	1.19123e+06	1.21368e+06	1.44088e+06	1.03487e+06	1.35545e+06	811489	1.07521e+06	1.00705e+06	750535	958730	989777	1.0591e+06	1.46732e+06	1.17942e+06	1.07639e+06	1.36829e+06	1.188e+06	1.2958e+06	1.19637e+06	1.10683e+06
H2KYZ6;H2KYZ7;Q95Q79	197858	185783	188906	213706	238439	191552	232927	266861	255729	166248	175143	190867	195101	198908	190096	210878	230997	214738	188925	194757	177235	187841	159264	234861	222336	241543	228836
H2KYZ8	103163	72295.1	64387	75285	69540.1	60073.5	53534.9	57048.9	156477	76420	70570.8	111824	80204.2	130650	61558.4	94832	54809.4	75169.5	82154.7	136805	133096	96252.7	73245.7	85138.9	89385.8	79490.7	66083.3
H2KZ05	119894	82374.2	55832.9	77667.1	106890	97740.2	98141.4	72879.8	49317.3	88821.3	94614.3	102188	35395.7	77863	60600.7	51518.5	81666.2	29205.6	35713.3	64561.3	95270.5	33069.2	59528.7	33825.9	64321.3	60336.9	38012.8
H2KZ06;H2KZ07	54037.3	53214.8	242375	81420.4	250556	156363	1.22478e+06	1.65789e+06	2.17783e+06	210926	133961	322528	217726	512156	246134	622192	717810	573953	123980	335369	159928	298319	324990	356729	1.72686e+06	1.53045e+06	1935176
H2KZ19	3218509	1.30884e+06	2.60977e+06	2947078	2932911	2.35622e+06	1.86694e+06	2.82285e+06	2.22436e+06	2.54856e+06	2.39135e+06	2387105	2.36871e+06	1.30676e+06	1.90487e+06	2.07798e+06	1.78837e+06	1.84841e+06	1.61503e+06	2.18168e+06	2501159	2.62356e+06	1.88549e+06	1.3094e+06	2.00917e+06	2.24468e+06	2.15848e+06
H2KZ22;Q8WT46	133999	147618	163123	154467	137331	153873	140235	150945	147151	155577	118627	141749	143813	180372	138142	95802.2	140148	113999	128262	138072	128556	157574	137488	147294	146246	136301	118873
H2KZ37	688777	766695	894973	1.33658e+06	1.26821e+06	1.71571e+06	974940	1.19881e+06	1.02378e+06	893392	828068	798764	1.40824e+06	1.47927e+06	1418304	1.21568e+06	1.35181e+06	1.15747e+06	881564	1.0302e+06	912074	1.53607e+06	1.6032e+06	1.51504e+06	1254356	1.08246e+06	1.16637e+06
H2KZ41	50333.4	66766.9	60423.2	61211.7	52450.2	44582.8	49192.8	44440.4	27708.1	69768.6	62650.6	69643.7	44737.6	65332.7	63618.3	45816	55343.5	60419.1	69224.7	64980.6	53502.3	37524.5	40648.4	50398.4	44178.8	47953.3	34162.3
H2KZ45	142889	130695	116038	127900	115662	115576	80564.2	186175	100946	92697.8	49056.1	116730	146517	82332.3	100174	99856.7	99950.3	70851.4	89277.3	128888	115228	68141.3	84518.8	108153	112072	79779.5	114823
H2KZ48	6.13683e+06	5724673	5.93406e+06	3264256	3.39231e+06	2.93215e+06	3.2385e+06	2.34282e+06	2.43679e+06	4314161	4.26048e+06	4.35248e+06	3.01993e+06	2.34993e+06	3.17677e+06	3.28866e+06	3208908	3.61669e+06	3.62985e+06	4165343	4.03208e+06	2679143	2.23391e+06	2699353	2.42027e+06	2286875	2098784
H2KZ52	78170.6	77894.1	41968.6	52589.5	59776.2	97546.9	18978.1	41361.9	44806.9	104027	99505.7	92792.1	77396.4	84534.6	67381.9	53172.2	43996.6	53869.1	121444	71564.8	59479.6	75452.5	84061	74835.1	51834.3	55480	67065.8
H2KZ53	393481	373757	382712	247983	288601	249485	232686	213821	156583	353520	374840	414471	183431	248330	250597	231514	207452	196789	321415	376421	311495	261498	232547	215569	143806	146875	128798
H2KZ57;Q86NG3	453217	355966	368050	331252	311102	286634	930516	858866	929332	322789	319320	277299	519238	493590	521189	646320	675396	775134	303290	297302	332713	344303	349560	397331	657663	665840	717799
H2KZ70;Q5WRS7	340255	269835	270123	335491	331730	339413	365951	317025	322909	317046	365649	343333	350661	364363	334910	325481	334072	307233	290692	305551	276033	306139	334078	332530	349530	346972	339178
H2KZ73;H8W3Y1;Q8T3B7	55322	69553.4	71212	124119	24735.7	127336	145613	208876	287928	161046	119436	130500	107673	142468	124534	120092	121343	129528	100886	105533	118311	96123.8	100133	95703.5	334555	291307	380847
H2KZ88;O01617	77256.3	50470.9	49463.6	43913.6	57736.5	33987.3	60359.5	NA	NA	52230.5	33397.3	51360.2	33318.5	61824.4	69860.9	44347.8	NA	79511.6	43550.7	65478.8	55054.1	41419.3	46544.2	48175.2	45777.3	NA	24939.7
H2KZ89;Q5ZR77	59109.7	69602.1	63993.4	95839	124516	87775.6	82354	66565	78465.1	44842.2	43915.9	207831	70743.3	61195.4	93533.1	67360.9	65619.5	68549.9	81475.3	74151.5	88637.5	79679.3	56108	83579.3	39539.8	50937.8	34227.4
H2KZ98;Q3Y403	139367	99189.4	44109.9	225750	245288	197623	520507	531586	516275	96486.1	129077	115461	248268	145909	175428	575163	578407	578463	66983.5	134124	156904	220960	379189	402519	940754	976003	1.03045e+06
H2KZA2;Q95Q55	784604	668720	644290	680012	714673	676581	672905	631147	629748	649733	663160	657031	709175	840832	726136	725122	704187	737108	577432	617304	599066	680445	692771	720635	752723	770982	745580
H2KZA5;Q8ITY8	303363	318088	325373	249355	218729	255575	223457	255075	263800	227149	230208	243450	246649	257383	228582	190037	162712	225821	248442	247525	268827	262572	243213	233569	203618	199048	213841
H2KZA6;Q8ITY9	135133	169959	156663	166981	151909	176020	213644	251419	262732	229961	192971	173418	193288	185006	201611	217743	190137	190491	217077	213288	194651	223417	194380	191781	278395	256873	322489
H2KZB7;O61862	314208	1.97052e+06	1.77109e+06	353625	293328	339781	376543	486486	479706	1.8968e+06	227535	2.85764e+06	183945	2.03142e+06	2.84466e+06	260562	574559	418462	3.05238e+06	3209553	176068	3.80364e+06	3.5713e+06	3.77875e+06	643805	463981	495241
H2KZD5;Q27GU1	2361147	2288154	2.24609e+06	1.63753e+06	1846149	1.61356e+06	1.15787e+06	1.15969e+06	1.00568e+06	1891350	2.1257e+06	2.08658e+06	1.7224e+06	1.91357e+06	1.89687e+06	1.76129e+06	1.80093e+06	1.78503e+06	1.80668e+06	1.82124e+06	1.96344e+06	1.74905e+06	1.7685e+06	1.82426e+06	1452756	1.44259e+06	1.34453e+06
H2KZD9;H2KZE0;Q20560	113223	82186.1	75435.7	276920	361921	276128	153463	176810	124080	47059.4	46610.3	19936.4	122154	188930	148608	117795	163685	137743	95979	88247.9	75644.4	161554	188431	190329	103552	109820	80309.9
H2KZF5;Q23552;Q86NB3	2.03037e+06	2.09282e+06	2.23244e+06	347573	477542	451592	149702	132176	134866	627131	576636	704582	354485	394700	419091	130648	126051	111027	805662	732527	580759	349023	296315	293564	116658	112535	96272.4
H2KZG6	6.35233e+06	5.86838e+06	5.59866e+06	784538	897739	899072	229266	394869	289981	7.70883e+06	6755753	7400143	2.75619e+06	2.21974e+06	3.17715e+06	183918	214764	208538	9003454	8858274	8553881	3234698	3322626	3366946	305324	315583	206955
H2KZG7;Q95X65	475310	271953	281945	411828	440912	413872	193556	203688	157898	130094	203068	219566	327180	323776	307477	209695	149838	214860	191737	314709	101242	361847	351206	334575	117142	176595	157503
H2KZI9;Q18930	524517	505299	551256	638069	852285	745626	756072	676175	718096	562392	592716	639647	666562	449581	679641	610058	667233	694248	486887	571978	557119	674567	662671	621707	735838	775919	589341
H2KZJ5	1.17843e+06	1.18196e+06	1.15428e+06	942886	1.092e+06	999838	1.08511e+06	1.08536e+06	1.0311e+06	975139	961772	1.03475e+06	1.02496e+06	966369	995580	1.01867e+06	999318	1.06083e+06	978238	1.11341e+06	1.08175e+06	1.01861e+06	1083149	1.03171e+06	1.08155e+06	1.09867e+06	1.15836e+06
H2KZJ7	297742	282900	250660	244535	320661	245519	516338	458064	173760	185177	268737	249495	238604	399325	247881	255594	220424	215099	522193	253440	215686	250377	238996	417142	260999	198116	197359
H2KZK4;Q8MNS8	77320.5	96363.4	121443	56410.7	56188.1	84567.9	41563.9	68347.4	89121.1	74129.3	61344.8	36676.9	73072.3	60390.5	55187.5	56859	59729.3	46669.4	72284.6	67765.1	88376.2	65999.5	69726.6	78535.8	62523.9	57571.4	85046.5
H2KZK7;Q965K3	368779	314293	261482	388871	384397	260803	382187	326640	360310	367503	403886	394515	376093	376813	428681	319500	421943	414587	318708	420162	348272	432415	407892	425972	429658	458435	258771
H2KZK8	104246	102014	133354	78005.1	58638.6	58294.3	66052.7	70039	69669.3	138454	85521.8	130174	70488	34425.6	75177.7	64646.1	70836.2	60628.5	107927	132218	142481	85526.7	89411.2	84254.3	78879.8	80598.2	80011.3
H2KZK9;Q9BL66	124217	109719	74464.5	97353.4	77614.5	74843.1	87926.1	55073.7	95412.6	73552.6	107295	121101	88195	103485	93738.1	94061.6	95956.1	97420.7	79778	100169	127916	106501	68363	90819.4	83547	77597.5	91024.5
H2KZL1;Q9UA61	306907	243988	208126	664566	442099	680350	680552	422692	615498	270287	331590	381573	612201	581242	610880	709533	808394	963149	249218	298498	301731	658514	557008	854892	595728	464278	877873
H2KZL6	18128508	14943646	15508956	35711056	38052680	16592392	23539304	10344075	32605006	17084790	19318490	14235165	34502088	30697316	10684373	35163696	38450356	40546832	15841852	14325599	15155213	32454950	32440088	623592	36644328	36530396	36460748
H2KZL8;Q09315	140988	150826	151721	65322.3	44930.5	55929.2	39866.6	286481	54217.7	62565.4	49808.3	69965.7	31409.6	86905.2	33083.5	25166	445790	51269.1	81263.5	85680.2	133016	26997.7	44040	29613.7	75839.6	325558	31131.8
H2KZM0	33278.7	24632.3	21185.2	117536	43669.1	144703	54557.7	69841.9	203018	68326.4	46933.2	30774.5	74253.9	65603.6	73679.3	144444	156248	146393	37978.6	32372.1	42995.3	112507	149430	98233.3	105928	82650.4	116191
H2KZM3;Q19096	218053	77098.3	109717	45219.4	79033.5	74528.1	59400.4	NA	16679	44053.6	53622.9	82787	40225.4	44518.9	45135.5	30624.2	33569.8	27731.5	117835	56415.2	38553.2	40199.2	44505.9	20080.1	22919.4	38496	NA
H2KZN5	152024	89508.4	237904	281520	319788	190849	539944	733075	610342	179741	77099.8	46043.9	184875	280840	81253.3	453988	487040	429992	126005	296398	126195	514825	360650	288395	780247	907408	873721
H2KZN9;Q5WRR1	144932	215894	134486	137355	114999	148365	103220	118095	131788	218453	205650	195165	140880	261653	149102	133872	132283	104766	187730	160426	169535	165412	157116	135070	135832	152397	130061
H2KZP2;H2KZP3;Q95ZV9	112251	65783.7	24792.2	77641.7	11830.7	120444	120738	95528.1	97713.3	58573.9	88262	22773	117488	78125.8	53409.8	163782	12594.2	36360.3	55172.4	59400.4	59776.9	40608.9	67050.1	46320.3	48573.3	14720.8	62170.2
H2KZP7;Q23505	84332.4	75128.1	65908.1	78881.9	138534	185185	166606	306480	169195	109100	112724	123578	140887	142416	145408	165036	116634	113744	113980	100821	88417.7	138123	110173	98842.3	112435	194521	154823
H2KZP8	97981.4	89216.1	80531.1	288521	268573	201278	189710	454065	121119	85740.5	87545.9	91682.8	143233	267958	121519	215996	182329	113393	98075.6	115894	72643.8	110650	141882	99046.3	130352	99291.1	179687
H2KZQ1;H2KZQ3	114302	95058.6	118519	NA	NA	36549.9	NA	NA	NA	29046.3	83868.4	33788.2	46706.4	110140	59669.5	NA	NA	132029	47827.9	100719	43719.3	93520.3	102828	92504.7	NA	NA	NA
H2KZQ8;H2KZQ9;Q95ZV3	71352.3	79773.3	91997.1	72349.9	69485.8	91900.4	63714.8	68685.1	64286.7	89824.9	84301.6	91672.7	70446	106666	75124.2	55978.9	70287.5	62148.6	105025	117314	87755.8	105210	99866.3	103108	86146.1	67786.3	66581.2
H2KZS2;H2KZS3	4611901	3.9014e+06	3.97814e+06	4.46179e+06	4.33958e+06	4069221	4.08537e+06	3.6474e+06	3476430	3740532	4.27651e+06	4.28539e+06	2.94134e+06	3.20025e+06	3.10913e+06	3158674	2.94442e+06	3104702	3342233	3.84005e+06	3.0099e+06	3.59327e+06	3.63774e+06	3.42026e+06	2.84633e+06	2.93077e+06	2605353
H2KZV5	849758	866800	823070	2.0445e+06	1742979	1.93786e+06	2.55513e+06	2244894	2478663	1.29759e+06	1.18451e+06	1.16168e+06	1980063	2.09915e+06	1798321	1.86877e+06	1.82311e+06	1.69248e+06	918726	938749	906635	1.80594e+06	1.90979e+06	1.96476e+06	2917185	2.62419e+06	2.38787e+06
H2KZV8	406329	336736	344192	411329	473444	401370	542079	551021	624939	497855	455553	465258	374953	327259	385704	508086	474546	487239	440681	403160	422487	371152	377156	359393	551724	488779	517166
H2KZW7;H2KZW8	163584	155280	161440	218784	214706	208951	182867	178065	150956	162772	232071	180422	147597	181156	178677	210464	249953	223170	128212	192426	144495	102505	164889	195201	192274	235386	237829
H2KZX2;Q8MQ17	27177.2	57525.2	59584.7	55751.3	43878.5	104695	81298.5	109748	44132.3	65916.3	26234.5	54162.3	41405.8	78376.5	57966	25350.7	33238	119560	81872.9	24010.8	42676	26465.5	22882.6	60707.5	94769.2	122299	72414.5
H2KZX4;Q7JP80	1.01056e+06	806848	716353	1062448	994323	924328	1.0786e+06	968919	974615	673289	802931	786061	867682	970214	914632	840096	885289	856250	735620	745259	659156	776792	914288	860289	867586	884207	810777
H2KZY3	256918	230631	225055	235221	35027.9	259292	139996	107801	139358	485031	534642	534335	392565	46996.8	374098	159507	159357	136651	261089	312154	296943	278652	193611	192586	166939	135946	127831
H2KZY5;Q20514;Q95QF9	87879.7	79460.1	94381.6	61848.3	70638.9	77887.9	61416.9	60895.7	75898.5	98003.5	83131.8	98932.2	75187.5	79318.4	81095.7	43860	68296.3	37416.5	87020.8	96060.2	66058.7	79308.3	88461.4	75272.2	54371.1	102542	61336.3
H2KZY6	166931	157548	161227	138000	124712	164471	146338	138981	189497	151077	137878	130644	112498	188865	108045	117349	94332.2	103414	192631	130290	135877	117576	123503	141619	121521	91194.8	131821
H2L003;Q3Y409	196260	178700	175481	284915	276010	266083	246249	283011	264544	159843	138962	158324	232095	256509	253542	240863	276463	261012	179557	195678	170347	286136	270072	267957	224552	240261	214927
H2L023	1.17472e+06	993753	982722	1.18448e+06	1.63818e+06	1.18094e+06	1.33471e+06	1.30959e+06	1.16644e+06	1.03699e+06	1.23463e+06	1.12635e+06	1.43698e+06	1.39448e+06	1.87478e+06	1.81276e+06	1685867	1.68479e+06	1.48754e+06	991918	867776	1.28424e+06	1.26218e+06	1.96889e+06	1388487	1.84191e+06	1.20294e+06
H2L028	68769	66310	68072	88854	84179.6	73268.8	99439.3	107726	100346	49815.3	48267.2	57207	68661.5	66281.5	70061.9	88906.6	94229.7	98024.5	46650.4	54980.9	62464.6	78906.4	70206.6	77194.7	93298.3	84913.7	87633
H2L031	232662	175529	225016	292763	331784	237941	312206	315776	225566	222546	178009	183195	209565	192797	181890	227163	253755	228385	323720	200739	239748	287431	153885	254513	225204	262062	228067
H2L034	2.19513e+06	2.23886e+06	2.25032e+06	1.0928e+06	1.31095e+06	1.29417e+06	642691	444579	426054	2415713	2.25409e+06	1.99988e+06	493370	1.2569e+06	1.0363e+06	153150	185124	497933	2.82722e+06	2667398	2.76987e+06	965045	870530	978393	176258	132861	220168
H2L043;Q9BI63	43113.2	44428.2	49541	45946.6	46924.1	45197.6	47587.1	52666.1	48160.2	45293.8	45135.1	43167.6	50264.6	56426.6	49392.3	51790.2	49427.6	50871.7	50970.4	44614.5	48904.9	59410.4	50047.2	50372.9	51694.2	51253.6	55569.6
H2L044	694509	551311	619686	585686	557974	628786	702755	844400	772402	536103	536959	528472	506255	433105	381534	445124	466313	228411	440385	569059	509583	437141	394484	424925	581496	499029	627372
H2L048;Q8MQ42	887817	878399	916586	1.27183e+06	1.25361e+06	1.36264e+06	1.19683e+06	1.22566e+06	1.08495e+06	975669	962322	948119	979376	1.07461e+06	1.00302e+06	1.00201e+06	681895	593017	984545	1.1504e+06	903264	1.20324e+06	1.35741e+06	1.20576e+06	1.07039e+06	1.04434e+06	924862
H2L056;Q6A589	340748	303782	325113	179317	275260	276444	422772	443843	505360	254256	298879	317270	278009	336777	300612	292316	289970	327475	291556	261204	296639	214370	235255	282650	419729	378600	419550
H2L071;H2L072;Q8MXS5	36129.9	48717.1	57405.6	18676.4	18511.1	15256.9	251405	326327	29348.7	48361.7	46976.2	29255.1	46742.5	23779.2	34983	37729.8	19998.8	68628.8	50147.8	47966.7	28049.7	36865	33311.3	66947.7	88890.2	65015.9	22201.5
H2L073	111615	93455.6	120039	89978.7	97582	96323.3	66641.9	74271.8	73691.5	153135	141323	115084	95501.6	134239	100484	93049.9	97781.1	97288.8	132080	141186	175480	127059	129754	134883	98382.1	83910.8	114718
H2L083;Q9N2Z3	137170	234983	120917	149521	93645.1	109016	60752	46874.6	54841.3	354959	149690	127739	68623.9	205402	97830	65641.2	110250	108986	171292	104612	272486	72506.5	126265	185218	87403.3	114143	90793.8
H2L0A4;H2L0A5;H2L0A6	125574	145242	125950	229509	443871	406495	218380	491348	339474	159515	199332	125373	289240	167365	202320	404920	181284	313656	121579	127766	184876	144924	156542	155281	316111	395790	384300
H2L0A8	335361	264861	338270	280579	256164	282960	246229	260778	279978	266807	265290	292524	232308	366347	285850	254100	260354	258731	335336	282069	316032	256143	341949	279615	297314	269232	286640
H2L0B1	423137	347562	382494	448462	344683	778132	210253	232566	142867	70601.3	463934	739724	510058	37736.9	420859	290712	469753	37142.7	24717.5	537058	548023	1248651	161948	83973.2	276938	334840	446946
H2L0B6;Q21956	155282	183433	169991	278861	274150	274179	202381	200484	237639	181172	201828	228670	191021	236881	210754	196171	210619	183933	250066	217972	253896	279190	200245	180279	243303	188071	189657
H2L0C0	482165	522077	639880	448605	566810	516706	818419	946765	891140	633133	582057	574357	440685	683994	480520	692786	663266	603180	658683	1.06418e+06	560928	672717	628091	602696	736444	711397	846364
H2L0C9	5132031	4.99974e+06	2.16883e+06	2.39956e+06	3.16026e+06	1.8517e+06	2.5183e+06	2048215	2.63696e+06	1.28949e+06	2714084	3.22381e+06	1.8516e+06	488894	3.40893e+06	3.12369e+06	2489951	2997978	2.038e+06	3.75654e+06	2.58961e+06	3.4387e+06	3.16821e+06	3.40893e+06	1.85496e+06	2074445	2418014
H2L0D0;H2L0D1;Q8MXF3	323941	101842	94714.6	56211.2	127896	120515	318495	44043.6	91223.9	152905	114176	114612	89937.7	65729.4	177692	84589	30036.4	50110.1	192133	106499	182655	56020.3	115676	229908	79215	31138.7	89717.9
H2L0D5;Q21164	593280	678067	690442	825976	897258	1.13558e+06	344732	524808	407023	610773	592459	530764	497656	681666	536643	318106	327585	260718	797019	739460	634707	826843	817961	823667	332109	271186	244081
H2L0D7	173742	160101	167354	47035.3	295739	27681	NA	NA	55392.1	111175	541009	181492	248594	80771.1	387382	35780.7	NA	39031.9	157596	181625	144880	57275.5	36811.4	67667	27792.3	NA	61791.3
H2L0E0;H2L0E1;Q8MXT7;U4PBP1;U4PBP7;U4PC14;U4PC20;U4PEW5;U4PEX3;U4PMH3;U4PRS4;U4PRS8	89542.6	97553.6	92528.3	66807	65447.5	77974.9	155880	178478	232193	104290	107322	133861	93714.5	105610	108651	90506.7	102362	120350	62558	109546	93362.8	157674	117560	110230	133746	154230	195480
H2L0E5	445882	416699	427787	390938	379042	519332	224094	283609	245946	405385	431425	477386	281780	900495	322749	170841	173041	184987	499580	446923	330513	350565	424976	427016	299314	247613	254503
H2L0F6;H2L0F7;Q8ITW3	70618.9	63964.9	52675.8	66226.3	65643.9	55438.1	207919	222731	322305	96887.4	107946	71036.1	86716.1	94638.1	95526	88441	100086	90913.2	80330.3	81591.4	87458.5	49388.1	77637.5	77630.5	262854	232139	284263
H2L0G2;Q9N5G9	115187	95188.2	70612.1	226040	167536	184827	314648	242139	271852	121952	148622	96163.6	149834	141408	170187	185456	206465	212604	89815.7	NA	86533.8	143698	107749	143495	248729	247539	239700
H2L0G4;H2L0G5;Q6AW16	68726.7	166590	201676	57326.4	92463.6	88303.2	62821.9	73476.8	72550.5	149056	59058.5	76845.9	104735	68396.9	115644	79211.2	79973.8	66687.1	107165	160100	145783	129493	63346.5	99819.5	62820.6	73743.1	87998.8
H2L0G8	48420.4	37438	54666	146036	159678	161467	117805	215093	155935	41279.7	52465.9	51782.5	131258	71418.1	82067.3	159909	131118	139777	119958	46380	40923.4	76423.8	73736.4	94609.7	94384.2	106306	124416
H2L0H3	66957.8	65280.8	75512.6	83033.8	88179.5	93554.8	118531	97178.9	123806	98590.9	60583.9	71536.9	78377.4	112678	79758.4	128528	94712.4	96991.4	53750.2	72537.8	58897.7	68455.5	97781.7	92374.1	119791	107824	132275
H2L0H5;Q21843	118469	130180	131791	91903	82417.8	100584	167370	218861	242033	140305	126188	106356	127204	139102	123297	128923	139000	138357	123099	122534	140614	133231	122249	131809	213125	170618	240195
H2L0I2	2.18622e+06	1.99156e+06	1992945	1.8096e+06	1.85006e+06	2.00103e+06	1.72444e+06	1.78708e+06	1.82115e+06	1.72987e+06	1.71028e+06	1562639	1758926	1.69083e+06	922254	1.26804e+06	1.28947e+06	1.28212e+06	2.03023e+06	2.0822e+06	1.81914e+06	1.99433e+06	1.93336e+06	1.96335e+06	1.46935e+06	1.57038e+06	1.53574e+06
H2L0I3	220825	172686	185440	359606	348179	396412	613934	576705	689284	109505	93316	105732	246881	249395	244772	384565	339521	362672	164833	201299	131504	357895	312395	389935	485455	519255	559509
H2L0I7;U4PBY2	181751	159158	156940	193615	231915	232343	204311	150775	170238	183372	185012	198904	171496	181105	180566	158097	147541	123646	156068	177621	162262	211549	201418	223459	153798	155977	135285
H2L0J4;O16725	509284	506112	447733	681516	912164	842205	298456	468988	358435	874501	921188	807258	1.10237e+06	1380625	1.17723e+06	785859	860902	694709	2.15811e+06	2.43536e+06	1.71713e+06	2.17762e+06	2.642e+06	2.09738e+06	1.08696e+06	1.15745e+06	778461
H2L0K4;Q8WTM0	206396	218743	221911	280083	280521	290521	354203	393192	398075	204491	192024	182699	255638	255584	267775	286826	307010	277601	223982	206354	196496	266621	281777	287654	349042	326180	338073
H2L0M1	153117	156424	162583	137842	164378	158124	133450	156719	144413	197037	156188	150707	144878	182455	153680	144072	154652	132301	187683	170619	153865	163033	174762	164572	155969	132800	143629
H2L0N9	3581084	3.24082e+06	3.39844e+06	4.18945e+06	4289487	3.96333e+06	3.85991e+06	4013024	3.58873e+06	4.40081e+06	4273991	4.06943e+06	4694649	4781870	4.54598e+06	4.9628e+06	5.09497e+06	5041062	3.53371e+06	4.57295e+06	4.12012e+06	4903007	4.91357e+06	4405534	5.08713e+06	5.49357e+06	4.90147e+06
H2L0Q1;Q6EZG8	1.46974e+06	1.06297e+06	1.08129e+06	1.15531e+06	1.3044e+06	1.13615e+06	663703	722395	669377	702759	697235	635188	600761	522617	622503	671362	693133	688793	585485	637815	610289	545876	506277	544808	443598	431027	412376
H2L0Q5;O44576	104552	91356.5	109192	115761	128450	101009	134000	82157.4	97437.8	128618	138604	136918	NA	119591	119773	106982	108261	117289	126346	141584	119736	168552	117687	120905	157302	157209	152771
H2L0Q6	382901	298673	324007	880793	503533	405949	1.55952e+06	1.40899e+06	1.42549e+06	413589	403079	412335	402033	364161	379736	583931	610628	570693	442170	346808	265959	498110	412526	409336	671412	1.50669e+06	1069576
H2L0R7;H2L0R8;Q95XG1	62274.1	69511.5	109896	54174.2	51756.4	47599	70232.5	81153.8	72730.7	51824.6	67770.9	51244.7	68928.5	75599.6	62353	76660	53849.8	49650.8	39616.5	57348.7	62227.6	58446.6	67447.8	42332	69263.7	59667.5	102314
H2L0S3	195914	216442	175085	136706	75892.7	87115.3	200297	126781	108733	90858.9	120534	76596.2	94123.4	140238	83751.4	81778	86432.4	109467	99156.4	69077.6	82830.4	88807.8	120752	114503	99849.2	106573	122753
H2L265;H2L266;Q7JMS4	1.45611e+06	1.27629e+06	1213665	955308	862340	723261	1308489	1.01523e+06	1.18369e+06	1.24409e+06	1.85938e+06	2.63766e+06	1264910	581181	1.1022e+06	1.44768e+06	1317928	1.75045e+06	923907	1583296	1929158	838870	666762	593732	892089	1.04054e+06	876416
H2L297;Q0G828	194731	194574	203754	134086	85212.5	164817	176697	373593	179919	165437	162048	161442	165929	491654	144262	154878	153038	152165	168744	151524	161607	148477	139683	138588	191969	159665	165204
H2L2A1;H2L2A2	134302	165206	151752	426216	387978	433146	692935	885599	727116	187924	215107	140548	240862	230831	227250	637314	603046	643245	195527	151640	137673	233840	283242	236516	541401	560852	568002
H2L2A8;Q9U3I7	2.48016e+06	3.8716e+06	3.35763e+06	10695752	13307781	9799687	15919828	12521792	17499224	4.48647e+06	8414082	5952223	6.94989e+06	647209	5.92611e+06	11630619	13079157	10380871	4.19055e+06	7.32063e+06	11154496	7.07292e+06	4.06159e+06	2.44094e+06	15647030	16831096	15938432
H2L2E8;O18688	14910589	15993240	16526725	15367440	16562930	16383222	20020100	19111246	22999824	13347151	13644412	13977486	16270298	16492058	17087764	17530496	15848776	15745323	16138428	16885658	16104921	17938348	16486691	15623718	19506764	18678524	18331206
H2L2H2;H2L2H3;U4PRW7	195914	229853	253117	233647	243050	251274	212132	229418	191738	294284	276468	296914	252378	248067	250779	285802	291314	290072	266696	298996	284629	358758	350316	273205	270190	295133	294678
H2L2I2;O44326	1308747	1.25909e+06	1479852	806414	841454	840354	639243	586510	659278	1.05961e+06	689837	1084283	772144	671130	771881	706101	809492	782647	865295	1.01883e+06	874891	715688	816012	741632	796230	762979	842175
H2L2K2;H2L2K3;O18002	3.59877e+06	4.20416e+06	5218234	940548	3179321	1.62005e+06	NA	552262	NA	1.20594e+06	2.35586e+06	8.05661e+06	4.68571e+06	5.89325e+06	1.99085e+06	3.13599e+06	NA	1.17487e+06	3.01368e+06	5522474	1.77426e+06	4.84863e+06	NA	977622	1.47127e+06	NA	2.05468e+06
H2L2L2;Q9U204	92583.4	87899	79249	80649.5	69760.2	78579.4	122070	93753.7	111084	81052.2	79207.8	88976	75277.5	43659.5	73933.5	83017.1	71648.5	85486	109463	104691	100607	78663.5	71288.5	87860.8	80391.6	78916.8	98317.2
H8ESE9;H8ESF0;Q9U2R7	597003	642743	717609	717227	984985	896258	606741	651412	630501	1283396	1.22215e+06	1.12724e+06	1529244	1.62599e+06	1.44349e+06	1.27793e+06	1.21943e+06	1146306	1.06441e+06	1.02016e+06	1.13225e+06	1.53071e+06	1.60073e+06	1.5676e+06	1.24823e+06	1.30244e+06	1.28626e+06
H9G2T4;Q21032	7183562	6288717	6400071	3.88863e+06	4.0155e+06	4478625	2.55862e+06	2463179	2874373	6721734	8.3498e+06	8.14163e+06	5.0081e+06	6.81667e+06	6.30563e+06	2.31293e+06	2.51719e+06	2.53344e+06	6495733	7.16502e+06	6.70386e+06	5.23003e+06	5.52635e+06	4739887	2.76495e+06	2.60305e+06	2.87796e+06
H9G2V4;Q20471	181127	66112.7	161708	57066.5	203819	172067	57855.5	57349.9	78287.2	66195.4	76039.2	73177	41179.2	90064.7	63679.1	47366.9	49678.9	49462.5	110491	62287.4	84317	84988.9	94857.4	69464.5	112050	88158.9	276025
H9G2Y7;P34885	128417	127662	129351	177194	113553	107813	143568	141226	178538	124994	119145	146654	86075	93286	135267	111444	141354	104340	154368	158158	89387.1	149633	151525	151847	201703	131687	178842
H9G2Y9;Q23273	37475.6	109429	99570.5	276562	324203	189389	475240	330693	421060	91033.7	17559.8	105174	133180	114675	158986	226772	194656	184585	117529	245433	NA	38008.5	120732	100303	148615	211523	189309
H9G2Z8	218290	210029	212178	272962	242113	167623	439102	419330	421511	277051	254445	251561	232642	275060	267082	371102	368889	353268	262766	272904	258262	263377	291651	262739	441227	429419	443315
H9G340;H9G341;Q9XTW9	439208	385906	398868	991996	828044	963699	783481	643465	655902	545858	490386	503791	881407	899445	884907	669698	713584	661204	501849	509406	469833	981407	1.00172e+06	946383	699417	699389	644502
I2HA82;Q22267	482332	434664	438500	433486	344568	480128	292771	257254	299076	438077	375290	377853	419540	471523	472874	208251	259202	232539	428314	412306	377927	414754	464379	427430	282179	254328	247983
I2HA90;Q9XVN1	538314	630710	607354	1329100	1.15302e+06	1.00219e+06	1.28962e+06	1.21035e+06	1.12923e+06	744550	799268	815087	1.32217e+06	1.17658e+06	1.26151e+06	1.19522e+06	1.39736e+06	1.04779e+06	746557	727393	765546	1.40031e+06	1199088	1.33533e+06	1.2314e+06	1.3981e+06	1.2929e+06
I2HA91	429988	260938	322996	351421	354913	279780	825363	364216	444134	430163	505179	405054	330649	481059	327643	442559	338538	461272	296102	391321	397204	332082	359341	322399	314282	349741	556523
I2HA92;Q19132	64434.9	57255	47705.4	51792.9	53123.3	67470.5	66692.3	30303.8	49388.1	34987.7	54013.3	65809.2	55770.8	52234	41290.7	63429.5	NA	42411.1	45760.7	47850.9	42122.2	37639.6	79375.6	58674.9	35942.2	22299.5	29401.4
I2HA94;Q19470	2.04967e+06	1.85782e+06	1.57084e+06	1.5974e+06	2.04504e+06	2068330	2.80276e+06	2.91337e+06	3078121	1.43093e+06	1.77693e+06	1.64898e+06	1.96908e+06	2.07087e+06	2279133	2.43563e+06	1.91218e+06	2.16968e+06	1.47572e+06	1.35274e+06	1.03e+06	1789462	1.63513e+06	1.78208e+06	2.12019e+06	2418454	2.35389e+06
I2HAE5	232648	247993	252127	633737	615862	874145	1.01042e+06	829486	969967	298446	275433	269919	423297	510754	383143	638815	627526	630834	309049	285986	277600	474366	479969	473135	583346	622110	542777
I2HAG1;Q09581	1.85393e+06	2.01333e+06	2.20277e+06	1601186	1.67422e+06	1704262	1.28978e+06	1.38054e+06	1.43893e+06	2.30637e+06	2.19971e+06	2278063	1.442e+06	1.60888e+06	1.46246e+06	1351889	1.37018e+06	1.35577e+06	2270269	2.5127e+06	2.20618e+06	1.6155e+06	1.77565e+06	1.65071e+06	1.59306e+06	1.48981e+06	1.72005e+06
I2HAJ8;Q20881	452879	447842	515899	393354	537516	755861	437524	798670	409367	596158	313760	285056	288906	222364	560010	374902	350398	374406	549115	302979	581933	287351	621556	585875	440047	389724	320194
I7J4C6	896064	851627	872954	1.22583e+06	1.26948e+06	1.24663e+06	956708	978348	842493	1.26511e+06	1.37622e+06	1390036	1.60182e+06	1.62943e+06	1.721e+06	1090448	1.08531e+06	985382	1.30275e+06	1.34222e+06	1.17643e+06	1.66969e+06	1.64347e+06	1.57535e+06	948922	1.033e+06	1131030
I7J4D2	96554.2	161626	120153	136050	123496	247168	171760	296288	279986	42675.4	286482	222798	148257	43773.1	124693	369900	468477	96462.3	124507	123915	155697	213562	123224	96849.3	207729	244225	486728
J3K004	107093	75920.7	84089.4	80114.1	65658.7	63388.4	103649	100327	120000	49450.8	83718.7	86813.5	1.01411e+06	72244.2	1.10665e+06	81094.6	72148	85953.8	62787	1.24551e+06	25840.3	70479.3	1.07258e+06	1.0478e+06	59497	51031.4	67896.8
J7RNJ4;Q18826	143461	159601	164155	180856	186733	218529	228980	112887	234943	296580	166029	177239	187466	316284	207730	198384	232997	203933	318737	175883	170793	210168	251498	234319	255009	260840	264436
J7S164;J7SA65	9383521	9917926	10996356	6.51395e+06	6.10548e+06	6.91734e+06	21590220	27818366	38076796	13057298	12253564	10923518	8903169	13419572	10684760	10894566	10488410	11185525	12755631	12396909	13363656	8979497	11026350	10417624	30939084	23862562	34070124
J7SA49;X5M5M2	67601.4	73880	92536.5	43096.3	57856.9	74070.6	116825	99779.2	140876	77187.1	99238.1	87663.9	91292.2	72048.6	75782	84444.7	79531.7	83094.4	87704.4	83635.4	96720.1	81848.9	61997.1	91508.8	144669	120525	170215
K7ZUH9	2.02628e+06	2.87959e+06	2.69947e+06	1.75504e+06	1.76544e+06	1.51257e+06	6.14748e+06	6857745	8.38526e+06	2.97145e+06	3.27212e+06	3.21188e+06	2239742	2.47591e+06	2.56833e+06	2.54991e+06	2.97248e+06	3.11067e+06	3081745	2.37568e+06	3.30829e+06	1.95524e+06	1.991e+06	2.33115e+06	6.01249e+06	6.70337e+06	8155493
K8ERN2	882688	963548	1.10577e+06	1.37138e+06	1170086	1123061	1.96947e+06	1.71846e+06	1.65545e+06	1.36909e+06	1.36167e+06	1378156	1.02674e+06	1.38793e+06	1.1163e+06	880878	1.02184e+06	1.07495e+06	1.35034e+06	1.27308e+06	1.19961e+06	1.25219e+06	1.38533e+06	1.32683e+06	1.79666e+06	2.00491e+06	1097507
K8ERU3	230311	212546	168036	229151	252736	286985	241645	236335	230960	250063	150280	207442	189570	218777	152503	214478	241629	246720	173407	179750	210369	219456	249731	223654	219092	196234	239867
K8ERU5;U4PBW7	39709	92175.9	73789.7	54825.4	58165.6	54083.3	79015	75251	100162	86396.2	74201.4	52354	68524.2	50908.3	85554.8	63871.1	66138.8	64469.9	51457.3	68995.5	79851.6	59060.5	90810	84759.6	70413.1	59948.3	79548.9
K8ERV5;O44556	633808	817606	297474	911265	367360	311741	328486	526728	532398	833796	900122	883538	300113	360533	829285	140183	335939	961679	892357	988836	960013	971984	848976	617868	1.04946e+06	395421	424403
K8ES01	113845	140010	125996	135597	114105	83037	176570	NA	NA	226619	198268	195782	107673	78306.3	128654	83479	78858.8	130318	203620	214316	170071	146764	172810	113234	151136	131044	88565.3
K8ES47;Q9NF23	75772.7	73106.1	69720.9	99207.4	92392.4	107542	103468	124460	125104	83667.1	84550	88696	88288.2	86241	85015.9	93598.6	90509.9	91594.1	81207.4	84144	75619.1	78834.8	85267	75735.6	97173.6	97059.7	81755.3
K8ESC5;Q9NA30	195199	192143	201142	223012	216668	257386	247418	201290	229226	217411	196847	203147	211976	247650	226530	210891	207962	215010	199765	187854	171296	199141	260709	265121	236036	205757	251075
K8ESE2;O45391	549349	619678	747481	542051	753176	882727	304706	225419	303958	707704	799824	1.22148e+06	879574	984258	1082574	659514	704115	611475	1.01161e+06	1.08106e+06	1.06108e+06	1502296	1.58603e+06	1.58171e+06	657142	525838	504157
K8ESI1	321034	352823	452125	383865	385100	416950	487545	361192	306081	439315	628835	671671	380762	326004	420301	428771	367524	390423	408606	397297	480416	437184	580420	571944	507029	410188	528411
K8ESJ1;K8F7X5	184920	203013	195166	149408	140754	139233	166335	156981	119889	181669	168320	180877	166847	158604	167380	156817	164686	167569	182730	177893	201517	167805	155323	171182	185806	119811	183395
K8ESK4	112642	119719	116356	90504.4	84108.3	95851.5	92052.5	92863.9	87065.2	71262.5	90688.6	63237.3	86774.1	93042.3	96167.6	93510.4	89574.9	90416.6	78284	74546	76871.1	97660	91976.7	105874	94333.6	89598.9	93299.9
K8ESK7	138120	101447	99113.9	316570	342426	349594	493439	474756	494934	204688	146216	145858	310288	350866	318772	466756	481144	499283	105392	109402	86940.3	264200	290319	257612	389587	443229	419604
K8ESL3	143737	87678.9	108756	68305.5	NA	172173	NA	59980.1	NA	NA	87822.5	27500.2	80126.4	42394.8	NA	88690	20178.8	NA	77067.7	286519	NA	58114.2	59925.5	76088.5	96932.2	NA	76393.1
K8ESM2	549163	651883	628383	395964	536580	525935	425430	400824	408338	805768	812427	721532	549098	690594	567117	243894	397730	225061	903943	847948	663736	566365	356758	477722	414844	340798	309643
K8F7V7	432227	508248	849691	926262	956501	1.06995e+06	1.37923e+06	1.81901e+06	2.07266e+06	2.1158e+06	1.10441e+06	535336	1.50458e+06	1.48992e+06	556964	1.03609e+06	1.18366e+06	1.12435e+06	373642	400374	1.44889e+06	386631	450076	1.3837e+06	1.8634e+06	1.83966e+06	2.05061e+06
K8F807	87421.8	72146.2	75196.6	91054.1	101822	85872.7	59454.9	94999.6	96999.2	50202.3	72581.6	71035.3	94993.1	73496.3	85700.6	115460	129198	113842	91829.4	64938.9	40817.7	93087.8	79945.3	92969.5	111210	62248.1	118512
K8FDX2	446688	407966	463236	542952	488523	455073	715594	556784	573325	600504	474617	577360	346344	603665	387115	436721	452624	488978	516388	537728	440165	412004	486334	472799	531566	579964	495084
K8FDY0	1.66586e+06	1.44315e+06	1.37961e+06	1.14798e+06	1.14867e+06	924047	742501	702227	617598	1.26947e+06	1.44407e+06	1.46227e+06	907179	595994	914515	639528	615444	646579	1.2606e+06	1.32026e+06	1.33091e+06	737593	637792	650683	474553	529901	499433
K8FDY2;Q9U202;Q9U203	923584	64895.1	1.48324e+06	1.21251e+06	71575.5	64847.2	133580	56016.8	63278.9	493043	80031.9	NA	71880.4	140591	75911.1	48625.3	182558	109641	51734.3	80077.7	1.46213e+06	45586.2	8057.73	59326.8	73289.2	87810.4	67368.1
K8FE02;Q21605	361141	397810	391376	384473	388964	374673	351235	363346	333546	391978	368124	374849	362088	351482	353103	363455	371366	404203	344112	339960	368291	347589	383988	357044	374300	378361	379950
L8E6I4	54153.6	47574.4	43103.6	86679.9	64572.7	47107.2	105584	94366.2	88182.4	55731.1	60579.6	36536	48577.7	81524.6	55849.4	88962.9	105456	132662	52175.9	81461.3	58063.4	54102.2	43794.4	35803.4	88400.8	84994.7	73745.2
L8E6N6;L8E712;Q17871	142222	133882	123726	155062	195294	166868	169442	150559	185935	129601	149853	121429	182920	205096	188227	195986	197383	200660	166034	133159	123731	206620	191695	209979	201849	205765	212654
L8E6W9	350541	502391	538830	1.57949e+06	1.58526e+06	1604974	2.13228e+06	2.5146e+06	2.00844e+06	916174	893952	919787	1.00794e+06	1.49062e+06	1.1198e+06	1.36327e+06	1.73517e+06	1.51493e+06	1.43391e+06	1.15693e+06	943802	1.41474e+06	1.75972e+06	1.37717e+06	2.06168e+06	2.36828e+06	2.12572e+06
L8E817;Q20005;Q8WT52	121054	127055	125662	175614	103746	165463	107984	136837	141620	118217	79115.2	101140	146581	119260	145047	122064	96726.9	155104	134413	147775	95506	146623	156303	144371	109199	103489	171782
L8E833	57407.8	32002.9	73727.9	168667	151799	159191	544131	446342	496326	65370.4	31874.4	83819.6	135298	61739	62063.7	201458	200353	191843	102424	35335.8	136189	155966	154585	107520	251635	279817	310153
L8E951;P34416	353754	291905	329737	459286	501481	500826	457882	544587	470703	358357	401954	361245	516871	529024	459332	502327	444172	418758	321753	309528	275362	403098	465742	446684	401839	401955	459973
L8EC33;Q867X0;X5LVA3;X5M5W8;X5M907	44469.7	42235.8	81854.8	34219.2	47820.9	39260	47873.1	54085.4	57955	35783.6	30171.1	31377.9	35758.7	29996.7	57749.6	46304.4	36507.8	32951.5	89977.9	21591	76730.2	39257.1	28965.8	39504.6	57314.2	53351.9	52879.8
L8EC34;P34675	141911	142263	119070	88024.7	103259	72941.2	125185	95132.9	119387	95430.3	88963.3	121015	93979.8	113737	125372	114797	131255	132171	132249	87842.3	117751	116490	121803	117668	70850.1	149058	115022
M1Z854;Q19286	4493288	4.17716e+06	4100172	6111383	5664086	6.18094e+06	9406032	9054276	11305184	5.44829e+06	6.20561e+06	5862042	5088083	5.6535e+06	5423551	5.8505e+06	5817034	6242153	5486161	5.85001e+06	5288668	5.31654e+06	5295040	5.23476e+06	8.22744e+06	7869418	8445752
M1Z882	118947	59134.5	NA	NA	21911.8	181323	64354.1	32411.7	289783	175570	483961	71793	NA	71944.8	927222	21223.3	469202	51324	172990	NA	NA	NA	NA	445221	153464	49618.3	NA
M1ZJ62	132993	78819.8	139948	533275	576630	542881	168079	1.30147e+06	163913	1.22761e+06	847514	2.61771e+06	129534	592040	195327	1.5587e+06	73402.5	1.2457e+06	525593	548020	95989.4	302747	403371	185640	174489	190386	128569
M1ZJY1;Q03563	293868	311195	326600	224980	215072	225450	262966	260072	280203	221846	251057	248937	242230	279641	246927	237782	219521	247465	224796	264719	267098	249079	244442	269779	259103	245971	265257
N1NTD8;N1NV07;O45623;Q7JKC3	1.00523e+06	924139	983428	857750	854780	884782	958488	977408	1.05626e+06	716267	743591	731521	887699	2.84265e+06	800014	886289	831722	914401	3.85385e+06	564622	774200	844265	811746	3.64275e+06	958937	883932	776831
N1NTJ1;Q93765	144874	54325.2	179574	190063	154007	205663	131437	193510	233189	176677	97150.2	151061	154743	NA	120338	216742	235134	228180	83744.4	1.0112e+06	262993	NA	88007.4	256141	184802	200424	249606
N1NTN5;Q17971	1.22245e+06	1.2315e+06	1.23391e+06	1166643	1.07455e+06	985456	786319	1.75059e+06	2493731	432361	682606	2.00219e+06	885006	899972	982368	778288	590705	778764	889975	1.04694e+06	721858	1.06879e+06	1.17967e+06	788320	1.21274e+06	961145	1.24238e+06
N1NV19;Q18297	1.22594e+06	1.68198e+06	2.12946e+06	1.16502e+06	1.45757e+06	1.2856e+06	717541	1.02138e+06	802160	2724453	1.18612e+06	1.13314e+06	1220373	1.45692e+06	1.20474e+06	1.10293e+06	1.25176e+06	1.03928e+06	3.0823e+06	1.54635e+06	1.47259e+06	1.25656e+06	1458954	1.42353e+06	1.27764e+06	1.22899e+06	1.1578e+06
O01159	179666	177981	162114	91727.4	96548.4	97811.5	106636	129114	128826	127527	150318	112793	87965.5	114024	103247	143884	123701	142118	115218	124985	138386	84311.5	75759	95904.7	141620	160178	173365
O01254	92257.4	60543.2	54672.1	94875.4	86774	143348	136525	100798	152311	56824.2	187870	156116	75839.3	42334.9	60067.5	121504	80798.1	81973.8	89011.5	44394.9	68587.9	47277.2	90001.8	84362.6	104985	92577.2	82590.7
O01257	417335	276806	310190	185618	102092	193129	164707	90965.1	45785.8	342886	357538	227539	240729	459078	237170	136930	246525	123607	380867	390622	339857	205731	264770	214851	82683.6	164697	128503
O01300	45083.6	15222.8	6011.66	NA	57064.7	NA	44545.8	264916	NA	92813	60628.2	111606	71271.3	32972.4	60807.7	NA	30738.3	NA	13599.1	7110.06	11056.2	44616.9	56593.8	42370.2	NA	NA	NA
O01314	272207	281190	301214	243322	163113	159458	317412	325664	184415	270942	244676	230934	212974	218190	228197	195690	157834	148147	292733	264392	292460	233645	235375	265835	166295	200954	229520
O01422	263776	271986	273324	261011	276991	252926	341214	320898	362554	268594	241710	242695	289027	250686	283988	319061	283583	307628	232666	241854	260019	267668	269582	276421	351167	341628	354637
O01426	213069	307057	299820	217110	189862	242964	189970	291585	287727	289961	258329	227185	201073	329707	213727	214872	202612	165151	344314	306218	356197	290115	291437	293745	235487	174578	213325
O01427	93252.2	72003.3	82153.9	50629.2	70222.5	51945.6	186806	129639	241128	69310.1	73319.2	61426	84979	85402.2	82327.9	102432	109910	114709	63901.1	71826.1	76024.9	70684.5	77269.4	73193.2	146577	142525	160318
O01442	29263.7	31439.5	33678.5	26292.2	21805.3	24605	32465.8	23529.1	13201.7	37547.6	32676.7	56783.7	28756.3	39980.3	25698.9	30056.8	28190.9	30694.5	37623.7	27355.1	37890.4	32577.8	26035.5	29478	19608.1	21651	20577.2
O01477	87170.4	86921.7	93772.5	54980.4	53265.3	57346.6	30379.2	53150	51043.9	57981.7	42816.2	40679.9	63933.5	56729.6	48357.1	48670.8	51492.8	49702.4	40217.7	35208.5	48790	52852.2	67652.7	62054.9	53669.2	37526.4	31967.3
O01479	190943	230302	201685	263908	333225	300056	341587	401014	365799	234746	258273	238724	310951	350139	315781	300916	342386	289129	256750	270665	189772	275663	313222	350303	336776	327926	312390
O01485	4228325	3673219	3.47237e+06	2721598	2.32542e+06	1.9495e+06	3521699	4213744	3.35306e+06	3607841	5.36387e+06	7829732	3629120	1636748	3089936	4083388	3.69518e+06	5.12616e+06	2433290	6.86123e+06	5.63526e+06	2.33072e+06	1.86521e+06	1.50465e+06	2.40244e+06	2.90348e+06	2.4694e+06
O01497	263476	165274	179973	554033	575861	582362	615896	701260	576829	208572	189879	230159	465261	619248	485168	740354	775226	727257	188211	216759	195328	424992	493588	517744	489739	497793	434699
O01498	193929	251567	249720	179760	214045	235527	265791	274320	238589	207800	197854	229146	225221	139380	237308	278011	228881	271352	182635	216093	233132	220620	213214	202994	269449	282075	256779
O01504	25449756	23544960	24637026	15722923	13836732	13749978	13806178	13762945	12565795	17511402	16109487	15761081	15259645	14066577	14734369	15144102	14102482	13918468	18928462	18144020	18687312	13529030	13025978	12335114	10302680	10804386	11361946
O01513	240164	236381	247017	172955	197010	187445	162392	183246	145768	151142	149069	145554	126098	154817	129942	117301	138267	111125	213571	192925	178902	133714	140709	163414	151059	131934	111610
O01516	54167.3	70843.2	111473	108756	175770	195656	265501	238616	273301	93624.8	81892.6	78102.2	92835.9	163893	108570	161746	191150	175203	93198.2	83611.4	69378.5	96928.5	153676	104841	140726	133534	143572
O01524	122933	120085	129458	101395	91145.9	85168.1	147300	130364	165190	98918	63714.7	108032	87874.8	72589.8	102141	92275.2	89838.3	107045	89511.5	87501.5	110479	72004.2	74784.3	65736.8	123094	130444	130569
O01530	2.7028e+06	2.00618e+06	2.25716e+06	2314855	3.40415e+06	3.49685e+06	3.11286e+06	4303967	3839540	3453659	3510077	3.41061e+06	3.66054e+06	4.25772e+06	3.65614e+06	2.5965e+06	2.24656e+06	2.59475e+06	3.53723e+06	3.75764e+06	2834232	5.63515e+06	5.43742e+06	4737555	8683204	8835440	7083986
O01531	33511.6	48533.9	44198.8	10482.3	14229.6	21854.4	24572.8	44510.2	37439.3	9580.65	7257.01	NA	19596.8	20987.3	22757.6	40338.8	33573.8	30682.7	NA	10802.8	11278.7	43803.5	34628.5	57334.1	58313.3	61954.4	66010
O01532	2.08276e+06	942779	1.00644e+06	705871	620077	660835	622784	717325	581014	1.43514e+06	1534188	1.71299e+06	1.83452e+06	1.56446e+06	1.86423e+06	1.07327e+06	838006	931246	1.42892e+06	1.42378e+06	1.10353e+06	2626602	2443922	2.08292e+06	1.29026e+06	1.5742e+06	1.63506e+06
O01541	3.04919e+06	3.20744e+06	3.0264e+06	2.66067e+06	2.50546e+06	2407995	2.41063e+06	2.58772e+06	2.4635e+06	2.46928e+06	2.60947e+06	2.53957e+06	2.42704e+06	2.78735e+06	2451372	2.35926e+06	2.43941e+06	2.47981e+06	2.47213e+06	2.63197e+06	2.91537e+06	2556847	2504151	2.68268e+06	2.59877e+06	2.43459e+06	2.54576e+06
O01542	18124734	15729022	15750026	21935930	22292840	22821702	25146300	24075988	22539858	15215585	19321738	19030296	21605864	21517340	20754698	23881628	23362822	22584984	14357279	17164440	14395076	17559966	16997448	16980770	17388190	18539092	17303818
O01549	58638.3	63523.6	60457.1	61655.4	49329.9	37458.4	62921.7	56391.6	39986.5	49245.3	55407.1	33626.7	68561	74948.4	62839.5	39938	108046	60535.5	90723.4	79007.1	71924.6	57765.9	245645	55037.5	80141.9	89642	82977.9
O01572	374416	390250	406696	408423	439878	483300	377144	469505	410195	553274	556092	513376	544658	591283	524991	522243	513828	465522	491692	502395	501721	548998	583042	558556	565673	470971	561133
O01576	317360	341018	310354	260314	285403	295302	311306	289871	380343	284979	321886	282093	260562	361714	321181	278668	279728	264820	302388	327649	311996	332730	372489	341572	366456	366270	369488
O01577	1.27661e+06	1046562	1.16547e+06	1.34915e+06	1.44264e+06	1.3555e+06	1.40399e+06	1.41065e+06	1402054	1.02823e+06	1.07799e+06	1.08011e+06	1.28898e+06	1.50669e+06	1.29254e+06	1.21596e+06	1.25909e+06	1.28922e+06	1.08561e+06	1.18995e+06	1057623	1.31001e+06	1.52277e+06	1.39895e+06	1414611	1.49972e+06	1.46415e+06
O01578	1.37712e+06	1.74398e+06	1886719	1.5508e+06	1.42333e+06	1.92942e+06	951412	1.28167e+06	1.12848e+06	1.87859e+06	1.87619e+06	1.93401e+06	1.77512e+06	2.33508e+06	1.86578e+06	1464322	1736212	1.38484e+06	2.17724e+06	2.59637e+06	2.21148e+06	2.6373e+06	2.66697e+06	2579548	1.76056e+06	1.54659e+06	1.54371e+06
O01585	3.48083e+06	3.22835e+06	3.5723e+06	3.29149e+06	3709012	4.02174e+06	2.90502e+06	3450196	2952103	4.32977e+06	3.9092e+06	3.94581e+06	3.52258e+06	4.37659e+06	3.70057e+06	3.55353e+06	3.84629e+06	3.06881e+06	3.8256e+06	4.51421e+06	4.05185e+06	3.7886e+06	4239364	4.02734e+06	4061475	3.56312e+06	3.44883e+06
O01590	559608	784870	786273	580604	523587	457693	892177	710876	932556	434026	624952	560143	508298	258991	682316	604423	797773	610327	329748	471782	339633	673975	364831	519583	773450	907319	1.00959e+06
O01592	1201278	1.01818e+06	1.20125e+06	3.15199e+06	3.08887e+06	2.81205e+06	1.80895e+06	1.68787e+06	1.48086e+06	1.45888e+06	1.53051e+06	1.58765e+06	2.41188e+06	2949613	2.41824e+06	1.51805e+06	1.79485e+06	1.48355e+06	1.29377e+06	1.36734e+06	1.11071e+06	2.85557e+06	3.11057e+06	2.66754e+06	3.11249e+06	2.68898e+06	2.80988e+06
O01593	666998	345597	624113	247226	653142	402457	250407	287592	188239	1.38427e+06	1.14629e+06	1.62904e+06	711552	689486	769129	452115	353245	491304	926790	1.13228e+06	1.31162e+06	944481	838463	773656	632721	513728	514450
O01596	35278.8	42301.4	39376.3	50430.6	46506.2	40915.7	196725	765026	NA	290176	29779.3	46145.9	34073.8	48242.4	38046.8	NA	51281.9	581551	42988.2	49865	27375.7	57141.1	405105	89781.5	35514.5	NA	NA
O01598	414810	482970	504322	393069	608011	468174	452648	560046	524639	429579	421419	447814	450895	469858	448316	454836	447162	414725	411130	496897	475381	538687	517428	520675	513998	460288	606741
O01602	1.88876e+06	1.91011e+06	1994655	1.76571e+06	1.95451e+06	1.99994e+06	1.32013e+06	1.52145e+06	1.35566e+06	1.75895e+06	1.69318e+06	1.62773e+06	1.27846e+06	1.52958e+06	1.24968e+06	981858	956348	915698	2284229	2.51735e+06	2.29234e+06	2.10005e+06	2.45277e+06	2.13306e+06	1.68568e+06	1.72584e+06	1661436
O01614	121126	107346	102334	97627.7	95122.4	83765.4	41303.5	56541.4	25616.9	92347.9	87092.4	98229.8	101839	157456	110181	54607.1	56879.1	58564.5	110505	118178	97120.9	125227	149729	140977	58181.5	62331.3	44806.5
O01615	1799829	1.87696e+06	2.012e+06	1782710	1.68715e+06	1.86372e+06	3.66708e+06	3.56269e+06	4523878	1.72002e+06	1.49837e+06	1.30263e+06	2136256	1.84984e+06	1.91855e+06	2.09841e+06	2198510	2.25157e+06	1.36207e+06	1.3025e+06	1.60659e+06	1.66322e+06	1.70845e+06	1.95987e+06	3.18853e+06	3.00036e+06	3543455
O01616	124182	77713.8	89176.7	223985	60876.2	75449.1	43775.2	72607.8	45990.3	87675.4	65412.3	123228	89831.4	52233.3	57165.3	94942	69350.1	115043	150902	69287.4	100711	75995.7	388407	210966	57534.5	87876.7	79576.3
O01623	512340	495452	728358	573823	499547	697379	335671	538861	591724	820772	512956	740942	414659	701006	441180	493816	597325	441045	715320	759395	670891	671423	762151	678279	610515	555530	538633
O01634	417377	405243	391033	455673	381218	432649	653229	548763	774506	470946	501068	542400	370856	487361	459909	452946	495409	449699	507461	637303	569350	613799	575400	621627	793188	698469	827129
O01658	92033.7	83628.1	102495	108497	86436.6	137572	198630	209056	266795	149037	123066	115481	107748	498058	105781	155234	94241.1	96853.5	146288	131324	145570	100212	114074	107870	167670	158465	233377
O01683	445458	380636	436533	756383	764331	640511	1.02119e+06	1.13421e+06	926546	510490	389620	433307	411963	508820	434884	675624	788893	791434	517006	553548	489307	510663	561383	460018	970966	639022	947723
O01685	2.63882e+06	2.80965e+06	2.7459e+06	2.76261e+06	3023980	3.16006e+06	2.14854e+06	2.27657e+06	2130625	3.28416e+06	2.92869e+06	2.92456e+06	3.38964e+06	3.82783e+06	3389398	3.06724e+06	3.07766e+06	2.86191e+06	2784664	3081583	2.81946e+06	3515484	3.99216e+06	3351938	3196587	2.93876e+06	2.90298e+06
O01686	173580	212153	231427	231907	220282	251112	292300	348506	381094	257808	219868	196175	258869	256800	250199	307799	304001	284592	192289	177466	209147	243263	278858	279706	368560	329145	401790
O01692	11186118	9824725	11147240	7455296	7.67691e+06	7.41514e+06	5.73516e+06	5.44119e+06	4.80976e+06	7.85508e+06	6806224	6948109	6582979	6125048	6365987	5505506	5580969	6.04682e+06	6178685	6483360	7.64607e+06	4979877	6014053	5628914	5.57023e+06	5421973	5600776
O01739	381087	326836	349818	212012	218232	280327	436816	437940	676970	447487	389216	354456	511119	553082	547314	363715	318911	372417	443949	561974	499584	349153	456278	417569	533078	480435	739556
O01755	179687	150952	137801	194126	184551	179268	146963	147334	122503	144094	166630	153501	158153	176061	159911	142558	142879	136529	168532	164173	132241	154806	169105	165224	148674	146064	128519
O01756	304771	296684	268035	274695	242612	253887	312852	311608	312599	340121	259795	278140	276507	267796	294567	283559	360617	360465	266834	271047	253004	216816	271342	259059	384113	385991	339910
O01757	213819	258866	273099	138731	112623	134290	96223.9	91085.4	84627.1	142256	152660	159313	113196	125354	97911.7	83738.1	129822	91360.9	183398	200509	179300	115080	149820	128615	99124.1	100538	116976
O01758;Q86NJ7	68940.5	115082	100902	513547	676098	615871	129486	192364	88692.5	162072	204233	186161	331787	549708	274339	244181	307110	194146	186099	202723	124956	305485	398132	213023	153046	139299	111796
O01759	215715	209147	255714	265247	255165	250870	216613	244923	277470	235605	191094	180050	188272	186183	157091	208518	187698	197499	190265	254515	240404	237156	213970	274773	273057	239001	294729
O01761	2.97894e+06	3.73049e+06	3672642	2.437e+06	2.19708e+06	499035	547121	2.35545e+06	1.35923e+06	2.55505e+06	2.63512e+06	2.86815e+06	2.1415e+06	2.71288e+06	2.34175e+06	2.09893e+06	2.06566e+06	1.99732e+06	2.63928e+06	3405760	3034756	2.53727e+06	2.50846e+06	2.67794e+06	2226754	1.79689e+06	2.09512e+06
O01763	318572	415643	413359	268753	309028	269937	379538	367964	399891	342655	407671	379064	279578	871168	353406	340726	316271	313096	305517	396351	389656	336978	350566	279846	397889	329766	364403
O01767;O61789	81879.9	100582	87246	82050.5	89813.3	105536	72456.2	96619.1	114369	60697.5	59288.8	45069.3	116980	115173	106120	146176	106483	106359	55371.4	35361.8	68227.3	77167.9	89970.8	77850.7	84884.8	82602.1	115642
O01768	883421	1.27024e+06	1.47228e+06	1.02531e+06	1.0781e+06	676696	712745	1.14537e+06	883376	840579	739660	999305	365795	849760	597944	755662	1.03941e+06	879366	583698	1.1583e+06	935876	398811	376300	607509	1.0256e+06	1.03125e+06	861852
O01780	41710.4	26785.7	23760.2	284388	311512	272601	506660	664687	481903	59669.6	59557.5	57531.4	171768	220817	175759	625326	653622	634756	91590.2	55761.8	86580.1	211127	259663	218603	745242	780728	689316
O01789	10384508	10081313	1.13103e+06	3437800	816074	996938	2.36664e+06	1.7496e+06	5754957	1.30885e+06	7893391	1346671	907696	5.44721e+06	920408	5.8833e+06	6294383	6398006	1.43718e+06	8649891	940934	1.39692e+06	1.40782e+06	1.12594e+06	4.76861e+06	5762623	6434402
O01795;O61213	29663.7	32334.3	28965.8	43006.4	49384.6	56621.7	61937.5	57354.8	61546.3	48048.2	37573.3	32526.9	38148.2	46701	41762.9	57446.8	52186	53889.4	43013.1	42373.6	39173.7	52947	57393.8	49177.1	65835.4	67105	76351.3
O01802	21657146	27422140	30471760	15977576	16268753	20304692	11121677	15428198	14387108	22402724	20666086	22744142	15977591	23157952	17265468	14696922	16829948	14817509	23233588	23885474	23136828	19310260	21844440	20167084	17190656	13714740	15867370
O01803	1.86263e+06	1679941	1.85875e+06	1.66678e+06	1.96066e+06	1.69381e+06	1.49338e+06	1.88663e+06	1.77521e+06	1.41371e+06	1.77911e+06	1.36446e+06	1.74484e+06	1.62778e+06	1.70499e+06	1.88634e+06	1.84849e+06	1.89359e+06	1.37189e+06	1.53926e+06	1.49351e+06	1.57669e+06	1.79305e+06	1.71886e+06	1.8702e+06	1.78598e+06	2.08519e+06
O01804	925571	956987	940406	662529	743646	791946	637710	723918	703837	988845	964997	892173	851001	880145	679045	892554	796455	840371	1089455	1.06779e+06	1106081	757000	867563	826802	779195	738456	851141
O01805	5.59736e+06	4.89088e+06	5079675	3.47156e+06	4029611	3.77283e+06	1.85048e+06	1.91087e+06	1.74233e+06	6.10023e+06	6.25667e+06	6215507	4402062	4.65497e+06	5.2006e+06	2.57355e+06	2.69868e+06	2.50484e+06	5422264	5873923	4806787	4.06969e+06	4.14574e+06	4158216	2.41308e+06	2.33249e+06	2.03997e+06
O01806	1.77539e+06	1.56609e+06	1.6661e+06	1.05925e+06	1.11736e+06	1.14432e+06	1.04963e+06	1.03538e+06	1112244	1.18055e+06	1097883	1.18691e+06	910261	1079174	1.00771e+06	886186	879184	861100	1.31417e+06	1.28052e+06	1.35509e+06	1.04619e+06	1.04336e+06	979434	1.0547e+06	976888	987727
O01812	6.84022e+06	5340657	5.71784e+06	5175962	5.24683e+06	5663563	2.6687e+06	2.79112e+06	2.34496e+06	7530405	7914438	7723502	5704447	6.1944e+06	5651845	2.84638e+06	2.9057e+06	2.893e+06	7.01268e+06	7209312	6.27257e+06	5311418	6354844	5793452	2.48576e+06	2.81132e+06	2.78745e+06
O01814	1168937	1.15645e+06	1.20152e+06	1.4903e+06	1401221	1.35766e+06	960826	967829	945966	1.48338e+06	1.44774e+06	1.1994e+06	1.20151e+06	1.32101e+06	1.29416e+06	841218	900377	893253	1.23395e+06	1.54928e+06	1.29527e+06	1.45578e+06	1.47547e+06	1.55349e+06	952663	976157	853564
O01815	622454	711665	796655	729153	893062	920614	420225	532202	536505	815036	707454	829419	884897	1.29931e+06	1.01098e+06	727913	1.04088e+06	856283	823118	999528	772628	1.16854e+06	1281908	1.1388e+06	1.01066e+06	889914	678042
O01816	1.28021e+06	1.12637e+06	1.04508e+06	847695	912970	820490	636338	584110	541323	947580	989190	952416	904788	871104	907695	709787	726978	744455	1.00448e+06	1.02758e+06	988554	841118	910466	880921	693106	712218	665329
O01826	602265	548517	471172	454728	405514	389402	392144	380725	351644	374649	441596	392905	401235	441259	430230	374040	410979	416340	420644	378761	383304	378060	330195	387902	366818	362002	353811
O01829;Q21289	1.03395e+06	1.32714e+06	1.49449e+06	231903	311205	278016	NA	176248	159625	1.44435e+06	1.40452e+06	1588031	183809	185962	192847	116730	182889	161639	1.50204e+06	1578146	1.4634e+06	209840	195701	127328	230514	144598	128340
O01833	1.31945e+06	1.41636e+06	1.33794e+06	735848	640268	734710	484577	535269	525998	932761	902833	848722	463504	634439	534464	441454	385566	374206	998986	875270	963910	476063	472054	522322	436445	333710	374329
O01854	5824124	5323261	5.6528e+06	6652355	7610263	8771378	4311957	5101498	4.36033e+06	9030816	7.28988e+06	7830977	7623406	8463242	8603594	5.49801e+06	6.52575e+06	5.74318e+06	9114075	6405608	4.17461e+06	8.21403e+06	5229416	3.51736e+06	7310006	7.41189e+06	5738982
O01864	229703	310665	270188	795220	726629	859370	1.35582e+06	1.88706e+06	1.40133e+06	328101	446023	390757	684601	390251	591332	796366	917555	960227	282242	669300	514028	452450	424464	434472	1.31999e+06	1.30463e+06	1.0852e+06
O01868	8598585	7.28646e+06	7.02834e+06	5733274	5946360	5.65652e+06	4055590	3.78498e+06	3.2847e+06	5.1933e+06	5327697	5470900	4781068	4.65941e+06	4.72908e+06	4359056	4.04582e+06	4.44647e+06	6.16253e+06	5.81457e+06	5.49471e+06	4706685	4907531	5.45951e+06	4.3124e+06	4.15291e+06	4.05009e+06
O01869	26760388	27185620	26143184	18213420	18376416	17521888	13819095	13576105	12283130	18479196	18640258	19320136	18893770	19049570	18397394	15535666	15742846	15341357	20392082	22192336	20400802	18030080	17609524	18644782	14708373	13418851	13159202
O01870	934064	634247	730911	2.0779e+06	1.94314e+06	1.32222e+06	NA	2383163	1.50249e+06	537258	1.26791e+06	849310	1.28901e+06	158922	1.30065e+06	1.22719e+06	1.53945e+06	1.28015e+06	1287331	920822	754410	NA	NA	1.33568e+06	1.18364e+06	65951.4	1.33347e+06
O01876	368176	342120	330853	586093	616575	651603	784919	866596	836516	476445	490778	498604	542098	462842	527715	856750	937252	892300	653507	460748	338191	691757	631767	628095	945988	924092	923298
O01882	292515	255773	247635	318442	378943	335955	423718	382753	433359	231993	250290	233372	342473	357192	344407	367224	343631	359109	229314	223725	221669	381580	389617	393504	436842	440834	468528
O01883	46288.7	67181.3	49332	92674.9	78494	93503.6	80209.7	105526	81316.4	60264.5	60213.5	63520.8	69920	80882	67189.3	76405.7	97352.2	84278.3	74867.3	75533.8	74825.3	87361.5	87435.8	101365	95579.4	80729.1	95110.3
O01884	347514	304797	305566	359187	375257	337380	302546	276381	246367	399478	390588	350991	390008	321674	359341	356950	371103	358041	332405	352481	321526	246978	253446	245124	219973	228668	208265
O01889	224689	174465	237648	280584	228908	371548	295144	546669	818923	165102	281435	222882	322843	225513	237952	330852	246999	321488	264968	230196	252550	309311	310487	308847	250688	284886	274422
O01893	82611.2	97426.1	103076	158036	166764	183067	147235	175037	134560	88480.3	95920.7	100139	203415	140784	108613	114377	131103	106125	94355.8	103760	94920.2	156334	144851	150898	153570	137563	123509
O01913	107163	257628	367700	134122	199151	143543	157575	135402	74932.1	887964	428800	601931	270920	620747	451286	321551	957339	422783	1.18279e+06	443414	290493	167958	242824	130144	135091	257577	117205
O01916	338236	209037	NA	305827	NA	51670.1	NA	NA	NA	NA	44084.2	341408	NA	323214	181161	63810.4	185907	NA	107111	NA	NA	NA	330042	NA	181340	255210	65716.3
O01917	1.56577e+06	1.30091e+06	1.16624e+06	754602	1.0962e+06	1.08598e+06	907859	690160	922145	1.34898e+06	2.04911e+06	2.28487e+06	1.49665e+06	965940	1.67139e+06	1.32629e+06	1.38961e+06	1.52023e+06	1.44513e+06	1.69558e+06	2.2132e+06	1.42554e+06	1172430	1.28649e+06	1.25945e+06	1.07424e+06	1.18137e+06
O01925	1.07927e+06	701708	1.13383e+06	992591	1.05559e+06	1.04925e+06	750173	720651	866696	652490	793669	744118	827169	990661	900219	721904	725472	602368	888449	947317	847621	1.0402e+06	1.13828e+06	1.13786e+06	940962	797831	883606
O01927	330501	281575	290699	225389	223074	230909	279346	248524	319917	219514	217487	239903	188100	194430	156515	191213	159014	142056	232063	263177	223950	157794	159188	166072	200614	165467	194220
O01965	66266.4	70688.9	61136.1	71246.1	80556.5	69636.4	67525.7	56925.8	60047.7	47024.1	66365.2	47547.1	58762.3	64919.5	64563.5	62198.6	71371.6	63254.9	66274.3	53593.3	54548.3	66125.9	61996.9	52593.8	67106	79714.4	86858.3
O01969	152914	183657	169352	146770	158116	111024	134388	168258	155036	154101	167377	153268	138469	154589	128092	154060	159173	121080	181805	178460	157605	173877	130651	146717	165655	165682	161825
O01971	428972	436200	429279	365350	240833	299812	553515	568024	689008	371214	401962	360846	405529	372954	431961	359523	414630	417913	345794	377761	356488	358037	400924	323141	511788	513552	517049
O01974	1.08492e+06	963567	1.03298e+06	783773	950088	917594	770738	898049	803211	759163	842368	787264	829525	803466	797006	796476	813560	774714	773940	825655	764659	766601	782892	814690	833659	764858	774997
O01991	160379	170058	162626	134767	137914	124116	206087	66239.4	75554.5	116255	120336	106759	133737	144334	137929	89929	75440.1	99564.7	140911	126341	131437	132115	134123	135316	67407.6	92298.1	84491.4
O02053	132539	94560.9	93201.4	91535	76306.4	98261.2	123863	123298	140409	76161.4	93250.5	93424.4	95875.1	98277.9	95202.7	96302.8	107200	133408	98189.7	106803	108291	85373.8	137013	140672	164448	105610	123907
O02056	38545100	37756692	37668808	24487566	25473960	23920372	18071724	16747196	15725178	26929226	25205690	26968834	22611776	29277364	24532184	19876436	19598776	20789582	30865948	29132092	27312232	24760682	26906588	26269844	19462286	18478532	18576676
O02058	216414	162342	184862	331588	351046	323870	212934	201667	157490	205217	173151	205256	298972	340123	297334	197436	244969	184046	229900	199309	168940	278277	168231	136806	161637	224252	140647
O02063;Q18167	216022	296034	262017	98653.5	NA	NA	NA	NA	NA	255453	241234	211031	334093	163028	206555	NA	144276	NA	173390	203966	260183	93403.7	95240	NA	192652	NA	420602
O02082	709007	360977	380048	510247	493797	465708	741934	682127	804404	515230	510310	876339	505571	711161	523179	699525	697233	749184	457953	553719	545898	619727	628764	907314	883342	898048	840898
O02086	113025	98162.8	107523	160501	144540	140851	148622	128849	143194	76881.5	74975	87132	122535	348501	122015	141152	122952	143060	83175.7	90257	92232.5	142653	143187	155070	138905	140635	142418
O02089	5.93674e+06	5.07045e+06	3.99412e+06	2.37102e+06	2.89423e+06	2.80732e+06	910386	935462	742543	11772646	10906647	10786126	5475575	4.45033e+06	6.37184e+06	1.68279e+06	1.53773e+06	1.64234e+06	6673700	6277148	6.94588e+06	3.2362e+06	3191958	3.96662e+06	1.25192e+06	1.1124e+06	1.27093e+06
O02096	286935	409229	263867	222390	309249	238659	188179	196760	294512	287609	445305	252070	440856	287575	440953	466098	451185	348920	360270	455208	256686	412210	429132	305613	408759	363717	363964
O02097	63045.8	60574.3	100718	99845.9	86210	38466.4	48813.6	33035.4	NA	83394.8	45123.7	41928.2	41968.3	106992	92391.5	36582.7	77631	30666.7	59037.7	58594.7	50443.2	61028.1	50778.9	42348.4	53675.4	62075.6	23368.8
O02101	232793	217587	238794	179593	155746	171949	387226	409965	554505	223777	245204	198897	269794	288441	267212	297598	269707	312311	209495	205490	252073	232764	219756	245307	437253	391749	466078
O02108;Q336L8	928098	763544	789100	709786	741566	678109	772875	710621	706173	557301	652492	689097	701743	751966	695730	729458	717100	798058	532749	599396	618152	684264	678604	698456	688962	584886	615654
O02109	749132	486154	509883	688554	682049	678038	821311	750307	764520	626618	544582	616215	874614	1.06232e+06	863293	876318	860263	921455	642385	483886	608524	815218	832345	722719	931055	630024	935767
O02115	2.1469e+06	2.06128e+06	2.11226e+06	1.79295e+06	1.49536e+06	1.60948e+06	3.35983e+06	3.42199e+06	4.40553e+06	2100884	1.95653e+06	1.36132e+06	2.43425e+06	1.88753e+06	2.22552e+06	2446861	2.64516e+06	2817528	1.52981e+06	1.85786e+06	2364809	2.07813e+06	1.86755e+06	2.09027e+06	3.19706e+06	2.84761e+06	3.62782e+06
O02141	822008	692443	712786	834727	796619	743413	859608	709961	822769	812543	830282	798678	627239	704845	629778	644636	681502	670408	645363	746789	633305	568859	656848	624287	593132	690506	567677
O02153	688883	636294	702038	444553	419929	402253	471324	524989	547493	590659	574556	587353	341070	448989	424218	386555	384197	402063	661984	642355	548577	481720	460389	491779	439454	486984	475603
O02155	685704	613249	647367	2855023	2.27527e+06	3.0575e+06	6846658	7.13797e+06	9865829	895490	659626	576328	2403621	1981758	2338471	4.72422e+06	5208116	4.40346e+06	304219	912797	714129	2.96964e+06	2.59447e+06	2.79509e+06	7056752	7.27301e+06	8704961
O02158	687410	609614	638278	577595	736367	643746	350085	340114	288633	690848	735474	752408	638149	607417	626737	464631	461791	417726	578476	650370	542328	533225	640800	566150	416710	450059	407937
O02161	391116	376458	299551	306216	281428	322828	278032	329445	267723	569740	638616	642400	510862	341961	489685	444041	421756	449472	405234	494375	509979	447722	410962	405090	294837	352377	361170
O02163	111919	118814	119485	133031	120659	100766	147783	226028	176762	87905.4	183683	283850	250614	137960	204674	134108	275343	224478	116222	210855	313270	143600	138850	127793	223696	150848	144517
O02168	333235	298575	296277	373837	379179	365340	364274	340240	310268	303374	303981	291886	316026	334122	296996	290783	285101	270616	308296	360277	296698	312691	355329	330928	279557	260206	273889
O02171	1.60646e+06	1.72021e+06	1486057	1.34291e+06	1.42646e+06	1.455e+06	683846	702944	680747	1.34609e+06	1.29009e+06	1478689	1.22142e+06	1340951	1.55849e+06	803810	925261	787458	1.77717e+06	1.81027e+06	1.50132e+06	1.50072e+06	1.29825e+06	1541051	677782	745433	611322
O02173	80462.9	52405	68700	104035	82905.3	295324	94900.8	92412.5	452694	86664.5	99829.5	88640.6	85006.7	90551.6	270131	71831.1	82778.2	92817.5	63231.9	123274	75507	41345	72518.3	66525.7	78079.9	80064.2	84850.2
O02207	272479	330116	240274	125741	112855	143544	96295.8	97109.4	101285	335838	315693	347371	115531	178031	109827	120640	117231	95407.7	470123	397829	196970	150162	167474	152256	110934	111796	112322
O02208	407591	331683	317034	305472	306250	335226	244805	290050	328342	321027	364151	249975	352849	295561	342601	335243	331994	318973	304854	344406	331246	367488	389069	343666	340546	338855	331857
O02209	145550	148171	229772	162880	159970	182068	229049	221102	236230	165128	128766	106772	175025	90969.7	161949	207626	177301	202916	133664	71639.2	122188	156211	155827	150996	203100	188270	227447
O02215	526963	494729	553418	627159	728825	824160	125051	186288	123101	851044	770896	753260	1.13598e+06	1.44481e+06	1.21373e+06	470937	423160	318525	1.19241e+06	1.21071e+06	1.00919e+06	1.31351e+06	1.46836e+06	1.20933e+06	291299	279542	215834
O02218	103536	92419.6	99710.2	99943.8	107370	122108	162634	206374	191700	79045.8	87485.5	76052.2	116709	160115	115952	127122	135587	111212	98407.5	84006.9	86759.8	112920	125217	144995	143015	145314	139689
O02220	595590	573608	510640	443586	403536	276955	304002	335196	219297	528718	495862	518792	359111	462079	428346	312162	398307	410868	447005	617732	496882	485655	215789	409430	428649	367922	297807
O02225	359717	405363	470307	311577	226298	257745	590091	407762	618346	253615	260411	254790	440473	493216	445677	421145	447094	558053	215408	204563	256082	310094	311116	354823	396596	421196	440126
O02236	285675	228108	266947	324701	339403	308825	307319	275110	276122	276394	256618	238671	305255	191616	292453	293932	271925	289781	181939	242555	224769	265033	307829	283501	294015	279471	309637
O02238	698703	668564	711070	553706	544714	595354	671176	684065	755289	636964	629507	681366	634532	852257	732752	684868	657676	715443	634119	648297	619045	625706	708047	666255	623884	641570	760430
O02252	628473	539899	497538	443004	387722	493886	507974	493185	689685	520402	563814	497165	387741	408152	367048	333295	375423	376036	606363	551294	468430	396856	386817	330741	431186	429237	392791
O02266	773838	759846	768496	1.22435e+06	1261981	1.44499e+06	1.06918e+06	1.30341e+06	1.13578e+06	1.18988e+06	1289300	1.2875e+06	1.39428e+06	1.55519e+06	1.35272e+06	1.50528e+06	1505232	1.32992e+06	1.11151e+06	1.17647e+06	1.09545e+06	1.56305e+06	1.6986e+06	1.58171e+06	1.42591e+06	1.36562e+06	1.42261e+06
O02267	2.31747e+06	2114549	2.24113e+06	1981462	2.26335e+06	2.31683e+06	1.53461e+06	1.72636e+06	1.59489e+06	1.82e+06	1.8048e+06	1.72946e+06	1.40962e+06	1.32418e+06	1.40177e+06	1.06069e+06	1.08485e+06	982528	2461840	2.72189e+06	2.61946e+06	2.20012e+06	2.32065e+06	2.37253e+06	2.11188e+06	2.03582e+06	1.93133e+06
O02268	102603	65496.1	73974.2	210402	210107	229371	145802	205871	168503	105937	81844.6	74794.8	154733	148142	144869	147963	149247	131327	126914	81965.6	93228.1	147504	163122	149723	129331	113332	119532
O02286	8.22567e+06	6735854	7173650	11305138	12492746	11747711	7813081	7.07384e+06	6.22968e+06	11076748	11212153	11072004	13630652	15992953	14175920	9138337	9374912	9029174	11074410	10590564	8.21484e+06	15037339	16225871	15013526	8.30681e+06	9352750	7.99114e+06
O02323	933258	739175	749190	847554	944685	883548	594694	507680	471686	821076	944952	918766	639054	671088	648770	334352	365985	374635	853298	640791	695983	759019	794114	852506	549168	568967	547650
O02324	36112.9	22403.7	27545.3	76620.7	75266.2	59163	21355.3	13956.6	2464.84	51064.1	546085	5297.97	111234	53587.4	96264.6	39975.6	161834	NA	33304.8	59060.2	35228.8	93325.9	82528.5	67681.3	30449	16448.9	8288.1
O02325	231030	277311	282167	183113	174882	193408	276009	297351	337838	236561	245493	232567	219967	329509	224283	217299	254653	253877	229087	222000	234443	215868	253489	247455	322684	279392	323801
O02327	212145	219548	228854	222584	71300.1	194402	200675	63841.6	70367.1	169418	160798	202312	176141	142376	225559	168301	256413	151693	160025	180557	166750	185416	156712	167578	328905	220344	127825
O02328	2.35283e+06	9061258	10283866	44744056	64407652	45936728	68478832	107103504	51093044	10617423	9538533	6.36074e+06	19582950	12000134	13318191	33955636	38076988	27565134	19358696	21218974	13346109	19331920	22098090	16523597	37256540	47948452	30287248
O02329;Q58A95	92811.6	135148	98154.5	115926	94108.5	75376.6	44306.9	142015	365531	126459	182394	137291	59596.3	101125	119456	91452.4	149881	86846.2	58565.1	87904.1	105799	162556	152135	272796	115684	150251	99808.1
O02334	161029	229369	200276	681576	511661	160431	849396	1.46675e+06	1.22388e+06	178420	279756	134235	408793	429680	332510	713036	176929	190241	332041	420587	190117	436740	657299	466041	219601	212641	868548
O02343	2.83577e+06	2.79887e+06	204161	409232	467340	479099	921703	960012	1.56279e+06	2.37366e+06	1.85414e+06	344138	98589.2	2.41957e+06	2.02708e+06	536190	889181	689440	455906	3.53303e+06	699257	3.38533e+06	3.36044e+06	402909	1.01894e+06	709642	1694403
O02345	260865	231835	216867	246068	197580	306523	201108	263255	271160	224324	249531	243823	214580	240312	204537	198371	193525	214663	206078	283924	261716	246931	234165	190680	224164	285815	209220
O02358	245969	202425	177413	514955	549864	452584	662010	686598	385370	283186	211352	244933	493236	529547	446835	1.20454e+06	1224115	1.2054e+06	322235	262978	226069	425968	470278	497519	742289	903959	778035
O02362	179935	193122	217569	128054	628543	363801	758274	1.12375e+06	709445	144150	79169.4	111397	421332	145980	332494	558042	627999	514299	176989	194542	155564	329994	370552	314187	666978	122806	707482
O02365	2.22475e+06	1.87282e+06	2031366	2.7699e+06	2.78071e+06	2.38734e+06	3.96361e+06	4186012	3713899	1936766	2.08563e+06	1.91287e+06	2.54527e+06	2.4027e+06	2.22808e+06	3.33272e+06	3299152	3.23309e+06	2.03068e+06	2.22942e+06	1862991	2.54418e+06	2.46577e+06	2.49646e+06	3.30667e+06	3.9103e+06	3.2724e+06
O02482	133343	138215	123695	118353	132106	117439	307921	296685	403545	135959	141413	118774	145081	156854	167324	165830	148228	171836	117611	159082	138383	147447	158054	158548	299956	262350	320874
O02485	296922	288253	267998	371206	346247	372632	544455	543525	549587	729574	712189	744354	615898	545731	615151	698937	687905	652105	533164	606954	579069	719304	735320	684471	631698	660932	673616
O02495	838868	697893	756350	1237396	1105956	1.17071e+06	1.58782e+06	1523292	1.8053e+06	650968	760031	741858	1.14866e+06	1.2106e+06	1.19127e+06	1.57582e+06	1377625	1.38337e+06	685389	769811	783714	1.30858e+06	1.23101e+06	1.27997e+06	1.77731e+06	1.76197e+06	1.90772e+06
O02621	1063941	317380	336539	713619	797092	983928	158739	206602	194632	825374	369770	701500	260251	350253	529603	546569	389717	285168	298611	492845	297738	525783	530126	607729	297664	298710	198724
O02628	135138	97215.1	94128.2	310686	302793	239226	111588	59165.2	NA	109760	39011.8	107786	77771.9	226297	73165.6	41581.2	42294.6	54055.6	88999.1	62869.5	81529.2	51140.1	122484	53116.4	111086	70657.5	66813
O02639	34667456	37626112	39883888	25613622	25577088	26909930	16360231	21852480	18884144	26546710	27688920	30624670	21831438	26677444	23349052	22009894	22600358	21050094	26880718	31799756	29120240	24241534	26366968	25171772	20489844	20523216	23018104
O02640	15921159	16723254	18026842	17506728	17300108	20287526	11995202	13736169	12404198	22370118	24360962	22082946	22214900	26212696	22946134	17693950	18642840	16449040	23301874	25380058	22908134	27067856	29539588	27529382	20379088	19393350	19567190
O02641	74814.5	80643.6	21509.5	34283.3	29038.1	140645	63390.7	84044	87639.1	133159	173406	167286	162254	179486	173830	237030	223050	222314	130961	154824	161469	385646	424565	520933	247200	242201	235612
O02642	2410041	2.16614e+06	2.34367e+06	1.95545e+06	2.03405e+06	2.06427e+06	1.74919e+06	1.91666e+06	1.64428e+06	1976319	1.89553e+06	1.8567e+06	2.10564e+06	1875509	2.02052e+06	1.98842e+06	1.84056e+06	1.86348e+06	1.96412e+06	1.97543e+06	2.03893e+06	2.12861e+06	1.92406e+06	1.81171e+06	1.84757e+06	1.76075e+06	1.94212e+06
O02658;P91420	265143	289984	247277	NA	NA	NA	NA	NA	184859	293951	359446	281333	172889	78878.7	NA	10374.4	NA	11793.9	239875	313169	316037	66090.2	87605.3	56799.6	NA	NA	NA
O16000	135417	837783	77391.4	150841	115037	824999	300560	169568	244166	88350.8	928037	84595.4	481272	140338	854986	768698	138183	177045	245422	872484	798738	77793.2	98236.1	140142	190974	167642	140348
O16202	187995	83735.5	121700	1.02997e+06	1.26164e+06	1.16617e+06	1.20373e+06	2143172	1.15403e+06	82477.2	80937.1	100690	319014	302586	369440	2.67227e+06	3.05716e+06	3.29379e+06	145084	89594.5	88059.3	1.13251e+06	674860	722703	2.18043e+06	3.02975e+06	2155941
O16214	453517	472850	460772	375200	395237	381122	263362	264767	225335	771640	719974	680404	641284	634300	610411	383522	398968	369530	621626	699729	614586	587973	634617	601748	375535	371701	304907
O16215	292545	297372	317679	324094	327139	315470	205136	184596	163853	420889	437753	400432	448295	469531	407976	277666	254323	270917	439564	456550	345766	531570	516199	467563	314217	297508	299089
O16216	255890	212671	313780	512269	680917	163186	125989	247012	135073	170259	106959	84353.4	234596	172595	203402	112943	112056	121879	182626	154258	187732	165267	210227	194551	247318	227024	248606
O16254	689009	537308	600028	532848	557090	542348	506605	492950	522018	523443	515079	563732	587474	528955	457668	535803	511217	519417	404303	499714	471107	424792	489958	434009	569411	569708	569176
O16259	2.90746e+06	3.00384e+06	2963647	2258118	2290868	2.26253e+06	2.3822e+06	2.32349e+06	2.35578e+06	2.14951e+06	2.49968e+06	2.25425e+06	2.37923e+06	2.76319e+06	2.45923e+06	2142132	2.19635e+06	2.15372e+06	2.73648e+06	2.51546e+06	2603499	2499474	2417115	2536986	2.07767e+06	1.96487e+06	2.08704e+06
O16265	117344	172625	221317	354592	339936	320846	312965	420006	329664	218202	201773	272400	249538	265561	221243	249662	344084	298935	320850	210861	192056	325645	369215	381599	366104	370970	320374
O16266	6650163	5349735	5.87832e+06	4.63337e+06	4785436	4.40521e+06	3.79831e+06	3.72535e+06	3.69759e+06	3.57027e+06	3.90123e+06	4.18636e+06	3.65257e+06	4.66631e+06	4.1815e+06	3.4161e+06	3.69963e+06	3.98828e+06	3.76538e+06	4.74577e+06	4.49218e+06	4.13852e+06	4.31189e+06	4388944	4.13269e+06	4.21935e+06	906179
O16276	385497	368620	359888	397302	394813	507807	186034	239777	359525	910688	1.08122e+06	1.01444e+06	894145	1.08428e+06	992081	625233	668020	588416	645160	847494	707544	1.92718e+06	2.1574e+06	2.30825e+06	687150	658944	597362
O16277	362010	376848	397142	192687	173464	197338	752177	947436	1.26705e+06	411126	384881	356455	342302	430748	481292	282582	207699	348995	393390	358523	399893	264403	277744	297547	1002841	760124	1.10491e+06
O16284	333025	279449	312273	616395	616306	547685	575042	957900	587505	280959	319396	313411	464348	444934	443235	443731	456042	414175	262554	239840	317973	480197	430387	426583	448616	460669	442171
O16291	93340.3	182463	69952.6	71019	74699.1	56765.1	145564	138492	170535	299460	85825.5	59957.3	83612.3	102285	84145.8	78656.6	91260.9	90208.8	98762.3	38868.8	43012.7	90610.6	89182	88766.9	116130	110361	114831
O16293	98445.2	113881	117555	92916	91087.7	86261	115238	113389	170851	59439	100810	94780.7	79397.1	121093	63251.3	96956.3	79173.2	80012.3	118647	104244	97899.8	62982.8	90655.8	92078.1	125089	101946	101836
O16294	4.74906e+06	4780961	4856188	3296353	3.31016e+06	3.37671e+06	4.11542e+06	3.73966e+06	4.11436e+06	3.77751e+06	3.65599e+06	3.42004e+06	3589471	3.50227e+06	3.74374e+06	3.09408e+06	3.28442e+06	3247579	3.99459e+06	4.07651e+06	3975309	3.73704e+06	3.61106e+06	3.85761e+06	3275321	3.03806e+06	3.34239e+06
O16297	1102847	2552089	1924091	657593	814030	702383	1.26631e+06	1.221e+06	2.34576e+06	2.09194e+06	994666	945851	1.50633e+06	1.61365e+06	2502912	1.20644e+06	1.7675e+06	717300	964406	2.39773e+06	1.82681e+06	808572	1.72619e+06	1681095	2264925	897035	1.68873e+06
O16298	3867150	3.23221e+06	3.16282e+06	2.79627e+06	3.83452e+06	2.72498e+06	2.48747e+06	2.73218e+06	2.47648e+06	3353838	4.08011e+06	3.83881e+06	3.29385e+06	2785064	2951759	3.69021e+06	3.63954e+06	2.78595e+06	3.2987e+06	3.26635e+06	3.64866e+06	4.95341e+06	2.78241e+06	3.85072e+06	2.92052e+06	2694106	2.90123e+06
O16303	714598	626265	723848	607593	631581	669756	701498	703862	709150	650342	542950	575918	584004	585484	548631	559322	615403	616435	620004	564818	595277	574474	623644	609342	695510	678191	665883
O16305	5.81566e+06	4796630	5.47472e+06	5878160	5766339	5881230	5.97726e+06	6199548	6523132	4806302	4487012	4.92263e+06	4.80359e+06	5.45469e+06	5297616	5.33112e+06	5579561	5927846	3.9733e+06	4755230	4632722	5264993	6.03538e+06	5.4937e+06	6350549	6279398	6290745
O16309	199838	216892	242000	120772	140859	123306	80823.7	70986.8	95626.1	311836	342374	360969	194876	200906	186775	115173	109740	119381	323645	290799	247789	206082	244536	178790	136170	148034	141771
O16311	207361	162877	159846	109438	100015	107965	98937.9	353499	272093	111040	105673	131109	99900.8	130695	45671.1	59815.2	58623	56470.4	133691	111530	149934	59567.7	93738.6	51422.8	55129.8	41566	310297
O16314	125996	118241	112810	138740	145248	143948	155857	151509	120893	158599	160471	145173	159836	101920	149684	181347	168816	159728	132759	139918	136105	174500	155048	176957	180625	177826	165196
O16319	176143	185672	191597	300150	268676	312700	368070	336705	417312	189504	182832	216493	245928	356501	270478	297715	322592	316626	252360	227306	181424	313795	356843	391685	424623	421695	401639
O16322	82761	48959.7	102779	97121.9	110804	95882.2	106903	86467.9	79614.2	122697	136509	95513.5	132739	117839	122991	57898.6	95838.8	90288.8	101108	187644	133264	150612	136447	137705	101053	161472	67156.3
O16331	13340715	15286544	15045312	10476371	10280181	7.93843e+06	8414069	6.9114e+06	6227775	12284675	11828885	12305678	9665702	8.20759e+06	8640727	9255153	9798692	11004158	10463807	10850825	11951068	7.859e+06	8479406	7.73382e+06	6.60588e+06	8383569	8.13723e+06
O16338	81368.6	66508.5	53459.2	7605.79	NA	57029.8	NA	NA	NA	111061	141404	132777	71404.9	76231.8	84531.1	48284.3	146268	84259.1	127260	127748	111016	158860	201200	147322	102780	71210.2	42817.6
O16362	1.04116e+06	369680	398794	391344	365165	316066	338362	303372	196132	478418	367114	572225	440447	3.18873e+06	519827	497549	412112	521967	215842	203906	247656	555485	449781	455494	272079	377929	389408
O16368	1.69225e+06	1.86148e+06	1.98577e+06	1.50751e+06	1.61344e+06	1598692	1.78557e+06	1.84031e+06	1.95666e+06	1.55411e+06	1.57068e+06	1.4972e+06	1.63255e+06	1.708e+06	1.588e+06	1.66558e+06	1.65063e+06	1.66437e+06	1624639	1.51872e+06	1.60119e+06	1.55874e+06	1.57469e+06	1.70581e+06	1.58108e+06	1.60099e+06	1.7669e+06
O16369	463556	423781	473240	725530	560433	357697	469787	324965	564073	394799	383593	311131	309437	366230	334447	385420	333533	452317	349960	355537	385324	355572	365989	323265	359135	720271	363901
O16405	177728	150439	168193	255117	359002	316977	239724	229111	386100	192800	231876	120624	138546	141232	140321	266873	236446	231105	88333.6	72962.9	87245.5	148088	161042	150118	172453	169380	192523
O16453	96434.4	1.18077e+06	9965.66	3920062	2.95315e+06	3.65366e+06	4.94173e+06	5509880	6403870	1.57895e+06	1.38478e+06	1.20068e+06	2.48717e+06	2.12698e+06	2.56067e+06	3.49569e+06	4.16584e+06	3.86296e+06	35014.5	28789.4	1.62489e+06	3.37013e+06	3.35094e+06	2.69167e+06	2.53264e+06	2.01167e+06	4.74486e+06
O16454	95774.7	114219	69737.3	202867	188329	179599	298898	304145	295578	106418	104837	171664	159640	409533	169600	246714	297842	264149	85545.7	224931	162764	185206	220693	185922	330509	318355	298084
O16458	308430	224943	235311	294558	343507	302937	312320	423523	331930	191993	219585	188786	257853	265429	250184	278088	309650	309918	216323	203953	181028	234301	274897	269643	323188	312199	306301
O16462	2.44739e+06	2.21445e+06	2.1809e+06	1.5234e+06	1.49683e+06	1.57195e+06	1.74492e+06	1.57843e+06	1.7726e+06	1.82774e+06	1.98692e+06	1972714	1.38888e+06	1.74509e+06	1.70072e+06	1.63186e+06	1.54871e+06	1.65072e+06	2.12414e+06	2.33953e+06	1.88695e+06	1740183	1.74925e+06	1.76993e+06	1.74164e+06	1.83658e+06	1.78175e+06
O16465	120985	144099	171056	109364	141318	166907	153614	174391	190103	75722.2	115195	101557	87210.6	105697	92619	109313	161744	143614	100558	137368	93383	85929	109651	83564.9	145607	102072	155116
O16481	61803.1	83990.1	77551.2	103842	112150	129017	66717.8	126108	137310	116841	177019	122275	106268	175998	142834	157938	174320	152956	69109.2	80038.8	90389.5	120091	122253	182589	139954	143237	172673
O16482	195725	52967.5	72279.8	524630	273693	436860	253435	1.10089e+06	1.16603e+06	267409	136883	133142	289457	305201	132690	281861	452125	455230	273820	101790	214850	431512	218555	206412	700902	118559	651356
O16485	90303.6	87048.4	84709.6	92130	94188.9	91784.3	67507.1	18680.2	36887.9	123420	89876.6	149508	124702	174434	89674.7	67385.9	72561.4	57498.4	207534	116813	152558	190086	116640	121502	79486.5	91271.7	37897.8
O16486	192484	156458	170512	191665	187574	203112	183418	237066	239206	149415	180984	197285	166816	208654	167083	182428	190461	167190	145616	173788	163928	156414	193356	164644	177626	167200	175961
O16487	378972	358292	507844	333026	290767	398130	311465	309141	433665	401713	378978	371570	341405	257383	264407	307790	253240	256871	411885	363295	439069	241754	348959	322940	382549	327314	487729
O16497	578467	531090	463737	409777	430606	336997	557554	403884	487377	534127	876962	1.07711e+06	712589	437211	635729	751065	754049	855782	459712	703702	803753	596308	500114	408795	471405	532706	456856
O16515	59432.5	63556.5	52549.5	35631.7	31218.6	26100.8	27321.7	27028.9	26133.4	33430.3	36020.8	41312.2	25417.4	31186.8	24510.4	27143.6	25793.4	27509.2	35691.2	47751	60203.8	28463.8	23356.5	27019.8	25613.3	23744	25100.7
O16517	8780837	7542214	8.25842e+06	7487203	7.81982e+06	7.5551e+06	6977401	6.8257e+06	5866712	9078372	9042798	10650365	8243019	9955134	8757893	7713232	8399038	7.99841e+06	8660643	9922038	8784906	8.27659e+06	8439600	8305709	8117776	7716139	6660471
O16518	2.44645e+06	2.2294e+06	2.57791e+06	3.45375e+06	3.97303e+06	3.64912e+06	2.22419e+06	2.75869e+06	2.35994e+06	2.78061e+06	2.4096e+06	2.4694e+06	2346971	3049626	2.54611e+06	2.54138e+06	2.99395e+06	2.45376e+06	2.51158e+06	2.81497e+06	2432471	2.80124e+06	3.00917e+06	2.56415e+06	1.99117e+06	2.7466e+06	2.30771e+06
O16519	45522.2	33625.8	38193	54218.4	44306.1	48815.5	77763.6	59978.3	54874.8	26608.4	31747.7	38817.9	44924.2	46381.5	40948.3	53642.2	69357.8	52952.3	36420.4	33115.3	31045.5	42484.5	87098.9	42848.1	78545.1	87335.8	49067.3
O16520	2.74356e+06	2.83779e+06	3.19812e+06	2.00461e+06	1.91564e+06	2.22015e+06	1.69268e+06	1.98171e+06	1.885e+06	2.40106e+06	2.22767e+06	2457882	1902121	2.36394e+06	1.99622e+06	1.79984e+06	1848213	1.87216e+06	2.34113e+06	2.59236e+06	2.45749e+06	2.12965e+06	2.35919e+06	2.17814e+06	1.93252e+06	1.72864e+06	1.83723e+06
O16521	1.92248e+06	1.44344e+06	1.58878e+06	1.64254e+06	1.86619e+06	1.81338e+06	1.04415e+06	1.00602e+06	889462	1.8569e+06	1669355	1.90973e+06	1.78629e+06	1.91412e+06	1.80834e+06	1.08005e+06	1.25012e+06	1.23827e+06	1585256	1.93634e+06	1606363	1.77243e+06	1.99288e+06	1.79284e+06	1.16596e+06	1.27846e+06	1.08516e+06
O16524	109552	117614	141560	117906	89639.2	115931	42149.4	44812.2	134072	321865	101489	136709	141767	181034	152068	137350	123984	153704	265937	131796	135323	175852	173252	162883	150581	156865	150820
O16541	88898.7	89753.6	116677	292121	79162.7	333621	43486.2	43033.2	36307	81004.2	53430.1	62815.6	309548	44828.8	39375.6	51462.7	66811.3	57118.3	51975.1	67167.5	304288	44217.4	51010.9	46162.9	42510.6	32966.6	91016.2
O16574	2.80767e+06	515108	498351	2817318	3.22601e+06	509790	1.90458e+06	408825	2048082	653758	4.26174e+06	881480	699305	473259	375740	1.10912e+06	270403	2.67436e+06	5676110	513701	299706	397505	5.18928e+06	151662	245979	2.33102e+06	825450
O16580	98482.8	98917.9	255285	132136	128157	142905	146657	311669	216749	272314	156832	236096	134721	248818	155197	215836	312693	235118	175383	141174	140192	315678	287302	250957	245969	493948	346582
O16582	403181	389161	439217	892211	453131	798871	890923	1.5932e+06	1884750	456870	662714	376568	686711	711026	715103	1.46412e+06	975821	123245	715085	673123	630922	559990	797253	711724	656884	881505	384870
O16586	103929	52307.8	73321.9	142858	208351	199375	250322	311868	358639	91509	131960	86319.3	125531	257613	123798	126459	167551	62261.7	119432	85169.2	131376	108815	116735	210740	156030	131279	204888
O16619	2000925	2.11479e+06	3.48997e+06	2.22618e+06	2651044	3.21034e+06	5648926	5689516	2.55472e+06	3082666	5.20813e+06	4580819	3.25688e+06	2.26948e+06	1.19337e+06	3.48431e+06	3.66179e+06	3.51978e+06	3.1218e+06	3.5489e+06	2617243	2525663	2.33334e+06	1.69941e+06	2.28573e+06	1.16011e+06	3.09054e+06
O16628	89132.1	92496	107078	85330	96226.4	89228.7	163208	174867	197983	66851.3	69929.2	58349.5	106046	82203.1	98074.8	144078	141428	147833	65673.8	73708.6	58978	93382	108765	101671	189196	159110	199820
O16636	999174	569868	620666	809559	606171	693559	408505	545493	629959	777654	708930	1.17901e+06	465126	1.0844e+06	522497	474937	665322	761388	753962	901846	913342	725570	685787	673175	774475	731304	585178
O16657	135103	177310	177213	100502	118239	98614.2	62784.7	86776.6	71783.8	118561	122890	125440	75416	128743	95410	73135.9	84483.1	66398.4	152594	154625	133376	107727	109435	109136	69905.2	60142.1	70469.4
O16658	423577	316558	329186	531522	506790	467685	473569	533828	508270	328112	375265	379865	394625	437578	454042	412061	429411	432308	355171	382297	318251	478941	469870	484733	548487	551460	473538
O16719	33687.6	69655.3	50171.2	25588.2	2807.38	24078.4	NA	NA	NA	4269.64	16024.8	11424.6	28280.4	21743	29452.6	7957.98	5358.75	5864.37	20048.2	28121.5	21241.3	24932.6	9173.72	22277.9	NA	NA	NA
O16720;Q86B39	311282	267478	212041	310922	212918	172772	477248	484564	505727	229431	224538	202131	227794	215424	320541	381192	307098	351015	344839	283934	268764	385377	276189	352225	478076	436695	381516
O16746	35577.6	NA	33946	NA	NA	NA	49995.5	NA	NA	94147	111630	99640.4	NA	135829	NA	NA	NA	NA	238559	16657	72722.3	NA	171284	NA	18958.6	NA	NA
O16784	71242.8	NA	86500.7	NA	NA	104784	144505	NA	NA	84266.8	NA	NA	80340.4	NA	NA	133990	121382	118892	NA	NA	NA	NA	119419	NA	153764	150535	NA
O16785	740477	722609	800241	797226	771755	812369	1.03478e+06	985647	1.13344e+06	858094	814644	793466	727372	949265	798071	808039	848507	836207	745675	795637	742973	816510	827835	813746	869806	866054	811362
O16790	535905	682251	819913	2.77994e+06	3203933	2.84953e+06	5136367	5823169	3926654	1.18052e+06	1.10731e+06	1.06738e+06	2142266	2.20458e+06	2.56525e+06	2781380	3.09853e+06	3089511	2.4515e+06	2.06027e+06	1.19927e+06	2.70892e+06	2.64837e+06	2.86938e+06	4.06256e+06	5.14587e+06	3.75239e+06
O16883	98127.5	98892	128118	83543.3	101464	107433	94400.4	97654.5	101404	78973	186568	250864	101194	109473	87869.3	109178	115271	106501	82495.1	170305	180336	129332	95750.4	103951	103818	87815.1	177200
O16887	199997	213091	218236	194778	200934	259216	221423	188851	192021	222813	205603	179448	314320	405389	277747	256520	279857	231215	265028	203839	202645	125699	298264	424340	235061	272417	261194
O16898	99647.1	77999.8	68432.4	168063	124336	152459	415470	505083	667654	86713.9	183598	131948	161900	149860	100312	288814	259027	258393	274937	424854	182090	327161	261642	434917	361734	297231	304740
O16922	102954	126262	111460	326269	417162	322875	143006	194279	77252.5	127342	133891	129416	238516	180282	161604	281076	301795	191326	146553	183161	106318	143302	147667	102793	79033	103514	50253.8
O16927	213165	189763	177287	132908	293654	135747	121437	52446.2	126576	159261	208043	169574	167596	99354.6	115565	163045	188736	200152	162149	157626	147242	220479	140179	84380.5	139417	121152	101792
O16928	342932	360478	341201	254032	225397	253056	231473	305149	307739	226986	235365	198069	277543	308625	274762	280072	291187	301070	221519	231029	245917	258651	287187	295983	324045	268211	326848
O16929	338452	544219	441957	309664	304368	327448	237133	257015	277240	472333	513147	375113	463430	7249183	513601	305614	364456	152413	503087	525046	485015	511125	595910	525358	368199	157902	356583
O16991	209296	205980	203754	199744	118973	142225	368087	671844	734776	196458	203459	208672	198280	286234	188463	226718	303153	230667	260974	345141	258224	301256	266628	219742	412092	281465	351906
O16997	1.15171e+06	1.287e+06	1.37732e+06	4.10226e+06	4302650	4.47012e+06	6294654	9235164	6.98829e+06	2.3142e+06	2.04397e+06	1.74751e+06	2.84895e+06	3.29947e+06	2750284	3765820	4.42192e+06	4244473	3.64778e+06	3.95349e+06	2.7786e+06	3.95902e+06	3750515	3491241	6.3095e+06	6425496	6633433
O16999	469384	477764	471009	418689	445229	434539	431578	486852	465148	364145	362722	385926	372187	285591	372154	468001	402172	414524	326881	442054	399583	394168	320062	332179	429866	408713	445498
O17002	125241	149225	155155	183415	197229	177996	144004	132902	44277	60204.1	169116	33808.2	48642.6	185653	211319	155600	160577	154332	169150	179951	147984	217388	215104	182914	154102	161452	141316
O17003	324968	409775	325289	438946	238989	293302	601775	475386	591572	357021	423379	429756	373151	196410	332190	364060	390666	402701	366214	410906	452441	274092	132120	230184	335915	217728	364965
O17004	6082247	8213303	8798350	4161959	3651904	5316898	2.6773e+06	4.79447e+06	3.95985e+06	5.34713e+06	6041147	6.67568e+06	3.74424e+06	5438771	4.23182e+06	3880554	3.77557e+06	3.49577e+06	5914290	7.51374e+06	6.61918e+06	5307458	5053973	5.26398e+06	3.47885e+06	2.89873e+06	4.4506e+06
O17005	385206	251421	476659	369111	202496	235574	276860	323868	141188	438680	321747	415991	207746	533927	299639	258737	355518	318089	349027	514402	497401	319255	301116	288995	368848	352110	207369
O17019	87700.9	140805	177955	353166	210090	112480	218985	1122508	141226	184683	129009	57292.8	215433	47036.4	201379	253727	109102	140574	79452.9	135203	218070	240866	112096	107951	243323	190083	175013
O17038	1.31384e+06	1173278	1.13067e+06	1.07105e+06	1.02794e+06	864598	1.41945e+06	1376118	1.40046e+06	1.08944e+06	1.04916e+06	719499	1.24478e+06	731685	1.03296e+06	1.56597e+06	941907	829178	1.12444e+06	1.01039e+06	771488	586276	647666	766966	887200	1.09512e+06	1.08237e+06
O17039	4671953	1875982	4.52915e+06	8655342	12439525	9245462	13239561	20461888	10182397	4.97272e+06	2202154	2.68738e+06	4476979	2.37788e+06	3079774	8.01717e+06	8400540	6.37443e+06	3828500	4.27119e+06	5.68025e+06	4413888	4.62352e+06	3.84719e+06	8230455	9988747	7.12664e+06
O17040	303222	208120	178304	225707	150597	185687	138547	126338	119230	175350	272747	259477	244581	234438	197334	151060	123352	113566	178780	212821	245382	216048	126646	201613	107208	115925	107859
O17065	59311.5	27851.1	23682.4	20469.6	19859.4	44874.8	78584.2	86343	95848.6	21744.2	32570.4	20927.7	24015.5	22145.1	24696.9	45752.6	24629.4	31505.5	27244.5	48528.6	37838	31063.2	20981.1	24725.4	65296.1	64299.9	156994
O17066	87717.1	NA	124085	105050	102226	NA	134987	87304.2	96437.3	34793.5	392913	NA	111318	105888	65050.3	38325.5	NA	NA	174605	NA	116938	92444.8	154979	116950	173126	111631	125922
O17069	74575.8	62226.5	111935	117213	81789.4	80490.9	193831	160727	218547	135003	48088.1	101421	77209.1	77949	79979.6	111654	111456	144048	64528	116083	150877	91658.3	189485	63469.9	130919	132295	156274
O17070	52220.4	18085.3	41447.4	112251	88565.9	104858	194405	200484	179375	NA	110800	47280.9	72512.9	69398.5	133596	187154	171991	174631	183018	83207.3	151488	102826	86008.1	94749.1	147583	160208	162901
O17071	2.21085e+06	2268760	2.24477e+06	1690594	1.76994e+06	1.69411e+06	1.78131e+06	1.59599e+06	1.7533e+06	1639748	1.69183e+06	1.52566e+06	1.73382e+06	1.62733e+06	1.72045e+06	1.81488e+06	1.62169e+06	1.75563e+06	1.72579e+06	1.68216e+06	1.8503e+06	1.6077e+06	1.57193e+06	1595646	1.60743e+06	1.50338e+06	1.63086e+06
O17087	177484	153277	138797	139692	159076	133690	100450	102584	80947	75376.8	89234.4	85186	130687	108794	139266	133629	142317	139919	77186.8	78714.1	80494.6	113433	113028	117624	100670	98804.6	82383.2
O17127	168814	175147	19142.1	27543.3	133714	126353	NA	NA	NA	74934.2	NA	167370	34235.2	127766	39629	128483	174403	143678	68418.5	34127.5	197368	195103	152000	95470.7	141910	172281	92113.8
O17157	467012	481720	533108	1.17031e+06	1.38892e+06	1.08669e+06	1.58023e+06	1.85029e+06	1.32921e+06	340013	445242	532248	570195	515155	535756	825158	797850	789774	626648	708201	586432	733911	735136	581749	760712	1.03446e+06	732282
O17168	131893	112226	169260	165996	190007	189947	127624	142784	95121.3	91873.4	124059	110148	177678	156719	161361	144893	228871	163678	131296	217594	141979	267540	342225	309344	241201	59599.9	131453
O17214	2.79827e+06	3039587	3301028	3.15433e+06	3.25573e+06	3485146	2.63336e+06	2.31186e+06	2.37285e+06	5247304	4263326	4569668	4.29212e+06	3.54873e+06	4.37311e+06	3.59111e+06	3577075	3.69046e+06	3.99527e+06	3.90136e+06	3828162	4056452	4.18789e+06	4.06499e+06	3.27008e+06	3.37959e+06	3.59071e+06
O17218	26716480	23974204	25609396	16674516	17292756	17865982	12585693	13519823	12852319	18557624	17878488	17633334	16759196	18921426	16645222	14374998	15250902	14475221	19289434	20204570	19244616	16894260	18327436	16549496	15141267	13657643	10905003
O17234	29516.9	6837.73	8105.95	54766.5	60638.7	44910.4	97274.2	138425	93143.7	31604.2	44203.8	33882.7	58660.5	98441	59194.4	86978.9	82863.4	82675.5	26757.1	50146.8	13019.2	61237.5	38161.1	47388.1	114656	118985	116276
O17244	50085	66638.1	59497.5	49528.8	45564.2	42621.3	60465	62123.9	71411.6	51361.4	50737.1	53126.5	52734.8	56668.4	53960.7	46682.9	55534.5	57736.4	54793.5	48261.4	57820.1	51536.7	37923.8	60925.9	67459.5	63096.8	65688.1
O17245	82918.7	71238.8	56128.9	48423.6	113851	89242.7	120201	67353.9	62141.8	49224.3	44921.7	51440.3	49042.1	90329.8	89929.3	65281.7	53871.7	64958.2	62439.1	62416.2	80530.2	82135.5	88679.2	78176.5	59864	73340.9	63317.1
O17268	275422	214826	208683	293873	298264	332175	417061	380921	404819	203049	239976	205559	296724	296315	364897	286189	267948	274448	232165	190310	208535	225053	286290	340665	268326	293004	282413
O17271	157175	177865	180142	441058	397282	329151	591253	607410	461523	212463	272140	228734	377782	303866	376132	629669	729301	757869	207536	173310	164156	402388	318100	330093	478879	554551	475288
O17274	698542	575477	667474	778531	772090	636331	965520	943611	1.0005e+06	675148	669715	774063	595664	637312	567785	714702	763194	430037	512208	600316	611183	228122	811307	525764	937409	935652	1.01177e+06
O17287	1.30821e+06	1.28141e+06	1.22907e+06	1.01726e+06	1058955	1.09778e+06	830062	872677	841002	1.49329e+06	1.52987e+06	1.50973e+06	1.24136e+06	1.56885e+06	1.25526e+06	1.14814e+06	1.16346e+06	1049433	1458061	1489416	1.48492e+06	1.37785e+06	1.53269e+06	1.50868e+06	1.19141e+06	1.07287e+06	1.11284e+06
O17292	910610	840654	855847	659577	571458	574445	773210	677092	734604	616130	716530	739502	700657	598338	727465	623868	638735	682145	595686	661510	695897	555624	486764	537840	656542	695680	633058
O17328	1.77956e+06	1.63854e+06	1.74898e+06	1.24349e+06	1.04029e+06	1.11837e+06	823438	774701	859313	977092	1.29094e+06	1.4478e+06	1.02823e+06	1.14508e+06	1.17091e+06	849921	770187	797577	1728588	1.68918e+06	1421974	1.43487e+06	1.46074e+06	1.25704e+06	873632	768671	667667
O17345	380845	312819	357933	853372	1.04137e+06	897075	1.39922e+06	1.47985e+06	1.18501e+06	530770	494243	422941	732065	545659	725301	1.48795e+06	1.3347e+06	1531855	415145	428603	395700	795530	883466	804284	1321403	1.45798e+06	1.31075e+06
O17352	1.5524e+06	1.5011e+06	1.60308e+06	1.15631e+06	811742	845224	1.14117e+06	865872	984958	2.08827e+06	1.34708e+06	1.44655e+06	1.37562e+06	1.27682e+06	1.43026e+06	1.12119e+06	1.17041e+06	1.34629e+06	1.83557e+06	1.69511e+06	2110827	1.36021e+06	918874	1.17895e+06	1.14034e+06	1.0865e+06	1.1201e+06
O17365	372445	501377	261276	557315	732474	966232	464345	498469	467977	268503	366807	304976	609164	599477	462037	580164	502040	495809	666397	428903	343852	641784	678895	971900	554960	544244	502509
O17369	178293	169579	226407	162544	139982	143090	190980	292058	275471	168307	118791	116784	152042	192775	156878	167679	176286	205586	240803	158239	254336	179019	197762	192940	182634	159438	212865
O17373	536104	515977	520964	901718	891876	1.02656e+06	1.00546e+06	1.29039e+06	1.28364e+06	806138	939336	747726	971908	1.19635e+06	1.05155e+06	1.29902e+06	1.36022e+06	1.33359e+06	805305	794540	667180	1.02009e+06	1.38834e+06	1270150	1742449	1.63279e+06	1.64403e+06
O17375	194382	227566	585294	367773	430621	224076	380110	293485	239257	283880	303694	287692	204050	249381	201891	226645	198011	168723	142028	247723	303093	80610.5	156418	159374	233885	118268	172043
O17387	188193	154296	162921	105624	108830	159833	91650.3	69062.7	98520.9	300531	341860	333585	165903	327452	137382	156388	154949	110551	217750	206928	211504	264247	145073	145019	157034	75103.8	248145
O17388	423528	327164	333499	551219	691588	481520	800898	490184	428328	347106	293513	350965	353553	478643	348740	498530	477594	452411	1.97174e+06	399277	333869	326898	485426	352858	394391	424982	1.66104e+06
O17389	682491	636992	667767	2.17492e+06	1.73382e+06	2077830	2602722	2.97284e+06	3.07352e+06	1.05177e+06	987829	944122	1.89182e+06	1.69199e+06	1.96404e+06	2561056	2202531	2291143	903313	1.07319e+06	1.00029e+06	2099578	2.18617e+06	2.17306e+06	3.18939e+06	2.92718e+06	3.33462e+06
O17396	31217.2	41795.6	36151.2	37470.2	41873	40355.5	37135.2	44448.1	46187.8	32870.4	38503.9	52319.5	45915.5	NA	44093.4	58196.4	33384.2	32709.5	53974.5	44433.5	52570.8	NA	NA	18219.1	33766.8	25737.7	44194.1
O17397	312194	278110	271453	239596	237096	284144	186081	201288	164165	282710	275449	328074	183803	217522	200023	197408	219663	189678	251559	259908	278400	172850	173526	188951	142726	150242	122701
O17405	307619	313010	329297	318583	326317	348084	285356	396135	390975	353915	303999	338226	293174	309241	352753	324741	398739	354954	295529	337843	338082	367810	265634	343908	374339	382973	399779
O17406	1.75249e+06	1.63004e+06	1.67387e+06	1.10602e+06	902138	1.0278e+06	2.60617e+06	2.29533e+06	3.30577e+06	1.67979e+06	1.61385e+06	1.59524e+06	1.43307e+06	1259703	1.44802e+06	1.60249e+06	1.53735e+06	1.85316e+06	1.37955e+06	1.36655e+06	1.45212e+06	1.10644e+06	1.03024e+06	1.08991e+06	2.38088e+06	2187906	2.53595e+06
O17525	96622.5	85539.5	104387	293793	313860	327171	1.4065e+06	173897	183895	166002	133291	128043	342110	494352	358730	280820	319590	260774	243360	201668	158517	453717	440970	401913	211028	197510	157913
O17528	279280	262220	268603	288945	303204	238916	277909	317988	278744	429480	248063	279885	255705	310739	251279	230952	366400	369889	229363	276253	229114	272933	361149	255651	325969	279130	296942
O17536	279251	237991	271312	202417	248578	225562	179015	172670	168064	222022	198114	225669	178532	161732	180558	166125	155213	147473	230422	214256	223688	200693	190129	181903	141277	129259	159575
O17562	101016	77605.1	115611	404261	155901	170367	580683	231437	175781	120847	164713	127904	168904	281853	181944	252159	584440	553313	269285	331222	242674	335022	301656	220901	737662	828656	503899
O17570	5278918	1.09989e+06	1382103	633321	1.88949e+06	1.01455e+06	356049	309453	593475	1.55907e+06	1.97103e+06	2.8508e+06	1.35975e+06	4428008	2.56037e+06	1.09887e+06	963318	747734	4.92957e+06	2.86737e+06	648913	3.00713e+06	3.08601e+06	1.65228e+06	824941	1.09752e+06	655800
O17577	48657.7	43960.1	34098.7	138770	73861.5	120110	192639	85501.7	182959	79078.8	72861	61684.7	108365	70949.8	109791	112465	120326	144964	62481.9	69812.2	62735.2	107147	86528.1	137660	155617	183523	210235
O17580	318718	327323	311606	190831	201334	182608	112996	124057	116658	178034	199684	212728	145526	218008	157718	136814	146984	129635	238434	256846	234698	167599	161628	163859	152825	130444	116955
O17581	101947	99151.6	108610	84886.2	82026.5	91052.2	89129.5	95790.2	131301	77257.2	98333.3	84374.3	92833.2	123536	75318.9	80327.1	91095.6	100929	87061.5	84516.4	95774.4	83372.2	97067	81715.1	100822	91919.5	119395
O17586	2880338	2.59507e+06	2.82697e+06	2.49611e+06	2.61521e+06	2362103	2.53964e+06	2.70319e+06	2.35953e+06	2.553e+06	2.23509e+06	2.26933e+06	2.30606e+06	2.25045e+06	2.28574e+06	2346984	2.61859e+06	2.68372e+06	2.14462e+06	2.36777e+06	2.40586e+06	2.13915e+06	2.26787e+06	2.21782e+06	2675986	2.73441e+06	2.65835e+06
O17589	155661	131285	164775	129298	111312	44090.3	124415	50352	99564.9	203863	46371.6	45261.3	44581.9	43202.7	50190.9	55468.3	118848	136763	40187.9	177426	197541	41022.6	44663.2	30683.3	61756.6	194757	109071
O17590	45983	29949.1	34435.3	60214.8	49032.6	50861.6	37561.8	82430.1	62139.3	32426.1	49991.2	42377.3	46186	78207	46220.9	65894.5	56580.2	51233.1	43276.4	43586.7	45291.1	40324.6	56343.2	65271.4	65390.8	59476.7	71692.5
O17591	281486	191300	225558	119578	110781	178430	195623	158163	317462	199556	204551	194704	337357	764465	182959	298704	138156	235330	241151	191195	425542	186715	135531	182424	272671	193202	367667
O17606	1.0813e+06	1.11871e+06	1.12027e+06	849739	859108	965208	823107	998743	941726	937415	1.04439e+06	969308	921969	1.21285e+06	918208	853659	873595	828105	1.00423e+06	1.06894e+06	996618	945940	1.11187e+06	967628	953493	830518	906187
O17607	960582	1.17336e+06	1.14164e+06	770706	823787	774398	1.00813e+06	967973	1.03823e+06	912919	860964	840200	841503	874659	838097	845124	907030	873407	1.03478e+06	1004138	957012	823088	869432	806486	1.0195e+06	907832	956163
O17612	87129.6	94977.7	95577.5	135385	114975	140989	114897	120241	91045.7	99804.4	81794.7	82086.5	83666.4	93562.2	92885.8	88907.4	101034	93096.1	74376.9	62917.7	62762.1	67147.5	44865.3	70274.5	85314.1	92903.3	100863
O17616	248187	237479	259303	370938	361668	384533	594187	648046	553765	207492	204190	248205	307464	315262	259641	415823	423629	374069	191713	238265	151614	355455	372163	294517	457296	444216	402576
O17620	70032.7	NA	64750.4	135040	112670	80683.2	69417.9	64423.9	175419	38858.8	21306.1	52268.2	47099.7	179678	102397	65786.8	85416	75851	67131.1	102566	NA	153929	61409.6	77218.5	76860.2	40353.9	115453
O17621	478648	266408	282359	319884	214924	311982	262559	251607	265984	236634	318846	345002	275654	236899	243502	206618	233740	232890	290113	413145	279260	323384	256654	222037	405082	437699	315681
O17622	1.48737e+06	1.19127e+06	1.28012e+06	1.30384e+06	1.41731e+06	1.44147e+06	747881	821258	742433	1.0169e+06	1.01476e+06	965756	981522	966780	973430	754053	790567	698933	1.10665e+06	878629	1.07333e+06	973019	1.17207e+06	1077825	697402	655901	623049
O17626	2.18896e+06	1.99682e+06	2222275	1.8536e+06	1.88586e+06	2.06544e+06	2.1441e+06	1.15234e+06	2.06322e+06	2.79504e+06	2.87183e+06	2.90606e+06	1314886	2117148	1.60023e+06	1.85591e+06	1.70205e+06	1.59593e+06	2.25223e+06	2294945	2.33034e+06	2.27306e+06	2.22943e+06	2.14224e+06	2720789	2508259	2.91748e+06
O17636	169865	217146	207270	417954	396098	425753	380639	451707	378511	320146	329884	318614	469082	546279	544297	548187	543582	495211	338457	332850	270148	605569	563274	586487	534146	513563	483819
O17642	2.83268e+06	3.23876e+06	3.63558e+06	2754397	1.57559e+06	3409111	4012085	2.57638e+06	4.65701e+06	2131058	3.62275e+06	2.45296e+06	3.35636e+06	5808369	3681697	3.76966e+06	3.32801e+06	4306186	2.52043e+06	2.92541e+06	2.43761e+06	3.11696e+06	2763056	3075569	3.58108e+06	3641144	3.74033e+06
O17643	894193	1.08156e+06	914244	944445	984127	1.14578e+06	957991	1.04177e+06	1.18231e+06	962143	1333604	1.14812e+06	1.01568e+06	1.32638e+06	1.0751e+06	915717	816525	741441	1.18663e+06	1.33698e+06	1068539	1.20039e+06	1.15504e+06	1.21054e+06	941570	858758	841142
O17666	86590.5	111881	103608	88061.9	78869.6	73843.4	132828	137226	169805	99951.2	89174.2	92840.9	103428	109605	98933.7	97958.2	101394	104846	102785	93198.9	109295	112986	114422	116670	126372	128224	139362
O17680	5.15073e+06	5.48138e+06	5.71587e+06	2102434	2.25418e+06	2630348	936079	758263	896666	5.69421e+06	5738667	6.03092e+06	3.40383e+06	3824653	3.76977e+06	936772	1.05403e+06	1.00434e+06	5.45452e+06	5.93335e+06	5166822	3.03953e+06	3251673	3198772	1.10488e+06	1.06507e+06	1.01943e+06
O17682	93418.1	121546	148530	167250	98229.4	132860	83145.7	159193	174185	139834	88543.1	NA	80335.3	125383	96279.2	171932	116684	194790	NA	99301.8	172922	173804	108775	101560	112598	101048	159459
O17685	983072	713563	767687	1044688	1.3264e+06	1.24841e+06	863008	721473	680888	870970	743456	765198	1.05329e+06	1.13215e+06	1.16589e+06	803589	901865	935051	732937	703869	533489	1.05676e+06	1.26154e+06	1156739	935768	1.00037e+06	922849
O17687	4.00481e+06	3291279	3779093	2.80123e+06	2.63701e+06	2.79961e+06	5941864	5484774	7682256	2663157	2373160	1.85629e+06	3.46776e+06	3.15559e+06	3.74004e+06	3.46134e+06	3405935	3956466	2378495	2.30857e+06	3.07535e+06	2.77145e+06	2.59102e+06	2991716	4355668	4345227	5.73895e+06
O17694	4.83681e+06	4.54301e+06	4.11378e+06	5.09784e+06	4.99773e+06	4.50992e+06	4427057	4.20872e+06	3544858	5.06916e+06	5.58579e+06	5.53818e+06	5164620	5.22307e+06	5.28548e+06	5086344	5190665	4988541	5125348	5.50859e+06	4991837	5033557	5.05351e+06	4972490	4670861	4.79267e+06	4.14105e+06
O17695	268693	326007	354533	225969	198880	264961	382206	475901	632432	286856	308211	306953	316683	361841	298078	320199	316803	312621	275043	314020	320953	306547	318309	360732	570704	446496	615418
O17721	41561.1	61521.8	46527.1	74585.1	67792.2	76234.3	86201.5	204115	65187.6	112087	127259	125222	77963.6	133230	84983.8	85289.7	89808.3	60791.9	102709	142277	81297.8	92758.6	100124	91243.6	88918	63033.3	77464.6
O17725	250279	327088	231873	690974	699956	585351	568630	561496	452894	209843	265228	141895	954068	1.09352e+06	845535	1.66555e+06	1.10755e+06	1.40158e+06	215114	315317	191038	695061	847882	561526	636999	694412	609556
O17726	80442.2	44623.6	48049.9	221809	211426	227353	364845	350729	302417	60988.2	66764.6	102852	168828	121054	178012	344338	412520	428953	43859	75993.1	15758.2	166768	164129	146620	296346	326162	290116
O17730	621781	610621	636663	479351	553246	588662	506488	557038	520607	730799	807968	700997	632470	502913	647416	651780	673422	652462	524915	703812	693669	576416	566869	577339	707960	631153	663319
O17731	512985	394891	403100	337759	372282	335530	259979	263530	246539	538886	529183	533915	397476	446075	403781	273701	306079	308292	460445	492792	457259	309338	356551	341295	281114	307690	278435
O17732	2.31733e+06	2630341	2.76897e+06	3.80483e+06	3.92077e+06	4.81244e+06	2.8975e+06	3676736	3.1313e+06	3626182	3468557	3424227	4.72279e+06	5.89022e+06	4.69878e+06	3.85703e+06	3981491	3.31006e+06	4296389	4350857	3620233	6.27812e+06	6.30663e+06	5.91084e+06	4.47145e+06	4.10805e+06	3759285
O17735	97067.5	99700.5	84735.2	82389.5	71440.4	66051.3	81055.6	64456.7	55975.3	112510	128340	116042	112739	117634	108152	93895.4	95379.7	106926	78870.6	107905	98015.1	95587.7	107871	100862	85149.8	110349	97342.3
O17736	343255	265121	350647	272038	282822	324167	296031	252748	242996	329779	233082	241591	241777	198389	215268	242262	241792	264305	220835	201857	227949	171896	309171	205056	257777	255789	287910
O17745	133189	44842.3	26628.6	44268.6	72054.5	45942.5	81746.5	101134	175119	62653.7	73980.1	10504	29329.3	27167.8	32994.9	56536.6	49000.2	41834.2	34142.6	25953.6	43941.1	28849.5	81717.1	47848.9	149359	115702	141769
O17754	71984.1	52445.9	52484.1	67190.6	63026.8	68165.2	86505	62796.8	80706.2	55222.1	81464	75473.8	70734.1	77892.2	64979.3	64474.5	69394.2	73364	64462.1	65652.4	69659.5	57823.6	59651.4	68112.6	74645.2	75982.2	74924.9
O17759	9322683	7976665	8865095	7.58777e+06	7931725	7.25626e+06	5.35136e+06	5443606	4.89131e+06	10907816	9943170	12246033	10061842	11073676	10855697	6.1291e+06	6216602	6.12984e+06	8150096	8819191	7.98944e+06	9145447	9578619	8660132	5.3956e+06	5247959	5163284
O17761	232301	162953	173656	227930	229802	197384	198685	189206	146467	178573	193290	230788	202055	213147	215028	175868	195579	188998	145518	190335	149055	239567	223916	194676	170910	179904	160855
O17766	26769.7	31367.1	32623.5	57884.7	35133.6	45237.7	58058.8	82137.1	88589.1	44548.6	40651.4	45728	46386.4	71380.3	48613.2	82596.8	85861	88191.3	46074.6	44579	47985	86467.4	72897.1	72291.6	90061.3	92089.7	75824.1
O17772	348488	197706	286836	400721	414275	380268	414611	492762	461679	250036	148785	220485	207354	611727	322384	303432	369607	395559	254996	342363	294104	410857	452282	328863	443305	511183	425210
O17777	66644.7	108765	102337	124383	90317.9	127951	113787	107647	156514	78658.7	99740.9	NA	113449	129357	113020	97692.7	115203	NA	104498	92435.2	121870	129767	94197.7	141472	110749	NA	154804
O17805	59277.6	86254.1	87730.1	12824.2	NA	NA	NA	NA	NA	299089	289181	187823	76699.1	68569.4	73339.3	NA	NA	12620.2	338951	135898	153707	43504.7	45725.9	NA	NA	NA	NA
O17811	139026	149912	139966	126149	141576	158789	153524	110032	181469	159495	117836	97415.2	125902	370526	123203	104016	174504	83805	NA	125664	173131	220156	238472	195760	157519	37528.5	NA
O17829	154827	141411	118705	152103	121469	103505	167856	146594	130098	120418	156476	73263.2	128088	168852	91560.1	95083.2	107508	141721	104580	96872.1	103090	117255	145333	80433.3	91977.4	70392.8	95298.2
O17839	322692	300650	325672	219507	316053	187594	119045	222246	210215	336486	356784	365174	228283	229122	274294	166371	246054	207327	288658	397537	317158	248778	290709	252556	266211	256554	205750
O17850	129630	102548	115580	82190.3	106402	77358.5	99956.1	106154	117426	77574.2	91004.2	121114	67106.7	76123.3	73350	94670.4	77692.7	83460.8	137312	90131.6	38857.6	71727.5	67549.4	70924.4	112043	84205.8	71170.5
O17860	78927.2	89033	57617.4	201429	167745	200255	405572	306016	427763	88766.9	111555	115176	266833	305684	277373	250130	245526	221248	149322	158989	125543	258211	237470	244766	424645	384450	323261
O17861	1.7315e+06	1.51659e+06	1.5228e+06	4866289	5.39418e+06	4425001	5.3076e+06	6.43898e+06	4.30498e+06	2.24424e+06	2145023	1.80221e+06	3.95397e+06	3704646	3.61079e+06	6829584	7331726	6912640	1.88657e+06	2140753	1.82191e+06	4865317	5188648	4694730	8.27181e+06	8943920	7.09933e+06
O17890	167817	86195.9	97130.6	268213	260720	213383	213222	198089	177010	97042.1	26099.9	104203	120271	98362.7	117003	148558	127521	144723	55167.4	101155	110727	192106	176576	193338	170046	171054	69057.1
O17891	383805	470266	453976	823797	861592	796563	1.89235e+06	2.24172e+06	1.85305e+06	1.15708e+06	1.34262e+06	1.2476e+06	978805	861640	833335	2.79829e+06	2.78742e+06	2.67782e+06	1.33781e+06	1.60097e+06	1.19133e+06	873316	828181	849045	2.60396e+06	2.77413e+06	2.91523e+06
O17892	359662	391844	423100	239447	272916	326076	59530.6	74571.9	50880.5	475506	450558	500819	287936	366438	294700	84146.5	103450	80450.8	497595	545396	463925	398790	386600	365758	199726	167799	174482
O17893	947892	1.03716e+06	1014135	1.01038e+06	950517	1.12815e+06	861688	1.07256e+06	967540	979492	1.06788e+06	891223	886408	844358	903503	888276	987041	865870	1.29068e+06	1.39134e+06	727441	1.24738e+06	1.2321e+06	1.1982e+06	1370993	1.28058e+06	1252517
O17895	201604	197228	211319	203785	219263	230981	187394	229083	174433	541726	523546	584823	428598	443993	417676	391557	381451	371835	403538	461109	412468	465602	482995	448495	434553	413433	418498
O17901	758122	696623	665758	717824	895902	753618	821417	1.05652e+06	1.0838e+06	538142	606007	692504	604580	575173	645959	1.00776e+06	780107	669546	876982	669603	652648	937851	592341	608871	624906	681053	664661
O17907	370486	293806	293020	391246	398177	435274	314270	317177	299937	348715	316640	340217	367209	506319	375419	369040	356020	372140	387437	317303	262075	483645	537486	506089	366508	355175	379988
O17909	16537.6	41046.3	16278.9	13085.3	167827	19141.1	NA	82956.5	NA	31072.5	69963.1	48087.9	80498.4	NA	25900.9	120254	205000	NA	62017.4	68394.3	27865.3	NA	NA	37730.9	118834	177775	170748
O17915	5.17404e+06	4152699	4255114	3.32333e+06	3.56993e+06	3.29049e+06	5353860	5464035	6021729	3.84563e+06	3.80647e+06	4064105	3.963e+06	3.74806e+06	4.00085e+06	4.51244e+06	4375418	4710012	3253634	3.83645e+06	4255691	3620260	3.46816e+06	3437112	5122608	5081164	5583876
O17919	5.47054e+06	5399574	5325334	3.12929e+06	3.11991e+06	3.46199e+06	2.42425e+06	2.2928e+06	2.31046e+06	3.68698e+06	3.85331e+06	3894986	3.21714e+06	2.81e+06	3.15927e+06	2.53258e+06	2.85148e+06	2555987	3.51759e+06	4.02893e+06	4.16117e+06	3.18725e+06	2.84232e+06	2.66597e+06	2.44355e+06	2.22256e+06	2.18737e+06
O17921	2.20065e+06	2025993	2.27298e+06	2.01336e+06	2.11434e+06	1.8762e+06	2823960	2.46803e+06	2.77659e+06	2.1362e+06	1.90392e+06	2.25694e+06	1.91457e+06	1.86636e+06	1.82196e+06	2.12385e+06	2.20107e+06	2.51565e+06	1.71225e+06	1.95575e+06	2.03728e+06	1.75641e+06	1.718e+06	1.81515e+06	2.41845e+06	2558845	2.61084e+06
O17939	801126	799328	685616	671322	543855	588827	889425	886037	1.02005e+06	660249	572175	514419	739218	522330	692669	794223	730984	885852	527628	555266	722304	790404	510183	619850	804828	834265	842375
O17944	252194	261908	316354	241260	210048	277838	178645	241432	214970	263374	273399	302368	213289	271654	198329	250100	244725	230992	255439	276488	281170	221447	266476	237070	298819	278702	210308
O17953	4676502	5.34854e+06	5.88197e+06	5851792	6004239	6386366	4.11642e+06	5201789	4.20923e+06	7452975	6.40102e+06	5974370	6.55523e+06	8481080	4.47755e+06	5690361	6.48668e+06	5512000	6963301	7240161	5.91711e+06	8.36203e+06	9292706	8442531	6755345	6.12273e+06	6.24296e+06
O17954	175412	158327	183351	327119	374986	335575	385766	291026	332367	207794	205284	245623	201557	237746	226128	227190	249459	254378	160691	206565	207534	207679	259677	243512	190343	239452	136762
O17966	521421	1.50816e+06	1.13878e+06	404559	270975	807437	316353	746214	722660	1.49981e+06	1.29487e+06	1.16312e+06	868856	324494	894074	620946	885052	564038	816558	704950	1.17415e+06	324635	211468	259416	864598	439972	875179
O17982	190367	186205	129368	145818	191654	150772	137621	132972	110951	85346.6	121059	192759	128819	166371	107679	142979	170206	148500	77012.2	148028	91872.9	105278	105757	94821.4	148393	134717	127101
O17983	183516	203858	184228	226309	180776	259475	238301	233101	298580	204202	206675	217364	140547	204200	228448	219329	211444	220605	137189	176291	175563	160144	179785	174784	156085	195720	242894
O18000	6.42964e+06	6083386	6166409	6.27739e+06	7.04208e+06	6970313	2.86126e+06	3.09678e+06	2.6157e+06	6536826	6669234	6567043	6.49716e+06	7855361	6640939	3.14888e+06	3227520	2.69275e+06	5.88207e+06	6.25141e+06	5.48923e+06	6.39317e+06	7.05732e+06	6.26313e+06	2669467	2.50926e+06	2.13416e+06
O18005	88244.6	155074	282662	NA	NA	84637.5	57857.9	78782.2	48989.8	75304.2	240448	73839.4	227200	NA	NA	NA	NA	NA	NA	NA	77468	NA	NA	NA	NA	48037.5	53994
O18008	130997	131082	146386	19466.3	NA	21352.5	NA	NA	24360.4	146967	89056.1	130474	23113.1	NA	172364	105952	133020	NA	242024	150718	133075	234245	479701	141012	NA	NA	270971
O18009	158018	173628	145779	NA	NA	NA	NA	NA	NA	278892	350038	325606	173381	165064	148813	NA	NA	NA	157688	203275	173434	91762	NA	NA	NA	NA	NA
O18023	245612	246222	259082	105006	90051.2	100810	124492	130483	142389	362480	314857	357793	298346	125416	323246	147949	290114	171802	64719	316507	329118	99809.5	118085	98751.3	286125	157046	155734
O18030	81315.4	88576.9	80321.5	69020.6	68383.7	75191.8	53802.1	50035.1	74866.4	126502	88919	110125	89128.2	132800	117967	123986	71791.9	69654.9	108741	100650	78660.8	105490	89732.9	37829.5	46335.6	63480.5	85909.4
O18054	1.17495e+06	1.20564e+06	1.18299e+06	846738	790630	818635	790785	784836	758404	929522	956884	974593	875913	832986	867760	774786	752142	766733	922914	976264	987072	810833	810549	774343	700836	738428	802910
O18076	288013	242662	223596	138680	153970	153427	76868.2	NA	95247.6	97620.2	80155	108841	29436.1	NA	24115.8	NA	45401.7	NA	124621	144859	226781	NA	87110.2	NA	NA	41270.1	NA
O18089	2.25923e+06	2.5075e+06	2.35185e+06	2.42789e+06	2565791	3.42229e+06	2.4687e+06	2153653	3136554	1.84193e+06	1.94784e+06	1.73384e+06	2.51597e+06	2.59462e+06	2.87559e+06	1.65747e+06	1.72199e+06	1.89281e+06	2.43498e+06	2766608	2510532	3.05191e+06	3.29939e+06	3104167	2851647	2.38405e+06	2.86774e+06
O18092;Q1ZXS4	99672.4	95378.7	72660.4	110430	111818	125811	136892	207398	141534	74622	100058	84202.2	143574	131854	146067	140200	168093	140157	99345.4	113810	56181.3	139655	115372	117154	162223	145130	131266
O18131	513693	570916	344927	322988	272696	143853	313851	400862	293662	425814	561606	305596	299240	186063	269640	164942	219928	337742	201135	412284	388064	350693	204833	312514	265213	295910	365738
O18143	138789	124837	95044	103047	127835	89246.3	NA	67393.5	NA	81892.6	129497	NA	165655	121727	144706	NA	NA	NA	166844	NA	79917.6	191448	82963.3	186860	124984	81120.3	96787
O18154	4.824e+06	4.81249e+06	6.73082e+06	5891094	4548534	4835499	6.65919e+06	7640599	7.56244e+06	4.00491e+06	96468.5	4.18836e+06	95725.3	6.81043e+06	5.18558e+06	1.43374e+06	5.09476e+06	4595876	785311	4417308	4.07791e+06	4779980	5.51085e+06	5.27106e+06	6.239e+06	5757100	5502060
O18155	127535	133473	145274	82001.7	72868.4	83230.2	75435.7	50857.4	66717.1	113388	124537	143107	72365	121223	75481.8	35705.7	60094	36113.6	112008	118483	107400	73849.8	85793.9	78422.5	49207.5	50897.9	39287.7
O18156	527270	457938	410080	791834	680673	1.22179e+06	1.22886e+06	975272	1.20195e+06	404998	578638	475092	658639	628558	666829	479470	530124	567906	462860	459393	360987	447889	484814	545674	729171	628798	644693
O18167	487692	812613	849397	1.27757e+06	1.94431e+06	1.23891e+06	722072	1.58902e+06	957021	972034	36841.7	34400.4	507851	147437	644673	576352	805646	645894	767861	712039	1.3026e+06	262144	355319	240813	924174	795303	561685
O18178	581253	659800	765801	625040	621732	724701	700966	791748	817654	767511	737236	755330	673240	848112	682858	701842	715823	689646	675680	774941	716400	736144	808557	742981	842619	723307	839526
O18180	2.09464e+06	1.4662e+06	1.84503e+06	1.61495e+06	1.19352e+06	1.12256e+06	1.37076e+06	1.37174e+06	945130	1.79791e+06	1.41292e+06	2.26569e+06	1075555	1.71165e+06	1.08018e+06	1.08275e+06	1.65114e+06	1668709	994876	2.00758e+06	2.08626e+06	1.42941e+06	2.06898e+06	1.14595e+06	1.69573e+06	1.78977e+06	983456
O18181	365827	355378	330956	326132	292320	316489	276425	316158	309536	298460	344802	266112	290494	344223	304571	248856	266354	252025	191403	343006	305149	304472	309726	297217	275644	263172	261297
O18183	310096	293618	291102	300811	303330	354539	220470	228041	172213	440402	462378	304313	445384	2538726	432042	324822	341062	332631	357817	375032	389033	492875	615708	510830	260851	332084	295858
O18191	80288.3	72165	65550.4	81328.9	82863.4	76153.7	94925.3	97287.5	100938	48305.6	56674.9	52732.4	71729.2	90345.4	75981.7	66913.4	84348.1	77926.7	73685.4	64088.1	62722.6	89131.8	72270	86427.6	98039.4	95726.9	95625.3
O18196	71513.5	90188.2	79767.1	48165	62087.1	50735.6	158083	30202.1	47895.1	79117	78979.9	75123.1	56133	88887.5	53710.8	46466.4	42697.5	42679.5	84263.5	79377.2	68514.8	64110.8	61880.3	117629	48023.3	48480.2	205743
O18199	1195619	1.1695e+06	1.29531e+06	1.08955e+06	1.0514e+06	1.16431e+06	863114	1.09983e+06	1.00565e+06	1.52572e+06	1.49491e+06	1.55151e+06	1.36612e+06	1.32524e+06	1.37144e+06	1.19566e+06	1.07414e+06	1.1072e+06	1.35745e+06	1.56174e+06	1.56927e+06	1.49496e+06	1515173	1.31634e+06	1.31594e+06	1221715	1.11892e+06
O18207	205137	188826	182386	186740	157284	133327	244702	113479	117301	202612	197044	187990	223571	249082	214961	199147	203799	196674	152609	182674	182980	206802	248010	227008	180694	212290	185950
O18211	405868	387838	356340	368866	353240	373365	391494	404674	395832	292796	361425	256404	401072	438074	382294	315754	419435	408857	282493	306548	346831	382804	810453	518524	466297	424774	438322
O18212	157318	152788	171767	126088	134500	116359	197171	126340	173937	134746	137336	126332	117526	164738	145640	130916	137102	136266	160264	142259	148478	138125	140516	134858	142566	142407	128278
O18215	254783	254340	266640	163398	145148	144862	177242	99040.9	144419	205540	173567	181785	119228	107797	117642	120776	110705	113341	175270	193932	202506	114370	111978	106780	163943	97582.5	91423.8
O18216	632645	584355	599150	322911	963686	839520	336682	789570	100762	394284	377981	393366	297588	267499	261821	161010	235625	256398	399752	380469	379994	242291	223514	156934	811740	697493	2.81333e+06
O18218;O62486	371968	258617	306408	195853	194066	198630	157966	161144	76032.4	262878	274847	289887	62975.5	221287	240320	203948	197833	203956	246074	264455	267080	198717	206556	182100	89094.7	178441	194167
O18222	99273.7	77421.1	582893	661352	230232	620402	817648	105576	91033.2	538918	569748	483346	612791	99311.6	228828	583615	525642	109952	435042	197660	502446	98975.1	596599	113309	544160	748582	737966
O18224	304599	353742	326081	1182555	1.16044e+06	1.32795e+06	2.46248e+06	3115872	2.94037e+06	919172	693630	544778	1.36331e+06	1156423	1.21798e+06	3.32596e+06	3664126	3.6068e+06	1.68697e+06	1.30751e+06	1150393	1.29116e+06	1.31467e+06	1.30657e+06	3.55821e+06	3.68324e+06	4047506
O18229	979306	1.04293e+06	1.0525e+06	945454	889536	1.11979e+06	971524	1.23363e+06	1.23277e+06	876545	867783	797488	907842	1247489	948060	856496	906026	866246	920132	844674	895271	995340	1210589	1.04486e+06	1.03898e+06	935055	1.1164e+06
O18230	96141.1	75828.5	79013.3	111706	124277	108576	114429	101285	98926.6	87796.9	76771.3	80959.9	97566.1	105447	106324	92409.5	237307	102621	96437.4	79211.9	69107.7	144420	141755	107338	113787	111393	107466
O18235	272814	280732	213745	278459	215430	215711	232274	247831	217962	299752	373236	364163	358627	368280	309872	327722	329147	290743	279281	336108	313924	236415	209183	221013	148019	140930	141958
O18236	439966	510807	508186	494251	463920	363875	352896	456847	373640	585646	519408	510028	356533	450322	351202	210191	267851	277376	699903	725219	704815	573285	618366	541190	454660	481490	397716
O18239	5252382	4.46837e+06	4543085	2.82207e+06	2.82788e+06	2663357	1986109	1.93663e+06	1845575	3106894	3139979	3.46366e+06	2634467	2.63078e+06	2648560	1.94112e+06	2.04752e+06	1.98014e+06	3034929	4.04195e+06	3.58276e+06	2585133	2.50553e+06	2487578	2.05606e+06	2.0086e+06	1864378
O18240	25255906	26353238	28956666	18491884	18142100	20949910	13174822	17611110	15428700	22080612	20531312	21868254	16640865	22111372	17791816	15779463	17931014	16324816	21371608	23398840	21973120	18628822	21279484	19042768	18413344	14830134	17140394
O18256	42346.2	37248.8	36456.3	108502	94436.6	106900	74353.9	71896.9	62633.8	35756.8	32401.6	30359.9	46191.8	94346.4	67222.6	46197.3	76698.8	66778.8	22041.2	26933.7	25031.4	62783.5	65776.3	58683.1	56948.2	62393.6	42719
O18282	270011	233419	317988	345646	285065	364421	99069.7	392087	436766	307038	481858	254704	282994	425929	156482	289462	256876	289686	315547	266432	307821	147342	420825	382431	408082	357307	421228
O18307	232115	305801	324289	197608	197109	197336	195518	206098	203317	313705	294100	302473	284850	270397	281599	253784	254817	258809	459989	428002	432156	340752	384689	332385	344316	336857	307734
O18650	21611132	21597004	22773314	15108783	15219830	17452360	10340238	12930669	11782396	13916029	16341813	16157302	13587123	19142832	15152266	11210007	12892995	11779887	15601956	17670670	15142070	14747321	18199586	16690484	13853429	11798358	12745115
O18686	53001.7	42700.7	37842.7	39177.6	54884.4	277220	53893.6	203849	54145.9	58832	152179	55462.9	256046	51984.7	66159.5	217582	60904.5	69987	62684.3	46399.2	114372	54259.1	69852.5	64884.6	49705.6	79388	264367
O18687	1.36071e+06	1361925	1.06913e+06	1.26965e+06	1.60506e+06	1.06502e+06	1.45677e+06	1.70133e+06	1.66837e+06	1.51425e+06	1449928	2.24466e+06	1.42903e+06	1.34866e+06	1.62691e+06	1.20947e+06	1559908	1.94558e+06	1.79605e+06	1.56791e+06	1.7698e+06	1.62595e+06	1.3366e+06	1.56328e+06	1.79199e+06	1.48848e+06	1.36338e+06
O18693	326428	197437	252255	208809	184109	201418	379477	356284	400383	497378	453187	389014	369929	358050	380864	264293	284029	319229	336204	377274	387263	591773	673591	732065	583339	649407	541718
O18694	206742	83186	96992.9	92177.7	179108	155893	168352	154057	165103	171499	142534	139813	85833.7	162771	81163.4	81602	76711.5	83291.6	179811	120877	141262	70207.6	163735	100592	96252.9	159716	161937
O44133	491832	515287	564504	365442	383470	427855	277013	378778	292140	588137	541987	520205	444589	450808	431018	389335	388995	350970	582084	580419	634260	486924	497970	488843	404679	352119	400846
O44134	87505.2	81155.6	70780.7	97944.5	96115.4	185410	115891	197424	177692	70771.9	149909	70423.9	141676	54945.1	119764	125979	83745.6	129661	116976	93121.8	64353.8	65246.4	68584.6	45425.1	94525	89063.3	43453.2
O44144	4354771	4.09807e+06	3.86636e+06	31167250	27980896	31210168	78940800	59030564	80819328	4.67559e+06	3799174	3.02009e+06	23345982	22082634	23215802	43544564	44430272	48795216	5.70441e+06	5.14053e+06	4686354	27682312	28091610	26599472	60040412	63000372	67554840
O44145	2.76657e+06	2.11186e+06	2.40317e+06	15604657	13020475	14021096	35279948	27374312	38568540	2.30453e+06	1.98574e+06	1.827e+06	9581965	7.91363e+06	8568994	18949560	19780498	22146296	2.27662e+06	2.90953e+06	2779784	8798709	8.09737e+06	8.17537e+06	25058932	26549640	30325624
O44151	55431.6	66199.7	71655.6	39837.9	48061.1	40596.1	9496.04	26400.3	NA	44058	42726.7	36523.8	40569.9	54578.1	49831.6	28223	32391.9	31356.9	57441.1	71682.1	53399	59523.4	62518.1	51822	25030.4	28476.1	17448.7
O44152	69378.6	NA	NA	NA	NA	NA	NA	NA	NA	NA	NA	NA	NA	NA	NA	NA	NA	NA	NA	NA	NA	NA	NA	NA	NA	NA	NA
O44154	92654	63298.6	81546.4	55842.8	56707.7	54040.3	29786.1	20593.3	25951.5	71972.9	60400.8	70464	41131.5	47946.4	46919.4	23061.9	19514.4	15984.6	69378.5	78405.7	65111.9	59568.9	70668.9	50686.6	17330	18946.9	14981.5
O44156	2603744	3169830	3.47987e+06	2380293	2.67637e+06	2.63359e+06	2.4777e+06	2.79293e+06	2.72583e+06	2.7483e+06	2.55437e+06	2355953	2796712	3468516	2899256	2.81812e+06	2.92313e+06	2.9097e+06	3.30633e+06	2.81913e+06	3012771	3.18712e+06	3289306	3.33905e+06	3.00273e+06	2.79947e+06	2.63422e+06
O44158	160361	140239	146853	191672	181397	175140	178210	173543	183270	148903	137489	124268	181931	162290	169174	187134	178358	174899	113029	134499	122477	89461.2	117418	122210	220077	225292	161301
O44159	339370	411397	436847	232984	266530	282868	163802	206506	191658	451309	475723	442923	323176	371865	351909	250478	264739	245392	488848	492129	493486	349552	281086	364573	262566	254658	249146
O44167;V6CK19	54223.8	50465.1	55863.3	76642.1	59159.9	56255.8	112394	91966.4	130512	95648.6	88008.6	56302	75547.7	80418.6	76718.5	52160.8	51450.7	62451.3	102102	84868	107351	73873.6	71999.7	87553.6	85999.1	78489.7	84955
O44168;Q965U6	44101.9	NA	NA	22757.5	41312.1	NA	43479.7	NA	87461.8	28171.3	NA	NA	NA	NA	NA	38585.6	NA	12031	NA	NA	NA	NA	NA	11670.9	109894	100268	123925
O44175	565820	646641	659816	493349	506331	526199	728288	879024	1.04376e+06	493676	435153	422652	522815	904338	561088	614976	626993	605369	544104	535220	538778	677911	695464	758876	783041	685052	791979
O44183	578521	561842	570357	145539	153478	153934	68714.6	87801.6	105878	444376	486482	511801	238344	214410	257411	76135.5	54714.6	80830	378914	419385	414576	274743	248602	254897	112706	103657	96482.7
O44186	230625	230474	192809	159898	164167	125887	136654	NA	NA	170403	196595	182327	159048	103594	161143	NA	NA	107753	150976	185167	182641	146497	97280.4	124285	NA	116355	96228.2
O44191;V6CIR8	485365	568471	537901	513163	586314	624228	353744	402450	399081	424344	394289	392739	706462	639023	666590	765605	753092	697856	461775	408612	461781	639460	674254	715160	503216	463908	522584
O44195	168081	200306	147599	185068	249445	238490	74657.2	45866.6	70458.8	200678	239209	189188	266208	286129	274224	167757	118809	108156	222769	225094	185471	270436	333918	275544	72336.8	110015	127565
O44400	5289743	4.9266e+06	4818918	14495000	15710663	15430660	11669902	13233538	10450442	5029814	4913113	4.53231e+06	11622340	11628030	11040765	17624916	16144664	14877040	5715275	5.30537e+06	4.02314e+06	14392984	14664308	13936805	11870072	13052421	11938222
O44408	1.24656e+06	831599	886997	867898	418204	630206	708949	477012	328148	1.35161e+06	720155	922615	496173	980295	565832	731566	745775	848637	799661	939743	1.36328e+06	759390	822710	648786	586539	552722	784069
O44411	1.19523e+06	1.22891e+06	1195693	667328	621503	628810	509678	516303	398106	849451	823391	883799	559780	588010	587403	513292	511287	494556	764862	853008	806275	542365	571734	523472	515208	446361	465448
O44412	48331.7	73962.8	42204.8	45458.9	90083	80881.3	120597	128330	144185	76314.6	67723.6	74963.7	98988.9	51211.2	68109.5	111617	90930.9	53713.6	50066.2	42173.1	75534.8	38450.6	42114.7	44323.8	109759	110669	124389
O44413	37464	29192	98376.6	60917.6	61129.9	57406.5	89601.6	50857.4	59341.5	69789.1	63116.4	73706.4	58642.7	70440.5	59272	65306	65677	76696.3	24189.4	37629.9	58267.2	65223.2	91459.2	59213.2	104476	92641	78852
O44441	10539193	7675106	8711237	9695174	11673420	9976313	9008126	9449815	7729925	10430574	10646400	14837803	10473085	13143319	11576793	9889260	10490691	10605962	8988067	11513029	9991839	10970204	12190142	10466020	10215869	10741255	9334321
O44443	212964	167673	180035	254572	238534	228824	486272	384261	494648	268989	288420	234185	270208	195287	277319	344947	337091	348794	199150	228219	206124	267190	293398	274231	474928	453065	509940
O44444	1.06109e+06	931002	1.03196e+06	3070446	2.90044e+06	3145396	3.17497e+06	6.72778e+06	4278844	1.14978e+06	1.15798e+06	689450	1.44399e+06	825053	1.32206e+06	2.13078e+06	2.28026e+06	1.98329e+06	1121345	1.34885e+06	1.41424e+06	1.13887e+06	1.03508e+06	847435	2543296	3.2154e+06	2.73378e+06
O44451	2257774	2336895	2.22001e+06	2.09123e+06	2167317	2.08475e+06	1731716	1.62508e+06	1.51587e+06	3.04511e+06	2.71772e+06	2501205	2.62112e+06	2670677	2583758	2.20157e+06	2.37516e+06	2.2433e+06	3.0674e+06	2.64317e+06	2.69119e+06	2.57781e+06	2.44811e+06	2522641	2.08788e+06	2.18182e+06	2023935
O44454	239752	251062	225805	893096	964718	849304	1.24329e+06	1.41866e+06	1.20896e+06	382645	329286	313393	492923	729793	469619	710003	813593	708435	810904	599376	486450	709925	728547	710465	1.04648e+06	1.2351e+06	1.14784e+06
O44466	97858.5	165560	167877	7517.82	9782.45	4527.88	NA	NA	4698.6	260111	271380	318398	53749.5	74513.9	71546.1	38510	NA	60412	243779	246254	239760	66334.8	62144.3	53279.1	7871.83	8972.99	6271.66
O44471	173004	138986	160636	32760.5	92300	94607	84475.1	24696.7	29284.6	105850	143339	163807	135916	89249.8	127482	93561.3	119721	102933	75299.3	169156	121434	87361.6	78538	52068.3	97828	103587	32656.2
O44476	461992	439036	442537	1.69533e+06	1.62006e+06	1507454	2.06589e+06	3.05955e+06	2.1835e+06	509045	336976	492591	703308	848507	638835	1.48323e+06	1.6786e+06	1.40552e+06	896279	963587	647317	854080	868266	773551	1.70801e+06	1.72054e+06	1.61052e+06
O44477	113702	150151	152515	93399.1	93987.3	89549.7	69431.2	70178.3	69118.1	186303	176315	179949	114364	134212	122291	111057	100058	95077.4	154533	154437	180797	128679	111575	124311	102859	103858	100686
O44480	14609078	15866384	15586765	10659164	11824272	10798675	8105733	9320699	7575650	10793623	11590023	12105444	9218667	11740809	10835719	8394960	10344832	9959973	10935361	12522017	10725703	9042449	10077833	9462226	9276931	8918021	9566513
O44499	59965.4	58245.5	58769.8	65083.1	52707.2	56956	99792.1	72688.1	100627	60663.7	56793.4	39396.8	61260.1	76310	58548.8	61572.4	76671.7	99116.5	49849	59300.4	53692.5	66505.3	48980.9	65631.1	123308	124649	85883.5
O44501	653397	568741	596244	580282	606738	499288	628391	585245	656495	493432	539599	529921	556729	507072	582696	595017	592353	627508	443253	479454	522053	527808	496026	442218	594914	581684	561924
O44502	111987	125442	141814	103661	121821	108571	110126	130839	115412	132670	122661	133784	115413	126222	118260	103939	127918	79119.4	118638	131314	119704	134350	130253	137545	88143.4	87695.5	121467
O44503;U4PFH6	1900338	1.64223e+06	1.90642e+06	1.78733e+06	2.18641e+06	1.89016e+06	990716	975854	867307	1880198	1.92948e+06	2047503	2.36417e+06	2.79687e+06	2.46235e+06	1.82186e+06	1.66052e+06	1480531	2.04521e+06	2247132	2.14405e+06	2829395	3008111	3064855	1742033	1.65689e+06	1.58462e+06
O44509	2.54398e+06	2.935e+06	2.97123e+06	2.38364e+06	2516233	2.85954e+06	1.88181e+06	2.27837e+06	2.17727e+06	2.8689e+06	2.88775e+06	2761391	2.18021e+06	3262789	2.29576e+06	1.87192e+06	1.86403e+06	1695609	4.07973e+06	4.27018e+06	3517347	3511392	4023806	3.68338e+06	2.82371e+06	2.68398e+06	2.6772e+06
O44510	110564	413764	172483	93167.5	276166	322282	202416	142894	100191	108556	126114	51706.3	387647	98312	205044	437042	415928	179899	126499	336957	208967	126729	108145	128838	329616	102426	291347
O44511	236507	180479	124902	388869	393312	387398	363106	365079	313127	154996	214991	210913	238692	246636	260161	314557	459785	359140	169980	259985	208054	292410	323191	311624	426792	446879	345330
O44512	4.02615e+06	4574612	4463410	4.08273e+06	4264765	4847324	3.31569e+06	3.58923e+06	3.36111e+06	3.96779e+06	4.298e+06	3798968	3966032	3.88446e+06	4018508	3.36155e+06	3.59659e+06	3.14494e+06	5.44942e+06	5.83741e+06	5671892	5.58675e+06	5.52701e+06	5.16602e+06	4725677	4.52117e+06	4533161
O44514	42867.7	56592.7	55579.8	38458.8	42930.4	55292.3	54312.9	51503.6	64776.2	58661.9	66069	56951.3	62118.8	51016	55100.8	73023.3	66292.2	65311.5	61428.8	57855.9	61549.5	52368.2	45303.3	55194.9	71998	71798.9	58636.6
O44517	435442	352957	329082	545458	572185	585575	330466	401721	315251	368916	364390	325744	538402	684408	546021	483672	503312	461717	382499	364355	332806	500047	555185	547518	376680	401190	432982
O44518	87360.8	89978.4	99907.6	87619.2	77929.3	99001.4	93278	102142	118466	84139.8	76938.7	80920	92154	122561	95284.6	88916.1	95098.3	98153.3	89796.5	72153.8	88548.5	109291	115182	115316	126437	115360	130209
O44549	1725888	1675446	1.64225e+06	1.80722e+06	1.8513e+06	1.76645e+06	1.74893e+06	1.70064e+06	1.60344e+06	2.03195e+06	2065519	1.64106e+06	2.25994e+06	2.00732e+06	2.21709e+06	2.16353e+06	2.03157e+06	2.0324e+06	1.81817e+06	1.9357e+06	1.91879e+06	2.13143e+06	1.94767e+06	2094659	1.71448e+06	2.0097e+06	1934196
O44555	164639	139796	122662	191073	160653	173975	174655	112496	169501	398196	483787	506897	345181	427655	349989	192806	207947	186704	235796	269634	225381	276775	227035	221886	149376	137263	121262
O44561	190162	169344	194637	235488	210352	224265	365731	199260	449857	161808	156900	158485	115666	93898.8	128929	145976	140877	149542	144272	146054	137510	108256	129280	140613	128882	141299	176045
O44565	1.14602e+06	558952	624713	1.03626e+06	615084	1.05839e+06	820894	1.11294e+06	813491	906129	1.22629e+06	1.00625e+06	640486	1.096e+06	1.1996e+06	1.02919e+06	994323	1.00001e+06	1.08592e+06	764336	704055	584289	573999	917862	793509	758882	752038
O44566	382755	412063	445633	463617	477252	597017	462543	695576	620775	492819	483393	482520	502829	664481	493942	488136	516151	442212	574155	576776	500698	616958	633355	613550	674160	568384	578162
O44568	77880.5	53230.6	75012.3	79597.6	48787.7	59505.9	66753.8	NA	42462.1	72877.7	61474.6	95974.8	51805.9	107879	50078.6	78136.3	75119.7	72458.1	105802	99435.4	97311	58283.6	69313.3	102042	59769	80788.2	79627.6
O44572	260080	273109	301033	257198	245996	264518	280575	234731	319150	288531	252157	257590	174463	156806	186435	156446	173907	151020	309966	312344	317112	226654	185456	234750	208902	210995	209792
O44608	438574	429411	503446	538487	639548	750264	162480	574238	83649.3	279300	262530	321773	495494	829874	604711	101092	100895	51779.3	405475	266573	189930	243225	302719	275453	132116	63015.9	810600
O44618	67187.6	19635.8	72588.7	51423.2	NA	69064.8	89662.3	75458.5	96723	122414	93680.1	123468	66177	74276.2	68726.3	109262	83404.5	NA	76949.4	75330.9	150674	92486.6	55215.5	NA	90695.8	60295.5	74717.8
O44622	173330	219176	200749	350619	228816	214407	327148	309870	282104	207263	215100	203491	175276	144526	194381	194715	264641	259839	170844	214125	177789	217277	242102	216530	265591	294595	209699
O44625	115900	95908.4	102571	75144.7	42885.4	61999.7	92460.2	94381.9	140013	68802.7	94113.1	72890.6	80059.7	108550	78305.1	76045.1	71783.2	72271.6	84762.3	50106.2	69443.6	63549.1	67318.6	65274.3	96141.6	100647	175988
O44649	111128	94523.2	337186	87542.1	67004.8	54007.2	81812.2	NA	45225.6	183047	46060.3	554917	35693.7	127895	370702	36753.7	91845.7	85411.8	100006	107730	130467	33149.8	43073	NA	NA	102544	181964
O44658	1.68106e+06	1167308	1.33528e+06	6.37315e+06	7.77945e+06	5674713	10679757	14585066	8.35737e+06	2.011e+06	1.99495e+06	1.73474e+06	2795118	3367219	2.72467e+06	4.44652e+06	5660239	5856009	846632	1.18264e+06	673654	637736	807275	583088	765364	899998	447039
O44727	1.24473e+06	1.60912e+06	1.60229e+06	1.62954e+06	1.66155e+06	2.77568e+06	3280606	3.22426e+06	4.59413e+06	1.18288e+06	1.12125e+06	1419964	1.44406e+06	1.22646e+06	1.37725e+06	1.71578e+06	1895336	1.77176e+06	1.66587e+06	1899004	1.4697e+06	2.05611e+06	1.7539e+06	2106691	2665212	2.14421e+06	2633573
O44729	626463	543468	546038	400616	410673	389174	491928	408970	435857	454541	509523	526155	455964	480483	437478	438389	422143	446752	455552	472398	496640	416590	412408	420225	458717	441903	401910
O44730	141173	131157	128124	317417	248324	284217	589982	469597	594622	118681	93183.5	78875.7	169564	130135	165671	196949	266587	234594	127596	135068	112447	260178	259033	265110	456392	451858	526866
O44732	547155	460144	480817	617312	515971	584156	627636	406431	446443	490276	437107	448091	528427	705570	480042	445635	597952	712687	681323	512144	463913	675355	642845	479547	355520	597704	403904
O44734	143755	135941	129142	121984	95023.4	93309.4	51169.8	49882.5	43520.4	138389	133004	134764	61008.2	75447.5	81410.4	108056	68249.9	66781.5	108412	118442	126979	62872.3	75249.6	73000.4	58046.5	50941.9	82043.7
O44738	155799	85732.3	140583	107316	131971	121079	114930	115995	77664.6	149317	87084.4	106200	84841.6	151547	107977	85892.7	101470	115488	231100	118330	87788.6	140804	106624	247772	113005	234457	130165
O44739	420013	336560	390548	310493	322724	299129	295965	253929	222198	331440	293889	316068	289386	244943	305116	282549	293903	320246	336855	323669	296147	287545	310538	304362	280209	260354	224552
O44748;Q18507;Q9XWV9	74147.5	81067.4	64338.8	47858.2	47879.6	38885.6	57703.6	51550.2	38840.9	38044.9	50696.8	68019.2	67296.7	38002.2	69207.4	82842	81705.7	73431.3	61284.2	46069.6	40072.5	95329.4	52080.3	62020.7	59629.2	38204.2	54455
O44750	1.05328e+06	953491	902852	1.02122e+06	1.09027e+06	966166	967099	895428	839994	854509	954388	835144	1.07588e+06	1.01704e+06	994882	852725	881735	883307	1.02634e+06	1.00107e+06	879928	897325	917366	932115	783204	857781	792758
O44752	36360.5	46675.2	42201.8	56548.5	47535.8	45239.2	71728.6	65465.1	84302	58554	53266.2	57145.2	46029.7	79183.5	49780.3	52772.4	61881.4	64494.8	49926.5	61480.7	57473.7	56671	54804.4	59386.2	65604.6	83048.6	73306.8
O44782	1136798	1.15085e+06	1.30423e+06	1.2075e+06	1.16136e+06	1.31946e+06	1.45674e+06	1.56589e+06	1.54386e+06	1.26242e+06	1.08013e+06	1.20515e+06	1.02585e+06	1.22241e+06	1101937	1.16788e+06	1.04791e+06	1120286	1.37751e+06	1.36743e+06	1213805	1.21605e+06	1.22525e+06	1.29332e+06	1.49306e+06	1.29381e+06	1.45211e+06
O44787	108293	109672	115416	99013.8	93055.9	88486.7	123976	118774	156408	94766.5	93235.9	107613	93636.1	101918	90257	109964	97203.2	105178	57130.6	75596.3	90948.3	72878.9	89957.6	70094.5	131994	123227	155837
O44827	806254	593633	606852	825679	718818	757635	794891	738787	811925	893685	936275	955794	948971	901337	883488	842608	844817	874532	719648	746640	742472	939041	1.00314e+06	938811	962291	922399	981257
O44857	61975	72468	76595.3	72017.9	61692.9	62237.5	79441	75054.6	87739.3	83791.4	77042.8	88801.4	55772.8	56499	54228	56007.2	56406.1	58967.3	72407.6	78558.3	81039.3	59779	59419.1	53782.2	66318.3	67594.5	66700.9
O44871	569599	475778	569698	278305	331926	318375	372709	520817	475767	640651	487029	525706	602028	628466	602110	348413	335218	318853	603869	608286	562043	959025	1.03389e+06	892174	765594	710946	694993
O44887	312726	227128	259520	279883	302869	298080	374511	403835	436905	261182	326449	395122	244567	369759	267240	315538	336360	331914	275131	376500	305801	340813	339635	362028	489629	447045	474946
O44895	79196.3	69557.3	76028.9	40575.5	33315.9	36863.6	173990	166672	251283	110249	105699	141703	79012.9	132487	92873.1	92680.3	86089	107752	79656.9	92285	96103.6	57130.7	61800.4	60783.3	203446	174392	215493
O44897	888078	897633	896978	1.09383e+06	1.1177e+06	1087233	714466	649316	548899	1.21721e+06	1.19849e+06	1329243	871177	980957	876614	784793	818864	717752	1.13695e+06	1.19489e+06	1.07322e+06	1.06306e+06	948931	960266	676552	697772	556066
O44906	1.74904e+06	1.63359e+06	1.81364e+06	3.99721e+06	4659046	4365670	2372364	2911539	1.69758e+06	5.73088e+06	5179533	5.36039e+06	8011193	9020553	8.31187e+06	8666262	10245805	9751939	4944230	4.91888e+06	4.63442e+06	7974662	8875922	7.45629e+06	9003612	9856027	8498521
O44923	126349	239113	214600	376982	355850	260691	514985	393166	412885	223150	255787	244814	271520	317858	242153	334995	200498	277501	344095	390777	206269	355210	97585.4	303428	145708	243160	290001
O44946	529229	852743	317410	NA	NA	NA	NA	NA	NA	410594	328024	369127	NA	NA	NA	NA	NA	NA	2.90686e+06	404664	2.6384e+06	NA	NA	NA	NA	NA	NA
O44951	280545	199746	215989	173421	172837	139320	141994	130655	108497	236401	210484	234723	187638	159576	151649	135922	163598	178161	165307	199435	196472	148797	174944	146240	131166	156311	91287.6
O44952	572822	813961	888612	500030	497312	680600	430999	670895	635081	1.24414e+06	1.05607e+06	1109323	931415	954760	1.17647e+06	816570	1291386	1.00231e+06	1.30357e+06	1.36298e+06	1.15355e+06	1.47222e+06	1.29719e+06	1.50621e+06	1.49366e+06	702872	1.14258e+06
O44953	573741	527448	505479	589476	605951	642369	632535	608118	582492	455254	559592	525276	651708	725357	649658	509908	717248	676672	484147	485519	332229	601719	735328	652266	737958	760785	716145
O44954	994897	923338	895339	1.00287e+06	1.10089e+06	920542	960702	1.01087e+06	885614	842637	748314	754987	894292	811337	1.03354e+06	1.01188e+06	1.07194e+06	1.10756e+06	781280	807713	788754	1.03959e+06	992459	1.04565e+06	1.18912e+06	1.18424e+06	1.05969e+06
O44955	469937	371932	347942	451026	595500	424234	339643	414282	352260	447492	428371	367654	336891	496965	267136	234219	304670	252828	676767	575954	494349	519388	603300	526974	514338	535063	455688
O44956	45715.1	51402.4	51479.1	36812.3	23444	38747.3	54790.9	54681.3	40575.1	40696.2	33651.3	15786.2	40279.5	27151.2	25651.6	40200.8	39265.6	43986.6	48080.2	44403.8	47056.8	41589.7	37025.4	44574.9	51233	47098.7	65095.3
O44959	100209	111339	89709.5	112705	108656	93066.6	86321.2	90136.2	69114.8	63354.2	86299.7	85120.1	93546	121684	89652.1	88329	92497.8	96240.2	82227	70147	73781.7	100410	89849.3	120290	85173.4	85656.4	81547.1
O44975	33182.5	38887.3	28238.9	67300.9	69026.7	64284.4	58004.1	75487.1	73334.9	91892.6	109622	98525.3	101336	119187	119203	98120.7	110130	95706.3	98616.3	77069.2	95053.8	108215	122554	111116	121177	114309	113892
O44983	185660	204713	166397	216388	215543	215374	269230	223383	259968	229497	214544	261037	214619	259220	200685	220247	206249	200590	219618	230066	234072	222384	211196	200902	197881	186151	235079
O44984	543675	430839	362624	372645	318444	289109	312217	282659	309521	188216	461042	463694	338099	359478	312019	284570	290688	358943	281482	355149	363328	321225	361867	322466	214134	218544	254958
O44985	365616	365722	397578	272764	277434	251028	469226	378653	389578	343839	318338	361153	318841	285227	341617	336277	313534	326069	299346	353558	347664	311067	283163	287871	449046	429330	481936
O44989	227486	221743	209141	153587	445762	652379	271912	104593	186838	256825	259249	229830	229467	236038	265213	180298	226911	175821	217767	307605	256411	512152	172032	311025	104510	198877	109481
O44991	782451	3.06577e+06	2.56174e+06	206242	1919586	356687	175217	115182	429836	335644	197055	220723	2.04875e+06	84282.5	359158	343126	1.14806e+06	1.35836e+06	2407966	247510	2.26559e+06	374889	292492	1.13228e+06	108942	298998	553533
O44992	241519	383041	350772	288756	295010	314716	333407	320105	437598	345324	309877	250773	289294	274808	316216	377140	389929	358061	366057	276857	288656	431156	357233	368054	387652	342226	379675
O44995	2622426	2.34443e+06	2.3131e+06	5102809	4508765	5.10156e+06	6.94082e+06	7074959	6.58672e+06	2685996	2654852	2.76517e+06	3.65859e+06	3.82221e+06	3812451	4485494	4.64128e+06	4.60479e+06	2.81636e+06	3.21189e+06	2.71122e+06	4389268	4.49947e+06	4572749	5.73661e+06	5.34868e+06	5097594
O45003	64474	71637.8	58147.6	25271.9	22391.6	33514.6	NA	NA	NA	90668.7	78055.5	75727.7	38103.3	103770	46024.2	NA	NA	NA	67375.6	66187.6	69330	34418.7	44154.4	44058.3	5139.9	NA	10692.2
O45006;Q22524;Q9XW39	326998	423587	406383	88449.6	66475.5	42219.9	44005.6	37424.2	79441.4	387764	393621	452201	34493.2	120653	36634.4	92244.8	33535	62674.5	381125	444013	455517	146016	61063.3	80342.6	NA	20189.4	51376.7
O45011	340834	294894	297204	367178	386080	321092	301393	311980	235675	673227	798968	980420	698669	441319	716682	552135	529976	576637	479854	527248	615659	546764	475532	449157	510890	614524	454551
O45012	3.39319e+06	4176262	4.03821e+06	2.55781e+06	2.26602e+06	2459817	1.81729e+06	1.78589e+06	1.75763e+06	2.58909e+06	2.69428e+06	2.83831e+06	1.97413e+06	2.22918e+06	1.98206e+06	1.8029e+06	1881145	1788723	3.18675e+06	3.06493e+06	3.08162e+06	2.06132e+06	2.14885e+06	2.08954e+06	2.00884e+06	1.74039e+06	1.76819e+06
O45060	2566394	2.43846e+06	2.51303e+06	3.43448e+06	3.8237e+06	3.47525e+06	2.68552e+06	2.3865e+06	2.26863e+06	5081795	5075364	5.62617e+06	5.33923e+06	6381789	5555337	3.75825e+06	4.16093e+06	3.80584e+06	4606839	5050028	4214252	7376119	7434540	7245259	5.23656e+06	5.00168e+06	4783091
O45069	251523	262093	260227	222225	190097	214518	145254	233177	245101	253557	286239	285614	225757	196492	213565	194622	170274	199809	222001	267681	236727	195579	185083	180249	204166	209336	187398
O45074	9182.11	32233.8	47909.9	37155.5	30602.1	47490.3	25239	59932	60320	47398.1	31953.6	37187	23587.3	52156.5	35060.5	37810.9	42941	31908.4	34451.9	46163.2	44672.3	48906.1	53528.9	45399.4	47901.9	35601.8	48663.7
O45075;Q86MG4	116717	281822	282506	95378.5	252611	103508	128012	159018	271532	390234	340066	143063	329646	118860	93773.6	387833	311240	316034	91009.8	184169	352946	103930	243832	99047.3	260803	114212	295688
O45078	208792	284752	NA	394864	360780	396539	236125	341900	243027	181223	63768	229326	185841	363235	252299	190797	247688	192753	NA	188201	NA	156465	242861	163046	128518	162227	146624
O45083	95090.7	86397.4	86207	313686	287175	432464	745536	783061	926339	110969	117860	107204	332760	222190	297074	617541	672086	681907	103353	130765	115476	341540	291797	250797	627948	710217	805126
O45086	127854	82380.9	76121	434551	353623	386841	820949	663336	1.07216e+06	61332.2	61299.9	83572.2	96292	64874.3	87510.1	316031	296729	392514	43217.7	97311.2	83715.6	175814	223378	211227	1.36648e+06	1.00126e+06	1.24799e+06
O45087	449654	525085	580626	534302	491670	471783	574692	576200	583557	431687	506077	382635	549976	519330	535435	552705	524919	647846	548476	481499	493351	539776	538497	542769	457365	549976	587938
O45089	4803871	6.59396e+06	6217606	3.50969e+06	2.37377e+06	3.8193e+06	3.48833e+06	3116108	4.01972e+06	4519846	5.77286e+06	4.89127e+06	4969139	3936268	4756318	4.07755e+06	4.09197e+06	3798851	4393622	5.16642e+06	5.14463e+06	4.33196e+06	3.45199e+06	3.64627e+06	3.41202e+06	2.81325e+06	3.34979e+06
O45097	63425.3	99884.1	114571	83029.9	139960	52713.3	131799	513594	82980.2	163757	200533	262470	55817.4	77549.5	72338.3	48934.7	69397.7	70647.8	25151.6	47959.6	45897.2	79261.2	143375	104736	71981.1	128216	94578.3
O45098	20671.4	NA	74841.2	83325.8	121895	75332.1	131607	437119	59195.4	75438.8	7075.14	107372	70304.3	90438.5	105411	69722.8	98484.5	58841	124591	75882.1	254667	53417.7	192679	133114	76215.6	87461.5	91251
O45100	104954	107618	107832	117396	133113	143526	192412	179829	207146	92509.4	111770	126471	87734.2	108485	107592	128986	112944	109167	94763.1	109864	82265.8	116672	128804	111138	155085	150428	153669
O45105;U4PFF3	520041	703042	420177	517388	75771.2	966488	67000.5	1.45932e+06	2.56329e+06	132156	1.18991e+06	177178	1.05056e+06	183866	159250	922427	72175.9	40179.7	895740	205626	1.17677e+06	127540	134653	NA	69523.6	63108.9	58185.4
O45106	1.57492e+06	1.62411e+06	1.61161e+06	1.48557e+06	1.60067e+06	1.51806e+06	1.15162e+06	1.16982e+06	1.05124e+06	2.17661e+06	2.15487e+06	2.05472e+06	1746205	2.28103e+06	1.94415e+06	1367526	1557025	1.36506e+06	1.82037e+06	2106117	1.89619e+06	1.9455e+06	2.40748e+06	1.96132e+06	1.45417e+06	1.48026e+06	1446293
O45110	108884	120431	231630	242667	226797	161679	352724	335708	304542	191463	109157	107371	308520	215672	122870	155186	221636	181406	128527	236096	108328	180480	221661	208176	299524	262793	172892
O45114	90850.5	123487	138596	29513.1	19181.5	19073.4	NA	15621.6	NA	169921	135545	218390	70099.4	194545	116605	54339.6	56624.4	62782.9	267024	198454	217560	47980	61378.9	50829.5	NA	NA	23555.1
O45136	227159	223205	180803	358636	328963	389866	221155	185222	205260	209647	288550	260205	375508	229972	351337	246681	251071	246241	208403	285619	231862	351086	279378	268815	170867	202778	253672
O45143	63498	51190.2	56102.2	107736	79677.3	83271.7	103118	127927	99880.9	38096.5	42643.8	44026.4	64040.7	310892	69325.7	93391.2	83280.8	91634.1	50622.7	37641.8	283231	70608.7	58308.6	65786.8	65841.3	75172	67964.5
O45148	2.15237e+06	2159960	2.41659e+06	2.16041e+06	2.18384e+06	2342743	1.71126e+06	1.83988e+06	1.56868e+06	2.83984e+06	2.65521e+06	2699223	2.51298e+06	2.74561e+06	2.45461e+06	2.33009e+06	2.34051e+06	2.08289e+06	2.42136e+06	2.72199e+06	2.66245e+06	2.74965e+06	2.98898e+06	2584185	2.35585e+06	2.24015e+06	2.0826e+06
O45149	140904	117980	141244	101499	99503.2	100425	147052	131212	170883	96394.7	112109	98909.4	93638.9	91315.3	101270	92138.1	107043	95332.7	94129.8	89798.3	98073.3	111719	90912.9	76438.7	134645	93878.7	110460
O45159	272952	283320	341479	294246	283144	346425	243725	288537	274886	351697	361274	431875	328052	388886	346544	280750	306913	278585	277141	375556	319937	347961	382094	352080	289691	243976	290097
O45160	97684.2	NA	18248.1	89184.1	139045	121504	181753	127570	186744	88546.1	480174	88713.5	45528.1	NA	33421.2	100885	52811.4	88575.6	NA	NA	NA	NA	37344.4	42554.2	106544	87744.4	90170.4
O45166	1.19421e+06	1.13132e+06	1.00445e+06	1.08112e+06	1264705	1.32966e+06	271835	233671	236587	431485	375252	405561	489294	679723	577948	270608	209588	132119	1.47124e+06	1.5946e+06	1.59817e+06	1307452	1.70122e+06	1.51231e+06	368366	328564	215930
O45168	553574	413918	435822	487111	437671	407848	644140	516926	642892	695250	753034	834524	372795	549190	433296	341483	377397	385234	756223	892521	776246	494239	508635	460329	648395	659495	525762
O45181	1.84095e+06	2.01588e+06	2.0002e+06	1.05524e+06	1.20521e+06	1.22214e+06	1.01752e+06	1.00929e+06	984546	1.46175e+06	1.52814e+06	1.56041e+06	1.02558e+06	1.01715e+06	1.08682e+06	1022513	969762	940582	1.63193e+06	1.65429e+06	1.76938e+06	1049725	916271	1.04365e+06	957431	943392	1.00092e+06
O45218	2.17947e+06	1955183	2.0176e+06	1.10901e+06	1.19653e+06	1.45247e+06	764794	963652	923127	2039051	2.04073e+06	2.04616e+06	1.43753e+06	1.80719e+06	1.55448e+06	868750	941552	841407	1.71309e+06	1.71075e+06	1.41743e+06	1.4954e+06	1.65301e+06	1.47945e+06	1.13877e+06	1.02913e+06	1.07313e+06
O45226	4559064	6.50995e+06	5.74158e+06	4.58316e+06	3.80318e+06	3.49141e+06	2.63292e+06	3.04234e+06	2.38633e+06	4246128	4.72998e+06	4799169	2.91634e+06	4.26607e+06	3.89501e+06	2.43265e+06	3.51767e+06	3.48391e+06	5.33128e+06	4.63329e+06	4709784	3.70056e+06	3.12886e+06	3.97088e+06	2.92254e+06	2.92728e+06	3.43392e+06
O45227	374098	142272	285423	1.8759e+06	2.01208e+06	2.18283e+06	5.43258e+06	4.26263e+06	5.87088e+06	339599	645664	181888	1600897	1.35865e+06	1.66075e+06	3105470	3.1658e+06	3016983	449450	441136	292618	1.94584e+06	1229806	1.86552e+06	3.99899e+06	4.00621e+06	4671513
O45228	453732	484301	514703	788253	776410	806130	777645	974227	933727	553436	514459	449520	572491	555176	521489	646139	653044	547379	477746	595193	526035	721709	700577	662377	841969	782864	779118
O45241	492441	650083	509525	325737	320300	376541	240985	241992	339520	405382	399329	434125	301945	265734	386219	326586	359903	346415	376259	598241	435128	350855	407877	380039	338328	308335	293933
O45244	53282.5	48666.3	47038.6	55511.1	45921.8	50374.7	60018.5	49963.6	60347.2	43280.4	36763.3	34261.7	45716	47561.9	46505	44116.1	47361.6	51372.6	26295.9	33900.3	36223.5	37689.9	41881.9	42156.9	55594.1	61450.4	60795.6
O45246	212642	251715	108564	286106	435958	333086	413010	478205	354323	124650	96744.7	189918	244154	159633	249723	345169	381757	256248	322018	116844	223451	354989	202988	357032	394659	393917	352954
O45279	1.28839e+06	1.53356e+06	1.73697e+06	1.47324e+06	997571	1.36582e+06	1.00901e+06	2710007	3.31878e+06	1.37575e+06	1.45906e+06	1.39113e+06	1411047	839468	1.29445e+06	1.31314e+06	1.04533e+06	863788	1.41318e+06	1762847	1615329	1.51535e+06	1.15169e+06	1.53235e+06	1829858	704279	2.53804e+06
O45293	550045	692769	709906	330979	346473	358425	149821	162864	180852	906051	1.02257e+06	1.18898e+06	484458	498664	478394	351384	352567	305237	952829	1.10607e+06	796736	641308	713855	573861	325572	322595	285210
O45298	159060	146334	201893	195170	200508	193360	217562	248868	234831	248051	217857	233683	191893	214494	163489	199927	196315	171830	203997	231553	192751	197557	221000	186845	273757	242669	275638
O45307	512388	258729	283034	651660	813826	507736	649653	1.39472e+06	701970	656221	588298	752012	649841	592264	630170	844052	641334	605022	388725	472136	438919	530119	570036	506810	585756	723135	1.64305e+06
O45310	192590	157558	146652	162827	149605	171754	225149	164757	179935	166788	190607	207238	187457	208014	165825	146580	175552	148751	126797	165346	143477	211190	236781	177380	134866	87169.8	236799
O45319	1.85428e+06	1.87114e+06	1.92006e+06	1389498	1.21853e+06	1.30306e+06	997237	1.12961e+06	1.10314e+06	2.34384e+06	2.50806e+06	2.80382e+06	1.97392e+06	2.25603e+06	2.09005e+06	1.65093e+06	1.58456e+06	1.51598e+06	2.33569e+06	2.42968e+06	2354861	2.46849e+06	2.10943e+06	2.19505e+06	1.66421e+06	1.43247e+06	1.45624e+06
O45346	479717	645415	506384	588513	684906	782150	396119	569860	612328	442855	393575	589918	454601	747011	574588	579227	707848	609881	742034	653906	555683	853981	1.19117e+06	965909	961972	1.10781e+06	928384
O45348	63806.5	71880.8	67684	169124	122650	100298	185154	NA	191928	77865	66108	57131.3	67359.3	97496.3	55032.3	122273	138394	77508.3	78189.2	108583	88143.8	69495.7	149529	71158.2	123691	100880	121494
O45367	47957	48928.4	47538.9	38077.4	20373.8	36274.7	112330	130338	136129	46592.5	58684.4	40437.2	63714.7	114939	67077.6	70311.7	61973.9	78973.4	70190.5	57390.7	60928.6	35018.2	95532.6	51357.8	78148.9	73731.3	79602.8
O45380	379087	332901	324345	390936	428824	356361	288458	216614	201999	333425	290636	289755	364918	411265	417337	257314	351583	306771	317348	422436	286926	420440	516890	304172	305692	314239	239484
O45394	725076	575621	676152	1.23986e+06	1.43934e+06	1.33993e+06	962695	1.06375e+06	750603	1.12442e+06	1.33063e+06	1335247	1677966	1.90296e+06	1.87645e+06	1.49813e+06	1.51516e+06	1419768	1.0703e+06	1.05723e+06	1.09898e+06	1657944	1.89857e+06	1.81908e+06	1.22932e+06	1.37619e+06	1.1655e+06
O45398	294909	272124	297707	230488	254542	293852	481999	371425	409178	278582	302734	275411	1.25732e+06	363990	355702	205508	395658	361532	8513912	372452	139225	587710	1.53869e+06	8669074	498132	430317	342796
O45405	110946	103037	98391.5	184902	185035	190948	277462	254917	294382	104276	221525	104072	143281	149816	139881	184133	182662	188962	105694	109898	93491.9	160370	177089	188612	243298	220333	277869
O45417	89873	88793.3	90568.6	94968.1	94564.1	85830.2	96959.4	87785.7	85454.8	83086.3	82693.9	82560.4	100868	104353	97174.8	83232	81650.2	85318.3	78425.5	79549.5	75298.2	86420.8	78657.4	89131.4	79177.5	83103.2	76462
O45418	3.20142e+06	2.61072e+06	2.67943e+06	2.23514e+06	2.42783e+06	2.07962e+06	2.2745e+06	2.17366e+06	2.13363e+06	2.11325e+06	1.94104e+06	2.02903e+06	2.13995e+06	1.73864e+06	2103149	2.06999e+06	2.07359e+06	2.48213e+06	2.00349e+06	2156750	2.059e+06	1.8245e+06	1.90372e+06	1.87686e+06	1.96911e+06	2.01986e+06	1.86843e+06
O45430	3.20758e+06	3.21407e+06	3.46827e+06	2.82468e+06	3.16336e+06	3001888	2.08837e+06	2.11565e+06	1.97438e+06	3.42405e+06	3291881	3.31458e+06	2.84158e+06	3713324	3.09251e+06	2.33458e+06	2.3584e+06	2.22262e+06	3.62689e+06	3.95764e+06	3.41504e+06	3699256	4.05199e+06	3.69578e+06	2.47285e+06	2.49694e+06	2317923
O45431	104871	63697.6	66016.7	158932	127319	98684.4	179569	73787.3	86478.3	52911.8	128217	48692.8	54427.2	65378.1	57808.5	117965	48800.2	81878	62080.9	92038	115590	83967.6	124884	41783.7	195319	108640	59945
O45440;O45441	21536.9	19727.9	NA	119057	87655.2	122588	152239	142701	126715	NA	16774.1	14037.9	53481.4	129990	69899.2	120858	108384	106217	10316.9	9368.81	42885.9	98487.4	101674	124089	143491	125951	108328
O45443	296525	168602	188569	1.0652e+06	917841	953538	1.0158e+06	1.09924e+06	964990	419602	385130	394836	725211	813325	696932	809268	787080	793570	295232	297031	220816	809648	818097	711305	1.33692e+06	1.2158e+06	1.13041e+06
O45444	1.02253e+06	1.10139e+06	1.08695e+06	6293799	4.8632e+06	4910830	9687967	11865540	11982618	2649095	2.72663e+06	2511349	3.13931e+06	3.56719e+06	3.33804e+06	5.91284e+06	7011739	6.6402e+06	1.32896e+06	1.46873e+06	1685138	2.98785e+06	2603012	3.05967e+06	14016207	11903366	14759189
O45445	195097	66830	114656	70038	45972	59546.7	106744	120624	97774.8	183773	96833.8	173754	123261	189126	152655	100504	94042.5	120065	76573.3	114719	129036	228641	280924	218328	212354	212384	190171
O45451	303579	227298	284744	465745	400542	348367	880105	572881	557123	337146	377415	427159	538263	481419	412714	645803	662043	1090594	253377	385081	270484	505184	485195	398619	845205	718295	1.24601e+06
O45495	1.91952e+06	1.72952e+06	1.67002e+06	1.73658e+06	1.88007e+06	1959137	1677255	1.9617e+06	1.76748e+06	1.4253e+06	1.21475e+06	1.18798e+06	1.69568e+06	1.63406e+06	1.52076e+06	1.29199e+06	1.51831e+06	1.44448e+06	1.35057e+06	1.26246e+06	1.29601e+06	1493154	1.66509e+06	1.61441e+06	1.58365e+06	1622432	1.53913e+06
O45496	415233	392552	442945	510824	575679	539761	451136	488873	459294	467752	428634	445479	575563	676475	586449	534720	602830	538388	501246	561735	497024	730888	784302	700255	539600	531751	513526
O45499	13651743	14154270	13538640	9594700	10881525	12062097	7505487	8482434	6738576	10621411	10286229	8942935	9124579	7.6615e+06	8719258	7962132	8562684	8441743	10349506	9994942	10584901	8452475	8967911	9765218	7718813	8.07929e+06	8949670
O45502	758190	899424	960881	476658	417769	514335	495645	484095	589353	639490	680639	637262	570587	590819	580766	453931	472050	476574	595581	681287	666943	581134	486304	522975	475497	412145	450639
O45503	465239	394045	363542	572221	375214	537171	547585	661366	593658	428141	247259	494361	367025	579916	389255	598037	494082	453636	415509	511012	455555	563607	541884	467243	659573	532842	588536
O45518	38246.5	68794.6	143334	38207	84831.8	189239	299962	193802	89752.8	175824	318447	592874	100966	181202	358092	148349	151480	126361	295909	374392	682686	135746	221461	302092	92610.8	101845	164619
O45525	1.24879e+06	1.37452e+06	1.55832e+06	1.24664e+06	1361613	1.51893e+06	965574	1.17701e+06	1071665	1.86165e+06	1.7121e+06	1.58228e+06	1427396	1.7159e+06	1.52011e+06	1.32391e+06	1.51327e+06	1.21453e+06	1.62975e+06	1.9413e+06	1.75414e+06	1.8189e+06	2065539	1.70316e+06	1.64791e+06	1452157	1.43971e+06
O45550	390887	432947	426107	414711	441973	558673	280350	487091	489971	646915	429512	409511	461766	716218	481840	410307	326580	305635	853696	730353	726482	727868	618086	825554	221563	298487	465130
O45552	5671928	5092914	5.07808e+06	6.89651e+06	6647402	6.45834e+06	4.75735e+06	4.58423e+06	4227083	5738353	5.46347e+06	5.05125e+06	6.70598e+06	6.36422e+06	6.84133e+06	6.0368e+06	5963058	5409246	5964793	6.06085e+06	6.25324e+06	7843964	7.35463e+06	6886328	5516174	5920515	4862339
O45569	1.9048e+06	2.0389e+06	2.1369e+06	1.5535e+06	1998200	1.92092e+06	1.47817e+06	1.21429e+06	1.34339e+06	1493790	1.92556e+06	1.81362e+06	1.47115e+06	1.80041e+06	1584754	1124664	1.22352e+06	980425	1.9374e+06	2188016	1.89438e+06	1.73564e+06	1.87632e+06	1.65451e+06	1.24757e+06	1.07963e+06	1.0061e+06
O45577	260738	242947	273492	159231	191191	205684	199062	256865	341866	240103	234162	255937	207425	239378	223504	209798	210530	197245	246947	243365	255844	172092	214419	229093	305927	255648	264348
O45595	102295	99378.9	105917	131076	113591	118736	141832	138434	152997	84172.3	90007.6	79813.9	119509	102103	111408	141374	128077	137343	94515.6	100549	99424.7	113851	106771	106325	130360	125090	137801
O45599	1.10205e+06	1.10509e+06	1.20198e+06	1.6226e+06	1351977	1779614	2.03802e+06	2.58756e+06	2856065	1.04706e+06	1.06866e+06	650002	2527297	2.8798e+06	2.71337e+06	2896527	2.75347e+06	3.07986e+06	787063	953315	1.01124e+06	2.15884e+06	2.80024e+06	3124596	3.27627e+06	3250397	4.69325e+06
O45622	1.77373e+06	2.03719e+06	2.27636e+06	1.80358e+06	1.67124e+06	1.82641e+06	1.25847e+06	1.91502e+06	1.75559e+06	1.85755e+06	1.59612e+06	1.79344e+06	1.57131e+06	1.92006e+06	1.59102e+06	1539929	1.80948e+06	1.70003e+06	2.0061e+06	1.98733e+06	1.91479e+06	1.82365e+06	1.98049e+06	1.92434e+06	1.68702e+06	1.66253e+06	1.5855e+06
O45628	127155	76034.6	112096	108576	162123	196590	114720	122328	113957	156412	190854	93516.8	75578	134496	192906	166328	115320	101530	144219	82718	61437.2	117865	110899	154863	151768	183393	214014
O45665	13535.9	96376.8	70772.1	30273.6	22503.9	19381.2	86548.6	109098	134993	54708.3	29356	25793.3	54338	43165.2	53896.6	78097.9	67890.3	79313	67260.1	62331.8	48775	33893.6	33162	73765.9	132139	123366	153506
O45667	83450.4	97598.3	127016	NA	NA	NA	NA	NA	NA	150540	127259	124005	181444	199193	210462	93869.1	NA	NA	118315	146748	98362	255574	256729	323995	121409	172210	104867
O45669;O45670	62778.4	61434.8	60907.9	NA	36473.5	37683.3	105441	123614	151201	87956.8	117406	101226	102275	118807	133821	122834	159808	151419	68099.2	116922	94281.4	81296.1	295404	87046.9	270134	243938	269586
O45679	551070	516966	544461	1193454	1300911	1.04471e+06	774906	573547	677591	751912	760565	798273	1.19214e+06	1.32441e+06	1.13052e+06	879059	877233	794180	731307	768379	678836	1.76691e+06	1.55753e+06	1.19963e+06	2.15688e+06	1.88016e+06	1.92839e+06
O45686	27307.9	39054	27734.3	33772.5	57296.3	38279.4	75827.9	79961.9	74360.8	45587.8	47231.3	60591.1	84620.8	113353	83975.8	41400.8	44310	49434.8	30933.6	NA	13832.6	76948.6	72597.9	80034.4	119790	124630	108335
O45691	31905.3	27252.1	44567.7	27860.6	29094.5	34481.8	19596.2	25148.5	18785.2	75928.4	68536.3	75230.8	43454.4	382683	47471.3	32469.3	34483.3	30062.3	80253.3	77940.7	72774.8	66971.9	80523.3	67557.9	44205.2	33172.6	28232.4
O45707	271653	235993	277600	285021	271947	273787	255624	195683	190651	330843	312030	290722	317331	329780	283917	261370	288334	257416	312595	266714	290529	317672	399793	305469	255798	266373	246929
O45712	2.20399e+06	2.1139e+06	1.69769e+06	1.30407e+06	1436580	979246	1.31892e+06	919343	992960	1.40592e+06	1.56777e+06	1711900	1.1334e+06	1.19815e+06	1.15589e+06	843554	1.19033e+06	867328	1.14347e+06	1.1738e+06	1.79274e+06	1090383	779762	745016	840343	822707	787435
O45713	2.91467e+06	3.13542e+06	3.3404e+06	1.48871e+06	961143	804540	1.03422e+06	1.1495e+06	1.24456e+06	2.24442e+06	2.12359e+06	2.65905e+06	1195944	319071	1.46269e+06	1.42456e+06	1.23128e+06	1.76738e+06	437948	1485539	1241833	2.00247e+06	1.16096e+06	1.40819e+06	849384	941198	1069428
O45717	455912	342335	204589	374682	943545	630473	266490	430674	397936	385469	302363	374555	611086	42764.7	443678	267572	416953	476859	164396	222703	323600	199923	135872	129141	392450	514482	566211
O45718;O62348	250127	243762	239047	187620	181752	159666	134407	155868	166373	191649	188200	193727	159548	154890	114830	119006	156619	132717	198434	190299	202928	167989	195263	163338	112370	147935	171157
O45722	273959	234045	271669	243589	227999	228661	239865	256036	264312	193181	206570	198374	228380	283774	216301	239807	242858	252684	199329	184676	198397	218881	207938	221075	230000	227356	266687
O45730	163818	68048.1	63532.2	96643	102066	85828.9	80664.5	82206.1	54898.5	77723	96995.1	86803.4	65392	102474	74423.2	48566.9	62897.1	50148.1	83515.6	71601.9	57789.7	75070.9	84655.3	67248.6	59134.1	62970.4	50882.3
O45734	4.58764e+06	4.08941e+06	4408931	8678288	9287099	7.84218e+06	11785800	11895935	9631936	5.91029e+06	6.15289e+06	5.87225e+06	6549712	5588332	6235010	8.09527e+06	8631323	8510951	7.13231e+06	7.83904e+06	6.25205e+06	6454288	7076697	6.41857e+06	8664489	9645343	7.43529e+06
O45754	67090.1	87313	54071	NA	25552.7	284168	NA	NA	NA	62314.5	79929.9	62066.6	NA	13935.6	44231.4	NA	NA	NA	54510.3	38215.5	41623.5	42080.6	NA	27313.6	NA	11842.2	NA
O45757	396399	322272	373036	292799	301578	311874	219410	279023	256181	357663	300482	296420	311768	633391	159823	282586	286924	243068	287539	336387	362437	286611	664246	391609	286372	276829	271339
O45766	244847	219962	186943	158412	159485	53562.3	229500	174416	256234	174857	186738	158190	150896	150312	174303	162781	149722	153381	156265	146691	189069	146144	146202	140220	162263	148844	193444
O45781	1.09282e+06	946083	1089095	645702	601391	561597	563444	510967	497865	948678	1126317	1.52127e+06	728510	1.41309e+06	1028638	685785	767503	862276	913959	1109028	1129876	779875	857427	668772	603816	564639	541919
O45783	100316	171691	162284	1271916	1.11835e+06	1.17867e+06	2291459	2209770	2.26403e+06	79628.9	229691	160165	719470	287559	501292	1.06834e+06	1.22322e+06	948940	72470.2	48279.1	54154.3	570328	272726	553262	1.47987e+06	1.44631e+06	1.54448e+06
O45812	300915	236328	283972	287178	268276	280543	339633	340771	325236	254309	239997	257076	294263	307216	284124	306838	323400	325377	215984	251258	243330	273822	273508	262292	234886	215607	292502
O45815	7.89817e+06	7.07514e+06	7522914	8.27295e+06	8171737	8627223	8.02993e+06	7166465	7254179	7.47107e+06	7.10958e+06	7331300	5.93866e+06	5.69756e+06	5708273	5120303	5.20696e+06	5.18553e+06	7169573	7369897	6847048	5880195	5906916	5774828	5.76971e+06	5641770	5365926
O45818	50853.7	55544.2	53203.3	86125.7	52888.2	93956.1	75620.2	91672.8	138551	89962.8	99394.5	97795	140507	85263.3	95893.9	104594	95892.9	126262	98503.6	81298.8	71390.2	60769.8	68186.6	73926.3	90610.3	48869.5	144067
O45819	524413	436248	470644	592354	547000	533882	658279	770682	747310	377648	396719	309107	639370	583599	572479	654605	569965	688627	361369	343997	441237	478216	523032	542975	607287	643884	705810
O45864	3.88714e+06	4059398	3.82116e+06	3.50083e+06	2.70723e+06	3.68128e+06	3.19154e+06	2.69661e+06	3427336	4.82801e+06	5478988	5.39775e+06	4.83894e+06	3.9078e+06	4.85816e+06	4.60403e+06	3.8056e+06	4.4122e+06	3.76579e+06	4046636	4240365	4067663	3860490	3.66269e+06	3.81557e+06	3.3215e+06	3764241
O45865	47992912	43642648	47123516	43604612	46506336	49472196	32043808	34397488	30205342	52671584	54743948	49631160	51644244	45585008	48847812	44685236	42088460	41317924	55671468	60107300	51239692	52827700	55305044	53960524	41166692	40238680	38918980
O45869	181020	204845	217733	195084	198004	199535	168645	222028	191624	231262	236477	217006	223878	657641	229914	190102	209840	185727	286900	270406	247007	259422	286014	265797	228416	200097	214048
O45870	158536	158588	162346	164914	144936	153944	130516	112759	140719	157148	161063	180410	156148	186079	160710	86880.2	133975	125515	173782	169726	144865	123886	188412	182221	139227	122897	83956.1
O45903	727019	718220	757008	798194	721753	829615	801628	891231	831219	941520	895410	941071	959075	1.01227e+06	943696	991829	937739	941595	900149	1.00137e+06	833995	988065	1.03177e+06	945823	888459	902738	948368
O45904	12896096	10922878	10895073	15360656	14653160	13800775	20952130	17886104	18874508	12999249	13427726	13480249	12623052	13147024	12850799	15809016	15924828	16199971	11747261	12821683	11267298	13255992	13052807	12988130	17770802	18825618	17698192
O45924;Q4A1S8	2.25039e+06	1.73716e+06	1.80013e+06	2.00859e+06	2195473	2.10661e+06	1.29578e+06	1.3339e+06	1.05467e+06	1.76563e+06	1.8041e+06	1.99203e+06	1.87776e+06	2.17608e+06	1.96231e+06	1.5849e+06	1.60197e+06	1.62091e+06	1.99459e+06	2.12036e+06	1.86673e+06	1.92721e+06	2.1449e+06	2.11558e+06	1.45893e+06	1.56623e+06	1.28641e+06
O45933	282459	249357	246790	224041	207393	200997	288884	229125	285854	210891	252787	220838	237387	200605	211706	248080	226496	223149	217814	205095	212832	187447	184976	233530	257062	280404	288520
O45934	1.49546e+06	1706425	1691617	1.79202e+06	1.91104e+06	2.0907e+06	1181583	1.39471e+06	1282576	1.93494e+06	1.76598e+06	1874967	1945233	2.35959e+06	2.07064e+06	1.41664e+06	1.41674e+06	1.26316e+06	2.11229e+06	2.11525e+06	1.85076e+06	2.26528e+06	2379097	2234620	1.40767e+06	1.37217e+06	1.42299e+06
O45935	132683	138040	127951	107232	119619	399750	202135	224156	262218	100242	135248	102483	146877	131673	130251	185356	158380	181244	74961.5	100620	108773	81438.8	118625	129868	181676	184701	231788
O45936	19970.6	24001.8	23306.8	46651.6	45897.9	52476.5	50370.2	53381.2	60214.1	19674.7	30614.5	32270	41702.9	44218.7	14006.1	54962.2	52454.3	43314.2	8680.01	25212.7	23367.3	45904	18835.6	18058.4	53045.6	47209.4	58882.4
O45941;Q9U3R0	364471	98301.3	291518	950200	993570	845297	2.11565e+06	2.14709e+06	1.88903e+06	205972	425622	412335	796805	1.66439e+06	939830	1.85734e+06	1.90759e+06	1932590	275607	243993	144844	994524	1.32944e+06	871404	2.2966e+06	2.45591e+06	2.49678e+06
O45943	2.24146e+06	1.81166e+06	1971041	5.12925e+06	4.37842e+06	3699960	5.21632e+06	4.0681e+06	4.47897e+06	3.57647e+06	4.3126e+06	4.19758e+06	7.74652e+06	6.50117e+06	6.93041e+06	6.68805e+06	7333911	7318228	2855285	3.3663e+06	3009316	7.2629e+06	5.88482e+06	5.77769e+06	7.33367e+06	7.60396e+06	7.65728e+06
O45944	293688	329862	835473	722966	762111	716781	1.35719e+06	1.57508e+06	1426145	506598	733692	836008	828797	936129	857263	2.02228e+06	1.87724e+06	2046923	647054	1.14693e+06	725149	1.67411e+06	1.82668e+06	1.85548e+06	4.08669e+06	4.1311e+06	4239224
O45946	20463356	21977426	26296526	15227762	15852560	17014822	9380606	11821165	9972452	17428264	15675269	16294055	13697643	16880844	14087545	11723708	12216486	11221899	16833778	19624634	18863722	15366984	16461722	15684744	12607762	11464987	12639222
O45947	78948.3	37323.8	35016	55184.2	63702.4	65238.3	58454.6	55245.4	35737.2	36445.2	89767	98989.4	64564.1	60637.8	79951.5	52610.1	82720.2	78600.8	59702.5	46330	70633.4	28431.5	66109.9	33680.2	89526.9	70001.3	61994
O45948	94211.4	165748	344252	137822	392395	291528	399992	443186	452923	371262	522775	488438	394413	147738	288065	251705	476390	662294	241662	604154	307961	330780	349080	239788	697467	663315	746680
O45952	334910	304301	317754	290208	289398	320559	337259	413827	502229	264267	227265	195058	291979	281237	280390	309277	340843	325452	168821	204470	216626	233010	273460	293406	361092	347358	300989
O45962	44410.2	38491.3	39351.5	72257.4	48216.4	46157.1	38986.7	40560.8	35557.9	25615.1	37888.4	39900.5	47036.9	49644.5	47229.6	47924.7	51602.3	59239.4	37645.5	33070.4	34767.7	45566.1	51847.3	47918.2	38312.4	43226.7	46706.6
O46009	238556	216891	200005	481516	564016	511502	176851	198562	125188	184078	200272	189138	300810	414529	341046	190294	226356	169322	279391	290340	202286	425316	550183	465544	178908	199559	130991
O46015;Q7JKM0;Q7YTU0	2642836	221933	3803031	2.6519e+06	537991	444655	2465653	2665057	2.72571e+06	3.43101e+06	2825564	3329965	2.70919e+06	1.33577e+06	2.79976e+06	2700408	2.89134e+06	2793091	3.30488e+06	3.4913e+06	3.06335e+06	1.1722e+06	2.388e+06	3.34773e+06	3.41792e+06	1.72361e+06	3241250
O61196	219864	204121	202055	492059	429453	434642	317980	281049	193957	371169	358022	396540	417545	475892	431996	403881	486024	382872	298832	307266	250115	450380	427144	446094	685049	611206	569798
O61199	2828395	2700188	2.53336e+06	2810024	3.19247e+06	2.99215e+06	2.01839e+06	2.14953e+06	1.82358e+06	3068187	2.90935e+06	3.01902e+06	3.03109e+06	2.85594e+06	3.26725e+06	2723957	2.83534e+06	2644980	2.91115e+06	3192809	2.9233e+06	3090273	3.17284e+06	3.25454e+06	2.53739e+06	2665707	2.19734e+06
O61206	672515	552790	86333.8	165561	255540	163433	92155.8	116433	611197	90282.7	127828	90461.9	101242	881003	68151.2	268523	80186.2	79087.8	80165.9	50170	80453	879398	874267	873445	120602	104208	106656
O61209;Q9N3I0	251865	74305.8	67397.2	261491	200755	190077	379000	397106	357201	128234	105448	63142.3	103261	75265	86772.5	305942	321391	235453	127147	93376.2	119784	156996	146374	161718	442094	536336	463708
O61217	636084	440090	469093	397193	437666	398261	315218	201400	275658	398903	609733	518307	283448	242076	347944	234670	218552	247803	305587	472767	504525	255048	287508	326742	272887	269622	257723
O61219	1185332	1.08921e+06	1.17673e+06	885448	879318	868933	1.00719e+06	906873	934915	775370	815697	824212	805493	779026	878545	787496	953915	998610	738287	935005	885598	890605	943345	958097	918521	997290	1.04446e+06
O61235	1.39208e+06	1.09868e+06	962431	2.23474e+06	2.2417e+06	2.31705e+06	1.93271e+06	2.22167e+06	1696458	1.60784e+06	1.39181e+06	1.44156e+06	2.10022e+06	2038381	1.91366e+06	2.1847e+06	2.27364e+06	2.04988e+06	1366222	1259655	1.03271e+06	1.76453e+06	1.86426e+06	1.81529e+06	1.816e+06	1.91918e+06	1.69822e+06
O61394	89387.1	87935.6	91325.6	117409	82742.1	86677.6	240625	103375	95702.1	100750	194001	112345	121595	76577.5	130741	131109	83667.9	102469	123307	104035	140116	147985	97891.8	128080	145271	117546	169327
O61521	794160	691485	731959	NA	NA	NA	NA	NA	NA	560829	868627	848496	NA	NA	NA	NA	NA	NA	575424	736665	855652	NA	NA	NA	NA	NA	NA
O61522	1.41981e+06	234818	202383	243056	1.06075e+06	352653	331429	263280	259279	391456	443001	570374	387383	353469	342284	553967	648305	2.23728e+06	353732	366429	304177	404395	425294	450098	584386	1.10381e+06	591228
O61524	294057	448750	440083	206867	203179	245705	314476	391176	415327	37828	654854	368236	260861	383234	336013	385302	276707	260932	470477	406512	371067	437358	298349	65053.3	328734	269292	464884
O61528	5415089	4.83733e+06	5950765	26918022	29158292	24950776	1.40718e+06	59514564	43452564	11361587	9120360	6726375	16793412	859274	13148850	26033180	37916224	30337116	16167702	15084479	9781010	18810020	18254870	20743772	1.7532e+06	53753284	46177560
O61708	1.15404e+06	1.16913e+06	1.17991e+06	954031	1073420	1.00732e+06	915256	809938	784959	844400	905787	790275	1.0392e+06	828873	944478	721682	722304	776280	915231	797772	783722	903202	777581	872737	696531	696285	641597
O61709	260762	322856	347185	244905	259415	270176	215313	229155	210560	441516	358094	380230	289857	293178	311213	271128	312052	291786	384506	398412	415616	327720	341129	336828	300841	271364	275566
O61710	156168	125676	114228	134151	127847	124285	114771	119754	103808	179663	177216	226911	178477	170526	178065	176360	172536	183652	129901	185857	155255	165100	164822	191196	174500	177436	151431
O61711	131084	135580	150579	98167.6	135960	126490	52342	51491.8	68155.4	100317	150653	105877	87095.5	112704	98646.9	85396.5	102954	82566	99070.6	88164.3	92880.6	115286	131360	130186	55726	50149.3	75818.4
O61741	395424	358815	356979	425572	391112	390935	381092	425024	349232	431649	453466	460996	442241	459755	436031	441262	505145	461351	402705	429279	440963	452064	485133	440444	459115	467799	506138
O61742	1.1508e+06	1.72246e+06	1944412	1.75645e+06	949379	1.11579e+06	553674	1.33629e+06	992338	1.41282e+06	1.5769e+06	903780	1.72376e+06	428559	1.57313e+06	1.09675e+06	1.59314e+06	1.12909e+06	938728	960891	781942	936465	938864	936612	1.90485e+06	2.15255e+06	1.02097e+06
O61743	133938	119396	148068	112492	208259	146234	202015	180906	129797	71912.1	109563	85488.8	113326	101277	121412	90048.4	191678	182631	94368.5	100714	69769	162323	94503.8	147373	143773	143589	115861
O61749	479727	560491	547579	322826	322735	363098	237296	266055	283436	320661	428828	387433	329135	339071	352670	272279	271280	263608	344514	380626	369963	321576	333342	336879	263992	241246	293189
O61786	136918	171231	148185	287970	222373	286713	458196	459816	598782	179718	228336	218301	213782	328909	230869	270888	289889	252692	184269	244024	219037	291437	259423	296237	326458	250001	272667
O61787	160964	128483	124171	258172	269643	256754	473359	397590	469521	138267	178620	188532	196505	245799	200081	267651	265894	265526	123826	193368	164420	215489	250141	240638	215191	277173	290954
O61788	75281.2	72545.1	57784.8	102322	134182	177651	184190	180090	225351	167871	167415	87433.1	83480	66648.9	53281.7	228717	161617	145928	13623.1	133299	126775	91576.5	83697.5	109432	51921.1	166125	97981.8
O61790	10964711	6.71789e+06	16895762	14596967	784157	535549	14398456	1.00414e+06	530853	2.35383e+06	14236079	17276750	11918857	17370820	7143835	574048	14153556	12408067	5.94428e+06	19435766	13160594	15839973	16238128	11151626	457717	13423160	599237
O61791	301982	238553	338815	246191	223879	225284	177044	188692	169390	283621	341764	208627	270726	192693	268986	200871	200391	232202	301021	180867	281787	263796	255762	248517	266934	191156	171327
O61792	1.69146e+06	1.78924e+06	1938602	1.38183e+06	1.44228e+06	1.37119e+06	1.46463e+06	1.4228e+06	1.55937e+06	1.34325e+06	1.45948e+06	1.28514e+06	1.47901e+06	1.54627e+06	1.59392e+06	1585738	1.47387e+06	1.51048e+06	1576509	1.6531e+06	1.66648e+06	1.47025e+06	1.37508e+06	1531257	1.5144e+06	1445016	1583055
O61793	580166	441870	474635	343193	415831	444150	298953	350422	382793	320993	389532	348196	386754	331282	343163	353647	302449	297646	355479	392703	346043	310775	331167	362804	322199	337619	356880
O61794	398073	271927	406144	317570	554741	367626	230363	250838	201936	725025	246864	425055	212675	334688	223757	242182	313504	238691	762488	336833	393335	242838	449468	442451	347315	436135	286612
O61815	753009	837338	1.10313e+06	696402	446507	842084	450031	544712	460355	842220	657089	607314	645092	361569	576024	536023	566972	531335	806365	938666	980904	640805	350182	598047	569740	452462	467598
O61818	317451	338261	330256	251473	264393	244808	224027	224539	189538	419452	387406	392108	302633	334389	298114	232525	278091	259009	371009	410703	380591	304170	336551	310131	273540	284321	263083
O61820	1.01853e+06	1.14114e+06	1.18126e+06	894872	828618	944499	759226	993743	900923	961962	1.00193e+06	1001816	914945	1.08585e+06	885883	948808	926046	856932	953399	1.00085e+06	1.04869e+06	901773	851024	924532	878824	770034	935954
O61845	362569	542441	652856	380654	402099	565559	295372	397743	339870	567412	503742	572651	470759	573183	496740	392820	453890	382824	588997	595107	516097	634606	679051	611939	496175	372132	426921
O61848	1.24844e+06	1.28359e+06	1.13898e+06	1.70451e+06	1765800	1.85695e+06	2354443	2.02767e+06	2.72056e+06	1.26113e+06	1.52898e+06	911868	1.42021e+06	1.44749e+06	1.73151e+06	1.77157e+06	2503046	2.02968e+06	1.09905e+06	1338315	1.15707e+06	1.25808e+06	1.22502e+06	1320111	1.92273e+06	1.65289e+06	1.59302e+06
O61853	53361.3	38353.3	46808.2	355079	317426	318841	1.4746e+06	1.94354e+06	1.18364e+06	54820.6	100492	58605	274185	190120	290985	1.22442e+06	841285	2.54801e+06	66190	183488	77924.3	371939	420028	262156	886686	1.54041e+06	1.37392e+06
O61856	840494	768248	865612	612052	609706	731990	481762	532900	541618	694042	692102	736646	615220	701796	663116	432192	448874	421866	707263	889190	680634	658373	776888	681830	491287	415028	470446
O61861	713422	583242	584091	804330	869308	802332	820179	751996	781258	534266	532776	498373	714600	736390	715080	621134	676928	651200	546807	520212	515620	619049	722373	800483	705784	715185	789152
O61874	1830685	1.89464e+06	1.7499e+06	2.6577e+06	2.42028e+06	2.54137e+06	2880466	4244021	2.81452e+06	1.30533e+06	1.35737e+06	1.5237e+06	1979879	1.88806e+06	1.99113e+06	5544550	4.8981e+06	5013665	1.20419e+06	1.40551e+06	1.23553e+06	3788212	3.35655e+06	3.69054e+06	6785718	6287882	6.75056e+06
O61880	1.14435e+06	999622	983020	3.24247e+06	2908651	3278882	5695219	4320407	5.64128e+06	1.18447e+06	1058922	976605	1.44864e+06	1.25177e+06	1488063	2309898	2.09777e+06	2.29529e+06	1.33548e+06	1.03294e+06	960751	2.43914e+06	1.90671e+06	2.29506e+06	3.6379e+06	3367675	3.65559e+06
O61882	187157	275582	168108	145844	119159	131959	131961	159097	147811	140647	148285	162926	149772	118365	170051	147524	116815	161484	127827	152327	147751	167464	155146	192557	163349	169584	210424
O61887	213905	152451	224489	429815	397710	394970	455772	582644	709438	311374	330465	182389	414892	493778	417758	542874	403348	545177	296546	245669	295662	516422	585898	501395	702012	669891	638147
O61900	89163.4	83314.4	99921.2	97549.6	93142.9	78606.4	121824	133236	106806	109292	90851.2	71438.3	93005.7	93491.8	71481.4	122407	115074	103698	70824.5	77480.8	77138.4	68198.6	69594.5	74419.6	95547.8	122781	148706
O61907;Q76NP4;Q86S28	396711	183148	371247	272447	390871	170323	369695	380467	524049	209135	229300	406708	259611	360316	285822	256735	285192	318444	190715	199341	263567	304190	343483	284605	430480	414140	547223
O61931	239043	273666	228803	759116	712815	642807	1.36948e+06	1279816	1.45849e+06	208458	311903	287346	433887	470537	378800	762711	911549	810658	234425	418145	241594	417908	554677	426464	1.02838e+06	958853	926650
O61955	2.31645e+06	2.36035e+06	2.59264e+06	2.50222e+06	2.53884e+06	2.44198e+06	1.76887e+06	1.95316e+06	1.55908e+06	1.71766e+06	1.42982e+06	1.42884e+06	1.87139e+06	2.18282e+06	1.85261e+06	1.9008e+06	2.10947e+06	2.01966e+06	1.72777e+06	1.72053e+06	1.84317e+06	2.26203e+06	2280532	2175920	1.96619e+06	1.82798e+06	1.63973e+06
O61967	318487	321829	320734	499160	482925	488829	548162	577200	628268	317051	352102	266368	481915	458870	447762	467567	509306	493305	351783	407895	325982	433276	479952	484246	540566	575265	572012
O61977	835180	708859	683061	1.41012e+06	1.57553e+06	1.56383e+06	2384890	2.42744e+06	2.32252e+06	897618	972371	846626	1473017	1.53829e+06	1.52411e+06	2.10859e+06	2156087	1.89215e+06	1.08411e+06	936571	750096	1339662	1.32898e+06	1.15572e+06	1.87345e+06	1.97094e+06	1.71752e+06
O61980	160816	158894	164615	194062	201948	211504	286428	339087	368743	189565	204788	204049	172273	205549	156317	233831	169661	177598	139596	197296	96396.4	173314	142061	151626	372263	240052	412570
O62024	38678	26425	35307.7	164366	160086	148209	177001	221365	181363	51101.5	57065.9	45317.1	179723	286374	187097	233180	255137	232646	110512	109263	100833	364978	461424	403641	675873	681080	757999
O62053	304239	238405	207443	1.02321e+06	1.33518e+06	1.34131e+06	2814035	3.93696e+06	3.51337e+06	720524	526834	694499	736864	1.15994e+06	826559	3.11075e+06	2812294	2.94974e+06	1073655	617767	787730	915088	1.33463e+06	1.21628e+06	3.60267e+06	3.59756e+06	3922910
O62078	77215.9	93645.1	45746	41996.1	63622.4	86799.5	53710.8	49719.1	49919.5	76974.9	64832.5	77309.5	62927.7	63528.3	84180	44422.1	48142.5	47697.6	86396.2	82025	59898.8	77965.5	43167.2	74061.3	37750.6	40188.1	26093.7
O62102	2.57453e+06	2.0946e+06	2251876	2.14578e+06	2.08058e+06	2.02797e+06	2.4365e+06	2.26854e+06	2.22766e+06	1.57495e+06	1.91102e+06	1.83867e+06	1.99779e+06	1.88058e+06	1821371	2.08819e+06	1.94088e+06	1.99136e+06	1.50354e+06	2.00824e+06	2.04847e+06	1.80646e+06	1.8855e+06	2.00296e+06	2.0771e+06	1.96647e+06	2.02573e+06
O62103	131828	99867.3	111050	121335	129407	122670	83052.9	87774.2	45133.3	57414.8	80753.7	58425	89334.4	98486.7	76744.6	60453.5	111407	125000	77431.8	97237.9	87906.1	119319	162058	78082.6	73219.4	84020.6	58511.5
O62106	3.2546e+06	3.19553e+06	3232792	2.30628e+06	2.30038e+06	2345473	2.13448e+06	2176699	2118253	2.41085e+06	2.5712e+06	2615468	2157685	2.00921e+06	2034114	2.17758e+06	1.94246e+06	2.03025e+06	2.43194e+06	2.62175e+06	2.80367e+06	1.79462e+06	1.85339e+06	1.8151e+06	1.92265e+06	1.81396e+06	1.99282e+06
O62107;Q564Q1	1.68783e+06	1.19846e+06	1.10671e+06	1.22616e+06	1.1031e+06	1211088	732219	669014	619029	729236	807798	763619	786505	753755	817290	654790	731933	661657	696905	782387	739825	872572	896239	992010	703458	764652	710911
O62122	506153	436619	428251	513447	531112	522770	237934	432844	170119	459477	386535	408833	487550	444146	443414	349704	343036	344975	382706	465634	412714	469512	495807	387440	301608	284664	206365
O62136	235164	225061	192953	254214	296030	248073	133358	164429	150782	141844	154919	120756	278356	293254	280993	272277	260993	245932	159405	153020	169469	300772	293936	343934	212147	225397	215618
O62137	135421	304576	316872	832914	888539	749570	1.00566e+06	1.02353e+06	895372	436637	367086	174777	488985	415605	478356	609850	639339	627693	482662	414769	370997	502245	496885	517192	974952	1.04485e+06	969850
O62138	131194	123650	119814	863554	728915	62171.5	NA	40803.2	NA	133215	44025.8	267472	43875.7	285064	257120	NA	1308403	1.17134e+06	76150.2	569413	209809	636951	602742	NA	17936.8	1.90274e+06	NA
O62139	779008	603885	677157	669095	662862	740107	680645	555083	635388	922091	609676	809234	580176	594087	533853	814961	659639	670466	738338	574671	541891	630541	576440	580404	522722	578760	644812
O62140	1.17612e+06	1.07012e+06	1175994	802620	693038	856190	489192	390629	580879	1.11761e+06	1.02293e+06	1.13357e+06	840408	1.02026e+06	861918	607714	590427	513778	998974	1.15203e+06	912416	884015	969927	726751	630462	614992	768388
O62146	908582	1.07242e+06	1.09078e+06	1.63138e+06	1.64117e+06	1.75779e+06	2015645	2.41316e+06	2092653	1.5725e+06	1.75591e+06	1.71403e+06	1.37464e+06	1.75569e+06	1.41545e+06	1.58625e+06	1.86464e+06	1590505	1425292	1.6506e+06	1.38825e+06	1422142	1.49886e+06	1.315e+06	1.73768e+06	1761825	1476809
O62149	29792	NA	NA	27037.3	22723	29184.9	57644.1	67473.5	58051.8	43748.8	55379.8	55773.6	67439.2	111969	65590.7	99261.1	108902	102349	45285.5	49071.1	43784.6	67703.9	77146.7	83026.9	118005	106361	107613
O62183	233361	265021	281984	188246	227581	208503	241772	217535	236618	186199	197329	191882	190520	267762	218456	155170	197008	204488	182770	224696	211273	194400	180652	197576	189806	204888	184384
O62191	7047803	181673	4585658	3.21942e+06	4.68608e+06	447164	265805	227608	3.37599e+06	4279741	1.65613e+06	2587608	3942819	214567	4.74848e+06	4359312	2.20181e+06	3.58388e+06	196050	2.31185e+06	4267096	4.13881e+06	2.62898e+06	364165	3619149	3.57626e+06	253313
O62193	150337	149006	145999	95167.9	88469	104611	127331	158498	193506	99449.2	107449	86052	104721	121762	105666	98688.1	108414	105596	98661.6	107791	111833	110577	98788	107462	136362	109477	135409
O62198	1148653	1.33204e+06	1108708	1.23921e+06	1.24525e+06	1263768	1251984	1306206	1.19755e+06	1.27489e+06	1.56892e+06	1.32736e+06	1.45325e+06	1.28971e+06	1.20249e+06	1.31012e+06	1.43754e+06	1.36888e+06	1.15635e+06	1.32271e+06	1.11946e+06	1.31438e+06	1471837	1.25959e+06	1.4867e+06	1434658	1.33392e+06
O62213	1.03776e+06	1108071	1.00226e+06	871311	874774	909631	674243	789881	611943	1.03518e+06	922177	911600	770798	692719	768938	671363	745458	649393	1.19566e+06	1.01143e+06	838229	857784	962089	942063	964854	873711	827433
O62214	114383	104903	95422.5	42382.2	38053.6	41900.1	32073.2	32068.3	32081.6	62304.9	67916.5	63690.8	44053.4	55326.3	45074.2	38017.6	41059.6	46239	61049.4	62589.7	69901.9	32660.9	47969.9	40043.2	36633.1	31970.5	36910.9
O62216	261860	244973	274510	257950	306684	262490	199771	162991	166093	302061	267983	315760	225492	217159	220272	220929	206724	226885	177296	280089	304150	180190	251019	219365	182346	214114	183269
O62218	441086	693076	704619	551963	535055	781123	586138	675002	733903	671079	712893	795106	629012	936576	719695	637693	715897	613370	738433	722454	676134	836534	730286	627902	591292	439302	597526
O62219	146685	138398	134446	133553	125912	132647	121120	134365	145176	113739	113897	106090	108794	74594.1	97780.3	112385	91217.1	85568.2	197407	88428.9	116307	87592.2	89965.9	90676.8	105492	116780	110940
O62220	437542	552758	650271	395634	356964	477393	838910	1.20465e+06	1.58884e+06	748014	672911	627524	511670	478075	617625	507746	568168	557579	584592	664508	640510	504909	539785	543998	1.27408e+06	963682	1.41254e+06
O62236	192611	170130	175812	218639	229746	220469	276684	304062	288708	184781	184066	183325	226410	178951	217987	255674	239885	245778	244174	199050	174722	207436	248271	254392	290056	291399	279955
O62238	61857.7	160059	82373.3	73375.1	89776.4	118271	103208	89541.8	NA	69614.8	255288	70325.1	34009.1	14562.7	76811.1	NA	71312	83876	65437.3	45472.1	49422	40655.4	NA	41260.6	55287.1	57082.1	87616.9
O62244	151442	153876	116051	355999	520070	572640	533372	740116	766222	190833	221921	131198	285273	808868	324902	1.22959e+06	687066	579605	789118	379039	330041	448326	595146	619832	642948	740577	722858
O62246	890928	868335	870371	775764	802197	776915	797556	835554	876281	871058	828230	854865	824967	839847	801932	782442	808109	799845	846699	780921	799762	814102	866874	819044	871413	847313	869427
O62250	600913	504791	557198	519721	473332	492051	475551	461676	439536	553290	545588	235147	500591	537105	498617	489256	515345	483631	652602	607663	573941	561759	522581	532009	432484	437323	442779
O62252	176072	168304	155422	136823	144072	129564	157637	135341	169854	186390	171273	195396	147511	165572	156034	129821	146771	159023	127973	163173	158716	127456	144003	96611.2	138847	137318	135400
O62258	213728	196051	263763	185228	105654	182331	190041	92299.3	181632	208472	214740	230704	157884	206672	192986	53989.1	71409.2	142736	256323	266850	227046	211018	171307	236183	210536	216374	211445
O62265	509629	551584	561291	567299	517668	671256	384228	502359	466060	604504	766179	686867	824794	940682	806414	610156	558804	498310	644924	762336	643442	972970	954180	936149	596821	563073	592690
O62275	646000	655846	746952	597082	626283	726061	504514	584269	510515	704404	652734	708547	582196	658122	578725	737319	804863	719512	672620	667106	693437	663513	703503	664276	607164	551791	596758
O62277	5.06796e+06	4.00403e+06	4.04707e+06	2.47646e+06	2.55223e+06	2.71427e+06	739284	598965	740343	3.07852e+06	2.85206e+06	2707426	2.37295e+06	3111183	2881251	726807	848661	670288	3.46332e+06	3.48316e+06	2.94887e+06	2223114	2.68686e+06	2.60777e+06	656909	621307	522988
O62289	1.18702e+06	1.05823e+06	1.12487e+06	10842495	11856168	10869192	37713144	43674464	38563080	2685308	2734482	2.54461e+06	6213082	5.53921e+06	5.94737e+06	28207366	31203250	29228756	2.25536e+06	3044673	1.98441e+06	8038676	7.63782e+06	8917150	31880088	35387440	36995468
O62301;U4PEH8	73925.1	77860.9	85373.9	80819.7	68271.1	71986.5	80312.4	82133.7	93417.7	76072	79793.8	70389.4	87596.9	82390.8	96131.5	84396.5	105491	104340	65440.8	122549	73979.1	88753.3	98643.6	77705.7	99766.8	99644.7	77563.7
O62305	484689	382359	417007	496832	502498	483600	482962	431931	433084	425178	413558	396289	386842	340739	405240	359326	413608	418401	342442	436642	400068	396533	422328	418308	433039	445630	423769
O62325	290828	332157	355837	127770	120633	133982	64854	99844.3	96923.9	92206.9	151837	200795	125242	223809	151885	100596	126217	200775	251542	58433.6	169656	63044.3	8004.75	553334	91028.7	90577	96030.8
O62327;U4PB05	2876011	2.4248e+06	2.46114e+06	3.0474e+06	3422634	3.16867e+06	2.7409e+06	2961605	2.52311e+06	2.94423e+06	2.70503e+06	2661073	3.16775e+06	3157174	3397351	2926290	3.26423e+06	2.99604e+06	2.76761e+06	2.74312e+06	2.45545e+06	3021812	3241135	3.00299e+06	2.62654e+06	2.71282e+06	2.42094e+06
O62332	4.03093e+06	2570000	3440439	4281727	3.37671e+06	4.50886e+06	2741192	3544732	2.92386e+06	3.4234e+06	4.08383e+06	4.29986e+06	2.67054e+06	312450	2.22472e+06	3.72813e+06	3.71232e+06	3.09486e+06	1.62805e+06	542862	1.82493e+06	788482	3.3289e+06	2.39572e+06	4265659	3778015	3.24598e+06
O62334	2.25471e+06	2.27037e+06	685700	1.22678e+06	3019652	2.48406e+06	2.11411e+06	2.68406e+06	2.01884e+06	1.45714e+06	2.66921e+06	2.65046e+06	1.8729e+06	398488	2.42825e+06	1.78001e+06	2.01471e+06	1764700	3.65964e+06	3.26247e+06	829760	2266142	2472732	2243529	1495369	2.21551e+06	2245992
O62336	319019	320837	342116	287397	268238	256443	248776	193749	280396	167170	257141	250588	275611	214588	256526	298135	285565	332343	262416	274442	296532	243894	270575	241383	261987	278319	281784
O62337	4465411	4035577	4358076	2.98532e+06	3.53671e+06	4210698	2.09614e+06	2.23941e+06	3.35083e+06	4784076	4153369	4.12845e+06	3566626	6726505	3.17605e+06	2503351	2.24651e+06	2.22172e+06	5.42656e+06	4.33713e+06	4.14903e+06	3.5387e+06	3.6846e+06	4209742	2.52268e+06	2.22202e+06	2.4058e+06
O62347	384150	538959	661688	946390	849329	1.06487e+06	917946	1.26153e+06	2424348	578530	1.5387e+06	813937	665897	1.87173e+06	669540	1.81786e+06	630834	748938	738885	1.09288e+06	1.3955e+06	772942	1.0612e+06	624710	671605	727488	1.11637e+06
O62349	122155	117932	122451	83250	70805.3	85673.2	104919	91429.1	116586	119420	131257	128565	119471	90259.8	105345	98649.3	77804	93561.6	148874	103542	113877	94184	80702.7	125505	99446.8	93563.5	101363
O62360	108753	101960	111325	70161	69404.3	97401.6	69874.8	67366.1	29408.9	96837.7	89434	81150.6	82043.9	85803.7	97093.5	67826	62019.3	64437.6	80287.8	53493.2	97543.5	65131.8	81213.4	77998.9	60781.4	28862.8	61613.5
O62388	3.07564e+06	2.43227e+06	2.59647e+06	1.71994e+06	1.9781e+06	1445792	1.1291e+06	1.27753e+06	901374	2.04296e+06	1.88101e+06	2.00349e+06	1.22805e+06	1.63577e+06	1.46274e+06	1.16828e+06	1.46116e+06	1.51758e+06	1.71884e+06	1803865	1.55757e+06	1.30649e+06	1.72346e+06	1.46618e+06	1.54745e+06	1.68902e+06	1.44369e+06
O62390	624792	451291	418201	2097995	2.09234e+06	2.14448e+06	3.01174e+06	3.38423e+06	3.14837e+06	437296	416941	388238	1.81995e+06	2.0993e+06	1.80922e+06	2847890	2.92294e+06	2685120	540763	615324	529643	2.39764e+06	2.40154e+06	2.45101e+06	2.96254e+06	3.04141e+06	2.83121e+06
O62415	1.83408e+06	1.35811e+06	1.42613e+06	2.01006e+06	2.80562e+06	2.20335e+06	1.31814e+06	2.42431e+06	1477697	2.08703e+06	2.30708e+06	2.34078e+06	2.84067e+06	3311267	2.84627e+06	2306958	2.25823e+06	2.09393e+06	2.56138e+06	2.81096e+06	1.94738e+06	3.88816e+06	4.14811e+06	3.89064e+06	2.92123e+06	3.09775e+06	2.58232e+06
O62416	98154.5	130447	167827	489719	591097	498124	160020	307895	209179	490850	318893	270629	547258	575079	528282	305209	320810	254086	252773	324889	258064	619230	652914	638337	205979	216095	341392
O62426;Q18553	125032	131063	128410	141478	151199	128499	286369	240972	232844	125865	208097	194128	162242	588737	690130	260403	645073	168786	212044	210551	184652	245435	323522	101468	175644	307751	215098
O62431	1.1641e+06	1.26168e+06	1.34846e+06	986756	967966	1123443	900846	917804	1.06385e+06	1.02736e+06	1.0098e+06	1.01274e+06	1.03441e+06	1.27913e+06	980663	997049	973616	946827	1.13767e+06	1107441	1.14185e+06	1.17532e+06	1.15818e+06	1.2126e+06	867800	857142	1094587
O62432	1.12758e+06	969996	1.19561e+06	620505	532869	543319	695011	562947	668952	1419360	1.56786e+06	1.56042e+06	551937	884044	686809	583213	597823	615958	1.03798e+06	1.27207e+06	1.04361e+06	525892	458279	533577	704638	618362	569211
O62436	932926	903081	995899	1053430	1.19297e+06	1.21673e+06	1.00185e+06	1.14491e+06	956325	2.13186e+06	2.32648e+06	2.20448e+06	2.0283e+06	2.2385e+06	1.9804e+06	1.59878e+06	1.63017e+06	1.32866e+06	1.8052e+06	2205336	1.91278e+06	2.21824e+06	2.18475e+06	2.0216e+06	1.59124e+06	1685018	1588410
O62461	616581	454076	475985	577012	317177	619519	522473	732977	619278	1.05592e+06	1.18944e+06	511122	534886	704407	769245	522747	856913	794119	506989	679394	1.09078e+06	728292	852598	682438	715304	728093	834958
O62477	314590	371654	314082	204302	195125	208965	171067	148561	148283	238225	267824	241407	235376	164955	222088	202519	198446	196555	271578	237566	269621	173990	160091	185533	155583	153877	154506
O62481	93332.3	89080.8	91647.6	123240	129578	136309	112844	126338	114789	110446	111858	101723	116062	137555	117807	119064	127823	113173	98346	100830	86227.6	121641	141826	135117	120766	122130	113834
O62483	53928.1	44809.4	51138.4	46011.8	40106	NA	53125.3	NA	90877.1	61156.6	68680.3	48810.6	46407.9	69189.4	50765.7	73954.6	57748.1	64533.3	68795.3	41696.2	55835.7	47816.7	49958.8	47400.8	50608.8	44403.1	66271.4
O62512	457286	491744	482164	424448	387773	457743	188581	354813	279098	495780	583926	531196	491976	589214	476672	397084	416003	388732	501426	537542	502862	510744	547849	513719	437487	420554	443653
O62515	470490	316175	353533	639923	713972	552000	401256	460622	391559	370807	379921	303664	490180	571114	496426	487711	526233	522194	299550	345849	284706	454429	547014	406499	483037	528508	465520
O62518	443297	467898	563993	475573	447262	562020	187614	315784	102193	414976	463232	409151	491994	233474	412147	359043	302135	269061	363678	216647	271347	599384	702137	534190	356670	432001	139952
O62519	77563.8	70045.4	66060.9	149316	157384	163817	216449	197793	217160	86578.3	86292	81657.1	158651	172539	153398	218043	217666	211691	96226.2	84308.2	75792.6	167854	169074	176418	216029	231714	218827
O76258	751449	2.31624e+06	3317949	4.42277e+06	1.25394e+06	4.32985e+06	3.4389e+06	5292651	5009249	3535295	1.9026e+06	1.00035e+06	4.49187e+06	517565	5956214	2899559	3.26294e+06	3.77028e+06	5.07806e+06	3813986	3.89538e+06	6328022	2.97349e+06	2.64235e+06	5.39097e+06	4.59084e+06	5.07798e+06
O76337	41477.9	101040	68508.9	99943.9	177259	98360.1	115236	143348	101201	57596.6	69578.1	71337.2	250777	NA	148913	2527.3	160460	75368.4	377919	85853	64848	250514	131553	232951	167673	156602	136658
O76357	34411.6	NA	NA	119026	153514	77329.4	504174	654508	462179	NA	NA	25562.7	NA	105685	51491.3	85100.9	126360	88164.1	NA	20318.7	136466	NA	NA	NA	184493	92984.1	149541
O76360	5013484	4770965	869752	849853	2544030	2.78665e+06	1.02382e+06	1.18464e+06	1.41124e+06	3.5391e+06	3997228	4392168	3039738	2.07782e+06	3063100	1.42566e+06	1.60828e+06	672477	4112573	3909017	833761	2898585	1.0426e+06	2.47623e+06	1.71462e+06	1.69956e+06	1077355
O76365	145564	183076	138935	128580	88104.7	134616	145692	69499.1	87920.7	96684.2	135157	160740	146099	173368	126128	114467	119750	179272	138649	124516	188917	181872	115197	107000	96732.4	107730	132962
O76367	3.42068e+06	3.16057e+06	3580298	5.0935e+06	5.34495e+06	5.09491e+06	3658007	4.22447e+06	4082285	5189910	4.83885e+06	5.81814e+06	4635402	5.55673e+06	5061452	4.66263e+06	5228065	4.74477e+06	5876575	5.46896e+06	5421883	6.01775e+06	6.59849e+06	6.30642e+06	5.5828e+06	5855701	5.14234e+06
O76371	2.25901e+06	2.58543e+06	3.14343e+06	2.97596e+06	3.12895e+06	3.21665e+06	3697922	4364404	4.02285e+06	2533857	2.23251e+06	2.12519e+06	2.26261e+06	2.7346e+06	2.36549e+06	2693129	3.06578e+06	2.8374e+06	2.57381e+06	2.62518e+06	2.56557e+06	2.56652e+06	2.95848e+06	2.84109e+06	3.61095e+06	3.27162e+06	3.09202e+06
O76384	147557	175393	189674	159003	142702	176377	129105	179104	167230	149030	157414	163194	160936	218691	164688	148669	192103	155345	166046	180878	167954	211816	250949	240879	197179	155895	176447
O76387	79464.3	77566	79067.3	78802.8	44577.6	48765.9	47245.8	60869.3	65195.6	63962.9	47713.6	56604.6	56651.4	100660	64968.7	46680.8	43102.6	41365.8	62153.3	60489.6	55816.7	60370.8	168232	66366.1	54011.7	40697.7	41272.9
O76388	116397	106915	104020	86013.5	81568.7	91035.9	48518.6	60309.7	49307.7	69579.9	65913.2	59395	56387.7	72993.9	71172	63717.6	63960.9	51466.1	78648.8	75564.9	78798.3	77310.5	91062.7	75927.7	68098.5	61747.2	41006.3
O76406	295937	299428	238674	184133	251652	223255	283675	214682	262920	194632	250627	200065	205913	107911	200528	232319	232242	241918	179028	188177	202870	152126	161529	140381	209443	241925	201467
O76407	484373	547354	603936	520275	455030	464001	381711	505415	419630	409448	407595	393306	320688	492564	385476	418921	488412	451447	492495	470671	480716	453861	465135	450724	555389	403283	445279
O76409	71140.7	63750.6	48438.6	102056	110323	119575	590942	336959	127178	181614	106247	88920.2	146078	267865	89847.3	227315	49647.9	312105	202612	114282	90690.5	143230	126830	60063.8	88412.7	271955	96030.8
O76410	100054	175860	216641	229274	156269	243759	165939	82874	123291	249803	248235	131910	259250	223112	196863	168786	162215	134340	158255	339090	241955	339252	422634	189984	141832	180950	174853
O76430	314952	249715	212970	106455	151784	207046	174890	269987	245655	266472	304622	202057	305951	364997	272944	166025	174145	178242	512529	374974	405216	372503	397278	294615	407218	431308	369579
O76447	375445	334328	396381	269567	246364	256531	322243	330571	388865	344927	213897	295810	246600	315263	269904	288808	305024	316743	208628	249123	302158	283796	259349	282622	380769	339712	338270
O76449	1.54246e+06	1.20758e+06	1.25645e+06	1.74198e+06	1.73279e+06	1.49805e+06	1.33227e+06	1.38801e+06	643983	1.25985e+06	1081779	1.75511e+06	1.33477e+06	2109295	1.63856e+06	1.51519e+06	1.76611e+06	1.6589e+06	1.08563e+06	1786588	942541	2.00844e+06	2.06057e+06	1.93934e+06	1.59807e+06	1.52325e+06	1.06379e+06
O76463	361833	308421	150665	229124	225878	385739	196438	200466	309544	482130	560919	515812	486661	554857	487728	480708	354391	366725	535990	366467	425228	440517	359813	522922	454632	350811	423783
O76512	640697	1.34948e+06	993204	1.34686e+06	1784032	2.11235e+06	666068	2.73468e+06	1.19763e+06	1.16071e+06	811269	366976	2354538	429344	3.05461e+06	913999	1072013	474937	1.43649e+06	1.77969e+06	1.18414e+06	2.94114e+06	1815076	4.10673e+06	3.50865e+06	2943209	999272
O76561	47726.8	42066	60992.3	33907.9	149379	29488.7	177796	189320	266308	93722.5	93587	71203.4	90877.3	74502.3	78114.8	107396	97080	114808	70594.6	71288.3	75652.8	74022.9	89782.8	63754.8	270394	240736	309970
O76565	186599	256683	245627	216467	198613	190492	291467	178859	230442	109724	196569	201915	84659.9	65898.1	97414	89979.1	78807.5	95036.4	146284	220173	167126	120298	98737.2	116689	144286	149900	143826
O76566	117029	75016.7	83963.9	189235	136644	188020	360026	362898	307792	129523	140478	109648	147523	185128	81193	260713	263216	279561	161555	165115	131068	167196	172158	75500.8	273669	320750	272824
O76577	2.69449e+06	3.1487e+06	3026846	2.24707e+06	2.3758e+06	2.46497e+06	2311705	2.74673e+06	2.76541e+06	2264912	2.33081e+06	2.27335e+06	2.41524e+06	2.26661e+06	2.68124e+06	2765997	2.70644e+06	2.71679e+06	2325769	2.50095e+06	2.55844e+06	2.58591e+06	2425403	2442314	2.7297e+06	2.36559e+06	2.76344e+06
O76606	256351	311883	313632	188788	206007	211323	152533	192653	159323	354025	342765	342254	245828	332259	255864	208555	235887	202874	363319	366203	338665	296653	306756	275758	231916	207910	215446
O76616	407169	1.16083e+06	466732	440142	462309	412368	548483	546236	545377	1.27184e+06	381907	1.54755e+06	406693	1.40127e+06	1.30237e+06	371296	1028402	620397	420344	1.41381e+06	454111	375394	334790	411795	1.2689e+06	692195	497013
O76628	75391.5	26947.9	NA	149833	69893.9	110064	207895	173200	222840	44317.6	47661.7	57080.6	84565.6	103856	143441	233977	209617	213400	65661.2	121719	134320	158536	130056	88396.6	255749	245343	221547
O76630	805843	729413	775730	577746	595687	671735	638997	592256	665435	669602	729553	726377	497012	820343	730882	716406	574442	608137	658090	801404	730963	564653	706368	769247	572404	558855	654047
O76632	28324.5	NA	33377.5	NA	NA	NA	26112.1	NA	21086.1	43794.9	NA	14481	NA	NA	NA	11306.8	NA	NA	NA	NA	41094.8	NA	28217.8	NA	25986.9	NA	27807.8
O76638	53196.9	217512	112370	127517	112220	96138.6	89352	83117.4	184705	70428.6	118236	NA	116284	25677.7	105904	119028	126655	82146.6	19349.9	200769	186375	126873	87447.8	76980.5	230028	153210	205644
O76651	302620	357739	307548	235212	283694	133595	338300	398788	274544	203822	218468	262119	252137	1.54234e+06	307681	277213	492171	423091	264263	476330	311440	767361	620327	623708	545005	686325	346285
O76672	186567	162237	147106	164214	208152	257592	689008	870915	824200	145812	167745	193742	188532	216302	190023	364368	398015	447113	106343	130242	109091	238795	233524	244291	1.00321e+06	930732	878953
O76677	119881	83018.7	83425.3	128042	87450.2	96446.7	111271	158224	123879	112839	154781	116700	109282	91512	103657	149744	193541	143966	71712.4	92370.3	120428	135113	117098	122673	246513	193830	186457
O76679	66784.4	28968.5	24785	36690.5	34545.7	33330.5	28446.5	32972.8	26589.2	34670.2	40314.8	41259.9	60706	70861.1	54145.4	87885.1	88443.1	95628.9	59377.4	23854.2	23233.9	73069.7	36452.4	76376	36676.8	38995.8	28668.4
O76686	95801	102368	105229	76780.2	77761.3	130053	79044.3	98563.7	101074	71883.9	93209.7	39258.4	78269.5	102217	104308	95279.1	70669.2	110909	97497.3	108358	67259.3	99941	155713	110996	85776.8	105797	130557
O76687	653927	488074	566679	625587	567629	630541	504193	559721	547274	520208	493718	552562	616929	696123	576487	482949	468431	494232	516209	585601	505010	646158	753410	661049	554096	516402	563476
O76722	117824	90192.2	95268.6	152725	150724	158325	166285	145606	131398	101786	93208	101983	124756	146381	129295	156285	153316	162333	115453	135663	120689	195306	194287	196750	199454	202824	145278
O76725	93528.4	94487.4	85796.5	76053.7	132404	129399	109188	65541.7	87217.8	81615.5	82169.2	85210.2	123127	108269	119294	191250	211737	187044	90833.8	120166	68889.5	88671.2	84815.3	97731.9	155448	176197	145245
O76743	422021	413005	424526	632686	562973	686416	766910	755218	564887	422983	406379	419234	485849	432661	412885	655876	679583	626810	423541	454072	420798	415055	430372	449113	581087	591081	700424
O76835	68197.4	75767	76923.8	96594	91496.6	105712	109590	111150	134615	79585.4	89902.3	87717.8	75157.9	118602	105250	74666	81556.3	74772	94887.9	86357.1	77193.5	97278.4	109073	99712.8	112324	89853.4	99255.5
O76836	528307	537553	563279	1.0672e+06	952461	1.07668e+06	1.79897e+06	1888429	1.96003e+06	485191	325661	483950	1.29859e+06	1.29503e+06	1.1697e+06	2.37664e+06	2.25689e+06	2.06967e+06	479950	503149	488235	1.47048e+06	1.25434e+06	1.37365e+06	3.34987e+06	3.04967e+06	3.46139e+06
O76840	1.29394e+06	1.14038e+06	1161124	2.11149e+06	1.29098e+06	1.41647e+06	2493153	2.50283e+06	2.47654e+06	1.51613e+06	1.09589e+06	1.43468e+06	1.08829e+06	1373871	1081420	1.39042e+06	1.43556e+06	1.61616e+06	1.0572e+06	1.12844e+06	1.21088e+06	1.0321e+06	1255516	1.08729e+06	1.64009e+06	1772721	2.09391e+06
O77081	243848	233801	230008	231032	211885	241131	169427	140972	158753	199916	194528	216853	230132	284833	244298	171756	216692	158467	258406	274381	191819	218417	176767	241469	174112	144464	174355
P02513	72827.8	70778.8	99954.2	600256	639173	503293	924388	1.6207e+06	1.07985e+06	170284	185106	116215	840954	1.18617e+06	648130	2.14118e+06	2.07894e+06	1790527	190097	450888	181124	945712	1.11507e+06	906078	2.47943e+06	2.31416e+06	2.709e+06
P02566	15559077	16572383	17496688	16749433	15384745	18762718	14627497	16847508	15642717	18565766	19853810	24577890	15935736	21589840	15986844	15959601	15457129	15649551	19386468	20243648	19409616	18192662	18359420	17971878	13248072	12663115	12219061
P02567	2.23242e+06	2111968	2.07679e+06	1.9732e+06	1.84526e+06	2.08355e+06	2903679	2358822	3267784	1735001	1.86571e+06	1.91904e+06	1.01253e+06	1.26982e+06	1.13602e+06	1.11052e+06	1.12947e+06	1.04938e+06	1.7339e+06	2.28238e+06	2.04864e+06	1.3786e+06	1461847	1.43086e+06	1.96358e+06	1.66365e+06	1.94897e+06
P04255;Q27484;Q27876;Q27894	10367134	13076492	14659899	7377209	5767122	8500561	24793136	35327032	48985212	17579086	17329952	15807111	11939643	13816764	12327843	14649208	14082322	14931651	15188305	15803589	17972256	10217430	10604617	11142467	36058824	27546438	44686020
P04970	7.33096e+06	6340442	5.845e+06	7.89117e+06	9205425	7692520	8230954	8953820	8.16732e+06	2743843	3.22224e+06	2.39877e+06	6.75852e+06	6300012	6756498	7324991	6.99445e+06	7067525	3390259	3114879	3.47219e+06	6726668	6.28476e+06	7.65704e+06	6.99249e+06	7046863	7173107
P05690	32405106	32154200	30729094	129961664	171010032	139719632	166249776	303467616	212403936	61709280	55222656	48465900	83175104	92908600	83051344	126376080	138456752	141091632	106436840	104753312	70070944	105020480	110123920	99481720	185216112	215055696	194293840
P06125	33919972	33713324	35102444	194630672	243170960	204719744	312768416	440742080	253439264	41704124	33101938	25560024	76189944	82850416	62767292	133421968	146291936	119291752	96257344	87161712	56708392	92127848	109543872	83747464	150743104	201424976	133912832
P06581	404568	426725	333088	158644	65993	99299.4	346693	185550	407077	316276	229628	198454	314859	347371	343323	456623	467280	434617	408170	311801	823345	346708	133532	394659	529915	486246	318063
P06582	118371	51903.4	82888.1	220781	235747	216021	398855	561237	396957	108081	128781	92913	359386	502636	285529	754697	903858	769786	135125	211888	95046.5	376185	479676	404267	1.13482e+06	1.04905e+06	1.14285e+06
P09446	32294790	32455702	36358052	23931684	23916552	25778790	20857774	22330756	22906528	29882682	26315502	27956590	24590124	28776986	25359376	23737444	23619008	23700724	28979524	30424392	29597618	25545444	27688380	25595270	23373464	21101678	22433670
P0DM41;P0DM42	827688	810074	806311	852247	911037	1805338	803846	827938	1.44415e+06	776214	919246	476423	952296	532652	568372	1291833	811665	740990	815440	395356	1.02733e+06	790218	1.26527e+06	1.34111e+06	746268	1.453e+06	1274606
P10299	3.01746e+06	2703121	3.25816e+06	3.60112e+06	3963145	3.64866e+06	3.53718e+06	4.3137e+06	3.58361e+06	2.99113e+06	2.6914e+06	2.63133e+06	3934001	4.64358e+06	3.52316e+06	4.41584e+06	4209928	4.26904e+06	2.51791e+06	2.71084e+06	2927243	3867953	4339329	4156107	4405325	4.67031e+06	5.15674e+06
P10567	20337026	17719370	17930776	20460718	20111404	19436756	21141112	18618672	19055032	17711194	19224998	18834966	17126360	18209460	17907938	18978270	18586688	18022074	15264104	18584810	16578749	16994400	17722150	16971594	16116819	17977026	14240665
P10771	596818	376094	457815	329274	205944	224449	2.3609e+06	3.05764e+06	3701233	1108549	984479	775799	716102	939324	936871	1.02276e+06	1.00722e+06	1.24901e+06	908072	750461	1.01744e+06	753365	827987	812200	3.54638e+06	3.15e+06	3807187
P10984	5.18132e+06	5.84978e+06	5.82499e+06	4.76283e+06	6.44636e+06	6250558	6020539	5.92425e+06	6.33902e+06	5793232	3.89505e+06	3.61072e+06	5.97904e+06	7.16824e+06	6.75686e+06	6.10209e+06	5.90682e+06	5.53152e+06	7001519	4480762	4105130	5.95387e+06	5693859	5757161	5.68955e+06	5.50623e+06	5.5694e+06
P11141	7780114	6.93866e+06	6.77867e+06	5390765	6.34968e+06	5696504	4691278	4834863	3.83462e+06	12559571	13298802	13235267	10258942	10156706	11056895	7.98592e+06	7810965	7692553	12330631	13248365	13023317	9434385	10427646	8914779	7.21123e+06	6935065	6.06928e+06
P12114	227104	239789	283207	120012	77951.8	72437.2	128828	98017.8	36961.4	312948	321196	273203	97925.1	59630.5	97731	98394.3	99727.1	95986.6	250415	293610	227466	42829.4	59580.3	109567	128237	123148	136220
P12456	205716	315625	705736	284554	311696	518174	339645	396456	443898	714079	181388	363334	341854	257908	377925	495282	358503	354029	363835	317798	352521	344167	473471	365891	452760	382297	560536
P12844	4331961	6404662	5408506	10086269	2881493	9479410	14590541	6842355	5502519	9577281	6928525	9150623	6.13463e+06	8.37915e+06	7535406	8755738	9352164	9809006	7.22571e+06	8.31131e+06	7926216	6.27645e+06	6983918	6161578	4997773	8532418	2853257
P12845	2.37192e+06	1.96765e+06	1.98951e+06	2.02235e+06	1.81154e+06	1.90712e+06	2.71162e+06	1.64739e+06	2851737	1.88021e+06	2.23323e+06	2.18576e+06	1.85111e+06	1.45334e+06	1.44585e+06	1.9394e+06	1.57e+06	1.52323e+06	1.98483e+06	2382276	2.7973e+06	1.63004e+06	1.80399e+06	1.60732e+06	1.96772e+06	1824045	2.15457e+06
P15796	582208	701744	703500	396730	90235.2	334494	602900	758616	914609	662528	541949	594079	428648	651633	469407	444177	420086	393566	755766	626219	653354	474229	436553	512128	806596	684083	864194
P16356	520379	442289	393942	326578	554843	315577	235343	278336	242154	326144	367561	386255	381057	787194	518902	220198	277330	229637	651755	555007	358819	670473	544740	753203	330479	326473	307653
P17139	1.02512e+06	830197	812174	1.23312e+06	1.22559e+06	1.09543e+06	1.78107e+06	1.87034e+06	1.98387e+06	856172	864736	792741	740792	1.13294e+06	935571	873672	1.13339e+06	1.02478e+06	530609	821784	700443	895596	1.04442e+06	1.0019e+06	1.59083e+06	1.50109e+06	1.43269e+06
P17140	1.43869e+06	1.16913e+06	1.2419e+06	1811666	1.76337e+06	1.63776e+06	2652472	2.25952e+06	2.67197e+06	1.33006e+06	1.25373e+06	1.15868e+06	1.11834e+06	1.49255e+06	1.22064e+06	1.46107e+06	1.60299e+06	1.52888e+06	1.2425e+06	1.22299e+06	1.05734e+06	1.36215e+06	1486503	1.39171e+06	2.03757e+06	2.27246e+06	2.17237e+06
P17221	41628.1	27075.6	49490.6	27420.8	NA	25526	12633.3	23282.4	15670.5	34287	NA	40371.2	27934	33851.1	28879.4	19071.4	21079.6	11969.9	NA	24576.8	37309.7	NA	36747.1	NA	26773.2	17027.4	25607.3
P17329	18912298	16383767	16018536	18263420	20037994	17960236	11249704	10245045	8491774	28988580	29240408	28923344	27789274	29226660	28212068	19787964	18454616	17327836	29954056	30635122	26186912	32883192	32084640	31398620	15101674	17201986	13965969
P17330	2.48799e+06	2.1547e+06	2.42422e+06	2.83639e+06	3.67604e+06	2.98673e+06	1.54518e+06	1.62237e+06	1.41074e+06	4.75369e+06	2888400	3143089	3665366	4.28422e+06	4.06786e+06	2718516	2.5573e+06	2294837	5.43133e+06	4.07469e+06	4420065	5.50216e+06	5730541	5.28969e+06	2.38018e+06	2.87671e+06	2.26146e+06
P17343	1204916	1.10571e+06	1.19118e+06	1.47164e+06	1.38137e+06	1.34536e+06	2.23947e+06	1.92905e+06	2.30873e+06	1304615	1.24592e+06	1.18101e+06	1.20734e+06	1086015	1.24008e+06	1.4047e+06	1.47503e+06	1.50496e+06	1.1075e+06	1.20036e+06	1.17111e+06	1.21851e+06	1.20096e+06	1.31281e+06	1.79835e+06	1.86885e+06	1.8875e+06
P18334	1.08e+06	1.45232e+06	1.30492e+06	881785	819959	899887	1.07128e+06	910773	1.08112e+06	1.2342e+06	1095375	1.13132e+06	1.22606e+06	994357	1.51448e+06	1.10071e+06	1.00634e+06	1.08425e+06	1.56494e+06	1.67211e+06	1.36854e+06	1.62954e+06	1334390	1.21247e+06	1.11446e+06	992797	1076654
P18833	8995146	7.07837e+06	6916864	10334161	16513416	9381418	13297683	12821234	14445374	6.00213e+06	5.17044e+06	8.00001e+06	8.08178e+06	9882437	9308458	9552251	16402024	17406960	8604321	8.23525e+06	6.03026e+06	12343023	12153130	11908462	30116998	29533456	15093392
P18835	1.23412e+06	1.13398e+06	1.01162e+06	927150	713847	719520	1.21971e+06	1.00114e+06	1.18548e+06	1.06861e+06	1.32123e+06	1331433	998574	1570949	1.19868e+06	1.06562e+06	1085538	1.33697e+06	1.09939e+06	1.06864e+06	850619	1.08418e+06	929084	951476	1305975	1.23404e+06	1235275
P18947	27376138	24636336	27400676	140739856	182241328	146113392	176996128	333474688	177646752	29627066	25435058	19183544	53840664	57041516	44359788	99977120	116745128	89393960	61596700	65551224	40131148	70905976	80569312	56406812	124539864	153666864	96325976
P18948	22781282	22297154	23599358	135075248	149848576	154070512	322434336	407002400	304477152	53387312	47978820	40026224	90709488	96777704	78830736	196495856	215722272	193309536	78527336	82734632	58855108	105242336	117589680	108981592	277446080	285950688	288693824
P19625	10836692	10445832	10938238	12326236	12362556	11114544	11888458	9803144	9456640	11418939	11411198	11201249	9730395	9672765	10785736	10291510	10721485	10581006	10379677	11020781	9824243	9263362	9939101	7.64196e+06	9456492	9899760	8334440
P19626	3.42728e+06	3.47033e+06	3.16467e+06	2.7204e+06	2.87614e+06	3.22059e+06	2.88859e+06	2.31137e+06	3.18482e+06	4432155	3.99633e+06	3.129e+06	3540532	3.49545e+06	3.66124e+06	2.95008e+06	2587335	2.67379e+06	4044721	3.23527e+06	2893294	2.97168e+06	2856993	2740349	2.48244e+06	2.31536e+06	2.41211e+06
P19826	1.2863e+06	1.04208e+06	986276	957828	1.54829e+06	1.00747e+06	1.31155e+06	1.04666e+06	1.19881e+06	1266396	1.35906e+06	1.2375e+06	1.17757e+06	1.4326e+06	1.24251e+06	1.14091e+06	1.2009e+06	1.09286e+06	1.41737e+06	1.273e+06	1.01564e+06	1.22455e+06	1070551	1.30587e+06	1229056	1.23283e+06	1.00297e+06
P19974	9158599	11513958	12792530	9631301	9357240	10698846	6671681	8500530	7.48342e+06	20867246	18865822	19265816	13957661	19372262	15276707	11230639	12700159	11185335	19600748	19942696	18546858	18370226	19933640	18687472	13587924	11974054	12975060
[truncated: 3,575 more rows]
