# Supplementary material for: Aging-associated decline of phosphatidylcholine synthesis is a malleable trigger of natural mitochondrial aging
Source: Nat Commun. 2026 Apr 18;17:3589. doi: 10.1038/s41467-026-71508-7 (PMC13091796; doi:10.1038/s41467-026-71508-7)
Supplement: Supplementary file 4 — Supplementary Data 2 [file 41467_2026_71508_MOESM4_ESM.xlsx]

## Sheet: Tabelle1
Comparison (group1/group2)	Group	ProteinGroups	AVG Log2 Ratio	Absolute AVG Log2 Ratio	Qvalue	# of Ratios	UniProtIds	Genes	ProteinDescriptions	ProteinNames	# Unique Total Peptides	% Change	Ratio
C_01 / I_01	Q9N4J2	Q9N4J2	1.44606	1.44606	8.19192e-219	974	Q9N4J2	vit-3	Vitellogenin-3	VIT3_CAEEL	183	172.462	2.72462
C_01 / I_01	P05690	P05690	0.76597	0.76597	3.67575e-100	1073	P05690	vit-2	Vitellogenin-2	VIT2_CAEEL	174	70.0513	1.70051
C_01 / I_01	P18948	P18948	0.638567	0.638567	6.88495e-81	1056	P18948	vit-6	Vitellogenin-6	VIT6_CAEEL	178	55.6782	1.55678
C_01 / I_01	P55155	P55155	1.05961	1.05961	1.42439e-59	281	P55155	vit-1	Vitellogenin-1	VIT1_CAEEL	47	108.437	2.08437
C_01 / I_01	P12844	P12844	-0.128919	0.128919	1.25079e-54	593	P12844	myo-3	Myosin-3	MYO3_CAEEL	114	-8.54834	0.914517
C_01 / I_01	Q23551	Q23551	-0.0679305	0.0679305	2.18498e-40	914	Q23551	unc-22	Twitchin	UNC22_CAEEL	266	-4.59945	0.954005
C_01 / I_01	V6CLP5;V6CLU0	V6CLP5;V6CLU0	0.27142	0.27142	2.52388e-39	816	V6CLP5;V6CLU0	ketn-1	KETtiN (Drosophila actin-binding) homolog	V6CLP5_CAEEL;V6CLU0_CAEEL	197	20.6996	1.207
C_01 / I_01	Q17334	Q17334	-1.60823	1.60823	2.86843e-38	99	Q17334	sodh-1	Alcohol dehydrogenase 1	ADH1_CAEEL	20	-67.2	0.328
C_01 / I_01	Q19278	Q19278	0.827153	0.827153	1.22754e-31	147	Q19278	CELE_F09F7.4	3-hydroxyisobutyryl-CoA hydrolase	mitochondrial	Q19278_CAEEL	23	77.418
C_01 / I_01	Q9XXF9	Q9XXF9	-1.05331	1.05331	2.13384e-28	123	Q9XXF9	CELE_Y37A1B.5	Uncharacterized protein	Q9XXF9_CAEEL	26	-51.8138	0.481862
C_01 / I_01	Q9U2M4	Q9U2M4	0.50667	0.50667	1.17113e-27	185	Q9U2M4	Y38F1A.6	Probable hydroxyacid-oxoacid transhydrogenase	mitochondrial	HOT_CAEEL	25	42.0767
C_01 / I_01	P06125	P06125	1.25853	1.25853	1.9026e-26	191	P06125	vit-5	Vitellogenin-5	VIT5_CAEEL	35	139.252	2.39252
C_01 / I_01	H2L0J4;O16725	H2L0J4;O16725	1.27763	1.27763	4.83044e-26	108	H2L0J4;O16725	CELE_T07D3.9	Uncharacterized protein	H2L0J4_CAEEL;O16725_CAEEL	22	142.441	2.42441
C_01 / I_01	P18947	P18947	1.17188	1.17188	1.11949e-23	79	P18947	vit-4	Vitellogenin-4	VIT4_CAEEL	16	125.305	2.25305
C_01 / I_01	H2L0I2	H2L0I2	0.24568	0.24568	2.58472e-23	509	H2L0I2	lfi-1	Lin-5 (Five) Interacting protein	H2L0I2_CAEEL	140	18.5651	1.18565
C_01 / I_01	O01761	O01761	0.172183	0.172183	3.87442e-23	717	O01761	unc-89	Muscle M-line assembly protein unc-89	UNC89_CAEEL	253	12.6762	1.12676
C_01 / I_01	B6VQ59;Q19346	B6VQ59;Q19346	-0.0737925	0.0737925	1.27651e-22	208	B6VQ59;Q19346	CELE_F11C1.5	Uncharacterized protein	B6VQ59_CAEEL;Q19346_CAEEL	63	-4.9863	0.950137
C_01 / I_01	Q9N4Y8	Q9N4Y8	0.774689	0.774689	1.39524e-22	177	Q9N4Y8	nuo-5	NADH Ubiquinone Oxidoreductase	Q9N4Y8_CAEEL	36	71.0821	1.71082
C_01 / I_01	B7FAR9;D9PTN8	B7FAR9;D9PTN8	-0.497415	0.497415	1.37724e-20	188	B7FAR9;D9PTN8	CELE_Y43F8B.1	Uncharacterized protein	B7FAR9_CAEEL;D9PTN8_CAEEL	40	-29.1625	0.708375
C_01 / I_01	Q95YB2	Q95YB2	0.7204	0.7204	1.868e-20	95	Q95YB2	acdh-9	Acyl CoA DeHydrogenase	Q95YB2_CAEEL	19	64.7639	1.64764
C_01 / I_01	G5EBF3	G5EBF3	2.84518	2.84518	9.08573e-19	49	G5EBF3	pud-2.1	Protein Up-regulated in Daf-2(Gf)	G5EBF3_CAEEL	10	618.597	7.18597
C_01 / I_01	Q21463	Q21463	1.27083	1.27083	2.30962e-18	61	Q21463	asns-2	Asparagine synthetase	Q21463_CAEEL	22	141.301	2.41301
C_01 / I_01	Q17832	Q17832	0.353066	0.353066	9.25114e-18	383	Q17832	vgln-1	ViGiLN homolog	Q17832_CAEEL	79	27.7272	1.27727
C_01 / I_01	G5EET8	G5EET8	2.54964	2.54964	1.79407e-16	40	G5EET8	pud-1.2	Protein Up-regulated in Daf-2(Gf)	G5EET8_CAEEL	7	485.489	5.85489
C_01 / I_01	Q09450	Q09450	0.803824	0.803824	3.36091e-16	118	Q09450	C05C10.3	Probable succinyl-CoA:3-ketoacid coenzyme A transferase	mitochondrial	SCOT_CAEEL	26	74.5723
C_01 / I_01	G5EFS5;Q9N5T2	G5EFS5;Q9N5T2	-3.11221	3.11221	3.98836e-16	47	G5EFS5;Q9N5T2	CELE_F45D11.15;CELE_F45D11.14	Uncharacterized protein	G5EFS5_CAEEL;Q9N5T2_CAEEL	26	-88.4354	0.115646
C_01 / I_01	Q17761	Q17761	-0.50711	0.50711	3.29966e-15	141	Q17761	T25B9.9	6-phosphogluconate dehydrogenase	decarboxylating	6PGD_CAEEL	23	-29.637
C_01 / I_01	Q22100	Q22100	0.63241	0.63241	4.1199e-15	143	Q22100	kat-1	Acetyl-CoA acetyltransferase homolog	mitochondrial	THILH_CAEEL	25	55.0153
C_01 / I_01	G5EE46	G5EE46	0.457227	0.457227	1.03258e-14	148	G5EE46	CELE_F54D5.12	Uncharacterized protein	G5EE46_CAEEL	22	37.2901	1.3729
C_01 / I_01	Q9N2W7	Q9N2W7	0.782337	0.782337	1.12787e-14	39	Q9N2W7	Y94H6A.8	Probable NADH dehydrogenase [ubiquinone] 1 alpha subcomplex subunit 12	NDUAC_CAEEL	10	71.9914	1.71991
C_01 / I_01	Q19246	Q19246	1.24206	1.24206	1.8598e-14	58	Q19246	dhs-25	DeHydrogenases	Short chain	Q19246_CAEEL	13	136.536
C_01 / I_01	Q1HB04;Q22317	Q1HB04;Q22317	1.52621	1.52621	1.92944e-14	95	Q1HB04;Q22317	CELE_T07F10.1	Uncharacterized protein	Q1HB04_CAEEL;Q22317_CAEEL	45	188.029	2.88029
C_01 / I_01	Q22067	Q22067	-0.52982	0.52982	2.2843e-14	114	Q22067	got-1.2	Probable aspartate aminotransferase	cytoplasmic	AATC_CAEEL	23	-30.7359
C_01 / I_01	Q9XWT3	Q9XWT3	0.849243	0.849243	8.15382e-14	41	Q9XWT3	CELE_Y62H9A.6	Uncharacterized protein	Q9XWT3_CAEEL	9	80.1556	1.80156
C_01 / I_01	H2KYS1	H2KYS1	-0.569673	0.569673	1.01054e-12	89	H2KYS1	hsp-43	Heat Shock Protein	H2KYS1_CAEEL	25	-32.623	0.67377
C_01 / I_01	Q18599	Q18599	-0.588927	0.588927	2.4505e-12	152	Q18599	acer-1	ACEtyl-CoA Regulator	Q18599_CAEEL	24	-33.5163	0.664837
C_01 / I_01	O02267	O02267	0.543378	0.543378	5.22636e-12	37	O02267	CELE_F45H10.3	Uncharacterized protein	O02267_CAEEL	10	45.7381	1.45738
C_01 / I_01	G5EFI4	G5EFI4	-0.729228	0.729228	7.18677e-12	107	G5EFI4	lec-5	Galectin	G5EFI4_CAEEL	21	-39.6773	0.603227
C_01 / I_01	P91130	P91130	-0.0213321	0.0213321	1.13303e-11	57	P91130	C32E8.9	Uncharacterized protein	P91130_CAEEL	12	-1.46775	0.985323
C_01 / I_01	Q9UB28	Q9UB28	-1.17169	1.17169	2.2376e-11	556	Q9UB28	let-805	Myotactin form B	Q9UB28_CAEEL	170	-55.61	0.4439
C_01 / I_01	H2FLK8;H2FLL1	H2FLK8;H2FLL1	-0.882046	0.882046	2.73463e-11	361	H2FLK8;H2FLL1	lea-1	Plant Late Embryo Abundant (LEA) related	H2FLK8_CAEEL;H2FLL1_CAEEL	74	-45.7403	0.542597
C_01 / I_01	O44555	O44555	-0.763451	0.763451	2.84624e-11	65	O44555	alh-5	Aldehyde dehydrogenase	O44555_CAEEL	19	-41.0915	0.589085
C_01 / I_01	Q21166	Q21166	0.559642	0.559642	4.94235e-11	111	Q21166	sur-5	Acetoacetyl-CoA synthetase	SUR5_CAEEL	24	47.3904	1.4739
C_01 / I_01	G5EC71	G5EC71	-0.853736	0.853736	5.78589e-11	39	G5EC71	gst-20	Glutathione S-Transferase	G5EC71_CAEEL	11	-44.665	0.55335
C_01 / I_01	Q18359	Q18359	0.615267	0.615267	1.50334e-10	48	Q18359	C33A12.1	Probable NADH dehydrogenase [ubiquinone] 1 alpha subcomplex subunit 5	NDUA5_CAEEL	8	53.1842	1.53184
C_01 / I_01	O45166	O45166	1.94383	1.94383	2.16441e-10	38	O45166	folt-2	Folate-like transporter 2	FOLT2_CAEEL	9	284.725	3.84725
C_01 / I_01	Q09657	Q09657	0.724853	0.724853	3.01881e-10	92	Q09657	CELE_ZK1320.9	Uncharacterized protein	Q09657_CAEEL	18	65.2733	1.65273
C_01 / I_01	P41977	P41977	-0.578086	0.578086	3.1287e-10	55	P41977	sod-3	Superoxide dismutase [Mn] 2	mitochondrial	SODM2_CAEEL	8	-33.0148
C_01 / I_01	Q9U1Q4	Q9U1Q4	0.427914	0.427914	3.16809e-10	234	Q9U1Q4	vrs-2	Valine--tRNA ligase	SYV_CAEEL	53	34.5287	1.34529
C_01 / I_01	O18224	O18224	0.941913	0.941913	5.49709e-10	58	O18224	CELE_Y57G11B.5	Uncharacterized protein	O18224_CAEEL	14	92.1074	1.92107
C_01 / I_01	H2KZG6	H2KZG6	0.272785	0.272785	5.66969e-10	129	H2KZG6	acdh-1	Acyl CoA DeHydrogenase	H2KZG6_CAEEL	20	20.8138	1.20814
C_01 / I_01	O44144	O44144	0.434191	0.434191	1.03008e-09	58	O44144	perm-4	PERMeable eggshell	O44144_CAEEL	17	35.1153	1.35115
C_01 / I_01	Q9N538	Q9N538	-0.406416	0.406416	1.77768e-09	75	Q9N538	dhs-9	DeHydrogenases	Short chain	Q9N538_CAEEL	16	-24.5505
C_01 / I_01	Q18143	Q18143	0.586768	0.586768	1.91991e-09	154	Q18143	cht-3	Chitinase-like protein C25A8.4	CHITL_CAEEL	48	50.1878	1.50188
C_01 / I_01	B1V898	B1V898	-0.749927	0.749927	2.10952e-09	31	B1V898	poml-3	PON (Paraoxonase) and MEC-6 Like	B1V898_CAEEL	9	-40.5366	0.594634
C_01 / I_01	Q9TYS3	Q9TYS3	0.189162	0.189162	5.02874e-09	77	Q9TYS3	ftn-2	Ferritin	Q9TYS3_CAEEL	11	14.0101	1.1401
C_01 / I_01	Q9N3D9	Q9N3D9	0.573035	0.573035	5.43179e-09	26	Q9N3D9	nduf-5	NADH Ubiquinone oxidoreductase Fe-S protein	Q9N3D9_CAEEL	6	48.765	1.48765
C_01 / I_01	Q19790	Q19790	0.0469263	0.0469263	5.43737e-09	65	Q19790	dur-1	Dauer Up-Regulated	Q19790_CAEEL	26	3.30616	1.03306
C_01 / I_01	H2L034	H2L034	0.309307	0.309307	5.51334e-09	111	H2L034	pmp-5	Peroxisomal Membrane Protein related	H2L034_CAEEL	24	23.9113	1.23911
C_01 / I_01	P27604	P27604	0.0216213	0.0216213	5.6614e-09	259	P27604	ahcy-1	Adenosylhomocysteinase	SAHH_CAEEL	32	1.50996	1.0151
C_01 / I_01	P02567	P02567	0.135886	0.135886	7.04455e-09	430	P02567	myo-1	Myosin-1	MYO1_CAEEL	94	9.87673	1.09877
C_01 / I_01	Q18660	Q18660	-0.206489	0.206489	7.94901e-09	57	Q18660	acs-17	Fatty Acid CoA Synthetase family	Q18660_CAEEL	23	-13.3356	0.866644
C_01 / I_01	Q9GPA1	Q9GPA1	0.747071	0.747071	8.34026e-09	45	Q9GPA1	CELE_F48E3.4	Uncharacterized protein	Q9GPA1_CAEEL	8	67.8382	1.67838
C_01 / I_01	O17759	O17759	-0.407157	0.407157	9.86019e-09	232	O17759	tkt-1	TransKeTolase homolog	O17759_CAEEL	37	-24.5892	0.754108
C_01 / I_01	H2KZS2;H2KZS3	H2KZS2;H2KZS3	-0.27148	0.27148	1.24923e-08	111	H2KZS2;H2KZS3	CELE_T23E7.2	Uncharacterized protein	H2KZS2_CAEEL;H2KZS3_CAEEL	31	-17.1531	0.828469
C_01 / I_01	Q20992	Q20992	-0.559764	0.559764	1.43988e-08	69	Q20992	CELE_F58F9.7	Acyl-coenzyme A oxidase	Q20992_CAEEL	21	-32.1587	0.678413
C_01 / I_01	Q9N4L8	Q9N4L8	0.696375	0.696375	1.45595e-08	61	Q9N4L8	lpd-5	LiPid Depleted	Q9N4L8_CAEEL	11	62.0429	1.62043
C_01 / I_01	Q19564	Q19564	-0.416068	0.416068	1.61475e-08	58	Q19564	ddo-2	D-aspartate oxidase 2	OXDD2_CAEEL	15	-25.0536	0.749464
C_01 / I_01	P91871	P91871	0.110655	0.110655	2.16769e-08	504	P91871	fasn-1	Fatty Acid SyNthase	P91871_CAEEL	106	7.97181	1.07972
C_01 / I_01	Q9N3H3	Q9N3H3	0.519553	0.519553	2.21991e-08	97	Q9N3H3	CELE_Y53G8AL.2	Uncharacterized protein	Q9N3H3_CAEEL	21	43.3511	1.43351
C_01 / I_01	Q18677	Q18677	-0.0650482	0.0650482	3.54027e-08	38	Q18677	dhp-2	Dihydropyrimidinase 2	DHP2_CAEEL	14	-4.40866	0.955913
C_01 / I_01	O45444	O45444	-0.81508	0.81508	4.36447e-08	43	O45444	clec-63	C-type LECtin	O45444_CAEEL	12	-43.1623	0.568377
C_01 / I_01	Q9XW37	Q9XW37	-0.637819	0.637819	4.89186e-08	36	Q9XW37	CELE_Y69E1A.5	Uncharacterized protein	Q9XW37_CAEEL	5	-35.7316	0.642684
C_01 / I_01	G4SI07	G4SI07	-0.287373	0.287373	5.10218e-08	58	G4SI07	gei-15	GEX Interacting protein	G4SI07_CAEEL	16	-18.0607	0.819393
C_01 / I_01	Q20780	Q20780	-0.300815	0.300815	5.37977e-08	213	Q20780	alh-1	ALdehyde deHydrogenase	Q20780_CAEEL	34	-18.8206	0.811794
C_01 / I_01	B1Q250;H2KYQ0	B1Q250;H2KYQ0	0.973113	0.973113	5.96368e-08	36	B1Q250;H2KYQ0	ugt-26	UDP-glucuronosyltransferase	B1Q250_CAEEL;H2KYQ0_CAEEL	12	96.3072	1.96307
C_01 / I_01	Q20829	Q20829	0.234501	0.234501	6.00547e-08	121	Q20829	aman-1	Alpha-mannosidase	Q20829_CAEEL	38	17.65	1.1765
C_01 / I_01	C9IY22	C9IY22	-0.296696	0.296696	6.63811e-08	60	C9IY22	CELE_ZK1058.9	Uncharacterized protein	C9IY22_CAEEL	15	-18.5885	0.814115
C_01 / I_01	Q10663	Q10663	-0.219793	0.219793	6.69813e-08	393	Q10663	icl-1	Bifunctional glyoxylate cycle protein	GCP_CAEEL	64	-14.1311	0.858689
C_01 / I_01	Q95QQ4	Q95QQ4	-0.330663	0.330663	7.08626e-08	121	Q95QQ4	atic-1	5-Aminoimidazole-4-carboxamide ribonucleotide formylTransferase/IMP Cyclohydrolase homolog	Q95QQ4_CAEEL	26	-20.4829	0.795171
C_01 / I_01	Q18529	Q18529	0.292798	0.292798	7.31128e-08	91	Q18529	C39D10.7	Uncharacterized protein	Q18529_CAEEL	34	22.5013	1.22501
C_01 / I_01	Q9XWS6	Q9XWS6	0.524092	0.524092	7.31192e-08	32	Q9XWS6	CELE_Y62H9A.5	Uncharacterized protein	Q9XWS6_CAEEL	7	43.8028	1.43803
C_01 / I_01	Q22972	Q22972	0.495448	0.495448	7.41491e-08	38	Q22972	asp-13	ASpartyl Protease	Q22972_CAEEL	11	40.9758	1.40976
C_01 / I_01	Q9NEZ8	Q9NEZ8	-0.629416	0.629416	7.78539e-08	53	Q9NEZ8	ech-7	Enoyl-CoA Hydratase	Q9NEZ8_CAEEL	11	-35.3562	0.646438
C_01 / I_01	G5EG54	G5EG54	0.644776	0.644776	8.68884e-08	23	G5EG54	cpt-5	Carnitine Palmitoyl Transferase	G5EG54_CAEEL	12	56.3497	1.5635
C_01 / I_01	Q9TYL2	Q9TYL2	0.856611	0.856611	9.16151e-08	83	Q9TYL2	CELE_Y25C1A.13	Uncharacterized protein	Q9TYL2_CAEEL	16	81.078	1.81078
C_01 / I_01	P52713	P52713	0.498035	0.498035	1.13837e-07	206	P52713	alh-8	Probable methylmalonate-semialdehyde dehydrogenase [acylating]	mitochondrial	MMSA_CAEEL	31	41.2289
C_01 / I_01	G5ECP9	G5ECP9	-0.309416	0.309416	1.21953e-07	450	G5ECP9	vab-10	Uncharacterized protein	G5ECP9_CAEEL	106	-19.3032	0.806968
C_01 / I_01	Q20584;Q27GQ5	Q20584;Q27GQ5	0.761443	0.761443	1.35912e-07	39	Q20584;Q27GQ5	CELE_F49C12.7	Uncharacterized protein	Q20584_CAEEL;Q27GQ5_CAEEL	17	69.5185	1.69518
C_01 / I_01	O44955	O44955	0.448402	0.448402	1.39975e-07	42	O44955	C34B2.8	Uncharacterized protein	O44955_CAEEL	7	36.4528	1.36453
C_01 / I_01	A5Z2W3	A5Z2W3	-0.641459	0.641459	2.01995e-07	52	A5Z2W3	CELE_R13H4.2	Uncharacterized protein	A5Z2W3_CAEEL	15	-35.8936	0.641064
C_01 / I_01	G5ECV9	G5ECV9	-0.14646	0.14646	2.06846e-07	149	G5ECV9	alh-3	10-formyltetrahydrofolate dehydrogenase	G5ECV9_CAEEL	38	-9.65354	0.903465
C_01 / I_01	G5ECF6	G5ECF6	1.54803	1.54803	2.32724e-07	23	G5ECF6	CELE_F07B7.2	Uncharacterized protein	G5ECF6_CAEEL	8	192.417	2.92417
C_01 / I_01	Q9XTI0	Q9XTI0	0.402681	0.402681	2.32782e-07	76	Q9XTI0	B0250.5	Probable 3-hydroxyisobutyrate dehydrogenase	mitochondrial	3HIDH_CAEEL	14	32.1963
C_01 / I_01	Q10457	Q10457	-0.354834	0.354834	2.41372e-07	52	Q10457	B0286.3	Probable multifunctional protein ADE2	PUR6_CAEEL	14	-21.8041	0.781959
C_01 / I_01	Q19339	Q19339	-0.267105	0.267105	2.44062e-07	88	Q19339	acs-14	Fatty Acid CoA Synthetase family	Q19339_CAEEL	20	-16.9014	0.830986
C_01 / I_01	Q21614;Q8WQD8	Q21614;Q8WQD8	-0.70702	0.70702	2.62358e-07	49	Q21614;Q8WQD8	cah-4	Carbonic AnHydrase	Q21614_CAEEL;Q8WQD8_CAEEL	10	-38.7416	0.612584
C_01 / I_01	Q9BL03	Q9BL03	0.560099	0.560099	2.78809e-07	32	Q9BL03	Y54F10AM.5	NADH dehydrogenase [ubiquinone] 1 alpha subcomplex subunit 8	Q9BL03_CAEEL	7	47.4371	1.47437
C_01 / I_01	O45734	O45734	0.242843	0.242843	2.99314e-07	87	O45734	cpl-1	CathePsin L family	O45734_CAEEL	16	18.3322	1.18332
C_01 / I_01	G5EEH6	G5EEH6	0.473188	0.473188	3.46384e-07	108	G5EEH6	ivd-1	IsoValeryl-CoA Dehydrogenase	G5EEH6_CAEEL	14	38.8174	1.38817
C_01 / I_01	Q21929	Q21929	0.479042	0.479042	4.9692e-07	37	Q21929	dhs-21	L-xylulose reductase	DCXR_CAEEL	10	39.3818	1.39382
C_01 / I_01	Q18164	Q18164	-0.120113	0.120113	5.18773e-07	164	Q18164	dpyd-1	Dihydropyrimidine dehydrogenase [NADP(+)]	DPYD_CAEEL	43	-7.98843	0.920116
C_01 / I_01	Q9N5G3	Q9N5G3	0.440865	0.440865	5.6856e-07	61	Q9N5G3	dhs-14	DeHydrogenases	Short chain	Q9N5G3_CAEEL	14	35.7418
C_01 / I_01	A0A0K3ATC0;Q9XTQ6	A0A0K3ATC0;Q9XTQ6	0.616168	0.616168	6.07399e-07	73	A0A0K3ATC0;Q9XTQ6	tbh-1	Tyramine Beta Hydroxylase;Tyramine beta-hydroxylase	A0A0K3ATC0_CAEEL;TBH1_CAEEL	22	53.2798	1.5328
C_01 / I_01	Q22137	Q22137	-0.276879	0.276879	6.18119e-07	152	Q22137	CELE_T04A8.7	Uncharacterized protein	Q22137_CAEEL	37	-17.4625	0.825375
C_01 / I_01	P19826	P19826	-0.0598351	0.0598351	6.69432e-07	198	P19826	deb-1	Vinculin	VINC_CAEEL	45	-4.06262	0.959374
C_01 / I_01	Q09474	Q09474	0.371173	0.371173	6.69521e-07	71	Q09474	tdo-2	Tryptophan 2	3-dioxygenase	T23O_CAEEL	18	29.3404
C_01 / I_01	Q93873	Q93873	0.610695	0.610695	6.92215e-07	97	Q93873	gas-1	Probable NADH dehydrogenase [ubiquinone] iron-sulfur protein 2	mitochondrial	NDUS2_CAEEL	21	52.6995
C_01 / I_01	Q23158	Q23158	-0.137506	0.137506	7.68842e-07	294	Q23158	atn-1	AcTiniN	Q23158_CAEEL	62	-9.09104	0.90909
C_01 / I_01	Q93831	Q93831	0.407152	0.407152	8.82069e-07	83	Q93831	CELE_F59C6.5	Uncharacterized protein	Q93831_CAEEL	18	32.6065	1.32607
C_01 / I_01	G5EG50	G5EG50	-0.543678	0.543678	9.0521e-07	22	G5EG50	CELE_T04A11.1	Uncharacterized protein	G5EG50_CAEEL	8	-31.398	0.68602
C_01 / I_01	P12845	P12845	0.185682	0.185682	1.05126e-06	436	P12845	myo-2	Myosin-2	MYO2_CAEEL	99	13.7354	1.13735
C_01 / I_01	O17895	O17895	-0.369661	0.369661	1.06329e-06	75	O17895	haf-3	HAlF transporter (PGP related)	O17895_CAEEL	22	-22.6036	0.773964
C_01 / I_01	Q9TXQ1	Q9TXQ1	-0.317451	0.317451	1.22084e-06	57	Q9TXQ1	tank-1	Tankyrase-like protein	TNKS1_CAEEL	24	-19.7514	0.802486
C_01 / I_01	P90925	P90925	0.281291	0.281291	1.29876e-06	86	P90925	pah-1	Probable phenylalanine-4-hydroxylase 1	PH4H_CAEEL	22	21.5282	1.21528
C_01 / I_01	Q22053	Q22053	0.267581	0.267581	1.33391e-06	123	Q22053	fib-1	rRNA 2'-O-methyltransferase fibrillarin	FBRL_CAEEL	20	20.3788	1.20379
C_01 / I_01	M1Z854;Q19286	M1Z854;Q19286	-0.0753285	0.0753285	1.49883e-06	212	M1Z854;Q19286	ifb-2	Intermediate Filament	B;Intermediate filament protein ifb-2	M1Z854_CAEEL;IFB2_CAEEL	46	-5.0874
C_01 / I_01	O01602	O01602	0.481793	0.481793	1.58566e-06	82	O01602	nuo-2	NADH Ubiquinone Oxidoreductase	O01602_CAEEL	18	39.6479	1.39648
C_01 / I_01	O45181	O45181	0.151917	0.151917	1.6142e-06	68	O45181	CELE_K07H8.10	Uncharacterized protein	O45181_CAEEL	15	11.1045	1.11105
C_01 / I_01	Q21750	Q21750	0.264493	0.264493	1.61818e-06	117	Q21750	aagr-2	Acid Alpha Glucosidase Relate	Q21750_CAEEL	29	20.1214	1.20121
C_01 / I_01	O17365	O17365	0.614046	0.614046	1.74804e-06	41	O17365	srp-2	SeRPin	O17365_CAEEL	15	53.0545	1.53055
C_01 / I_01	O62390	O62390	0.440156	0.440156	1.75343e-06	31	O62390	CELE_W01F3.2	Uncharacterized protein	O62390_CAEEL	11	35.6751	1.35675
C_01 / I_01	Q18040	Q18040	0.173927	0.173927	1.84902e-06	148	Q18040	C16A3.10	Probable ornithine aminotransferase	mitochondrial	OAT_CAEEL	29	12.8125
C_01 / I_01	Q22020	Q22020	-0.33804	0.33804	1.90028e-06	57	Q22020	CELE_R53.5	Uncharacterized protein	Q22020_CAEEL	13	-20.8885	0.791115
C_01 / I_01	Q23604	Q23604	0.748161	0.748161	1.91673e-06	14	Q23604	CELE_ZK813.3	Uncharacterized protein	Q23604_CAEEL	4	67.9651	1.67965
C_01 / I_01	G5EGH6	G5EGH6	0.609908	0.609908	1.94921e-06	30	G5EGH6	fat-7	Delta(9)-fatty-acid desaturase fat-7	FAT7_CAEEL	10	52.6162	1.52616
C_01 / I_01	Q19680	Q19680	0.410642	0.410642	2.00852e-06	119	Q19680	CELE_F21D5.1	Uncharacterized protein	Q19680_CAEEL	29	32.9277	1.32928
C_01 / I_01	O61235	O61235	-0.279667	0.279667	2.05315e-06	116	O61235	ctl-1	Catalase-2	CATA2_CAEEL	28	-17.6219	0.823781
C_01 / I_01	Q9XXC8	Q9XXC8	-0.379329	0.379329	2.19077e-06	19	Q9XXC8	Y48A6B.9	Probable trans-2-enoyl-CoA reductase 2	mitochondrial	MECR2_CAEEL	7	-23.1205
C_01 / I_01	Q20684	Q20684	0.212529	0.212529	2.55953e-06	240	Q20684	lec-2	GaLECtin	Q20684_CAEEL	49	15.8718	1.15872
C_01 / I_01	Q09501	Q09501	-0.265327	0.265327	2.62934e-06	106	Q09501	ifp-1	Intermediate filament protein ifp-1	IFP1_CAEEL	32	-16.799	0.83201
C_01 / I_01	Q21253	Q21253	-0.392173	0.392173	2.90148e-06	64	Q21253	gsnl-1	Gelsolin-like protein 1	GELS1_CAEEL	18	-23.8019	0.761981
C_01 / I_01	O17893	O17893	0.214416	0.214416	3.18643e-06	29	O17893	CELE_F55B11.3	Uncharacterized protein	O17893_CAEEL	7	16.0234	1.16023
C_01 / I_01	O02089	O02089	-0.75014	0.75014	3.35733e-06	50	O02089	msra-1	Methionine Sulfoxide Reductase A	O02089_CAEEL	9	-40.5454	0.594546
C_01 / I_01	G5EF01	G5EF01	0.690292	0.690292	3.54325e-06	31	G5EF01	tbb-6	TuBulin	Beta	G5EF01_CAEEL	12	61.361
C_01 / I_01	Q19869	Q19869	0.109234	0.109234	3.63558e-06	75	Q19869	rpl-26	60S ribosomal protein L26	RL26_CAEEL	11	7.86552	1.07866
C_01 / I_01	O18089	O18089	0.481515	0.481515	3.77832e-06	32	O18089	CELE_T13F3.6	Uncharacterized protein	O18089_CAEEL	7	39.6209	1.39621
C_01 / I_01	Q1HB05	Q1HB05	0.191752	0.191752	3.88534e-06	53	Q1HB05	cyp-25a3	CYtochrome P450 family	Q1HB05_CAEEL	18	14.215	1.14215
C_01 / I_01	Q05036	Q05036	0.126662	0.126662	3.93654e-06	253	Q05036	C30C11.4	Uncharacterized protein C30C11.4	YLA4_CAEEL	47	9.17648	1.09176
C_01 / I_01	Q22099;Q95ZQ3	Q22099;Q95ZQ3	0.255862	0.255862	3.98206e-06	178	Q22099;Q95ZQ3	krs-1;kars-1	Lysine--tRNA ligase	SYK_CAEEL;Q95ZQ3_CAEEL	31	19.4049	1.19405
C_01 / I_01	Q9XWJ5	Q9XWJ5	0.0912443	0.0912443	4.22502e-06	83	Q9XWJ5	CELE_Y51H1A.3	Uncharacterized protein	Q9XWJ5_CAEEL	18	6.52886	1.06529
C_01 / I_01	Q09582	Q09582	-0.49461	0.49461	4.87541e-06	102	Q09582	metr-1	Probable methionine synthase	METH_CAEEL	36	-29.0246	0.709754
C_01 / I_01	Q4R127	Q4R127	1.05923	1.05923	4.96912e-06	9	Q4R127	CELE_K11D12.13	Uncharacterized protein	Q4R127_CAEEL	2	108.382	2.08382
C_01 / I_01	P34308	P34308	-0.174918	0.174918	5.35944e-06	105	P34308	clp-1	Calpain clp-1	CAN_CAEEL	29	-11.4182	0.885818
C_01 / I_01	Q21233	Q21233	0.152509	0.152509	6.30172e-06	138	Q21233	nuo-4	NADH Ubiquinone Oxidoreductase	Q21233_CAEEL	23	11.1501	1.1115
C_01 / I_01	Q21392	Q21392	0.370338	0.370338	6.67812e-06	34	Q21392	CELE_K09E2.3	Uncharacterized protein	Q21392_CAEEL	7	29.2656	1.29266
C_01 / I_01	P48727	P48727	0.0455983	0.0455983	6.71831e-06	52	P48727	gsp-2	Serine/threonine-protein phosphatase PP1-beta	GLC7B_CAEEL	14	3.21112	1.03211
C_01 / I_01	Q23307	Q23307	-0.778867	0.778867	7.22258e-06	16	Q23307	ZC412.3	Uncharacterized protein ZC412.3	YHB8_CAEEL	5	-41.7176	0.582824
C_01 / I_01	Q86DC6	Q86DC6	-0.476473	0.476473	7.74767e-06	79	Q86DC6	ifd-1	Intermediate filament protein ifd-1	IFD1_CAEEL	25	-28.1267	0.718733
C_01 / I_01	Q9U1Q8	Q9U1Q8	0.318347	0.318347	8.65868e-06	29	Q9U1Q8	CELE_Y80D3A.9	Uncharacterized protein	Q9U1Q8_CAEEL	11	24.6901	1.2469
C_01 / I_01	P53585	P53585	-0.200638	0.200638	8.73677e-06	124	P53585	D1005.1	Probable ATP-citrate synthase	ACLY_CAEEL	27	-12.9834	0.870166
C_01 / I_01	Q19905	Q19905	0.395819	0.395819	8.97227e-06	99	Q19905	sqv-4	UDP-glucose 6-dehydrogenase	UGDH_CAEEL	25	31.569	1.31569
C_01 / I_01	G5ED01	G5ED01	0.16215	0.16215	9.37953e-06	111	G5ED01	inos-1	INOsitol-3-phosphate Synthase	G5ED01_CAEEL	25	11.8954	1.11895
C_01 / I_01	Q10131	Q10131	-0.81172	0.81172	9.51105e-06	22	Q10131	cex-1	Calexcitin-1	CEX1_CAEEL	10	-43.0298	0.569702
C_01 / I_01	Q9BL07	Q9BL07	-0.366746	0.366746	9.56824e-06	81	Q9BL07	Y54F10AM.8	Putative phospholipase B-like 3	PLBL3_CAEEL	19	-22.447	0.77553
C_01 / I_01	Q18947	Q18947	0.246016	0.246016	9.89491e-06	42	Q18947	CELE_D1054.11	Uncharacterized protein	Q18947_CAEEL	10	18.5928	1.18593
C_01 / I_01	P54813	P54813	-0.0593011	0.0593011	9.99349e-06	89	P54813	ymel-1	ATP-dependent zinc metalloprotease YME1 homolog	YME1_CAEEL	26	-4.02711	0.959729
C_01 / I_01	G5EEV5	G5EEV5	2.96273	2.96273	1.00509e-05	9	G5EEV5	pud-3	5C820	G5EEV5_CAEEL	9	679.595	7.79595
C_01 / I_01	Q20964	Q20964	-0.467673	0.467673	1.0722e-05	36	Q20964	lys-4	LYSozyme	Q20964_CAEEL	8	-27.687	0.72313
C_01 / I_01	O01590	O01590	-0.504704	0.504704	1.09664e-05	87	O01590	CELE_K09H11.1	Uncharacterized protein	O01590_CAEEL	32	-29.5195	0.704805
C_01 / I_01	Q23258	Q23258	0.347825	0.347825	1.25055e-05	25	Q23258	CELE_ZC373.2	Uncharacterized protein	Q23258_CAEEL	5	27.2641	1.27264
C_01 / I_01	Q9GZI3	Q9GZI3	0.222157	0.222157	1.28488e-05	394	Q9GZI3	pod-2	Uncharacterized protein	Q9GZI3_CAEEL	85	16.6476	1.16648
C_01 / I_01	O17919	O17919	0.033966	0.033966	1.38866e-05	90	O17919	K01G5.5	Putative H/ACA ribonucleoprotein complex subunit 4	DKC1_CAEEL	21	2.38227	1.02382
C_01 / I_01	P52715	P52715	0.225264	0.225264	1.39112e-05	52	P52715	F13D12.6	Uncharacterized serine carboxypeptidase F13S12.6	YUA6_CAEEL	12	16.8991	1.16899
C_01 / I_01	P34526	P34526	0.521914	0.521914	1.42659e-05	26	P34526	K12H4.5	Uncharacterized protein K12H4.5	YM65_CAEEL	5	43.5859	1.43586
C_01 / I_01	Q95YC7	Q95YC7	2.40721	2.40721	1.45798e-05	6	Q95YC7	C45B2.2	Uncharacterized protein	Q95YC7_CAEEL	2	430.449	5.30449
C_01 / I_01	O18236	O18236	0.399204	0.399204	1.60103e-05	32	O18236	nuo-3	NADH Ubiquinone Oxidoreductase	O18236_CAEEL	5	31.878	1.31878
C_01 / I_01	Q18799	Q18799	-0.818142	0.818142	1.61731e-05	26	Q18799	col-119	COLlagen	Q18799_CAEEL	7	-43.2828	0.567172
C_01 / I_01	Q9XXR4	Q9XXR4	-0.235567	0.235567	1.67374e-05	32	Q9XXR4	ttr-24	TransThyretin-Related family domain	Q9XXR4_CAEEL	9	-15.0649	0.849351
C_01 / I_01	O62137	O62137	0.32973	0.32973	1.67943e-05	54	O62137	acox-2	Acyl-coenzyme A oxidase	O62137_CAEEL	16	25.6778	1.25678
C_01 / I_01	P34666	P34666	-0.261303	0.261303	1.75865e-05	37	P34666	coq-5	2-methoxy-6-polyprenyl-1	4-benzoquinol methylase	mitochondrial	COQ5_CAEEL	13
C_01 / I_01	Q18310	Q18310	-0.35729	0.35729	1.84326e-05	60	Q18310	C29F5.1	Uncharacterized protein	Q18310_CAEEL	14	-21.9371	0.780629
C_01 / I_01	G5ECR6	G5ECR6	-1.6406	1.6406	1.98616e-05	17	G5ECR6	C01B4.6	Aldose 1-epimerase	G5ECR6_CAEEL	8	-67.9277	0.320723
C_01 / I_01	Q17499	Q17499	0.121772	0.121772	1.99217e-05	112	Q17499	B0395.3	Uncharacterized protein	Q17499_CAEEL	23	8.80705	1.08807
C_01 / I_01	Q93896	Q93896	-0.471663	0.471663	2.07459e-05	49	Q93896	mct-3	MonoCarboxylate Transporter family	Q93896_CAEEL	12	-27.8867	0.721133
C_01 / I_01	H2L0C9	H2L0C9	0.214193	0.214193	2.12711e-05	41	H2L0C9	ugt-29	UDP-GlucuronosylTransferase	H2L0C9_CAEEL	17	16.0055	1.16005
C_01 / I_01	Q10941	Q10941	0.387336	0.387336	2.12723e-05	68	Q10941	ugt-46	Putative UDP-glucuronosyltransferase ugt-46	UGT46_CAEEL	19	30.7976	1.30798
C_01 / I_01	Q20228	Q20228	0.142936	0.142936	2.22192e-05	103	Q20228	rps-9	40S ribosomal protein S9	RS9_CAEEL	20	10.415	1.10415
C_01 / I_01	P46561	P46561	0.0286281	0.0286281	2.27794e-05	279	P46561	atp-2	ATP synthase subunit beta	mitochondrial	ATPB_CAEEL	36	2.00417
C_01 / I_01	Q20616	Q20616	0.423112	0.423112	2.31605e-05	91	Q20616	skpo-1	Peroxidase skpo-1	SKPO1_CAEEL	25	34.0817	1.34082
C_01 / I_01	Q17994	Q17994	-0.266507	0.266507	2.32315e-05	132	Q17994	got-2.2	Aspartate aminotransferase	Q17994_CAEEL	26	-16.867	0.83133
C_01 / I_01	Q19661	Q19661	-0.335907	0.335907	2.32346e-05	69	Q19661	CELE_F21C10.9	Uncharacterized protein	Q19661_CAEEL	14	-20.7714	0.792286
C_01 / I_01	P43510;Q8MQC6	P43510;Q8MQC6	0.493507	0.493507	2.4328e-05	63	P43510;Q8MQC6	cpr-6	Cathepsin B-like cysteine proteinase 6;Cysteine PRotease related	CPR6_CAEEL;Q8MQC6_CAEEL	15	40.7863	1.40786
C_01 / I_01	Q65XX4	Q65XX4	0.221177	0.221177	2.4924e-05	81	Q65XX4	CELE_Y47G6A.15	Uncharacterized protein	Q65XX4_CAEEL	15	16.5684	1.16568
C_01 / I_01	P48158	P48158	0.145172	0.145172	2.49341e-05	50	P48158	rpl-23	60S ribosomal protein L23	RL23_CAEEL	9	10.5862	1.10586
C_01 / I_01	Q22619	Q22619	0.611929	0.611929	2.63262e-05	42	Q22619	T20H4.5	Probable NADH dehydrogenase [ubiquinone] iron-sulfur protein 8	mitochondrial	NDUS8_CAEEL	7	52.8301
C_01 / I_01	Q93244	Q93244	-0.162214	0.162214	2.72935e-05	91	Q93244	cysl-1	Cysteine synthase 1	CYSK1_CAEEL	18	-10.6347	0.893653
C_01 / I_01	Q02335	Q02335	-0.0473144	0.0473144	2.75403e-05	120	Q02335	ZK370.8	TPR repeat-containing protein ZK370.8	YOL8_CAEEL	34	-3.22639	0.967736
C_01 / I_01	Q21018	Q21018	-0.148875	0.148875	2.79249e-05	33	Q21018	cri-3	Conserved regulator of innate immunity protein 3	CRI3_CAEEL	5	-9.80462	0.901954
C_01 / I_01	Q18943	Q18943	0.271652	0.271652	2.81784e-05	44	Q18943	CELE_D1054.10	Uncharacterized protein	Q18943_CAEEL	9	20.7189	1.20719
C_01 / I_01	Q17693	Q17693	-0.536794	0.536794	2.82223e-05	125	Q17693	mthf-1	Probable methylenetetrahydrofolate reductase	MTHR_CAEEL	28	-31.0699	0.689301
C_01 / I_01	G5EC40	G5EC40	-0.309923	0.309923	2.87562e-05	24	G5EC40	tre-1	Trehalase	G5EC40_CAEEL	12	-19.3315	0.806685
C_01 / I_01	Q17880	Q17880	0.820916	0.820916	2.87826e-05	65	Q17880	nuo-1	NADH Ubiquinone Oxidoreductase	Q17880_CAEEL	16	76.6527	1.76653
C_01 / I_01	P47207	P47207	0.24501	0.24501	2.89692e-05	172	P47207	cct-2	T-complex protein 1 subunit beta	TCPB_CAEEL	29	18.5101	1.1851
C_01 / I_01	Q19724	Q19724	0.171528	0.171528	3.26989e-05	12	Q19724	nduf-6	Probable NADH dehydrogenase [ubiquinone] iron-sulfur protein 6	mitochondrial	NDUS6_CAEEL	4	12.6251
C_01 / I_01	G5EDV3	G5EDV3	0.0711932	0.0711932	3.51056e-05	49	G5EDV3	cey-4	C. Elegans Y-box	G5EDV3_CAEEL	10	5.05853	1.05059
C_01 / I_01	O02158	O02158	-0.298782	0.298782	3.51722e-05	108	O02158	CELE_T09B4.8	Uncharacterized protein	O02158_CAEEL	25	-18.7061	0.812939
C_01 / I_01	Q23098	Q23098	0.334097	0.334097	3.57072e-05	29	Q23098	nuo-6	NADH Ubiquinone Oxidoreductase	Q23098_CAEEL	7	26.0588	1.26059
C_01 / I_01	Q19202	Q19202	-0.0877057	0.0877057	3.68144e-05	118	Q19202	apy-1	APYrase	Q19202_CAEEL	22	-5.89819	0.941018
C_01 / I_01	P54889	P54889	-0.292562	0.292562	3.77844e-05	93	P54889	alh-13	Probable delta-1-pyrroline-5-carboxylate synthase	ALH13_CAEEL	25	-18.3549	0.816451
C_01 / I_01	Q93697	Q93697	-0.472909	0.472909	3.96074e-05	14	Q93697	gst-15	Glutathione S-Transferase	Q93697_CAEEL	8	-27.949	0.72051
C_01 / I_01	Q9XVQ9	Q9XVQ9	-0.594354	0.594354	4.01786e-05	21	Q9XVQ9	elo-2	Elongation of very long chain fatty acids protein	Q9XVQ9_CAEEL	4	-33.7659	0.662341
C_01 / I_01	Q9UAT3	Q9UAT3	-1.10367	1.10367	4.81248e-05	25	Q9UAT3	mct-2	MonoCarboxylate Transporter family	Q9UAT3_CAEEL	9	-53.4668	0.465332
C_01 / I_01	O01854	O01854	-0.294346	0.294346	4.88139e-05	127	O01854	CELE_F32B5.1	Uncharacterized protein	O01854_CAEEL	22	-18.4558	0.815442
C_01 / I_01	O45518	O45518	0.315605	0.315605	4.93028e-05	44	O45518	CELE_F44G3.2	Uncharacterized protein	O45518_CAEEL	11	24.4534	1.24453
C_01 / I_01	D5MCQ2;D5MCQ6	D5MCQ2;D5MCQ6	-0.503685	0.503685	5.06272e-05	47	D5MCQ2;D5MCQ6	sup-26	SUPpressor	D5MCQ2_CAEEL;D5MCQ6_CAEEL	10	-29.4697	0.705303
C_01 / I_01	O17562	O17562	1.02808	1.02808	5.06502e-05	10	O17562	clec-223	C-type LECtin	O17562_CAEEL	5	103.931	2.03931
C_01 / I_01	Q9U299	Q9U299	-0.156482	0.156482	5.27977e-05	60	Q9U299	xrn-2	5'-3' exoribonuclease 2 homolog	XRN2_CAEEL	17	-10.279	0.89721
C_01 / I_01	Q22505	Q22505	-0.135276	0.135276	5.97933e-05	183	Q22505	immt-1	MICOS complex subunit MIC60	Q22505_CAEEL	43	-8.95044	0.910496
C_01 / I_01	Q20206	Q20206	0.0039989	0.0039989	6.01434e-05	76	Q20206	rps-11	Ribosomal Protein	Small subunit	Q20206_CAEEL	15	0.277567
C_01 / I_01	Q22396	Q22396	-0.435967	0.435967	6.60979e-05	25	Q22396	nas-20	Zinc metalloproteinase nas-20	NAS20_CAEEL	8	-26.0802	0.739198
C_01 / I_01	P34559	P34559	0.463104	0.463104	6.71373e-05	103	P34559	ech-6	Probable enoyl-CoA hydratase	mitochondrial	ECHM_CAEEL	18	37.8505
C_01 / I_01	O45307	O45307	-0.619228	0.619228	6.8834e-05	12	O45307	ddo-1	D-aspartate oxidase 1	OXDD1_CAEEL	5	-34.8981	0.651019
C_01 / I_01	Q21080	Q21080	0.532721	0.532721	6.91261e-05	64	Q21080	CELE_K01C8.1	Uncharacterized protein	Q21080_CAEEL	20	44.6655	1.44665
C_01 / I_01	Q7K742;Q9XW00	Q7K742;Q9XW00	-0.168083	0.168083	6.97983e-05	41	Q7K742;Q9XW00	ddl-3	Daf-16-Dependent Longevity (WT but not daf-16 lifespan increased)	Q7K742_CAEEL;Q9XW00_CAEEL	13	-10.9975	0.890025
C_01 / I_01	P37806	P37806	-0.407748	0.407748	7.13172e-05	190	P37806	unc-87	Protein unc-87	UNC87_CAEEL	34	-24.6201	0.753799
C_01 / I_01	Q18028	Q18028	-0.302447	0.302447	7.25664e-05	24	Q18028	prx-3	PeRoXisome assembly factor	Q18028_CAEEL	10	-18.9124	0.810876
C_01 / I_01	Q9TZD9	Q9TZD9	-0.00340277	0.00340277	7.48711e-05	91	Q9TZD9	haf-4	HAlF transporter (PGP related)	Q9TZD9_CAEEL	25	-0.235584	0.997644
C_01 / I_01	Q18253	Q18253	0.509693	0.509693	7.82048e-05	45	Q18253	dpf-2	Dipeptidyl peptidase family member 2	DPF2_CAEEL	28	42.3747	1.42375
C_01 / I_01	G5EDP2	G5EDP2	-0.188834	0.188834	7.98008e-05	87	G5EDP2	daf-22	Non-specific lipid-transfer protein-like 2	NLTP2_CAEEL	14	-12.2686	0.877314
C_01 / I_01	O18307	O18307	0.536318	0.536318	8.27729e-05	42	O18307	CELE_ZK909.3	Uncharacterized protein	O18307_CAEEL	12	45.0267	1.45027
C_01 / I_01	Q94360	Q94360	0.716997	0.716997	8.51569e-05	33	Q94360	nduf-7	Probable NADH dehydrogenase [ubiquinone] iron-sulfur protein 7	mitochondrial	NDUS7_CAEEL	8	64.3757
C_01 / I_01	Q18496;Q65ZB8	Q18496;Q65ZB8	-0.275222	0.275222	8.71445e-05	111	Q18496;Q65ZB8	acs-19	Acetyl-coenzyme A synthetase	Q18496_CAEEL;Q65ZB8_CAEEL	27	-17.3677	0.826323
C_01 / I_01	H2KYQ5	H2KYQ5	-0.132744	0.132744	8.97629e-05	46	H2KYQ5	gyg-1	Glycogenin-1	GYG1_CAEEL	11	-8.79051	0.912095
C_01 / I_01	Q22814	Q22814	-0.04865	0.04865	9.73789e-05	54	Q22814	gst-13	Glutathione S-Transferase	Q22814_CAEEL	11	-3.31594	0.966841
C_01 / I_01	A5JYX4	A5JYX4	0.25223	0.25223	0.000105988	63	A5JYX4	dhs-3	DeHydrogenases	Short chain	A5JYX4_CAEEL	13	19.1047
C_01 / I_01	P52275	P52275	0.0760293	0.0760293	0.000111561	178	P52275	tbb-2	Tubulin beta-2 chain	TBB2_CAEEL	28	5.41128	1.05411
C_01 / I_01	Q22768	Q22768	0.147833	0.147833	0.000112832	52	Q22768	CELE_T25B9.1	Uncharacterized protein	Q22768_CAEEL	13	10.7904	1.1079
C_01 / I_01	O61196	O61196	-0.39482	0.39482	0.000114795	73	O61196	CELE_F37C4.6	Uncharacterized protein	O61196_CAEEL	18	-23.9416	0.760584
C_01 / I_01	Q17941	Q17941	-0.303893	0.303893	0.000115535	63	Q17941	akt-1	Serine/threonine-protein kinase akt-1	AKT1_CAEEL	20	-18.9936	0.810064
C_01 / I_01	Q7YZT6	Q7YZT6	-0.254734	0.254734	0.000115907	50	Q7YZT6	tps-1	Alpha	alpha-trehalose-phosphate synthase [UDP-forming] 1	TPS1_CAEEL	24	-16.1858
C_01 / I_01	G5ED11;H9G2Z4	G5ED11;H9G2Z4	0.445679	0.445679	0.000117477	17	G5ED11;H9G2Z4	C27A7.6	Uncharacterized protein	G5ED11_CAEEL;H9G2Z4_CAEEL	4	36.1955	1.36195
C_01 / I_01	Q22993	Q22993	-0.0708555	0.0708555	0.000118744	154	Q22993	pmt-2	Phosphoethanolamine MethylTransferase	Q22993_CAEEL	26	-4.79267	0.952073
C_01 / I_01	Q18095	Q18095	0.390813	0.390813	0.000121448	39	Q18095	C18E9.4	Uncharacterized protein	Q18095_CAEEL	10	31.1132	1.31113
C_01 / I_01	Q21481	Q21481	-0.259908	0.259908	0.000122257	117	Q21481	dhs-28	DeHydrogenases	Short chain	Q21481_CAEEL	22	-16.4859
C_01 / I_01	O62140	O62140	-0.0959631	0.0959631	0.000128148	93	O62140	acox-1	Acyl-coenzyme A oxidase	O62140_CAEEL	29	-6.43526	0.935647
C_01 / I_01	G5ED33	G5ED33	-0.447042	0.447042	0.000129663	94	G5ED33	eps-8	EPS (Human endocytosis) related	G5ED33_CAEEL	31	-26.6455	0.733545
C_01 / I_01	A0A061AD47;A0A061AE99;Q86CZ7	A0A061AD47;A0A061AE99;Q86CZ7	-1.01945	1.01945	0.00013011	109	A0A061AD47;A0A061AE99;Q86CZ7	tag-273	Uncharacterized protein	A0A061AD47_CAEEL;A0A061AE99_CAEEL;Q86CZ7_CAEEL	32	-50.6695	0.493305
C_01 / I_01	O18030	O18030	-0.176531	0.176531	0.000131705	22	O18030	dhs-4	DeHydrogenases	Short chain	O18030_CAEEL	7	-11.5172
C_01 / I_01	F5GU98;G5EC04;G5EC39;G5EFR6	F5GU98;G5EC04;G5EC39;G5EFR6	0.331721	0.331721	0.000133502	30	F5GU98;G5EC04;G5EC39;G5EFR6	mca-1	Calcium-transporting ATPase	F5GU98_CAEEL;G5EC04_CAEEL;G5EC39_CAEEL;G5EFR6_CAEEL	12	25.8514	1.25851
C_01 / I_01	Q19983	Q19983	-0.406015	0.406015	0.000136071	21	Q19983	tsp-8	Tetraspanin	Q19983_CAEEL	8	-24.5295	0.754705
C_01 / I_01	P27798	P27798	-0.076319	0.076319	0.000137068	132	P27798	crt-1	Calreticulin	CALR_CAEEL	24	-5.15254	0.948475
C_01 / I_01	Q9U307	Q9U307	-0.164153	0.164153	0.000139395	126	Q9U307	gln-3	Glutamine synthetase	Q9U307_CAEEL	22	-10.7548	0.892452
C_01 / I_01	Q23179	Q23179	0.729537	0.729537	0.000140563	75	Q23179	CELE_W05H9.1	Uncharacterized protein	Q23179_CAEEL	25	65.8107	1.65811
C_01 / I_01	P50305	P50305	-0.290495	0.290495	0.000141101	108	P50305	sams-3	Probable S-adenosylmethionine synthase 3	METK3_CAEEL	19	-18.2379	0.817621
C_01 / I_01	P34446	P34446	-0.111169	0.111169	0.000146388	104	P34446	pat-2	Integrin alpha pat-2	PAT2_CAEEL	32	-7.41622	0.925838
C_01 / I_01	Q9NES7	Q9NES7	-0.587471	0.587471	0.000149596	15	Q9NES7	CELE_Y39B6A.1	Uncharacterized protein	Q9NES7_CAEEL	2	-33.4492	0.665508
C_01 / I_01	Q8MQC1	Q8MQC1	-0.292654	0.292654	0.00015477	41	Q8MQC1	C25H3.7	Uncharacterized protein	Q8MQC1_CAEEL	11	-18.3601	0.816399
C_01 / I_01	Q8MXS8	Q8MXS8	0.34745	0.34745	0.000157594	87	Q8MXS8	CELE_Y47G6A.22	Uncharacterized protein	Q8MXS8_CAEEL	16	27.231	1.27231
C_01 / I_01	Q22192	Q22192	-0.501943	0.501943	0.000161182	38	Q22192	ttr-14	TransThyretin-Related family domain	Q22192_CAEEL	11	-29.3845	0.706155
C_01 / I_01	Q9XWV2	Q9XWV2	-0.0704944	0.0704944	0.00016209	94	Q9XWV2	Y37D8A.2	Putative phospholipase B-like 1	PLBL1_CAEEL	17	-4.76884	0.952312
C_01 / I_01	Q23091	Q23091	-0.741783	0.741783	0.000166545	41	Q23091	CELE_ZK742.4	Uncharacterized protein	Q23091_CAEEL	16	-40.2	0.598
C_01 / I_01	O01592	O01592	-0.279152	0.279152	0.000168399	75	O01592	cysl-3	Cysteine synthase 3	CYSK3_CAEEL	17	-17.5924	0.824076
C_01 / I_01	Q18120	Q18120	-0.0900945	0.0900945	0.000168803	48	Q18120	twk-18	TWiK family of potassium channels protein 18	TWK18_CAEEL	14	-6.05388	0.939461
C_01 / I_01	P50306	P50306	-0.27148	0.27148	0.00016953	15	P50306	sams-4	Probable S-adenosylmethionine synthase 4	METK4_CAEEL	3	-17.1531	0.828469
C_01 / I_01	Q9NAG5	Q9NAG5	-0.297649	0.297649	0.000172179	50	Q9NAG5	CELE_Y48C3A.3	Uncharacterized protein	Q9NAG5_CAEEL	16	-18.6423	0.813577
C_01 / I_01	Q09533	Q09533	0.0781195	0.0781195	0.000174532	87	Q09533	rpl-10	60S ribosomal protein L10	RL10_CAEEL	16	5.56412	1.05564
C_01 / I_01	Q23597	Q23597	0.284273	0.284273	0.000175854	65	Q23597	CELE_ZK809.3	Uncharacterized protein	Q23597_CAEEL	15	21.7797	1.2178
C_01 / I_01	Q9BL46	Q9BL46	0.254717	0.254717	0.000176915	107	Q9BL46	CELE_Y71H2AM.11	Uncharacterized protein	Q9BL46_CAEEL	23	19.3102	1.1931
C_01 / I_01	Q95PZ7	Q95PZ7	0.240265	0.240265	0.000182992	55	Q95PZ7	CELE_Y66D12A.9	Uncharacterized protein	Q95PZ7_CAEEL	13	18.121	1.18121
C_01 / I_01	O45159	O45159	-0.235186	0.235186	0.000183641	20	O45159	fbxa-65	F-box A protein	O45159_CAEEL	6	-15.0424	0.849576
C_01 / I_01	Q9N3X2	Q9N3X2	0.12788	0.12788	0.000188158	147	Q9N3X2	rps-4	40S ribosomal protein S4	RS4_CAEEL	24	9.2687	1.09269
C_01 / I_01	Q20643	Q20643	0.171359	0.171359	0.000194369	60	Q20643	CELE_F52B5.2	Uncharacterized protein	Q20643_CAEEL	16	12.6119	1.12612
C_01 / I_01	P48053	P48053	0.13287	0.13287	0.000195756	145	P48053	C05D11.1	Uncharacterized protein C05D11.1	YPD1_CAEEL	37	9.64729	1.09647
C_01 / I_01	Q65ZB1	Q65ZB1	0.183366	0.183366	0.000199227	136	Q65ZB1	plin-1	PeriLIpiN homolog	Q65ZB1_CAEEL	26	13.553	1.13553
C_01 / I_01	O44730	O44730	0.367586	0.367586	0.000202036	18	O44730	zig-7	2 (Zwei) IG domain protein	O44730_CAEEL	4	29.0193	1.29019
C_01 / I_01	P02566	P02566	-0.0936077	0.0936077	0.00020954	1112	P02566	unc-54	Myosin-4	MYO4_CAEEL	200	-6.28238	0.937176
C_01 / I_01	Q18621	Q18621	-0.570068	0.570068	0.000212535	28	Q18621	C44E12.1	Uncharacterized protein	Q18621_CAEEL	7	-32.6415	0.673585
C_01 / I_01	Q9N4U6	Q9N4U6	1.40906	1.40906	0.000212537	6	Q9N4U6	CELE_Y49F6B.8	Uncharacterized protein	Q9N4U6_CAEEL	1	165.563	2.65563
C_01 / I_01	Q22101	Q22101	0.331428	0.331428	0.000213617	110	Q22101	CELE_T02G5.7	Uncharacterized protein	Q22101_CAEEL	22	25.8259	1.25826
C_01 / I_01	P34714	P34714	1.09914	1.09914	0.000215247	36	P34714	ost-1	SPARC	SPRC_CAEEL	8	114.227	2.14227
C_01 / I_01	O44658	O44658	-1.0867	1.0867	0.00022712	52	O44658	cyp-34a8	CYtochrome P450 family	O44658_CAEEL	20	-52.9163	0.470837
C_01 / I_01	G5EBV1;G5EC56;G5EGD6	G5EBV1;G5EC56;G5EGD6	-0.564477	0.564477	0.000229167	16	G5EBV1;G5EC56;G5EGD6	ipla-3	Intracelllar PhosphoLipase A family	G5EBV1_CAEEL;G5EC56_CAEEL;G5EGD6_CAEEL	9	-32.3799	0.676201
C_01 / I_01	Q17512	Q17512	0.46482	0.46482	0.000232893	91	Q17512	B0491.5	Uncharacterized protein	Q17512_CAEEL	15	38.0145	1.38015
C_01 / I_01	O45864	O45864	-0.381833	0.381833	0.000234959	6	O45864	CELE_T27E9.2	Cytochrome b-c1 complex subunit 6	O45864_CAEEL	1	-23.2538	0.767462
C_01 / I_01	Q17437	Q17437	0.726504	0.726504	0.000247956	20	Q17437	B0035.13	Uncharacterized protein	Q17437_CAEEL	9	65.4625	1.65463
C_01 / I_01	Q9NAB2	Q9NAB2	0.352671	0.352671	0.000253288	27	Q9NAB2	gst-28	Glutathione S-Transferase	Q9NAB2_CAEEL	7	27.6922	1.27692
C_01 / I_01	O02266	O02266	-0.154805	0.154805	0.000257941	58	O02266	alh-7	ALdehyde deHydrogenase	O02266_CAEEL	14	-10.1746	0.898254
C_01 / I_01	P47991	P47991	0.157724	0.157724	0.000261397	91	P47991	rpl-6	60S ribosomal protein L6	RL6_CAEEL	17	11.5526	1.11553
C_01 / I_01	Q9XWG2	Q9XWG2	0.71606	0.71606	0.000274499	21	Q9XWG2	CELE_Y63D3A.7	Uncharacterized protein	Q9XWG2_CAEEL	7	64.269	1.64269
C_01 / I_01	P51403	P51403	0.0667808	0.0667808	0.00027547	99	P51403	rps-2	40S ribosomal protein S2	RS2_CAEEL	17	4.7377	1.04738
C_01 / I_01	O45060	O45060	-0.186317	0.186317	0.000277408	56	O45060	C35B1.5	Uncharacterized protein	O45060_CAEEL	11	-12.1154	0.878846
C_01 / I_01	P34492	P34492	-0.114421	0.114421	0.000277688	61	P34492	K02D10.1	Putative NipSnap protein K02D10.1	YMQ1_CAEEL	17	-7.6247	0.923753
C_01 / I_01	Q9XWM1	Q9XWM1	-0.340245	0.340245	0.00028268	18	Q9XWM1	oig-2	One IG domain	Q9XWM1_CAEEL	3	-21.0093	0.789907
C_01 / I_01	O45097	O45097	-2.39685	2.39685	0.000288224	15	O45097	CELE_F57H12.6	Uncharacterized protein	O45097_CAEEL	6	-81.0121	0.189879
C_01 / I_01	G5EGA6	G5EGA6	-0.509585	0.509585	0.000288709	45	G5EGA6	dhrs-4	Dehydrogenase/reductase SDR family member 4	DHRS4_CAEEL	15	-29.7576	0.702424
C_01 / I_01	Q9NAB0	Q9NAB0	-0.1498	0.1498	0.000289731	40	Q9NAB0	gst-39	Glutathione S-Transferase	Q9NAB0_CAEEL	10	-9.86246	0.901375
C_01 / I_01	Q20634	Q20634	-0.377079	0.377079	0.000299877	12	Q20634	CELE_F52A8.5	Uncharacterized protein	Q20634_CAEEL	2	-23.0005	0.769995
C_01 / I_01	P46576	P46576	-0.290714	0.290714	0.000300711	51	P46576	gop-3	SAM50-like protein gop-3	SAM50_CAEEL	17	-18.2503	0.817497
C_01 / I_01	Q9XVZ2	Q9XVZ2	0.329261	0.329261	0.00030419	64	Q9XVZ2	CELE_Y7A5A.1	Uncharacterized protein	Q9XVZ2_CAEEL	19	25.637	1.25637
C_01 / I_01	Q20276	Q20276	-0.314116	0.314116	0.000307246	15	Q20276	fip-5	Fungus-Induced Protein	Q20276_CAEEL	5	-19.5656	0.804344
C_01 / I_01	Q09321	Q09321	-0.206912	0.206912	0.000312736	32	Q09321	F42A8.1	Uncharacterized protein F42A8.1	YR51_CAEEL	9	-13.361	0.86639
C_01 / I_01	O02215	O02215	0.522699	0.522699	0.000322261	89	O02215	cbl-1	Cystathionine Beta Lyase	O02215_CAEEL	14	43.6641	1.43664
C_01 / I_01	Q21568	Q21568	0.34321	0.34321	0.00032858	30	Q21568	M28.5	NHP2-like protein 1 homolog	NH2L1_CAEEL	5	26.8576	1.26858
C_01 / I_01	P90789	P90789	0.3966	0.3966	0.000339175	30	P90789	D2030.4	NADH dehydrogenase [ubiquinone] 1 beta subcomplex subunit 7	NDUB7_CAEEL	5	31.6402	1.3164
C_01 / I_01	A0A0K3ASH2;O16264	A0A0K3ASH2;O16264	-0.193285	0.193285	0.000339415	40	A0A0K3ASH2;O16264	CELE_F40A3.3;F40A3.3	Uncharacterized protein;Phosphatidylethanolamine-binding protein homolog F40A3.3	A0A0K3ASH2_CAEEL;PEBPH_CAEEL	8	-12.5388	0.874612
C_01 / I_01	G5EEA8	G5EEA8	0.0840119	0.0840119	0.000340784	125	G5EEA8	nex-1	Annexin	G5EEA8_CAEEL	24	5.99615	1.05996
C_01 / I_01	G5EDV0	G5EDV0	-0.239525	0.239525	0.000341555	35	G5EDV0	CELE_E01G4.6	Uncharacterized protein	G5EDV0_CAEEL	10	-15.2976	0.847024
C_01 / I_01	Q23571	Q23571	0.266709	0.266709	0.000344011	94	Q23571	ZK669.4	Lipoamide acyltransferase component of branched-chain alpha-keto acid dehydrogenase complex	mitochondrial	ODB2_CAEEL	16	20.3061
C_01 / I_01	G5ECZ0	G5ECZ0	-0.284941	0.284941	0.000356999	93	G5ECZ0	hum-5	Heavy chain	Unconventional Myosin	G5ECZ0_CAEEL	33	-17.9225
C_01 / I_01	Q9U329	Q9U329	0.0808876	0.0808876	0.000357317	37	Q9U329	CELE_W09C5.8	Uncharacterized protein	Q9U329_CAEEL	7	5.76685	1.05767
C_01 / I_01	Q9BL33	Q9BL33	0.479669	0.479669	0.000370421	51	Q9BL33	CELE_Y71H2AM.4	Uncharacterized protein	Q9BL33_CAEEL	8	39.4423	1.39442
C_01 / I_01	Q18032	Q18032	0.300249	0.300249	0.000372607	19	Q18032	C15H9.9	Uncharacterized protein	Q18032_CAEEL	4	23.1357	1.23136
C_01 / I_01	Q7JLJ0;Q8I4K2	Q7JLJ0;Q8I4K2	0.168875	0.168875	0.000394296	80	Q7JLJ0;Q8I4K2	CELE_F32D8.12	Uncharacterized protein	Q7JLJ0_CAEEL;Q8I4K2_CAEEL	16	12.4181	1.12418
C_01 / I_01	O02056	O02056	0.142405	0.142405	0.000395571	166	O02056	rpl-4	60S ribosomal protein L4	RL4_CAEEL	32	10.3744	1.10374
C_01 / I_01	G5EFY7	G5EFY7	1.26273	1.26273	0.000409405	6	G5EFY7	pqm-1	ParaQuat (Methylviologen) responsive	G5EFY7_CAEEL	1	139.95	2.3995
C_01 / I_01	Q9NA32	Q9NA32	-0.595045	0.595045	0.000413889	28	Q9NA32	CELE_Y73F8A.27	Uncharacterized protein	Q9NA32_CAEEL	7	-33.7976	0.662024
C_01 / I_01	O62252	O62252	-0.297951	0.297951	0.000435168	15	O62252	F45G2.10	MIP18 family protein F45G2.10	U195_CAEEL	5	-18.6593	0.813407
C_01 / I_01	O44897	O44897	-0.137267	0.137267	0.000460087	71	O44897	haf-9	HAlF transporter (PGP related)	O44897_CAEEL	21	-9.07601	0.90924
C_01 / I_01	Q09475	Q09475	-0.0624634	0.0624634	0.000472572	340	Q09475	C28H8.3	Uncharacterized helicase C28H8.3	YP93_CAEEL	78	-4.23724	0.957628
C_01 / I_01	Q1EPL7	Q1EPL7	-0.585127	0.585127	0.000478588	14	Q1EPL7	CELE_F12E12.11	Uncharacterized protein	Q1EPL7_CAEEL	6	-33.3409	0.666591
C_01 / I_01	Q5ZR75	Q5ZR75	0.592006	0.592006	0.000479334	12	Q5ZR75	CELE_T15B7.1	Uncharacterized protein	Q5ZR75_CAEEL	4	50.7341	1.50734
C_01 / I_01	Q20719	Q20719	0.860961	0.860961	0.000485875	51	Q20719	F53F4.10	Probable NADH dehydrogenase [ubiquinone] flavoprotein 2	mitochondrial	NDUV2_CAEEL	9	81.6248
C_01 / I_01	Q22763	Q22763	-0.141948	0.141948	0.000488517	59	Q22763	nep-22	NEPrilysin metallopeptidase family	Q22763_CAEEL	17	-9.37055	0.906295
C_01 / I_01	H2KYT6	H2KYT6	0.801497	0.801497	0.000493624	50	H2KYT6	C17C3.1	Uncharacterized protein	H2KYT6_CAEEL	15	74.2908	1.74291
C_01 / I_01	Q95X44	Q95X44	0.133126	0.133126	0.000510754	99	Q95X44	vha-8	Vacuolar H ATPase	Q95X44_CAEEL	13	9.66676	1.09667
C_01 / I_01	Q9N5G1	Q9N5G1	-0.702463	0.702463	0.000522788	9	Q9N5G1	dhs-15	DeHydrogenases	Short chain	Q9N5G1_CAEEL	4	-38.5478
C_01 / I_01	G5ECS9	G5ECS9	-0.125972	0.125972	0.000523376	159	G5ECS9	cpt-2	Carnitine Palmitoyl Transferase	G5ECS9_CAEEL	38	-8.36136	0.916386
C_01 / I_01	Q7Z072	Q7Z072	-0.268664	0.268664	0.000534575	134	Q7Z072	tnt-2	TropoNin T	Q7Z072_CAEEL	25	-16.9912	0.830088
C_01 / I_01	O17761	O17761	-0.313613	0.313613	0.000537292	24	O17761	ech-8	Enoyl-CoA Hydratase	O17761_CAEEL	9	-19.5376	0.804624
C_01 / I_01	Q9BL64	Q9BL64	0.136174	0.136174	0.000540148	43	Q9BL64	CELE_Y54H5A.2	Uncharacterized protein	Q9BL64_CAEEL	13	9.89868	1.09899
C_01 / I_01	Q4W4Z2	Q4W4Z2	-0.266377	0.266377	0.000541999	52	Q4W4Z2	rad-8	Uncharacterized protein	Q4W4Z2_CAEEL	18	-16.8595	0.831405
C_01 / I_01	Q03575	Q03575	-0.293224	0.293224	0.000553311	25	Q03575	ttr-5	Transthyretin-like protein 5	TTR5_CAEEL	6	-18.3923	0.816077
C_01 / I_01	Q8MXK1	Q8MXK1	-0.212484	0.212484	0.000580237	250	Q8MXK1	CELE_F44E7.4	Uncharacterized protein	Q8MXK1_CAEEL	56	-13.695	0.86305
C_01 / I_01	Q9N4X8	Q9N4X8	0.344182	0.344182	0.000580949	74	Q9N4X8	gst-10	Glutathione S-transferase P 10	GSTPA_CAEEL	15	26.9431	1.26943
C_01 / I_01	Q02332	Q02332	-0.173382	0.173382	0.000584726	46	Q02332	pdhk-2	Probable [pyruvate dehydrogenase (acetyl-transferring)] kinase	mitochondrial	PDHK2_CAEEL	17	-11.3239
C_01 / I_01	Q20603	Q20603	1.19158	1.19158	0.000586762	15	Q20603	scl-2	SCP-Like extracellular protein	Q20603_CAEEL	4	128.403	2.28403
C_01 / I_01	Q19554	Q19554	0.744413	0.744413	0.000590901	130	Q19554	abcf-1	ABC transporter	class F	Q19554_CAEEL	28	67.5293
C_01 / I_01	Q17532	Q17532	-0.190097	0.190097	0.000593293	49	Q17532	B0564.7	Uncharacterized protein	Q17532_CAEEL	13	-12.3453	0.876547
C_01 / I_01	O17071	O17071	0.114444	0.114444	0.000593676	111	O17071	rpt-4	Probable 26S protease regulatory subunit 10B	PRS10_CAEEL	22	8.25578	1.08256
C_01 / I_01	H2FLJ1	H2FLJ1	-0.0855337	0.0855337	0.000600035	71	H2FLJ1	stl-1	STomatin-Like	H2FLJ1_CAEEL	15	-5.75642	0.942436
C_01 / I_01	O62053	O62053	0.35241	0.35241	0.000602966	30	O62053	C08F11.11	UPF0375 protein C08F11.11	U375A_CAEEL	4	27.6691	1.27669
C_01 / I_01	O02485	O02485	-0.346644	0.346644	0.00061093	88	O02485	ZK1073.1	Uncharacterized protein ZK1073.1	YDJ1_CAEEL	15	-21.3589	0.786411
C_01 / I_01	TRYP_PIG	TRYP_PIG	-0.440421	0.440421	0.000632349	47	TRYP_PIG	NaN	Trypsin - Sus scrofa (Pig).	NaN	7	-26.3081	0.736919
C_01 / I_01	P27639	P27639	0.0990174	0.0990174	0.000640866	144	P27639	inf-1	Eukaryotic initiation factor 4A	IF4A_CAEEL	25	7.10437	1.07104
C_01 / I_01	Q17574	Q17574	-0.154042	0.154042	0.000647087	114	Q17574	tag-165	Putative methionine synthase reductase	MTRR_CAEEL	33	-10.1271	0.898729
C_01 / I_01	O17891	O17891	0.140327	0.140327	0.000650171	47	O17891	CELE_F55B11.2	Uncharacterized protein	O17891_CAEEL	12	10.2155	1.10215
C_01 / I_01	Q9N4Z0	Q9N4Z0	-0.1357	0.1357	0.00065903	77	Q9N4Z0	Y45G12B.3	L-2-hydroxyglutarate dehydrogenase	mitochondrial	L2HDH_CAEEL	20	-8.97716
C_01 / I_01	O17352	O17352	0.208637	0.208637	0.000659268	126	O17352	aagr-4	Acid Alpha Glucosidase Relate	O17352_CAEEL	35	15.5596	1.1556
C_01 / I_01	Q09165	Q09165	-0.07693	0.07693	0.000672013	276	Q09165	dig-1	Mesocentin	DIG1_CAEEL	99	-5.1927	0.948073
C_01 / I_01	G5EFF8;Q304D5	G5EFF8;Q304D5	-0.250285	0.250285	0.000685552	57	G5EFF8;Q304D5	C30H7.2	Uncharacterized protein	G5EFF8_CAEEL;Q304D5_CAEEL	14	-15.927	0.84073
C_01 / I_01	G5EDV7	G5EDV7	-0.310412	0.310412	0.000685714	30	G5EDV7	CELE_Y53H1B.2	Uncharacterized protein	G5EDV7_CAEEL	9	-19.3589	0.806411
C_01 / I_01	O45783	O45783	-1.42452	1.42452	0.000693006	12	O45783	CELE_T12D8.5	Uncharacterized protein	O45783_CAEEL	6	-62.7457	0.372543
C_01 / I_01	P53589	P53589	0.103099	0.103099	0.000718549	95	P53589	sucg-1	Succinyl-CoA ligase [GDP-forming] subunit beta	mitochondrial	SUCB2_CAEEL	19	7.40779
C_01 / I_01	Q9XX57	Q9XX57	0.221989	0.221989	0.000737456	75	Q9XX57	dct-16	DAF-16/FOXO Controlled	germline Tumor affecting	Q9XX57_CAEEL	11	16.634
C_01 / I_01	O18000	O18000	-0.166103	0.166103	0.0007591	127	O18000	pes-9	Patterned Expression Site	O18000_CAEEL	26	-10.8753	0.891247
C_01 / I_01	O45012	O45012	0.20061	0.20061	0.00077139	176	O45012	nol-5	NucleOLar protein	O45012_CAEEL	31	14.9184	1.14918
C_01 / I_01	Q9NEZ5	Q9NEZ5	-0.0977459	0.0977459	0.000773009	49	Q9NEZ5	unc-95	Uncharacterized protein	Q9NEZ5_CAEEL	15	-6.55081	0.934492
C_01 / I_01	Q22820;Q86MJ6	Q22820;Q86MJ6	0.408937	0.408937	0.000774303	28	Q22820;Q86MJ6	ckc-1	Choline Kinase C	Q22820_CAEEL;Q86MJ6_CAEEL	9	32.7707	1.32771
C_01 / I_01	P29691	P29691	0.0586997	0.0586997	0.000784233	405	P29691	eef-2	Elongation factor 2	EF2_CAEEL	67	4.15266	1.04153
C_01 / I_01	H2L0D5;Q21164	H2L0D5;Q21164	0.324384	0.324384	0.00079038	64	H2L0D5;Q21164	lron-7	ELRR (Extracellular Leucine-Rich Repeat) ONly	H2L0D5_CAEEL;Q21164_CAEEL	16	25.2129	1.25213
C_01 / I_01	K8ESM2	K8ESM2	0.0460578	0.0460578	0.000796993	129	K8ESM2	CELE_Y16B4A.2	Carboxypeptidase	K8ESM2_CAEEL	34	3.24399	1.03244
C_01 / I_01	P91353	P91353	-0.180431	0.180431	0.000798241	45	P91353	mrpl-24	Probable 39S ribosomal protein L24	mitochondrial	RM24_CAEEL	15	-11.7561
C_01 / I_01	P91914	P91914	0.147347	0.147347	0.000799435	29	P91914	rpl-27	60S ribosomal protein L27	RL27_CAEEL	7	10.7531	1.10753
C_01 / I_01	O76630	O76630	0.0434081	0.0434081	0.000829521	37	O76630	emc-2	EMC Endoplasmic Membrane protein Complex (Yeast EMC) homolog	O76630_CAEEL	12	3.05454	1.03055
C_01 / I_01	Q336L1	Q336L1	1.00946	1.00946	0.0008344	18	Q336L1	B0205.13	Uncharacterized protein	Q336L1_CAEEL	4	101.316	2.01316
C_01 / I_01	C6KRP5	C6KRP5	0.618093	0.618093	0.000858367	33	C6KRP5	sqrd-1	Sulfide Quinone oxidoReDuctase	C6KRP5_CAEEL	14	53.4845	1.53485
C_01 / I_01	Q22800	Q22800	0.256007	0.256007	0.000858842	11	Q22800	nduf-2.2	NADH Ubiquinone oxidoreductase Fe-S protein	Q22800_CAEEL	4	19.4169	1.19417
C_01 / I_01	Q22129	Q22129	-0.104549	0.104549	0.000875882	59	Q22129	CELE_T03G6.3	Uncharacterized protein	Q22129_CAEEL	14	-6.99042	0.930096
C_01 / I_01	Q18494	Q18494	-0.202132	0.202132	0.000907341	21	Q18494	maph-1.3	Microtubule-Associated Protein Homolog	Q18494_CAEEL	8	-13.0735	0.869265
C_01 / I_01	Q93696	Q93696	-1.49364	1.49364	0.000946999	15	Q93696	gst-14	Glutathione S-Transferase	Q93696_CAEEL	7	-64.4885	0.355115
C_01 / I_01	O45346	O45346	0.452349	0.452349	0.00100536	16	O45346	osm-11	Uncharacterized protein	O45346_CAEEL	3	36.8266	1.36827
C_01 / I_01	Q9XUN8	Q9XUN8	-0.367564	0.367564	0.00100715	39	Q9XUN8	CELE_T20B3.1	Uncharacterized protein	Q9XUN8_CAEEL	13	-22.491	0.77509
C_01 / I_01	G5EDA8;G5EGA2	G5EDA8;G5EGA2	-0.351964	0.351964	0.00101475	33	G5EDA8;G5EGA2	CELE_Y45F10B.13	Uncharacterized protein	G5EDA8_CAEEL;G5EGA2_CAEEL	12	-21.6483	0.783517
C_01 / I_01	O02097	O02097	-0.0202111	0.0202111	0.00102041	4	O02097	C18E3.5	Uncharacterized protein	O02097_CAEEL	2	-1.39116	0.986088
C_01 / I_01	Q18594	Q18594	0.370092	0.370092	0.0010265	67	Q18594	C44B7.5	Uncharacterized protein C44B7.5	YC4B5_CAEEL	14	29.2435	1.29244
C_01 / I_01	Q18597	Q18597	0.768598	0.768598	0.00104964	76	Q18597	pmp-1	Peroxisomal Membrane Protein related	Q18597_CAEEL	25	70.3613	1.70361
C_01 / I_01	P91128	P91128	0.111573	0.111573	0.00105755	85	P91128	rpl-13	60S ribosomal protein L13	RL13_CAEEL	18	8.04056	1.08041
C_01 / I_01	Q9XUF9	Q9XUF9	-0.212578	0.212578	0.00106096	68	Q9XUF9	C49C3.4	Uncharacterized protein	Q9XUF9_CAEEL	30	-13.7007	0.862993
C_01 / I_01	Q20062	Q20062	-0.314169	0.314169	0.00109573	34	Q20062	marb-1	Mitochondrial Associated RiBonuclease homolog	Q20062_CAEEL	9	-19.5686	0.804314
C_01 / I_01	Q9N5F6	Q9N5F6	-0.270377	0.270377	0.00109694	76	Q9N5F6	CELE_R193.2	Uncharacterized protein	Q9N5F6_CAEEL	24	-17.0897	0.829103
C_01 / I_01	Q22515;Q5WRQ0	Q22515;Q5WRQ0	0.200209	0.200209	0.00111987	144	Q22515;Q5WRQ0	CELE_T14G8.3	Uncharacterized protein	Q22515_CAEEL;Q5WRQ0_CAEEL	43	14.8865	1.14886
C_01 / I_01	O18239	O18239	0.134536	0.134536	0.00112996	86	O18239	sec-61	Yeast SEC homolog	O18239_CAEEL	16	9.77397	1.09774
C_01 / I_01	Q18685	Q18685	-0.199669	0.199669	0.00113984	109	Q18685	unc-112	Protein unc-112	UN112_CAEEL	28	-12.925	0.87075
C_01 / I_01	H2KYV1	H2KYV1	0.205717	0.205717	0.00116343	50	H2KYV1	C25H3.9	Uncharacterized protein	H2KYV1_CAEEL	8	15.326	1.15326
C_01 / I_01	G8JY31;Q21268	G8JY31;Q21268	0.126915	0.126915	0.00117947	24	G8JY31;Q21268	CELE_K07C11.7;K07C11.7	Uncharacterized protein;UPF0046 protein K07C11.7	G8JY31_CAEEL;YMSO_CAEEL	8	9.1956	1.09196
C_01 / I_01	V6CKH6	V6CKH6	-0.0575551	0.0575551	0.00118265	219	V6CKH6	pqn-22	Prion-like-(Q/N-rich)-domain-bearing protein	V6CKH6_CAEEL	51	-3.91088	0.960891
C_01 / I_01	H2KY68;H2KY69	H2KY68;H2KY69	1.03859	1.03859	0.00122745	6	H2KY68;H2KY69	cyp-34a9	CYtochrome P450 family	H2KY68_CAEEL;H2KY69_CAEEL	9	105.423	2.05423
C_01 / I_01	Q9TXT9	Q9TXT9	0.0801883	0.0801883	0.00127642	30	Q9TXT9	bcmo-2	Beta-Carotene 15	15'-MonoOxygenase	Q9TXT9_CAEEL	14	5.7156
C_01 / I_01	Q21355	Q21355	0.133624	0.133624	0.00128371	95	Q21355	gst-4	Glutathione S-transferase 4	GST4_CAEEL	17	9.70458	1.09705
C_01 / I_01	Q19063	Q19063	0.124241	0.124241	0.00128872	33	Q19063	CELE_E04F6.8	Uncharacterized protein	Q19063_CAEEL	7	8.99345	1.08993
C_01 / I_01	Q9BKQ9	Q9BKQ9	0.51163	0.51163	0.00130605	17	Q9BKQ9	cisd-3.2	CDGSH Iron Sulfur Domain protein homolog	Q9BKQ9_CAEEL	4	42.566	1.42566
C_01 / I_01	P21137	P21137	-0.203989	0.203989	0.00131679	29	P21137	kin-1	cAMP-dependent protein kinase catalytic subunit	KAPC1_CAEEL	9	-13.1853	0.868147
C_01 / I_01	H2L0E5	H2L0E5	-0.0414042	0.0414042	0.00134204	47	H2L0E5	mct-4	MonoCarboxylate Transporter family	H2L0E5_CAEEL	15	-2.82913	0.971709
C_01 / I_01	Q95XM5	Q95XM5	0.247063	0.247063	0.0013432	78	Q95XM5	CELE_Y71G12B.6	Uncharacterized protein	Q95XM5_CAEEL	24	18.6789	1.18679
C_01 / I_01	H2KZV5	H2KZV5	-0.39862	0.39862	0.00138471	43	H2KZV5	CELE_T21H3.1	Uncharacterized protein	H2KZV5_CAEEL	13	-24.1417	0.758583
C_01 / I_01	Q9U3Q6	Q9U3Q6	0.406547	0.406547	0.00139132	109	Q9U3Q6	ugt-22	UDP-glucuronosyltransferase	Q9U3Q6_CAEEL	19	32.551	1.32551
C_01 / I_01	P30628	P30628	-0.0859711	0.0859711	0.00139952	70	P30628	unc-32	Probable V-type proton ATPase 116 kDa subunit a	VPP1_CAEEL	20	-5.78498	0.94215
C_01 / I_01	P45971	P45971	0.000664749	0.000664749	0.00140232	88	P45971	ostb-1	Dolichyl-diphosphooligosaccharide--protein glycosyltransferase 48 kDa subunit	OST48_CAEEL	22	0.0460875	1.00046
C_01 / I_01	G5EBW5	G5EBW5	-0.107233	0.107233	0.00141194	49	G5EBW5	fecl-1	FErroChelatase-Like	G5EBW5_CAEEL	14	-7.16328	0.928367
C_01 / I_01	H2KYJ5	H2KYJ5	-0.147737	0.147737	0.0014197	75	H2KYJ5	mtch-1	MiTochondrial Carrier Homolog	H2KYJ5_CAEEL	15	-9.73345	0.902666
C_01 / I_01	P91252	P91252	-0.104677	0.104677	0.00142261	46	P91252	gst-6	Probable glutathione S-transferase 6	GST6_CAEEL	12	-6.99866	0.930013
C_01 / I_01	Q21182	Q21182	-0.345008	0.345008	0.00144831	18	Q21182	CELE_K03B8.6	Uncharacterized protein	Q21182_CAEEL	6	-21.2696	0.787304
C_01 / I_01	Q17899	Q17899	0.451462	0.451462	0.00145702	22	Q17899	C10C5.4	Aminoacylase-1	Q17899_CAEEL	14	36.7425	1.36743
C_01 / I_01	O62103	O62103	0.417518	0.417518	0.00148331	13	O62103	prx-11	PeRoXisome assembly factor	O62103_CAEEL	4	33.5628	1.33563
C_01 / I_01	Q9TXZ6	Q9TXZ6	-0.334994	0.334994	0.00148947	36	Q9TXZ6	ugt-13	UDP-GlucuronosylTransferase	Q9TXZ6_CAEEL	12	-20.7213	0.792787
C_01 / I_01	P41942	P41942	-0.172002	0.172002	0.00149127	21	P41942	B0272.4	Uncharacterized protein B0272.4	YKB4_CAEEL	7	-11.239	0.88761
C_01 / I_01	Q19842	Q19842	-0.122312	0.122312	0.00150055	213	Q19842	pcca-1	Propionyl-CoA carboxylase alpha chain	mitochondrial	PCCA_CAEEL	35	-8.1286
C_01 / I_01	O44183	O44183	-0.250301	0.250301	0.00150611	53	O44183	CELE_ZC416.6	Uncharacterized protein	O44183_CAEEL	15	-15.9279	0.840721
C_01 / I_01	H2L2E8;O18688	H2L2E8;O18688	0.262041	0.262041	0.0015111	106	H2L2E8;O18688	tba-1	TuBulin	Alpha;TuBulin	Alpha	H2L2E8_CAEEL;O18688_CAEEL	21
C_01 / I_01	G5EFP2	G5EFP2	-0.142359	0.142359	0.00153498	73	G5EFP2	CELE_ZK1321.4	Uncharacterized protein	G5EFP2_CAEEL	18	-9.39635	0.906036
C_01 / I_01	G5EE34	G5EE34	-0.889527	0.889527	0.00153595	17	G5EE34	CELE_W04E12.7	Uncharacterized protein	G5EE34_CAEEL	5	-46.0209	0.539791
C_01 / I_01	P90860	P90860	0.00346801	0.00346801	0.00154324	42	P90860	CELE_F36A2.7	Uncharacterized protein	P90860_CAEEL	7	0.240673	1.00241
C_01 / I_01	Q9XXK6	Q9XXK6	-0.120083	0.120083	0.00156193	45	Q9XXK6	qns-1	Glutamine(Q)-dependent NAD(+) Synthase	Q9XXK6_CAEEL	16	-7.9865	0.920135
C_01 / I_01	Q20711	Q20711	-0.354777	0.354777	0.00158873	35	Q20711	CELE_F53B3.6	Uncharacterized protein	Q20711_CAEEL	11	-21.8009	0.781991
C_01 / I_01	Q22170	Q22170	0.196939	0.196939	0.00159445	36	Q22170	ile-2	Intracellular LEctin	Q22170_CAEEL	8	14.6264	1.14626
C_01 / I_01	Q95005	Q95005	0.197	0.197	0.00160244	85	Q95005	pas-4	Proteasome subunit alpha type-7	PSA7_CAEEL	13	14.6312	1.14631
C_01 / I_01	P34453	P34453	-0.482019	0.482019	0.00161748	80	P34453	prx-19	Putative peroxisomal biogenesis factor 19	PEX19_CAEEL	14	-28.4025	0.715975
C_01 / I_01	Q27492	Q27492	0.416002	0.416002	0.00165974	46	Q27492	rpc-2	DNA-directed RNA polymerase subunit beta	Q27492_CAEEL	18	33.4225	1.33423
C_01 / I_01	Q22641	Q22641	0.413729	0.413729	0.00167485	22	Q22641	lpd-9	LiPid Depleted	Q22641_CAEEL	6	33.2125	1.33212
C_01 / I_01	Q27487	Q27487	-0.52241	0.52241	0.00169718	61	Q27487	ctl-2	Peroxisomal catalase 1	CATA1_CAEEL	16	-30.3792	0.696208
C_01 / I_01	G5EC98	G5EC98	0.0361649	0.0361649	0.00170105	171	G5EC98	ctps-1	CTP synthase	G5EC98_CAEEL	29	2.53844	1.02538
C_01 / I_01	H2KZL1;Q9UA61	H2KZL1;Q9UA61	-0.211329	0.211329	0.00171007	23	H2KZL1;Q9UA61	CELE_W04B5.3	Galectin	H2KZL1_CAEEL;Q9UA61_CAEEL	9	-13.6259	0.863741
C_01 / I_01	P91243	P91243	-0.305474	0.305474	0.00177386	62	P91243	dnj-9	DNaJ domain (Prokaryotic heat shock protein)	P91243_CAEEL	19	-19.0824	0.809176
C_01 / I_01	G5EDI2	G5EDI2	0.182597	0.182597	0.00178286	165	G5EDI2	ret-1	Reticulon-like protein	G5EDI2_CAEEL	41	13.4925	1.13493
C_01 / I_01	Q9XVR8	Q9XVR8	0.162052	0.162052	0.00181174	24	Q9XVR8	nola-3	Putative H/ACA ribonucleoprotein complex subunit 3	NOP10_CAEEL	5	11.8878	1.11888
C_01 / I_01	Q9XVV9	Q9XVV9	0.393249	0.393249	0.0018185	7	Q9XVV9	CELE_R03G8.6	Uncharacterized protein	Q9XVV9_CAEEL	3	31.3348	1.31335
C_01 / I_01	Q95R11	Q95R11	1.44192	1.44192	0.00183712	27	Q95R11	CELE_F28B3.10	Uncharacterized protein	Q95R11_CAEEL	4	171.683	2.71683
C_01 / I_01	Q95YC6	Q95YC6	0.471776	0.471776	0.00187088	18	Q95YC6	C45B2.1	Uncharacterized protein	Q95YC6_CAEEL	5	38.6816	1.38682
C_01 / I_01	Q95QD1	Q95QD1	-0.309983	0.309983	0.00187109	18	Q95QD1	tmem-135	TMEM (Human TransMEMbrane protein) homolog	Q95QD1_CAEEL	6	-19.3349	0.806651
C_01 / I_01	Q7JNW8	Q7JNW8	-0.715847	0.715847	0.00188839	23	Q7JNW8	CELE_F22F4.5	Uncharacterized protein	Q7JNW8_CAEEL	8	-39.1153	0.608847
C_01 / I_01	O01739	O01739	0.337883	0.337883	0.0018968	43	O01739	ddo-3	D-aspartate oxidase 3	OXDD3_CAEEL	12	26.39	1.2639
C_01 / I_01	O17387	O17387	-0.617406	0.617406	0.00191841	15	O17387	spp-13	SaPosin-like Protein family	O17387_CAEEL	4	-34.8158	0.651842
C_01 / I_01	P54688	P54688	0.444561	0.444561	0.00193965	87	P54688	bcat-1	Branched-chain-amino-acid aminotransferase	cytosolic	BCAT_CAEEL	16	36.09
C_01 / I_01	O62198	O62198	-0.213053	0.213053	0.00194738	63	O62198	CELE_F32A11.1	Uncharacterized protein	O62198_CAEEL	19	-13.729	0.86271
C_01 / I_01	Q4R165	Q4R165	0.112299	0.112299	0.00195855	10	Q4R165	CELE_Y54G2A.45	Uncharacterized protein	Q4R165_CAEEL	4	8.09494	1.08095
C_01 / I_01	A5Z2U9	A5Z2U9	-0.501738	0.501738	0.00197321	5	A5Z2U9	CELE_F30A10.14	Uncharacterized protein	A5Z2U9_CAEEL	2	-29.3744	0.706256
C_01 / I_01	G5EC22	G5EC22	1.52812	1.52812	0.00197825	14	G5EC22	CELE_F55G11.4	Uncharacterized protein	G5EC22_CAEEL	8	188.409	2.88409
C_01 / I_01	P34676	P34676	-0.382142	0.382142	0.00197931	35	P34676	pcp-5	Prolyl carboxy peptidase like protein 5	PCP5_CAEEL	11	-23.2703	0.767297
C_01 / I_01	A5Z2T9;I2HA81	A5Z2T9;I2HA81	-0.186531	0.186531	0.00198799	31	A5Z2T9;I2HA81	CELE_F15B9.10	Uncharacterized protein	A5Z2T9_CAEEL;I2HA81_CAEEL	7	-12.1284	0.878716
C_01 / I_01	Q9XU45	Q9XU45	-0.204344	0.204344	0.00204321	35	Q9XU45	B0379.1	Uncharacterized protein	Q9XU45_CAEEL	8	-13.2067	0.867933
C_01 / I_01	Q9TXQ6	Q9TXQ6	0.112966	0.112966	0.00205255	21	Q9TXQ6	CELE_T04G9.7	Uncharacterized protein	Q9TXQ6_CAEEL	5	8.14495	1.08145
C_01 / I_01	Q22850	Q22850	0.47752	0.47752	0.00217012	26	Q22850	CELE_T28F4.5	Uncharacterized protein	Q22850_CAEEL	5	39.2348	1.39235
C_01 / I_01	Q21624	Q21624	-0.117232	0.117232	0.00223832	68	Q21624	cor-1	Coronin-like protein cor-1	CORO_CAEEL	19	-7.80453	0.921955
C_01 / I_01	Q9BL43	Q9BL43	0.280935	0.280935	0.00226626	98	Q9BL43	CELE_Y71H2AM.13	Uncharacterized protein	Q9BL43_CAEEL	23	21.4982	1.21498
C_01 / I_01	Q9XXG5	Q9XXG5	1.79114	1.79114	0.00229993	5	Q9XXG5	tor-2	TORsin related	Q9XXG5_CAEEL	2	246.087	3.46087
C_01 / I_01	P10567	P10567	-0.145304	0.145304	0.00235251	512	P10567	unc-15	Paramyosin	MYSP_CAEEL	87	-9.58111	0.904189
C_01 / I_01	Q9U3K2	Q9U3K2	0.365067	0.365067	0.0023672	18	Q9U3K2	CELE_F10B5.8	Uncharacterized protein	Q9U3K2_CAEEL	7	28.7942	1.28794
C_01 / I_01	G5EDF5	G5EDF5	-0.156928	0.156928	0.00242102	62	G5EDF5	tufm-2	Mitochondrial elongation factor Tu homologue	G5EDF5_CAEEL	17	-10.3067	0.896933
C_01 / I_01	Q09543	Q09543	0.020973	0.020973	0.0024306	147	Q09543	paa-1	Probable serine/threonine-protein phosphatase PP2A regulatory subunit	2AAA_CAEEL	27	1.46436	1.01464
C_01 / I_01	Q9XU97	Q9XU97	-0.131701	0.131701	0.00243441	38	Q9XU97	CELE_F44E5.1	Uncharacterized protein	Q9XU97_CAEEL	5	-8.72457	0.912754
C_01 / I_01	Q22945	Q22945	0.31508	0.31508	0.00243961	61	Q22945	CELE_F08F3.4	Uncharacterized protein	Q22945_CAEEL	16	24.4081	1.24408
C_01 / I_01	Q9N358	Q9N358	0.0264595	0.0264595	0.00248295	180	Q9N358	cct-8	T-complex protein 1 subunit theta	TCPQ_CAEEL	26	1.85096	1.01851
C_01 / I_01	Q7Z2A6	Q7Z2A6	-1.07627	1.07627	0.00250011	8	Q7Z2A6	CELE_M60.4	Uncharacterized protein	Q7Z2A6_CAEEL	2	-52.5748	0.474252
C_01 / I_01	P90790	P90790	0.205999	0.205999	0.00253479	33	P90790	CELE_D2030.3	Uncharacterized protein	P90790_CAEEL	12	15.3485	1.15348
C_01 / I_01	P41956	P41956	-0.158984	0.158984	0.00253618	33	P41956	mev-1	Succinate dehydrogenase cytochrome b560 subunit	mitochondrial	C560_CAEEL	5	-10.4345
C_01 / I_01	Q20157	Q20157	-0.128942	0.128942	0.00259348	14	Q20157	F38E1.9	Mannose-P-dolichol utilization defect 1 protein homolog	MPU1_CAEEL	4	-8.54983	0.914502
C_01 / I_01	O76367	O76367	0.0814602	0.0814602	0.00262019	19	O76367	CELE_F29C4.2	Uncharacterized protein	O76367_CAEEL	4	5.80884	1.05809
C_01 / I_01	Q9N4I4	Q9N4I4	0.0332025	0.0332025	0.00265462	67	Q9N4I4	rpl-10a	60S ribosomal protein L10a	RL10A_CAEEL	11	2.32811	1.02328
C_01 / I_01	Q19004	Q19004	-0.0229285	0.0229285	0.00268501	40	Q19004	aagr-1	Acid Alpha Glucosidase Relate	Q19004_CAEEL	17	-1.57672	0.984233
C_01 / I_01	D6RYD3	D6RYD3	0.296943	0.296943	0.0027284	9	D6RYD3	CELE_Y58A7A.1	Uncharacterized protein	D6RYD3_CAEEL	2	22.8538	1.22854
C_01 / I_01	O18009	O18009	-0.836889	0.836889	0.00273776	3	O18009	ugt-30	UDP-glucuronosyltransferase	O18009_CAEEL	1	-44.0151	0.559849
C_01 / I_01	O02358	O02358	0.133712	0.133712	0.00275312	20	O02358	CELE_F35E12.6	Uncharacterized protein	O02358_CAEEL	9	9.71128	1.09711
C_01 / I_01	Q9N4Z7	Q9N4Z7	-0.198876	0.198876	0.00275371	71	Q9N4Z7	mvk-1	MeValonate Kinase	Q9N4Z7_CAEEL	20	-12.8771	0.871229
C_01 / I_01	Q20053	Q20053	-0.00143362	0.00143362	0.00275982	77	Q20053	asb-1	ATP Synthase B homolog	Q20053_CAEEL	16	-0.0993214	0.999007
C_01 / I_01	Q20430	Q20430	-0.227363	0.227363	0.00276159	13	Q20430	mrpl-14	Mitochondrial Ribosomal Protein	Large	Q20430_CAEEL	6	-14.5805
C_01 / I_01	Q23188	Q23188	0.399478	0.399478	0.0028133	6	Q23188	ret-1	Reticulon-like protein	Q23188_CAEEL	2	31.903	1.31903
C_01 / I_01	P92020	P92020	0.64517	0.64517	0.00282298	15	P92020	CELE_T10G3.3	Uncharacterized protein	P92020_CAEEL	4	56.3924	1.56392
C_01 / I_01	P52717	P52717	0.251952	0.251952	0.00285895	147	P52717	F41C3.5	Uncharacterized serine carboxypeptidase F41C3.5	YUW5_CAEEL	21	19.0818	1.19082
C_01 / I_01	K8ESK7	K8ESK7	-0.719277	0.719277	0.00288169	6	K8ESK7	CELE_R13H4.2	Uncharacterized protein	K8ESK7_CAEEL	1	-39.2598	0.607402
C_01 / I_01	O76449	O76449	-0.102881	0.102881	0.00289839	64	O76449	CELE_ZK1055.7	Uncharacterized protein	O76449_CAEEL	21	-6.88287	0.931171
C_01 / I_01	P34255	P34255	-0.134048	0.134048	0.00298989	106	P34255	B0303.3	Uncharacterized protein B0303.3	YKA3_CAEEL	19	-8.87289	0.911271
C_01 / I_01	O01692	O01692	-0.0896032	0.0896032	0.00301948	69	O01692	rps-17	40S ribosomal protein S17	RS17_CAEEL	8	-6.02188	0.939781
C_01 / I_01	Q18935	Q18935	0.815915	0.815915	0.00302837	3	Q18935	CELE_D1046.4	Uncharacterized protein	Q18935_CAEEL	1	76.0414	1.76041
C_01 / I_01	Q18472	Q18472	0.756775	0.756775	0.00305478	3	Q18472	C35A5.3	Uncharacterized protein	Q18472_CAEEL	1	68.9709	1.68971
C_01 / I_01	A0A0K3AW68	A0A0K3AW68	-0.4626	0.4626	0.00306191	23	A0A0K3AW68	lipl-5	Lipase	A0A0K3AW68_CAEEL	7	-27.4323	0.725677
C_01 / I_01	Q8WQA8	Q8WQA8	0.255382	0.255382	0.00308333	43	Q8WQA8	rps-20	Ribosomal Protein	Small subunit	Q8WQA8_CAEEL	10	19.3651
C_01 / I_01	Q18421	Q18421	-0.37587	0.37587	0.00311214	60	Q18421	C34C12.8	GrpE protein homolog	mitochondrial	GRPE_CAEEL	11	-22.936
C_01 / I_01	Q19587	Q19587	0.531998	0.531998	0.00311245	6	Q19587	CELE_F19C7.5	Uncharacterized protein	Q19587_CAEEL	1	44.593	1.44593
C_01 / I_01	H2L048;Q8MQ42	H2L048;Q8MQ42	0.0740933	0.0740933	0.00312275	96	H2L048;Q8MQ42	CELE_F46H5.7	Uncharacterized protein	H2L048_CAEEL;Q8MQ42_CAEEL	29	5.26992	1.0527
C_01 / I_01	P90893	P90893	-0.155141	0.155141	0.00314283	47	P90893	F56F10.1	Putative serine protease F56F10.1	YM9I_CAEEL	11	-10.1956	0.898044
C_01 / I_01	Q17413	Q17413	0.11533	0.11533	0.00315181	35	Q17413	B0001.4	Probable uridine-cytidine kinase	UCK_CAEEL	11	8.3223	1.08322
C_01 / I_01	Q21281	Q21281	-0.0272609	0.0272609	0.00322552	126	Q21281	mup-4	Transmembrane matrix receptor MUP-4	MUP4_CAEEL	40	-1.87184	0.981282
C_01 / I_01	Q21850;Q7Z1P7	Q21850;Q7Z1P7	-0.140404	0.140404	0.0032409	40	Q21850;Q7Z1P7	CELE_R08E3.1	Uncharacterized protein	Q21850_CAEEL;Q7Z1P7_CAEEL	22	-9.27353	0.907265
C_01 / I_01	Q19058	Q19058	-0.459562	0.459562	0.00325616	96	Q19058	maoc-1	MAO-C-like dehydratase domain	Q19058_CAEEL	18	-27.2793	0.727207
C_01 / I_01	O01780	O01780	0.40431	0.40431	0.00326318	24	O01780	CELE_W03F11.1	Uncharacterized protein	O01780_CAEEL	7	32.3456	1.32346
C_01 / I_01	O17626	O17626	-0.317903	0.317903	0.00328406	78	O17626	C31C9.2	Uncharacterized protein	O17626_CAEEL	17	-19.7765	0.802235
C_01 / I_01	G5EBP5	G5EBP5	-0.111672	0.111672	0.00329851	187	G5EBP5	CELE_ZC247.1	Uncharacterized protein	G5EBP5_CAEEL	41	-7.44855	0.925515
C_01 / I_01	Q09227	Q09227	0.0821381	0.0821381	0.00333018	25	Q09227	C08B11.9	Uncharacterized protein C08B11.9	YP89_CAEEL	9	5.85857	1.05859
C_01 / I_01	Q94218	Q94218	-0.0251664	0.0251664	0.00333423	60	Q94218	odr-8	Ufm1-specific protease	UFSP_CAEEL	18	-1.72928	0.982707
C_01 / I_01	O02168	O02168	0.102226	0.102226	0.00341332	39	O02168	aakg-2	AMP-Activated protein Kinase Gamma subunit	O02168_CAEEL	13	7.34285	1.07343
C_01 / I_01	G5EDM5	G5EDM5	-2.5121	2.5121	0.00347187	9	G5EDM5	CELE_F36A2.3	Uncharacterized protein	G5EDM5_CAEEL	4	-82.47	0.1753
C_01 / I_01	O61209;Q9N3I0	O61209;Q9N3I0	0.19723	0.19723	0.0034764	11	O61209;Q9N3I0	CELE_H17B01.2;CELE_Y51H7C.1	Uncharacterized protein	O61209_CAEEL;Q9N3I0_CAEEL	3	14.6495	1.14649
C_01 / I_01	Q18559	Q18559	0.37765	0.37765	0.00348766	92	Q18559	C41A3.1	Uncharacterized protein	Q18559_CAEEL	68	29.9224	1.29922
C_01 / I_01	Q9BL19	Q9BL19	0.0778047	0.0778047	0.00353409	72	Q9BL19	rpl-17	60S ribosomal protein L17	RL17_CAEEL	13	5.54109	1.05541
C_01 / I_01	Q9N5L3	Q9N5L3	1.69401	1.69401	0.0035556	3	Q9N5L3	ipla-5	Intracelllar PhosphoLipase A family	Q9N5L3_CAEEL	1	223.556	3.23556
C_01 / I_01	Q95XY4	Q95XY4	0.360726	0.360726	0.00357928	87	Q95XY4	nol-6	NucleOLar protein	Q95XY4_CAEEL	33	28.4072	1.28407
C_01 / I_01	H2KYR4	H2KYR4	-0.546993	0.546993	0.00358636	21	H2KYR4	srr-4	Serpentine Receptor	class R	H2KYR4_CAEEL	10	-31.5555
C_01 / I_01	D7SFI3	D7SFI3	-0.0879208	0.0879208	0.00370757	80	D7SFI3	C02D5.4	Uncharacterized protein	D7SFI3_CAEEL	16	-5.91222	0.940878
C_01 / I_01	Q19266	Q19266	-0.283225	0.283225	0.00379584	18	Q19266	pkc-3	Protein kinase C-like 3	KPC3_CAEEL	6	-17.8248	0.821752
C_01 / I_01	Q9XWU3	Q9XWU3	1.05816	1.05816	0.00382483	10	Q9XWU3	CELE_Y41C4A.11	Uncharacterized protein	Q9XWU3_CAEEL	5	108.227	2.08227
C_01 / I_01	Q17489	Q17489	-0.402686	0.402686	0.00388076	69	Q17489	unc-44	Uncharacterized protein	Q17489_CAEEL	16	-24.3551	0.756449
C_01 / I_01	Q19328	Q19328	0.237437	0.237437	0.00392136	271	Q19328	tsn-1	Tudor Staphylococcal Nuclease homolog	Q19328_CAEEL	55	17.8896	1.1789
C_01 / I_01	D5MCQ1;D5MCQ7;D5MCR3;D5MCR4;Q7JMB8	D5MCQ1;D5MCQ7;D5MCR3;D5MCR4;Q7JMB8	-0.948273	0.948273	0.00392222	9	D5MCQ1;D5MCQ7;D5MCR3;D5MCR4;Q7JMB8	sup-26	SUPpressor	D5MCQ1_CAEEL;D5MCQ7_CAEEL;D5MCR3_CAEEL;D5MCR4_CAEEL;Q7JMB8_CAEEL	1	-48.1747	0.518253
C_01 / I_01	Q21276	Q21276	0.207464	0.207464	0.00392841	172	Q21276	K07C5.4	Uncharacterized NOP5 family protein K07C5.4	YZVL_CAEEL	33	15.4657	1.15466
C_01 / I_01	Q21004	Q21004	0.022427	0.022427	0.00395058	72	Q21004	amph-1	AMPHiphysin homolog	Q21004_CAEEL	22	1.56667	1.01567
C_01 / I_01	Q9XVR7	Q9XVR7	0.0353957	0.0353957	0.00396235	130	Q9XVR7	mcm-3	DNA helicase	Q9XVR7_CAEEL	38	2.48379	1.02484
C_01 / I_01	Q27476	Q27476	0.462518	0.462518	0.00397296	27	Q27476	cyp-25a2	CYtochrome P450 family	Q27476_CAEEL	11	37.7944	1.37794
C_01 / I_01	K8ESE2;O45391	K8ESE2;O45391	0.208695	0.208695	0.00399452	47	K8ESE2;O45391	cth-1	CystaTHionine gamma lyase	K8ESE2_CAEEL;O45391_CAEEL	10	15.5643	1.15564
C_01 / I_01	O44501	O44501	-0.113443	0.113443	0.00402262	33	O44501	fnta-1	FarNesylTransferase	Alpha subunit	O44501_CAEEL	10	-7.56208
C_01 / I_01	Q21884	Q21884	-0.0225905	0.0225905	0.00403021	61	Q21884	CELE_R09H10.5	Uncharacterized protein	Q21884_CAEEL	17	-1.55366	0.984463
C_01 / I_01	Q21221	Q21221	0.313374	0.313374	0.00410357	16	Q21221	aho-3	Uncharacterized protein	Q21221_CAEEL	6	24.261	1.24261
C_01 / I_01	G5EE41	G5EE41	-0.141595	0.141595	0.0042018	28	G5EE41	cuc-1	CU (Copper) Chaperonin	G5EE41_CAEEL	7	-9.34834	0.906517
C_01 / I_01	H2KZL8;Q09315	H2KZL8;Q09315	0.718141	0.718141	0.00422153	17	H2KZL8;Q09315	CELE_F25B5.3;F25B5.3	5'-nucleotidase;Putative cytosolic 5'-nucleotidase 3	H2KZL8_CAEEL;5NT3_CAEEL	7	64.5061	1.64506
C_01 / I_01	Q19573	Q19573	-0.607482	0.607482	0.00422665	14	Q19573	pes-8	Patterned Expression Site	Q19573_CAEEL	4	-34.3659	0.656341
C_01 / I_01	G4SLH0	G4SLH0	-0.354559	0.354559	0.00425674	341	G4SLH0	ttn-1	Titin homolog	TTN1_CAEEL	135	-21.7892	0.782108
C_01 / I_01	Q18645	Q18645	-0.3092	0.3092	0.00427036	18	Q18645	C45E5.1	Uncharacterized protein	Q18645_CAEEL	6	-19.2911	0.807089
C_01 / I_01	G5EGK1	G5EGK1	-0.467402	0.467402	0.00436556	341	G5EGK1	tln-1	TaLiN	G5EGK1_CAEEL	99	-27.6734	0.723266
C_01 / I_01	P91349	P91349	-0.0818926	0.0818926	0.00439615	141	P91349	spd-5	Spindle-defective protein 5	SPD5_CAEEL	52	-5.51826	0.944817
C_01 / I_01	Q95PZ4	Q95PZ4	0.339805	0.339805	0.00447009	25	Q95PZ4	xpb-1	XPB (Xeroderma Pigmentosum complementation group B) related	Q95PZ4_CAEEL	10	26.5586	1.26559
C_01 / I_01	Q95QW0	Q95QW0	-0.102026	0.102026	0.00450002	147	Q95QW0	eif-3.L	Eukaryotic translation initiation factor 3 subunit L	EIF3L_CAEEL	28	-6.82765	0.931723
C_01 / I_01	Q17974	Q17974	-0.149584	0.149584	0.00464037	175	Q17974	mma-1	Uncharacterized protein	Q17974_CAEEL	55	-9.84894	0.901511
C_01 / I_01	O45552	O45552	0.169466	0.169466	0.00465521	159	O45552	acaa-2	ACetyl-CoA Acyltransferase 2 homolog	O45552_CAEEL	28	12.4642	1.12464
C_01 / I_01	P91495	P91495	0.311579	0.311579	0.00472969	182	P91495	npp-12	Nuclear Pore complex Protein	P91495_CAEEL	53	24.1065	1.24107
C_01 / I_01	O45730	O45730	-0.296706	0.296706	0.00473639	19	O45730	pmp-4	Peroxisomal Membrane Protein related	O45730_CAEEL	8	-18.5891	0.814109
C_01 / I_01	A0A0K3ASH9	A0A0K3ASH9	-0.264587	0.264587	0.00478798	57	A0A0K3ASH9	CELE_Y50D4B.4	Uncharacterized protein	A0A0K3ASH9_CAEEL	14	-16.7563	0.832437
C_01 / I_01	O16481	O16481	-0.796799	0.796799	0.00478888	5	O16481	acs-21	Fatty Acid CoA Synthetase family	O16481_CAEEL	4	-42.4375	0.575625
C_01 / I_01	Q22922	Q22922	0.332598	0.332598	0.00481831	12	Q22922	cdd-1	CytiDine Deaminase	Q22922_CAEEL	4	25.9279	1.25928
C_01 / I_01	Q09989;Q6AHQ8	Q09989;Q6AHQ8	0.848254	0.848254	0.0048703	13	Q09989;Q6AHQ8	sdpn-1	SynDaPiN (Synaptic dynamin binding protein) homolog	Q09989_CAEEL;Q6AHQ8_CAEEL	6	80.0321	1.80032
C_01 / I_01	O62431	O62431	0.151231	0.151231	0.00491423	185	O62431	ers-1	Probable glutamine--tRNA ligase	SYQ_CAEEL	43	11.0516	1.11052
C_01 / I_01	G5EFL7	G5EFL7	0.430593	0.430593	0.00494962	12	G5EFL7	CELE_E02H4.6	Uncharacterized protein	G5EFL7_CAEEL	9	34.7787	1.34779
C_01 / I_01	Q21603	Q21603	-0.351892	0.351892	0.00496114	177	Q21603	ugt-62	UDP-glucuronosyltransferase	Q21603_CAEEL	22	-21.6444	0.783556
C_01 / I_01	G4SC46	G4SC46	0.774937	0.774937	0.00496167	3	G4SC46	mltn-13	MLt-TeN (Mlt-10) related	G4SC46_CAEEL	1	71.1115	1.71111
C_01 / I_01	P45895	P45895	0.232432	0.232432	0.00499182	29	P45895	mig-22	Chondroitin sulfate synthase mig-22	CHSSB_CAEEL	13	17.4814	1.17481
C_01 / I_01	G3MU28;G3MU29;G3MU30;Q23318;Q7JLE3	G3MU28;G3MU29;G3MU30;Q23318;Q7JLE3	0.23212	0.23212	0.00499387	27	G3MU28;G3MU29;G3MU30;Q23318;Q7JLE3	CELE_ZC434.9	Uncharacterized protein	G3MU28_CAEEL;G3MU29_CAEEL;G3MU30_CAEEL;Q23318_CAEEL;Q7JLE3_CAEEL	10	17.456	1.17456
C_01 / I_01	Q18813	Q18813	-0.239356	0.239356	0.00499548	18	Q18813	C53D6.7	Galectin	Q18813_CAEEL	8	-15.2877	0.847123
C_01 / I_01	P34260	P34260	0.900373	0.900373	0.0050189	31	P34260	vps-33.1	Vacuolar protein sorting-associated protein 33A	VP33A_CAEEL	10	86.6548	1.86655
C_01 / I_01	Q18361	Q18361	-0.152231	0.152231	0.00505646	19	Q18361	ugt-21	UDP-glucuronosyltransferase	Q18361_CAEEL	9	-10.0142	0.899858
C_01 / I_01	A0A078BS63;H1ZUX6	A0A078BS63;H1ZUX6	-0.177821	0.177821	0.00507348	73	A0A078BS63;H1ZUX6	itx-1	InTestinal NeureXin-like	A0A078BS63_CAEEL;H1ZUX6_CAEEL	29	-11.5963	0.884037
C_01 / I_01	Q1XFY9	Q1XFY9	0.118559	0.118559	0.00514643	42	Q1XFY9	rps-24	Ribosomal Protein	Small subunit	Q1XFY9_CAEEL	5	8.56497
C_01 / I_01	P34423	P34423	-0.367561	0.367561	0.00520213	10	P34423	F44B9.2	Uncharacterized protein F44B9.2	YL32_CAEEL	5	-22.4908	0.775092
C_01 / I_01	Q18688	Q18688	0.0822098	0.0822098	0.00521144	284	Q18688	daf-21	Heat shock protein 90	HSP90_CAEEL	49	5.86384	1.05864
C_01 / I_01	Q9XX15	Q9XX15	0.116814	0.116814	0.00522569	21	Q9XX15	Y39A1A.14	Ribosomal RNA small subunit methyltransferase nep-1	NEP1_CAEEL	5	8.43373	1.08434
C_01 / I_01	Q9XXI5;Q9XXI6	Q9XXI5;Q9XXI6	-0.352074	0.352074	0.00524483	12	Q9XXI5;Q9XXI6	CELE_Y17G7B.10	NAD kinase 2	mitochondrial;NAD kinase 2	mitochondrial	Q9XXI5_CAEEL;Q9XXI6_CAEEL	8
C_01 / I_01	Q23402	Q23402	0.317903	0.317903	0.00525372	38	Q23402	ZK1127.4	Protein BCCIP homolog	BCCIP_CAEEL	11	24.6518	1.24652
C_01 / I_01	A0A0K3ARZ7;A0A0K3AVH4	A0A0K3ARZ7;A0A0K3AVH4	-0.295022	0.295022	0.0052866	46	A0A0K3ARZ7;A0A0K3AVH4	fbxa-72	F-box A protein	A0A0K3ARZ7_CAEEL;A0A0K3AVH4_CAEEL	13	-18.494	0.81506
C_01 / I_01	Q9XW03	Q9XW03	-0.0684568	0.0684568	0.00536428	33	Q9XW03	CELE_Y54G11A.2	Uncharacterized protein	Q9XW03_CAEEL	9	-4.63424	0.953658
C_01 / I_01	Q18680	Q18680	-0.168916	0.168916	0.00539978	101	Q18680	pyp-1	Probable inorganic pyrophosphatase 1	IPYR_CAEEL	19	-11.0489	0.889511
C_01 / I_01	Q9N5B7	Q9N5B7	0.189686	0.189686	0.00543299	270	Q9N5B7	rme-1	Receptor Mediated Endocytosis	Q9N5B7_CAEEL	58	14.0515	1.14052
C_01 / I_01	Q9XVS3	Q9XVS3	0.0856188	0.0856188	0.00544879	27	Q9XVS3	clec-87	C-type lectin domain-containing protein 87	CLC87_CAEEL	6	6.11428	1.06114
C_01 / I_01	Q9NEM5	Q9NEM5	-0.370043	0.370043	0.00545746	19	Q9NEM5	CELE_Y111B2A.3	Uncharacterized protein	Q9NEM5_CAEEL	10	-22.624	0.77376
C_01 / I_01	G5ECY0	G5ECY0	0.0515947	0.0515947	0.00549966	105	G5ECY0	dlg-1	Drosophila Discs LarGe homolog	G5ECY0_CAEEL	35	3.64099	1.03641
C_01 / I_01	P91910	P91910	0.74482	0.74482	0.00551324	36	P91910	mec-12	Tubulin alpha-3 chain	TBA3_CAEEL	6	67.5765	1.67576
C_01 / I_01	A3FPL3	A3FPL3	0.596611	0.596611	0.00551517	9	A3FPL3	CELE_Y49E10.29	Uncharacterized protein	A3FPL3_CAEEL	3	51.216	1.51216
C_01 / I_01	Q19480	Q19480	0.356133	0.356133	0.00554631	33	Q19480	far-5	Fatty Acid/Retinol binding protein	Q19480_CAEEL	10	27.999	1.27999
C_01 / I_01	Q7JPE2	Q7JPE2	-0.23326	0.23326	0.00559059	84	Q7JPE2	cpna-1	CoPiNe domain protein	Atypical	Q7JPE2_CAEEL	31	-14.929
C_01 / I_01	Q17846	Q17846	2.8062	2.8062	0.00559339	2	Q17846	C09B8.4	Uncharacterized protein	Q17846_CAEEL	4	599.437	6.99437
C_01 / I_01	Q20177	Q20177	0.178669	0.178669	0.00561217	16	Q20177	CELE_F38E9.1	Uncharacterized protein	Q20177_CAEEL	7	13.1839	1.13184
C_01 / I_01	Q7Z1Q3	Q7Z1Q3	-0.462613	0.462613	0.00561628	109	Q7Z1Q3	alh-12	ALdehyde deHydrogenase	Q7Z1Q3_CAEEL	24	-27.4329	0.725671
C_01 / I_01	O02641	O02641	-0.0833395	0.0833395	0.00563891	37	O02641	cyp-33c8	CYtochrome P450 family	O02641_CAEEL	15	-5.61297	0.94387
C_01 / I_01	Q2PJ78;Q6A4V9	Q2PJ78;Q6A4V9	0.105839	0.105839	0.0056557	41	Q2PJ78;Q6A4V9	C05D12.3	Uncharacterized protein	Q2PJ78_CAEEL;Q6A4V9_CAEEL	14	7.61198	1.07612
C_01 / I_01	Q9N585	Q9N585	-0.223934	0.223934	0.00581853	70	Q9N585	ppw-2	Piwi-like protein	Q9N585_CAEEL	23	-14.3772	0.856228
C_01 / I_01	P48154	P48154	0.125358	0.125358	0.00584454	153	P48154	rps-1	40S ribosomal protein S3a	RS3A_CAEEL	26	9.07781	1.09078
C_01 / I_01	Q20660	Q20660	-0.276688	0.276688	0.00584551	28	Q20660	hsp-17	Heat Shock Protein	Q20660_CAEEL	10	-17.4516	0.825484
C_01 / I_01	G5EFV4	G5EFV4	-0.386821	0.386821	0.00594067	46	G5EFV4	hmg-1.1	HMG	G5EFV4_CAEEL	9	-23.5187	0.764813
C_01 / I_01	P02513	P02513	0.801751	0.801751	0.00599601	15	P02513	hsp-16.48	Heat shock protein Hsp-16.48/Hsp-16.49	HSP17_CAEEL	7	74.3216	1.74322
C_01 / I_01	Q18026	Q18026	0.233152	0.233152	0.00604493	94	Q18026	flu-2	Kynureninase	KYNU_CAEEL	21	17.54	1.1754
C_01 / I_01	G5EC16	G5EC16	-0.275056	0.275056	0.00604493	12	G5EC16	smn-1	SMN (Human Survival Motor Neuron gene) homolog	G5EC16_CAEEL	4	-17.3581	0.826419
C_01 / I_01	Q9N5C4	Q9N5C4	-0.0300838	0.0300838	0.00607324	83	Q9N5C4	CELE_W02H5.8	Uncharacterized protein	Q9N5C4_CAEEL	20	-2.06366	0.979363
C_01 / I_01	Q23092	Q23092	-0.0929413	0.0929413	0.0061126	36	Q23092	lbp-4	Fatty acid-binding protein homolog 4	FABP4_CAEEL	9	-6.23907	0.937609
C_01 / I_01	Q21742	Q21742	-0.189983	0.189983	0.00617651	156	Q21742	CELE_R05F9.6	Uncharacterized protein	Q21742_CAEEL	35	-12.3384	0.876616
C_01 / I_01	G5ECD0	G5ECD0	0.672538	0.672538	0.00618753	22	G5ECD0	cyp-35c1	CYtochrome P450 family	G5ECD0_CAEEL	17	59.3875	1.59387
C_01 / I_01	Q18511	Q18511	0.694765	0.694765	0.00619161	11	Q18511	C38D4.9	Uncharacterized protein	Q18511_CAEEL	4	61.8621	1.61862
C_01 / I_01	Q10039	Q10039	0.0130245	0.0130245	0.00622509	162	Q10039	grs-1	Glycine--tRNA ligase	SYG_CAEEL	37	0.90688	1.00907
C_01 / I_01	F5GUG6;F5GUH2	F5GUG6;F5GUH2	-0.181271	0.181271	0.00627428	29	F5GUG6;F5GUH2	CELE_W05B5.1	Uncharacterized protein	F5GUG6_CAEEL;F5GUH2_CAEEL	10	-11.8074	0.881926
C_01 / I_01	Q9NA83	Q9NA83	-0.818449	0.818449	0.00627767	3	Q9NA83	rol-1	ROLler: helically twisted	animals roll when moving	Q9NA83_CAEEL	1	-43.2949
C_01 / I_01	Q21771	Q21771	-0.675523	0.675523	0.00628677	9	Q21771	cpg-3	Chondroitin proteoglycan 3	CPG3_CAEEL	1	-37.3895	0.626105
C_01 / I_01	Q18625	Q18625	-0.00729304	0.00729304	0.00636355	82	Q18625	lec-4	Galectin	Q18625_CAEEL	20	-0.504239	0.994958
C_01 / I_01	G5EBG4	G5EBG4	-0.968508	0.968508	0.006368	7	G5EBG4	clec-209	C-type LECtin	G5EBG4_CAEEL	4	-48.8966	0.511034
C_01 / I_01	Q5FC37	Q5FC37	-0.331207	0.331207	0.00644122	10	Q5FC37	CELE_D1086.12	Uncharacterized protein	Q5FC37_CAEEL	4	-20.5129	0.794871
C_01 / I_01	Q20143	Q20143	-0.413097	0.413097	0.00646751	75	Q20143	CELE_F38B6.4	Uncharacterized protein	Q20143_CAEEL	26	-24.8991	0.751009
C_01 / I_01	Q9N362	Q9N362	0.0914695	0.0914695	0.00648429	75	Q9N362	CELE_Y55F3AM.13	Uncharacterized protein	Q9N362_CAEEL	18	6.54548	1.06545
C_01 / I_01	Q9NAB1	Q9NAB1	-0.350469	0.350469	0.0065236	9	Q9NAB1	gst-29	Glutathione S-Transferase	Q9NAB1_CAEEL	3	-21.5671	0.784329
C_01 / I_01	A5JYT2;Q17581	A5JYT2;Q17581	0.259003	0.259003	0.00663357	15	A5JYT2;Q17581	swsn-9	SWI/SNF nucleosome remodeling complex component	A5JYT2_CAEEL;Q17581_CAEEL	10	19.6651	1.19665
C_01 / I_01	Q27526	Q27526	-0.286182	0.286182	0.00664616	36	Q27526	bgal-1	Beta-galactosidase	Q27526_CAEEL	16	-17.993	0.82007
C_01 / I_01	O44729	O44729	-0.0649785	0.0649785	0.00680459	50	O44729	prp-17	Yeast PRP (Splicing factor) related	O44729_CAEEL	17	-4.40404	0.95596
C_01 / I_01	Q18577	Q18577	0.269853	0.269853	0.0068353	65	Q18577	C42D4.1	Uncharacterized protein	Q18577_CAEEL	14	20.5685	1.20568
C_01 / I_01	O45394	O45394	-0.232331	0.232331	0.00688399	39	O45394	CELE_F22B8.7	Uncharacterized protein	O45394_CAEEL	11	-14.8741	0.851259
C_01 / I_01	O76360	O76360	-0.42979	0.42979	0.00691097	130	O76360	egl-4	cGMP-dependent protein kinase egl-4	EGL4_CAEEL	36	-25.763	0.74237	negative regulation of calcium-mediated signaling	sensory perception of bitter taste	positive chemotaxis	positive regulation of chemotaxis	positive regulation of cyclic-nucleotide phosphodiesterase activity	negative regulation of dauer larval development	response to oxygen levels	positive regulation of oviposition	negative regulation of cyclic nucleotide-gated ion channel activity	regulation of eating behavior	Requires Ontology	process resulting in tolerance to alcohol	response to odorant
C_01 / I_01	A0A061AD21;A0A061AJI9;C1P640;C1P641;G5EEV6;Q21313	A0A061AD21;A0A061AJI9;C1P640;C1P641;G5EEV6;Q21313	0.484099	0.484099	0.00706167	307	A0A061AD21;A0A061AJI9;C1P640;C1P641;G5EEV6;Q21313	epi-1	Uncharacterized protein;Uncharacterized protein;Uncharacterized protein;Uncharacterized protein;Laminin alpha;Laminin-like protein epi-1	A0A061AD21_CAEEL;A0A061AJI9_CAEEL;C1P640_CAEEL;C1P641_CAEEL;G5EEV6_CAEEL;EPI1_CAEEL	85	39.8712	1.39871
C_01 / I_01	G5EE40	G5EE40	-0.140842	0.140842	0.00706722	34	G5EE40	srp-1	SeRPin	G5EE40_CAEEL	11	-9.30102	0.90699
C_01 / I_01	O16297	O16297	0.36378	0.36378	0.00709334	107	O16297	mcm-7	DNA helicase	O16297_CAEEL	31	28.6793	1.28679
C_01 / I_01	Q93573	Q93573	0.00666759	0.00666759	0.007099	110	Q93573	tct-1	Translationally-controlled tumor protein homolog	TCTP_CAEEL	18	0.463231	1.00463
C_01 / I_01	Q9N489	Q9N489	-0.416605	0.416605	0.00712195	8	Q9N489	Y110A2AR.3	Uncharacterized protein	Q9N489_CAEEL	3	-25.0814	0.749186
C_01 / I_01	Q93761	Q93761	-0.119753	0.119753	0.00715719	62	Q93761	F53C11.3	Uncharacterized oxidoreductase F53C11.3	YXEK_CAEEL	14	-7.9655	0.920345
C_01 / I_01	Q9TY03	Q9TY03	-0.253678	0.253678	0.00718221	15	Q9TY03	frh-1	Frataxin	mitochondrial	FRDA_CAEEL	6	-16.1245
C_01 / I_01	Q19303	Q19303	-0.323238	0.323238	0.0072484	12	Q19303	CELE_F10E7.6	Uncharacterized protein	Q19303_CAEEL	4	-20.0726	0.799274
C_01 / I_01	Q21452	Q21452	-0.101547	0.101547	0.00748213	18	Q21452	M01F1.3	Lipoyl synthase	mitochondrial	LIAS_CAEEL	6	-6.79671
C_01 / I_01	Q9BKU5	Q9BKU5	0.13867	0.13867	0.00749498	40	Q9BKU5	CELE_Y37E3.8	Uncharacterized protein	Q9BKU5_CAEEL	8	10.089	1.10089
C_01 / I_01	Q09422	Q09422	0.126964	0.126964	0.00752953	58	Q09422	pgam-5	Serine/threonine-protein phosphatase Pgam5	mitochondrial	PGAM5_CAEEL	13	9.1993
C_01 / I_01	Q22508	Q22508	-0.312125	0.312125	0.0076006	53	Q22508	tag-18	Uncharacterized protein	Q22508_CAEEL	13	-19.4545	0.805455
C_01 / I_01	Q9XVM0	Q9XVM0	0.120954	0.120954	0.00769718	125	Q9XVM0	letm-1	LETM1 (Leucine zipper	EF-hand	TransMembrane mitochondrial protein) homolog	Q9XVM0_CAEEL	37
C_01 / I_01	Q95YF3	Q95YF3	0.120129	0.120129	0.00772768	155	Q95YF3	cgh-1	ATP-dependent RNA helicase cgh-1	CGH1_CAEEL	26	8.6832	1.08683
C_01 / I_01	Q21939	Q21939	-0.0380751	0.0380751	0.00772914	26	Q21939	mrpl-49	Probable 39S ribosomal protein L49	mitochondrial	RM49_CAEEL	7	-2.60464
C_01 / I_01	O01513	O01513	0.393137	0.393137	0.00776004	16	O01513	C48B6.2	Putative 40S ribosomal protein S4-like	YS4L_CAEEL	6	31.3246	1.31325
C_01 / I_01	A3QMB6	A3QMB6	0.257107	0.257107	0.00784003	8	A3QMB6	oac-59	O-ACyltransferase homolog	A3QMB6_CAEEL	3	19.508	1.19508
C_01 / I_01	Q4W5T0	Q4W5T0	-0.00666665	0.00666665	0.0078734	28	Q4W5T0	mrpl-39	Mitochondrial Ribosomal Protein	Large	Q4W5T0_CAEEL	9	-0.461031
C_01 / I_01	P49181	P49181	-0.00579752	0.00579752	0.00797303	51	P49181	rpl-36	60S ribosomal protein L36	RL36_CAEEL	9	-0.401047	0.99599
C_01 / I_01	Q09580	Q09580	0.306552	0.306552	0.00800342	131	Q09580	gmps-1	Probable GMP synthase [glutamine-hydrolyzing]	GUAA_CAEEL	32	23.6748	1.23675
C_01 / I_01	P30645	P30645	1.24112	1.24112	0.00800423	5	P30645	pde-2	Probable 3'	5'-cyclic phosphodiesterase pde-2	PDE2_CAEEL	3	136.382
C_01 / I_01	Q17624	Q17624	-0.431963	0.431963	0.0081199	68	Q17624	arrd-25	ARRestin Domain protein	Q17624_CAEEL	22	-25.8747	0.741253
C_01 / I_01	G5EGB3	G5EGB3	0.0766326	0.0766326	0.00812486	33	G5EGB3	ragc-1	RAs-related GTP binding protein C homolog	G5EGB3_CAEEL	11	5.45537	1.05455
C_01 / I_01	O01802	O01802	0.0942476	0.0942476	0.00814015	118	O01802	rpl-7	60S ribosomal protein L7	RL7_CAEEL	21	6.75085	1.06751
C_01 / I_01	Q09365	Q09365	-0.393821	0.393821	0.00818712	16	Q09365	ZK1320.3	Uncharacterized protein ZK1320.3	YS23_CAEEL	4	-23.8889	0.761111
C_01 / I_01	Q8I4N3	Q8I4N3	0.122957	0.122957	0.00820766	33	Q8I4N3	npp-22	Nucleoporin ndc-1	NDC1_CAEEL	15	8.89644	1.08896
C_01 / I_01	Q10011	Q10011	0.303063	0.303063	0.00826473	16	Q10011	T19C3.5	Uncharacterized protein T19C3.5	YSV5_CAEEL	11	23.3761	1.23376
C_01 / I_01	P34815	P34815	-0.103042	0.103042	0.00828586	77	P34815	unc-18	Putative acetylcholine regulator unc-18	UNC18_CAEEL	22	-6.89324	0.931068
C_01 / I_01	P42168	P42168	0.215488	0.215488	0.00833988	103	P42168	kin-19	Casein kinase I isoform alpha	KC1A_CAEEL	18	16.1096	1.1611
C_01 / I_01	Q8MXI1	Q8MXI1	-0.0598318	0.0598318	0.00834504	10	Q8MXI1	ucr-11	Ubiquinol-Cytochrome c oxidoReductase complex	Q8MXI1_CAEEL	3	-4.0624	0.959376
C_01 / I_01	Q23621	Q23621	-0.00472272	0.00472272	0.00838687	238	Q23621	gdh-1	Glutamate dehydrogenase	Q23621_CAEEL	36	-0.326819	0.996732
C_01 / I_01	O61522	O61522	-0.455705	0.455705	0.00841875	26	O61522	CELE_F17E9.4	Uncharacterized protein	O61522_CAEEL	4	-27.0846	0.729154
C_01 / I_01	Q22341	Q22341	-0.187523	0.187523	0.00847036	16	Q22341	ttr-30	TransThyretin-Related family domain	Q22341_CAEEL	5	-12.1888	0.878112
C_01 / I_01	Q8IG23	Q8IG23	-0.397962	0.397962	0.0084815	9	Q8IG23	aqp-1	AQuaPorin or aquaglyceroporin related	Q8IG23_CAEEL	3	-24.107	0.75893
C_01 / I_01	Q067X2	Q067X2	0.360127	0.360127	0.00850247	45	Q067X2	CELE_F13G11.3	Uncharacterized protein	Q067X2_CAEEL	12	28.3539	1.28354
C_01 / I_01	P46563	P46563	-0.0516459	0.0516459	0.00853225	166	P46563	aldo-2	Fructose-bisphosphate aldolase 2	ALF2_CAEEL	28	-3.5165	0.964835
C_01 / I_01	B3GWB9;L8E6W6;O01258	B3GWB9;L8E6W6;O01258	-0.0577629	0.0577629	0.00854217	38	B3GWB9;L8E6W6;O01258	vps-26	Related to yeast Vacuolar Protein Sorting factor;Related to yeast Vacuolar Protein Sorting factor;Vacuolar protein sorting-associated protein 26	B3GWB9_CAEEL;L8E6W6_CAEEL;VPS26_CAEEL	14	-3.92472	0.960753
C_01 / I_01	Q17539	Q17539	0.603308	0.603308	0.00855672	87	Q17539	C01B10.8	Uncharacterized protein	Q17539_CAEEL	21	51.9196	1.5192
C_01 / I_01	Q9N5R9	Q9N5R9	0.133281	0.133281	0.00856324	134	Q9N5R9	spt-16	FACT complex subunit spt-16	SPT16_CAEEL	38	9.67853	1.09679
C_01 / I_01	G5ECA2	G5ECA2	0.216638	0.216638	0.00857868	30	G5ECA2	CELE_F29C6.1	Uncharacterized protein	G5ECA2_CAEEL	10	16.2023	1.16202
C_01 / I_01	O02621	O02621	-0.800186	0.800186	0.00863203	6	O02621	gpx-1	Glutathione peroxidase 1	GPX1_CAEEL	3	-42.5725	0.574275
C_01 / I_01	H2KZ73;H8W3Y1;Q8T3B7	H2KZ73;H8W3Y1;Q8T3B7	-0.339836	0.339836	0.00866925	26	H2KZ73;H8W3Y1;Q8T3B7	noah-1	NOmpA Homolog (Drosophila nompA: no mechanoreceptor potential A)	H2KZ73_CAEEL;H8W3Y1_CAEEL;Q8T3B7_CAEEL	11	-20.9869	0.790131
C_01 / I_01	Q23623	Q23623	0.703843	0.703843	0.00871437	8	Q23623	tgt-1	Probable queuine tRNA-ribosyltransferase	TGT_CAEEL	4	62.8837	1.62884
C_01 / I_01	G5EFT5	G5EFT5	0.123815	0.123815	0.00876008	3	G5EFT5	hsf-1	Heat Shock Factor	G5EFT5_CAEEL	1	8.96125	1.08961
C_01 / I_01	O18235	O18235	-0.158391	0.158391	0.0087921	38	O18235	coq-3	COenzyme Q (Ubiquinone) biosynthesis	O18235_CAEEL	10	-10.3976	0.896024
C_01 / I_01	O45011	O45011	-0.59587	0.59587	0.00897638	9	O45011	CELE_W10C8.5	Uncharacterized protein	O45011_CAEEL	1	-33.8355	0.661645
C_01 / I_01	P46975	P46975	-0.046097	0.046097	0.00897947	47	P46975	stt-3	Dolichyl-diphosphooligosaccharide--protein glycosyltransferase subunit stt-3	STT3_CAEEL	13	-3.14469	0.968553
C_01 / I_01	Q9XU56	Q9XU56	-0.150382	0.150382	0.0090008	37	Q9XU56	ensa-1	ENdoSulfine Alpha	Q9XU56_CAEEL	10	-9.89879	0.901012
C_01 / I_01	Q965N3	Q965N3	-0.334183	0.334183	0.00919642	29	Q965N3	BE0003N10.1	Uncharacterized protein	Q965N3_CAEEL	13	-20.6767	0.793233
C_01 / I_01	Q27539	Q27539	-0.258416	0.258416	0.00923464	26	Q27539	clpp-1	ATP-dependent Clp protease proteolytic subunit 1	mitochondrial	CLPP1_CAEEL	7	-16.3994
C_01 / I_01	Q23644	Q23644	0.645244	0.645244	0.00924111	5	Q23644	zhit-3	Zinc finger	HIT-type	Q23644_CAEEL	2	56.4004
C_01 / I_01	Q94272	Q94272	0.15842	0.15842	0.00924228	96	Q94272	fah-1	FumarylAcetoacetate Hydrolase	Q94272_CAEEL	18	11.6064	1.11606
C_01 / I_01	P46769	P46769	0.0441337	0.0441337	0.00928135	140	P46769	rps-0	40S ribosomal protein SA	RSSA_CAEEL	24	3.10639	1.03106
C_01 / I_01	O44145	O44145	0.380955	0.380955	0.00938122	35	O44145	perm-2	PERMeable eggshell	O44145_CAEEL	8	30.2203	1.3022
C_01 / I_01	Q27464	Q27464	-0.177238	0.177238	0.00953043	128	Q27464	gspd-1	Glucose-6-phosphate 1-dehydrogenase	G6PD_CAEEL	34	-11.5605	0.884395
C_01 / I_01	Q22918	Q22918	0.0925178	0.0925178	0.00956079	78	Q22918	C37C3.2	Eukaryotic translation initiation factor 5	IF5_CAEEL	18	6.62294	1.06623
C_01 / I_01	Q9NHC3	Q9NHC3	0.330699	0.330699	0.00957469	14	Q9NHC3	ced-2	Cell death abnormality protein 2	CED2_CAEEL	7	25.7623	1.25762
C_01 / I_01	Q23336	Q23336	-0.249779	0.249779	0.00963145	18	Q23336	ugt-5	UDP-glucuronosyltransferase	Q23336_CAEEL	7	-15.8975	0.841025
C_01 / I_01	Q5WRN3	Q5WRN3	0.27371	0.27371	0.00975934	16	Q5WRN3	M142.8	Protein-lysine N-methyltransferase M142.8	EFM5_CAEEL	6	20.8912	1.20891
C_01 / I_01	Q19655	Q19655	-0.00717541	0.00717541	0.00977609	60	Q19655	CELE_F20D6.11	Uncharacterized protein	Q19655_CAEEL	20	-0.496127	0.995039
C_01 / I_01	O45443	O45443	-0.561047	0.561047	0.00977764	30	O45443	clec-65	C-type LECtin	O45443_CAEEL	9	-32.219	0.67781
C_01 / I_01	H2FLG7	H2FLG7	-0.56394	0.56394	0.0098141	6	H2FLG7	C06A1.2	Uncharacterized protein	H2FLG7_CAEEL	2	-32.3548	0.676452
C_01 / I_01	O44906	O44906	-0.166478	0.166478	0.00983658	285	O44906	pck-1	Phosphoenolypyruvate CarboxyKinase	O44906_CAEEL	41	-10.8985	0.891015
C_01 / I_01	O16331	O16331	-0.130665	0.130665	0.00984546	22	O16331	catp-3	Cation transporting ATPase	O16331_CAEEL	20	-8.65899	0.91341
C_01 / I_01	O16276	O16276	-0.450379	0.450379	0.00989852	70	O16276	ugt-61	UDP-glucuronosyltransferase	O16276_CAEEL	21	-26.8149	0.731851
C_01 / I_01	Q20762	Q20762	-0.0163926	0.0163926	0.00991233	44	Q20762	F54D1.6	Uncharacterized protein F54D1.6	YAO6_CAEEL	18	-1.12982	0.988702
C_01 / I_01	Q23670	Q23670	0.0201808	0.0201808	0.00995394	203	Q23670	K12D12.1	Probable DNA topoisomerase 2	TOP2_CAEEL	60	1.40866	1.01409
C_01 / I_01	Q95Y71	Q95Y71	-0.157997	0.157997	0.00996742	32	Q95Y71	mrpl-45	Probable 39S ribosomal protein L45	mitochondrial	RM45_CAEEL	13	-10.3731
C_01 / I_01	A5Z2S4;B2D6K9;Q18696	A5Z2S4;B2D6K9;Q18696	0.0489081	0.0489081	0.00997077	54	A5Z2S4;B2D6K9;Q18696	saps-1	SAPS (Phosphatase associated) domain protein	A5Z2S4_CAEEL;B2D6K9_CAEEL;Q18696_CAEEL	20	3.44817	1.03448
C_01 / I_01	P34438	P34438	0.00114134	0.00114134	0.0102865	41	P34438	F44E2.8	Uncharacterized protein F44E2.8	YL58_CAEEL	9	0.0791431	1.00079
C_01 / I_01	O44622	O44622	-0.153308	0.153308	0.0102882	6	O44622	CELE_K11D12.7	Uncharacterized protein	O44622_CAEEL	3	-10.0814	0.899186
C_01 / I_01	O76388	O76388	0.257758	0.257758	0.0102995	17	O76388	syp-2	Uncharacterized protein	O76388_CAEEL	7	19.5619	1.19562
C_01 / I_01	Q23186	Q23186	-0.0843356	0.0843356	0.0103154	12	Q23186	CELE_W06A7.2	Uncharacterized protein	Q23186_CAEEL	3	-5.67812	0.943219
C_01 / I_01	Q19087	Q19087	-0.143499	0.143499	0.0103243	113	Q19087	dnpp-1	Aspartyl aminopeptidase	DNPEP_CAEEL	23	-9.46791	0.905321
C_01 / I_01	A5HWA4;Q9XW51	A5HWA4;Q9XW51	0.415052	0.415052	0.0103382	17	A5HWA4;Q9XW51	CELE_Y53C10A.6	Uncharacterized protein	A5HWA4_CAEEL;Q9XW51_CAEEL	8	33.3346	1.33335
C_01 / I_01	Q21025	Q21025	-1.74672	1.74672	0.0104815	9	Q21025	CELE_F59A6.5	Uncharacterized protein	Q21025_CAEEL	5	-70.2022	0.297978
C_01 / I_01	Q20754	Q20754	-0.519929	0.519929	0.0104865	6	Q20754	col-38	COLlagen	Q20754_CAEEL	1	-30.2594	0.697406
C_01 / I_01	Q9N595	Q9N595	0.153879	0.153879	0.0105105	61	Q9N595	elpc-1	Elongator complex protein 1	Q9N595_CAEEL	25	11.2556	1.11256
C_01 / I_01	D3YT36;D3YT37;Q23539	D3YT36;D3YT37;Q23539	-0.022609	0.022609	0.0105627	75	D3YT36;D3YT37;Q23539	pyk-2	Pyruvate kinase	D3YT36_CAEEL;D3YT37_CAEEL;Q23539_CAEEL	17	-1.55492	0.984451
C_01 / I_01	A6PVA1	A6PVA1	-0.116308	0.116308	0.010627	49	A6PVA1	C44E4.5	Uncharacterized protein	A6PVA1_CAEEL	15	-7.74547	0.922545
C_01 / I_01	Q20310	Q20310	0.148876	0.148876	0.0106804	98	Q20310	CELE_F42A10.5	Uncharacterized protein	Q20310_CAEEL	18	10.8706	1.10871
C_01 / I_01	Q21826	Q21826	0.403175	0.403175	0.0107435	9	Q21826	pdcd-2	PDCD (Mammalian ProgrammeD Cell Death protein) homolog	Q21826_CAEEL	3	32.2415	1.32242
C_01 / I_01	Q94246;Q94247	Q94246;Q94247	0.193594	0.193594	0.0107955	65	Q94246;Q94247	gfi-1;CELE_F57F4.4	GEI-4 (Four) Interacting protein;Uncharacterized protein	Q94246_CAEEL;Q94247_CAEEL	17	14.3609	1.14361
C_01 / I_01	P42170	P42170	0.399586	0.399586	0.0108248	75	P42170	rnr-2	Ribonucleoside-diphosphate reductase small chain	RIR2_CAEEL	20	31.913	1.31913
C_01 / I_01	Q9XTT9	Q9XTT9	0.0838594	0.0838594	0.0108288	39	Q9XTT9	rpt-6	Proteasome Regulatory Particle	ATPase-like	Q9XTT9_CAEEL	10	5.98495
C_01 / I_01	O17214	O17214	-0.264115	0.264115	0.0108563	171	O17214	fum-1	Probable fumarate hydratase	mitochondrial	FUMH_CAEEL	27	-16.7291
C_01 / I_01	O45218	O45218	-0.339546	0.339546	0.0109082	119	O45218	ads-1	Alkyldihydroxyacetonephosphate synthase	ADAS_CAEEL	26	-20.971	0.79029
C_01 / I_01	Q21201	Q21201	0.209148	0.209148	0.0109215	6	Q21201	mlc-6	Myosin Light Chain	Q21201_CAEEL	2	15.6006	1.15601
C_01 / I_01	Q19663	Q19663	0.334231	0.334231	0.0109715	156	Q19663	CELE_F21C10.7	Uncharacterized protein	Q19663_CAEEL	65	26.0705	1.26071
C_01 / I_01	Q20818	Q20818	0.248732	0.248732	0.0109737	14	Q20818	capg-2	CAP-G condensin subunit	Q20818_CAEEL	6	18.8162	1.18816
C_01 / I_01	H2KYX9;H2KYY0;U4PRA9	H2KYX9;H2KYY0;U4PRA9	1.58306	1.58306	0.0109822	3	H2KYX9;H2KYY0;U4PRA9	C23H5.8	Uncharacterized protein	H2KYX9_CAEEL;H2KYY0_CAEEL;U4PRA9_CAEEL	1	199.606	2.99606
C_01 / I_01	O17966	O17966	-0.554057	0.554057	0.0109954	26	O17966	top-1	DNA topoisomerase 1	TOP1_CAEEL	9	-31.8898	0.681102
C_01 / I_01	O18191	O18191	0.346273	0.346273	0.0110319	30	O18191	mat-2	Anaphase-promoting complex subunit 1	APC1_CAEEL	13	27.1272	1.27127
C_01 / I_01	Q21569	Q21569	-0.254635	0.254635	0.0110568	15	Q21569	lact-3	Beta-LACTamase domain containing	Q21569_CAEEL	7	-16.1801	0.838199
C_01 / I_01	P34355	P34355	-0.366995	0.366995	0.0111071	52	P34355	acox-5	Probable peroxisomal acyl-coenzyme A oxidase 5	ACOX5_CAEEL	19	-22.4604	0.775396
C_01 / I_01	A0PD34	A0PD34	0.281122	0.281122	0.0111179	3	A0PD34	CELE_VM106R.1	Uncharacterized protein	A0PD34_CAEEL	1	21.5139	1.21514
C_01 / I_01	O62220	O62220	-0.116444	0.116444	0.0112953	30	O62220	F33H2.3	Acidic leucine-rich nuclear phosphoprotein 32-related protein 1	AN321_CAEEL	5	-7.75416	0.922458
C_01 / I_01	B7WNB3;O18202	B7WNB3;O18202	0.994105	0.994105	0.0114077	12	B7WNB3;O18202	clec-146	C-type LECtin	B7WNB3_CAEEL;O18202_CAEEL	5	99.1845	1.99185
C_01 / I_01	H2KYC6	H2KYC6	0.100488	0.100488	0.0114155	85	H2KYC6	ajm-1	Apical Junction Molecule	H2KYC6_CAEEL	30	7.2136	1.07214
C_01 / I_01	Q9BL81	Q9BL81	0.140894	0.140894	0.0114751	38	Q9BL81	CELE_Y47G6A.21	Uncharacterized protein	Q9BL81_CAEEL	9	10.2588	1.10259
C_01 / I_01	P53013	P53013	0.0448127	0.0448127	0.0115498	270	P53013	eft-3	Elongation factor 1-alpha	EF1A_CAEEL	33	3.15492	1.03155
C_01 / I_01	Q23463	Q23463	0.0592269	0.0592269	0.0115527	97	Q23463	eftu-2	Elongation Factor TU family	Q23463_CAEEL	30	4.19073	1.04191
C_01 / I_01	O62432	O62432	-0.439383	0.439383	0.0116221	18	O62432	dpy-4	DumPY: shorter than wild-type	O62432_CAEEL	4	-26.255	0.73745
C_01 / I_01	G5EEI5	G5EEI5	-0.346457	0.346457	0.0116454	6	G5EEI5	unc-52	Uncharacterized protein	G5EEI5_CAEEL	1	-21.3487	0.786513
C_01 / I_01	P61866	P61866	0.206104	0.206104	0.0116594	42	P61866	rpl-12	60S ribosomal protein L12	RL12_CAEEL	8	15.3569	1.15357
C_01 / I_01	P31161	P31161	-0.175593	0.175593	0.0117192	37	P31161	sod-2	Superoxide dismutase [Mn] 1	mitochondrial	SODM1_CAEEL	6	-11.4597
C_01 / I_01	O45310	O45310	-0.374243	0.374243	0.011745	7	O45310	C49A1.10	Uncharacterized protein	O45310_CAEEL	2	-22.849	0.77151
C_01 / I_01	Q8MPX3	Q8MPX3	0.151035	0.151035	0.0117797	35	Q8MPX3	dnj-20	DnaJ homolog dnj-20	DNJ20_CAEEL	7	11.0366	1.11037
C_01 / I_01	Q7K707	Q7K707	-0.16193	0.16193	0.0118075	158	Q7K707	gpi-1	Glucose-6-phosphate isomerase	Q7K707_CAEEL	27	-10.6171	0.893829
C_01 / I_01	G5EDU8;Q8WT44	G5EDU8;Q8WT44	-0.0292282	0.0292282	0.011857	32	G5EDU8;Q8WT44	cyk-3	CYtoKinesis defect	G5EDU8_CAEEL;Q8WT44_CAEEL	15	-2.00556	0.979944
C_01 / I_01	P91253	P91253	-0.265416	0.265416	0.0118748	81	P91253	gst-7	Probable glutathione S-transferase 7	GST7_CAEEL	16	-16.8041	0.831959
C_01 / I_01	Q9TYL9	Q9TYL9	0.199695	0.199695	0.0119135	153	Q9TYL9	copb-1	Coatomer subunit beta	Q9TYL9_CAEEL	35	14.8456	1.14846
C_01 / I_01	Q20034	Q20034	-0.00784939	0.00784939	0.0119272	40	Q20034	CELE_F35D11.4	Uncharacterized protein	Q20034_CAEEL	8	-0.542601	0.994574
C_01 / I_01	P10984	P10984	0.229062	0.229062	0.0119407	9	P10984	act-2	Actin-2	ACT2_CAEEL	1	17.2073	1.17207
C_01 / I_01	C6KRI9;Q22847;X5M5W2;X5M900	C6KRI9;Q22847;X5M5W2;X5M900	0.637104	0.637104	0.0119685	32	C6KRI9;Q22847;X5M5W2;X5M900	CELE_T28C6.7	Uncharacterized protein	C6KRI9_CAEEL;Q22847_CAEEL;X5M5W2_CAEEL;X5M900_CAEEL	15	55.5204	1.5552
C_01 / I_01	A3QM98	A3QM98	-0.612987	0.612987	0.0119735	15	A3QM98	col-138	COLlagen	A3QM98_CAEEL	4	-34.6159	0.653841
C_01 / I_01	Q9N4G7	Q9N4G7	-0.665066	0.665066	0.0120027	53	Q9N4G7	Y71F9B.2	Phosphatidate cytidylyltransferase	mitochondrial	TAM41_CAEEL	17	-36.934
C_01 / I_01	P41843	P41843	0.612145	0.612145	0.0121663	32	P41843	T20B12.3	Uncharacterized protein T20B12.3	YO93_CAEEL	11	52.8531	1.52853
C_01 / I_01	Q9U2F2	Q9U2F2	-0.36834	0.36834	0.0122283	82	Q9U2F2	cpt-1	Carnitine Palmitoyl Transferase	Q9U2F2_CAEEL	29	-22.5327	0.774673
C_01 / I_01	Q23635	Q23635	0.672722	0.672722	0.0123255	11	Q23635	CELE_ZK84.1	Uncharacterized protein	Q23635_CAEEL	4	59.4078	1.59408
C_01 / I_01	Q9XW10	Q9XW10	-0.0387795	0.0387795	0.0124036	56	Q9XW10	pad-1	Protein pad-1	PAD1_CAEEL	23	-2.65219	0.973478
C_01 / I_01	Q966J6	Q966J6	-0.403651	0.403651	0.0124622	18	Q966J6	CELE_F41B4.1	Uncharacterized protein	Q966J6_CAEEL	6	-24.4057	0.755943
C_01 / I_01	G5EDY8;Q8WQC9	G5EDY8;Q8WQC9	-0.0299436	0.0299436	0.0125246	136	G5EDY8;Q8WQC9	drp-1	Dynamin-Related Protein	G5EDY8_CAEEL;Q8WQC9_CAEEL	41	-2.05414	0.979459
C_01 / I_01	Q93619	Q93619	-0.00191977	0.00191977	0.0125728	65	Q93619	tag-173	Uncharacterized protein	Q93619_CAEEL	12	-0.13298	0.99867
C_01 / I_01	Q93459	Q93459	0.140949	0.140949	0.0126085	33	Q93459	nubp-1	Cytosolic Fe-S cluster assembly factor NUBP1 homolog	NUBP1_CAEEL	9	10.263	1.10263
C_01 / I_01	G5ED75;Q9XU12	G5ED75;Q9XU12	0.12662	0.12662	0.0126297	71	G5ED75;Q9XU12	klp-7	Kinesin-like protein	G5ED75_CAEEL;Q9XU12_CAEEL	24	9.17333	1.09173
C_01 / I_01	O45244	O45244	-0.245494	0.245494	0.0127741	28	O45244	mog-4	Probable pre-mRNA-splicing factor ATP-dependent RNA helicase mog-4	DHX16_CAEEL	13	-15.6473	0.843527
C_01 / I_01	Q9XW92	Q9XW92	0.00897491	0.00897491	0.0128005	285	Q9XW92	vha-13	V-type proton ATPase catalytic subunit A	VATA_CAEEL	43	0.624032	1.00624
C_01 / I_01	W6RQY9	W6RQY9	0.160276	0.160276	0.0128025	31	W6RQY9	CELE_Y92H12A.4	Uncharacterized protein	W6RQY9_CAEEL	11	11.7501	1.1175
C_01 / I_01	Q9U228	Q9U228	-0.889444	0.889444	0.0129143	18	Q9U228	mif-1	MIF (Macrophage migration Inhibitory Factor) related	Q9U228_CAEEL	4	-46.0178	0.539822
C_01 / I_01	B3CJ34	B3CJ34	-0.132393	0.132393	0.0129612	555	B3CJ34	gcn-1	GCN (Yeast General Control Nondrepressible) homolog	B3CJ34_CAEEL	129	-8.7683	0.912317
C_01 / I_01	Q8I4J8	Q8I4J8	1.93651	1.93651	0.0129862	4	Q8I4J8	CELE_F35B12.9	Uncharacterized protein	Q8I4J8_CAEEL	1	282.779	3.82779
C_01 / I_01	Q95Y93	Q95Y93	-0.351585	0.351585	0.0129876	12	Q95Y93	ttr-8	TransThyretin-Related family domain	Q95Y93_CAEEL	4	-21.6277	0.783723
C_01 / I_01	Q9XXD4	Q9XXD4	0.0764656	0.0764656	0.0129897	43	Q9XXD4	Y48A6B.3	Putative H/ACA ribonucleoprotein complex subunit 2-like protein	NHP2_CAEEL	11	5.44317	1.05443
C_01 / I_01	Q7KPW7	Q7KPW7	-0.192114	0.192114	0.0131399	50	Q7KPW7	mrpl-1	Mitochondrial Ribosomal Protein	Large	Q7KPW7_CAEEL	17	-12.4678
C_01 / I_01	A0A0K3AYJ1;Q19698	A0A0K3AYJ1;Q19698	0.255523	0.255523	0.0131593	19	A0A0K3AYJ1;Q19698	ilys-5	Invertebrate LYSozyme	A0A0K3AYJ1_CAEEL;Q19698_CAEEL	5	19.3769	1.19377
C_01 / I_01	Q19694	Q19694	0.189764	0.189764	0.0133291	9	Q19694	ttr-35	TransThyretin-Related family domain	Q19694_CAEEL	2	14.0577	1.14058
C_01 / I_01	Q9XVK5	Q9XVK5	0.352011	0.352011	0.0134474	9	Q9XVK5	ubc-12	NEDD8-conjugating enzyme ubc-12	UBC12_CAEEL	2	27.6339	1.27634
C_01 / I_01	P53806	P53806	-0.290552	0.290552	0.0135247	12	P53806	rcn-1	Calcipressin-like protein	RCANL_CAEEL	4	-18.2411	0.817589
C_01 / I_01	G5EGT6	G5EGT6	0.377532	0.377532	0.013625	61	G5EGT6	cyp-31a2	CYtochrome P450 family	G5EGT6_CAEEL	16	29.9118	1.29912
C_01 / I_01	P41988	P41988	0.0320879	0.0320879	0.0137006	145	P41988	cct-1	T-complex protein 1 subunit alpha	TCPA_CAEEL	29	2.24908	1.02249
C_01 / I_01	O61980	O61980	-0.465785	0.465785	0.0137201	18	O61980	unc-23	Uncharacterized protein	O61980_CAEEL	8	-27.5923	0.724077
C_01 / I_01	Q94177	Q94177	-0.224568	0.224568	0.0138497	9	Q94177	paqr-1	Progestin and adipoQ receptor-like protein 1	ADRL_CAEEL	4	-14.4149	0.855851
C_01 / I_01	Q9XVI6	Q9XVI6	0.313132	0.313132	0.0138534	43	Q9XVI6	sptl-3	Serine palmitoyltransferase 3	SPTC3_CAEEL	12	24.2402	1.2424
C_01 / I_01	Q9N4J8	Q9N4J8	0.136249	0.136249	0.0139049	181	Q9N4J8	cct-3	T-complex protein 1 subunit gamma	TCPG_CAEEL	34	9.90436	1.09904
C_01 / I_01	O02161	O02161	-0.392841	0.392841	0.0141871	110	O02161	tin-44	Probable mitochondrial import inner membrane translocase subunit tin-44	TIM44_CAEEL	27	-23.8372	0.761628
C_01 / I_01	O62106	O62106	0.0485155	0.0485155	0.0142868	28	O62106	eif-6	Eukaryotic translation initiation factor 6	IF6_CAEEL	6	3.42002	1.0342
C_01 / I_01	Q9XWU9	Q9XWU9	0.419397	0.419397	0.0144419	9	Q9XWU9	CELE_Y37D8A.19	Uncharacterized protein	Q9XWU9_CAEEL	2	33.7368	1.33737
C_01 / I_01	Q3Y3Z9	Q3Y3Z9	-0.292463	0.292463	0.0144526	35	Q3Y3Z9	C01B10.11	Uncharacterized protein	Q3Y3Z9_CAEEL	11	-18.3493	0.816507
C_01 / I_01	Q9XVC4	Q9XVC4	0.213305	0.213305	0.0144691	20	Q9XVC4	C38D9.2	Uncharacterized protein	Q9XVC4_CAEEL	15	15.9341	1.15934
C_01 / I_01	G5EGS5	G5EGS5	0.122868	0.122868	0.0144969	94	G5EGS5	gbf-1	Uncharacterized protein	G5EGS5_CAEEL	36	8.88973	1.0889
C_01 / I_01	P37165	P37165	0.33102	0.33102	0.0145074	12	P37165	ubl-1	Ubiquitin-like protein 1-40S ribosomal protein S27a	RS27A_CAEEL	2	25.7903	1.2579
C_01 / I_01	G5EFJ3	G5EFJ3	-0.524489	0.524489	0.0145609	26	G5EFJ3	C08E8.4	Uncharacterized protein	G5EFJ3_CAEEL	11	-30.4795	0.695205
C_01 / I_01	Q94399	Q94399	-0.567402	0.567402	0.0145829	3	Q94399	col-63	COLlagen	Q94399_CAEEL	1	-32.5169	0.674831
C_01 / I_01	P55954	P55954	0.395019	0.395019	0.0146034	62	P55954	cco-2	Cytochrome c oxidase subunit 5A	mitochondrial	COX5A_CAEEL	11	31.496
C_01 / I_01	Q17446	Q17446	-0.127553	0.127553	0.0146827	17	Q17446	pmk-1	Mitogen-activated protein kinase pmk-1	PMK1_CAEEL	6	-8.46173	0.915383	regulation of defense response to fungus	positive regulation of protein localization to nucleus	positive regulation of defense response to bacterium	negative regulation of neuron death	positive regulation of transcription from RNA polymerase II promoter involved in defense response to fungus	positive regulation of transcription from RNA polymerase II promoter involved in defense response to Gram-negative bacterium
C_01 / I_01	P34500	P34500	-0.466289	0.466289	0.0148103	27	P34500	ttr-2	Transthyretin-like protein 2	TTR2_CAEEL	6	-27.6176	0.723824
C_01 / I_01	Q20589	Q20589	-0.0406643	0.0406643	0.0148402	10	Q20589	CELE_F49C12.12	Uncharacterized protein	Q20589_CAEEL	3	-2.77928	0.972207
C_01 / I_01	Q9TXP0	Q9TXP0	0.146644	0.146644	0.0148497	28	Q9TXP0	rps-27	40S ribosomal protein S27	RS27_CAEEL	5	10.6992	1.10699
C_01 / I_01	A0A0K3AQN5;A0A0K3AU66;A0A0K3AWK1;G5EDF9	A0A0K3AQN5;A0A0K3AU66;A0A0K3AWK1;G5EDF9	0.161345	0.161345	0.0149003	106	A0A0K3AQN5;A0A0K3AU66;A0A0K3AWK1;G5EDF9	pgp-2	P-GlycoProtein related;P-GlycoProtein related;P-GlycoProtein related;ABC transporter PGP-2	A0A0K3AQN5_CAEEL;A0A0K3AU66_CAEEL;A0A0K3AWK1_CAEEL;G5EDF9_CAEEL	38	11.8329	1.11833
C_01 / I_01	D0IMZ5;U4PR92	D0IMZ5;U4PR92	-0.262794	0.262794	0.0149525	549	D0IMZ5;U4PR92	fln-1	FiLamiN (Actin binding protein) homolog	D0IMZ5_CAEEL;U4PR92_CAEEL	116	-16.6528	0.833472
C_01 / I_01	O44411	O44411	-0.0767728	0.0767728	0.0151373	138	O44411	nog-1	Nucleolar GTP-binding protein 1	NOG1_CAEEL	35	-5.18237	0.948176
C_01 / I_01	Q21888	Q21888	0.285277	0.285277	0.0151632	8	Q21888	CELE_R102.2	Uncharacterized protein	Q21888_CAEEL	2	21.8644	1.21864
C_01 / I_01	P34519	P34519	-0.282603	0.282603	0.0151694	73	P34519	K11H3.3	Putative tricarboxylate transport protein	mitochondrial	TXTP_CAEEL	17	-17.7894
C_01 / I_01	O45943	O45943	-0.388871	0.388871	0.0151834	3	O45943	CELE_Y45F10C.1	Uncharacterized protein	O45943_CAEEL	1	-23.6273	0.763727
C_01 / I_01	Q9GRV9	Q9GRV9	0.36616	0.36616	0.0152698	19	Q9GRV9	pcp-4	Prolyl Carboxy Peptidase like	Q9GRV9_CAEEL	9	28.8917	1.28892
C_01 / I_01	P62784	P62784	-0.0739738	0.0739738	0.0152853	55	P62784	his-1	Histone H4	H4_CAEEL	11	-4.99823	0.950018
C_01 / I_01	G5EFM4	G5EFM4	0.928443	0.928443	0.0153664	424	G5EFM4	vab-10	Uncharacterized protein	G5EFM4_CAEEL	148	90.3221	1.90322
C_01 / I_01	A0A061ACR1;F5GUA3;Q22498;Q2XN02	A0A061ACR1;F5GUA3;Q22498;Q2XN02	0.0981104	0.0981104	0.0153763	175	A0A061ACR1;F5GUA3;Q22498;Q2XN02	CELE_T14G10.5;CELE_T14G10.5;T14G10.5;CELE_T14G10.5	Coatomer subunit gamma;Coatomer subunit gamma;Probable coatomer subunit gamma;Coatomer subunit gamma	A0A061ACR1_CAEEL;F5GUA3_CAEEL;COPG_CAEEL;Q2XN02_CAEEL	39	7.03706	1.07037
C_01 / I_01	G5EE74	G5EE74	0.0277439	0.0277439	0.015422	71	G5EE74	nud-1	Aspergillus NUclear Division related	G5EE74_CAEEL	18	1.94167	1.01942
C_01 / I_01	Q19980	Q19980	0.388426	0.388426	0.0158004	23	Q19980	cat-4	GTP cyclohydrolase 1	GCH1_CAEEL	11	30.8965	1.30896
C_01 / I_01	P91277	P91277	-0.159586	0.159586	0.0158441	58	P91277	hrpk-1	Heterogeneous nuclear RibonucleoProtein (HnRNP) K homolog	P91277_CAEEL	16	-10.4718	0.895282
C_01 / I_01	O01804	O01804	0.197398	0.197398	0.0159105	74	O01804	got-2.1	Aspartate aminotransferase	O01804_CAEEL	19	14.6628	1.14663
C_01 / I_01	Q93382	Q93382	0.566366	0.566366	0.0160659	22	Q93382	C46F11.4	Uncharacterized protein	Q93382_CAEEL	8	48.0789	1.48079
C_01 / I_01	Q3LFN1	Q3LFN1	-0.0926348	0.0926348	0.016068	36	Q3LFN1	lbp-9	Lipid Binding Protein	Q3LFN1_CAEEL	10	-6.21915	0.937808
C_01 / I_01	A0A061AD39;A0A061AD72;A0A061AEC1;A0A061AJK4;A0A061AL87;Q067Y1;Q20109;Q27GQ4	A0A061AD39;A0A061AD72;A0A061AEC1;A0A061AJK4;A0A061AL87;Q067Y1;Q20109;Q27GQ4	0.0611994	0.0611994	0.0161277	73	A0A061AD39;A0A061AD72;A0A061AEC1;A0A061AJK4;A0A061AL87;Q067Y1;Q20109;Q27GQ4	kdin-1	KiDINs220 (Vertebrate scaffold protein) homolog	A0A061AD39_CAEEL;A0A061AD72_CAEEL;A0A061AEC1_CAEEL;A0A061AJK4_CAEEL;A0A061AL87_CAEEL;Q067Y1_CAEEL;Q20109_CAEEL;Q27GQ4_CAEEL	30	4.33328	1.04333
C_01 / I_01	Q86FL8	Q86FL8	0.0333143	0.0333143	0.0161325	15	Q86FL8	spp-5	SaPosin-like Protein family	Q86FL8_CAEEL	3	2.33604	1.02336
C_01 / I_01	O44151	O44151	0.565801	0.565801	0.016161	5	O44151	C49A9.5	Uncharacterized protein	O44151_CAEEL	3	48.0209	1.48021
C_01 / I_01	P34466	P34466	-0.0811786	0.0811786	0.0161633	280	P34466	clu-1	Clustered mitochondria protein homolog	CLU_CAEEL	64	-5.47149	0.945285
C_01 / I_01	Q19431	Q19431	0.168696	0.168696	0.0162604	23	Q19431	CELE_F13H8.3	Uncharacterized protein	Q19431_CAEEL	9	12.4042	1.12404
C_01 / I_01	O44443	O44443	-0.321432	0.321432	0.0164019	6	O44443	C02B10.3	EGF-like domain-containing protein C02B10.3	YC2BA_CAEEL	2	-19.9725	0.800275
C_01 / I_01	Q965Z4	Q965Z4	-0.356686	0.356686	0.0167448	13	Q965Z4	CELE_ZK105.1	Uncharacterized protein	Q965Z4_CAEEL	3	-21.9044	0.780956
C_01 / I_01	G5ECE7	G5ECE7	-0.247833	0.247833	0.0168337	32	G5ECE7	C34E7.4	Uncharacterized protein	G5ECE7_CAEEL	9	-15.784	0.84216
C_01 / I_01	Q18739	Q18739	-0.241939	0.241939	0.0168347	24	Q18739	C50F4.1	Uncharacterized protein	Q18739_CAEEL	7	-15.4392	0.845608
C_01 / I_01	O16517	O16517	-0.0721739	0.0721739	0.0168536	53	O16517	atp-4	ATP synthase subunit	O16517_CAEEL	11	-4.87964	0.951204
C_01 / I_01	Q06561	Q06561	-0.101377	0.101377	0.0168859	273	Q06561	unc-52	Basement membrane proteoglycan	UNC52_CAEEL	73	-6.78572	0.932143
C_01 / I_01	Q966I7	Q966I7	0.375004	0.375004	0.0170214	11	Q966I7	CELE_K08D12.3	Uncharacterized protein	Q966I7_CAEEL	3	29.6844	1.29684
C_01 / I_01	Q45FX5	Q45FX5	0.998195	0.998195	0.0170372	3	Q45FX5	vav-1	Protein vav-1	VAV_CAEEL	1	99.7499	1.9975
C_01 / I_01	Q93725	Q93725	0.171265	0.171265	0.0170772	18	Q93725	ned-8	NEDD8	NEDD8_CAEEL	4	12.6045	1.12605
C_01 / I_01	Q9TYN4	Q9TYN4	-0.302218	0.302218	0.0171577	3	Q9TYN4	blos-7	BLOC (Biogenesis of Lysosome-related Organelles Complex) and n	Q9TYN4_CAEEL	2	-18.8995	0.811005
C_01 / I_01	P43509	P43509	-0.454042	0.454042	0.0171728	35	P43509	cpr-5	Cathepsin B-like cysteine proteinase 5	CPR5_CAEEL	10	-27.0005	0.729995
C_01 / I_01	O44476	O44476	0.905329	0.905329	0.0172791	53	O44476	hoe-1	Ribonuclease Z	RNZ_CAEEL	20	87.2971	1.87297
C_01 / I_01	Q9NAB7	Q9NAB7	0.29185	0.29185	0.0174672	75	Q9NAB7	CELE_Y53F4B.18	Uncharacterized protein	Q9NAB7_CAEEL	20	22.4209	1.22421
C_01 / I_01	O44991	O44991	2.70744	2.70744	0.0174673	33	O44991	lpd-6	LiPid Depleted	O44991_CAEEL	11	553.162	6.53162
C_01 / I_01	Q20312	Q20312	0.399272	0.399272	0.0175051	11	Q20312	CELE_F42A10.7	Uncharacterized protein	Q20312_CAEEL	4	31.8842	1.31884
C_01 / I_01	Q20789	Q20789	0.280375	0.280375	0.0176692	2	Q20789	CELE_F54F7.2	Uncharacterized protein	Q20789_CAEEL	1	21.4511	1.21451
C_01 / I_01	P06582	P06582	0.42276	0.42276	0.0177569	12	P06582	hsp-16.2	Heat shock protein Hsp-16.2	HSP12_CAEEL	8	34.049	1.34049
C_01 / I_01	Q19491	Q19491	0.86533	0.86533	0.0177986	44	Q19491	rsd-6	Uncharacterized protein	Q19491_CAEEL	16	82.1757	1.82176
C_01 / I_01	Q18610	Q18610	0.241007	0.241007	0.0178377	12	Q18610	abhd-3.2	Protein abhd-3.2	ABDH3_CAEEL	4	18.1817	1.18182
C_01 / I_01	H2KYZ0	H2KYZ0	-0.0296692	0.0296692	0.0178381	153	H2KYZ0	pat-12	Paralysed Arrest at Two-fold	H2KYZ0_CAEEL	38	-2.03551	0.979645
C_01 / I_01	Q17705	Q17705	0.660282	0.660282	0.0178381	5	Q17705	C06B3.6	Uncharacterized protein	Q17705_CAEEL	3	58.0392	1.58039
C_01 / I_01	Q18678	Q18678	0.104093	0.104093	0.0178583	133	Q18678	srs-2	Probable serine--tRNA ligase	cytoplasmic	SYSC_CAEEL	27	7.48187
C_01 / I_01	A0A061ACL3	A0A061ACL3	0.161065	0.161065	0.017914	155	A0A061ACL3	cars-1	Cysteinyl Amino-acyl tRNA Synthetase	A0A061ACL3_CAEEL	37	11.8112	1.11811
C_01 / I_01	G1K0X0;Q1ZXU6;Q22656	G1K0X0;Q1ZXU6;Q22656	-0.378582	0.378582	0.0179216	34	G1K0X0;Q1ZXU6;Q22656	pgp-6	P-GlycoProtein related	G1K0X0_CAEEL;Q1ZXU6_CAEEL;Q22656_CAEEL	20	-23.0807	0.769193
C_01 / I_01	H2KZJ5	H2KZJ5	0.0947561	0.0947561	0.0180393	65	H2KZJ5	glrx-3	GLutaRedoXin	H2KZJ5_CAEEL	16	6.78848	1.06788
C_01 / I_01	O16524	O16524	-0.0712994	0.0712994	0.0180876	4	O16524	CELE_T05H4.3	Uncharacterized protein	O16524_CAEEL	2	-4.82196	0.95178
C_01 / I_01	Q20636	Q20636	-0.0139329	0.0139329	0.0181644	8	Q20636	gpb-2	Guanine nucleotide-binding protein subunit beta-2	GBB2_CAEEL	4	-0.961106	0.990389
C_01 / I_01	Q9N4B1	Q9N4B1	-0.0121626	0.0121626	0.0182709	51	Q9N4B1	clp-7	CaLPain family	Q9N4B1_CAEEL	15	-0.839501	0.991605
C_01 / I_01	Q9XWP6	Q9XWP6	-0.0664565	0.0664565	0.0182976	41	Q9XWP6	spr-5	Probable lysine-specific histone demethylase 1	LSD1_CAEEL	16	-4.50193	0.954981
C_01 / I_01	Q19978	Q19978	-0.450221	0.450221	0.0183112	30	Q19978	best-14	Bestrophin homolog 14	BST14_CAEEL	11	-26.8069	0.731931
C_01 / I_01	Q9N413	Q9N413	2.70678	2.70678	0.0183283	3	Q9N413	pvf-1	PDGF/VEGF growth factor related	Q9N413_CAEEL	2	552.864	6.52864
C_01 / I_01	Q09238	Q09238	-0.276401	0.276401	0.0183682	12	Q09238	C18H9.6	Uncharacterized protein C18H9.6	YQ86_CAEEL	4	-17.4352	0.825648
C_01 / I_01	Q18090	Q18090	-0.0826432	0.0826432	0.0185018	53	Q18090	C18E9.6	Mitochondrial import receptor subunit TOM40 homolog	TOM40_CAEEL	13	-5.5674	0.944326
C_01 / I_01	G5EBT9;G5EF46	G5EBT9;G5EF46	-0.356409	0.356409	0.0185281	11	G5EBT9;G5EF46	CELE_H27A22.1	Uncharacterized protein	G5EBT9_CAEEL;G5EF46_CAEEL	4	-21.8893	0.781107
C_01 / I_01	Q21454	Q21454	-0.256146	0.256146	0.0185281	10	Q21454	mrpl-35	Probable 39S ribosomal protein L35	mitochondrial	RM35_CAEEL	3	-16.2678
C_01 / I_01	V6CKR1	V6CKR1	-0.381747	0.381747	0.0185442	6	V6CKR1	icd-2	Inhibitor of Cell Death	V6CKR1_CAEEL	1	-23.2492	0.767508
C_01 / I_01	Q9NAI5	Q9NAI5	-0.216162	0.216162	0.0186156	81	Q9NAI5	CELE_Y39G8B.1	Uncharacterized protein	Q9NAI5_CAEEL	19	-13.9147	0.860853
C_01 / I_01	Q9GZH5	Q9GZH5	-0.082627	0.082627	0.0186393	251	Q9GZH5	rpn-1	Proteasome Regulatory Particle	Non-ATPase-like	Q9GZH5_CAEEL	55	-5.56634
C_01 / I_01	O02141	O02141	-0.219553	0.219553	0.0186486	59	O02141	C46G7.2	Uncharacterized protein	O02141_CAEEL	15	-14.1168	0.858832
C_01 / I_01	O01300	O01300	-3.06072	3.06072	0.0186704	3	O01300	CELE_F09C8.1	Uncharacterized protein	O01300_CAEEL	5	-88.0152	0.119848
C_01 / I_01	A0A0S4XR31;H2L045;H2L046	A0A0S4XR31;H2L045;H2L046	-0.0435534	0.0435534	0.0186748	48	A0A0S4XR31;H2L045;H2L046	tns-1	TeNSin homolog	A0A0S4XR31_CAEEL;H2L045_CAEEL;H2L046_CAEEL	18	-2.97378	0.970262
C_01 / I_01	Q9XWZ2	Q9XWZ2	-0.0636043	0.0636043	0.0186766	128	Q9XWZ2	acdh-11	Acyl-CoA dehydrogenase family member 11	ACD11_CAEEL	34	-4.31295	0.956871
C_01 / I_01	Q17684	Q17684	-0.379715	0.379715	0.0187532	6	Q17684	rpb-6	Probable DNA-directed RNA polymerases I	II	and III subunit RPABC2	RPAB2_CAEEL	3
C_01 / I_01	Q18600	Q18600	-0.192635	0.192635	0.0189401	11	Q18600	C44B7.11	Putative endoplasmic reticulum metallopeptidase 1-B	ERP1B_CAEEL	5	-12.4994	0.875006
C_01 / I_01	Q9XVF7	Q9XVF7	0.0976293	0.0976293	0.0189525	125	Q9XVF7	rpl-8	60S ribosomal protein L8	RL8_CAEEL	17	7.00137	1.07001
C_01 / I_01	Q18486	Q18486	-0.0148651	0.0148651	0.0190077	90	Q18486	coq-8	Atypical kinase coq-8	mitochondrial	COQ8_CAEEL	26	-1.02508
C_01 / I_01	Q9U294;Q9U2A1	Q9U294;Q9U2A1	0.251275	0.251275	0.0190358	14	Q9U294;Q9U2A1	CELE_Y48B6A.13	Uncharacterized protein	Q9U294_CAEEL;Q9U2A1_CAEEL	6	19.0258	1.19026
C_01 / I_01	Q23359	Q23359	-0.238719	0.238719	0.0191679	30	Q23359	oma-2	Uncharacterized protein	Q23359_CAEEL	13	-15.2502	0.847498
C_01 / I_01	Q23409	Q23409	0.00361197	0.00361197	0.01919	9	Q23409	CELE_ZK1193.2	Uncharacterized protein	Q23409_CAEEL	4	0.250676	1.00251
C_01 / I_01	H2KYI5;Q86NI2	H2KYI5;Q86NI2	0.173014	0.173014	0.0192549	88	H2KYI5;Q86NI2	C06G3.5	Uncharacterized protein	H2KYI5_CAEEL;Q86NI2_CAEEL	16	12.7411	1.12741
C_01 / I_01	Q21712	Q21712	0.682276	0.682276	0.0192969	2	Q21712	CELE_R04D3.2	Uncharacterized protein	Q21712_CAEEL	1	60.4669	1.60467
C_01 / I_01	O17274	O17274	-0.297819	0.297819	0.0193067	35	O17274	lgc-34	Ligand-Gated ion Channel	O17274_CAEEL	7	-18.6518	0.813482
C_01 / I_01	Q8MYM8	Q8MYM8	-0.61449	0.61449	0.0193282	17	Q8MYM8	CELE_Y39B6A.36	General transcription factor IIF subunit 2	Q8MYM8_CAEEL	6	-34.6839	0.653161
C_01 / I_01	P34329	P34329	-0.0795135	0.0795135	0.0193619	74	P34329	C14B9.2	Probable protein disulfide-isomerase A4	PDIA4_CAEEL	23	-5.36233	0.946377
C_01 / I_01	O45089	O45089	-0.0462743	0.0462743	0.0193975	43	O45089	faah-3	Fatty Acid Amide Hydrolase homolog	O45089_CAEEL	14	-3.15659	0.968434
C_01 / I_01	Q9U1Z6	Q9U1Z6	0.141647	0.141647	0.0194386	12	Q9U1Z6	abhd-3.1	ABHydrolase Domain containing homolog	Q9U1Z6_CAEEL	4	10.3164	1.10316
C_01 / I_01	Q95R07	Q95R07	0.677303	0.677303	0.0195853	26	Q95R07	mex-3	Muscle EXcess	Q95R07_CAEEL	12	59.9147	1.59915
C_01 / I_01	O62512	O62512	-0.0632258	0.0632258	0.0195879	89	O62512	CELE_ZK550.3	Uncharacterized protein	O62512_CAEEL	25	-4.28783	0.957122
C_01 / I_01	Q9XVJ3	Q9XVJ3	0.100958	0.100958	0.0196642	81	Q9XVJ3	qdpr-1	Quinoid DihydroPteridine Reductase	Q9XVJ3_CAEEL	15	7.24852	1.07249
C_01 / I_01	Q3Y412	Q3Y412	0.303566	0.303566	0.0196741	5	Q3Y412	sra-36	Serpentine Receptor	class A (Alpha)	Q3Y412_CAEEL	1	23.4191
C_01 / I_01	Q20483	Q20483	0.202238	0.202238	0.0197301	5	Q20483	tag-257	Uncharacterized protein	Q20483_CAEEL	3	15.0482	1.15048
C_01 / I_01	G5EFH0	G5EFH0	-0.14749	0.14749	0.0197697	24	G5EFH0	CELE_W09C5.1	Uncharacterized protein	G5EFH0_CAEEL	8	-9.71803	0.90282
C_01 / I_01	G5EES8;G5EG23;O44902;Q21293;Q8IA53;Q9N472;Q9XXF2	G5EES8;G5EG23;O44902;Q21293;Q8IA53;Q9N472;Q9XXF2	-0.910406	0.910406	0.0197795	5	G5EES8;G5EG23;O44902;Q21293;Q8IA53;Q9N472;Q9XXF2	nspd-5;nspd-6;nspd-1;nspd-2;nspd-10;nspd-8;nspd-7	Nematode Specific Peptide family	group D;Nematode Specific Peptide family	group D;Nematode Specific Peptide family	group D;Nematode Specific Peptide family	group D;Nematode Specific Peptide family
C_01 / I_01	Q22262	Q22262	0.320977	0.320977	0.0200114	6	Q22262	CELE_T06E4.8	Uncharacterized protein	Q22262_CAEEL	2	24.9176	1.24918
C_01 / I_01	G5EBK3	G5EBK3	0.186217	0.186217	0.0200918	199	G5EBK3	erm-1	ERM-1B	G5EBK3_CAEEL	36	13.7777	1.13778
C_01 / I_01	A5HWA6;A5HWA7;A5HWA8;Q9U289	A5HWA6;A5HWA7;A5HWA8;Q9U289	1.22207	1.22207	0.0202216	6	A5HWA6;A5HWA7;A5HWA8;Q9U289	efl-2	E2F-like (Mammalian transcription factor)	A5HWA6_CAEEL;A5HWA7_CAEEL;A5HWA8_CAEEL;Q9U289_CAEEL	2	133.28	2.3328
C_01 / I_01	Q9N4A7	Q9N4A7	-0.230479	0.230479	0.0203045	47	Q9N4A7	npp-20	Protein SEC13 homolog	SEC13_CAEEL	12	-14.7648	0.852352
C_01 / I_01	Q09590	Q09590	-0.225413	0.225413	0.0203614	108	Q09590	emb-8	NADPH--cytochrome P450 reductase	Q09590_CAEEL	26	-14.465	0.85535
C_01 / I_01	O17389	O17389	-0.00335153	0.00335153	0.020367	36	O17389	tth-1	Tetra THymosin (Four thymosin repeat protein)	O17389_CAEEL	9	-0.232041	0.99768
C_01 / I_01	H2KZN5	H2KZN5	0.856979	0.856979	0.0203716	4	H2KZN5	CELE_F08F1.4	Uncharacterized protein	H2KZN5_CAEEL	3	81.1242	1.81124
C_01 / I_01	Q9N4D8	Q9N4D8	0.25876	0.25876	0.0203727	23	Q9N4D8	nlp-40	Neuropeptide-Like Protein	Q9N4D8_CAEEL	7	19.645	1.19645
C_01 / I_01	P34345	P34345	-0.558299	0.558299	0.0203763	12	P34345	gsto-1	Glutathione transferase omega-1	GSTO1_CAEEL	5	-32.0897	0.679103
C_01 / I_01	Q965N4	Q965N4	0.260649	0.260649	0.0204675	17	Q965N4	chin-1	CHImaeriN (Rac-GTPase-activating protein) homolog	Q965N4_CAEEL	7	19.8018	1.19802
C_01 / I_01	Q94392	Q94392	-0.406296	0.406296	0.0204859	156	Q94392	nsf-1	Vesicle-fusing ATPase	NSF_CAEEL	45	-24.5442	0.754558
C_01 / I_01	Q20627;Q4TT88	Q20627;Q4TT88	0.177832	0.177832	0.0205526	232	Q20627;Q4TT88	pam-1	Uncharacterized protein	Q20627_CAEEL;Q4TT88_CAEEL	46	13.1183	1.13118
C_01 / I_01	Q22183	Q22183	-0.377771	0.377771	0.0205607	13	Q22183	col-122	COLlagen	Q22183_CAEEL	3	-23.0374	0.769626
C_01 / I_01	Q23570	Q23570	-0.63394	0.63394	0.0206524	6	Q23570	ZK669.3	GILT-like protein ZK669.3	YO30_CAEEL	2	-35.5586	0.644414
C_01 / I_01	Q17473	Q17473	0.170127	0.170127	0.0206935	22	Q17473	ttr-18	TransThyretin-Related family domain	Q17473_CAEEL	5	12.5158	1.12516
C_01 / I_01	O17039	O17039	0.48258	0.48258	0.0207386	4	O17039	CELE_T15B7.15	Uncharacterized protein	O17039_CAEEL	2	39.724	1.39724
C_01 / I_01	Q86S80	Q86S80	-0.310996	0.310996	0.0207641	3	Q86S80	rme-1	Receptor Mediated Endocytosis	Q86S80_CAEEL	1	-19.3915	0.806085
C_01 / I_01	Q9N5B3	Q9N5B3	0.0987343	0.0987343	0.0207926	137	Q9N5B3	CELE_W08E12.7	Uncharacterized protein	Q9N5B3_CAEEL	24	7.08336	1.07083
C_01 / I_01	Q23330	Q23330	0.451326	0.451326	0.0207986	9	Q23330	CELE_ZC449.5	Uncharacterized protein	Q23330_CAEEL	3	36.7296	1.3673
C_01 / I_01	Q9N488	Q9N488	-0.179744	0.179744	0.0208317	6	Q9N488	Y110A2AR.1	Receptor expression-enhancing protein	Q9N488_CAEEL	2	-11.7141	0.882859
C_01 / I_01	Q09456	Q09456	-0.47927	0.47927	0.0209744	11	Q09456	col-80	Putative cuticle collagen 80	COL80_CAEEL	3	-28.2659	0.717341
C_01 / I_01	Q9XVE5	Q9XVE5	-0.21868	0.21868	0.0210288	37	Q9XVE5	fce-1	CAAX prenyl protease 1 homolog	FACE1_CAEEL	9	-14.0649	0.859351
C_01 / I_01	Q22631	Q22631	-0.358088	0.358088	0.0210893	15	Q22631	CELE_T21B6.3	Uncharacterized protein	Q22631_CAEEL	4	-21.9802	0.780198
C_01 / I_01	Q95Y89	Q95Y89	0.0508312	0.0508312	0.0211306	90	Q95Y89	lpd-7	Pescadillo homolog	PESC_CAEEL	24	3.58615	1.03586
C_01 / I_01	Q93538	Q93538	0.22627	0.22627	0.0211349	6	Q93538	rbg-1	Rab3 GTPase-activating protein catalytic subunit	RB3GP_CAEEL	2	16.9806	1.16981
C_01 / I_01	P47208	P47208	0.229443	0.229443	0.0211783	174	P47208	cct-4	T-complex protein 1 subunit delta	TCPD_CAEEL	26	17.2382	1.17238
C_01 / I_01	G5EDJ3	G5EDJ3	-0.279038	0.279038	0.0214013	9	G5EDJ3	ent-1	Equilibrative Nucleoside Transporter	G5EDJ3_CAEEL	3	-17.5859	0.824141
C_01 / I_01	A0A0M7REA1;C0Z1Y2	A0A0M7REA1;C0Z1Y2	-0.0712325	0.0712325	0.021419	3	A0A0M7REA1;C0Z1Y2	CELE_W10D9.6	Uncharacterized protein	A0A0M7REA1_CAEEL;C0Z1Y2_CAEEL	1	-4.81755	0.951825
C_01 / I_01	Q9XXU9	Q9XXU9	0.0610079	0.0610079	0.0214623	111	Q9XXU9	vha-11	V-type proton ATPase subunit C	VATC_CAEEL	22	4.31943	1.04319
C_01 / I_01	G5EF61;Q86MD1	G5EF61;Q86MD1	0.10913	0.10913	0.0215041	9	G5EF61;Q86MD1	ndg-4	Transmembrane protein NDG-4;Uncharacterized protein	G5EF61_CAEEL;Q86MD1_CAEEL	3	7.85776	1.07858
C_01 / I_01	Q21902	Q21902	0.644305	0.644305	0.0215829	162	Q21902	mcm-5	DNA replication licensing factor mcm-5	MCM5_CAEEL	45	56.2986	1.56299
C_01 / I_01	G5EBH3;G5EC35;G5EFW3	G5EBH3;G5EC35;G5EFW3	0.547365	0.547365	0.021673	274	G5EBH3;G5EC35;G5EFW3	sma-1	SMAll;Beta chain spectrin homolog Sma1;SMAll	G5EBH3_CAEEL;G5EC35_CAEEL;G5EFW3_CAEEL	142	46.1414	1.46141
C_01 / I_01	Q22866	Q22866	-0.266559	0.266559	0.021689	281	Q22866	lev-11	Tropomyosin isoforms a/b/d/f	TPM1_CAEEL	51	-16.87	0.8313
C_01 / I_01	Q9N303	Q9N303	0.0171313	0.0171313	0.0217864	51	Q9N303	deps-1	Uncharacterized protein	Q9N303_CAEEL	20	1.19453	1.01195
C_01 / I_01	Q95YD8	Q95YD8	-0.544161	0.544161	0.021829	42	Q95YD8	idhg-2	Isocitrate dehydrogenase [NAD] subunit	mitochondrial	Q95YD8_CAEEL	11	-31.421
C_01 / I_01	P55216	P55216	-0.179965	0.179965	0.0218305	77	P55216	cth-2	Putative cystathionine gamma-lyase 2	CGL2_CAEEL	13	-11.7276	0.882724
C_01 / I_01	Q19302	Q19302	0.0864194	0.0864194	0.0219126	36	Q19302	CELE_F10E7.5	Uncharacterized protein	Q19302_CAEEL	9	6.17318	1.06173
C_01 / I_01	Q17688	Q17688	0.0286171	0.0286171	0.0219819	59	Q17688	C06A6.5	Thioredoxin domain-containing protein C06A6.5	TXNDL_CAEEL	19	2.00339	1.02003
C_01 / I_01	P49404	P49404	-0.375989	0.375989	0.0219965	41	P49404	mrps-18C	Putative 39S ribosomal protein L3	mitochondrial	RM03_CAEEL	12	-22.9423
C_01 / I_01	Q17993	Q17993	-0.651586	0.651586	0.0220963	36	Q17993	C14F11.6	Uncharacterized protein	Q17993_CAEEL	9	-36.342	0.63658
C_01 / I_01	Q22308	Q22308	0.134318	0.134318	0.0221024	116	Q22308	ddx-19	DEAD boX helicase homolog	Q22308_CAEEL	37	9.7574	1.09757
C_01 / I_01	G5EGH7	G5EGH7	-0.530941	0.530941	0.0221142	3	G5EGH7	lon-8	LON-8	G5EGH7_CAEEL	1	-30.7897	0.692103
C_01 / I_01	Q22139	Q22139	-0.673021	0.673021	0.022243	6	Q22139	sel-13	Suppressor/Enhancer of Lin-12	Q22139_CAEEL	2	-37.2808	0.627192
C_01 / I_01	Q21153	Q21153	-0.129387	0.129387	0.0222977	116	Q21153	K02F3.2	Probable calcium-binding mitochondrial carrier K02F3.2	CMC1_CAEEL	30	-8.57804	0.91422
C_01 / I_01	Q7YWN2	Q7YWN2	0.288486	0.288486	0.022316	3	Q7YWN2	CELE_Y53C12A.7	Uncharacterized protein	Q7YWN2_CAEEL	1	22.1358	1.22136
C_01 / I_01	G4SGU1;G5EEM9;G8JYA8;Q8WQE0	G4SGU1;G5EEM9;G8JYA8;Q8WQE0	-0.0225335	0.0225335	0.0224044	66	G4SGU1;G5EEM9;G8JYA8;Q8WQE0	ipla-1	Intracelllar PhosphoLipase A family	G4SGU1_CAEEL;G5EEM9_CAEEL;G8JYA8_CAEEL;Q8WQE0_CAEEL	26	-1.54977	0.984502
C_01 / I_01	Q21793	Q21793	0.250918	0.250918	0.0224406	47	Q21793	pqn-53	Prion-like-(Q/N-rich)-domain-bearing protein	Q21793_CAEEL	18	18.9964	1.18996
C_01 / I_01	P34662	P34662	0.0180078	0.0180078	0.0226103	32	P34662	rpl-35	60S ribosomal protein L35	RL35_CAEEL	9	1.25602	1.01256
C_01 / I_01	O76430	O76430	0.741586	0.741586	0.0226312	18	O76430	C24B9.3	Uncharacterized protein	O76430_CAEEL	4	67.2012	1.67201
C_01 / I_01	Q94271	Q94271	0.396155	0.396155	0.0226526	28	Q94271	asp-14	ASpartyl Protease	Q94271_CAEEL	9	31.5995	1.316
C_01 / I_01	P54871	P54871	-0.179166	0.179166	0.0226682	31	P54871	hmgs-1	Hydroxymethylglutaryl-CoA synthase	HMCS_CAEEL	10	-11.6787	0.883213
C_01 / I_01	Q93717	Q93717	0.599481	0.599481	0.022672	4	Q93717	CELE_F43G9.3	Uncharacterized protein	Q93717_CAEEL	2	51.5171	1.51517
C_01 / I_01	Q20057	Q20057	0.108033	0.108033	0.0226757	21	Q20057	CELE_F35G12.11	Enhancer of rudimentary homolog	Q20057_CAEEL	5	7.77577	1.07776
C_01 / I_01	Q9BLB6	Q9BLB6	-0.103	0.103	0.0227313	63	Q9BLB6	mog-2	Probable U2 small nuclear ribonucleoprotein A'	RU2A_CAEEL	13	-6.89049	0.931095
C_01 / I_01	O16254	O16254	-0.220541	0.220541	0.022786	6	O16254	CELE_F44E7.9	Uncharacterized protein	O16254_CAEEL	2	-14.1757	0.858243
C_01 / I_01	Q8T3D2	Q8T3D2	-0.113797	0.113797	0.0228084	511	Q8T3D2	CELE_T08G11.1	Uncharacterized protein	Q8T3D2_CAEEL	141	-7.58474	0.924153
C_01 / I_01	Q21801	Q21801	-0.855001	0.855001	0.0230271	16	Q21801	gana-1	GAlactosidase/N-Acetylgalactosaminidase	Q21801_CAEEL	6	-44.7135	0.552865
C_01 / I_01	O01816	O01816	0.0641781	0.0641781	0.0230413	24	O01816	cytb-5.2	YTochrome B	O01816_CAEEL	4	4.54891	1.04549
C_01 / I_01	Q22531	Q22531	-0.108753	0.108753	0.023042	101	Q22531	CELE_T16G12.1	Uncharacterized protein	Q22531_CAEEL	32	-7.26107	0.927389
C_01 / I_01	G5EE42	G5EE42	-0.282867	0.282867	0.0230602	21	G5EE42	CELE_ZK1098.11	Uncharacterized protein	G5EE42_CAEEL	5	-17.8044	0.821956
C_01 / I_01	Q304E5;Q9TZQ3	Q304E5;Q9TZQ3	-0.0341583	0.0341583	0.0230811	177	Q304E5;Q9TZQ3	pgl-1	Uncharacterized protein;P granule abnormality protein 1	Q304E5_CAEEL;PGL1_CAEEL	33	-2.33986	0.976601
C_01 / I_01	Q0G819	Q0G819	-0.508892	0.508892	0.0232159	3	Q0G819	tax-6	Serine/threonine-protein phosphatase	Q0G819_CAEEL	1	-29.7238	0.702762	olfactory behavior	thermotaxis	peptidyl-serine dephosphorylation	protein localization to nonmotile primary cilium
C_01 / I_01	O45903	O45903	-0.0222381	0.0222381	0.0232313	60	O45903	W09H1.5	Probable trans-2-enoyl-CoA reductase 1	mitochondrial	MECR1_CAEEL	17	-1.52961
C_01 / I_01	G8JY94;Q21067	G8JY94;Q21067	-0.21987	0.21987	0.0232808	169	G8JY94;Q21067	ifc-2	Intermediate Filament	C;Intermediate filament protein ifc-2	G8JY94_CAEEL;IFC2_CAEEL	38	-14.1357
C_01 / I_01	Q9N4G8	Q9N4G8	0.0169635	0.0169635	0.023369	17	Q9N4G8	yop-1	Receptor expression-enhancing protein	Q9N4G8_CAEEL	4	1.18276	1.01183
C_01 / I_01	G5EDL3	G5EDL3	-0.0898066	0.0898066	0.0233991	62	G5EDL3	air-1	Aurora/Ipl1 Related kinase	G5EDL3_CAEEL	15	-6.03513	0.939649
C_01 / I_01	P25807	P25807	-0.804256	0.804256	0.0234503	9	P25807	cpr-1	Gut-specific cysteine proteinase	CPR1_CAEEL	11	-42.7343	0.572657
C_01 / I_01	Q22528	Q22528	0.0934274	0.0934274	0.0235691	58	Q22528	ekl-6	Uncharacterized protein	Q22528_CAEEL	21	6.69018	1.0669
C_01 / I_01	Q09541	Q09541	0.0441255	0.0441255	0.0236706	263	Q09541	tpp-2	Tripeptidyl-peptidase 2	TPP2_CAEEL	65	3.1058	1.03106
C_01 / I_01	Q22046	Q22046	0.154154	0.154154	0.0239157	28	Q22046	CELE_T01B7.5	Uncharacterized protein	Q22046_CAEEL	11	11.2769	1.11277
C_01 / I_01	Q9U2U3	Q9U2U3	-0.232745	0.232745	0.0239623	52	Q9U2U3	CELE_Y116A8C.27	Uncharacterized protein	Q9U2U3_CAEEL	11	-14.8986	0.851014
C_01 / I_01	Q9N4I3	Q9N4I3	0.215561	0.215561	0.0240246	77	Q9N4I3	CELE_Y71F9AL.9	Uncharacterized protein	Q9N4I3_CAEEL	16	16.1155	1.16116
C_01 / I_01	Q9N5V3	Q9N5V3	0.0833909	0.0833909	0.0240385	236	Q9N5V3	imb-3	IMportin Beta family	Q9N5V3_CAEEL	39	5.95053	1.05951
C_01 / I_01	O18178	O18178	-0.0606581	0.0606581	0.0240704	69	O18178	pptr-1	Protein Phosphatase 2A (Two A) Regulatory subunit	O18178_CAEEL	23	-4.11734	0.958827
C_01 / I_01	Q20140	Q20140	-0.0178756	0.0178756	0.0240903	60	Q20140	F38B2.4	Adenylate kinase isoenzyme 1	KAD1_CAEEL	11	-1.2314	0.987686
C_01 / I_01	Q9TXQ8	Q9TXQ8	0.0556194	0.0556194	0.0242329	3	Q9TXQ8	CELE_D1007.8	Uncharacterized protein	Q9TXQ8_CAEEL	2	3.93052	1.03931
C_01 / I_01	Q19579	Q19579	0.174064	0.174064	0.0242534	86	Q19579	pab-2	Polyadenylate-binding protein	Q19579_CAEEL	25	12.8232	1.12823
C_01 / I_01	O62481	O62481	-0.183103	0.183103	0.0243031	23	O62481	lact-9	Beta-LACTamase domain containing	O62481_CAEEL	9	-11.9194	0.880806
C_01 / I_01	Q17490	Q17490	0.878898	0.878898	0.0244765	310	Q17490	unc-44	Uncharacterized protein	Q17490_CAEEL	80	83.897	1.83897
C_01 / I_01	P34426	P34426	0.51736	0.51736	0.024492	10	P34426	F44B9.5	Ancient ubiquitous protein 1 homolog	AUP1_CAEEL	6	43.1333	1.43133
C_01 / I_01	G5EBR7	G5EBR7	0.357397	0.357397	0.0245719	19	G5EBR7	exo-3	DNA-(apurinic or apyrimidinic site) lyase	G5EBR7_CAEEL	10	28.1112	1.28111
C_01 / I_01	Q9XVZ9	Q9XVZ9	-0.493071	0.493071	0.0246238	18	Q9XVZ9	CELE_Y54G11A.9	Uncharacterized protein	Q9XVZ9_CAEEL	6	-28.9489	0.710511
C_01 / I_01	Q20480	Q20480	-0.337191	0.337191	0.0246779	9	Q20480	sir-2.2	NAD-dependent protein deacylase sir-2.2	SIR41_CAEEL	4	-20.8419	0.791581
C_01 / I_01	Q9BKP8	Q9BKP8	-0.125392	0.125392	0.0246966	17	Q9BKP8	C17F4.7	Uncharacterized protein	Q9BKP8_CAEEL	5	-8.32448	0.916755
C_01 / I_01	C6KRJ5	C6KRJ5	-0.308189	0.308189	0.0249054	6	C6KRJ5	CELE_T20D3.3	Uncharacterized protein	C6KRJ5_CAEEL	1	-19.2345	0.807655
C_01 / I_01	Q27874	Q27874	-0.150517	0.150517	0.0249067	50	Q27874	pat-3	Integrin beta pat-3	PAT3_CAEEL	16	-9.90727	0.900927
C_01 / I_01	D3KFR7;Q18227	D3KFR7;Q18227	-0.107451	0.107451	0.0249353	21	D3KFR7;Q18227	hint-3	HIstidiNe Triad nucleotide-binding protein	D3KFR7_CAEEL;Q18227_CAEEL	6	-7.17733	0.928227
C_01 / I_01	P34476	P34476	0.161279	0.161279	0.0249353	12	P34476	rpac-19	Probable DNA-directed RNA polymerases I and III subunit RPAC2	RPAC2_CAEEL	3	11.8278	1.11828
C_01 / I_01	P46562	P46562	0.114978	0.114978	0.0250072	126	P46562	alh-9	Putative aldehyde dehydrogenase family 7 member A1 homolog	AL7A1_CAEEL	24	8.29585	1.08296
C_01 / I_01	A3QMC2;G5EFT4	A3QMC2;G5EFT4	0.119018	0.119018	0.0251958	83	A3QMC2;G5EFT4	C42C1.11;AP-1	Uncharacterized protein;Aminopeptidase-1	A3QMC2_CAEEL;G5EFT4_CAEEL	23	8.59954	1.086
C_01 / I_01	P91127	P91127	-0.167303	0.167303	0.025259	43	P91127	tppp-1	Tubulin polymerization-promoting protein homolog	TPPP_CAEEL	9	-10.9494	0.890506
C_01 / I_01	G5EFP3	G5EFP3	0.0434328	0.0434328	0.0252897	74	G5EFP3	mrp-4	Uncharacterized protein	G5EFP3_CAEEL	28	3.0563	1.03056
C_01 / I_01	P91093	P91093	-0.148191	0.148191	0.0253391	44	P91093	coq-1	COenzyme Q (Ubiquinone) biosynthesis	P91093_CAEEL	12	-9.76188	0.902381
C_01 / I_01	G5EE72	G5EE72	0.15263	0.15263	0.0254367	90	G5EE72	mrp-5	Uncharacterized protein	G5EE72_CAEEL	31	11.1594	1.11159
C_01 / I_01	Q20938	Q20938	0.109611	0.109611	0.0255019	114	Q20938	rpn-6.1	Probable 26S proteasome regulatory subunit rpn-6.1	PS11A_CAEEL	22	7.89375	1.07894
C_01 / I_01	Q9BKS1	Q9BKS1	0.0867406	0.0867406	0.0255423	30	Q9BKS1	elc-1	ELongin C	Q9BKS1_CAEEL	6	6.19683	1.06197
C_01 / I_01	O62277	O62277	0.196052	0.196052	0.0255658	39	O62277	dct-18	DAF-16/FOXO Controlled	germline Tumor affecting	O62277_CAEEL	9	14.5559
C_01 / I_01	Q23381	Q23381	-0.177424	0.177424	0.025753	124	Q23381	mmcm-1	Probable methylmalonyl-CoA mutase	mitochondrial	MUTA_CAEEL	28	-11.572
C_01 / I_01	P90992	P90992	-0.239635	0.239635	0.0257611	69	P90992	misc-1	MItochondrial Solute Carrier	P90992_CAEEL	13	-15.3041	0.846959
C_01 / I_01	O45003	O45003	-0.268831	0.268831	0.0257656	6	O45003	CELE_W03D8.8	Uncharacterized protein	O45003_CAEEL	2	-17.0008	0.829992
C_01 / I_01	G4SLU9	G4SLU9	0.557178	0.557178	0.0258077	3	G4SLU9	CELE_ZC449.8	Uncharacterized protein	G4SLU9_CAEEL	1	47.1389	1.47139
C_01 / I_01	G4S034	G4S034	-0.0736719	0.0736719	0.0258288	518	G4S034	spc-1	SPeCtrin	G4S034_CAEEL	135	-4.97835	0.950216
C_01 / I_01	G5EBV6	G5EBV6	0.00264702	0.00264702	0.0259478	118	G5EBV6	pgl-3	PGL-3	G5EBV6_CAEEL	26	0.183646	1.00184
C_01 / I_01	Q95002	Q95002	-0.0969085	0.0969085	0.0259608	38	Q95002	tax-6	Serine/threonine-protein phosphatase	Q95002_CAEEL	12	-6.49655	0.935034
C_01 / I_01	Q09263	Q09263	0.250083	0.250083	0.0259674	7	Q09263	C32D5.3	Protein EFR3 homolog	EFR3_CAEEL	7	18.9275	1.18928
C_01 / I_01	Q21285	Q21285	0.0454693	0.0454693	0.0261227	40	Q21285	dao-3	Dauer or Aging adult Overexpression	Q21285_CAEEL	11	3.20188	1.03202
C_01 / I_01	H2L044	H2L044	-0.0763061	0.0763061	0.0261273	9	H2L044	pqn-52	Prion-like-(Q/N-rich)-domain-bearing protein	H2L044_CAEEL	3	-5.15169	0.948483
C_01 / I_01	Q9TZ51	Q9TZ51	-0.657493	0.657493	0.0261646	7	Q9TZ51	far-7	Fatty Acid/Retinol binding protein	Q9TZ51_CAEEL	3	-36.6021	0.633979
C_01 / I_01	Q8MXQ7	Q8MXQ7	0.462621	0.462621	0.0262075	36	Q8MXQ7	Y92H12BL.1	Threonylcarbamoyladenosine tRNA methylthiotransferase	CDKAL_CAEEL	10	37.8044	1.37804
C_01 / I_01	Q11101	Q11101	0.791788	0.791788	0.0262435	3	Q11101	C02F12.5	BPTI/Kunitz inhibitor domain-containing protein C02F12.5	YL15_CAEEL	4	73.1218	1.73122
C_01 / I_01	G5EC24	G5EC24	0.133991	0.133991	0.0262934	37	G5EC24	ptp-2	Tyrosine-protein phosphatase non-receptor type ptp-2	PTP2_CAEEL	16	9.73249	1.09732
C_01 / I_01	Q19076	Q19076	-0.224014	0.224014	0.0263524	38	Q19076	pho-1	Intestinal acid phosphatase	PHO1_CAEEL	9	-14.382	0.85618
C_01 / I_01	Q9U296	Q9U296	-0.901248	0.901248	0.026425	127	Q9U296	men-1	Malic enzyme	Q9U296_CAEEL	29	-46.4577	0.535423
C_01 / I_01	Q9BPN5	Q9BPN5	-0.28828	0.28828	0.0264451	56	Q9BPN5	zig-11	2 (Zwei) IG domain protein	Q9BPN5_CAEEL	14	-18.1122	0.818878
C_01 / I_01	Q9U263	Q9U263	0.0619415	0.0619415	0.0264471	22	Q9U263	set-26	SET (Trithorax/polycomb) domain containing	Q9U263_CAEEL	10	4.38696	1.04387
C_01 / I_01	Q20921;Q20922	Q20921;Q20922	-0.444573	0.444573	0.0264603	16	Q20921;Q20922	col-160;col-159	COLlagen	Q20921_CAEEL;Q20922_CAEEL	4	-26.5198	0.734802
C_01 / I_01	Q9TYN2	Q9TYN2	0.0341149	0.0341149	0.026484	40	Q9TYN2	CELE_Y37E11B.5	tRNA-dihydrouridine(47) synthase [NAD(P)(+)]	Q9TYN2_CAEEL	12	2.39284	1.02393
C_01 / I_01	P91373	P91373	-0.262327	0.262327	0.0265281	40	P91373	CELE_K11H12.8	Uncharacterized protein	P91373_CAEEL	11	-16.6258	0.833742
C_01 / I_01	Q9N4N3	Q9N4N3	-0.184286	0.184286	0.0265402	10	Q9N4N3	perm-3	PERMeable eggshell	Q9N4N3_CAEEL	5	-11.9916	0.880084
C_01 / I_01	Q9U3H4	Q9U3H4	1.03257	1.03257	0.0265997	5	Q9U3H4	CELE_F31D4.9	Uncharacterized protein	Q9U3H4_CAEEL	2	104.567	2.04567
C_01 / I_01	P49196	P49196	-0.0105297	0.0105297	0.0267212	28	P49196	rps-12	40S ribosomal protein S12	RS12_CAEEL	6	-0.727204	0.992728
C_01 / I_01	Q18758	Q18758	-0.366293	0.366293	0.0267474	44	Q18758	klo-1	KLOtho (Mammalian aging-associated protein) homolog	Q18758_CAEEL	20	-22.4227	0.775773
C_01 / I_01	Q22161	Q22161	-0.306246	0.306246	0.0267562	44	Q22161	sfxn-1.5	Sideroflexin	Q22161_CAEEL	9	-19.1257	0.808743
C_01 / I_01	O18240	O18240	0.0598983	0.0598983	0.0267874	69	O18240	rps-18	Ribosomal Protein	Small subunit	O18240_CAEEL	13	4.23923
C_01 / I_01	Q20870	Q20870	-0.147084	0.147084	0.0267924	14	Q20870	daz-1	DAZ protein 1	DAZ1_CAEEL	5	-9.69261	0.903074
C_01 / I_01	Q9N4G1	Q9N4G1	0.781822	0.781822	0.0267964	8	Q9N4G1	CELE_Y71F9B.1	Uncharacterized protein	Q9N4G1_CAEEL	3	71.9301	1.7193
C_01 / I_01	Q9XXE9	Q9XXE9	-0.118095	0.118095	0.0268024	8	Q9XXE9	CELE_Y43C5A.2	Uncharacterized protein	Q9XXE9_CAEEL	3	-7.85962	0.921404
C_01 / I_01	Q9BLA0	Q9BLA0	0.151981	0.151981	0.026859	15	Q9BLA0	C36E6.1	Uncharacterized protein	Q9BLA0_CAEEL	6	11.1094	1.11109
C_01 / I_01	P30429	P30429	0.924508	0.924508	0.0269191	4	P30429	ced-4	Cell death protein 4	CED4_CAEEL	2	89.8037	1.89804	positive regulation of apoptotic process	regulation of cysteine-type endopeptidase activity involved in apoptotic process	muscle cell cellular homeostasis	embryonic morphogenesis	defense response to Gram-negative bacterium	protein homotetramerization	activation of cysteine-type endopeptidase activity	apoptotic process involved in development	positive regulation of apoptotic process involved in development	Requires Ontology	positive regulation of cysteine-type endopeptidase activity
C_01 / I_01	Q8MYM4	Q8MYM4	0.287917	0.287917	0.026928	3	Q8MYM4	CELE_Y39B6A.42	Uncharacterized protein	Q8MYM4_CAEEL	2	22.0877	1.22088
C_01 / I_01	G5EBK6;G5ECH1	G5EBK6;G5ECH1	0.164405	0.164405	0.0270985	6	G5EBK6;G5ECH1	CELE_F43G9.12	Uncharacterized protein	G5EBK6_CAEEL;G5ECH1_CAEEL	2	12.0704	1.1207
C_01 / I_01	Q19780	Q19780	-0.325837	0.325837	0.0271483	6	Q19780	CELE_F25E2.2	Uncharacterized protein	Q19780_CAEEL	1	-20.2165	0.797835
C_01 / I_01	Q21828	Q21828	0.246641	0.246641	0.0271737	37	Q21828	R07E5.13	Probable mitochondrial pyruvate carrier 1	MPC1_CAEEL	7	18.6442	1.18644
C_01 / I_01	A5Z2V3;O45247	A5Z2V3;O45247	0.186793	0.186793	0.0273021	29	A5Z2V3;O45247	C13B4.1	Uncharacterized protein	A5Z2V3_CAEEL;O45247_CAEEL	11	13.8231	1.13823
C_01 / I_01	Q20164	Q20164	-1.05075	1.05075	0.0273517	3	Q20164	hsp-12.3	Heat Shock Protein	Q20164_CAEEL	3	-51.7284	0.482716
C_01 / I_01	P90829	P90829	0.0579936	0.0579936	0.0273879	78	P90829	F10C2.4	DNA polymerase delta catalytic subunit	DPOD1_CAEEL	32	4.1017	1.04102
C_01 / I_01	Q9U2D6	Q9U2D6	-0.030575	0.030575	0.0275612	38	Q9U2D6	cnp-2	CalciNeurin binding Protein	Q9U2D6_CAEEL	13	-2.097	0.97903
C_01 / I_01	O16202	O16202	0.289253	0.289253	0.0275629	11	O16202	lys-7	LYSozyme	O16202_CAEEL	7	22.2008	1.22201
C_01 / I_01	Q9XW67	Q9XW67	1.03325	1.03325	0.0277909	3	Q9XW67	CELE_Y75B8A.19	Uncharacterized protein	Q9XW67_CAEEL	2	104.662	2.04662
C_01 / I_01	Q21174	Q21174	0.0147126	0.0147126	0.027799	35	Q21174	CELE_K03B4.1	Uncharacterized protein	Q21174_CAEEL	10	1.02501	1.01025
C_01 / I_01	Q9GYU3;Q9TXS4	Q9GYU3;Q9TXS4	-1.73611	1.73611	0.0278083	2	Q9GYU3;Q9TXS4	CELE_F35F10.5;C17B7.12	Uncharacterized protein	Q9GYU3_CAEEL;Q9TXS4_CAEEL	1	-69.9822	0.300178
C_01 / I_01	Q19064	Q19064	-0.42194	0.42194	0.0278181	34	Q19064	CELE_E04F6.9	Uncharacterized protein	Q19064_CAEEL	10	-25.358	0.74642
C_01 / I_01	Q09936	Q09936	0.136316	0.136316	0.0279171	77	Q09936	C53C9.2	Uncharacterized protein C53C9.2	YSE2_CAEEL	22	9.90953	1.0991
C_01 / I_01	P34599	P34599	-0.109191	0.109191	0.0279876	40	P34599	mtx-2	Metaxin-2 homolog	MTX2_CAEEL	11	-7.28921	0.927108
C_01 / I_01	O01925	O01925	0.292941	0.292941	0.0279987	30	O01925	mboa-6	Lysophospholipid acyltransferase 5	MBOA5_CAEEL	10	22.5136	1.22514
C_01 / I_01	Q18966	Q18966	-0.342969	0.342969	0.0281213	10	Q18966	CELE_D2013.6	Uncharacterized protein	Q18966_CAEEL	3	-21.1583	0.788417
C_01 / I_01	P91133	P91133	0.0500265	0.0500265	0.0281459	58	P91133	ubr-1	E3 ubiquitin-protein ligase ubr-1	UBR1_CAEEL	30	3.5284	1.03528
C_01 / I_01	O16497	O16497	-0.338985	0.338985	0.0282067	37	O16497	B0238.1	Carboxylic ester hydrolase	O16497_CAEEL	13	-20.9403	0.790597
C_01 / I_01	G5EC26;G5EDU1;G5EFK9	G5EC26;G5EDU1;G5EFK9	0.331504	0.331504	0.02825	6	G5EC26;G5EDU1;G5EFK9	pmr-1	Calcium-transporting ATPase	G5EC26_CAEEL;G5EDU1_CAEEL;G5EFK9_CAEEL	3	25.8325	1.25832
C_01 / I_01	Q20585	Q20585	0.1015	0.1015	0.0282675	96	Q20585	rpn-7	26S proteasome non-ATPase regulatory subunit 6	PSMD6_CAEEL	18	7.28886	1.07289
C_01 / I_01	G5EES6;G5EFK5	G5EES6;G5EFK5	0.18243	0.18243	0.0282695	61	G5EES6;G5EFK5	ufd-3	Ubiquitin Fusion Degradation (Yeast UFD homolog)	G5EES6_CAEEL;G5EFK5_CAEEL	19	13.4793	1.13479
C_01 / I_01	P47209	P47209	0.100065	0.100065	0.0282807	187	P47209	cct-5	T-complex protein 1 subunit epsilon	TCPE_CAEEL	34	7.18216	1.07182
C_01 / I_01	Q21284	Q21284	-0.32364	0.32364	0.0282866	138	Q21284	CELE_K07E3.4	Uncharacterized protein	Q21284_CAEEL	34	-20.0949	0.799051
C_01 / I_01	Q20678	Q20678	0.314224	0.314224	0.0283225	22	Q20678	sec-3	Exocyst complex component 1	EXOC1_CAEEL	8	24.3343	1.24334
C_01 / I_01	Q9TZS5	Q9TZS5	0.0669773	0.0669773	0.0283277	138	Q9TZS5	cct-7	Chaperonin Containing TCP-1	Q9TZS5_CAEEL	25	4.75196	1.04752
C_01 / I_01	G5EDB6	G5EDB6	-0.121845	0.121845	0.0283516	39	G5EDB6	ppgn-1	ParaPleGiN AAA protease family	G5EDB6_CAEEL	13	-8.09882	0.919012
C_01 / I_01	Q8IFY5	Q8IFY5	-0.222411	0.222411	0.0283842	31	Q8IFY5	C23H3.2	Uncharacterized protein	Q8IFY5_CAEEL	9	-14.2868	0.857132
C_01 / I_01	Q86MP1	Q86MP1	-0.930912	0.930912	0.028387	3	Q86MP1	col-95	COLlagen	Q86MP1_CAEEL	1	-47.5473	0.524527
C_01 / I_01	P46550	P46550	0.249191	0.249191	0.0285566	173	P46550	cct-6	T-complex protein 1 subunit zeta	TCPZ_CAEEL	29	18.854	1.18854
C_01 / I_01	G5EC53	G5EC53	-0.544017	0.544017	0.028574	11	G5EC53	mboa-3	Lysophospholipid acyltransferase	G5EC53_CAEEL	3	-31.4141	0.685859
C_01 / I_01	V6CLN2	V6CLN2	0.169168	0.169168	0.0286889	54	V6CLN2	trxr-1	ThioRedoXin Reductase	V6CLN2_CAEEL	20	12.441	1.12441
C_01 / I_01	P91455	P91455	0.0397242	0.0397242	0.0287322	65	P91455	T19B4.3	Adenine phosphoribosyltransferase	APT_CAEEL	14	2.79173	1.02792
C_01 / I_01	O62024	O62024	1.06272	1.06272	0.0288636	9	O62024	clec-222	C-type LECtin	O62024_CAEEL	3	108.887	2.08887
C_01 / I_01	Q17633	Q17633	0.117889	0.117889	0.0288798	20	Q17633	C04G2.9	Uncharacterized protein	Q17633_CAEEL	5	8.51461	1.08515
C_01 / I_01	Q95Y72	Q95Y72	-0.175148	0.175148	0.0289167	19	Q95Y72	dss-1	Probable 26S proteasome complex subunit dss-1	DSS1_CAEEL	4	-11.4323	0.885677
C_01 / I_01	Q18066	Q18066	-0.203036	0.203036	0.0289269	114	Q18066	dim-1	Disorganized muscle protein 1	DIM_CAEEL	23	-13.128	0.86872
C_01 / I_01	Q11099	Q11099	-0.693351	0.693351	0.0289354	3	Q11099	snet-1	Protein snet-1	SNET1_CAEEL	1	-38.1584	0.618416
C_01 / I_01	Q27531	Q27531	0.345538	0.345538	0.0289522	22	Q27531	cyp-14a5	CYtochrome P450 family	Q27531_CAEEL	7	27.0624	1.27062
C_01 / I_01	Q20224	Q20224	-0.181482	0.181482	0.0291237	36	Q20224	lbp-2	Fatty acid-binding protein homolog 2	FABP2_CAEEL	7	-11.8203	0.881797
C_01 / I_01	O45078	O45078	0.251385	0.251385	0.02924	2	O45078	C17H12.8	Uncharacterized protein	O45078_CAEEL	3	19.035	1.19035
C_01 / I_01	Q7JLY3	Q7JLY3	-2.00998	2.00998	0.0296967	4	Q7JLY3	dur-1	Dauer Up-Regulated	Q7JLY3_CAEEL	1	-75.1724	0.248276
C_01 / I_01	P91283;Q7JNG1	P91283;Q7JNG1	-0.08627	0.08627	0.0298046	91	P91283;Q7JNG1	atp-3	ATP synthase subunit	P91283_CAEEL;Q7JNG1_CAEEL	16	-5.8045	0.941955
C_01 / I_01	H2KZQ1;H2KZQ3	H2KZQ1;H2KZQ3	0.390207	0.390207	0.0298417	4	H2KZQ1;H2KZQ3	slc-17.6	SLC (SoLute Carrier) homolog	H2KZQ1_CAEEL;H2KZQ3_CAEEL	2	31.0582	1.31058
C_01 / I_01	P91303	P91303	0.152617	0.152617	0.0299926	40	P91303	vha-10	Probable V-type proton ATPase subunit G	VATG_CAEEL	9	11.1584	1.11158
C_01 / I_01	Q1XFY4	Q1XFY4	-0.399448	0.399448	0.0300303	6	Q1XFY4	CELE_T10H9.8	Uncharacterized protein	Q1XFY4_CAEEL	3	-24.1852	0.758148
C_01 / I_01	G5EEG4	G5EEG4	-0.159458	0.159458	0.0302112	41	G5EEG4	mce-1	Methylmalonyl-CoA Epimerase	G5EEG4_CAEEL	8	-10.4639	0.895361
C_01 / I_01	O62149	O62149	-0.165212	0.165212	0.0303377	9	O62149	scrm-4	SCRaMblase (Phospholipid scramblase)	O62149_CAEEL	3	-10.8203	0.891797
C_01 / I_01	P90858	P90858	2.03176	2.03176	0.0303478	3	P90858	ncx-4	Na/Ca eXchangers	P90858_CAEEL	1	308.903	4.08903
C_01 / I_01	Q20588	Q20588	0.109258	0.109258	0.0304542	19	Q20588	F49C12.11	Translation machinery-associated protein 7 homolog	TMA7_CAEEL	4	7.86735	1.07867
C_01 / I_01	P34808	P34808	0.745252	0.745252	0.0305047	35	P34808	mei-1	Meiotic spindle formation protein mei-1	KTNA1_CAEEL	15	67.6267	1.67627
C_01 / I_01	Q629J5	Q629J5	0.0527889	0.0527889	0.030514	30	Q629J5	R144.12	Uncharacterized protein R144.12	YRRC_CAEEL	11	3.72682	1.03727
C_01 / I_01	Q9BKU3	Q9BKU3	0.120827	0.120827	0.0306111	97	Q9BKU3	CELE_Y37E3.10	Uncharacterized protein	Q9BKU3_CAEEL	23	8.73581	1.08736
C_01 / I_01	O18650	O18650	0.0608495	0.0608495	0.0306684	68	O18650	rps-19	40S ribosomal protein S19	RS19_CAEEL	17	4.30798	1.04308
C_01 / I_01	Q27481	Q27481	-0.0328446	0.0328446	0.0306759	252	Q27481	uba-1	UBA (Human ubiquitin) related	Q27481_CAEEL	49	-2.25089	0.977491
C_01 / I_01	P90831	P90831	0.11701	0.11701	0.0306871	13	P90831	dars-2	Aspartyl(D) Amino-acyl tRNA Synthetase	P90831_CAEEL	7	8.44852	1.08449
C_01 / I_01	Q17433	Q17433	0.089747	0.089747	0.030912	21	Q17433	dnj-2	DnaJ homolog dnj-2	DNJ2_CAEEL	7	6.41836	1.06418
C_01 / I_01	Q07085	Q07085	-0.217306	0.217306	0.0309724	47	Q07085	F13H6.3	Esterase CM06B1	EST2_CAEEL	12	-13.983	0.86017
C_01 / I_01	Q21966	Q21966	0.00803174	0.00803174	0.0310661	122	Q21966	asp-4	ASpartyl Protease	Q21966_CAEEL	21	0.55827	1.00558
C_01 / I_01	O44512	O44512	0.491227	0.491227	0.0312771	60	O44512	isp-1	Cytochrome b-c1 complex subunit Rieske	mitochondrial	O44512_CAEEL	12	40.564
C_01 / I_01	O01578	O01578	0.296157	0.296157	0.0313551	30	O01578	F53F10.3	Probable mitochondrial pyruvate carrier 2	MPC2_CAEEL	6	22.7869	1.22787
C_01 / I_01	P18835	P18835	-0.301898	0.301898	0.0313681	29	P18835	col-19	Cuticle collagen 19	COL19_CAEEL	8	-18.8816	0.811184
C_01 / I_01	P46580	P46580	0.112552	0.112552	0.0313689	74	P46580	prmt-5	Protein arginine N-methyltransferase 5	ANM5_CAEEL	26	8.1139	1.08114
C_01 / I_01	Q86GC2	Q86GC2	-0.024502	0.024502	0.0314626	74	Q86GC2	adr-1	Adenosine Deaminase acting on RNA	Q86GC2_CAEEL	24	-1.68401	0.98316
C_01 / I_01	G5EDQ4	G5EDQ4	0.259667	0.259667	0.031531	51	G5EDQ4	cle-1	CLE-1C protein	G5EDQ4_CAEEL	16	19.7202	1.1972
C_01 / I_01	G3MU14;Q27497	G3MU14;Q27497	-0.179734	0.179734	0.0315799	26	G3MU14;Q27497	gsp-1	Serine/threonine-protein phosphatase;Serine/threonine-protein phosphatase PP1-alpha	G3MU14_CAEEL;GLC7A_CAEEL	8	-11.7134	0.882866
C_01 / I_01	Q9U266	Q9U266	1.31181	1.31181	0.0315949	11	Q9U266	hda-10	Histone DeAcetylase	Q9U266_CAEEL	4	148.253	2.48253
C_01 / I_01	P91859;Q7YXB8	P91859;Q7YXB8	0.108568	0.108568	0.031649	158	P91859;Q7YXB8	maph-1.1	Microtubule-Associated Protein Homolog	P91859_CAEEL;Q7YXB8_CAEEL	39	7.81573	1.07816
C_01 / I_01	Q966L4	Q966L4	0.167744	0.167744	0.0317146	17	Q966L4	CELE_E01A2.5	Diphthine--ammonia ligase	Q966L4_CAEEL	5	12.33	1.1233
C_01 / I_01	A0A078BQL1;O62444;Q2XMY1	A0A078BQL1;O62444;Q2XMY1	-0.266652	0.266652	0.031735	11	A0A078BQL1;O62444;Q2XMY1	CELE_Y41E3.7	Uncharacterized protein	A0A078BQL1_CAEEL;O62444_CAEEL;Q2XMY1_CAEEL	5	-16.8754	0.831246
C_01 / I_01	G5EFP5	G5EFP5	0.372173	0.372173	0.0317672	16	G5EFP5	fut-3	Alpha1	3-fucosyltransferase homologue	G5EFP5_CAEEL	7	29.4301
C_01 / I_01	C6KRN4	C6KRN4	0.107233	0.107233	0.0317931	18	C6KRN4	CELE_D1086.11	Uncharacterized protein	C6KRN4_CAEEL	4	7.716	1.07716
C_01 / I_01	O18256	O18256	-0.412742	0.412742	0.031921	10	O18256	CELE_Y7A9A.1	Uncharacterized protein	O18256_CAEEL	10	-24.8806	0.751194
C_01 / I_01	Q9N3Q5	Q9N3Q5	0.170308	0.170308	0.0320403	12	Q9N3Q5	CELE_Y48G1A.1	Uncharacterized protein	Q9N3Q5_CAEEL	5	12.5298	1.1253
C_01 / I_01	Q09629	Q09629	0.174791	0.174791	0.0321217	68	Q09629	ZK673.2	Probable adenylate kinase isoenzyme ZK673.2	KADY_CAEEL	16	12.8801	1.1288
C_01 / I_01	H2KZ19	H2KZ19	-0.218361	0.218361	0.0321914	137	H2KZ19	ampd-1	Adenosine MonoPhosphate Deaminase homolog	H2KZ19_CAEEL	35	-14.0459	0.859541
C_01 / I_01	H2KZN9;Q5WRR1	H2KZN9;Q5WRR1	-0.250692	0.250692	0.0322329	45	H2KZN9;Q5WRR1	wrk-1	Wrapper/Rega-1/Klingon homolog	H2KZN9_CAEEL;Q5WRR1_CAEEL	10	-15.9507	0.840493
C_01 / I_01	Q27488	Q27488	0.224533	0.224533	0.0322626	39	Q27488	pas-2	Proteasome subunit alpha type-2	PSA2_CAEEL	9	16.8399	1.1684
C_01 / I_01	Q23089	Q23089	-0.0792797	0.0792797	0.0322944	152	Q23089	xpo-1	EXPOrtin (Nuclear export receptor)	Q23089_CAEEL	40	-5.34699	0.94653
C_01 / I_01	I2HAJ8;Q20881	I2HAJ8;Q20881	0.218284	0.218284	0.0323737	20	I2HAJ8;Q20881	CELE_F56D5.6	Uncharacterized protein	I2HAJ8_CAEEL;Q20881_CAEEL	5	16.3349	1.16335
C_01 / I_01	P91856	P91856	-0.203624	0.203624	0.0324646	86	P91856	F26H9.5	Probable phosphoserine aminotransferase	SERC_CAEEL	16	-13.1634	0.868366
C_01 / I_01	Q23389	Q23389	0.893709	0.893709	0.0324738	6	Q23389	CELE_ZK1067.3	Uncharacterized protein	Q23389_CAEEL	6	85.7946	1.85795
C_01 / I_01	P90847	P90847	0.34845	0.34845	0.0327229	3	P90847	CELE_F26E4.4	Uncharacterized protein	P90847_CAEEL	1	27.3192	1.27319
C_01 / I_01	G5EGN2	G5EGN2	-0.226049	0.226049	0.0328074	32	G5EGN2	fat-6	Delta(9)-fatty-acid desaturase fat-6	FAT6_CAEEL	8	-14.5027	0.854973
C_01 / I_01	O61199	O61199	0.00491501	0.00491501	0.0328484	223	O61199	ogdh-1	2-oxoglutarate dehydrogenase	mitochondrial	ODO1_CAEEL	40	0.341264
C_01 / I_01	Q9BI88	Q9BI88	-0.0118049	0.0118049	0.0329014	28	Q9BI88	F46B6.12	UPF0587 protein F46B6.12	U587_CAEEL	8	-0.814916	0.991851
C_01 / I_01	A0A078BPG0;H2KZI2	A0A078BPG0;H2KZI2	-0.211323	0.211323	0.0329392	3	A0A078BPG0;H2KZI2	CELE_F09E10.7	Uncharacterized protein	A0A078BPG0_CAEEL;H2KZI2_CAEEL	1	-13.6255	0.863745
C_01 / I_01	O16927	O16927	-0.201115	0.201115	0.0330067	10	O16927	F25G6.8	Signal recognition particle 14 kDa protein	SRP14_CAEEL	3	-13.0122	0.869878
C_01 / I_01	B3WFV9;G5EC65;G5EDF4	B3WFV9;G5EC65;G5EDF4	-0.305742	0.305742	0.0330173	79	B3WFV9;G5EC65;G5EDF4	abts-1	Anion exchange protein	B3WFV9_CAEEL;G5EC65_CAEEL;G5EDF4_CAEEL	24	-19.0974	0.809026
C_01 / I_01	Q9N5A2	Q9N5A2	-0.609258	0.609258	0.0330816	4	Q9N5A2	Y104H12D.2	Uncharacterized protein	Q9N5A2_CAEEL	2	-34.4466	0.655534
C_01 / I_01	Q9XWE6	Q9XWE6	-0.290069	0.290069	0.0330864	12	Q9XWE6	Y106G6E.4	Probable 5-formyltetrahydrofolate cyclo-ligase	MTHFS_CAEEL	5	-18.2137	0.817863
C_01 / I_01	Q95XG6	Q95XG6	0.547585	0.547585	0.0330899	33	Q95XG6	CELE_Y69A2AR.3	Uncharacterized protein	Q95XG6_CAEEL	6	46.1637	1.46164
C_01 / I_01	O01814	O01814	-0.0182862	0.0182862	0.0331399	27	O01814	lbp-5	Fatty acid-binding protein homolog 5	FABP5_CAEEL	6	-1.2595	0.987405
C_01 / I_01	Q20758	Q20758	-0.0376487	0.0376487	0.0331874	22	Q20758	arl-1	ADP-ribosylation factor-like protein 1	ARL1_CAEEL	6	-2.57586	0.974241
C_01 / I_01	G5EBY6	G5EBY6	-0.540251	0.540251	0.0333067	7	G5EBY6	phf-5	PHF-5	G5EBY6_CAEEL	3	-31.2349	0.687651
C_01 / I_01	Q4W5T6	Q4W5T6	-0.265908	0.265908	0.0333614	13	Q4W5T6	CELE_H20J04.9	Uncharacterized protein	Q4W5T6_CAEEL	6	-16.8325	0.831675
C_01 / I_01	O46015;Q7JKM0;Q7YTU0	O46015;Q7JKM0;Q7YTU0	0.0405099	0.0405099	0.0333901	82	O46015;Q7JKM0;Q7YTU0	tep-1	TEP (ThiolEster containing Protein)	O46015_CAEEL;Q7JKM0_CAEEL;Q7YTU0_CAEEL	50	2.84773	1.02848
C_01 / I_01	G5EDY3	G5EDY3	0.450464	0.450464	0.0334511	13	G5EDY3	skr-7	SKR-7	G5EDY3_CAEEL	5	36.6479	1.36648
C_01 / I_01	Q20819	Q20819	-0.303457	0.303457	0.0334551	59	Q20819	tsfm-1	Elongation factor Ts	mitochondrial	EFTS_CAEEL	12	-18.9691
C_01 / I_01	Q9N3G1	Q9N3G1	-0.482012	0.482012	0.0336036	25	Q9N3G1	CELE_Y53G8AR.8	Uncharacterized protein	Q9N3G1_CAEEL	8	-28.4022	0.715978
C_01 / I_01	Q9U6P6	Q9U6P6	0.269926	0.269926	0.0336914	12	Q9U6P6	rnh-2	Ribonuclease H2 subunit A	RNH2A_CAEEL	4	20.5746	1.20575
C_01 / I_01	Q9XTT4	Q9XTT4	-1.09798	1.09798	0.0337773	60	Q9XTT4	ani-1	Anillin-like protein 1	ANI1_CAEEL	26	-53.2829	0.467171
C_01 / I_01	Q20779	Q20779	0.178192	0.178192	0.0338057	47	Q20779	tag-174	Probable cytochrome c oxidase subunit 6A	mitochondrial	COX6A_CAEEL	8	13.1465
C_01 / I_01	Q18787	Q18787	-0.019911	0.019911	0.0338904	120	Q18787	rpt-1	26S protease regulatory subunit 7	PRS7_CAEEL	24	-1.37064	0.986294
C_01 / I_01	Q21926	Q21926	0.158321	0.158321	0.0339391	190	Q21926	irs-1	Isoleucine--tRNA ligase	cytoplasmic	SYIC_CAEEL	47	11.5988
C_01 / I_01	Q2PJ97	Q2PJ97	-0.152087	0.152087	0.0340884	10	Q2PJ97	CELE_F52E1.14	Uncharacterized protein	Q2PJ97_CAEEL	2	-10.0052	0.899948
C_01 / I_01	Q8I4C5;Q9U217	Q8I4C5;Q9U217	0.203649	0.203649	0.034092	65	Q8I4C5;Q9U217	faah-4	Fatty Acid Amide Hydrolase homolog	Q8I4C5_CAEEL;Q9U217_CAEEL	17	15.1607	1.15161
C_01 / I_01	P90921	P90921	0.0543856	0.0543856	0.0341547	27	P90921	asg-1	Probable ATP synthase subunit g 1	mitochondrial	ATPL1_CAEEL	5	3.84168
C_01 / I_01	O16485	O16485	0.394512	0.394512	0.0342071	5	O16485	B0238.9	Uncharacterized protein	O16485_CAEEL	3	31.4498	1.3145
C_01 / I_01	Q22412	Q22412	-0.135394	0.135394	0.0342093	23	Q22412	CELE_T11G6.8	Uncharacterized protein	Q22412_CAEEL	8	-8.95789	0.910421
C_01 / I_01	Q93703	Q93703	-0.561671	0.561671	0.0342318	12	Q93703	tatn-1	Tyrosine AminoTraNsferase	Q93703_CAEEL	6	-32.2483	0.677517
C_01 / I_01	Q23342	Q23342	0.420619	0.420619	0.034252	3	Q23342	rde-8	Uncharacterized protein	Q23342_CAEEL	1	33.8501	1.3385
C_01 / I_01	Q95XJ0	Q95XJ0	0.0409943	0.0409943	0.0342756	69	Q95XJ0	CELE_Y69A2AR.18	Uncharacterized protein	Q95XJ0_CAEEL	13	2.88226	1.02882
C_01 / I_01	O17612	O17612	-0.39841	0.39841	0.0342815	21	O17612	ech-1.1	Enoyl-CoA Hydratase	O17612_CAEEL	12	-24.1306	0.758694
C_01 / I_01	Q18036	Q18036	0.290267	0.290267	0.0343159	53	Q18036	C16A3.5	Uncharacterized protein	Q18036_CAEEL	12	22.2866	1.22287
C_01 / I_01	O02171	O02171	0.306469	0.306469	0.0344227	6	O02171	acs-9	Fatty Acid CoA Synthetase family	O02171_CAEEL	2	23.6677	1.23668
C_01 / I_01	O18196	O18196	-0.00659952	0.00659952	0.0344266	13	O18196	CELE_Y48E1B.2	Uncharacterized protein	O18196_CAEEL	5	-0.456399	0.995436
C_01 / I_01	Q27493	Q27493	0.0628231	0.0628231	0.034431	50	Q27493	rpoa-2	DNA-directed RNA polymerase subunit beta	Q27493_CAEEL	19	4.45077	1.04451
C_01 / I_01	Q9BKU2	Q9BKU2	-1.53328	1.53328	0.0344703	46	Q9BKU2	CELE_Y37E3.11	Uncharacterized protein	Q9BKU2_CAEEL	12	-65.4509	0.345491
C_01 / I_01	G5EDT4;G5EEP7	G5EDT4;G5EEP7	-0.297919	0.297919	0.0345843	17	G5EDT4;G5EEP7	CELE_T01D3.6	Uncharacterized protein	G5EDT4_CAEEL;G5EEP7_CAEEL	7	-18.6575	0.813425
C_01 / I_01	Q2A949;Q2A950	Q2A949;Q2A950	0.130294	0.130294	0.0346248	21	Q2A949;Q2A950	phf-10	PHd Finger family	Q2A949_CAEEL;Q2A950_CAEEL	8	9.45169	1.09452
C_01 / I_01	Q17698	Q17698	0.107571	0.107571	0.034665	54	Q17698	C06A8.3	Uncharacterized protein	Q17698_CAEEL	8	7.74127	1.07741
C_01 / I_01	Q09364	Q09364	-0.380557	0.380557	0.0346886	22	Q09364	ZK1320.2	Uncharacterized protein ZK1320.2	YS22_CAEEL	5	-23.1859	0.768141
C_01 / I_01	Q9BL54	Q9BL54	-0.185894	0.185894	0.0347069	6	Q9BL54	psf-3	PSF (Yeast Partner of Sld Five) conserved replication factor	GINS complex	Q9BL54_CAEEL	2	-12.0896
C_01 / I_01	Q19089;Q8TA65	Q19089;Q8TA65	-0.12814	0.12814	0.0347608	3	Q19089;Q8TA65	eng-1	Endo-b-N-acetylGlucosaminidase	Q19089_CAEEL;Q8TA65_CAEEL	1	-8.49898	0.91501
C_01 / I_01	H2KYC9;Q8MQF7;V6CLC8	H2KYC9;Q8MQF7;V6CLC8	-0.507908	0.507908	0.0349749	3	H2KYC9;Q8MQF7;V6CLC8	C01B10.6	Uncharacterized protein	H2KYC9_CAEEL;Q8MQF7_CAEEL;V6CLC8_CAEEL	1	-29.6758	0.703242
C_01 / I_01	Q22719;Q7JLZ9	Q22719;Q7JLZ9	-1.00468	1.00468	0.0350007	10	Q22719;Q7JLZ9	CELE_T24B8.3	Uncharacterized protein	Q22719_CAEEL;Q7JLZ9_CAEEL	4	-50.1619	0.498381
C_01 / I_01	Q19311	Q19311	0.111834	0.111834	0.0352972	101	Q19311	F10F2.2	Probable phosphoribosylformylglycinamidine synthase	PUR4_CAEEL	34	8.0601	1.0806
C_01 / I_01	H2L2L2;Q9U204	H2L2L2;Q9U204	0.336743	0.336743	0.0353051	6	H2L2L2;Q9U204	CELE_Y57G11C.33	Uncharacterized protein	H2L2L2_CAEEL;Q9U204_CAEEL	2	26.2903	1.2629
C_01 / I_01	P91997	P91997	-0.249015	0.249015	0.0353619	72	P91997	CELE_F53F1.2	Uncharacterized protein	P91997_CAEEL	15	-15.8529	0.841471
C_01 / I_01	Q23500	Q23500	-0.123973	0.123973	0.0354483	238	Q23500	aco-1	Probable cytoplasmic aconitate hydratase	ACOC_CAEEL	45	-8.23427	0.917657
C_01 / I_01	P91027	P91027	0.119116	0.119116	0.0356021	84	P91027	chdp-1	Calponin Homology Domain containing Protein	P91027_CAEEL	20	8.60694	1.08607
C_01 / I_01	Q19626	Q19626	0.122289	0.122289	0.0356048	173	Q19626	vha-12	Probable V-type proton ATPase subunit B	VATB_CAEEL	24	8.84602	1.08846
C_01 / I_01	P53596	P53596	-0.106416	0.106416	0.0357939	70	P53596	C05G5.4	Probable succinyl-CoA ligase [ADP/GDP-forming] subunit alpha	mitochondrial	SUCA_CAEEL	12	-7.11073
C_01 / I_01	P91276	P91276	0.072339	0.072339	0.0358768	72	P91276	ima-2	Importin subunit alpha-2	IMA2_CAEEL	14	5.142	1.05142
C_01 / I_01	H2KYG4	H2KYG4	0.192766	0.192766	0.0359513	39	H2KYG4	bas-1	Biogenic Amine Synthesis related	H2KYG4_CAEEL	11	14.2953	1.14295
C_01 / I_01	Q22111	Q22111	0.0402767	0.0402767	0.0360847	80	Q22111	mmaa-1	Methylmalonic aciduria type A homolog	mitochondrial	MMAA1_CAEEL	17	2.8311
C_01 / I_01	Q23009	Q23009	-0.460713	0.460713	0.0361496	9	Q23009	CELE_K11G9.2	Carboxylic ester hydrolase	Q23009_CAEEL	2	-27.3373	0.726627
C_01 / I_01	Q9TZC4	Q9TZC4	-0.21692	0.21692	0.0361853	86	Q9TZC4	pat-4	Integrin-linked protein kinase homolog pat-4	ILKH_CAEEL	21	-13.96	0.8604	positive regulation of sarcomere organization	positive regulation of distal tip cell migration	positive regulation of cellular protein localization	positive regulation of myosin II filament organization	positive regulation of establishment of protein localization
C_01 / I_01	G5EE63	G5EE63	-0.427047	0.427047	0.036195	3	G5EE63	CELE_F59D12.5	Uncharacterized protein	G5EE63_CAEEL	1	-25.6217	0.743783
C_01 / I_01	Q9U2W9	Q9U2W9	0.172398	0.172398	0.0362565	6	Q9U2W9	sld-5	DNA replication complex GINS protein SLD5	Q9U2W9_CAEEL	2	12.693	1.12693
C_01 / I_01	O17004	O17004	0.150287	0.150287	0.0362625	28	O17004	mrps-2	Mitochondrial Ribosomal Protein	Small	O17004_CAEEL	9	10.979
C_01 / I_01	H2KZ70;Q5WRS7	H2KZ70;Q5WRS7	-0.234212	0.234212	0.0362668	54	H2KZ70;Q5WRS7	CELE_ZC477.3	Uncharacterized protein	H2KZ70_CAEEL;Q5WRS7_CAEEL	17	-14.9851	0.850149
C_01 / I_01	L8E951;P34416	L8E951;P34416	-0.306894	0.306894	0.0363567	17	L8E951;P34416	CELE_F42H10.3;F42H10.3	Uncharacterized protein;LIM and SH3 domain protein F42H10.3	L8E951_CAEEL;LASP1_CAEEL	6	-19.162	0.80838
C_01 / I_01	Q95XJ2;U4PMU1	Q95XJ2;U4PMU1	0.258471	0.258471	0.0363716	9	Q95XJ2;U4PMU1	CELE_Y69A2AR.19	Uncharacterized protein	Q95XJ2_CAEEL;U4PMU1_CAEEL	2	19.621	1.19621
C_01 / I_01	O44787	O44787	-0.402317	0.402317	0.0363893	17	O44787	usp-39	Ubiquitin Specific Protease	O44787_CAEEL	8	-24.3358	0.756642
C_01 / I_01	Q23232	Q23232	0.166986	0.166986	0.0364724	88	Q23232	Y102E9.2	tRNA (guanine-N(7)-)-methyltransferase non-catalytic subunit	WDR4_CAEEL	25	12.2711	1.12271
C_01 / I_01	C1P633;C1P635	C1P633;C1P635	1.18064	1.18064	0.036491	7	C1P633;C1P635	magi-1	MAGI (Membrane Associated Guanylate kinase Inverted) homolog	C1P633_CAEEL;C1P635_CAEEL	4	126.678	2.26678
C_01 / I_01	Q17583	Q17583	0.274518	0.274518	0.0365862	6	Q17583	mlt-2	Uncharacterized protein	Q17583_CAEEL	1	20.959	1.20959
C_01 / I_01	P98080	P98080	-0.000449386	0.000449386	0.0366229	202	P98080	ucr-1	Cytochrome b-c1 complex subunit 1	mitochondrial	UCR1_CAEEL	33	-0.0311442
C_01 / I_01	Q17827	Q17827	0.107525	0.107525	0.036691	15	Q17827	pfd-1	Probable prefoldin subunit 1	PFD1_CAEEL	4	7.73783	1.07738
C_01 / I_01	Q22629	Q22629	-0.0802353	0.0802353	0.0367164	38	Q22629	dgn-1	DystroGlycaN	Q22629_CAEEL	15	-5.40966	0.945903
C_01 / I_01	Q27245	Q27245	0.230029	0.230029	0.0368661	163	Q27245	lap-2	Putative aminopeptidase W07G4.4	YH24_CAEEL	31	17.2858	1.17286
C_01 / I_01	O45499	O45499	0.051218	0.051218	0.0368817	34	O45499	rps-26	40S ribosomal protein S26	RS26_CAEEL	7	3.61393	1.03614
C_01 / I_01	Q95X39	Q95X39	-0.12024	0.12024	0.0369281	42	Q95X39	mrpl-9	Mitochondrial Ribosomal Protein	Large	Q95X39_CAEEL	13	-7.99652
C_01 / I_01	Q9N4A9	Q9N4A9	-0.229776	0.229776	0.0369786	9	Q9N4A9	CELE_Y77E11A.2	Uncharacterized protein	Q9N4A9_CAEEL	3	-14.7233	0.852767
C_01 / I_01	P34340	P34340	-0.36825	0.36825	0.0370705	5	P34340	col-90	Putative cuticle collagen 90	COL90_CAEEL	1	-22.5278	0.774722
C_01 / I_01	Q9TXP3	Q9TXP3	0.595053	0.595053	0.0371381	3	Q9TXP3	mtm-5	Myotubularin-related protein 5	MTMR5_CAEEL	1	51.0528	1.51053
C_01 / I_01	Q95XX0	Q95XX0	0.117721	0.117721	0.0371381	30	Q95XX0	ubc-13	Ubiquitin-conjugating enzyme E2 13	UBC13_CAEEL	6	8.50192	1.08502
C_01 / I_01	H2L031	H2L031	0.388616	0.388616	0.0374794	51	H2L031	tag-153	Uncharacterized protein	H2L031_CAEEL	18	30.9137	1.30914
C_01 / I_01	Q20305	Q20305	1.1675	1.1675	0.0374809	3	Q20305	htp-1	Him-Three Paralog	Q20305_CAEEL	2	124.622	2.24622
C_01 / I_01	P46577	P46577	0.330993	0.330993	0.037514	46	P46577	gop-2	GPN-loop GTPase 1	GPN1_CAEEL	13	25.7879	1.25788
C_01 / I_01	H2KYY9	H2KYY9	-0.189988	0.189988	0.037543	12	H2KYY9	pat-12	Paralysed Arrest at Two-fold	H2KYY9_CAEEL	7	-12.3387	0.876613
C_01 / I_01	K8ERU3	K8ERU3	-0.109078	0.109078	0.0375458	80	K8ERU3	hpo-27	Uncharacterized protein	K8ERU3_CAEEL	39	-7.28198	0.92718
C_01 / I_01	Q95Y44	Q95Y44	0.154704	0.154704	0.0376566	16	Q95Y44	dnj-30	DNaJ domain (Prokaryotic heat shock protein)	Q95Y44_CAEEL	7	11.3193	1.11319
C_01 / I_01	C2BR91	C2BR91	-0.0299236	0.0299236	0.0376867	18	C2BR91	C39B5.5	Cystatin	C2BR91_CAEEL	6	-2.05278	0.979472
C_01 / I_01	G5ECK7;G5ED34	G5ECK7;G5ED34	0.0539685	0.0539685	0.0376947	53	G5ECK7;G5ED34	dli-1	Dynein Light Intermediate chain	G5ECK7_CAEEL;G5ED34_CAEEL	14	3.81166	1.03812
C_01 / I_01	G5EDP9	G5EDP9	0.169762	0.169762	0.0376982	21	G5EDP9	aap-1	Phosphoinositide 3-kinase adapter subunit	G5EDP9_CAEEL	11	12.4873	1.12487
C_01 / I_01	Q20117	Q20117	-0.145991	0.145991	0.0377195	99	Q20117	gcs-1	Glutamate--cysteine ligase	GSH1_CAEEL	25	-9.62414	0.903759
C_01 / I_01	Q8WTM5	Q8WTM5	0.271223	0.271223	0.0377383	3	Q8WTM5	Y37E11AM.3	Uncharacterized protein	Q8WTM5_CAEEL	1	20.6831	1.20683
C_01 / I_01	P50432	P50432	-0.33577	0.33577	0.0378136	229	P50432	mel-32	Serine hydroxymethyltransferase	GLYC_CAEEL	38	-20.7639	0.792361
C_01 / I_01	Q93254	Q93254	0.321314	0.321314	0.0378823	13	Q93254	C23H4.3	Uncharacterized protein	Q93254_CAEEL	12	24.9468	1.24947
C_01 / I_01	O45445	O45445	-0.504289	0.504289	0.0379018	7	O45445	clec-66	C-type LECtin	O45445_CAEEL	3	-29.4992	0.705008
C_01 / I_01	Q95QL4	Q95QL4	0.216864	0.216864	0.0379697	4	Q95QL4	CELE_F10E9.12	Uncharacterized protein	Q95QL4_CAEEL	3	16.2205	1.1622
C_01 / I_01	B7WN71;Q09348	B7WN71;Q09348	0.477805	0.477805	0.0379864	7	B7WN71;Q09348	CELE_T05H10.4;T05H10.4	Uncharacterized protein;Uncharacterized protein T05H10.4	B7WN71_CAEEL;YRS4_CAEEL	3	39.2623	1.39262
C_01 / I_01	Q9U2X0	Q9U2X0	0.123598	0.123598	0.0380592	121	Q9U2X0	prmt-1	PRotein arginine MethylTransferase	Q9U2X0_CAEEL	18	8.94486	1.08945	positive regulation of protein localization to nucleus	Requires Ontology
C_01 / I_01	P54216	P54216	-0.285688	0.285688	0.0381519	149	P54216	aldo-1	Fructose-bisphosphate aldolase 1	ALF1_CAEEL	28	-17.965	0.82035
C_01 / I_01	Q22290	Q22290	-0.0714944	0.0714944	0.0382518	83	Q22290	CELE_T07C4.3	Uncharacterized protein	Q22290_CAEEL	26	-4.83483	0.951652
C_01 / I_01	Q10667	Q10667	-0.415453	0.415453	0.0383607	3	Q10667	rnp-1	RNA-binding protein rnp-1	RNP1_CAEEL	1	-25.0216	0.749784
C_01 / I_01	H1UBJ9	H1UBJ9	-0.101278	0.101278	0.0384072	29	H1UBJ9	CELE_Y48C3A.14	DNA topoisomerase	H1UBJ9_CAEEL	12	-6.77934	0.932207
C_01 / I_01	B7WNA0;O17836;Q3S1I8	B7WNA0;O17836;Q3S1I8	0.158096	0.158096	0.0384136	155	B7WNA0;O17836;Q3S1I8	pyk-1	Pyruvate kinase	B7WNA0_CAEEL;O17836_CAEEL;Q3S1I8_CAEEL	31	11.5813	1.11581
C_01 / I_01	P34693	P34693	0.800209	0.800209	0.0385154	18	P34693	snt-1	Synaptotagmin-1	SYT1_CAEEL	8	74.1353	1.74135
C_01 / I_01	Q19196	Q19196	0.559848	0.559848	0.038524	9	Q19196	pole-2	Probable DNA polymerase epsilon subunit 2	DPOE2_CAEEL	4	47.4114	1.47411
C_01 / I_01	Q17740	Q17740	-0.318067	0.318067	0.0385385	22	Q17740	ain-1	ALG-1 INteracting protein	Q17740_CAEEL	9	-19.7856	0.802144
C_01 / I_01	O62250	O62250	0.459371	0.459371	0.0386262	36	O62250	tim-16	Mitochondrial import inner membrane translocase subunit tim-16	TIM16_CAEEL	7	37.4942	1.37494
C_01 / I_01	Q8TA83	Q8TA83	-0.360136	0.360136	0.0386937	38	Q8TA83	dnj-10	DnaJ homolog dnj-10	DNJ10_CAEEL	10	-22.0909	0.779091
C_01 / I_01	Q19341	Q19341	0.039733	0.039733	0.038831	42	Q19341	haao-1	3-hydroxyanthranilate 3	4-dioxygenase	3HAO_CAEEL	13	2.79236
C_01 / I_01	O18693	O18693	-0.283305	0.283305	0.0388362	102	O18693	acs-2	Fatty Acid CoA Synthetase family	O18693_CAEEL	21	-17.8293	0.821707
C_01 / I_01	O45667	O45667	-0.144832	0.144832	0.0388706	5	O45667	dod-17	Downstream Of DAF-16 (Regulated by DAF-16)	O45667_CAEEL	2	-9.55152	0.904485
C_01 / I_01	Q22015	Q22015	-0.0810911	0.0810911	0.0388853	20	Q22015	CELE_R31.2	Uncharacterized protein	Q22015_CAEEL	6	-5.46576	0.945342
C_01 / I_01	A5PEW5;O62414	A5PEW5;O62414	-0.396214	0.396214	0.0389299	8	A5PEW5;O62414	ric-4	Synaptosomal-associated protein	A5PEW5_CAEEL;O62414_CAEEL	3	-24.015	0.75985
C_01 / I_01	Q20330	Q20330	-0.152253	0.152253	0.0389521	61	Q20330	ifo-1	Intermediate Filament Organize	Q20330_CAEEL	23	-10.0156	0.899844
C_01 / I_01	Q9XW17	Q9XW17	0.0491265	0.0491265	0.0390069	106	Q9XW17	car-1	Cytokinesis	Apoptosis	RNA-associated	Q9XW17_CAEEL	23
C_01 / I_01	Q9XWS4	Q9XWS4	0.0161755	0.0161755	0.0390632	44	Q9XWS4	rpl-30	Ribosomal Protein	Large subunit	Q9XWS4_CAEEL	8	1.12751
C_01 / I_01	P43508	P43508	-0.225676	0.225676	0.0390794	37	P43508	cpr-4	Cathepsin B-like cysteine proteinase 4	CPR4_CAEEL	9	-14.4806	0.855194
C_01 / I_01	Q19478	Q19478	-0.104682	0.104682	0.0391389	36	Q19478	far-3	Fatty Acid/Retinol binding protein	Q19478_CAEEL	9	-6.99901	0.93001
C_01 / I_01	S6EZL6;S6F527;S6FMY8;S6FWN8	S6EZL6;S6F527;S6FMY8;S6FWN8	0.450857	0.450857	0.0392286	9	S6EZL6;S6F527;S6FMY8;S6FWN8	eat-17	Uncharacterized protein	S6EZL6_CAEEL;S6F527_CAEEL;S6FMY8_CAEEL;S6FWN8_CAEEL	4	36.6852	1.36685
C_01 / I_01	Q7YX71	Q7YX71	-0.108146	0.108146	0.0392529	2	Q7YX71	C26C6.9	Uncharacterized protein	Q7YX71_CAEEL	1	-7.22204	0.92778
C_01 / I_01	B5BM32;Q9XVS7	B5BM32;Q9XVS7	0.0563816	0.0563816	0.0394013	72	B5BM32;Q9XVS7	nxf-1	Nuclear eXport Factor;Nuclear RNA export factor 1	B5BM32_CAEEL;NXF1_CAEEL	21	3.98545	1.03985
C_01 / I_01	Q21024;Q86MP4	Q21024;Q86MP4	-0.162678	0.162678	0.0394301	9	Q21024;Q86MP4	rnh-1.0	RNase H	Q21024_CAEEL;Q86MP4_CAEEL	6	-10.6635	0.893365
C_01 / I_01	O44408	O44408	0.0512625	0.0512625	0.0396495	40	O44408	kgb-1	GLH-binding kinase 1	KGB1_CAEEL	13	3.61713	1.03617	oocyte development	defense response to Gram-negative bacterium	response to nematicide	cellular response to toxic substance	regulation of protein localization to nucleus	negative regulation of protein localization to nucleus	negative regulation of defense response to bacterium	negative regulation of RNA polymerase II regulatory region sequence-specific DNA binding	cellular response to arsenite ion	stress response to copper ion
C_01 / I_01	O45069	O45069	-0.18433	0.18433	0.0398656	40	O45069	C11D2.4	Uncharacterized protein	O45069_CAEEL	13	-11.9943	0.880057
C_01 / I_01	Q95Y92	Q95Y92	-0.38153	0.38153	0.0400271	7	Q95Y92	ttr-32	TransThyretin-Related family domain	Q95Y92_CAEEL	4	-23.2377	0.767623
C_01 / I_01	Q18358	Q18358	-0.542592	0.542592	0.0400315	6	Q18358	C33A12.4	Uncharacterized protein	Q18358_CAEEL	2	-31.3464	0.686536
C_01 / I_01	Q9XX35	Q9XX35	0.387598	0.387598	0.0400522	8	Q9XX35	CELE_Y32B12B.2	Uncharacterized protein	Q9XX35_CAEEL	3	30.8214	1.30821
C_01 / I_01	Q9XWT4	Q9XWT4	0.252275	0.252275	0.040296	20	Q9XWT4	CELE_Y62H9A.4	Uncharacterized protein	Q9XWT4_CAEEL	7	19.1084	1.19108
C_01 / I_01	Q9BIB4	Q9BIB4	-0.903802	0.903802	0.0403431	5	Q9BIB4	B0336.13	Transcription initiation factor IIA small chain homolog	YMYD_CAEEL	2	-46.5523	0.534477
C_01 / I_01	Q9XWL3	Q9XWL3	0.258926	0.258926	0.0404189	6	Q9XWL3	CELE_Y43F8A.5	Uncharacterized protein	Q9XWL3_CAEEL	2	19.6587	1.19659
C_01 / I_01	G5EBG1	G5EBG1	-0.211722	0.211722	0.0404845	9	G5EBG1	CELE_Y57G11A.2	Uncharacterized protein	G5EBG1_CAEEL	4	-13.6494	0.863506
C_01 / I_01	P91020	P91020	0.126362	0.126362	0.040486	113	P91020	C07D8.6	Uncharacterized protein	P91020_CAEEL	20	9.15375	1.09154
C_01 / I_01	P52009	P52009	0.169478	0.169478	0.0405015	36	P52009	cyn-1	Peptidyl-prolyl cis-trans isomerase 1	CYP1_CAEEL	7	12.4652	1.12465
C_01 / I_01	O16214	O16214	-0.166001	0.166001	0.0405569	87	O16214	CELE_F17A9.4	Uncharacterized protein	O16214_CAEEL	23	-10.869	0.89131
C_01 / I_01	Q8MXT4;Q965X8;Q965X9	Q8MXT4;Q965X8;Q965X9	0.558726	0.558726	0.0405867	22	Q8MXT4;Q965X8;Q965X9	nape-2	N-Acyl Phosphatidyl Ethanolamine specific phospholipase D (NAPE-PLD) homolog	Q8MXT4_CAEEL;Q965X8_CAEEL;Q965X9_CAEEL	7	47.2968	1.47297
C_01 / I_01	Q20375	Q20375	-0.304041	0.304041	0.0406588	35	Q20375	sptl-2	Serine palmitoyltransferase 2	SPTC2_CAEEL	9	-19.002	0.80998
C_01 / I_01	O18156	O18156	-0.184921	0.184921	0.0407321	6	O18156	CELE_T28D6.3	Uncharacterized protein	O18156_CAEEL	2	-12.0303	0.879697
C_01 / I_01	Q6BES8	Q6BES8	0.0761805	0.0761805	0.0407681	13	Q6BES8	CELE_F53F4.16	Uncharacterized protein	Q6BES8_CAEEL	4	5.42233	1.05422
C_01 / I_01	O17271	O17271	-0.38832	0.38832	0.0408232	27	O17271	heh-1	Putative protein heh-1	HEH1_CAEEL	7	-23.5981	0.764019
C_01 / I_01	O17861	O17861	-0.0820384	0.0820384	0.0408697	39	O17861	F37H8.5	GILT-like protein F37H8.5	YVRI_CAEEL	8	-5.52781	0.944722
C_01 / I_01	Q9U1U3	Q9U1U3	0.35466	0.35466	0.0409408	25	Q9U1U3	CELE_Y69H2.7	Uncharacterized protein	Q9U1U3_CAEEL	11	27.8685	1.27868
C_01 / I_01	O17292	O17292	-0.0853766	0.0853766	0.0409422	3	O17292	srh-195	Serpentine Receptor	class H	O17292_CAEEL	1	-5.74615
C_01 / I_01	O45293	O45293	-0.126624	0.126624	0.0409589	66	O45293	gly-8	Probable N-acetylgalactosaminyltransferase 8	GALT8_CAEEL	14	-8.40279	0.915972
C_01 / I_01	O18154	O18154	0.162881	0.162881	0.0410921	12	O18154	tba-7	TuBulin	Alpha	O18154_CAEEL	4	11.952
C_01 / I_01	Q95NM6	Q95NM6	-0.339566	0.339566	0.0411607	41	Q95NM6	cps-6	Endonuclease G	mitochondrial	NUCG_CAEEL	10	-20.9721
C_01 / I_01	Q95XQ8	Q95XQ8	0.0882033	0.0882033	0.041302	149	Q95XQ8	mcm-4	DNA helicase	Q95XQ8_CAEEL	38	6.30455	1.06305
C_01 / I_01	A4V4W2	A4V4W2	-0.0064995	0.0064995	0.0413031	3	A4V4W2	oac-10	O-ACyltransferase homolog	A4V4W2_CAEEL	2	-0.449498	0.995505
C_01 / I_01	Q9GYT3	Q9GYT3	-2.14385	2.14385	0.0413748	3	Q9GYT3	CELE_F35F10.1	Uncharacterized protein	Q9GYT3_CAEEL	2	-77.3724	0.226276
C_01 / I_01	O01755	O01755	0.00223919	0.00223919	0.0415151	25	O01755	apm-1	AdaPtin	Mu/medium chain (Clathrin associated complex)	O01755_CAEEL	9	0.15533
C_01 / I_01	Q23315	Q23315	0.137006	0.137006	0.0415183	262	Q23315	ears-1	Glutamyl(E) Amino-acyl tRNA Synthetase	Q23315_CAEEL	60	9.96209	1.09962
C_01 / I_01	Q9N4U2	Q9N4U2	-1.52701	1.52701	0.0416462	3	Q9N4U2	col-71	COLlagen	Q9N4U2_CAEEL	1	-65.3005	0.346995
C_01 / I_01	Q95ZW9	Q95ZW9	-0.175916	0.175916	0.0418955	45	Q95ZW9	C50F4.16	Uncharacterized protein	Q95ZW9_CAEEL	14	-11.4795	0.885205
C_01 / I_01	Q21601	Q21601	0.175464	0.175464	0.0419671	40	Q21601	mrps-34	Mitochondrial Ribosomal Protein	Small	Q21601_CAEEL	13	12.9327
C_01 / I_01	Q95QI1	Q95QI1	-0.159868	0.159868	0.042004	29	Q95QI1	CELE_F30F8.9	Uncharacterized protein	Q95QI1_CAEEL	11	-10.4893	0.895107
C_01 / I_01	Q93712	Q93712	0.174695	0.174695	0.0421531	10	Q93712	mfap-1	MicroFibrillar-Associated Protein homolog	Q93712_CAEEL	5	12.8726	1.12873
C_01 / I_01	F5GU60;H2KZS0	F5GU60;H2KZS0	0.117365	0.117365	0.0421568	43	F5GU60;H2KZS0	CELE_T21F4.1	Uncharacterized protein	F5GU60_CAEEL;H2KZS0_CAEEL	10	8.47518	1.08475
C_01 / I_01	Q20628	Q20628	-0.167697	0.167697	0.0422225	18	Q20628	cdd-2	CytiDine Deaminase	Q20628_CAEEL	5	-10.9738	0.890262
C_01 / I_01	G5EBQ3	G5EBQ3	0.298866	0.298866	0.0423357	50	G5EBQ3	ego-1	Enhancer of Glp-One (Glp-1)	G5EBQ3_CAEEL	20	23.0177	1.23018
C_01 / I_01	K8ERV5;O44556	K8ERV5;O44556	0.118339	0.118339	0.0423604	16	K8ERV5;O44556	tnt-4	TropoNin T	K8ERV5_CAEEL;O44556_CAEEL	6	8.5484	1.08548
C_01 / I_01	O62146	O62146	-0.176338	0.176338	0.0424029	117	O62146	F09B12.3	Putative phospholipase B-like 2	PLBL2_CAEEL	22	-11.5054	0.884946
C_01 / I_01	G5EDU3	G5EDU3	-1.1595	1.1595	0.0424812	38	G5EDU3	pld-1	PhosphoLipase D	G5EDU3_CAEEL	19	-55.2333	0.447667
C_01 / I_01	Q967F4	Q967F4	-0.624744	0.624744	0.0425322	13	Q967F4	hmr-1	Cadherin-related hmr-1	HMR1_CAEEL	7	-35.1465	0.648535
C_01 / I_01	Q19708	Q19708	-1.18571	1.18571	0.0425587	9	Q19708	CELE_F22B5.4	Uncharacterized protein	Q19708_CAEEL	3	-56.0392	0.439608
C_01 / I_01	Q1ZXU7	Q1ZXU7	0.399174	0.399174	0.0427007	3	Q1ZXU7	CELE_F13H10.8	Uncharacterized protein	Q1ZXU7_CAEEL	1	31.8752	1.31875
C_01 / I_01	P91844	P91844	-0.0970281	0.0970281	0.0427107	33	P91844	CELE_ZC410.5	Uncharacterized protein	P91844_CAEEL	7	-6.5043	0.934957
C_01 / I_01	Q93240	Q93240	0.0933222	0.0933222	0.0430318	7	Q93240	C17G1.2	Uncharacterized protein	Q93240_CAEEL	2	6.6824	1.06682
C_01 / I_01	P30627	P30627	-0.423512	0.423512	0.0430544	33	P30627	glb-1	Globin-like protein	GLBH_CAEEL	6	-25.4393	0.745607
C_01 / I_01	O45367	O45367	0.371499	0.371499	0.0432339	21	O45367	CELE_F14H3.6	Uncharacterized protein	O45367_CAEEL	8	29.3697	1.2937
C_01 / I_01	G5EF63	G5EF63	0.783433	0.783433	0.0433961	12	G5EF63	snx-14	Sorting NeXin	G5EF63_CAEEL	5	72.1222	1.72122
C_01 / I_01	P90758;Q9U3P0	P90758;Q9U3P0	0.0353294	0.0353294	0.0434189	26	P90758;Q9U3P0	C27A7.5	Uncharacterized protein	P90758_CAEEL;Q9U3P0_CAEEL	13	2.47908	1.02479
C_01 / I_01	P18334	P18334	0.412245	0.412245	0.0434439	92	P18334	kin-3	Casein kinase II subunit alpha	CSK2A_CAEEL	19	33.0755	1.33075
C_01 / I_01	O16486	O16486	-0.126662	0.126662	0.0434974	25	O16486	natc-2	N-alpha-AcetylTransferase C complex subunit	O16486_CAEEL	9	-8.40515	0.915948
C_01 / I_01	A2V8C3	A2V8C3	0.644181	0.644181	0.0436757	7	A2V8C3	ttr-42	TransThyretin-Related family domain	A2V8C3_CAEEL	2	56.2852	1.56285
C_01 / I_01	G5EFH8	G5EFH8	0.992467	0.992467	0.0436978	104	G5EFH8	cbs-1	Cystathionine Beta-Synthase	G5EFH8_CAEEL	28	98.9585	1.98958
C_01 / I_01	Q19825	Q19825	0.205301	0.205301	0.0436978	156	Q19825	rrt-1	Probable arginine--tRNA ligase	cytoplasmic	SYRC_CAEEL	37	15.2927
C_01 / I_01	A0A078BPH9	A0A078BPH9	-0.290551	0.290551	0.0437523	15	A0A078BPH9	CELE_F10C1.9	Uncharacterized protein	A0A078BPH9_CAEEL	6	-18.241	0.81759
C_01 / I_01	P91374	P91374	0.0294198	0.0294198	0.0441011	58	P91374	rpl-15	60S ribosomal protein L15	RL15_CAEEL	10	2.06016	1.0206
C_01 / I_01	Q21109	Q21109	-0.00584007	0.00584007	0.0443757	35	Q21109	K02A11.3	Poly(U)-specific endoribonuclease homolog	ENDOU_CAEEL	14	-0.403985	0.99596
C_01 / I_01	Q18839	Q18839	-0.494449	0.494449	0.0446909	3	Q18839	C54D2.1	Uncharacterized protein	Q18839_CAEEL	1	-29.0167	0.709833
C_01 / I_01	Q09411	Q09411	-0.581963	0.581963	0.0447507	6	Q09411	K10D2.5	Uncharacterized protein K10D2.5	YRJ5_CAEEL	2	-33.1946	0.668054
C_01 / I_01	Q9XU15	Q9XU15	0.280899	0.280899	0.0448265	84	Q9XU15	hxk-2	Phosphotransferase	Q9XU15_CAEEL	25	21.4952	1.21495
C_01 / I_01	Q9N3L2	Q9N3L2	-0.830647	0.830647	0.0449066	17	Q9N3L2	xpd-1	XPD (Xeroderma Pigmentosum complementation group D) related	Q9N3L2_CAEEL	6	-43.7723	0.562277
C_01 / I_01	Q21770	Q21770	0.0395106	0.0395106	0.0449628	129	Q21770	wago-1	Argonaute protein wago-1	WAGO1_CAEEL	34	2.77651	1.02777
C_01 / I_01	O61794	O61794	0.095607	0.095607	0.0450088	10	O61794	suco-1	SUn (SUN) domain Containing Ossification factor homolog	O61794_CAEEL	5	6.85149	1.06851
C_01 / I_01	Q03577	Q03577	1.83088	1.83088	0.0450314	153	Q03577	drs-1	Aspartate--tRNA ligase	cytoplasmic	SYDC_CAEEL	29	255.754
C_01 / I_01	Q8MQ99	Q8MQ99	-0.290359	0.290359	0.0452005	27	Q8MQ99	C51E3.9	Uncharacterized protein	Q8MQ99_CAEEL	7	-18.2301	0.817699
C_01 / I_01	Q9N4H4	Q9N4H4	-0.210663	0.210663	0.0452932	22	Q9N4H4	pme-1	Poly(ADP-ribose) polymerase pme-1	PME1_CAEEL	16	-13.586	0.86414
C_01 / I_01	O45100	O45100	-0.205236	0.205236	0.045415	16	O45100	mec-17	Alpha-tubulin N-acetyltransferase 1	ATAT1_CAEEL	6	-13.2603	0.867397
C_01 / I_01	O45550	O45550	0.636851	0.636851	0.0454296	9	O45550	dro-1	DR1 (One) transcription factor family	O45550_CAEEL	3	55.4931	1.55493
C_01 / I_01	Q9TZ58	Q9TZ58	-0.765939	0.765939	0.0455752	10	Q9TZ58	CELE_K01A2.5	Uncharacterized protein	Q9TZ58_CAEEL	6	-41.193	0.58807
C_01 / I_01	Q9XVH6	Q9XVH6	0.817319	0.817319	0.0456887	18	Q9XVH6	rpb-11	Probable DNA-directed RNA polymerase II subunit RPB11	RPB11_CAEEL	6	76.2128	1.76213
C_01 / I_01	Q6AHP8	Q6AHP8	0.0754095	0.0754095	0.0457177	20	Q6AHP8	fis-2	S. cerevisiae FIS1-related	Q6AHP8_CAEEL	6	5.36601	1.05366
C_01 / I_01	P91340	P91340	0.362358	0.362358	0.0459356	67	P91340	CELE_F55F8.2	Uncharacterized protein	P91340_CAEEL	21	28.5525	1.28553
C_01 / I_01	G5EDZ7	G5EDZ7	-0.0315587	0.0315587	0.0459376	72	G5EDZ7	cdr-4	CaDmium Responsive	G5EDZ7_CAEEL	14	-2.16373	0.978363
C_01 / I_01	Q20317;X5LQ22	Q20317;X5LQ22	-0.512885	0.512885	0.0460476	6	Q20317;X5LQ22	CELE_F42A9.8	Uncharacterized protein	Q20317_CAEEL;X5LQ22_CAEEL	1	-29.918	0.70082
C_01 / I_01	H9G340;H9G341;Q9XTW9	H9G340;H9G341;Q9XTW9	-0.0563053	0.0563053	0.046082	61	H9G340;H9G341;Q9XTW9	mpst-3	MercaptoPyruvate SulfurTransferase homolog;MercaptoPyruvate SulfurTransferase homolog;Sulfurtransferase	H9G340_CAEEL;H9G341_CAEEL;Q9XTW9_CAEEL	17	-3.82761	0.961724
C_01 / I_01	Q04457	Q04457	-0.24775	0.24775	0.0461921	61	Q04457	ges-1	Gut esterase 1	EST1_CAEEL	16	-15.7791	0.842209
C_01 / I_01	Q21702	Q21702	-0.239156	0.239156	0.0462087	28	Q21702	CELE_R04B5.5	Uncharacterized protein	Q21702_CAEEL	12	-15.2759	0.847241
C_01 / I_01	H2L003;Q3Y409	H2L003;Q3Y409	0.255191	0.255191	0.0462512	53	H2L003;Q3Y409	lmd-3	LysM Domain (Peptidoglycan binding) protein	H2L003_CAEEL;Q3Y409_CAEEL	23	19.3494	1.19349
C_01 / I_01	O02108;Q336L8	O02108;Q336L8	-0.117557	0.117557	0.0462635	68	O02108;Q336L8	cdc-37	Probable Hsp90 co-chaperone cdc37;Cell Division Cycle related	CDC37_CAEEL;Q336L8_CAEEL	14	-7.82526	0.921747
C_01 / I_01	Q22968	Q22968	-0.2046	0.2046	0.0462782	110	Q22968	gcst-1	Aminomethyltransferase	Q22968_CAEEL	20	-13.2221	0.867779
C_01 / I_01	O02640	O02640	0.0570568	0.0570568	0.0462888	124	O02640	mdh-2	Probable malate dehydrogenase	mitochondrial	MDHM_CAEEL	25	4.03413
C_01 / I_01	Q22496	Q22496	0.431872	0.431872	0.0464208	36	Q22496	hpo-5	Uncharacterized protein	Q22496_CAEEL	13	34.8983	1.34898
C_01 / I_01	O45936	O45936	-0.527899	0.527899	0.0464307	5	O45936	CELE_Y43F4B.7	Uncharacterized protein	O45936_CAEEL	2	-30.6436	0.693564
C_01 / I_01	Q23405	Q23405	0.911343	0.911343	0.0464389	3	Q23405	him-14	MutS protein homolog him-14	HIM14_CAEEL	1	88.0796	1.8808
C_01 / I_01	O17328	O17328	0.381247	0.381247	0.0465642	36	O17328	mct-6	MonoCarboxylate Transporter family	O17328_CAEEL	9	30.2467	1.30247
C_01 / I_01	Q9GYI6	Q9GYI6	0.360148	0.360148	0.0465841	9	Q9GYI6	CELE_F29B9.7	Uncharacterized protein	Q9GYI6_CAEEL	2	28.3557	1.28356
C_01 / I_01	O16790	O16790	0.767356	0.767356	0.0467243	6	O16790	nep-10	NEPrilysin metallopeptidase family	O16790_CAEEL	2	70.2148	1.70215
C_01 / I_01	Q9XXB3	Q9XXB3	0.62272	0.62272	0.0468577	6	Q9XXB3	srh-300	Serpentine Receptor	class H	Q9XXB3_CAEEL	1	53.9776
C_01 / I_01	Q19965	Q19965	0.26426	0.26426	0.0468814	6	Q19965	CELE_F32D8.4	Uncharacterized protein	Q19965_CAEEL	2	20.1019	1.20102
C_01 / I_01	G5EG14	G5EG14	0.174998	0.174998	0.0468827	10	G5EG14	cacn-1	Cactin	CATIN_CAEEL	7	12.8963	1.12896
C_01 / I_01	Q9N357	Q9N357	-0.0966769	0.0966769	0.0470247	27	Q9N357	CELE_Y55F3AR.2	Uncharacterized protein	Q9N357_CAEEL	8	-6.48154	0.935185
C_01 / I_01	O45227	O45227	0.0197084	0.0197084	0.0472076	13	O45227	B0513.4	Uncharacterized protein	O45227_CAEEL	2	1.37546	1.01375
C_01 / I_01	P91194	P91194	-0.097636	0.097636	0.0473415	48	P91194	CELE_D2092.4	Uncharacterized protein	P91194_CAEEL	14	-6.54369	0.934563
C_01 / I_01	Q18673	Q18673	-0.188516	0.188516	0.0473681	30	Q18673	nep-1	Neprilysin-1	NEPL1_CAEEL	16	-12.2492	0.877508
C_01 / I_01	H2KYM1	H2KYM1	-0.239049	0.239049	0.0475233	25	H2KYM1	C39D10.8	Uncharacterized protein	H2KYM1_CAEEL	7	-15.2697	0.847303
C_01 / I_01	O61787	O61787	-0.0696058	0.0696058	0.0475568	22	O61787	inx-16	Innexin-16	INX16_CAEEL	5	-4.71016	0.952898
C_01 / I_01	Q7YTR9	Q7YTR9	-0.961065	0.961065	0.0476166	5	Q7YTR9	C27B7.9	Uncharacterized protein	Q7YTR9_CAEEL	3	-48.6322	0.513678
C_01 / I_01	Q23412	Q23412	0.621124	0.621124	0.0477338	5	Q23412	CELE_ZK1193.4	Uncharacterized protein	Q23412_CAEEL	2	53.8073	1.53807
C_01 / I_01	Q18650	Q18650	-0.327117	0.327117	0.0478224	5	Q18650	C46A5.6	Uncharacterized protein	Q18650_CAEEL	2	-20.2872	0.797128
C_01 / I_01	Q965Y4	Q965Y4	-1.65353	1.65353	0.0478397	5	Q965Y4	Y110A2AM.1	Uncharacterized protein	Q965Y4_CAEEL	3	-68.2139	0.317861
C_01 / I_01	Q22469	Q22469	-0.15271	0.15271	0.048027	58	Q22469	CELE_T13H5.4	Uncharacterized protein	Q22469_CAEEL	18	-10.0441	0.899559
C_01 / I_01	P34610	P34610	-0.365435	0.365435	0.0482033	23	P34610	pcp-1	Putative serine protease pcp-1	PCP1_CAEEL	6	-22.3765	0.776235
C_01 / I_01	Q9U1W1	Q9U1W1	0.255105	0.255105	0.0482331	30	Q9U1W1	tfg-1	TFG related	Q9U1W1_CAEEL	7	19.3423	1.19342
C_01 / I_01	H2KZW7;H2KZW8	H2KZW7;H2KZW8	-0.306582	0.306582	0.0483066	9	H2KZW7;H2KZW8	CELE_Y38C1AA.1	Uncharacterized protein	H2KZW7_CAEEL;H2KZW8_CAEEL	4	-19.1445	0.808555
C_01 / I_01	Q19366	Q19366	-0.226839	0.226839	0.0483406	28	Q19366	F12F6.7	Probable DNA polymerase delta small subunit	DPOD2_CAEEL	12	-14.5495	0.854505
C_01 / I_01	Q19257	Q19257	-0.143288	0.143288	0.0483486	22	Q19257	CELE_F09E5.7	Uncharacterized protein	Q19257_CAEEL	10	-9.45468	0.905453
C_01 / I_01	O61710	O61710	-0.309683	0.309683	0.0483525	17	O61710	CELE_R119.2	Uncharacterized protein	O61710_CAEEL	7	-19.3181	0.806819
C_01 / I_01	P34560	P34560	0.243399	0.243399	0.0484767	30	P34560	rmd-1	Regulator of microtubule dynamics protein 1	RMD1_CAEEL	7	18.3779	1.18378
C_01 / I_01	Q9XUJ5	Q9XUJ5	-0.128048	0.128048	0.0484929	6	Q9XUJ5	CELE_W09D6.4	Uncharacterized protein	Q9XUJ5_CAEEL	2	-8.49312	0.915069
C_01 / I_01	Q9N405	Q9N405	-0.208925	0.208925	0.0485773	4	Q9N405	smi-1	SMN (Survival of motor neuron) protein Interactor	Q9N405_CAEEL	3	-13.4818	0.865182
C_01 / I_01	A0A0K3AUP0;A7KQE9;A8DYS0;A8DYS1;A8DYS3;G5EF03	A0A0K3AUP0;A7KQE9;A8DYS0;A8DYS1;A8DYS3;G5EF03	0.194094	0.194094	0.0486265	12	A0A0K3AUP0;A7KQE9;A8DYS0;A8DYS1;A8DYS3;G5EF03	etr-1	ELAV-Type RNA binding-protein family	A0A0K3AUP0_CAEEL;A7KQE9_CAEEL;A8DYS0_CAEEL;A8DYS1_CAEEL;A8DYS3_CAEEL;G5EF03_CAEEL	4	14.4005	1.14401
C_01 / I_01	G5ED95	G5ED95	0.16377	0.16377	0.0486475	121	G5ED95	yars-1	Tyrosine--tRNA ligase	G5ED95_CAEEL	34	12.021	1.12021
C_01 / I_01	Q19948	Q19948	0.0444393	0.0444393	0.048654	6	Q19948	F32A5.4	Uncharacterized protein F32A5.4	YPP4_CAEEL	2	3.12823	1.03128
C_01 / I_01	O01826	O01826	-0.0318985	0.0318985	0.0488254	73	O01826	C53H9.2	Uncharacterized protein	O01826_CAEEL	22	-2.18677	0.978132
C_01 / I_01	Q9XWD1	Q9XWD1	0.00484386	0.00484386	0.0492895	110	Q9XWD1	acs-5	Fatty Acid CoA Synthetase family	Q9XWD1_CAEEL	28	0.336315	1.00336
C_01 / I_01	O16657	O16657	0.264107	0.264107	0.0493081	29	O16657	C03H5.3	Uncharacterized protein	O16657_CAEEL	8	20.0893	1.20089
C_01 / I_01	Q9XUU9	Q9XUU9	0.106598	0.106598	0.0494854	12	Q9XUU9	K05C4.2	Protein jagunal homolog	JAGN_CAEEL	3	7.66861	1.07669
C_01 / I_01	H2L0Q1;Q6EZG8	H2L0Q1;Q6EZG8	-0.150487	0.150487	0.0495756	89	H2L0Q1;Q6EZG8	CELE_ZK6.11	Uncharacterized protein	H2L0Q1_CAEEL;Q6EZG8_CAEEL	16	-9.90539	0.900946
C_01 / I_01	O45941;Q9U3R0	O45941;Q9U3R0	-0.651802	0.651802	0.0496515	5	O45941;Q9U3R0	Y45F10C.2;C08F11.12	UPF0375 protein Y45F10C.2;UPF0375 protein C08F11.12	U375E_CAEEL;U375B_CAEEL	3	-36.3515	0.636485
C_01 / I_01	Q9NA78	Q9NA78	-0.185478	0.185478	0.0500105	54	Q9NA78	CELE_Y57A10A.23	Uncharacterized protein	Q9NA78_CAEEL	9	-12.0642	0.879358
C_01 / I_01	Q09499	Q09499	1.02089	1.02089	0.0500403	7	Q09499	ire-1	Serine/threonine-protein kinase/endoribonuclease ire-1	IRE1_CAEEL	4	102.917	2.02917
C_01 / I_01	H2L2H2;H2L2H3;U4PRW7	H2L2H2;H2L2H3;U4PRW7	-0.0291331	0.0291331	0.0501932	54	H2L2H2;H2L2H3;U4PRW7	glna-1	GLutamiNAse	H2L2H2_CAEEL;H2L2H3_CAEEL;U4PRW7_CAEEL	22	-1.9991	0.980009
C_01 / I_01	Q94162	Q94162	0.342589	0.342589	0.0501954	3	Q94162	C10G8.4	Uncharacterized protein	Q94162_CAEEL	1	26.803	1.26803
C_01 / I_01	Q19782	Q19782	-0.9678	0.9678	0.0505375	63	Q19782	ifd-2	Intermediate filament protein ifd-2	IFD2_CAEEL	25	-48.8715	0.511285
C_01 / I_01	P49041	P49041	-0.0728417	0.0728417	0.0506037	84	P49041	rps-5	40S ribosomal protein S5	RS5_CAEEL	12	-4.92366	0.950763
C_01 / I_01	G5EG43	G5EG43	0.375663	0.375663	0.0506394	13	G5EG43	PRL-1	Putative prenylated protein tyrosine phosphatase	G5EG43_CAEEL	6	29.7436	1.29744
C_01 / I_01	Q20447	Q20447	-0.353264	0.353264	0.0506645	12	Q20447	CELE_F46B6.6	Uncharacterized protein	Q20447_CAEEL	6	-21.7189	0.782811
C_01 / I_01	Q9N3S7	Q9N3S7	0.227831	0.227831	0.0507165	3	Q9N3S7	pcaf-1	P300/CBP Associated Factor homolog	Q9N3S7_CAEEL	2	17.1073	1.17107
C_01 / I_01	Q17561	Q17561	-0.0704872	0.0704872	0.0507815	15	Q17561	aly-1	Ref/ALY RNA export adaptor family	Q17561_CAEEL	8	-4.76836	0.952316
C_01 / I_01	Q17411	Q17411	0.177639	0.177639	0.0509077	38	Q17411	B0001.2	Uncharacterized protein	Q17411_CAEEL	15	13.1031	1.13103
C_01 / I_01	Q93615	Q93615	0.102176	0.102176	0.0510086	113	Q93615	F27D4.1	Probable electron transfer flavoprotein subunit alpha	mitochondrial	ETFA_CAEEL	19	7.33913
C_01 / I_01	G5EDQ2	G5EDQ2	-0.155339	0.155339	0.0510111	47	G5EDQ2	hmg-12	HMG	G5EDQ2_CAEEL	13	-10.2079	0.897921
C_01 / I_01	Q19713	Q19713	-0.14344	0.14344	0.0510111	131	Q19713	frs-2	Phenylalanine--tRNA ligase beta subunit	SYFB_CAEEL	32	-9.46421	0.905358
C_01 / I_01	Q2EEN1;Q9XUE3	Q2EEN1;Q9XUE3	-0.299364	0.299364	0.0510242	31	Q2EEN1;Q9XUE3	rsd-2	Uncharacterized protein	Q2EEN1_CAEEL;Q9XUE3_CAEEL	14	-18.739	0.81261
C_01 / I_01	H2KYR1	H2KYR1	-0.0672168	0.0672168	0.0511767	74	H2KYR1	vig-1	VIG (Drosophila Vasa Intronic Gene) ortholog	H2KYR1_CAEEL	20	-4.55224	0.954478
C_01 / I_01	Q19901	Q19901	0.0754374	0.0754374	0.0511793	45	Q19901	hum-1	Heavy chain	Unconventional Myosin	Q19901_CAEEL	18	5.36804
C_01 / I_01	O61861	O61861	0.0157872	0.0157872	0.0512689	30	O61861	arx-7	Actin-related protein 2/3 complex subunit 5	O61861_CAEEL	9	1.10029	1.011
C_01 / I_01	Q19705	Q19705	0.544966	0.544966	0.0513881	6	Q19705	evl-20	ADP-ribosylation factor-like protein 2	ARL2_CAEEL	2	45.8986	1.45899
C_01 / I_01	Q20728	Q20728	-0.14057	0.14057	0.0515467	47	Q20728	tbcb-1	Tubulin-specific chaperone B	TBCB_CAEEL	12	-9.28394	0.907161
C_01 / I_01	Q9XUL7	Q9XUL7	-0.632118	0.632118	0.0515665	19	Q9XUL7	clec-50	C-type LECtin	Q9XUL7_CAEEL	4	-35.4772	0.645228
C_01 / I_01	Q18074	Q18074	-0.128111	0.128111	0.0515931	56	Q18074	C18B2.3	Uncharacterized protein	Q18074_CAEEL	11	-8.49711	0.915029
C_01 / I_01	Q9XTZ3	Q9XTZ3	-0.160593	0.160593	0.0516081	6	Q9XTZ3	C18D11.3	Uncharacterized protein	Q9XTZ3_CAEEL	2	-10.5343	0.894657
C_01 / I_01	P41848	P41848	0.0687821	0.0687821	0.0516238	20	P41848	hmg-4	FACT complex subunit SSRP1-A	SSP1A_CAEEL	8	4.88309	1.04883
C_01 / I_01	Q9XWI2	Q9XWI2	-0.150364	0.150364	0.051666	3	Q9XWI2	tbc-20	TBC (Tre-2/Bub2/Cdc16) domain family	Q9XWI2_CAEEL	1	-9.89769	0.901023
C_01 / I_01	Q18122	Q18122	-0.472255	0.472255	0.0517941	4	Q18122	C24A3.4	Uncharacterized protein	Q18122_CAEEL	2	-27.9163	0.720837
C_01 / I_01	G4SP89	G4SP89	0.0209803	0.0209803	0.0518422	22	G4SP89	CELE_Y48A5A.3	Uncharacterized protein	G4SP89_CAEEL	7	1.46487	1.01465
C_01 / I_01	P91052	P91052	0.69635	0.69635	0.0519192	8	P91052	C16C8.13	Uncharacterized protein	P91052_CAEEL	4	62.04	1.6204
C_01 / I_01	Q94215	Q94215	-1.35809	1.35809	0.0519966	9	Q94215	lec-11	Galectin	Q94215_CAEEL	6	-60.9902	0.390098
C_01 / I_01	O17397	O17397	-0.166075	0.166075	0.0520329	38	O17397	F52H2.6	Diminuto-like protein	DIML_CAEEL	11	-10.8736	0.891264
C_01 / I_01	Q9UB00	Q9UB00	-0.280045	0.280045	0.0520503	32	Q9UB00	gba-4	Putative glucosylceramidase 4	GLCM4_CAEEL	14	-17.6435	0.823565
C_01 / I_01	O01485	O01485	-0.170393	0.170393	0.0520742	9	O01485	soap-1	Sorting Of Apical Proteins	O01485_CAEEL	5	-11.1399	0.888601
C_01 / I_01	O61790	O61790	0.186515	0.186515	0.0521677	51	O61790	CELE_R12E2.11	Uncharacterized protein	O61790_CAEEL	13	13.8011	1.13801
C_01 / I_01	G5EFH7	G5EFH7	0.319672	0.319672	0.0521832	60	G5EFH7	agef-1	Arf-1 Guanine nucleotide Exchange Factor homolog	G5EFH7_CAEEL	24	24.8047	1.24805
C_01 / I_01	Q18347	Q18347	-0.123221	0.123221	0.0522203	22	Q18347	C31H2.4	Putative protein C31H2.4	YBWL_CAEEL	6	-8.18648	0.918135
C_01 / I_01	P91477	P91477	0.188266	0.188266	0.0522931	59	P91477	pbs-4	Proteasome subunit beta type-2	PSB2_CAEEL	12	13.9393	1.13939
C_01 / I_01	O16314	O16314	-0.183544	0.183544	0.0525599	28	O16314	C05C8.1	Uncharacterized protein	O16314_CAEEL	8	-11.9463	0.880537
C_01 / I_01	Q9TXR4	Q9TXR4	-1.46102	1.46102	0.052632	47	Q9TXR4	msh-2	MSH (MutS Homolog) family	Q9TXR4_CAEEL	20	-63.6763	0.363237
C_01 / I_01	E1B6Q7	E1B6Q7	-0.145287	0.145287	0.0526375	25	E1B6Q7	CELE_F45F2.9	Uncharacterized protein	E1B6Q7_CAEEL	6	-9.58006	0.904199
C_01 / I_01	Q17829;S6FN37	Q17829;S6FN37	0.40073	0.40073	0.0527068	27	Q17829;S6FN37	C08F8.3	Uncharacterized protein	Q17829_CAEEL;S6FN37_CAEEL	9	32.0175	1.32018
C_01 / I_01	Q18788	Q18788	-0.147987	0.147987	0.052754	53	Q18788	C52E4.5	Mannosyl-oligosaccharide 1	2-alpha-mannosidase C52E4.5	MAN12_CAEEL	21	-9.7491
C_01 / I_01	P46548;Q95ZN7	P46548;Q95ZN7	0.215253	0.215253	0.0527673	104	P46548;Q95ZN7	nmt-1	Probable glycylpeptide N-tetradecanoyltransferase;Glycylpeptide N-tetradecanoyltransferase	NMT_CAEEL;Q95ZN7_CAEEL	23	16.0907	1.16091
C_01 / I_01	Q09390	Q09390	-0.0405025	0.0405025	0.0528925	28	Q09390	hmg-1.2	High mobility group protein 1.2	HMG12_CAEEL	10	-2.76837	0.972316
C_01 / I_01	Q11176	Q11176	-0.177856	0.177856	0.0529706	81	Q11176	unc-78	Actin-interacting protein 1	WDR1_CAEEL	22	-11.5984	0.884016
C_01 / I_01	Q18851	Q18851	-0.154816	0.154816	0.0530557	24	Q18851	dod-18	Downstream Of DAF-16 (Regulated by DAF-16)	Q18851_CAEEL	8	-10.1753	0.898247
C_01 / I_01	Q9XX10	Q9XX10	0.235274	0.235274	0.0530661	17	Q9XX10	CELE_Y39A1A.22	Uncharacterized protein	Q9XX10_CAEEL	8	17.713	1.17713
C_01 / I_01	Q9N4V3	Q9N4V3	-0.177373	0.177373	0.0530725	21	Q9N4V3	CELE_Y47D9A.1	Uncharacterized protein	Q9N4V3_CAEEL	7	-11.5688	0.884312
C_01 / I_01	A0A0K3AQN0	A0A0K3AQN0	0.00963373	0.00963373	0.0531751	47	A0A0K3AQN0	CELE_Y105E8A.25	Uncharacterized protein	A0A0K3AQN0_CAEEL	18	0.669994	1.0067
C_01 / I_01	Q23191	Q23191	-0.0635148	0.0635148	0.0532319	25	Q23191	puf-9	PUF (Pumilio/FBF) domain-containing	Q23191_CAEEL	9	-4.30701	0.95693
C_01 / I_01	E8MDW0;Q9U2S7	E8MDW0;Q9U2S7	-0.175251	0.175251	0.053301	21	E8MDW0;Q9U2S7	CELE_Y116A8C.30	Uncharacterized protein	E8MDW0_CAEEL;Q9U2S7_CAEEL	6	-11.4387	0.885613
C_01 / I_01	Q18157	Q18157	0.403185	0.403185	0.0534032	3	Q18157	C25E10.8	Uncharacterized protein	Q18157_CAEEL	1	32.2424	1.32242
C_01 / I_01	Q75MI6	Q75MI6	0.0509706	0.0509706	0.0534394	23	Q75MI6	CELE_Y94H6A.10	Uncharacterized protein	Q75MI6_CAEEL	7	3.59616	1.03596
C_01 / I_01	Q9U3L5	Q9U3L5	0.0440105	0.0440105	0.0534566	37	Q9U3L5	C47B2.2	Uncharacterized protein	Q9U3L5_CAEEL	11	3.09759	1.03098
C_01 / I_01	L8E6W9	L8E6W9	0.372709	0.372709	0.0535767	107	L8E6W9	CELE_F55F10.1	Uncharacterized protein	L8E6W9_CAEEL	41	29.4782	1.29478
C_01 / I_01	Q22342	Q22342	-0.155198	0.155198	0.053669	5	Q22342	atg-11	Ectopic P Granules	Q22342_CAEEL	2	-10.1991	0.898009
C_01 / I_01	A3QMB7	A3QMB7	0.357008	0.357008	0.053741	3	A3QMB7	C42C1.8	Uncharacterized protein	A3QMB7_CAEEL	2	28.0767	1.28077
C_01 / I_01	Q9N3T2	Q9N3T2	0.20824	0.20824	0.0537949	33	Q9N3T2	crn-1	Flap endonuclease 1	FEN1_CAEEL	11	15.5278	1.15528
C_01 / I_01	Q18948	Q18948	0.505295	0.505295	0.0537949	6	Q18948	CELE_D1054.1	Uncharacterized protein	Q18948_CAEEL	3	41.9413	1.41941
C_01 / I_01	Q09665	Q09665	0.374446	0.374446	0.0538394	26	Q09665	tnc-2	Troponin C	isoform 2	TNNC2_CAEEL	7	29.6341
C_01 / I_01	H2KZL6	H2KZL6	-0.16	0.16	0.0539865	22	H2KZL6	yars-2	Tyrosine--tRNA ligase	H2KZL6_CAEEL	10	-10.4975	0.895025
C_01 / I_01	P48156	P48156	-0.0377261	0.0377261	0.0540294	87	P48156	rps-8	40S ribosomal protein S8	RS8_CAEEL	17	-2.58108	0.974189
C_01 / I_01	Q95XY1	Q95XY1	0.364833	0.364833	0.0540351	136	Q95XY1	vbh-1	Vasa-and Belle-like Helicase	Q95XY1_CAEEL	31	28.7732	1.28773
C_01 / I_01	O45495	O45495	0.0302113	0.0302113	0.0540457	40	O45495	uev-1	Ubiquitin-conjugating enzyme E2 variant 1	UB2V1_CAEEL	9	2.11616	1.02116
C_01 / I_01	Q18990	Q18990	0.147742	0.147742	0.0540701	284	Q18990	pyr-1	PYRimidine biosynthesis	Q18990_CAEEL	78	10.7834	1.10783
C_01 / I_01	O44413	O44413	-0.78285	0.78285	0.0541673	7	O44413	ears-2	Glutamyl(E) Amino-acyl tRNA Synthetase	O44413_CAEEL	5	-41.8783	0.581217
C_01 / I_01	O17643	O17643	0.0608181	0.0608181	0.0541856	86	O17643	idh-2	Isocitrate dehydrogenase [NADP]	O17643_CAEEL	22	4.30571	1.04306
C_01 / I_01	Q966C6	Q966C6	0.156422	0.156422	0.0542859	92	Q966C6	rpl-7A	60S ribosomal protein L7a	RL7A_CAEEL	21	11.452	1.11452
C_01 / I_01	Q9XTZ4	Q9XTZ4	-0.615073	0.615073	0.054432	2	Q9XTZ4	C18D11.1	Uncharacterized protein	Q9XTZ4_CAEEL	2	-34.7103	0.652897
C_01 / I_01	Q1ZXU2	Q1ZXU2	-0.361253	0.361253	0.0544368	6	Q1ZXU2	add-2	ADDucin	Q1ZXU2_CAEEL	2	-22.1512	0.778488
C_01 / I_01	Q9XW15	Q9XW15	-0.526211	0.526211	0.0547364	14	Q9XW15	Y18D10A.3	NAD(P)H-hydrate epimerase	NNRE_CAEEL	4	-30.5624	0.694376
C_01 / I_01	Q9TYP8	Q9TYP8	0.143971	0.143971	0.0547374	5	Q9TYP8	CELE_Y14H12B.2	Uncharacterized protein	Q9TYP8_CAEEL	2	10.4942	1.10494
C_01 / I_01	Q22390	Q22390	0.475066	0.475066	0.0549714	6	Q22390	CELE_T11B7.5	Uncharacterized protein	Q22390_CAEEL	3	38.9982	1.38998
C_01 / I_01	O01806	O01806	0.188772	0.188772	0.0549832	123	O01806	C44E4.4	Uncharacterized protein	O01806_CAEEL	22	13.9793	1.13979
C_01 / I_01	P91401	P91401	-0.100484	0.100484	0.0549832	38	P91401	CELE_M01E11.2	Uncharacterized protein	P91401_CAEEL	11	-6.72802	0.93272
C_01 / I_01	Q18446	Q18446	-0.139092	0.139092	0.0550775	3	Q18446	mutd-1	Biogenesis of lysosome-related organelles complex 1 subunit 5	BL1S5_CAEEL	3	-9.19098	0.90809
C_01 / I_01	Q09451	Q09451	-0.316093	0.316093	0.0550814	15	Q09451	pho-11	Putative acid phosphatase 11	PHO11_CAEEL	6	-19.6758	0.803242
C_01 / I_01	U4PMA7	U4PMA7	-1.45765	1.45765	0.055153	6	U4PMA7	plst-1	PLaSTin (Actin bundling protein) homolog	U4PMA7_CAEEL	2	-63.5914	0.364086
C_01 / I_01	Q9N3T8	Q9N3T8	0.157231	0.157231	0.0552109	88	Q9N3T8	msh-6	MSH (MutS Homolog) family	Q9N3T8_CAEEL	31	11.5145	1.11514
C_01 / I_01	G5EC31	G5EC31	-0.322039	0.322039	0.0553933	121	G5EC31	alh-6	ALdehyde deHydrogenase	G5EC31_CAEEL	27	-20.0062	0.799938
C_01 / I_01	Q93534	Q93534	0.191007	0.191007	0.0555436	9	Q93534	tbc-1	TBC (Tre-2/Bub2/Cdc16) domain family	Q93534_CAEEL	3	14.1561	1.14156
C_01 / I_01	G5EE12	G5EE12	-0.0156261	0.0156261	0.0556233	63	G5EE12	cash-1	CKA And Striatin Homolog	G5EE12_CAEEL	18	-1.07728	0.989227
C_01 / I_01	Q20445;Q8WQF3	Q20445;Q8WQF3	0.304355	0.304355	0.0558476	14	Q20445;Q8WQF3	smg-4	Suppressor with Morphological effect on Genitalia	Q20445_CAEEL;Q8WQF3_CAEEL	6	23.4866	1.23487
C_01 / I_01	Q19743	Q19743	-0.127063	0.127063	0.055873	10	Q19743	hil-3	Histone H1.3	H13_CAEEL	5	-8.43062	0.915694
C_01 / I_01	O01971	O01971	-0.177668	0.177668	0.0560696	21	O01971	emr-1	Emerin homolog 1	EMR1_CAEEL	5	-11.5869	0.884131
C_01 / I_01	Q93339	Q93339	0.105994	0.105994	0.05616	17	Q93339	prp-4	Yeast PRP (Splicing factor) related	Q93339_CAEEL	9	7.62356	1.07624
C_01 / I_01	Q9U2P3	Q9U2P3	0.0513755	0.0513755	0.0562723	17	Q9U2P3	pap-1	Poly-A Polymerase	Q9U2P3_CAEEL	7	3.62524	1.03625
C_01 / I_01	P90788	P90788	0.0464058	0.0464058	0.0563033	77	P90788	CELE_D2030.2	Uncharacterized protein	P90788_CAEEL	24	3.2689	1.03269
C_01 / I_01	Q20974	Q20974	-0.111793	0.111793	0.0563807	79	Q20974	CELE_F58B4.5	Uncharacterized protein	Q20974_CAEEL	14	-7.45629	0.925437
C_01 / I_01	C6KRI7;H2FLG9	C6KRI7;H2FLG9	0.128133	0.128133	0.0564972	10	C6KRI7;H2FLG9	grsp-2	Glycine Rich Secreted Protein	C6KRI7_CAEEL;H2FLG9_CAEEL	3	9.28786	1.09288
C_01 / I_01	Q8WQD7	Q8WQD7	-0.137641	0.137641	0.0565148	12	Q8WQD7	CELE_R04F11.5	Uncharacterized protein	Q8WQD7_CAEEL	4	-9.09955	0.909004
C_01 / I_01	Q9U354	Q9U354	-1.2448	1.2448	0.0565468	28	Q9U354	vps-25	Related to yeast Vacuolar Protein Sorting factor	Q9U354_CAEEL	8	-57.8035	0.421965
C_01 / I_01	Q10123	Q10123	-0.0970141	0.0970141	0.0565646	59	Q10123	F52C9.3	Uncharacterized protein F52C9.3	YSM3_CAEEL	16	-6.50339	0.934966
C_01 / I_01	P34341	P34341	0.42254	0.42254	0.0566016	7	P34341	kle-2	Kleisin	abnormal closure	protein 2	KLE2_CAEEL	4
C_01 / I_01	Q18242	Q18242	-0.181194	0.181194	0.0566988	9	Q18242	C27B7.2	Uncharacterized protein	Q18242_CAEEL	3	-11.8027	0.881973
C_01 / I_01	P34364	P34364	-0.0840885	0.0840885	0.0568645	6	P34364	C48B4.10	Uncharacterized protein C48B4.10	YLH0_CAEEL	2	-5.66196	0.94338
C_01 / I_01	P45970	P45970	-0.533729	0.533729	0.0570062	69	P45970	lin-5	Spindle apparatus protein lin-5	LIN5_CAEEL	28	-30.9233	0.690767
C_01 / I_01	G4SRU7;Q965X3	G4SRU7;Q965X3	0.244442	0.244442	0.0570131	36	G4SRU7;Q965X3	CELE_Y39A3CL.4	Uncharacterized protein	G4SRU7_CAEEL;Q965X3_CAEEL	15	18.4635	1.18463
C_01 / I_01	Q95XN6	Q95XN6	-0.0362289	0.0362289	0.0570321	16	Q95XN6	lsm-6	LSM Sm-like protein	Q95XN6_CAEEL	5	-2.47993	0.975201
C_01 / I_01	Q09313	Q09313	-0.0484071	0.0484071	0.0570374	8	Q09313	dct-6	Protein dct-6	DCT6_CAEEL	4	-3.29966	0.967003
C_01 / I_01	Q18967	Q18967	-0.157619	0.157619	0.0570641	46	Q18967	eif-3.F	Eukaryotic translation initiation factor 3 subunit F	EIF3F_CAEEL	6	-10.3497	0.896503
C_01 / I_01	O45114	O45114	0.382798	0.382798	0.0572914	9	O45114	col-103	COLlagen	O45114_CAEEL	1	30.3868	1.30387
C_01 / I_01	Q5TYL1	Q5TYL1	-0.253544	0.253544	0.0573952	3	Q5TYL1	CELE_M01H9.3	Uncharacterized protein	Q5TYL1_CAEEL	1	-16.1167	0.838833
C_01 / I_01	Q11190	Q11190	-0.0276074	0.0276074	0.0574245	99	Q11190	let-721	Electron transfer flavoprotein-ubiquinone oxidoreductase	mitochondrial	ETFD_CAEEL	20	-1.89541
C_01 / I_01	O62325	O62325	0.108642	0.108642	0.0574785	8	O62325	rbm-28	RNA Binding Motif protein homolog	O62325_CAEEL	8	7.8213	1.07821
C_01 / I_01	Q22140	Q22140	-0.0633297	0.0633297	0.057503	24	Q22140	mrpl-16	Mitochondrial Ribosomal Protein	Large	Q22140_CAEEL	7	-4.29473
C_01 / I_01	O76561	O76561	-0.248984	0.248984	0.0579037	17	O76561	CELE_F13C5.2	Uncharacterized protein	O76561_CAEEL	6	-15.8511	0.841489
C_01 / I_01	O16309	O16309	-0.235584	0.235584	0.0579075	33	O16309	fkb-3	Peptidyl-prolyl cis-trans isomerase	O16309_CAEEL	11	-15.0659	0.849341
C_01 / I_01	Q2L6Y6	Q2L6Y6	-0.17448	0.17448	0.0579831	137	Q2L6Y6	hsp-75	Heat Shock Protein	Q2L6Y6_CAEEL	34	-11.3913	0.886087
C_01 / I_01	Q9N4H6	Q9N4H6	-0.0466763	0.0466763	0.0580273	16	Q9N4H6	gst-43	Glutathione S-Transferase	Q9N4H6_CAEEL	5	-3.18358	0.968164
C_01 / I_01	A7DTF1;D3NQA3;Q9XWR1	A7DTF1;D3NQA3;Q9XWR1	0.714233	0.714233	0.0581054	3	A7DTF1;D3NQA3;Q9XWR1	flh-1	FLYWCH zinc finger transcription factor homolog	A7DTF1_CAEEL;D3NQA3_CAEEL;Q9XWR1_CAEEL	5	64.0611	1.64061
C_01 / I_01	Q965T2	Q965T2	-0.256158	0.256158	0.0581758	56	Q965T2	Y54F10AR.1	Uncharacterized protein	Q965T2_CAEEL	12	-16.2685	0.837315
C_01 / I_01	Q04908	Q04908	0.832974	0.832974	0.0581879	142	Q04908	rpn-3	26S proteasome non-ATPase regulatory subunit 3	PSMD3_CAEEL	29	78.1354	1.78135
C_01 / I_01	Q9BI97	Q9BI97	1.19198	1.19198	0.0582653	6	Q9BI97	CELE_F17C11.11	Uncharacterized protein	Q9BI97_CAEEL	2	128.466	2.28466
C_01 / I_01	Q9NEQ0	Q9NEQ0	0.0675264	0.0675264	0.0583047	57	Q9NEQ0	fat-1	Omega-3 fatty acid desaturase fat-1	FAT1_CAEEL	15	4.79184	1.04792
C_01 / I_01	Q20287	Q20287	0.268986	0.268986	0.0583978	30	Q20287	CELE_F41G3.6	Uncharacterized protein	Q20287_CAEEL	11	20.4961	1.20496
C_01 / I_01	Q19936	Q19936	0.282104	0.282104	0.0584327	5	Q19936	CELE_F31E8.4	Uncharacterized protein	Q19936_CAEEL	2	21.5967	1.21597
C_01 / I_01	P91189	P91189	0.0496089	0.0496089	0.0585488	38	P91189	dnj-7	DNaJ domain (Prokaryotic heat shock protein)	P91189_CAEEL	11	3.49843	1.03498
C_01 / I_01	Q09596	Q09596	-0.199483	0.199483	0.0586129	44	Q09596	gst-5	Probable glutathione S-transferase 5	GST5_CAEEL	14	-12.9138	0.870862
C_01 / I_01	Q94230	Q94230	0.0521495	0.0521495	0.0586677	119	Q94230	plp-1	Pur alpha Like Protein	Q94230_CAEEL	19	3.68086	1.03681
C_01 / I_01	Q17431	Q17431	1.12579	1.12579	0.0587502	25	Q17431	leo-1	RNA polymerase-associated protein LEO1	LEO1_CAEEL	8	118.222	2.18222
C_01 / I_01	O62515	O62515	-0.180946	0.180946	0.0587914	43	O62515	ZK550.6	Probable phytanoyl-CoA dioxygenase	PAHX_CAEEL	10	-11.7876	0.882124
C_01 / I_01	Q9GYK4	Q9GYK4	-1.27955	1.27955	0.0588454	20	Q9GYK4	vps-24	Related to yeast Vacuolar Protein Sorting factor	Q9GYK4_CAEEL	7	-58.8077	0.411923
C_01 / I_01	Q95Y87	Q95Y87	-0.452517	0.452517	0.0588579	13	Q95Y87	CELE_R13A5.10	Uncharacterized protein	Q95Y87_CAEEL	3	-26.9233	0.730767
C_01 / I_01	Q9NA69	Q9NA69	-0.0677271	0.0677271	0.0590956	32	Q9NA69	CELE_Y57A10A.13	Uncharacterized protein	Q9NA69_CAEEL	14	-4.586	0.95414
C_01 / I_01	O44158	O44158	-0.1504	0.1504	0.0591109	10	O44158	vps-37	Related to yeast Vacuolar Protein Sorting factor	O44158_CAEEL	4	-9.89996	0.901
C_01 / I_01	P52821	P52821	0.0764587	0.0764587	0.0591253	25	P52821	rps-25	40S ribosomal protein S25	RS25_CAEEL	5	5.44266	1.05443
C_01 / I_01	G5EFZ1	G5EFZ1	-0.058691	0.058691	0.0591364	174	G5EFZ1	ipgm-1	2	3-bisphosphoglycerate-independent phosphoglycerate mutase	GPMI_CAEEL	30	-3.98651
C_01 / I_01	P55955	P55955	-0.222659	0.222659	0.0592248	41	P55955	ttr-16	Transthyretin-like protein 16	TTR16_CAEEL	9	-14.3015	0.856985
C_01 / I_01	Q18639	Q18639	-0.159278	0.159278	0.0592327	40	Q18639	dhs-18	DeHydrogenases	Short chain	Q18639_CAEEL	11	-10.4527
C_01 / I_01	Q9N359	Q9N359	0.240653	0.240653	0.0592464	65	Q9N359	csn-4	COP9 signalosome complex subunit 4	CSN4_CAEEL	20	18.1527	1.18153
C_01 / I_01	A5Z2W7;O45637	A5Z2W7;O45637	-0.178426	0.178426	0.0592483	5	A5Z2W7;O45637	CELE_K02B7.3	Uncharacterized protein	A5Z2W7_CAEEL;O45637_CAEEL	2	-11.6333	0.883667
C_01 / I_01	Q19537	Q19537	0.753985	0.753985	0.0593195	151	Q19537	rpa-1	Probable replication factor A 73 kDa subunit	RFA1_CAEEL	31	68.6445	1.68644
C_01 / I_01	P91409	P91409	-0.230976	0.230976	0.0595558	20	P91409	syx-4	Putative syntaxin-4	STX4_CAEEL	6	-14.7942	0.852058
C_01 / I_01	P90735	P90735	0.0387107	0.0387107	0.0597606	255	P90735	eat-6	Sodium/potassium-transporting ATPase subunit alpha	P90735_CAEEL	48	2.71954	1.0272
C_01 / I_01	Q03604	Q03604	0.100728	0.100728	0.0598024	170	Q03604	rnr-1	Ribonucleoside-diphosphate reductase large subunit	RIR1_CAEEL	34	7.23146	1.07231
C_01 / I_01	A0A0K3AR51;G5EBE8	A0A0K3AR51;G5EBE8	0.41482	0.41482	0.0600118	15	A0A0K3AR51;G5EBE8	CELE_F22G12.5	Uncharacterized protein	A0A0K3AR51_CAEEL;G5EBE8_CAEEL	8	33.3132	1.33313
C_01 / I_01	P34512	P34512	0.553327	0.553327	0.0601192	12	P34512	grp-1	GTP exchange factor for ARFs 1	GRP1_CAEEL	6	46.7466	1.46747
C_01 / I_01	Q9N393	Q9N393	0.176175	0.176175	0.0601383	67	Q9N393	CELE_Y54H5A.1	Uncharacterized protein	Q9N393_CAEEL	16	12.9884	1.12988
C_01 / I_01	Q9BL34	Q9BL34	0.406192	0.406192	0.0601508	43	Q9BL34	CELE_Y71H2AM.5	Uncharacterized protein	Q9BL34_CAEEL	11	32.5183	1.32518
C_01 / I_01	Q9N3Y1	Q9N3Y1	-0.0652116	0.0652116	0.060153	16	Q9N3Y1	CELE_Y42H9AR.1	Uncharacterized protein	Q9N3Y1_CAEEL	6	-4.41949	0.955805
C_01 / I_01	O44509	O44509	0.478393	0.478393	0.0603075	32	O44509	CELE_F42G8.10	Uncharacterized protein	O44509_CAEEL	8	39.3191	1.39319
C_01 / I_01	G5EDR3	G5EDR3	0.961415	0.961415	0.0604654	45	G5EDR3	sur-6	Serine/threonine-protein phosphatase 2A 55 kDa regulatory subunit B	G5EDR3_CAEEL	13	94.7219	1.94722
C_01 / I_01	P18833	P18833	0.254401	0.254401	0.0605787	23	P18833	col-8	Cuticle collagen 8	COL8_CAEEL	5	19.284	1.19284
C_01 / I_01	Q17695	Q17695	-1.09594	1.09594	0.0605974	10	Q17695	spdl-1	SPinDLy (Drosophila chromosome segregation) homolog	Q17695_CAEEL	6	-53.217	0.46783
C_01 / I_01	P46554	P46554	0.27308	0.27308	0.060795	47	P46554	B0285.4	Probable leucine carboxyl methyltransferase 1	LCMT1_CAEEL	13	20.8385	1.20838
C_01 / I_01	Q9BL56	Q9BL56	-0.395008	0.395008	0.0608258	30	Q9BL56	CELE_Y65B4A.8	Uncharacterized protein	Q9BL56_CAEEL	11	-23.9515	0.760485
C_01 / I_01	Q95X18	Q95X18	0.503405	0.503405	0.0609506	15	Q95X18	CELE_F52C12.2	Probable ribosome biogenesis protein CELE_F52C12.2	Q95X18_CAEEL	5	41.7556	1.41756
C_01 / I_01	G5ED43	G5ED43	-0.786226	0.786226	0.0610714	14	G5ED43	fmo-5	Dimethylaniline monooxygenase [N-oxide-forming]	G5ED43_CAEEL	6	-42.0141	0.579859
C_01 / I_01	Q27477	Q27477	0.614097	0.614097	0.0611162	9	Q27477	cyp-25a1	CYtochrome P450 family	Q27477_CAEEL	4	53.0599	1.5306
C_01 / I_01	G5EDC9	G5EDC9	0.848717	0.848717	0.0611423	4	G5EDC9	CELE_W07A12.8	Uncharacterized protein	G5EDC9_CAEEL	3	80.0898	1.8009
C_01 / I_01	A0A0K3ARR4;Q95XZ6	A0A0K3ARR4;Q95XZ6	0.374254	0.374254	0.0611454	5	A0A0K3ARR4;Q95XZ6	laat-1	Lysosome Associated Amino acid Transporter;Lysosomal amino acid transporter 1	A0A0K3ARR4_CAEEL;LAAT1_CAEEL	2	29.6169	1.29617
C_01 / I_01	E5QCH1;Q23271	E5QCH1;Q23271	0.473264	0.473264	0.0611746	21	E5QCH1;Q23271	CELE_ZC376.6	Uncharacterized protein	E5QCH1_CAEEL;Q23271_CAEEL	9	38.8247	1.38825
C_01 / I_01	O17694	O17694	-0.0514548	0.0514548	0.0611975	44	O17694	ril-1	RNAi-Induced Longevity	O17694_CAEEL	7	-3.50372	0.964963
C_01 / I_01	Q09359	Q09359	-0.275736	0.275736	0.0613037	60	Q09359	ZK1307.1	Uncharacterized protein ZK1307.1	YS11_CAEEL	12	-17.3971	0.826029
C_01 / I_01	Q22171	Q22171	0.863039	0.863039	0.061338	23	Q22171	CELE_T04G9.4	Uncharacterized protein	Q22171_CAEEL	10	81.8866	1.81887
C_01 / I_01	Q8MNU8	Q8MNU8	-0.043754	0.043754	0.0613675	20	Q8MNU8	C29E4.12	UPF0562 protein C29E4.12	U562_CAEEL	7	-2.98727	0.970127
C_01 / I_01	Q22758	Q22758	0.0337013	0.0337013	0.0614823	166	Q22758	CELE_T24H7.2	Uncharacterized protein	Q22758_CAEEL	44	2.3635	1.02363
C_01 / I_01	Q95PY8	Q95PY8	0.781246	0.781246	0.0614824	12	Q95PY8	cpsf-3	Cleavage and Polyadenylation Specificity Factor	Q95PY8_CAEEL	8	71.8615	1.71861
C_01 / I_01	A3QM97	A3QM97	-0.0294147	0.0294147	0.0615249	18	A3QM97	cnnm-1	Vertebrate CNNM family homolog	A3QM97_CAEEL	10	-2.01823	0.979818
C_01 / I_01	Q18483	Q18483	-0.773359	0.773359	0.0616644	33	Q18483	C35D10.6	Uncharacterized protein	Q18483_CAEEL	11	-41.4946	0.585054
C_01 / I_01	G5EFD1	G5EFD1	-0.605807	0.605807	0.0617869	11	G5EFD1	vab-10	Uncharacterized protein	G5EFD1_CAEEL	2	-34.2896	0.657104
C_01 / I_01	P06581	P06581	1.05196	1.05196	0.0617971	6	P06581	hsp-16.41	Heat shock protein Hsp-16.41	HSP16_CAEEL	5	107.335	2.07335
C_01 / I_01	O45904	O45904	-0.155231	0.155231	0.0618659	103	O45904	lec-1	Galectin	O45904_CAEEL	23	-10.2011	0.897989
C_01 / I_01	O62426;Q18553	O62426;Q18553	0.201502	0.201502	0.0620358	24	O62426;Q18553	CELE_Y38H8A.3;C39H7.1	Uncharacterized protein	O62426_CAEEL;Q18553_CAEEL	9	14.9895	1.14989
C_01 / I_01	Q19297	Q19297	1.19055	1.19055	0.0620474	6	Q19297	F10D7.3	Uncharacterized monothiol glutaredoxin F10D7.3	YZ73_CAEEL	6	128.239	2.28239
C_01 / I_01	Q9XW12	Q9XW12	-0.0963358	0.0963358	0.0621394	17	Q9XW12	Y18D10A.9	Probable cytosolic iron-sulfur protein assembly protein CIAO1 homolog	CIAO1_CAEEL	6	-6.45942	0.935406
C_01 / I_01	Q18805	Q18805	0.110016	0.110016	0.0622404	6	Q18805	C53B7.2	Uncharacterized protein	Q18805_CAEEL	1	7.92401	1.07924
C_01 / I_01	P17330	P17330	0.36874	0.36874	0.0622727	6	P17330	gpd-3	Glyceraldehyde-3-phosphate dehydrogenase 3	G3P3_CAEEL	1	29.1225	1.29122
C_01 / I_01	Q9U334	Q9U334	1.24493	1.24493	0.0623191	37	Q9U334	unc-59	Uncharacterized protein	Q9U334_CAEEL	13	137.006	2.37006
C_01 / I_01	O45577	O45577	0.0311837	0.0311837	0.0623408	32	O45577	cpf-2	Cleavage and Polyadenylation Factor	O45577_CAEEL	8	2.18502	1.02185
C_01 / I_01	Q9NAI7	Q9NAI7	0.327723	0.327723	0.0625683	9	Q9NAI7	CELE_Y38E10A.24	Uncharacterized protein	Q9NAI7_CAEEL	2	25.5031	1.25503
C_01 / I_01	O61815	O61815	0.371819	0.371819	0.0625796	62	O61815	B0511.6	Uncharacterized protein	O61815_CAEEL	18	29.3984	1.29398
C_01 / I_01	Q22336	Q22336	-0.115823	0.115823	0.0626824	14	Q22336	spp-3	SaPosin-like Protein family	Q22336_CAEEL	3	-7.71442	0.922856
C_01 / I_01	Q9U3P5	Q9U3P5	-0.0679879	0.0679879	0.0627774	23	Q9U3P5	tram-1	Translocating chain-associated membrane protein	Q9U3P5_CAEEL	5	-4.60325	0.953968
C_01 / I_01	P34455	P34455	-0.286048	0.286048	0.0628464	216	P34455	aco-2	Probable aconitate hydratase	mitochondrial	ACON_CAEEL	42	-17.9854
C_01 / I_01	Q94051	Q94051	-0.379906	0.379906	0.0628786	20	Q94051	cav-1	Caveolin-1	CAV1_CAEEL	5	-23.1513	0.768487
C_01 / I_01	P48150	P48150	0.592648	0.592648	0.0629114	64	P48150	rps-14	40S ribosomal protein S14	RS14_CAEEL	11	50.8013	1.50801
C_01 / I_01	Q9XW41	Q9XW41	0.178127	0.178127	0.0631853	44	Q9XW41	snx-3	Sorting NeXin	Q9XW41_CAEEL	10	13.1414	1.13141
C_01 / I_01	Q965X5	Q965X5	0.47088	0.47088	0.0633517	37	Q965X5	ugt-45	UDP-GlucuronosylTransferase	Q965X5_CAEEL	16	38.5955	1.38595
C_01 / I_01	Q10950	Q10950	0.190796	0.190796	0.0634227	12	Q10950	B0361.6	Putative methyltransferase B0361.6	YMP6_CAEEL	4	14.1393	1.14139
C_01 / I_01	B2D6L8	B2D6L8	0.153317	0.153317	0.0634991	6	B2D6L8	CELE_T06E4.14	Uncharacterized protein	B2D6L8_CAEEL	1	11.2123	1.11212
C_01 / I_01	Q19289	Q19289	0.0448249	0.0448249	0.0635136	248	Q19289	ifb-1	Intermediate filament protein ifb-1	IFB1_CAEEL	45	3.1558	1.03156
C_01 / I_01	Q4W528	Q4W528	0.081264	0.081264	0.0635184	7	Q4W528	clec-218	C-type LECtin	Q4W528_CAEEL	4	5.79445	1.05794
C_01 / I_01	O17732	O17732	0.221846	0.221846	0.0635301	350	O17732	pyc-1	Pyruvate carboxylase 1	PYC1_CAEEL	65	16.6225	1.16622
C_01 / I_01	G5ED26	G5ED26	0.515983	0.515983	0.0635336	14	G5ED26	mel-46	MEL-46	G5ED26_CAEEL	7	42.9968	1.42997
C_01 / I_01	Q9N4N4	Q9N4N4	0.0499816	0.0499816	0.0635346	45	Q9N4N4	swsn-6	SWI/SNF nucleosome remodeling complex component	Q9N4N4_CAEEL	16	3.52517	1.03525
C_01 / I_01	Q20049	Q20049	-0.0279005	0.0279005	0.0635404	100	Q20049	idhg-1	Isocitrate dehydrogenase [NAD] subunit	mitochondrial	Q20049_CAEEL	15	-1.91534
C_01 / I_01	Q22743	Q22743	-0.0445445	0.0445445	0.0635982	41	Q22743	raga-1	RAs-related GTP-binding protein A	Q22743_CAEEL	12	-3.04041	0.969596
C_01 / I_01	G5ECU1	G5ECU1	0.0410317	0.0410317	0.0637024	45	G5ECU1	skr-1	Skp1-related protein	SKR1_CAEEL	9	2.88493	1.02885
C_01 / I_01	Q23190	Q23190	0.271213	0.271213	0.0637703	4	Q23190	dct-11	DAF-16/FOXO Controlled	germline Tumor affecting	Q23190_CAEEL	1	20.6822
C_01 / I_01	O01549	O01549	0.805366	0.805366	0.064166	12	O01549	mage-1	Melanoma-Associated-antiGEn homolog	O01549_CAEEL	6	74.7589	1.74759
C_01 / I_01	Q22251	Q22251	0.23085	0.23085	0.064166	17	Q22251	cox-15	Cytochrome OXidase assembly protein	Q22251_CAEEL	7	17.3526	1.17353
C_01 / I_01	O62218	O62218	-0.0281174	0.0281174	0.0642702	29	O62218	pole-1	DNA polymerase	O62218_CAEEL	17	-1.93008	0.980699
C_01 / I_01	Q20063	Q20063	2.8321	2.8321	0.0642815	5	Q20063	CELE_F35G2.1	Sulfhydryl oxidase	Q20063_CAEEL	8	612.11	7.1211
C_01 / I_01	O16266	O16266	0.157576	0.157576	0.0643383	60	O16266	CELE_F40A3.6	Uncharacterized protein	O16266_CAEEL	19	11.5412	1.11541
C_01 / I_01	Q21574	Q21574	0.217794	0.217794	0.064415	5	Q21574	CELE_M28.8	Uncharacterized protein	Q21574_CAEEL	3	16.2954	1.16295
C_01 / I_01	Q19781	Q19781	-0.171746	0.171746	0.0644632	13	Q19781	CELE_F25E2.3	Uncharacterized protein	Q19781_CAEEL	6	-11.2232	0.887768
C_01 / I_01	Q5FC69;Q8MP09	Q5FC69;Q8MP09	0.0203564	0.0203564	0.0644735	66	Q5FC69;Q8MP09	nkat-3	Nematode Kynurenine AminoTransferase	Q5FC69_CAEEL;Q8MP09_CAEEL	18	1.421	1.01421
C_01 / I_01	Q20720	Q20720	-0.0527604	0.0527604	0.0645181	66	Q20720	CELE_F53F4.11	Uncharacterized protein	Q20720_CAEEL	19	-3.59101	0.96409
C_01 / I_01	Q23023	Q23023	0.484428	0.484428	0.0645956	3	Q23023	unc-51	Serine/threonine-protein kinase unc-51	UNC51_CAEEL	1	39.9031	1.39903
C_01 / I_01	P91857	P91857	-0.146447	0.146447	0.0646242	39	P91857	rab-5	RAB family	P91857_CAEEL	8	-9.6527	0.903473
C_01 / I_01	P48376	P48376	0.782046	0.782046	0.0646713	5	P48376	clk-1	5-demethoxyubiquinone hydroxylase	mitochondrial	COQ7_CAEEL	8	71.9568
C_01 / I_01	O76371	O76371	0.172074	0.172074	0.06474	130	O76371	rpt-5	Proteasome Regulatory Particle	ATPase-like	O76371_CAEEL	24	12.6677
C_01 / I_01	O17766	O17766	0.0825554	0.0825554	0.0649117	19	O17766	lipl-7	Lipase	O17766_CAEEL	8	5.8892	1.05889
C_01 / I_01	P34669	P34669	-0.0847012	0.0847012	0.0649271	55	P34669	ZK686.3	Probable dolichyl-diphosphooligosaccharide--protein glycosyltransferase subunit 3	OST3_CAEEL	11	-5.70202	0.94298
C_01 / I_01	G5EF77	G5EF77	0.0658339	0.0658339	0.0651187	44	G5EF77	sars-2	Seryl Amino-acyl tRNA Synthetase	G5EF77_CAEEL	14	4.66898	1.04669
C_01 / I_01	O61977	O61977	0.0284808	0.0284808	0.0651931	21	O61977	ttr-47	TransThyretin-Related family domain	O61977_CAEEL	5	1.99375	1.01994
C_01 / I_01	P53703	P53703	-0.129388	0.129388	0.0654187	58	P53703	cchl-1	Probable cytochrome c-type heme lyase	CCHL_CAEEL	17	-8.57809	0.914219
C_01 / I_01	Q20939	Q20939	0.14535	0.14535	0.0654319	37	Q20939	F57B9.1	Putative pyridoxamine 5'-phosphate oxidase	PDXH_CAEEL	13	10.5999	1.106
C_01 / I_01	Q5WRM0;Q9XUT9	Q5WRM0;Q9XUT9	-0.448122	0.448122	0.0654626	40	Q5WRM0;Q9XUT9	CELE_K06G5.1	Uncharacterized protein	Q5WRM0_CAEEL;Q9XUT9_CAEEL	12	-26.7004	0.732996
C_01 / I_01	P90849	P90849	-0.00473452	0.00473452	0.0655105	30	P90849	cco-1	Cytochrome C Oxidase	P90849_CAEEL	4	-0.327634	0.996724
C_01 / I_01	Q10020	Q10020	-0.173698	0.173698	0.0655807	24	Q10020	T28D9.1	Uncharacterized protein T28D9.1	YSX1_CAEEL	5	-11.3433	0.886567
C_01 / I_01	Q21776	Q21776	0.492742	0.492742	0.0656005	59	Q21776	bub-1	Mitotic checkpoint serine/threonine-protein kinase BUB1	BUB1_CAEEL	22	40.7116	1.40712
C_01 / I_01	Q21959	Q21959	0.047061	0.047061	0.0656258	14	Q21959	CELE_R12C12.5	Uncharacterized protein	Q21959_CAEEL	5	3.31581	1.03316
C_01 / I_01	Q10937	Q10937	-0.727477	0.727477	0.0657109	6	Q10937	B0310.1	Uncharacterized protein B0310.1	YWS1_CAEEL	2	-39.6041	0.603959
C_01 / I_01	O45380	O45380	0.168053	0.168053	0.065744	81	O45380	tps-2	Alpha	alpha-trehalose-phosphate synthase [UDP-forming] 2	TPS2_CAEEL	32	12.3541
C_01 / I_01	Q966E7	Q966E7	-0.0538399	0.0538399	0.065772	88	Q966E7	Y104H12D.3	Uncharacterized protein	Q966E7_CAEEL	25	-3.66312	0.963369
C_01 / I_01	Q9GRY9	Q9GRY9	0.215216	0.215216	0.065817	44	Q9GRY9	CELE_Y59A8B.10	Uncharacterized protein	Q9GRY9_CAEEL	9	16.0877	1.16088
C_01 / I_01	O17369	O17369	0.693987	0.693987	0.0658312	6	O17369	CELE_F48A11.4	Uncharacterized protein	O17369_CAEEL	2	61.7748	1.61775
C_01 / I_01	A0A0K3AVL7;O17395	A0A0K3AVL7;O17395	-0.57415	0.57415	0.0659856	3	A0A0K3AVL7;O17395	aat-3	Amino Acid Transporter	A0A0K3AVL7_CAEEL;O17395_CAEEL	1	-32.8318	0.671682
C_01 / I_01	Q9GZH3	Q9GZH3	0.0309713	0.0309713	0.0660296	154	Q9GZH3	T22D1.3	Inosine-5'-monophosphate dehydrogenase	IMDH_CAEEL	27	2.16998	1.0217
C_01 / I_01	Q19853	Q19853	0.0579038	0.0579038	0.0660942	186	Q19853	CELE_F28B4.3	Uncharacterized protein	Q19853_CAEEL	41	4.09522	1.04095
C_01 / I_01	Q9XWI1	Q9XWI1	0.0485369	0.0485369	0.0661583	107	Q9XWI1	CELE_Y54E2A.4	Uncharacterized protein	Q9XWI1_CAEEL	45	3.42156	1.03422
C_01 / I_01	P24894	P24894	0.198942	0.198942	0.066197	12	P24894	ctc-2	Cytochrome c oxidase subunit 2	COX2_CAEEL	3	14.7856	1.14786
C_01 / I_01	Q21225	Q21225	-0.0960205	0.0960205	0.0662533	23	Q21225	vacl-14	VAC (Yeast VACuole morphology)-Like	Q21225_CAEEL	13	-6.43898	0.93561
C_01 / I_01	A5A8P5	A5A8P5	0.955771	0.955771	0.0662676	6	A5A8P5	CELE_Y47G6A.33	Uncharacterized protein	A5A8P5_CAEEL	1	93.9616	1.93962
C_01 / I_01	Q17758	Q17758	0.409387	0.409387	0.0662833	15	Q17758	pept-2	Peptide transporter family 2	PEPT2_CAEEL	10	32.8122	1.32812
C_01 / I_01	Q23166	Q23166	0.214624	0.214624	0.0664143	58	Q23166	CELE_W04G3.5	Uncharacterized protein	Q23166_CAEEL	13	16.0402	1.1604
C_01 / I_01	A0A131MBB2;Q18916	A0A131MBB2;Q18916	0.322098	0.322098	0.0664429	77	A0A131MBB2;Q18916	acs-22	Fatty Acid CoA Synthetase family	A0A131MBB2_CAEEL;Q18916_CAEEL	24	25.0147	1.25015
C_01 / I_01	A0A0K3AQM0;A0A0K3ATK8;G5EDJ5;G5EEA4;G5EF39;O17833	A0A0K3AQM0;A0A0K3ATK8;G5EDJ5;G5EEA4;G5EF39;O17833	-0.0644638	0.0644638	0.0665446	11	A0A0K3AQM0;A0A0K3ATK8;G5EDJ5;G5EEA4;G5EF39;O17833	lim-9	LIM domain family	A0A0K3AQM0_CAEEL;A0A0K3ATK8_CAEEL;G5EDJ5_CAEEL;G5EEA4_CAEEL;G5EF39_CAEEL;O17833_CAEEL	5	-4.36993	0.956301
C_01 / I_01	O44466	O44466	-0.219789	0.219789	0.0666037	13	O44466	test-1	Vertebrate proteoglycan TESTican homolog	O44466_CAEEL	4	-14.1309	0.858691
C_01 / I_01	Q21151	Q21151	0.045269	0.045269	0.066611	40	Q21151	CELE_K02F3.9	Uncharacterized protein	Q21151_CAEEL	9	3.18756	1.03188
C_01 / I_01	Q22888	Q22888	-0.427396	0.427396	0.0668843	6	Q22888	ife-4	Eukaryotic translation initiation factor 4E-4	IF4E4_CAEEL	2	-25.6397	0.743603
C_01 / I_01	K8ESI1	K8ESI1	-0.43569	0.43569	0.0670143	7	K8ESI1	C02H6.3	Uncharacterized protein	K8ESI1_CAEEL	3	-26.066	0.73934
C_01 / I_01	Q02328	Q02328	0.00172679	0.00172679	0.0670745	86	Q02328	hipr-1	Huntington interacting protein related 1	SLAP2_CAEEL	31	0.119764	1.0012
C_01 / I_01	Q93233	Q93233	-0.32913	0.32913	0.0670986	11	Q93233	pabp-2	PolyA Binding Protein (Nuclear)	Q93233_CAEEL	3	-20.3984	0.796016
C_01 / I_01	H2L056;Q6A589	H2L056;Q6A589	-0.0352429	0.0352429	0.0672348	45	H2L056;Q6A589	ubxn-3	UBX-containing protein in Nematodes	H2L056_CAEEL;Q6A589_CAEEL	16	-2.41325	0.975867
C_01 / I_01	Q21322	Q21322	0.154301	0.154301	0.0673344	21	Q21322	rnp-2	RNP (RRM RNA binding domain) containing	Q21322_CAEEL	7	11.2883	1.11288
C_01 / I_01	G5EFB5	G5EFB5	-0.0970369	0.0970369	0.0674617	76	G5EFB5	cpn-1	CPN-1	G5EFB5_CAEEL	14	-6.50487	0.934951
C_01 / I_01	Q9XWU8	Q9XWU8	-0.112961	0.112961	0.0674979	25	Q9XWU8	epg-3	Ectopic P granules protein 3	VMP1_CAEEL	8	-7.53116	0.924688
C_01 / I_01	Q09309	Q09309	0.929918	0.929918	0.067593	11	Q09309	rbbp-5	Retinoblastoma-binding protein homolog 5	RBBP5_CAEEL	5	90.5167	1.90517
C_01 / I_01	O76365	O76365	0.203592	0.203592	0.0677517	22	O76365	tut-1	Cytoplasmic tRNA 2-thiolation protein 1	CTU1_CAEEL	9	15.1562	1.15156
C_01 / I_01	P90994	P90994	-0.066703	0.066703	0.0679152	47	P90994	djr-1.1	Glutathione-independent glyoxalase DJR-1.1	DJ11_CAEEL	10	-4.51824	0.954818
C_01 / I_01	H2KZP7;Q23505	H2KZP7;Q23505	-0.187918	0.187918	0.0680026	8	H2KZP7;Q23505	CELE_ZK470.2	Uncharacterized protein	H2KZP7_CAEEL;Q23505_CAEEL	2	-12.2128	0.877872
C_01 / I_01	Q19536	Q19536	0.356685	0.356685	0.0680795	9	Q19536	CELE_F18A1.7	Uncharacterized protein	Q19536_CAEEL	2	28.048	1.28048
C_01 / I_01	P49391	P49391	-0.150148	0.150148	0.0681365	21	P49391	mrps-14	Probable 40S ribosomal protein S14	mitochondrial	RT14_CAEEL	7	-9.88422
C_01 / I_01	Q8MPW0	Q8MPW0	-0.158905	0.158905	0.0682049	51	Q8MPW0	del-6	DEgenerin Like	Q8MPW0_CAEEL	14	-10.4296	0.895704
C_01 / I_01	K8ESC5;Q9NA30	K8ESC5;Q9NA30	-0.143587	0.143587	0.0682977	39	K8ESC5;Q9NA30	atg-4.1	AuTophaGy (Yeast Atg homolog)	K8ESC5_CAEEL;Q9NA30_CAEEL	13	-9.47344	0.905266
C_01 / I_01	Q22215	Q22215	-0.381407	0.381407	0.0684342	12	Q22215	CELE_T05B9.1	Uncharacterized protein	Q22215_CAEEL	5	-23.2312	0.767688
C_01 / I_01	Q9Y041	Q9Y041	0.178714	0.178714	0.0684439	43	Q9Y041	hgo-1	Homogentisate 1	2-dioxygenase	HGD_CAEEL	9	13.1875
C_01 / I_01	O16515	O16515	0.375038	0.375038	0.0684744	18	O16515	CELE_T05H4.10	Uncharacterized protein	O16515_CAEEL	7	29.6874	1.29687
C_01 / I_01	Q9XUU5	Q9XUU5	0.0316174	0.0316174	0.0686876	14	Q9XUU5	CELE_K05C4.7	Armadillo repeat-containing protein 1	Q9XUU5_CAEEL	6	2.21574	1.02216
C_01 / I_01	Q95XJ1	Q95XJ1	-0.55506	0.55506	0.0688867	4	Q95XJ1	CELE_Y69A2AR.21	Uncharacterized protein	Q95XJ1_CAEEL	3	-31.9371	0.680629
C_01 / I_01	Q23629	Q23629	-0.186631	0.186631	0.0689502	185	Q23629	ZK836.2	Probable 2-oxoglutarate dehydrogenase E1 component DHKTD1 homolog	mitochondrial	DHTK1_CAEEL	45	-12.1345
C_01 / I_01	Q09510	Q09510	0.0495132	0.0495132	0.0690691	40	Q09510	mlc-4	Myosin regulatory light chain	MLRH_CAEEL	10	3.49157	1.03492
C_01 / I_01	Q9XUS9	Q9XUS9	0.429324	0.429324	0.0692081	21	Q9XUS9	cyk-4	CYtoKinesis defect	Q9XUS9_CAEEL	12	34.6602	1.3466
C_01 / I_01	P52819	P52819	0.0620835	0.0620835	0.0692376	37	P52819	rpl-22	60S ribosomal protein L22	RL22_CAEEL	7	4.39723	1.04397
C_01 / I_01	Q7JL40	Q7JL40	-0.308599	0.308599	0.0693024	3	Q7JL40	pyk-1	Pyruvate kinase	Q7JL40_CAEEL	1	-19.2575	0.807425
C_01 / I_01	Q9XVI9	Q9XVI9	0.0604775	0.0604775	0.0693857	38	Q9XVI9	mlc-5	Myosin-2 essential light chain	MLC5_CAEEL	8	4.28109	1.04281
C_01 / I_01	O01864	O01864	0.33128	0.33128	0.0693911	35	O01864	nrd-1	NRD (Yeast Nuclear pre-mRNA Down-regulation) homolog	O01864_CAEEL	12	25.8129	1.25813
C_01 / I_01	P91207	P91207	0.418144	0.418144	0.0694445	13	P91207	grsp-4	Glycine Rich Secreted Protein	P91207_CAEEL	5	33.6207	1.33621
C_01 / I_01	Q3Y402	Q3Y402	-0.247947	0.247947	0.0695374	3	Q3Y402	C24B5.4	Uncharacterized protein	Q3Y402_CAEEL	1	-15.7906	0.842094
C_01 / I_01	P49632	P49632	-0.154965	0.154965	0.0695475	29	P49632	ubq-2	Ubiquitin-60S ribosomal protein L40	RL40_CAEEL	7	-10.1846	0.898154
C_01 / I_01	Q7YZH4	Q7YZH4	0.204964	0.204964	0.0697605	6	Q7YZH4	ttr-7	TransThyretin-Related family domain	Q7YZH4_CAEEL	3	15.2658	1.15266
C_01 / I_01	Q10923	Q10923	0.181682	0.181682	0.0698527	21	Q10923	ntl-2	NOT-Like (Yeast CCR4/NOT complex component)	Q10923_CAEEL	7	13.4205	1.13421
C_01 / I_01	Q9NAH4	Q9NAH4	-0.161027	0.161027	0.0701102	15	Q9NAH4	Y47D3A.21	Density-regulated protein homolog	DENR_CAEEL	5	-10.5612	0.894388
C_01 / I_01	O16405	O16405	-1.13356	1.13356	0.0701397	10	O16405	C36C5.5	Uncharacterized protein	O16405_CAEEL	4	-54.421	0.45579
C_01 / I_01	O18222	O18222	-0.487971	0.487971	0.0702042	9	O18222	CELE_Y57G11A.4	Uncharacterized protein	O18222_CAEEL	3	-28.6973	0.713027
C_01 / I_01	O17038	O17038	0.0241385	0.0241385	0.0702355	12	O17038	col-143	COLlagen	O17038_CAEEL	4	1.68723	1.01687
C_01 / I_01	Q18140	Q18140	0.323377	0.323377	0.0702403	17	Q18140	C25A11.2	Uncharacterized protein	Q18140_CAEEL	8	25.1256	1.25126
C_01 / I_01	O62334	O62334	0.193939	0.193939	0.0702653	162	O62334	agl-1	AGL (Amylo-1	6-GLucosidase	4-alpha-glucanotransferase) glycogen debranching enzyme	O62334_CAEEL	52
C_01 / I_01	O17726	O17726	-0.765956	0.765956	0.0703203	8	O17726	CELE_D1086.1	Uncharacterized protein	O17726_CAEEL	3	-41.1936	0.588064
C_01 / I_01	P34678	P34678	0.0203353	0.0203353	0.0704823	37	P34678	gly-3	Polypeptide N-acetylgalactosaminyltransferase 3	GALT3_CAEEL	13	1.41952	1.0142
C_01 / I_01	Q20924	Q20924	-0.026667	0.026667	0.0705191	26	Q20924	sun-1	Sun domain-containing protein 1	SUN1_CAEEL	8	-1.83144	0.981686
C_01 / I_01	O01442	O01442	-0.304107	0.304107	0.0705703	5	O01442	B0261.7	Uncharacterized protein	O01442_CAEEL	3	-19.0056	0.809944
C_01 / I_01	Q17962	Q17962	0.263676	0.263676	0.0705705	8	Q17962	C14B1.3	Uncharacterized protein	Q17962_CAEEL	4	20.0534	1.20053
C_01 / I_01	Q9N5S7	Q9N5S7	-0.309885	0.309885	0.0706392	32	Q9N5S7	CELE_F49H12.5	Uncharacterized protein	Q9N5S7_CAEEL	8	-19.3294	0.806706
C_01 / I_01	P52014	P52014	0.403265	0.403265	0.0707051	28	P52014	cyn-6	Peptidyl-prolyl cis-trans isomerase 6	CYP6_CAEEL	8	32.2497	1.3225
C_01 / I_01	O45098	O45098	1.26118	1.26118	0.0708188	3	O45098	ora-1	Onchocerca Related Antigen family	O45098_CAEEL	6	139.691	2.39691
C_01 / I_01	Q9XWJ1	Q9XWJ1	-0.495438	0.495438	0.0708774	12	Q9XWJ1	smg-9	Protein smg-9	SMG9_CAEEL	4	-29.0654	0.709346
C_01 / I_01	O44782	O44782	0.179658	0.179658	0.0709279	49	O44782	vpr-1	Major sperm protein	O44782_CAEEL	12	13.2615	1.13262
C_01 / I_01	Q9U2C3	Q9U2C3	-0.583267	0.583267	0.0709838	10	Q9U2C3	rab-35	RAB family	Q9U2C3_CAEEL	6	-33.2549	0.667451
C_01 / I_01	H2KMK6	H2KMK6	-0.00719958	0.00719958	0.0710515	80	H2KMK6	CELE_Y38E10A.22	Uncharacterized protein	H2KMK6_CAEEL	20	-0.497794	0.995022
C_01 / I_01	B3WFX4;O17583	B3WFX4;O17583	0.0319245	0.0319245	0.071085	18	B3WFX4;O17583	lin-10	Uncharacterized protein;Protein lin-10	B3WFX4_CAEEL;LIN10_CAEEL	9	2.2375	1.02238
C_01 / I_01	Q21217	Q21217	0.040588	0.040588	0.0712245	164	Q21217	gta-1	Probable 4-aminobutyrate aminotransferase	mitochondrial	GABT_CAEEL	34	2.85329
C_01 / I_01	O76686	O76686	0.418448	0.418448	0.0713227	3	O76686	CELE_M01G5.1	Uncharacterized protein	O76686_CAEEL	2	33.6489	1.33649
C_01 / I_01	Q19253	Q19253	-0.174031	0.174031	0.0715409	10	Q19253	toca-1	TOCA (Transducer Of Cdc42-dependent Actin assembly) homolog	Q19253_CAEEL	4	-11.3637	0.886363
C_01 / I_01	Q95QC2	Q95QC2	-0.116999	0.116999	0.0716096	18	Q95QC2	CELE_R02F2.9	Uncharacterized protein	Q95QC2_CAEEL	6	-7.7896	0.922104
C_01 / I_01	Q09289	Q09289	-0.0895668	0.0895668	0.0716143	88	Q09289	C56G2.7	Proteasomal ubiquitin receptor ADRM1 homolog	ADRM1_CAEEL	19	-6.01951	0.939805
C_01 / I_01	Q7Z2A9	Q7Z2A9	0.542644	0.542644	0.0718099	3	Q7Z2A9	grd-13	GRounDhog (Hedgehog-like family)	Q7Z2A9_CAEEL	1	45.664	1.45664
C_01 / I_01	P91180;Q95Q60	P91180;Q95Q60	-0.0952729	0.0952729	0.0718165	68	P91180;Q95Q60	fkb-5	Peptidyl-prolyl cis-trans isomerase	P91180_CAEEL;Q95Q60_CAEEL	15	-6.39048	0.936095
C_01 / I_01	Q95PZ1	Q95PZ1	0.154916	0.154916	0.0718365	33	Q95PZ1	CELE_Y67H2A.5	Uncharacterized protein	Q95PZ1_CAEEL	8	11.3357	1.11336
C_01 / I_01	P34441	P34441	0.307666	0.307666	0.0718372	27	P34441	emb-30	Abnormal embryogenesis protein 30	EMB30_CAEEL	17	23.7704	1.2377
C_01 / I_01	Q9GZH2	Q9GZH2	0.0901204	0.0901204	0.0718854	77	Q9GZH2	ruvb-2	RuvB-like 2	RUVB2_CAEEL	20	6.4459	1.06446
C_01 / I_01	O45106	O45106	-0.133274	0.133274	0.0719796	52	O45106	ech-5	Enoyl-CoA Hydratase	O45106_CAEEL	11	-8.824	0.91176
C_01 / I_01	Q20950	Q20950	-0.004638	0.004638	0.0720791	45	Q20950	CELE_F57F5.1	Uncharacterized protein	Q20950_CAEEL	13	-0.320965	0.99679
C_01 / I_01	Q9TYY5	Q9TYY5	-0.117781	0.117781	0.0721636	79	Q9TYY5	ugt-19	UDP-GlucuronosylTransferase	Q9TYY5_CAEEL	21	-7.83959	0.921604
C_01 / I_01	P34653	P34653	-0.262231	0.262231	0.0721994	16	P34653	panl-3	PAB-dependent poly(A)-specific ribonuclease subunit PAN3	PAN3_CAEEL	9	-16.6203	0.833797
C_01 / I_01	Q21554	Q21554	1.09192	1.09192	0.0725196	88	Q21554	ddb-1	DNA damage-binding protein 1	DDB1_CAEEL	32	113.157	2.13157
C_01 / I_01	Q9XWT5	Q9XWT5	0.307968	0.307968	0.0725239	15	Q9XWT5	CELE_Y62H9A.3	Uncharacterized protein	Q9XWT5_CAEEL	5	23.7963	1.23796
C_01 / I_01	O76722	O76722	0.324195	0.324195	0.0726456	3	O76722	nlp-47	Neuropeptide-Like Protein	O76722_CAEEL	1	25.1965	1.25197
C_01 / I_01	Q9U221	Q9U221	0.499384	0.499384	0.0727038	8	Q9U221	ung-1	Uracil-DNA glycosylase	Q9U221_CAEEL	5	41.361	1.41361
C_01 / I_01	Q19162	Q19162	-0.59545	0.59545	0.0727558	5	Q19162	rpl-11.2	Ribosomal Protein	Large subunit	Q19162_CAEEL	1	-33.8162
C_01 / I_01	Q19375	Q19375	0.354099	0.354099	0.0728856	8	Q19375	iws-1	IWS1-like protein	IWS1_CAEEL	3	27.8187	1.27819
C_01 / I_01	Q93641	Q93641	-0.0942214	0.0942214	0.07291	43	Q93641	sac-1	SAC1 PIP phosphatase (Yeast Suppressor of ACtin) homolog	Q93641_CAEEL	18	-6.32223	0.936778
C_01 / I_01	Q22649	Q22649	0.460509	0.460509	0.0729211	51	Q22649	CELE_T21C9.6	Uncharacterized protein	Q22649_CAEEL	19	37.6027	1.37603
C_01 / I_01	Q09214	Q09214	-0.165217	0.165217	0.0731316	60	Q09214	B0495.5	Uncharacterized protein B0495.5	YP65_CAEEL	24	-10.8206	0.891794
C_01 / I_01	H2L0A4;H2L0A5;H2L0A6	H2L0A4;H2L0A5;H2L0A6	-0.157231	0.157231	0.073177	64	H2L0A4;H2L0A5;H2L0A6	CELE_H14E04.2	Uncharacterized protein	H2L0A4_CAEEL;H2L0A5_CAEEL;H2L0A6_CAEEL	23	-10.3256	0.896744
C_01 / I_01	O16999	O16999	0.0704945	0.0704945	0.0731821	37	O16999	W03F9.1	Zinc finger protein ZPR1 homolog	ZPR1_CAEEL	9	5.00765	1.05008
C_01 / I_01	H2L0I3	H2L0I3	0.689574	0.689574	0.0731907	3	H2L0I3	lfi-1	Lin-5 (Five) Interacting protein	H2L0I3_CAEEL	1	61.2807	1.61281
C_01 / I_01	Q09599	Q09599	-0.133244	0.133244	0.0732488	17	Q09599	cdl-1	Histone RNA hairpin-binding protein	SLBP_CAEEL	8	-8.8221	0.911779
C_01 / I_01	P90993	P90993	-0.0478248	0.0478248	0.0733336	30	P90993	mrpl-41	39S ribosomal protein L41	mitochondrial	RM41_CAEEL	10	-3.26062
C_01 / I_01	A8WFK6	A8WFK6	-0.599705	0.599705	0.0734224	18	A8WFK6	gpx-7	Glutathione peroxidase	A8WFK6_CAEEL	6	-34.0111	0.659889
C_01 / I_01	O17616	O17616	-0.182213	0.182213	0.073449	32	O17616	C29F3.7	Uncharacterized protein	O17616_CAEEL	13	-11.865	0.88135
C_01 / I_01	O45226	O45226	0.0912157	0.0912157	0.0734649	12	O45226	rpl-29	Ribosomal Protein	Large subunit	O45226_CAEEL	1	6.52675
C_01 / I_01	Q9BKR0	Q9BKR0	-0.1189	0.1189	0.0735941	4	Q9BKR0	Y67D2.5	N-acetyltransferase 9-like protein	NAT9_CAEEL	2	-7.91102	0.92089
C_01 / I_01	Q9GRV5	Q9GRV5	0.588828	0.588828	0.0737195	5	Q9GRV5	trp-4	TRP (Transient receptor potential) channel family	Q9GRV5_CAEEL	2	50.4024	1.50402
C_01 / I_01	P34659	P34659	0.153568	0.153568	0.0737853	6	P34659	snr-5	Probable small nuclear ribonucleoprotein F	RUXF_CAEEL	1	11.2317	1.11232
C_01 / I_01	Q18709	Q18709	-0.289243	0.289243	0.0738791	6	Q18709	C49F8.3	Uncharacterized protein	Q18709_CAEEL	1	-18.1668	0.818332
C_01 / I_01	Q9TZL9	Q9TZL9	0.0750872	0.0750872	0.0740126	89	Q9TZL9	fard-1	Fatty Acyl-CoA ReDuctase	Q9TZL9_CAEEL	21	5.34247	1.05342
C_01 / I_01	D3NQ92	D3NQ92	0.893682	0.893682	0.0741205	2	D3NQ92	CELE_Y25C1A.14	Uncharacterized protein	D3NQ92_CAEEL	3	85.7912	1.85791
C_01 / I_01	Q9GYM9	Q9GYM9	-0.0236777	0.0236777	0.0741644	25	Q9GYM9	CELE_M60.2	Uncharacterized protein	Q9GYM9_CAEEL	14	-1.62782	0.983722
C_01 / I_01	O16719	O16719	1.12981	1.12981	0.0741751	3	O16719	CELE_F22E5.1	Uncharacterized protein	O16719_CAEEL	2	118.83	2.1883
C_01 / I_01	Q21633	Q21633	-0.0409035	0.0409035	0.0742083	50	Q21633	ubc-18	UBiquitin Conjugating enzyme	Q21633_CAEEL	9	-2.7954	0.972046
C_01 / I_01	Q0KHC0	Q0KHC0	-0.195698	0.195698	0.0743009	21	Q0KHC0	mdt-9	MeDiaTor	Q0KHC0_CAEEL	6	-12.685	0.87315
C_01 / I_01	E1B6Q6	E1B6Q6	1.0435	1.0435	0.0744576	3	E1B6Q6	CELE_ZK1127.13	Uncharacterized protein	E1B6Q6_CAEEL	2	106.123	2.06123
C_01 / I_01	Q18449	Q18449	0.328404	0.328404	0.0745846	4	Q18449	C34D4.4	Uncharacterized Golgi apparatus membrane protein-like protein C34D4.4	YC2L_CAEEL	2	25.5623	1.25562
C_01 / I_01	Q20199	Q20199	0.0995866	0.0995866	0.0746311	25	Q20199	CELE_F39H12.3	Uncharacterized protein	Q20199_CAEEL	7	7.14664	1.07147
C_01 / I_01	O01426	O01426	0.376523	0.376523	0.0746572	3	O01426	B0207.6	Uncharacterized protein	O01426_CAEEL	1	29.821	1.29821
C_01 / I_01	A7DT41	A7DT41	0.311892	0.311892	0.0746613	16	A7DT41	tag-296	Uncharacterized protein	A7DT41_CAEEL	5	24.1334	1.24133
C_01 / I_01	P90978;Q8MXS2	P90978;Q8MXS2	0.162869	0.162869	0.0746734	52	P90978;Q8MXS2	uaf-1	Splicing factor U2AF 65 kDa subunit;U2AF splicing factor	U2AF2_CAEEL;Q8MXS2_CAEEL	13	11.9511	1.11951
C_01 / I_01	H2L0I7;U4PBY2	H2L0I7;U4PBY2	-0.193882	0.193882	0.0746914	51	H2L0I7;U4PBY2	hum-8	Heavy chain	Unconventional Myosin;Heavy chain	Unconventional Myosin	H2L0I7_CAEEL;U4PBY2_CAEEL	21
C_01 / I_01	Q09444	Q09444	0.0899371	0.0899371	0.0747145	71	Q09444	ubh-4	Probable ubiquitin carboxyl-terminal hydrolase ubh-4	UBH4_CAEEL	20	6.43238	1.06432
C_01 / I_01	Q9UAZ2	Q9UAZ2	-1.91715	1.91715	0.074775	5	Q9UAZ2	CELE_Y49G5A.1	Uncharacterized protein	Q9UAZ2_CAEEL	4	-73.5223	0.264777
C_01 / I_01	Q69YZ0;Q69YZ1;Q9U2K1	Q69YZ0;Q69YZ1;Q9U2K1	0.163819	0.163819	0.0748009	17	Q69YZ0;Q69YZ1;Q9U2K1	pqn-83	Prion-like-(Q/N-rich)-domain-bearing protein	Q69YZ0_CAEEL;Q69YZ1_CAEEL;Q9U2K1_CAEEL	4	12.0249	1.12025
C_01 / I_01	Q9N3Q8	Q9N3Q8	0.213825	0.213825	0.0749211	25	Q9N3Q8	daf-25	Dauer abnormal formation protein 25	DAF25_CAEEL	10	15.9759	1.15976
C_01 / I_01	G5EE67	G5EE67	-0.277723	0.277723	0.0749785	30	G5EE67	skr-3	SKR-3	G5EE67_CAEEL	8	-17.5108	0.824892
C_01 / I_01	G5EC10	G5EC10	-0.00637692	0.00637692	0.0749787	40	G5EC10	lec-9	Galectin	G5EC10_CAEEL	8	-0.441039	0.99559
C_01 / I_01	Q95008	Q95008	0.0245457	0.0245457	0.0751279	124	Q95008	pas-5	Proteasome subunit alpha type-5	PSA5_CAEEL	21	1.71593	1.01716
C_01 / I_01	O17666	O17666	0.114606	0.114606	0.0751584	26	O17666	aspm-1	Uncharacterized protein	O17666_CAEEL	12	8.26795	1.08268
C_01 / I_01	Q9GYI2	Q9GYI2	-0.264913	0.264913	0.0751782	13	Q9GYI2	mrps-21	Mitochondrial Ribosomal Protein	Small	Q9GYI2_CAEEL	4	-16.7751
C_01 / I_01	P34304	P34304	0.395479	0.395479	0.0751801	29	P34304	C06E1.9	Uncharacterized protein C06E1.9	YKQ9_CAEEL	15	31.538	1.31538
C_01 / I_01	Q7JMA9	Q7JMA9	-0.0901623	0.0901623	0.075432	47	Q7JMA9	spr-2	Suppressor of PResenilin defect	Q7JMA9_CAEEL	12	-6.0583	0.939417
C_01 / I_01	Q6A586	Q6A586	-0.796781	0.796781	0.0754457	14	Q6A586	CELE_D1069.3	Uncharacterized protein	Q6A586_CAEEL	7	-42.4368	0.575632
C_01 / I_01	O17687	O17687	0.171457	0.171457	0.0755945	125	O17687	nasp-2	NASP (Human Nuclear Autoantigenic Sperm Protein) homolog	O17687_CAEEL	25	12.6195	1.12619
C_01 / I_01	P91270	P91270	-0.155403	0.155403	0.0756686	14	P91270	CELE_F25B4.7	Uncharacterized protein	P91270_CAEEL	4	-10.2118	0.897882
C_01 / I_01	G4SRS5	G4SRS5	-0.209653	0.209653	0.0756846	76	G4SRS5	abtm-1	ABC Transporter	Mitochondrial	G4SRS5_CAEEL	22	-13.5255
C_01 / I_01	O76577	O76577	0.104514	0.104514	0.0757376	71	O76577	rpn-11	26S proteasome non-ATPase regulatory subunit 14	PSDE_CAEEL	11	7.5132	1.07513
C_01 / I_01	O44871	O44871	0.101744	0.101744	0.0758544	24	O44871	clec-150	C-type LECtin	O44871_CAEEL	5	7.30701	1.07307
C_01 / I_01	Q09489	Q09489	-0.164289	0.164289	0.0759288	24	Q09489	C32D5.8	Uncharacterized protein	Q09489_CAEEL	5	-10.7632	0.892368
C_01 / I_01	O45934	O45934	0.124469	0.124469	0.0759858	173	O45934	CELE_Y43F4B.5	Uncharacterized protein	O45934_CAEEL	39	9.01063	1.09011
C_01 / I_01	M1ZJ62	M1ZJ62	-2.00444	2.00444	0.0761488	9	M1ZJ62	pud-4	Protein Up-regulated in Daf-2(Gf)	M1ZJ62_CAEEL	8	-75.0769	0.249231
C_01 / I_01	Q19891	Q19891	-0.199223	0.199223	0.0761793	33	Q19891	CELE_F28H7.3	Uncharacterized protein	Q19891_CAEEL	11	-12.898	0.87102
C_01 / I_01	Q22751	Q22751	-0.153263	0.153263	0.0761805	14	Q22751	dnj-23	DNaJ domain (Prokaryotic heat shock protein)	Q22751_CAEEL	6	-10.0786	0.899214
C_01 / I_01	Q21962	Q21962	-0.380719	0.380719	0.0762149	207	Q21962	CELE_R12C12.1	Uncharacterized protein	Q21962_CAEEL	41	-23.1945	0.768055
C_01 / I_01	O17892	O17892	0.0787324	0.0787324	0.0762857	117	O17892	CELE_F55B11.1	Uncharacterized protein	O17892_CAEEL	38	5.60897	1.05609
C_01 / I_01	Q21000	Q21000	-0.124958	0.124958	0.0763026	227	Q21000	myo-5	MYOsin heavy chain structural genes	Q21000_CAEEL	73	-8.2969	0.917031
C_01 / I_01	O76672	O76672	-0.553412	0.553412	0.0763373	11	O76672	CELE_H34I24.2	Uncharacterized protein	O76672_CAEEL	3	-31.8593	0.681407
C_01 / I_01	Q9U2A8	Q9U2A8	0.106771	0.106771	0.076415	16	Q9U2A8	rpl-43	60S ribosomal protein L37a	RL37A_CAEEL	4	7.68156	1.07682
C_01 / I_01	M1ZJY1;Q03563	M1ZJY1;Q03563	0.0678749	0.0678749	0.0767307	49	M1ZJY1;Q03563	spk-1	SR Protein Kinase;Serine/threonine-protein kinase spk-1	M1ZJY1_CAEEL;SPK1_CAEEL	14	4.81716	1.04817
C_01 / I_01	G5EDE4	G5EDE4	-0.053496	0.053496	0.0767747	38	G5EDE4	CELE_W08E3.2	Uncharacterized protein	G5EDE4_CAEEL	14	-3.64015	0.963598
C_01 / I_01	Q9U1X9	Q9U1X9	0.151645	0.151645	0.0768302	40	Q9U1X9	rla-2	Ribosomal protein	Large subunit	Acidic (P1)	Q9U1X9_CAEEL	8
C_01 / I_01	E3CTH5;Q5DTE8;Q86MP3;Q9XX21	E3CTH5;Q5DTE8;Q86MP3;Q9XX21	-1.15608	1.15608	0.0768701	6	E3CTH5;Q5DTE8;Q86MP3;Q9XX21	epg-6	Ectopic P Granules	E3CTH5_CAEEL;Q5DTE8_CAEEL;Q86MP3_CAEEL;Q9XX21_CAEEL	2	-55.127	0.44873
C_01 / I_01	O45754	O45754	-0.604779	0.604779	0.0768907	4	O45754	CELE_T05E12.6	Uncharacterized protein	O45754_CAEEL	2	-34.2428	0.657572
C_01 / I_01	P41996	P41996	0.0468027	0.0468027	0.0769676	13	P41996	cpg-2	Chondroitin proteoglycan-2	CPG2_CAEEL	5	3.29731	1.03297
C_01 / I_01	Q9XTU3	Q9XTU3	0.791192	0.791192	0.0772183	19	Q9XTU3	CELE_Y49E10.18	Uncharacterized protein	Q9XTU3_CAEEL	7	73.0504	1.7305
C_01 / I_01	A5Z2U7	A5Z2U7	-2.15992	2.15992	0.0772223	10	A5Z2U7	CELE_F17B5.8	Uncharacterized protein	A5Z2U7_CAEEL	4	-77.6232	0.223768
C_01 / I_01	Q20840	Q20840	0.449512	0.449512	0.0772261	14	Q20840	drd-5	Dietary restriction down regulated	Q20840_CAEEL	4	36.5579	1.36558
C_01 / I_01	Q9XUS6	Q9XUS6	-0.00774981	0.00774981	0.0772301	129	Q9XUS6	CELE_K08E3.5	Uncharacterized protein	Q9XUS6_CAEEL	25	-0.535736	0.994643
C_01 / I_01	Q8MYM9	Q8MYM9	-0.230772	0.230772	0.0773919	17	Q8MYM9	Y39B6A.34	APOPT family protein Y39B6A.34	mitochondrial	APOP1_CAEEL	5	-14.7821
C_01 / I_01	P91494	P91494	0.727396	0.727396	0.077667	54	P91494	CELE_T23H2.3	Uncharacterized protein	P91494_CAEEL	23	65.5648	1.65565
C_01 / I_01	Q09603	Q09603	-0.189932	0.189932	0.0776708	71	Q09603	ech-4	Enoyl-CoA Hydratase	Q09603_CAEEL	12	-12.3353	0.876647
C_01 / I_01	Q21735	Q21735	0.109973	0.109973	0.0776982	38	Q21735	ran-4	Probable nuclear transport factor 2	NTF2_CAEEL	8	7.92082	1.07921
C_01 / I_01	A9QY28	A9QY28	2.59267	2.59267	0.0777272	3	A9QY28	CELE_F55B12.10	Uncharacterized protein	A9QY28_CAEEL	2	503.214	6.03214
C_01 / I_01	O44480	O44480	-0.0128576	0.0128576	0.0777524	67	O44480	rpl-20	60S ribosomal protein L18a	RL18A_CAEEL	14	-0.887263	0.991127
C_01 / I_01	Q93568	Q93568	0.00371907	0.00371907	0.0779714	23	Q93568	CELE_F25H2.4	Uncharacterized protein	Q93568_CAEEL	6	0.258119	1.00258
C_01 / I_01	Q9XUP2	Q9XUP2	0.563757	0.563757	0.0779879	7	Q9XUP2	CELE_T16G1.6	Uncharacterized protein	Q9XUP2_CAEEL	7	47.8114	1.47811
C_01 / I_01	Q21832	Q21832	-0.0483491	0.0483491	0.0779961	28	Q21832	rnp-4	RNA-binding protein 8A	Q21832_CAEEL	7	-3.29577	0.967042
C_01 / I_01	G5EGA7	G5EGA7	-0.0783015	0.0783015	0.0780406	20	G5EGA7	ras-2	GTP binding protein	G5EGA7_CAEEL	9	-5.28279	0.947172
C_01 / I_01	Q95ZW2	Q95ZW2	-0.129779	0.129779	0.0780778	45	Q95ZW2	CELE_F08F8.7	Ribulose-phosphate 3-epimerase	Q95ZW2_CAEEL	9	-8.60288	0.913971
C_01 / I_01	O01882	O01882	-0.0850019	0.0850019	0.0781898	46	O01882	acl-14	ACyLtransferase-like	O01882_CAEEL	15	-5.72167	0.942783
C_01 / I_01	H2KYQ2;H2KYQ3;Q17921	H2KYQ2;H2KYQ3;Q17921	-0.259351	0.259351	0.0781959	35	H2KYQ2;H2KYQ3;Q17921	C12D12.1	Uncharacterized protein	H2KYQ2_CAEEL;H2KYQ3_CAEEL;Q17921_CAEEL	9	-16.4537	0.835463
C_01 / I_01	G5EDE7	G5EDE7	0.0566114	0.0566114	0.0782889	44	G5EDE7	tpxl-1	TPX2 (Targeting Protein for Xenopus Klp2)-Like	G5EDE7_CAEEL	17	4.00201	1.04002
C_01 / I_01	Q9N4M0	Q9N4M0	-0.168397	0.168397	0.0783321	16	Q9N4M0	pdp-1	Pyruvate Dehydrogenase Phosphatase homolog	Q9N4M0_CAEEL	8	-11.0169	0.889831
C_01 / I_01	P50140	P50140	0.0463221	0.0463221	0.0783341	301	P50140	hsp-60	Chaperonin homolog Hsp-60	mitochondrial	CH60_CAEEL	45	3.26291
C_01 / I_01	Q23083	Q23083	-0.143621	0.143621	0.0783717	11	Q23083	CELE_ZC8.6	Uncharacterized protein	Q23083_CAEEL	6	-9.4756	0.905244
C_01 / I_01	Q9NA76	Q9NA76	0.890339	0.890339	0.0784411	7	Q9NA76	parn-2	PARN (Poly(A)-specific RiboNuclease) homolog	Q9NA76_CAEEL	3	85.3611	1.85361
C_01 / I_01	Q9XU67	Q9XU67	0.316501	0.316501	0.0784711	65	Q9XU67	rbd-1	RBD (RNA binding domain) protein	Q9XU67_CAEEL	24	24.5306	1.24531
C_01 / I_01	Q18921	Q18921	0.0524611	0.0524611	0.0786636	52	Q18921	snap-1	SNAP (Soluble NSF Attachment Protein) homolog	Q18921_CAEEL	14	3.70325	1.03703
C_01 / I_01	O76677	O76677	-0.433829	0.433829	0.0786867	20	O76677	C04E12.4	Uncharacterized protein	O76677_CAEEL	11	-25.9706	0.740294
C_01 / I_01	O17005	O17005	0.210086	0.210086	0.0787193	30	O17005	mrpl-4	Mitochondrial Ribosomal Protein	Large	O17005_CAEEL	9	15.6757
C_01 / I_01	Q19727	Q19727	0.316246	0.316246	0.0787602	21	Q19727	prpf-4	Vertebrate Pre-mRNA Processing Factor	Q19727_CAEEL	11	24.5086	1.24509
C_01 / I_01	Q22065	Q22065	-0.0657164	0.0657164	0.0787851	10	Q22065	CELE_T01C8.2	Uncharacterized protein	Q22065_CAEEL	3	-4.45293	0.955471
C_01 / I_01	P52652	P52652	0.0678723	0.0678723	0.0791061	25	P52652	T24H10.1	Putative transcription elongation factor S-II	TFS2_CAEEL	8	4.81697	1.04817
C_01 / I_01	D3KFX0	D3KFX0	-0.150853	0.150853	0.0791644	4	D3KFX0	CELE_Y65A5A.2	Uncharacterized protein	D3KFX0_CAEEL	2	-9.9282	0.900718
C_01 / I_01	Q9NAB3	Q9NAB3	0.0659913	0.0659913	0.0792517	53	Q9NAB3	gst-27	Glutathione S-Transferase	Q9NAB3_CAEEL	11	4.68039	1.0468
C_01 / I_01	Q23084	Q23084	0.0950402	0.0950402	0.0792577	12	Q23084	set-30	SET (Trithorax/polycomb) domain containing	Q23084_CAEEL	5	6.80952	1.0681
C_01 / I_01	Q9N3T3	Q9N3T3	-0.232185	0.232185	0.079467	6	Q9N3T3	CELE_Y47G6A.9	Uncharacterized protein	Q9N3T3_CAEEL	2	-14.8655	0.851345
C_01 / I_01	Q18020	Q18020	0.135833	0.135833	0.079516	23	Q18020	asp-10	ASpartyl Protease	Q18020_CAEEL	5	9.87269	1.09873
C_01 / I_01	Q9XU81	Q9XU81	0.137976	0.137976	0.0797339	18	Q9XU81	trpp-6	TRansport Protein Particle	Q9XU81_CAEEL	6	10.036	1.10036
C_01 / I_01	Q20033	Q20033	-0.168299	0.168299	0.0802266	15	Q20033	CELE_F35D11.5	Uncharacterized protein	Q20033_CAEEL	2	-11.0109	0.889891
C_01 / I_01	E5QCF6;E5QCF8;P34558	E5QCF6;E5QCF8;P34558	-0.187972	0.187972	0.08046	21	E5QCF6;E5QCF8;P34558	CELE_T05G5.5;CELE_T05G5.5;T05G5.5	Dephospho-CoA kinase 1;Dephospho-CoA kinase 2;Uncharacterized protein T05G5.5	E5QCF6_CAEEL;E5QCF8_CAEEL;YNP5_CAEEL	9	-12.2161	0.877839
C_01 / I_01	G5EDI8	G5EDI8	-0.247553	0.247553	0.0804716	20	G5EDI8	drh-1	Dicer Related Helicase	G5EDI8_CAEEL	9	-15.7676	0.842324
C_01 / I_01	O45628	O45628	-0.612129	0.612129	0.0804788	8	O45628	CELE_H40L08.1	Uncharacterized protein	O45628_CAEEL	4	-34.5769	0.654231
C_01 / I_01	Q93242	Q93242	0.114847	0.114847	0.0805445	49	Q93242	ugt-23	UDP-glucuronosyltransferase	Q93242_CAEEL	18	8.28602	1.08286
C_01 / I_01	P34334	P34334	0.0648871	0.0648871	0.0806112	55	P34334	rpl-21	60S ribosomal protein L21	RL21_CAEEL	11	4.60031	1.046
C_01 / I_01	Q9TZN1	Q9TZN1	-0.144209	0.144209	0.0806409	6	Q9TZN1	arch-1	Protein archease-like	ARCH_CAEEL	3	-9.51244	0.904876
C_01 / I_01	Q9XUR4	Q9XUR4	0.379182	0.379182	0.08107	50	Q9XUR4	CELE_T05F1.2	Uncharacterized protein	Q9XUR4_CAEEL	18	30.0604	1.3006
C_01 / I_01	O62183	O62183	0.10474	0.10474	0.0812653	36	O62183	aly-2	Ref/ALY RNA export adaptor family	O62183_CAEEL	8	7.53007	1.0753
C_01 / I_01	Q18607	Q18607	-0.0566444	0.0566444	0.0812671	48	Q18607	chil-10	CHItinase-Like	Q18607_CAEEL	12	-3.85021	0.961498
C_01 / I_01	H2L0K4;Q8WTM0	H2L0K4;Q8WTM0	0.113979	0.113979	0.0813471	28	H2L0K4;Q8WTM0	CELE_Y45G5AL.1	Uncharacterized protein	H2L0K4_CAEEL;Q8WTM0_CAEEL	7	8.22088	1.08221
C_01 / I_01	P49180	P49180	0.148048	0.148048	0.0814389	63	P49180	rpl-33	60S ribosomal protein L35a	RL35A_CAEEL	13	10.8069	1.10807
C_01 / I_01	G5EE66	G5EE66	1.37704	1.37704	0.0814808	20	G5EE66	cogc-1	COGC-1	G5EE66_CAEEL	8	159.735	2.59735
C_01 / I_01	Q19102	Q19102	0.0873479	0.0873479	0.0815268	81	Q19102	ard-1	Alcohol/Ribitol Dehydrogenase family	Q19102_CAEEL	12	6.24154	1.06242
C_01 / I_01	O17772	O17772	0.525524	0.525524	0.0817266	50	O17772	pes-7	Patterned Expression Site	O17772_CAEEL	24	43.9457	1.43946
C_01 / I_01	O61874	O61874	-0.122642	0.122642	0.0818469	52	O61874	dod-19	Downstream Of DAF-16 (Regulated by DAF-16)	O61874_CAEEL	10	-8.14962	0.918504
C_01 / I_01	B1Q254	B1Q254	-0.0771056	0.0771056	0.0819137	94	B1Q254	C14H10.3	Uncharacterized protein	B1Q254_CAEEL	29	-5.20424	0.947958
C_01 / I_01	Q7YWX7	Q7YWX7	-0.653271	0.653271	0.0819261	16	Q7YWX7	mig-14	Protein wntless homolog	WLS_CAEEL	5	-36.4163	0.635837
C_01 / I_01	Q9U267	Q9U267	0.0293334	0.0293334	0.0819877	30	Q9U267	CELE_Y51A2D.7	Uncharacterized protein	Q9U267_CAEEL	11	2.05405	1.02054
C_01 / I_01	Q9GRZ1	Q9GRZ1	0.0428875	0.0428875	0.0821057	41	Q9GRZ1	ebp-1	Microtubule End Binding Protein	Q9GRZ1_CAEEL	12	3.01736	1.03017
C_01 / I_01	Q8STE5;V5Z1T2	Q8STE5;V5Z1T2	-0.0464573	0.0464573	0.0821057	9	Q8STE5;V5Z1T2	ced-12	Cell death abnormality protein 12;Uncharacterized protein	CED12_CAEEL;V5Z1T2_CAEEL	3	-3.16888	0.968311	regulation of molecular function	left/right axis specification	positive regulation of engulfment of apoptotic cell	apoptotic process involved in development	positive regulation of distal tip cell migration;
C_01 / I_01	Q9XW63	Q9XW63	-0.085829	0.085829	0.0822684	20	Q9XW63	CELE_Y75B8A.24	Uncharacterized protein	Q9XW63_CAEEL	13	-5.77571	0.942243
C_01 / I_01	G5EFJ8	G5EFJ8	0.237708	0.237708	0.0823272	31	G5EFJ8	pcp-2	Prolyl Carboxy Peptidase like	G5EFJ8_CAEEL	9	17.9118	1.17912
C_01 / I_01	A0A061ACH4;A0A061ACK7;A0A061ADS3;A0A061AKN1;Q95Q10;Q9U1W6;Q9U1W7	A0A061ACH4;A0A061ACK7;A0A061ADS3;A0A061AKN1;Q95Q10;Q9U1W6;Q9U1W7	0.288245	0.288245	0.082332	15	A0A061ACH4;A0A061ACK7;A0A061ADS3;A0A061AKN1;Q95Q10;Q9U1W6;Q9U1W7	CELE_Y62E10A.13	Uncharacterized protein	A0A061ACH4_CAEEL;A0A061ACK7_CAEEL;A0A061ADS3_CAEEL;A0A061AKN1_CAEEL;Q95Q10_CAEEL;Q9U1W6_CAEEL;Q9U1W7_CAEEL	8	22.1154	1.22115
C_01 / I_01	Q9XWK3	Q9XWK3	0.0577206	0.0577206	0.082332	56	Q9XWK3	npp-4	Nuclear Pore complex Protein	Q9XWK3_CAEEL	13	4.082	1.04082
C_01 / I_01	Q18822	Q18822	0.445556	0.445556	0.0824972	68	Q18822	alh-10	ALdehyde deHydrogenase	Q18822_CAEEL	17	36.1839	1.36184
C_01 / I_01	P24888	P24888	-0.42882	0.42882	0.0825279	12	P24888	atp6	ATP synthase subunit a	ATP6_CAEEL	3	-25.7131	0.742869
C_01 / I_01	O16580	O16580	-0.542475	0.542475	0.0825963	16	O16580	gba-1	Putative glucosylceramidase 1	GLCM1_CAEEL	11	-31.3408	0.686592
C_01 / I_01	Q93841	Q93841	-0.234807	0.234807	0.0827784	31	Q93841	acl-1	Putative 1-acyl-sn-glycerol-3-phosphate acyltransferase acl-1	PLC1_CAEEL	8	-15.0201	0.849799
C_01 / I_01	B3CKG1	B3CKG1	0.0427441	0.0427441	0.0827828	7	B3CKG1	urm-1	Ubiquitin-related modifier 1 homolog	URM1_CAEEL	2	3.00713	1.03007
C_01 / I_01	O45431	O45431	0.23089	0.23089	0.0828037	5	O45431	CELE_F32B6.3	Uncharacterized protein	O45431_CAEEL	3	17.3559	1.17356
C_01 / I_01	Q9XVR5	Q9XVR5	-0.054733	0.054733	0.0828456	8	Q9XVR5	C30H6.9	Uncharacterized protein	Q9XVR5_CAEEL	3	-3.72274	0.962773
C_01 / I_01	C1P648;Q20833	C1P648;Q20833	-0.21349	0.21349	0.0829607	5	C1P648;Q20833	CELE_F55D12.2	Uncharacterized protein	C1P648_CAEEL;Q20833_CAEEL	2	-13.7552	0.862448
C_01 / I_01	Q2HQL8	Q2HQL8	-0.17809	0.17809	0.0829848	14	Q2HQL8	CELE_Y43F8B.1	Uncharacterized protein	Q2HQL8_CAEEL	2	-11.6128	0.883872
C_01 / I_01	Q9N5X8	Q9N5X8	0.314425	0.314425	0.083217	17	Q9N5X8	C15F1.1	Uncharacterized protein	Q9N5X8_CAEEL	5	24.3516	1.24352
C_01 / I_01	Q19864	Q19864	0.082964	0.082964	0.0832486	22	Q19864	cpf-1	Cleavage and Polyadenylation Factor	Q19864_CAEEL	6	5.91919	1.05919
C_01 / I_01	Q20012	Q20012	0.265114	0.265114	0.0833136	24	Q20012	dhs-20	DeHydrogenases	Short chain	Q20012_CAEEL	11	20.1731
C_01 / I_01	Q10949	Q10949	-0.2492	0.2492	0.0834601	20	Q10949	psd-1	Phosphatidylserine decarboxylase proenzyme	mitochondrial	PISD_CAEEL	7	-15.8637
C_01 / I_01	Q93544	Q93544	-0.140302	0.140302	0.0834637	14	Q93544	CELE_F20G2.1	Uncharacterized protein	Q93544_CAEEL	6	-9.26707	0.907329
C_01 / I_01	O44454	O44454	0.887433	0.887433	0.08356	6	O44454	srz-60	Serpentine Receptor	class Z	O44454_CAEEL	2	84.9882
C_01 / I_01	Q95XT5	Q95XT5	0.0316104	0.0316104	0.0838244	36	Q95XT5	trap-1	TRanslocon-Associated Protein	Q95XT5_CAEEL	7	2.21524	1.02215
C_01 / I_01	H2L0M1	H2L0M1	0.0233859	0.0233859	0.0838438	8	H2L0M1	CELE_W09B6.4	Uncharacterized protein	H2L0M1_CAEEL	3	1.63419	1.01634
C_01 / I_01	Q7Z116	Q7Z116	0.62447	0.62447	0.0841716	6	Q7Z116	B0261.8	Uncharacterized protein	Q7Z116_CAEEL	2	54.1644	1.54164
C_01 / I_01	Q21817	Q21817	-0.0454689	0.0454689	0.0842561	14	Q21817	CELE_R07E4.3	Uncharacterized protein	Q21817_CAEEL	5	-3.10252	0.968975
C_01 / I_01	P91482	P91482	-0.159046	0.159046	0.0842714	30	P91482	CELE_T20F5.6	Uncharacterized protein	P91482_CAEEL	15	-10.4383	0.895617
C_01 / I_01	P83386;P83387;Q5R3Y2	P83386;P83387;Q5R3Y2	-0.26643	0.26643	0.0843225	3	P83386;P83387;Q5R3Y2	CELE_F28H1.4;CELE_F47B3.3;CELE_F28H1.4	Uncharacterized protein	P83386_CAEEL;P83387_CAEEL;Q5R3Y2_CAEEL	1	-16.8626	0.831374
C_01 / I_01	G5EC86	G5EC86	0.0487475	0.0487475	0.0845611	27	G5EC86	oma-1	Uncharacterized protein	G5EC86_CAEEL	11	3.43666	1.03437	establishment of chromosome localization	negative regulation of ovulation	positive regulation of oocyte development	endodermal digestive tract morphogenesis	3'-UTR-mediated mRNA destabilization	protein localization to chromatin	positive regulation of oocyte maturation	regulation of endodermal cell differentiation	negative regulation of meiotic cell cycle process involved in oocyte maturation	positive regulation of meiotic cell cycle process involved in oocyte maturation	Requires Ontology
C_01 / I_01	Q23205	Q23205	-0.278697	0.278697	0.0846001	27	Q23205	tag-267	Uncharacterized protein	Q23205_CAEEL	9	-17.5665	0.824335
C_01 / I_01	Q95NU5	Q95NU5	0.102728	0.102728	0.0847272	41	Q95NU5	ooc-5	Torsin-like protein	TORS_CAEEL	12	7.38019	1.0738
C_01 / I_01	O02323	O02323	-0.293832	0.293832	0.084826	22	O02323	lbp-7	Fatty acid-binding protein homolog 7	FABP7_CAEEL	7	-18.4268	0.815732
C_01 / I_01	O44510	O44510	1.23145	1.23145	0.0849293	11	O44510	moc-3	Adenylyltransferase and sulfurtransferase MOCS3	MOCS3_CAEEL	4	134.804	2.34804
C_01 / I_01	A9D0C6	A9D0C6	-0.106896	0.106896	0.0849639	24	A9D0C6	CELE_T02H6.1	Uncharacterized protein	A9D0C6_CAEEL	8	-7.14164	0.928584
C_01 / I_01	O17839	O17839	-0.0771144	0.0771144	0.0850881	15	O17839	mrpl-54	Mitochondrial Ribosomal Protein	Large	O17839_CAEEL	5	-5.20482
C_01 / I_01	Q8I4G3	Q8I4G3	-0.152675	0.152675	0.0851262	15	Q8I4G3	CELE_T03F7.7	Uncharacterized protein	Q8I4G3_CAEEL	9	-10.0419	0.899581
C_01 / I_01	Q9NA74	Q9NA74	0.0770334	0.0770334	0.0851678	59	Q9NA74	CELE_Y57A10A.26	Uncharacterized protein	Q9NA74_CAEEL	15	5.48467	1.05485
C_01 / I_01	Q17828	Q17828	-0.307681	0.307681	0.0853915	22	Q17828	C08F8.2	ATP-dependent RNA helicase SUV3 homolog	mitochondrial	SUV3_CAEEL	10	-19.2061
C_01 / I_01	Q95ZJ9	Q95ZJ9	0.0181942	0.0181942	0.0854359	23	Q95ZJ9	CELE_Y10G11A.1	5'-nucleotidase	Q95ZJ9_CAEEL	6	1.26911	1.01269
C_01 / I_01	A4UVK2	A4UVK2	-0.494023	0.494023	0.0856942	12	A4UVK2	C44C10.9	Uncharacterized protein	A4UVK2_CAEEL	6	-28.9957	0.710043
C_01 / I_01	G5EF58	G5EF58	-0.164486	0.164486	0.0856942	10	G5EF58	ipla-7	Intracelllar PhosphoLipase A family	G5EF58_CAEEL	5	-10.7754	0.892246
C_01 / I_01	Q95QR5	Q95QR5	-0.140045	0.140045	0.0857071	22	Q95QR5	C44B7.2	Uncharacterized protein	Q95QR5_CAEEL	9	-9.2509	0.907491
C_01 / I_01	Q18025	Q18025	0.506385	0.506385	0.0857209	14	Q18025	C15H9.4	Uncharacterized protein	Q18025_CAEEL	9	42.0487	1.42049
C_01 / I_01	O45818	O45818	-0.193022	0.193022	0.0857524	6	O45818	dkf-2	Serine/threonine-protein kinase dkf-2	DKF2_CAEEL	5	-12.5229	0.874771
C_01 / I_01	G5ECL2;G5EEJ9	G5ECL2;G5EEJ9	0.165702	0.165702	0.0858367	11	G5ECL2;G5EEJ9	unc-26	Synaptojanin UNC-26A;Synaptojanin UNC-26B	G5ECL2_CAEEL;G5EEJ9_CAEEL	5	12.1712	1.12171	synaptic vesicle transport;
C_01 / I_01	Q9N598	Q9N598	-0.077723	0.077723	0.0859342	3	Q9N598	Y110A7A.11	Vesicle transport protein USE1	USE1_CAEEL	1	-5.2448	0.947552
C_01 / I_01	Q9NCE1	Q9NCE1	-0.117322	0.117322	0.0859862	4	Q9NCE1	mboa-2	O-acyltransferase	Q9NCE1_CAEEL	2	-7.81029	0.921897
C_01 / I_01	Q95XL8;Q95XL9	Q95XL8;Q95XL9	0.190807	0.190807	0.0861883	17	Q95XL8;Q95XL9	chaf-2	CHromatin Assembly Factor	Q95XL8_CAEEL;Q95XL9_CAEEL	6	14.1402	1.1414
C_01 / I_01	G5ECH3;Q95PJ6	G5ECH3;Q95PJ6	0.304182	0.304182	0.086212	3	G5ECH3;Q95PJ6	avr-15	Uncharacterized protein	G5ECH3_CAEEL;Q95PJ6_CAEEL	1	23.4719	1.23472
C_01 / I_01	Q20644	Q20644	0.117381	0.117381	0.0862524	33	Q20644	CELE_F52B5.3	Uncharacterized protein	Q20644_CAEEL	15	8.47635	1.08476
C_01 / I_01	G5ECM6	G5ECM6	-0.297195	0.297195	0.0862932	169	G5ECM6	tufm-1	Elongation factor Tu homologue	G5ECM6_CAEEL	30	-18.6167	0.813833
C_01 / I_01	Q9TYJ8	Q9TYJ8	-0.0948985	0.0948985	0.0863302	8	Q9TYJ8	mrpl-55	Mitochondrial Ribosomal Protein	Large	Q9TYJ8_CAEEL	3	-6.36619
C_01 / I_01	P34325	P34325	-0.0760665	0.0760665	0.0863907	21	P34325	cyk-7	Cytokinesis defective protein 7	CYK7_CAEEL	6	-5.13594	0.948641
C_01 / I_01	G5EC64;I2HAG6;I2HAI6	G5EC64;I2HAG6;I2HAI6	-0.36316	0.36316	0.0864892	6	G5EC64;I2HAG6;I2HAI6	nrfl-1	NHERF (Mammalian Na/H Exchange Regulatory Factor) Like	G5EC64_CAEEL;I2HAG6_CAEEL;I2HAI6_CAEEL	1	-22.254	0.77746
C_01 / I_01	Q20724	Q20724	0.0751674	0.0751674	0.0865175	6	Q20724	CELE_F53F4.13	Uncharacterized protein	Q20724_CAEEL	2	5.34833	1.05348
C_01 / I_01	P91913	P91913	0.0687655	0.0687655	0.0868257	26	P91913	rla-1	60S acidic ribosomal protein P1	RLA1_CAEEL	5	4.88189	1.04882
C_01 / I_01	Q9UAW2	Q9UAW2	0.31203	0.31203	0.0869436	41	Q9UAW2	CELE_DC2.5	Uncharacterized protein	Q9UAW2_CAEEL	15	24.1453	1.24145
C_01 / I_01	Q9NEU5	Q9NEU5	0.0871886	0.0871886	0.0870256	53	Q9NEU5	Y39B6A.33	Uncharacterized protein Y39B6A.33	GSCR2_CAEEL	15	6.2298	1.0623
C_01 / I_01	C7IVR4	C7IVR4	0.877177	0.877177	0.0870748	8	C7IVR4	pqn-41	Polyglutamine-repeat protein pqn-41	PQN41_CAEEL	3	83.6777	1.83678
C_01 / I_01	Q9U3F4	Q9U3F4	0.308501	0.308501	0.0871946	6	Q9U3F4	zyx-1	Zyxin	ZYX_CAEEL	3	23.842	1.23842
C_01 / I_01	Q17632	Q17632	-0.06149	0.06149	0.0872812	64	Q17632	dis-3	Probable exosome complex exonuclease RRP44	RRP44_CAEEL	20	-4.17261	0.958274
C_01 / I_01	Q20202	Q20202	0.485103	0.485103	0.0875515	3	Q20202	CELE_F40E10.5	Uncharacterized protein	Q20202_CAEEL	2	39.9686	1.39969
C_01 / I_01	Q9U3B7	Q9U3B7	-0.247626	0.247626	0.0877066	21	Q9U3B7	hsb-1	Heat Shock factor Binding protein	Q9U3B7_CAEEL	5	-15.7719	0.842281
C_01 / I_01	P39745	P39745	-0.0656021	0.0656021	0.0877211	38	P39745	mpk-1	Mitogen-activated protein kinase mpk-1	MPK1_CAEEL	12	-4.44536	0.955546
C_01 / I_01	Q18014	Q18014	0.210971	0.210971	0.0877624	19	Q18014	C15C7.7	GDP-fucose protein O-fucosyltransferase 1	OFUT1_CAEEL	7	15.7467	1.15747
C_01 / I_01	O45865	O45865	0.088814	0.088814	0.0879121	166	O45865	ant-1.1	Adenine Nucleotide Translocator	O45865_CAEEL	27	6.34956	1.0635
C_01 / I_01	Q9UAV3	Q9UAV3	1.36166	1.36166	0.087991	8	Q9UAV3	ubh-1	Ubiquitin carboxyl-terminal hydrolase	Q9UAV3_CAEEL	4	156.981	2.56981
C_01 / I_01	Q9TZ65	Q9TZ65	0.123873	0.123873	0.088267	104	Q9TZ65	CELE_F56F11.4	Uncharacterized protein	Q9TZ65_CAEEL	22	8.9656	1.08966
C_01 / I_01	A5JYS8;Q19789	A5JYS8;Q19789	-0.109551	0.109551	0.0885717	12	A5JYS8;Q19789	CELE_F25H8.1	Uncharacterized protein	A5JYS8_CAEEL;Q19789_CAEEL	5	-7.31234	0.926877
C_01 / I_01	G1K0V8;P34563	G1K0V8;P34563	0.0133505	0.0133505	0.0886102	65	G1K0V8;P34563	iff-1	Eukaryotic translation initiation factor 5A;Eukaryotic translation initiation factor 5A-1	G1K0V8_CAEEL;IF5A1_CAEEL	9	0.929684	1.0093
C_01 / I_01	N1NV19;Q18297	N1NV19;Q18297	0.274618	0.274618	0.0888634	17	N1NV19;Q18297	trpa-1	TRPA cation channel homolog;Transient receptor potential cation channel subfamily A member 1 homolog	N1NV19_CAEEL;TRPA1_CAEEL	7	20.9674	1.20967
C_01 / I_01	P34369	P34369	0.230679	0.230679	0.0888897	332	P34369	prp-8	Pre-mRNA-splicing factor 8 homolog	PRP8_CAEEL	102	17.3387	1.17339
C_01 / I_01	O17901	O17901	0.259921	0.259921	0.0889666	7	O17901	copz-1	Probable coatomer subunit zeta	COPZ_CAEEL	5	19.7413	1.19741
C_01 / I_01	Q9N5E4	Q9N5E4	-0.0817141	0.0817141	0.0890272	54	Q9N5E4	CELE_T02H6.11	Uncharacterized protein	Q9N5E4_CAEEL	13	-5.50657	0.944934
C_01 / I_01	Q5ZEQ3;Q9XWE8	Q5ZEQ3;Q9XWE8	0.188716	0.188716	0.0890793	6	Q5ZEQ3;Q9XWE8	CELE_Y6B3B.5	Uncharacterized protein	Q5ZEQ3_CAEEL;Q9XWE8_CAEEL	2	13.9749	1.13975
C_01 / I_01	Q9U3M0	Q9U3M0	-0.285527	0.285527	0.0892497	36	Q9U3M0	C46C2.5	Uncharacterized protein	Q9U3M0_CAEEL	11	-17.9558	0.820442
C_01 / I_01	O17002	O17002	0.917725	0.917725	0.0893877	9	O17002	dnj-22	DNaJ domain (Prokaryotic heat shock protein)	O17002_CAEEL	4	88.9135	1.88913
C_01 / I_01	Q09225	Q09225	-0.108434	0.108434	0.0894867	35	Q09225	nrf-6	Nose resistant to fluoxetine protein 6	NRF6_CAEEL	12	-7.24054	0.927595
C_01 / I_01	Q21961	Q21961	0.564714	0.564714	0.0895407	23	Q21961	ran-5	Associated with RAN (Nuclear import/export) function	Q21961_CAEEL	6	47.9094	1.47909
C_01 / I_01	Q23612	Q23612	1.6679	1.6679	0.0895616	11	Q23612	dhs-26	DeHydrogenases	Short chain	Q23612_CAEEL	10	217.753
C_01 / I_01	P41938	P41938	0.0101306	0.0101306	0.0895848	106	P41938	B0272.3	Probable 3-hydroxyacyl-CoA dehydrogenase B0272.3	HCDH2_CAEEL	19	0.704672	1.00705
C_01 / I_01	C6KRL2	C6KRL2	-0.012323	0.012323	0.0896142	10	C6KRL2	CELE_F23D12.11	Uncharacterized protein	C6KRL2_CAEEL	4	-0.850528	0.991495
C_01 / I_01	Q22415	Q22415	0.287518	0.287518	0.0896506	6	Q22415	CELE_T12A2.3	Uncharacterized protein	Q22415_CAEEL	2	22.0539	1.22054
C_01 / I_01	Q9XW42	Q9XW42	-0.868717	0.868717	0.0896583	52	Q9XW42	prmt-7	Protein arginine N-methyltransferase 7	ANM7_CAEEL	18	-45.2366	0.547634
C_01 / I_01	O17939	O17939	0.0474067	0.0474067	0.0897946	56	O17939	aipl-1	AIP1 (Actin Interacting Protein 1) Like	O17939_CAEEL	18	3.34057	1.03341
C_01 / I_01	Q20752	Q20752	-0.141119	0.141119	0.0898265	27	Q20752	stc-1	STCH (Truncated HSP) family	Q20752_CAEEL	11	-9.31843	0.906816
C_01 / I_01	O18282	O18282	-0.230017	0.230017	0.0898577	15	O18282	frg-1	Protein FRG1 homolog	FRG1_CAEEL	6	-14.7375	0.852625
C_01 / I_01	Q21849	Q21849	-0.548388	0.548388	0.0899627	6	Q21849	CELE_R08E3.2	Uncharacterized protein	Q21849_CAEEL	2	-31.6216	0.683784
C_01 / I_01	Q93169	Q93169	-0.17969	0.17969	0.090312	52	Q93169	C01G10.9	Methylthioribose-1-phosphate isomerase	MTNA_CAEEL	15	-11.7107	0.882893
C_01 / I_01	P34556	P34556	0.123184	0.123184	0.0903932	70	P34556	cdk-1	Cyclin-dependent kinase 1	CDK1_CAEEL	20	8.91363	1.08914
C_01 / I_01	P17329	P17329	-0.00624169	0.00624169	0.0903941	158	P17329	gpd-2	Glyceraldehyde-3-phosphate dehydrogenase 2	G3P2_CAEEL	27	-0.431706	0.995683
C_01 / I_01	U4PR86	U4PR86	-0.00371471	0.00371471	0.0905202	19	U4PR86	pig-1	Maternal embryonic leucine zipper kinase	MELK_CAEEL	7	-0.257153	0.997428
C_01 / I_01	Q10657	Q10657	0.0140521	0.0140521	0.0905517	82	Q10657	tpi-1	Triosephosphate isomerase	TPIS_CAEEL	14	0.978773	1.00979
C_01 / I_01	P49583;Q3HKC4	P49583;Q3HKC4	0.841419	0.841419	0.0905658	44	P49583;Q3HKC4	F08C6.2;pcyt-1	Putative choline-phosphate cytidylyltransferase;Phosphocholine CYtidylylTransferase	PCY1_CAEEL;Q3HKC4_CAEEL	13	79.1811	1.79181
C_01 / I_01	Q22438	Q22438	-0.0424809	0.0424809	0.0905686	17	Q22438	mrpl-51	39S ribosomal protein L51	mitochondrial	RM51_CAEEL	6	-2.90162
C_01 / I_01	H9G2T4;Q21032	H9G2T4;Q21032	-0.18888	0.18888	0.090674	179	H9G2T4;Q21032	idh-1	Isocitrate dehydrogenase [NADP]	H9G2T4_CAEEL;Q21032_CAEEL	26	-12.2713	0.877287
C_01 / I_01	Q18782	Q18782	-0.345908	0.345908	0.0907259	52	Q18782	C52E12.1	Uncharacterized protein	Q18782_CAEEL	22	-21.3187	0.786813
C_01 / I_01	B3GWA1	B3GWA1	-0.192173	0.192173	0.0911223	43	B3GWA1	nono-1	NONO (Conserved nuclear protein	aka PSF) homolog	B3GWA1_CAEEL	15	-12.4714
C_01 / I_01	O45812	O45812	-0.0805641	0.0805641	0.0914899	37	O45812	CELE_T23G11.7	Uncharacterized protein	O45812_CAEEL	9	-5.43122	0.945688
C_01 / I_01	Q17432	Q17432	-0.131491	0.131491	0.0916296	35	Q17432	B0035.3	Uncharacterized protein	Q17432_CAEEL	10	-8.71126	0.912887
C_01 / I_01	B2D6P1	B2D6P1	0.0502134	0.0502134	0.0920409	3	B2D6P1	rmd-2	Regulator of Microtubule Dynamics	B2D6P1_CAEEL	1	3.5418	1.03542
C_01 / I_01	P19626	P19626	-0.184042	0.184042	0.0921653	20	P19626	mlc-2	Myosin regulatory light chain 2	MLR2_CAEEL	2	-11.9767	0.880233
C_01 / I_01	Q19459	Q19459	-0.172903	0.172903	0.0922762	35	Q19459	F14E5.2	Golgi apparatus protein 1 homolog	GSLG1_CAEEL	12	-11.2944	0.887056
C_01 / I_01	O62244	O62244	1.46168	1.46168	0.0923024	10	O62244	myo-6	MYOsin heavy chain structural genes	O62244_CAEEL	5	175.428	2.75428
C_01 / I_01	Q95PV7	Q95PV7	1.58651	1.58651	0.0923287	8	Q95PV7	tftc-3	Transcription Factor ThreeC subunit (GTF3C homolog)	Q95PV7_CAEEL	3	200.322	3.00322
C_01 / I_01	O02153	O02153	0.0803268	0.0803268	0.0923663	30	O02153	grd-14	GRounDhog (Hedgehog-like family)	O02153_CAEEL	5	5.72575	1.05726
C_01 / I_01	Q19877	Q19877	0.0200348	0.0200348	0.0924076	24	Q19877	rps-23	40S ribosomal protein S23	RS23_CAEEL	4	1.39839	1.01398
C_01 / I_01	Q2XMZ1	Q2XMZ1	-0.540396	0.540396	0.0926614	2	Q2XMZ1	CELE_F30A10.13	Uncharacterized protein	Q2XMZ1_CAEEL	1	-31.2418	0.687582
C_01 / I_01	H9G2Z8	H9G2Z8	0.0198973	0.0198973	0.0927446	21	H9G2Z8	CELE_F10D11.6	Uncharacterized protein	H9G2Z8_CAEEL	6	1.38873	1.01389
C_01 / I_01	Q20158	Q20158	2.00024	2.00024	0.0927964	3	Q20158	CELE_F38E1.6	Uncharacterized protein	Q20158_CAEEL	1	300.065	4.00065
C_01 / I_01	P80361	P80361	-0.207567	0.207567	0.0928828	9	P80361	ppp-1	Probable translation initiation factor eIF-2B subunit gamma	EI2BG_CAEEL	3	-13.4003	0.865997
C_01 / I_01	Q17335	Q17335	-0.170474	0.170474	0.0934112	77	Q17335	H24K24.3	Alcohol dehydrogenase class-3	ADHX_CAEEL	18	-11.145	0.88855
C_01 / I_01	Q93572	Q93572	0.196487	0.196487	0.0934407	118	Q93572	rpa-0	60S acidic ribosomal protein P0	RLA0_CAEEL	19	14.5905	1.1459
C_01 / I_01	Q9U2K5	Q9U2K5	0.223755	0.223755	0.093488	5	Q9U2K5	CELE_Y39E4B.5	Uncharacterized protein	Q9U2K5_CAEEL	2	16.7769	1.16777
C_01 / I_01	Q20027	Q20027	0.323105	0.323105	0.093501	9	Q20027	F35C8.5	Cholesterol 25-hydroxylase-like protein	C25HL_CAEEL	4	25.102	1.25102
C_01 / I_01	Q965S2	Q965S2	0.0940594	0.0940594	0.0935992	3	Q965S2	abhd-12	ABHydrolase Domain containing homolog	Q965S2_CAEEL	3	6.73693	1.06737
C_01 / I_01	O16458	O16458	0.00225986	0.00225986	0.0937997	27	O16458	vps-60	Related to yeast Vacuolar Protein Sorting factor	O16458_CAEEL	8	0.156764	1.00157
C_01 / I_01	P34647	P34647	0.114773	0.114773	0.0938599	94	P34647	mcm-6	DNA replication licensing factor mcm-6	MCM6_CAEEL	28	8.28049	1.0828
C_01 / I_01	G5ECM9	G5ECM9	-0.128321	0.128321	0.0939421	35	G5ECM9	cpi-2	Cystatin	G5ECM9_CAEEL	9	-8.51041	0.914896
C_01 / I_01	Q2XN18	Q2XN18	-0.0995431	0.0995431	0.0940082	21	Q2XN18	spp-14	SaPosin-like Protein family	Q2XN18_CAEEL	5	-6.66715	0.933328
C_01 / I_01	P34475	P34475	0.0130729	0.0130729	0.0940913	55	P34475	tbg-1	Tubulin gamma chain	TBG_CAEEL	15	0.910262	1.0091
C_01 / I_01	Q9TXN6	Q9TXN6	0.156701	0.156701	0.0940921	3	Q9TXN6	atg-9	AuTophaGy (Yeast Atg homolog)	Q9TXN6_CAEEL	3	11.4735	1.11474
C_01 / I_01	G5EG13	G5EG13	-0.0780983	0.0780983	0.0941608	69	G5EG13	dhs-12	DeHydrogenases	Short chain	G5EG13_CAEEL	16	-5.26944
C_01 / I_01	Q20683	Q20683	0.11793	0.11793	0.0943918	14	Q20683	F52H3.5	Tetratricopeptide repeat protein 36 homolog	TTC36_CAEEL	5	8.51764	1.08518
C_01 / I_01	Q20641	Q20641	-0.0453471	0.0453471	0.0946055	456	Q20641	nmy-1	Non-muscle MYosin	Q20641_CAEEL	104	-3.09433	0.969057
C_01 / I_01	Q23237	Q23237	-0.0342167	0.0342167	0.0946747	45	Q23237	pbs-3	Proteasome subunit beta type-3	PSB3_CAEEL	8	-2.34381	0.976562
C_01 / I_01	H2KZ06;H2KZ07	H2KZ06;H2KZ07	-0.108001	0.108001	0.0947278	18	H2KZ06;H2KZ07	clec-266	C-type LECtin	H2KZ06_CAEEL;H2KZ07_CAEEL	7	-7.2127	0.927873
C_01 / I_01	Q21154	Q21154	0.0791097	0.0791097	0.0947537	28	Q21154	moma-1	MICOS complex subunit	Q21154_CAEEL	8	5.63659	1.05637
C_01 / I_01	Q9N4P4	Q9N4P4	0.256561	0.256561	0.0949706	6	Q9N4P4	CELE_Y9C12A.1	Uncharacterized protein	Q9N4P4_CAEEL	1	19.4628	1.19463
C_01 / I_01	O01576	O01576	0.0836626	0.0836626	0.0949748	44	O01576	npp-11	Nuclear Pore complex Protein	O01576_CAEEL	12	5.97049	1.0597
C_01 / I_01	O44727	O44727	0.434977	0.434977	0.094985	29	O44727	cpn-4	CalPoNin	O44727_CAEEL	9	35.189	1.35189
C_01 / I_01	G5ECY6	G5ECY6	0.145526	0.145526	0.0950037	5	G5ECY6	chn-1	C-term of Hsp70-iNteracting protein (CHIP family)	G5ECY6_CAEEL	2	10.6134	1.10613
C_01 / I_01	Q20507	Q20507	-0.293587	0.293587	0.0950386	36	Q20507	acbp-3	Acyl-CoA-binding protein homolog 3	ACBP3_CAEEL	7	-18.4129	0.815871
C_01 / I_01	O16720;Q86B39	O16720;Q86B39	0.452054	0.452054	0.0950551	25	O16720;Q86B39	alg-2	Protein argonaute	O16720_CAEEL;Q86B39_CAEEL	11	36.7986	1.36799
C_01 / I_01	Q22640	Q22640	1.6014	1.6014	0.0950868	5	Q22640	T21C9.4	Enhancer of rudimentary homolog	ERH_CAEEL	2	203.438	3.03438
C_01 / I_01	Q22757	Q22757	0.0486213	0.0486213	0.0951169	12	Q22757	CELE_T24H7.3	Uncharacterized protein	Q22757_CAEEL	3	3.42761	1.03428
C_01 / I_01	P91013	P91013	-0.0299914	0.0299914	0.0954749	22	P91013	dhs-1	DeHydrogenases	Short chain	P91013_CAEEL	8	-2.05738
C_01 / I_01	P55326	P55326	0.0298717	0.0298717	0.0956218	50	P55326	F13E6.1	Uncharacterized protein F13E6.1	YZG1_CAEEL	10	2.09214	1.02092
C_01 / I_01	G5ECC9	G5ECC9	0.0388294	0.0388294	0.0957223	44	G5ECC9	CELE_K11B4.1	Uncharacterized protein	G5ECC9_CAEEL	13	2.728	1.02728
C_01 / I_01	Q9N4F4	Q9N4F4	-0.212854	0.212854	0.0958823	6	Q9N4F4	gpa-17	G Protein	Alpha subunit	Q9N4F4_CAEEL	2	-13.7171
C_01 / I_01	Q09248	Q09248	-0.051087	0.051087	0.0960404	62	Q09248	dnc-2	Probable dynactin subunit 2	DCTN2_CAEEL	17	-3.47912	0.965209
C_01 / I_01	D0Z5N4	D0Z5N4	0.690142	0.690142	0.0960759	4	D0Z5N4	gcn-2	Eukaryotic translation initiation factor 2-alpha kinase gcn-2	E2AKB_CAEEL	2	61.3443	1.61344
C_01 / I_01	Q9TZ90	Q9TZ90	0.0408561	0.0408561	0.0960981	15	Q9TZ90	mrpl-40	Mitochondrial Ribosomal Protein	Large	Q9TZ90_CAEEL	5	2.87241
C_01 / I_01	P34499	P34499	-0.254303	0.254303	0.0962451	9	P34499	ttr-3	Transthyretin-like protein 3	TTR3_CAEEL	3	-16.1608	0.838392
C_01 / I_01	Q9N4K0	Q9N4K0	-0.0813073	0.0813073	0.0962894	23	Q9N4K0	F54A3.5	MICOS complex subunit Mic10	MIC10_CAEEL	5	-5.47993	0.945201
C_01 / I_01	Q8I4G9;Q8I4H0;Q9U3A6	Q8I4G9;Q8I4H0;Q9U3A6	0.152256	0.152256	0.0963011	40	Q8I4G9;Q8I4H0;Q9U3A6	dab-1	DAB (Drosophila disabled) homolog	Q8I4G9_CAEEL;Q8I4H0_CAEEL;Q9U3A6_CAEEL	14	11.1306	1.11131
C_01 / I_01	Q09600	Q09600	-0.0321116	0.0321116	0.0966098	29	Q09600	vps-11	Vacuolar protein sorting-associated protein 11 homolog	VPS11_CAEEL	12	-2.20122	0.977988
C_01 / I_01	A0A0S4XR63;A0A0S4XR87;A0A0S4XRA5;A0A0S4XRY0;Q9GZI6	A0A0S4XR63;A0A0S4XR87;A0A0S4XRA5;A0A0S4XRY0;Q9GZI6	-0.195792	0.195792	0.0966433	3	A0A0S4XR63;A0A0S4XR87;A0A0S4XRA5;A0A0S4XRY0;Q9GZI6	taf-6.1	TAF (TBP-associated transcription factor) family	A0A0S4XR63_CAEEL;A0A0S4XR87_CAEEL;A0A0S4XRA5_CAEEL;A0A0S4XRY0_CAEEL;Q9GZI6_CAEEL	1	-12.6906	0.873094
C_01 / I_01	Q18853	Q18853	-0.208722	0.208722	0.0966566	118	Q18853	cyc-1	CYtochrome C	Q18853_CAEEL	16	-13.4697	0.865303
C_01 / I_01	Q9XWX7	Q9XWX7	-4.76758	4.76758	0.0967229	2	Q9XWX7	CELE_Y43F8B.2	Uncharacterized protein	Q9XWX7_CAEEL	3	-96.3287	0.0367127
C_01 / I_01	O61818	O61818	-0.0448043	0.0448043	0.0970238	70	O61818	mrps-30	Mitochondrial Ribosomal Protein	Small	O61818_CAEEL	18	-3.05787
C_01 / I_01	D9N147	D9N147	-0.145842	0.145842	0.0970332	17	D9N147	CELE_K09G1.1	Uncharacterized protein	D9N147_CAEEL	6	-9.61485	0.903851
C_01 / I_01	Q95Y96	Q95Y96	-0.0323004	0.0323004	0.0972557	17	Q95Y96	CELE_M04F3.4	Uncharacterized protein	Q95Y96_CAEEL	3	-2.21401	0.97786
C_01 / I_01	Q23526;Q7JPD6	Q23526;Q7JPD6	0.213183	0.213183	0.0973702	39	Q23526;Q7JPD6	CELE_ZK546.2	Uncharacterized protein	Q23526_CAEEL;Q7JPD6_CAEEL	12	15.9243	1.15924
C_01 / I_01	G5EGC2	G5EGC2	1.53292	1.53292	0.0973775	12	G5EGC2	fbxa-136	F-box A protein	G5EGC2_CAEEL	4	189.371	2.89371
C_01 / I_01	Q19433	Q19433	0.0379839	0.0379839	0.097458	59	Q19433	CELE_F13H8.2	Uncharacterized protein	Q19433_CAEEL	18	2.66781	1.02668
C_01 / I_01	O61708	O61708	-0.0250538	0.0250538	0.097582	77	O61708	pqn-59	Prion-like-(Q/N-rich)-domain-bearing protein	O61708_CAEEL	17	-1.72161	0.982784
C_01 / I_01	Q9XXI9	Q9XXI9	0.0994268	0.0994268	0.0976496	112	Q9XXI9	mcm-2	DNA helicase	Q9XXI9_CAEEL	31	7.13477	1.07135
C_01 / I_01	G5EBF0	G5EBF0	0.671097	0.671097	0.0976997	8	G5EBF0	glo-1	Gut granule LOss	G5EBF0_CAEEL	5	59.2284	1.59228
C_01 / I_01	P34575	P34575	-0.182007	0.182007	0.0977693	168	P34575	cts-1	Probable citrate synthase	mitochondrial	CISY_CAEEL	23	-11.8524
C_01 / I_01	Q95QB7	Q95QB7	-0.214497	0.214497	0.0977693	12	Q95QB7	CELE_R144.11	Uncharacterized protein	Q95QB7_CAEEL	5	-13.8153	0.861847
C_01 / I_01	Q20022	Q20022	0.253513	0.253513	0.0978834	6	Q20022	CELE_F35C11.5	Uncharacterized protein	Q20022_CAEEL	3	19.2106	1.19211
C_01 / I_01	A0A131MCR8;A0A131MCX1;P46941	A0A131MCR8;A0A131MCX1;P46941	1.22623	1.22623	0.0979539	3	A0A131MCR8;A0A131MCX1;P46941	tag-325	Uncharacterized protein;Uncharacterized protein;WW domain-containing protein tag-325	A0A131MCR8_CAEEL;A0A131MCX1_CAEEL;TG325_CAEEL	1	133.955	2.33955
C_01 / I_01	Q18257	Q18257	0.0508134	0.0508134	0.0979985	16	Q18257	C27F2.4	Uncharacterized protein	Q18257_CAEEL	4	3.58488	1.03585
C_01 / I_01	Q19753	Q19753	0.164712	0.164712	0.0984933	65	Q19753	F23B12.7	Uncharacterized protein F23B12.7	YU0O_CAEEL	22	12.0942	1.12094
C_01 / I_01	Q9XW58	Q9XW58	0.753637	0.753637	0.0986353	68	Q9XW58	CELE_Y75B8A.7	U3 small nucleolar ribonucleoprotein protein MPP10	Q9XW58_CAEEL	22	68.6038	1.68604
C_01 / I_01	Q9N4E7	Q9N4E7	-0.927444	0.927444	0.0987539	3	Q9N4E7	CELE_Y71H2B.1	Uncharacterized protein	Q9N4E7_CAEEL	3	-47.4211	0.525789
C_01 / I_01	Q20941	Q20941	0.395837	0.395837	0.0987724	3	Q20941	hlh-19	Helix Loop Helix	Q20941_CAEEL	1	31.5706	1.31571
C_01 / I_01	G5EF48	G5EF48	-0.87673	0.87673	0.0988887	8	G5EF48	CELE_Y63D3A.8	Uncharacterized protein	G5EF48_CAEEL	2	-45.54	0.5446
C_01 / I_01	P91002	P91002	-0.228135	0.228135	0.098926	3	P91002	dod-20	Downstream Of DAF-16 (Regulated by DAF-16)	P91002_CAEEL	1	-14.6262	0.853738
C_01 / I_01	Q18490	Q18490	0.546589	0.546589	0.0989553	24	Q18490	C35D10.13	Uncharacterized protein	Q18490_CAEEL	8	46.0628	1.46063
C_01 / I_01	O02096	O02096	0.122352	0.122352	0.09896	28	O02096	cas-2	Adenylyl cyclase-associated protein	O02096_CAEEL	11	8.85082	1.08851
C_01 / I_01	Q19685	Q19685	-0.0132342	0.0132342	0.0990312	19	Q19685	mrps-33	Mitochondrial Ribosomal Protein	Small	Q19685_CAEEL	6	-0.913128
C_01 / I_01	Q22963	Q22963	-0.189848	0.189848	0.0990849	3	Q22963	CELE_F25B4.4	Uncharacterized protein	Q22963_CAEEL	2	-12.3302	0.876698
C_01 / I_01	P54073	P54073	0.0131581	0.0131581	0.0991399	15	P54073	F44G4.1	Brix domain-containing protein F44G4.1	YUY1_CAEEL	6	0.916224	1.00916
C_01 / I_01	Q27GT6	Q27GT6	-0.28255	0.28255	0.0991633	3	Q27GT6	C08A9.10	Uncharacterized protein	Q27GT6_CAEEL	1	-17.7863	0.822137
C_01 / I_01	O62265	O62265	-0.0048102	0.0048102	0.0993481	69	O62265	CELE_F57C2.5	Uncharacterized protein	O62265_CAEEL	16	-0.332862	0.996671
C_01 / I_01	Q9U2H9	Q9U2H9	-0.0161912	0.0161912	0.099403	123	Q9U2H9	eef-1B.2	Probable elongation factor 1-beta/1-delta 2	EF1B2_CAEEL	18	-1.11602	0.98884
C_01 / I_01	O17735	O17735	-0.325582	0.325582	0.0994347	35	O17735	CELE_D2023.6	Uncharacterized protein	O17735_CAEEL	13	-20.2024	0.797976
C_01 / I_01	O61206	O61206	-0.549809	0.549809	0.0994444	11	O61206	fbxc-52	F-box C protein	O61206_CAEEL	5	-31.6889	0.683111
C_01 / I_01	Q8I4C0	Q8I4C0	0.718577	0.718577	0.0995422	3	Q8I4C0	col-42	COLlagen	Q8I4C0_CAEEL	1	64.5558	1.64556
C_01 / I_01	G5EDN3	G5EDN3	0.260734	0.260734	0.0995793	23	G5EDN3	tim-1	Protein timeless homolog	TIM_CAEEL	10	19.8088	1.19809
C_01 / I_01	Q22540	Q22540	-0.0301681	0.0301681	0.0996062	8	Q22540	CELE_T18D3.1	Uncharacterized protein	Q22540_CAEEL	3	-2.06938	0.979306
C_01 / I_01	Q9XUV0	Q9XUV0	0.0869347	0.0869347	0.0997842	46	Q9XUV0	pbs-5	Proteasome subunit beta type	Q9XUV0_CAEEL	13	6.21111	1.06211
C_01 / I_01	H2L073	H2L073	0.131888	0.131888	0.0998346	10	H2L073	CELE_Y61A9LA.11	Uncharacterized protein	H2L073_CAEEL	2	9.57263	1.09573
C_01 / I_01	Q966G0	Q966G0	-0.30417	0.30417	0.0999057	3	Q966G0	rmd-6	Regulator of Microtubule Dynamics	Q966G0_CAEEL	1	-19.0092	0.809908
C_01 / I_01	Q93540	Q93540	-0.479006	0.479006	0.100132	43	Q93540	CELE_F20D1.9	Uncharacterized protein	Q93540_CAEEL	11	-28.2528	0.717472
C_01 / I_01	G5EEN7	G5EEN7	0.0660508	0.0660508	0.100171	20	G5EEN7	CELE_Y39A1A.3	Uncharacterized protein	G5EEN7_CAEEL	7	4.68471	1.04685
C_01 / I_01	Q9N492	Q9N492	-0.10251	0.10251	0.100198	18	Q9N492	pinn-1	Peptidylprolyl isomerase	Q9N492_CAEEL	5	-6.8589	0.931411
C_01 / I_01	G5EEV2	G5EEV2	0.299955	0.299955	0.100232	38	G5EEV2	trr-1	Transcription-associated protein 1	TRR1_CAEEL	14	23.1106	1.23111
C_01 / I_01	Q09551	Q09551	2.10937	2.10937	0.100255	4	Q09551	F27E5.1	Uncharacterized protein F27E5.1	YQV_CAEEL	3	331.503	4.31503
C_01 / I_01	O16215	O16215	-0.0198372	0.0198372	0.100303	57	O16215	CELE_F17A9.5	Uncharacterized protein	O16215_CAEEL	14	-1.3656	0.986344
C_01 / I_01	O16291	O16291	-1.30144	1.30144	0.100451	6	O16291	CELE_F32D1.7	Uncharacterized protein	O16291_CAEEL	5	-59.428	0.40572
C_01 / I_01	P90731	P90731	-0.0686092	0.0686092	0.1005	232	P90731	acly-2	ATP-citrate synthase	P90731_CAEEL	50	-4.64432	0.953557
C_01 / I_01	P30642	P30642	-0.0470613	0.0470613	0.100579	112	P30642	eif-3.D	Eukaryotic translation initiation factor 3 subunit D	EIF3D_CAEEL	22	-3.20941	0.967906
C_01 / I_01	O45405	O45405	-0.475917	0.475917	0.100581	15	O45405	exl-1	Chloride intracellular channel exl-1	EXL1_CAEEL	6	-28.099	0.71901
C_01 / I_01	O62436	O62436	-0.169727	0.169727	0.101069	16	O62436	CELE_Y41E3.1	Uncharacterized protein	O62436_CAEEL	7	-11.0989	0.889011
C_01 / I_01	E0R7K8	E0R7K8	-0.344334	0.344334	0.101104	2	E0R7K8	CELE_Y59A8B.10	Uncharacterized protein	E0R7K8_CAEEL	1	-21.2328	0.787672
C_01 / I_01	A0A131MD37	A0A131MD37	-1.31572	1.31572	0.10152	32	A0A131MD37	trpp-11	TRansport Protein Particle	A0A131MD37_CAEEL	11	-59.8275	0.401725
C_01 / I_01	A0A0K3AQU9	A0A0K3AQU9	-0.239125	0.239125	0.101591	5	A0A0K3AQU9	tln-1	TaLiN	A0A0K3AQU9_CAEEL	2	-15.2741	0.847259
C_01 / I_01	H2KYP5	H2KYP5	0.174133	0.174133	0.101635	11	H2KYP5	C10G8.8	Uncharacterized protein	H2KYP5_CAEEL	5	12.8286	1.12829
C_01 / I_01	Q22706	Q22706	0.00953619	0.00953619	0.101728	11	Q22706	sec-5	Exocyst complex component 2	EXOC2_CAEEL	6	0.663187	1.00663
C_01 / I_01	P91001	P91001	0.220679	0.220679	0.101766	40	P91001	csn-5	COP9 signalosome complex subunit 5	CSN5_CAEEL	14	16.5282	1.16528
C_01 / I_01	Q18476	Q18476	-0.201496	0.201496	0.101869	107	Q18476	C35A5.8	Uncharacterized protein	Q18476_CAEEL	34	-13.0351	0.869649
C_01 / I_01	G5ECI8;G5EEN1	G5ECI8;G5EEN1	1.27794	1.27794	0.101925	54	G5ECI8;G5EEN1	fars-2	Mitochondrial phenylalanyl-tRNA synthetase;Phenylalanyl Amino-acyl tRNA Synthetase	G5ECI8_CAEEL;G5EEN1_CAEEL	17	142.492	2.42492
C_01 / I_01	Q17522	Q17522	0.172309	0.172309	0.101972	9	Q17522	valv-1	Uncharacterized protein	Q17522_CAEEL	2	12.6861	1.12686
C_01 / I_01	Q20303	Q20303	0.19706	0.19706	0.102199	21	Q20303	elo-6	Elongation of very long chain fatty acids protein 6	ELO6_CAEEL	5	14.636	1.14636
C_01 / I_01	Q09407	Q09407	-0.295011	0.295011	0.1023	3	Q09407	K07E1.1	1	2-dihydroxy-3-keto-5-methylthiopentene dioxygenase homolog 2	MTND2_CAEEL	1	-18.4934
C_01 / I_01	Q2PJ77	Q2PJ77	-0.197659	0.197659	0.102341	22	Q2PJ77	yif-1	YIP1-Interacting Factor homolog	Q2PJ77_CAEEL	7	-12.8035	0.871965
C_01 / I_01	Q22623	Q22623	0.392352	0.392352	0.102354	35	Q22623	mrpl-50	Mitochondrial Ribosomal Protein	Large	Q22623_CAEEL	11	31.2531
C_01 / I_01	A5A8Q9;B1V8A0;O61843	A5A8Q9;B1V8A0;O61843	-0.156937	0.156937	0.102394	46	A5A8Q9;B1V8A0;O61843	unc-57	Uncharacterized protein	A5A8Q9_CAEEL;B1V8A0_CAEEL;O61843_CAEEL	15	-10.3073	0.896927
C_01 / I_01	P34511	P34511	0.213271	0.213271	0.102408	22	P34511	vms-1	Protein vms-1	VMS1_CAEEL	7	15.9313	1.15931
C_01 / I_01	C2BR94;H2L0N5	C2BR94;H2L0N5	0.714993	0.714993	0.102598	45	C2BR94;H2L0N5	CELE_Y32H12A.2	Uncharacterized protein	C2BR94_CAEEL;H2L0N5_CAEEL	18	64.1476	1.64148
C_01 / I_01	G5EDJ7	G5EDJ7	0.939405	0.939405	0.102642	19	G5EDJ7	CELE_ZC376.3	Uncharacterized protein	G5EDJ7_CAEEL	17	91.7738	1.91774
C_01 / I_01	Q21307	Q21307	-0.0989743	0.0989743	0.10271	36	Q21307	mek-1	Dual specificity mitogen-activated protein kinase kinase mek-1	MEK1_CAEEL	13	-6.63034	0.933697
C_01 / I_01	Q22781	Q22781	-0.0744812	0.0744812	0.102796	51	Q22781	acdh-7	Acyl CoA DeHydrogenase	Q22781_CAEEL	13	-5.03165	0.949684
C_01 / I_01	Q9BHL9	Q9BHL9	0.283904	0.283904	0.102805	3	Q9BHL9	CELE_Y111B2A.2	Uncharacterized protein	Q9BHL9_CAEEL	1	21.7485	1.21748
C_01 / I_01	Q18885	Q18885	0.0845283	0.0845283	0.102818	72	Q18885	icd-1	Transcription factor BTF3 homolog	BTF3_CAEEL	12	6.0341	1.06034
C_01 / I_01	Q5WRP2	Q5WRP2	0.193609	0.193609	0.102828	19	Q5WRP2	C11H1.9	Uncharacterized protein	Q5WRP2_CAEEL	7	14.3621	1.14362
C_01 / I_01	O44975	O44975	-0.148252	0.148252	0.10291	7	O44975	CELE_F56C11.3	Sulfhydryl oxidase	O44975_CAEEL	2	-9.76567	0.902343
C_01 / I_01	Q4R161	Q4R161	-0.4132	0.4132	0.103011	20	Q4R161	CELE_Y54G2A.40	Uncharacterized protein	Q4R161_CAEEL	7	-24.9044	0.750956
C_01 / I_01	Q21228	Q21228	-0.216135	0.216135	0.103049	3	Q21228	CELE_K04G2.9	Uncharacterized protein	Q21228_CAEEL	1	-13.9131	0.860869
C_01 / I_01	Q9XUN9	Q9XUN9	0.161179	0.161179	0.103265	26	Q9XUN9	tni-3	Troponin I 3	TNNI3_CAEEL	8	11.82	1.1182
C_01 / I_01	Q9BL35	Q9BL35	-0.0541906	0.0541906	0.103426	32	Q9BL35	CELE_Y71H2AM.20	Serine/threonine-protein phosphatase 2A activator	Q9BL35_CAEEL	10	-3.68654	0.963135
C_01 / I_01	Q09601	Q09601	0.0881961	0.0881961	0.103426	31	Q09601	npp-19	Nucleoporin NUP53	NUP53_CAEEL	10	6.30402	1.06304
C_01 / I_01	P41879	P41879	-0.260139	0.260139	0.103441	37	P41879	F37A4.1	Uncharacterized protein F37A4.1	YPT1_CAEEL	14	-16.4993	0.835007
C_01 / I_01	Q21773	Q21773	-0.695574	0.695574	0.103671	31	Q21773	dhp-1	Dihydropyrimidinase 1	DHP1_CAEEL	10	-38.2536	0.617464
C_01 / I_01	Q09567	Q09567	-0.0938342	0.0938342	0.103848	86	Q09567	CELE_F48E8.3	Uncharacterized protein	Q09567_CAEEL	24	-6.29708	0.937029
C_01 / I_01	O16305	O16305	-0.0894538	0.0894538	0.103912	71	O16305	cmd-1	Calmodulin	CALM_CAEEL	12	-6.01215	0.939879
C_01 / I_01	Q22235	Q22235	0.0338959	0.0338959	0.104019	200	Q22235	enpl-1	Endoplasmin homolog	ENPL1_CAEEL	42	2.3773	1.02377
C_01 / I_01	Q21210	Q21210	0.19495	0.19495	0.104086	131	Q21210	CELE_K04C2.2	Uncharacterized protein	Q21210_CAEEL	36	14.4685	1.14468
C_01 / I_01	Q22159	Q22159	-0.0322008	0.0322008	0.104092	12	Q22159	CELE_T04F3.4	Uncharacterized protein	Q22159_CAEEL	3	-2.20726	0.977927
C_01 / I_01	Q8WQB3	Q8WQB3	0.0925678	0.0925678	0.104298	55	Q8WQB3	apg-1	AdaPtin	Gamma chain (Clathrin associated complex)	Q8WQB3_CAEEL	20	6.62663
C_01 / I_01	Q17492	Q17492	0.00615543	0.00615543	0.104322	12	Q17492	B0393.3	Uncharacterized protein	Q17492_CAEEL	5	0.427573	1.00428
C_01 / I_01	G5EDG2	G5EDG2	0.782003	0.782003	0.104573	50	G5EDG2	M03C11.8	SWI/SNF-related matrix-associated actin-dependent regulator of chromatin subfamily A containing DEAD/H box 1 homolog	SMRCD_CAEEL	17	71.9516	1.71952
C_01 / I_01	Q4R169	Q4R169	2.19302	2.19302	0.104917	2	Q4R169	CELE_Y54G2A.41	Uncharacterized protein	Q4R169_CAEEL	2	357.261	4.57261
C_01 / I_01	Q9N5N8	Q9N5N8	0.00554222	0.00554222	0.105223	19	Q9N5N8	sft-1	SURF1-like protein	SURF1_CAEEL	6	0.384896	1.00385
C_01 / I_01	O02327	O02327	-0.0699291	0.0699291	0.105374	22	O02327	T23D8.3	Protein LTV1 homolog	LTV1_CAEEL	8	-4.73152	0.952685
C_01 / I_01	Q22422	Q22422	-0.0345082	0.0345082	0.105426	11	Q22422	gem-4	Gon-2 Extragenic Modifier	Q22422_CAEEL	11	-2.36355	0.976365
C_01 / I_01	Q9N363	Q9N363	0.049768	0.049768	0.105622	61	Q9N363	dcap-1	mRNA DeCAPping enzyme	Q9N363_CAEEL	16	3.50985	1.0351
C_01 / I_01	Q9XX18	Q9XX18	-0.164711	0.164711	0.105631	22	Q9XX18	mrpl-22	Mitochondrial Ribosomal Protein	Large	Q9XX18_CAEEL	7	-10.7893
C_01 / I_01	Q9TXY8	Q9TXY8	-0.220876	0.220876	0.10571	12	Q9TXY8	trx-4	Thioredoxin	Q9TXY8_CAEEL	3	-14.1956	0.858044
C_01 / I_01	Q17636	Q17636	-0.137703	0.137703	0.105718	15	Q17636	C04G6.4	Uncharacterized protein	Q17636_CAEEL	7	-9.10346	0.908965
C_01 / I_01	Q22392	Q22392	-0.0537492	0.0537492	0.105732	32	Q22392	dhs-19	DeHydrogenases	Short chain	Q22392_CAEEL	9	-3.65706
C_01 / I_01	Q09610	Q09610	0.0567835	0.0567835	0.105824	24	Q09610	lec-8	Probable galaptin lec-8	LEC8_CAEEL	2	4.01442	1.04014
C_01 / I_01	Q9XW68	Q9XW68	0.208222	0.208222	0.105839	17	Q9XW68	CELE_Y75B8A.14	Uncharacterized protein	Q9XW68_CAEEL	6	15.5263	1.15526
C_01 / I_01	P91318	P91318	0.275032	0.275032	0.106103	11	P91318	F53E10.6	RRP15-like protein	RRP15_CAEEL	3	21.0021	1.21002
C_01 / I_01	H2KY72;Q7JNW7	H2KY72;Q7JNW7	0.690451	0.690451	0.106145	5	H2KY72;Q7JNW7	pqn-31	Prion-like-(Q/N-rich)-domain-bearing protein	H2KY72_CAEEL;Q7JNW7_CAEEL	2	61.3788	1.61379
C_01 / I_01	A0A0K3ARF3;A0A0K3ARS2;A0A0K3AS01;A0A0K3AUA6;A0A0K3AUY6;A0A0K3AX41;A0A0K3AXB1;P34611	A0A0K3ARF3;A0A0K3ARS2;A0A0K3AS01;A0A0K3AUA6;A0A0K3AUY6;A0A0K3AX41;A0A0K3AXB1;P34611	-0.161679	0.161679	0.106153	23	A0A0K3ARF3;A0A0K3ARS2;A0A0K3AS01;A0A0K3AUA6;A0A0K3AUY6;A0A0K3AX41;A0A0K3AXB1;P34611	ncl-1	Uncharacterized protein;Uncharacterized protein;Uncharacterized protein;Uncharacterized protein;Uncharacterized protein;Uncharacterized protein;Uncharacterized protein;B-box type zinc finger protein ncl-1	A0A0K3ARF3_CAEEL;A0A0K3ARS2_CAEEL;A0A0K3AS01_CAEEL;A0A0K3AUA6_CAEEL;A0A0K3AUY6_CAEEL;A0A0K3AX41_CAEEL;A0A0K3AXB1_CAEEL;NCL1_CAEEL	11	-10.6016	0.893984
C_01 / I_01	Q22417	Q22417	-0.0729916	0.0729916	0.106174	17	Q22417	CELE_T12A2.7	Uncharacterized protein	Q22417_CAEEL	4	-4.93353	0.950665
C_01 / I_01	Q19128;Q8MQ86;Q8T3E5	Q19128;Q8MQ86;Q8T3E5	0.125631	0.125631	0.106308	19	Q19128;Q8MQ86;Q8T3E5	ncam-1	Immunoglobulin domain-containing protein F02G3.1;NCAM (Neural cell adhesion molecule) homolog;NCAM (Neural cell adhesion molecule) homolog	Q19128_CAEEL;Q8MQ86_CAEEL;Q8T3E5_CAEEL	9	9.09851	1.09099
C_01 / I_01	P34419	P34419	0.134888	0.134888	0.106338	12	P34419	F42H10.6	Putative esterase F42H10.6	YLZ6_CAEEL	5	9.80075	1.09801
C_01 / I_01	Q23424	Q23424	-0.166978	0.166978	0.106462	70	Q23424	fzo-1	Transmembrane GTPase fzo-1	FZO1_CAEEL	22	-10.9294	0.890706
C_01 / I_01	Q23338	Q23338	0.166933	0.166933	0.106552	28	Q23338	fkb-4	Peptidyl-prolyl cis-trans isomerase	Q23338_CAEEL	9	12.267	1.12267
C_01 / I_01	B6VQ70	B6VQ70	0.2405	0.2405	0.106663	3	B6VQ70	CELE_W02H3.1	Uncharacterized protein	B6VQ70_CAEEL	1	18.1402	1.1814
C_01 / I_01	P91177	P91177	-0.336445	0.336445	0.106727	6	P91177	C50F2.4	Uncharacterized protein	P91177_CAEEL	2	-20.8009	0.791991
C_01 / I_01	Q09522	Q09522	-0.0267313	0.0267313	0.106942	20	Q09522	E02H1.1	Probable dimethyladenosine transferase	DIM1_CAEEL	8	-1.83581	0.981642
C_01 / I_01	O76651	O76651	0.620249	0.620249	0.106962	3	O76651	CELE_F25E5.5	Uncharacterized protein	O76651_CAEEL	1	53.7141	1.53714
C_01 / I_01	Q20646	Q20646	-0.369478	0.369478	0.107198	3	Q20646	cep-1	Transcription factor cep-1	CEP1_CAEEL	1	-22.5938	0.774062
C_01 / I_01	Q9XU92	Q9XU92	2.53142	2.53142	0.107314	4	Q9XU92	CELE_F57G8.7	Uncharacterized protein	Q9XU92_CAEEL	6	478.139	5.78139
C_01 / I_01	Q23057	Q23057	-0.354378	0.354378	0.10732	2	Q23057	ssq-2	Sperm-Specific family	class Q	Q23057_CAEEL	1	-21.7793
C_01 / I_01	Q17427	Q17427	-0.72817	0.72817	0.107338	9	Q17427	gna-1	Glucosamine 6-phosphate N-acetyltransferase	GNA1_CAEEL	3	-39.6331	0.603669
C_01 / I_01	P91375	P91375	0.186065	0.186065	0.107418	15	P91375	K11H12.1	Putative bolA-like protein K11H12.1	YN1I_CAEEL	4	13.7656	1.13766
C_01 / I_01	Q11189	Q11189	0.0489764	0.0489764	0.107436	25	Q11189	mrps-17	28S ribosomal protein S17	mitochondrial	RT17_CAEEL	8	3.45307
C_01 / I_01	P34385	P34385	-0.388107	0.388107	0.107494	138	P34385	F02A9.4	Probable methylcrotonoyl-CoA carboxylase beta chain	mitochondrial	MCCB_CAEEL	27	-23.5868
C_01 / I_01	Q965S0	Q965S0	-0.634424	0.634424	0.10756	15	Q965S0	rpb-9	DNA-directed RNA polymerase subunit	Q965S0_CAEEL	4	-35.5802	0.644198
C_01 / I_01	Q19545	Q19545	0.776313	0.776313	0.107617	58	Q19545	tag-184	UTP small subunit (SSU) processome component homolog	Q19545_CAEEL	22	71.2748	1.71275
C_01 / I_01	Q9BL09;W6RR25	Q9BL09;W6RR25	0.176702	0.176702	0.107639	3	Q9BL09;W6RR25	CELE_Y48G8AL.13	Uncharacterized protein	Q9BL09_CAEEL;W6RR25_CAEEL	1	13.0297	1.1303
C_01 / I_01	Q19749	Q19749	0.0277769	0.0277769	0.107648	122	Q19749	dlat-1	Dihydrolipoyllysine-residue acetyltransferase component of pyruvate dehydrogenase complex	mitochondrial	ODP2_CAEEL	25	1.944
C_01 / I_01	P52887	P52887	-0.219166	0.219166	0.107703	8	P52887	C08H9.3	Probable dolichyl pyrophosphate Glc1Man9GlcNAc2 alpha-1	3-glucosyltransferase	ALG8_CAEEL	5	-14.0938
C_01 / I_01	Q22056	Q22056	-0.257991	0.257991	0.107743	3	Q22056	CELE_T01C3.2	Transcription and mRNA export factor ENY2	Q22056_CAEEL	1	-16.3748	0.836252
C_01 / I_01	H2L028	H2L028	0.0795794	0.0795794	0.107773	5	H2L028	wht-7	WHiTe (Drosophila) related ABC transporter	H2L028_CAEEL	2	5.67099	1.05671
C_01 / I_01	Q09393	Q09393	-0.137043	0.137043	0.107924	38	Q09393	CELE_F42G10.1	Uncharacterized protein	Q09393_CAEEL	17	-9.06186	0.909381
C_01 / I_01	Q21523	Q21523	0.491876	0.491876	0.108032	40	Q21523	lact-4	Beta-LACTamase domain containing	Q21523_CAEEL	19	40.6273	1.40627
C_01 / I_01	P41883	P41883	-0.316611	0.316611	0.108046	3	P41883	F37A4.5	Uncharacterized protein F37A4.5	YPT5_CAEEL	1	-19.7046	0.802954
C_01 / I_01	Q22017	Q22017	0.336725	0.336725	0.108207	38	Q22017	flad-1	Probable FAD synthase	FAD1_CAEEL	16	26.2887	1.26289
C_01 / I_01	Q9Y0V2	Q9Y0V2	-0.153634	0.153634	0.108283	15	Q9Y0V2	tin-9.2	Mitochondrial import inner membrane translocase subunit Tim10B	T10B_CAEEL	6	-10.1017	0.898983
C_01 / I_01	G5ED41	G5ED41	0.0607445	0.0607445	0.108307	258	G5ED41	cand-1	Cullin-associated NEDD8-dissociated protein 1	CAND1_CAEEL	59	4.30038	1.043
C_01 / I_01	P49594	P49594	-0.0476405	0.0476405	0.108339	50	P49594	fem-2	Ca(2+)/calmodulin-dependent protein kinase phosphatase	FEM2_CAEEL	16	-3.24826	0.967517
C_01 / I_01	O16785	O16785	-0.11055	0.11055	0.108366	55	O16785	pat-6	Paralyzed arrest at two-fold protein 6	PARV_CAEEL	17	-7.37649	0.926235
C_01 / I_01	O01504	O01504	0.175241	0.175241	0.108561	30	O01504	rpa-2	60S acidic ribosomal protein P2	RLA2_CAEEL	6	12.9153	1.12915
C_01 / I_01	Q95XV8;U4PAX5;U4PBB7;U4PE60;U4PLR3;U4PR20	Q95XV8;U4PAX5;U4PBB7;U4PE60;U4PLR3;U4PR20	-0.433024	0.433024	0.108594	4	Q95XV8;U4PAX5;U4PBB7;U4PE60;U4PLR3;U4PR20	kvs-5	Uncharacterized protein	Q95XV8_CAEEL;U4PAX5_CAEEL;U4PBB7_CAEEL;U4PE60_CAEEL;U4PLR3_CAEEL;U4PR20_CAEEL	2	-25.9293	0.740707
C_01 / I_01	Q21484	Q21484	0.01402	0.01402	0.108629	55	Q21484	hat-1	Histone AcetylTransferase	Q21484_CAEEL	18	0.976531	1.00977
C_01 / I_01	P34696	P34696	0.90901	0.90901	0.108746	11	P34696	hsp-16.1	Heat shock protein Hsp-16.1/Hsp-16.11	HSP11_CAEEL	4	87.7757	1.87776
C_01 / I_01	O45451	O45451	-0.328949	0.328949	0.108796	6	O45451	gst-38	Glutathione S-Transferase	O45451_CAEEL	2	-20.3884	0.796116
C_01 / I_01	Q9GYQ7;W6RQY2	Q9GYQ7;W6RQY2	-0.0174486	0.0174486	0.108833	49	Q9GYQ7;W6RQY2	xpo-3	EXPOrtin (Nuclear export receptor)	Q9GYQ7_CAEEL;W6RQY2_CAEEL	18	-1.20216	0.987978
C_01 / I_01	O44175	O44175	0.259761	0.259761	0.108959	33	O44175	rfc-2	RFC (DNA replication factor) family	O44175_CAEEL	11	19.7281	1.19728
C_01 / I_01	Q07750	Q07750	0.233949	0.233949	0.109052	46	Q07750	unc-60	Actin-depolymerizing factor 1	isoforms a/b	ADF1_CAEEL	7	17.605
C_01 / I_01	Q9N4F1	Q9N4F1	0.181972	0.181972	0.109098	36	Q9N4F1	CELE_Y71H2B.5	Uncharacterized protein	Q9N4F1_CAEEL	13	13.4433	1.13443
C_01 / I_01	P53993	P53993	-0.222014	0.222014	0.109208	12	P53993	algn-11	GDP-Man:Man(3)GlcNAc(2)-PP-Dol alpha-1	2-mannosyltransferase	ALG11_CAEEL	4	-14.2632
C_01 / I_01	P90897	P90897	0.0919723	0.0919723	0.10923	105	P90897	rde-12	DEAD-box ATP-dependent RNA helicase rde-12	RDE12_CAEEL	32	6.58263	1.06583
C_01 / I_01	Q18093	Q18093	1.2243	1.2243	0.109317	21	Q18093	C18E9.2	Uncharacterized protein	Q18093_CAEEL	6	133.642	2.33642
C_01 / I_01	Q17935	Q17935	0.163205	0.163205	0.109398	60	Q17935	C12D8.1	Uncharacterized protein	Q17935_CAEEL	17	11.9772	1.11977
C_01 / I_01	Q22135	Q22135	0.000989869	0.000989869	0.109594	48	Q22135	CELE_T04A8.6	Uncharacterized protein	Q22135_CAEEL	15	0.068636	1.00069
C_01 / I_01	Q9TZH6	Q9TZH6	0.0962826	0.0962826	0.109668	33	Q9TZH6	pcbd-1	Putative pterin-4-alpha-carbinolamine dehydratase	PHS_CAEEL	6	6.90154	1.06902
C_01 / I_01	Q9N3S8	Q9N3S8	0.012297	0.012297	0.10968	28	Q9N3S8	CELE_Y47G6A.18	Uncharacterized protein	Q9N3S8_CAEEL	10	0.856006	1.00856
C_01 / I_01	Q9UAW8	Q9UAW8	-0.0246369	0.0246369	0.109799	48	Q9UAW8	CELE_T12B3.3	Uncharacterized protein	Q9UAW8_CAEEL	15	-1.6932	0.983068
C_01 / I_01	O01883	O01883	0.29168	0.29168	0.109819	12	O01883	ucp-4	UnCoupling Protein (Mitochondrial substrate carrier)	O01883_CAEEL	6	22.4065	1.22406
C_01 / I_01	P91154	P91154	0.217661	0.217661	0.10991	28	P91154	C43E11.9	60S ribosome subunit biogenesis protein NIP7 homolog	P91154_CAEEL	6	16.2847	1.16285
C_01 / I_01	Q93561	Q93561	-0.0545315	0.0545315	0.10996	18	Q93561	cup-2	Derlin-1	DERL1_CAEEL	6	-3.70929	0.962907
C_01 / I_01	F5GUD3	F5GUD3	0.0137018	0.0137018	0.110013	17	F5GUD3	tre-3	Trehalase	F5GUD3_CAEEL	10	0.954263	1.00954
C_01 / I_01	A0A0K3AUD2;Q18408	A0A0K3AUD2;Q18408	-0.193273	0.193273	0.11002	20	A0A0K3AUD2;Q18408	imp-3	IntraMembrane Protease (IMPAS) family	A0A0K3AUD2_CAEEL;Q18408_CAEEL	6	-12.5381	0.874619
C_01 / I_01	Q18793	Q18793	-0.425451	0.425451	0.110109	8	Q18793	C52G5.2	Uncharacterized protein	Q18793_CAEEL	3	-25.5394	0.744606
C_01 / I_01	Q9U368	Q9U368	-0.188354	0.188354	0.110143	14	Q9U368	CELE_T16G1.7	Uncharacterized protein	Q9U368_CAEEL	9	-12.2394	0.877606
C_01 / I_01	Q17764	Q17764	-0.363497	0.363497	0.110165	11	Q17764	C06H2.2	Uncharacterized protein	Q17764_CAEEL	5	-22.2722	0.777278
C_01 / I_01	G5EC27	G5EC27	0.18111	0.18111	0.110249	22	G5EC27	gna-2	Glucosamine phosphate N-Acetyl transferase	G5EC27_CAEEL	10	13.3756	1.13376
C_01 / I_01	Q9N2V9;V6CIW4	Q9N2V9;V6CIW4	0.489897	0.489897	0.110328	3	Q9N2V9;V6CIW4	pde-6	Probable 3'	5'-cyclic phosphodiesterase pde-6;Phosphodiesterase	PDE6_CAEEL;V6CIW4_CAEEL	2	40.4344
C_01 / I_01	A8WHU4;Q94013	A8WHU4;Q94013	0.168876	0.168876	0.110349	18	A8WHU4;Q94013	CELE_T08G11.4	Uncharacterized protein	A8WHU4_CAEEL;Q94013_CAEEL	8	12.4182	1.12418
C_01 / I_01	Q9BKQ5	Q9BKQ5	-0.0970136	0.0970136	0.110461	22	Q9BKQ5	rep-1	Rab Escort Protein homolog	Q9BKQ5_CAEEL	8	-6.50336	0.934966
C_01 / I_01	G5EBK4	G5EBK4	-0.0183704	0.0183704	0.110557	30	G5EBK4	atg-7	AuTophaGy (Yeast Atg homolog)	G5EBK4_CAEEL	11	-1.26527	0.987347
C_01 / I_01	K7ZUH9	K7ZUH9	-0.109275	0.109275	0.110561	15	K7ZUH9	his-40	Histone H3	K7ZUH9_CAEEL	2	-7.2946	0.927054
C_01 / I_01	D5MCN2	D5MCN2	0.0811865	0.0811865	0.110799	198	D5MCN2	larp-1	La-related protein 1	LARP1_CAEEL	49	5.78877	1.05789
[truncated: 183,916 more rows]
[truncated: 18 more columns]
