# Supplementary material for: Aging-associated decline of phosphatidylcholine synthesis is a malleable trigger of natural mitochondrial aging
Source: Nat Commun. 2026 Apr 18;17:3589. doi: 10.1038/s41467-026-71508-7 (PMC13091796; doi:10.1038/s41467-026-71508-7)
Supplement: Supplementary file 5 — Supplementary Data 3 [file 41467_2026_71508_MOESM5_ESM.xlsx]

## Sheet: Tabelle1
ProteinGroups	RPS log2FC(C1/N1)	Whole proteome without RPS	RPS Rank	Proteome rank		stats RPS			ProteinGroups	RPL log2FC(C1/N1)	Whole proteome without RPL	RPL Rank	Proteome rank		stats RPL				Ribosome	Whole proteome without Ribosome	Ribosome Rank	Proteome rank		stats Ribosome
O18240	-0.271539	1.56154	1230	5108	R1	27591			Q21930	-0.460153	1.56154	569	5108	R1	49753				-0.271539	1.56154	1230	5108	R1	77344
Q22054	-0.328667	1.68036	987	5124	R2	13479412			Q9XVE9	-0.462576	1.68036	566	5124	R2	13457250				-0.328667	1.68036	987	5124	R2	13429659
P46769	-0.476549	1.06512	539	4959					Q27389	-0.343016	1.06512	934	4959						-0.476549	1.06512	539	4959
O18650	-0.446615	1.48026	618	5095	N1	31			A3QMC5	-0.256269	1.48026	1306	5095	N1	45				-0.446615	1.48026	618	5095	N1	76
P48150	-0.0069042	1.0329	2592	4949	N2	5166			B7WN95	-0.626153	1.0329	280	4949	N2	5152				-0.0069042	1.0329	2592	4949	N2	5121
P48152	-0.33558	1.22657	960	5020					Q17606	-3.26293	1.22657	3	5020						-0.33558	1.22657	960	5020
Q9NEN6	-0.517889	0.725436	449	4746	U1	133051			P61866	-0.156447	0.725436	1772	4746	U1	183122				-0.517889	0.725436	449	4746	U1	314778
Q19877	-0.355647	1.22486	888	5019	U2	27095			Q22716	-0.560864	1.22486	360	5019	U2	48718				-0.355647	1.22486	888	5019	U2	74418
Q8WQA8	-0.374227	-0.00726688	834	2590					P49405	-0.329161	-0.00726688	984	2590						-0.374227	-0.00726688	834	2590
O01869	-0.346594	-1.58468	919	23	U	27095			P91448	-0.127439	-1.58468	1938	23	U	48718				-0.346594	-1.58468	919	23	U	74418
Q20206	-0.425815	0.844522	679	4838	U-(N1.N2/2)	-52978			P50880	-0.333675	0.844522	970	4838	U-(N1.N2/2)	-67202				-0.425815	0.844522	679	4838	U-(N1.N2/2)	-120180
Q23312	-0.258199	1.19534	1294	5013	SQRT (N1.N2(N1+N2+1)/12)	8328.86			Q95Y90	-0.271213	1.19534	1233	5013	SQRT (N1.N2(N1+N2+1)/12)	10021.2				-0.258199	1.19534	1294	5013	SQRT (N1.N2(N1+N2+1)/12)	12984.1
Q95Y04	-0.447941	0.250528	612	3778	z test	-6.36077			O45946	-0.313236	0.250528	1040	3778	z test	-6.70595				-0.447941	0.250528	612	3778	z test	-9.25594
P49041	-0.432536	0.403726	660	4253					P52814	-0.689704	0.403726	221	4253						-0.432536	0.403726	660	4253
Q20228	-0.318735	0.472771	1017	4393	p (one tailed)	1.0037e-10			Q19869	-0.430352	0.472771	667	4393	p (one tailed)	1.00048e-11				-0.318735	0.472771	1017	4393	p (one tailed)	1.06177e-20
P51403	-0.425946	2.00526	677	5163	p(two-tailed)	2.00739e-10			P91914	-0.228256	2.00526	1424	5163	p(two-tailed)	2.00096e-11				-0.425946	2.00526	677	5163	p(two-tailed)	2.12355e-20
P51404	-0.250531	0.530614	1336	4497	p-value summary	****			Q19162	0.348755	0.530614	4104	4497	p-value summary	****				-0.250531	0.530614	1336	4497	p-value summary	****
Q1XFY9	-0.45429	1.03627	591	4951					Q94300	-0.188654	1.03627	1605	4951						-0.45429	1.03627	591	4951
O01692	-0.663125	-0.302432	249	1096					Q20647	-0.443585	-0.302432	632	1096						-0.663125	-0.302432	249	1096
P49196	-0.514771	0.668792	458	4686					P49181	-0.417358	0.668792	698	4686						-0.514771	0.668792	458	4686
P90983	-0.0153549	2.10872	2545	5168					P47991	-0.272583	2.10872	1224	5168						-0.0153549	2.10872	2545	5168
P52821	-0.384255	0.210855	803	3615					O17570	0.122017	0.210855	3244	3615						-0.384255	0.210855	803	3615
P48156	-0.520486	-0.492831	443	501					P48158	-0.357855	-0.492831	882	501						-0.520486	-0.492831	443	501
Q9TXP0	-0.398931	0.757928	759	4778					P91374	-0.451235	0.757928	598	4778						-0.398931	0.757928	759	4778
O45499	-0.418724	0.419567	692	4302					Q9XVF7	-0.472797	0.419567	547	4302						-0.418724	0.419567	692	4302
Q18231	-0.559907	0.975625	362	4918					P49180	-0.133243	0.975625	1895	4918						-0.559907	0.975625	362	4918
P49197	-0.568447	0.737246	355	4760					Q9N4I4	-0.383302	0.737246	806	4760						-0.568447	0.737246	355	4760
O17218	-0.377375	1.65449	824	5118					O02639	-0.353478	1.65449	897	5118						-0.377375	1.65449	824	5118
Q9XVP0	-0.311595	0.414597	1050	4293					O01868	-0.391162	0.414597	784	4293						-0.311595	0.414597	1050	4293
P48154	-0.309641	-0.82787	1058	142					P48162	0.0268199	-0.82787	2761	142						-0.309641	-0.82787	1058	142
Q9N3X2	-0.297932	0.472533	1111	4392					P48166	-0.370923	0.472533	844	4392						-0.297932	0.472533	1111	4392
		0.43283		4321					P34662	-0.453396	0.43283	594	4321						-0.460153	0.43283	569	4321
		1.1153		4984					P52819	-0.393607	1.1153	776	4984						-0.462576	1.1153	566	4984
		-0.301396		1099					Q966C6	-0.251032	-0.301396	1331	1099						-0.343016	-0.301396	934	1099
		1.67995		5123					O01802	-0.179262	1.67995	1657	5123						-0.256269	1.67995	1306	5123
		1.01263		4937					O45226	-0.196074	1.01263	1560	4937						-0.626153	1.01263	280	4937
		0.306703		3961					Q9U2A8	-0.195162	0.306703	1566	3961						-3.26293	0.306703	3	3961
		0.693817		4713					P34334	-0.405096	0.693817	740	4713						-0.156447	0.693817	1772	4713
		-0.816998		147					Q09533	-0.445123	-0.816998	624	147						-0.560864	-0.816998	360	147
		-0.548393		384					Q9U332	-0.338975	-0.548393	951	384						-0.329161	-0.548393	984	384
		0.73085		4754					Q9BL19	-0.181711	0.73085	1642	4754						-0.127439	0.73085	1938	4754
		0.697633		4715					O44480	-0.430302	0.697633	668	4715						-0.333675	0.697633	970	4715
		1.11101		4981					P91128	-0.398612	1.11101	761	4981						-0.271213	1.11101	1233	4981
		-0.978928		89					Q9XWS4	-0.610938	-0.978928	295	89						-0.313236	-0.978928	1040	89
		1.56954		5111					O02056	-0.384438	1.56954	800	5111						-0.689704	1.56954	221	5111
		2.5444		5180							2.5444		5180						-0.430352	2.5444	667	5180
		0.805238		4813							0.805238		4813						-0.228256	0.805238	1424	4813
		0.673593		4693							0.673593		4693						0.348755	0.673593	4104	4693
		0.883687		4872							0.883687		4872						-0.188654	0.883687	1605	4872
		0.590516		4593							0.590516		4593						-0.443585	0.590516	632	4593
		0.788301		4801							0.788301		4801						-0.417358	0.788301	698	4801
		0.460391		4367							0.460391		4367						-0.272583	0.460391	1224	4367
		0.45131		4356							0.45131		4356						0.122017	0.45131	3244	4356
		0.329917		4038							0.329917		4038						-0.357855	0.329917	882	4038
		-0.210102		1495							-0.210102		1495						-0.451235	-0.210102	598	1495
		1.72472		5133							1.72472		5133						-0.472797	1.72472	547	5133
		0.362399		4148							0.362399		4148						-0.133243	0.362399	1895	4148
		-0.0894044		2144							-0.0894044		2144						-0.383302	-0.0894044	806	2144
		0.903433		4883							0.903433		4883						-0.353478	0.903433	897	4883
		-0.847488		131							-0.847488		131						-0.391162	-0.847488	784	131
		1.04225		4955							1.04225		4955						0.0268199	1.04225	2761	4955
		-0.63303		272							-0.63303		272						-0.370923	-0.63303	844	272
		0.334527		4059							0.334527		4059						-0.453396	0.334527	594	4059
		1.01961		4939							1.01961		4939						-0.393607	1.01961	776	4939
		2.22714		5170							2.22714		5170						-0.251032	2.22714	1331	5170
		1.07481		4964							1.07481		4964						-0.179262	1.07481	1657	4964
		-0.106752		2053							-0.106752		2053						-0.196074	-0.106752	1560	2053
		0.718238		4734							0.718238		4734						-0.195162	0.718238	1566	4734
		-0.578447		336							-0.578447		336						-0.405096	-0.578447	740	336
		-0.862968		125							-0.862968		125						-0.445123	-0.862968	624	125
		-0.489031		506							-0.489031		506						-0.338975	-0.489031	951	506
		1.50076		5101							1.50076		5101						-0.181711	1.50076	1642	5101
		0.498592		4440							0.498592		4440						-0.430302	0.498592	668	4440
		-0.474869		542							-0.474869		542						-0.398612	-0.474869	761	542
		0.407393		4266							0.407393		4266						-0.610938	0.407393	295	4266
		1.65877		5119							1.65877		5119						-0.384438	1.65877	800	5119
		0.70018		4721							0.70018		4721							0.70018		4721
		0.359472		4135							0.359472		4135							0.359472		4135
		0.787582		4797							0.787582		4797							0.787582		4797
		0.258601		3806							0.258601		3806							0.258601		3806
		0.99192		4925							0.99192		4925							0.99192		4925
		0.480923		4408							0.480923		4408							0.480923		4408
		-0.426902		676							-0.426902		676							-0.426902		676
		-0.0591618		2296							-0.0591618		2296							-0.0591618		2296
		0.369452		4172							0.369452		4172							0.369452		4172
		0.504123		4451							0.504123		4451							0.504123		4451
		-0.455639		583							-0.455639		583							-0.455639		583
		0.272201		3853							0.272201		3853							0.272201		3853
		-0.448944		606							-0.448944		606							-0.448944		606
		-0.530249		426							-0.530249		426							-0.530249		426
		0.618301		4630							0.618301		4630							0.618301		4630
		0.242252		3742							0.242252		3742							0.242252		3742
		0.168137		3438							0.168137		3438							0.168137		3438
		1.04103		4954							1.04103		4954							1.04103		4954
		0.938092		4896							0.938092		4896							0.938092		4896
		-0.446596		619							-0.446596		619							-0.446596		619
		0.692858		4710							0.692858		4710							0.692858		4710
		-0.9901		86							-0.9901		86							-0.9901		86
		0.305471		3957							0.305471		3957							0.305471		3957
		0.539303		4509							0.539303		4509							0.539303		4509
		0.880271		4870							0.880271		4870							0.880271		4870
		-0.305005		1078							-0.305005		1078							-0.305005		1078
		2.43399		5176							2.43399		5176							2.43399		5176
		-0.760123		179							-0.760123		179							-0.760123		179
		-0.671759		236							-0.671759		236							-0.671759		236
		0.967344		4914							0.967344		4914							0.967344		4914
		0.267629		3839							0.267629		3839							0.267629		3839
		1.01082		4935							1.01082		4935							1.01082		4935
		0.746395		4771							0.746395		4771							0.746395		4771
		0.535639		4503							0.535639		4503							0.535639		4503
		0.82155		4825							0.82155		4825							0.82155		4825
		0.2293		3689							0.2293		3689							0.2293		3689
		0.903316		4882							0.903316		4882							0.903316		4882
		2.07398		5167							2.07398		5167							2.07398		5167
		0.729096		4752							0.729096		4752							0.729096		4752
		-1.40702		40							-1.40702		40							-1.40702		40
		-0.324846		996							-0.324846		996							-0.324846		996
		-0.749833		184							-0.749833		184							-0.749833		184
		0.799169		4807							0.799169		4807							0.799169		4807
		0.306837		3962							0.306837		3962							0.306837		3962
		-0.312553		1046							-0.312553		1046							-0.312553		1046
		-0.779027		165							-0.779027		165							-0.779027		165
		0.604762		4605							0.604762		4605							0.604762		4605
		-0.173663		1681							-0.173663		1681							-0.173663		1681
		0.693554		4711							0.693554		4711							0.693554		4711
		0.172498		3457							0.172498		3457							0.172498		3457
		0.502852		4447							0.502852		4447							0.502852		4447
		0.462978		4372							0.462978		4372							0.462978		4372
		0.436695		4333							0.436695		4333							0.436695		4333
		-0.516552		451							-0.516552		451							-0.516552		451
		0.177888		3482							0.177888		3482							0.177888		3482
		0.523276		4484							0.523276		4484							0.523276		4484
		-0.342338		936							-0.342338		936							-0.342338		936
		0.48736		4421							0.48736		4421							0.48736		4421
		-0.104573		2067							-0.104573		2067							-0.104573		2067
		0.651453		4665							0.651453		4665							0.651453		4665
		-0.706099		209							-0.706099		209							-0.706099		209
		0.584311		4582							0.584311		4582							0.584311		4582
		0.530604		4496							0.530604		4496							0.530604		4496
		-0.749475		186							-0.749475		186							-0.749475		186
		-0.0631797		2278							-0.0631797		2278							-0.0631797		2278
		-0.479152		536							-0.479152		536							-0.479152		536
		0.67281		4692							0.67281		4692							0.67281		4692
		0.313242		3987							0.313242		3987							0.313242		3987
		0.774934		4793							0.774934		4793							0.774934		4793
		2.07202		5166							2.07202		5166							2.07202		5166
		-0.483253		527							-0.483253		527							-0.483253		527
		-0.150881		1805							-0.150881		1805							-0.150881		1805
		-0.235106		1390							-0.235106		1390							-0.235106		1390
		-0.658407		255							-0.658407		255							-0.658407		255
		-0.25898		1290							-0.25898		1290							-0.25898		1290
		0.408018		4270							0.408018		4270							0.408018		4270
		0.689077		4706							0.689077		4706							0.689077		4706
		1.28236		5040							1.28236		5040							1.28236		5040
		0.307658		3966							0.307658		3966							0.307658		3966
		0.610582		4615							0.610582		4615							0.610582		4615
		0.702839		4723							0.702839		4723							0.702839		4723
		-0.345142		927							-0.345142		927							-0.345142		927
		0.101819		3145							0.101819		3145							0.101819		3145
		1.53373		5106							1.53373		5106							1.53373		5106
		0.539303		4508							0.539303		4508							0.539303		4508
		-0.660222		254							-0.660222		254							-0.660222		254
		1.43937		5084							1.43937		5084							1.43937		5084
		0.567944		4559							0.567944		4559							0.567944		4559
		-0.845151		133							-0.845151		133							-0.845151		133
		0.580816		4577							0.580816		4577							0.580816		4577
		-0.344984		929							-0.344984		929							-0.344984		929
		-0.480092		531							-0.480092		531							-0.480092		531
		-0.0396973		2417							-0.0396973		2417							-0.0396973		2417
		-0.26883		1241							-0.26883		1241							-0.26883		1241
		0.265457		3831							0.265457		3831							0.265457		3831
		0.306148		3960							0.306148		3960							0.306148		3960
		0.548325		4524							0.548325		4524							0.548325		4524
		-0.603269		306							-0.603269		306							-0.603269		306
		0.901595		4881							0.901595		4881							0.901595		4881
		0.401544		4248							0.401544		4248							0.401544		4248
		0.210973		3617							0.210973		3617							0.210973		3617
		-0.429851		670							-0.429851		670							-0.429851		670
		-0.532624		420							-0.532624		420							-0.532624		420
		1.06565		4960							1.06565		4960							1.06565		4960
		-0.254504		1315							-0.254504		1315							-0.254504		1315
		0.508013		4463							0.508013		4463							0.508013		4463
		-0.263815		1267							-0.263815		1267							-0.263815		1267
		0.747495		4772							0.747495		4772							0.747495		4772
		-0.728497		195							-0.728497		195							-0.728497		195
		0.36859		4171							0.36859		4171							0.36859		4171
		0.78914		4802							0.78914		4802							0.78914		4802
		0.270457		3850							0.270457		3850							0.270457		3850
		0.621303		4632							0.621303		4632							0.621303		4632
		0.286601		3900							0.286601		3900							0.286601		3900
		0.27681		3869							0.27681		3869							0.27681		3869
		0.509261		4467							0.509261		4467							0.509261		4467
		-0.63419		269							-0.63419		269							-0.63419		269
		0.208268		3604							0.208268		3604							0.208268		3604
		0.212815		3629							0.212815		3629							0.212815		3629
		0.718592		4735							0.718592		4735							0.718592		4735
		0.339229		4077							0.339229		4077							0.339229		4077
		-0.242408		1365							-0.242408		1365							-0.242408		1365
		0.605672		4608							0.605672		4608							0.605672		4608
		3.23502		5187							3.23502		5187							3.23502		5187
		0.555488		4538							0.555488		4538							0.555488		4538
		0.841737		4834							0.841737		4834							0.841737		4834
		0.163161		3418							0.163161		3418							0.163161		3418
		-0.364047		866							-0.364047		866							-0.364047		866
		0.571788		4564							0.571788		4564							0.571788		4564
		-1.18036		62							-1.18036		62							-1.18036		62
		-0.797509		154							-0.797509		154							-0.797509		154
		-0.291896		1142							-0.291896		1142							-0.291896		1142
		0.703556		4726							0.703556		4726							0.703556		4726
		0.486584		4419							0.486584		4419							0.486584		4419
		-0.468131		556							-0.468131		556							-0.468131		556
		0.136225		3305							0.136225		3305							0.136225		3305
		0.0593872		2930							0.0593872		2930							0.0593872		2930
		0.215746		3642							0.215746		3642							0.215746		3642
		0.803582		4811							0.803582		4811							0.803582		4811
		-0.00514459		2602							-0.00514459		2602							-0.00514459		2602
		0.351301		4113							0.351301		4113							0.351301		4113
		0.293986		3923							0.293986		3923							0.293986		3923
		0.73942		4762							0.73942		4762							0.73942		4762
		-0.512751		462							-0.512751		462							-0.512751		462
		-0.0466202		2375							-0.0466202		2375							-0.0466202		2375
		0.682743		4703							0.682743		4703							0.682743		4703
		-0.348973		911							-0.348973		911							-0.348973		911
		0.48969		4425							0.48969		4425							0.48969		4425
		0.404861		4258							0.404861		4258							0.404861		4258
		0.981879		4921							0.981879		4921							0.981879		4921
		1.41391		5077							1.41391		5077							1.41391		5077
		0.3232		4018							0.3232		4018							0.3232		4018
		0.631258		4645							0.631258		4645							0.631258		4645
		0.0708861		2995							0.0708861		2995							0.0708861		2995
		0.553499		4533							0.553499		4533							0.553499		4533
		0.197311		3561							0.197311		3561							0.197311		3561
		1.5693		5110							1.5693		5110							1.5693		5110
		-0.782007		161							-0.782007		161							-0.782007		161
		0.347954		4101							0.347954		4101							0.347954		4101
		-0.177568		1664							-0.177568		1664							-0.177568		1664
		0.372964		4183							0.372964		4183							0.372964		4183
		0.601693		4603							0.601693		4603							0.601693		4603
		0.366312		4162							0.366312		4162							0.366312		4162
		-0.473219		544							-0.473219		544							-0.473219		544
		-0.83905		136							-0.83905		136							-0.83905		136
		0.628399		4640							0.628399		4640							0.628399		4640
		-0.418328		693							-0.418328		693							-0.418328		693
		-0.0252958		2486							-0.0252958		2486							-0.0252958		2486
		0.357361		4132							0.357361		4132							0.357361		4132
		0.226685		3683							0.226685		3683							0.226685		3683
		-0.377748		823							-0.377748		823							-0.377748		823
		0.374679		4193							0.374679		4193							0.374679		4193
		0.380512		4204							0.380512		4204							0.380512		4204
		-1.11815		65							-1.11815		65							-1.11815		65
		0.725894		4747							0.725894		4747							0.725894		4747
		0.0172812		2709							0.0172812		2709							0.0172812		2709
		0.473648		4394							0.473648		4394							0.473648		4394
		-0.859394		127							-0.859394		127							-0.859394		127
		0.504172		4453							0.504172		4453							0.504172		4453
		0.53065		4498							0.53065		4498							0.53065		4498
		0.142108		3335							0.142108		3335							0.142108		3335
		-0.496175		492							-0.496175		492							-0.496175		492
		-0.417031		702							-0.417031		702							-0.417031		702
		0.803088		4809							0.803088		4809							0.803088		4809
		0.498108		4439							0.498108		4439							0.498108		4439
		-0.521118		440							-0.521118		440							-0.521118		440
		0.91542		4889							0.91542		4889							0.91542		4889
		0.348397		4102							0.348397		4102							0.348397		4102
		-0.329642		982							-0.329642		982							-0.329642		982
		0.363319		4150							0.363319		4150							0.363319		4150
		0.373937		4188							0.373937		4188							0.373937		4188
		0.865043		4858							0.865043		4858							0.865043		4858
		0.724925		4745							0.724925		4745							0.724925		4745
		-0.147548		1823							-0.147548		1823							-0.147548		1823
		-0.348304		915							-0.348304		915							-0.348304		915
		0.470199		4384							0.470199		4384							0.470199		4384
		0.166623		3430							0.166623		3430							0.166623		3430
		0.405892		4261							0.405892		4261							0.405892		4261
		0.319751		4007							0.319751		4007							0.319751		4007
		-0.708759		205							-0.708759		205							-0.708759		205
		0.337622		4069							0.337622		4069							0.337622		4069
		0.355416		4127							0.355416		4127							0.355416		4127
		-0.458519		573							-0.458519		573							-0.458519		573
		0.434053		4324							0.434053		4324							0.434053		4324
		0.434802		4326							0.434802		4326							0.434802		4326
		0.512754		4474							0.512754		4474							0.512754		4474
		-0.36121		871							-0.36121		871							-0.36121		871
		0.213143		3630							0.213143		3630							0.213143		3630
		-0.540507		402							-0.540507		402							-0.540507		402
		-0.876084		119							-0.876084		119							-0.876084		119
		0.263664		3824							0.263664		3824							0.263664		3824
		1.2351		5023							1.2351		5023							1.2351		5023
		0.223788		3675							0.223788		3675							0.223788		3675
		0.371761		4179							0.371761		4179							0.371761		4179
		-0.436119		649							-0.436119		649							-0.436119		649
		0.153901		3382							0.153901		3382							0.153901		3382
		0.295637		3928							0.295637		3928							0.295637		3928
		-0.292747		1138							-0.292747		1138							-0.292747		1138
		-0.0616831		2284							-0.0616831		2284							-0.0616831		2284
		-0.464556		562							-0.464556		562							-0.464556		562
		0.857827		4848							0.857827		4848							0.857827		4848
		-0.580705		334							-0.580705		334							-0.580705		334
		-0.302787		1093							-0.302787		1093							-0.302787		1093
		0.407616		4268							0.407616		4268							0.407616		4268
		-0.405312		739							-0.405312		739							-0.405312		739
		-0.540203		405							-0.540203		405							-0.540203		405
		0.521206		4483							0.521206		4483							0.521206		4483
		-0.170415		1706							-0.170415		1706							-0.170415		1706
		-0.449297		603							-0.449297		603							-0.449297		603
		-0.645182		266							-0.645182		266							-0.645182		266
		0.433962		4323							0.433962		4323							0.433962		4323
		0.526443		4490							0.526443		4490							0.526443		4490
		0.54587		4521							0.54587		4521							0.54587		4521
		-0.397182		765							-0.397182		765							-0.397182		765
		-0.630234		277							-0.630234		277							-0.630234		277
		0.237435		3725							0.237435		3725							0.237435		3725
		0.297041		3935							0.297041		3935							0.297041		3935
		0.411492		4282							0.411492		4282							0.411492		4282
		0.238047		3727							0.238047		3727							0.238047		3727
		0.376302		4198							0.376302		4198							0.376302		4198
		-0.240165		1375							-0.240165		1375							-0.240165		1375
		0.321102		4012							0.321102		4012							0.321102		4012
		-1.39883		41							-1.39883		41							-1.39883		41
		-0.345091		928							-0.345091		928							-0.345091		928
		1.12836		4990							1.12836		4990							1.12836		4990
		-0.296461		1121							-0.296461		1121							-0.296461		1121
		-0.374169		835							-0.374169		835							-0.374169		835
		-0.597618		316							-0.597618		316							-0.597618		316
		-0.417237		700							-0.417237		700							-0.417237		700
		-0.488584		510							-0.488584		510							-0.488584		510
		0.935425		4894							0.935425		4894							0.935425		4894
		-0.444765		626							-0.444765		626							-0.444765		626
		-0.188294		1606							-0.188294		1606							-0.188294		1606
		0.67966		4700							0.67966		4700							0.67966		4700
		0.940917		4898							0.940917		4898							0.940917		4898
		0.433301		4322							0.433301		4322							0.433301		4322
		-0.14745		1825							-0.14745		1825							-0.14745		1825
		-0.661963		250							-0.661963		250							-0.661963		250
		-0.461211		568							-0.461211		568							-0.461211		568
		1.34237		5055							1.34237		5055							1.34237		5055
		-0.315166		1032							-0.315166		1032							-0.315166		1032
		0.366521		4163							0.366521		4163							0.366521		4163
		0.373801		4186							0.373801		4186							0.373801		4186
		0.489928		4427							0.489928		4427							0.489928		4427
		0.402223		4249							0.402223		4249							0.402223		4249
		2.91858		5183							2.91858		5183							2.91858		5183
		-0.676104		231							-0.676104		231							-0.676104		231
		0.267425		3837							0.267425		3837							0.267425		3837
		-0.375813		829							-0.375813		829							-0.375813		829
		-0.681134		226							-0.681134		226							-0.681134		226
		0.516429		4478							0.516429		4478							0.516429		4478
		-0.313831		1037							-0.313831		1037							-0.313831		1037
		0.328014		4034							0.328014		4034							0.328014		4034
		-0.576833		339							-0.576833		339							-0.576833		339
		0.410988		4281							0.410988		4281							0.410988		4281
		0.509579		4468							0.509579		4468							0.509579		4468
		-0.273867		1217							-0.273867		1217							-0.273867		1217
		-0.27854		1196							-0.27854		1196							-0.27854		1196
		0.37175		4178							0.37175		4178							0.37175		4178
		-0.170958		1702							-0.170958		1702							-0.170958		1702
		0.20913		3609							0.20913		3609							0.20913		3609
		-0.869756		122							-0.869756		122							-0.869756		122
		0.141454		3329							0.141454		3329							0.141454		3329
		0.442475		4344							0.442475		4344							0.442475		4344
		-0.87139		120							-0.87139		120							-0.87139		120
		1.1611		5001							1.1611		5001							1.1611		5001
		0.847709		4839							0.847709		4839							0.847709		4839
		0.194857		3550							0.194857		3550							0.194857		3550
		-0.66651		245							-0.66651		245							-0.66651		245
		-0.292358		1140							-0.292358		1140							-0.292358		1140
		-0.127808		1937							-0.127808		1937							-0.127808		1937
		-0.330621		978							-0.330621		978							-0.330621		978
		0.19522		3551							0.19522		3551							0.19522		3551
		-0.454524		588							-0.454524		588							-0.454524		588
		0.969054		4916							0.969054		4916							0.969054		4916
		-0.255913		1311							-0.255913		1311							-0.255913		1311
		0.334269		4057							0.334269		4057							0.334269		4057
		0.342133		4088							0.342133		4088							0.342133		4088
		-0.211089		1490							-0.211089		1490							-0.211089		1490
		3.16438		5184							3.16438		5184							3.16438		5184
		1.24171		5025							1.24171		5025							1.24171		5025
		-0.256055		1309							-0.256055		1309							-0.256055		1309
		-0.208996		1503							-0.208996		1503							-0.208996		1503
		0.401006		4246							0.401006		4246							0.401006		4246
		-1.05639		73							-1.05639		73							-1.05639		73
		-0.255496		1312							-0.255496		1312							-0.255496		1312
		-0.668417		241							-0.668417		241							-0.668417		241
		1.26301		5035							1.26301		5035							1.26301		5035
		1.24196		5027							1.24196		5027							1.24196		5027
		0.359422		4134							0.359422		4134							0.359422		4134
		-0.733535		193							-0.733535		193							-0.733535		193
		1.02972		4947							1.02972		4947							1.02972		4947
		0.76408		4785							0.76408		4785							0.76408		4785
		0.0458998		2869							0.0458998		2869							0.0458998		2869
		0.549491		4527							0.549491		4527							0.549491		4527
		1.37194		5064							1.37194		5064							1.37194		5064
		-0.440338		634							-0.440338		634							-0.440338		634
		-0.515103		456							-0.515103		456							-0.515103		456
		-0.177089		1665							-0.177089		1665							-0.177089		1665
		-0.716267		201							-0.716267		201							-0.716267		201
		1.3902		5072							1.3902		5072							1.3902		5072
		0.436283		4332							0.436283		4332							0.436283		4332
		-0.183728		1632							-0.183728		1632							-0.183728		1632
		0.758559		4780							0.758559		4780							0.758559		4780
		-0.195537		1562							-0.195537		1562							-0.195537		1562
		-0.547658		385							-0.547658		385							-0.547658		385
		-0.000423212		2632							-0.000423212		2632							-0.000423212		2632
		0.351931		4114							0.351931		4114							0.351931		4114
		-0.240218		1374							-0.240218		1374							-0.240218		1374
		0.292143		3917							0.292143		3917							0.292143		3917
		-0.00132427		2624							-0.00132427		2624							-0.00132427		2624
		0.675734		4696							0.675734		4696							0.675734		4696
		0.612106		4619							0.612106		4619							0.612106		4619
		0.0495877		2889							0.0495877		2889							0.0495877		2889
		0.353547		4119							0.353547		4119							0.353547		4119
		-0.749523		185							-0.749523		185							-0.749523		185
		-0.577796		338							-0.577796		338							-0.577796		338
		0.191767		3535							0.191767		3535							0.191767		3535
		0.504041		4450							0.504041		4450							0.504041		4450
		-0.61389		291							-0.61389		291							-0.61389		291
		0.772787		4790							0.772787		4790							0.772787		4790
		-0.274369		1212							-0.274369		1212							-0.274369		1212
		0.507941		4462							0.507941		4462							0.507941		4462
		0.638035		4651							0.638035		4651							0.638035		4651
		0.605386		4607							0.605386		4607							0.605386		4607
		-0.318392		1018							-0.318392		1018							-0.318392		1018
		0.230141		3692							0.230141		3692							0.230141		3692
		0.584044		4581							0.584044		4581							0.584044		4581
		-0.156195		1773							-0.156195		1773							-0.156195		1773
		0.0965403		3128							0.0965403		3128							0.0965403		3128
		-0.525423		429							-0.525423		429							-0.525423		429
		0.263615		3823							0.263615		3823							0.263615		3823
		-0.83804		138							-0.83804		138							-0.83804		138
		1.11202		4982							1.11202		4982							1.11202		4982
		-0.383003		809							-0.383003		809							-0.383003		809
		0.210158		3613							0.210158		3613							0.210158		3613
		-0.306049		1071							-0.306049		1071							-0.306049		1071
		0.342401		4089							0.342401		4089							0.342401		4089
		-0.513133		461							-0.513133		461							-0.513133		461
		-0.479688		535							-0.479688		535							-0.479688		535
		-0.0854102		2163							-0.0854102		2163							-0.0854102		2163
		0.146573		3351							0.146573		3351							0.146573		3351
		0.567395		4557							0.567395		4557							0.567395		4557
		-0.531016		424							-0.531016		424							-0.531016		424
		0.154897		3389							0.154897		3389							0.154897		3389
		-0.067657		2256							-0.067657		2256							-0.067657		2256
		0.042557		2852							0.042557		2852							0.042557		2852
		0.0608477		2940							0.0608477		2940							0.0608477		2940
		-0.478555		537							-0.478555		537							-0.478555		537
		-0.510186		466							-0.510186		466							-0.510186		466
		-0.232975		1401							-0.232975		1401							-0.232975		1401
		-0.71817		200							-0.71817		200							-0.71817		200
		-0.337012		955							-0.337012		955							-0.337012		955
		-0.482951		528							-0.482951		528							-0.482951		528
		0.0691493		2983							0.0691493		2983							0.0691493		2983
		0.589202		4589							0.589202		4589							0.589202		4589
		-0.259282		1288							-0.259282		1288							-0.259282		1288
		0.169417		3444							0.169417		3444							0.169417		3444
		0.0738949		3013							0.0738949		3013							0.0738949		3013
		1.69994		5130							1.69994		5130							1.69994		5130
		0.0475639		2874							0.0475639		2874							0.0475639		2874
		0.240263		3737							0.240263		3737							0.240263		3737
		-0.967962		92							-0.967962		92							-0.967962		92
		-0.951945		96							-0.951945		96							-0.951945		96
		-0.484592		522							-0.484592		522							-0.484592		522
		-0.727428		196							-0.727428		196							-0.727428		196
		0.386819		4215							0.386819		4215							0.386819		4215
		-0.565262		357							-0.565262		357							-0.565262		357
		0.746347		4770							0.746347		4770							0.746347		4770
		0.437142		4335							0.437142		4335							0.437142		4335
		0.374486		4192							0.374486		4192							0.374486		4192
		0.339009		4075							0.339009		4075							0.339009		4075
		0.622828		4635							0.622828		4635							0.622828		4635
		0.407443		4267							0.407443		4267							0.407443		4267
		0.211627		3621							0.211627		3621							0.211627		3621
		0.0719978		3006							0.0719978		3006							0.0719978		3006
		-0.542011		397							-0.542011		397							-0.542011		397
		-0.543169		395							-0.543169		395							-0.543169		395
		0.270217		3849							0.270217		3849							0.270217		3849
		-0.457053		582							-0.457053		582							-0.457053		582
		0.496674		4438							0.496674		4438							0.496674		4438
		0.142804		3338							0.142804		3338							0.142804		3338
		-0.556561		366							-0.556561		366							-0.556561		366
		0.154013		3383							0.154013		3383							0.154013		3383
		-0.647528		263							-0.647528		263							-0.647528		263
		-0.389798		790							-0.389798		790							-0.389798		790
		-0.544868		389							-0.544868		389							-0.544868		389
		0.117489		3223							0.117489		3223							0.117489		3223
		-0.493288		499							-0.493288		499							-0.493288		499
		0.0721904		3008							0.0721904		3008							0.0721904		3008
		-0.525487		428							-0.525487		428							-0.525487		428
		-0.389443		791							-0.389443		791							-0.389443		791
		-0.801312		153							-0.801312		153							-0.801312		153
		0.188995		3526							0.188995		3526							0.188995		3526
		-0.103369		2077							-0.103369		2077							-0.103369		2077
		-0.295592		1125							-0.295592		1125							-0.295592		1125
		0.277404		3872							0.277404		3872							0.277404		3872
		-0.281703		1179							-0.281703		1179							-0.281703		1179
		0.184971		3508							0.184971		3508							0.184971		3508
		-0.334758		966							-0.334758		966							-0.334758		966
		-0.452853		595							-0.452853		595							-0.452853		595
		-0.646806		264							-0.646806		264							-0.646806		264
		-0.449292		604							-0.449292		604							-0.449292		604
		-0.296662		1118							-0.296662		1118							-0.296662		1118
		0.527099		4491							0.527099		4491							0.527099		4491
		0.234499		3710							0.234499		3710							0.234499		3710
		0.451714		4357							0.451714		4357							0.451714		4357
		-0.146984		1829							-0.146984		1829							-0.146984		1829
		-0.903104		114							-0.903104		114							-0.903104		114
		0.396336		4233							0.396336		4233							0.396336		4233
		0.196032		3557							0.196032		3557							0.196032		3557
		-0.155706		1774							-0.155706		1774							-0.155706		1774
		0.292034		3916							0.292034		3916							0.292034		3916
		-0.213983		1478							-0.213983		1478							-0.213983		1478
		0.352856		4117							0.352856		4117							0.352856		4117
		-0.787545		158							-0.787545		158							-0.787545		158
		-0.0901648		2138							-0.0901648		2138							-0.0901648		2138
		1.39457		5075							1.39457		5075							1.39457		5075
		-1.10865		68							-1.10865		68							-1.10865		68
		-0.108256		2041							-0.108256		2041							-0.108256		2041
		0.99504		4926							0.99504		4926							0.99504		4926
		-0.100256		2092							-0.100256		2092							-0.100256		2092
		-0.26736		1250							-0.26736		1250							-0.26736		1250
		0.279659		3879							0.279659		3879							0.279659		3879
		0.525104		4486							0.525104		4486							0.525104		4486
		0.195385		3552							0.195385		3552							0.195385		3552
		0.248323		3770							0.248323		3770							0.248323		3770
		-0.121593		1968							-0.121593		1968							-0.121593		1968
		-0.983712		87							-0.983712		87							-0.983712		87
		-0.213798		1479							-0.213798		1479							-0.213798		1479
		-0.127854		1936							-0.127854		1936							-0.127854		1936
		0.1795		3490							0.1795		3490							0.1795		3490
		0.565263		4554							0.565263		4554							0.565263		4554
		0.231948		3702							0.231948		3702							0.231948		3702
		-0.255914		1310							-0.255914		1310							-0.255914		1310
		-0.965151		94							-0.965151		94							-0.965151		94
		0.637065		4649							0.637065		4649							0.637065		4649
		-0.323569		1001							-0.323569		1001							-0.323569		1001
		0.396403		4234							0.396403		4234							0.396403		4234
		-0.185003		1626							-0.185003		1626							-0.185003		1626
		0.706776		4727							0.706776		4727							0.706776		4727
		0.211654		3622							0.211654		3622							0.211654		3622
		-0.359886		874							-0.359886		874							-0.359886		874
		1.04026		4953							1.04026		4953							1.04026		4953
		-0.480027		532							-0.480027		532							-0.480027		532
		0.670338		4688							0.670338		4688							0.670338		4688
		-0.177032		1666							-0.177032		1666							-0.177032		1666
		-0.418174		694							-0.418174		694							-0.418174		694
		-0.602299		309							-0.602299		309							-0.602299		309
		0.452404		4359							0.452404		4359							0.452404		4359
		-0.767093		175							-0.767093		175							-0.767093		175
		0.169575		3446							0.169575		3446							0.169575		3446
		-0.440328		635							-0.440328		635							-0.440328		635
		0.174529		3463							0.174529		3463							0.174529		3463
		-0.287924		1155							-0.287924		1155							-0.287924		1155
		0.583284		4580							0.583284		4580							0.583284		4580
		-0.35381		896							-0.35381		896							-0.35381		896
		0.374227		4191							0.374227		4191							0.374227		4191
		0.216016		3644							0.216016		3644							0.216016		3644
		0.128854		3272							0.128854		3272							0.128854		3272
		-0.439284		638							-0.439284		638							-0.439284		638
		-0.156534		1771							-0.156534		1771							-0.156534		1771
		-0.460153		569							0.499025		4441							0.499025		4441
		0.499025		4441							0.438561		4337							0.438561		4337
		0.438561		4337							0.622085		4634							0.622085		4634
		0.622085		4634							-0.521234		439							-0.521234		439
		-0.521234		439							-0.809891		148							-0.809891		148
		-0.809891		148							1.31229		5044							1.31229		5044
		1.31229		5044							1.146		4995							1.146		4995
		1.146		4995							0.0713667		3003							0.0713667		3003
		0.0713667		3003							0.443821		4346							0.443821		4346
		0.443821		4346							-0.502331		483							-0.502331		483
		-0.502331		483							1.13309		4991							1.13309		4991
		1.13309		4991							0.538519		4507							0.538519		4507
		0.538519		4507							0.422798		4306							0.422798		4306
		0.422798		4306							-0.697953		215							-0.697953		215
		-0.697953		215							-0.590705		322							-0.590705		322
		-0.590705		322							-0.627791		279							-0.627791		279
		-0.627791		279							-0.0150059		2547							-0.0150059		2547
		-0.0150059		2547							0.335302		4062							0.335302		4062
		0.335302		4062							0.348585		4103							0.348585		4103
		0.348585		4103							0.182075		3500							0.182075		3500
		0.182075		3500							-0.145604		1841							-0.145604		1841
		-0.145604		1841							-0.919458		111							-0.919458		111
		-0.919458		111							0.00521808		2650							0.00521808		2650
		0.00521808		2650							0.20634		3600							0.20634		3600
		0.20634		3600							-0.502388		482							-0.502388		482
		-0.502388		482							0.569198		4561							0.569198		4561
		0.569198		4561							0.0510711		2900							0.0510711		2900
		0.0510711		2900							-0.108784		2038							-0.108784		2038
		-0.108784		2038							-0.334821		965							-0.334821		965
		-0.334821		965							-0.396852		766							-0.396852		766
		-0.396852		766							1.15974		5000							1.15974		5000
		1.15974		5000							0.276955		3870							0.276955		3870
		0.276955		3870							0.39997		4243							0.39997		4243
		0.39997		4243							-0.416775		704							-0.416775		704
		-0.416775		704							0.117049		3218							0.117049		3218
		0.117049		3218							-0.554685		368							-0.554685		368
		-0.554685		368							-0.598237		315							-0.598237		315
		-0.598237		315							-0.159483		1750							-0.159483		1750
		-0.159483		1750							0.663749		4676							0.663749		4676
		0.663749		4676							-0.0722449		2225							-0.0722449		2225
		-0.0722449		2225							0.396977		4235							0.396977		4235
		0.396977		4235							0.870352		4864							0.870352		4864
		0.870352		4864							0.716729		4732							0.716729		4732
		0.716729		4732							0.160121		3410							0.160121		3410
		0.160121		3410							-0.490349		502							-0.490349		502
		-0.490349		502							-0.762732		177							-0.762732		177
		-0.762732		177							-0.340709		945							-0.340709		945
		-0.340709		945							-0.429487		671							-0.429487		671
		-0.429487		671							-0.223482		1448							-0.223482		1448
		-0.223482		1448							-0.44843		608							-0.44843		608
		-0.44843		608							-0.503172		480							-0.503172		480
		-0.503172		480							-0.206845		1512							-0.206845		1512
		-0.206845		1512							-0.39217		782							-0.39217		782
		-0.39217		782							-0.182949		1638							-0.182949		1638
		-0.182949		1638							-0.290426		1146							-0.290426		1146
		-0.290426		1146							0.312462		3981							0.312462		3981
		0.312462		3981							0.176		3476							0.176		3476
		0.176		3476							-0.128412		1930							-0.128412		1930
		-0.128412		1930							-0.191011		1585							-0.191011		1585
		-0.191011		1585							0.260942		3815							0.260942		3815
		0.260942		3815							0.208583		3606							0.208583		3606
		0.208583		3606							-0.69529		217							-0.69529		217
		-0.69529		217							0.174612		3465							0.174612		3465
		0.174612		3465							0.938895		4897							0.938895		4897
		0.938895		4897							-0.757754		180							-0.757754		180
		-0.757754		180							-0.268478		1244							-0.268478		1244
		-0.268478		1244							1.80804		5144							1.80804		5144
		1.80804		5144							1.18857		5009							1.18857		5009
		1.18857		5009							-0.300254		1103							-0.300254		1103
		-0.300254		1103							0.46497		4375							0.46497		4375
		0.46497		4375							-0.632686		275							-0.632686		275
		-0.632686		275							0.275452		3861							0.275452		3861
		0.275452		3861							0.879389		4869							0.879389		4869
		0.879389		4869							0.102		3147							0.102		3147
		0.102		3147							0.281917		3887							0.281917		3887
		0.281917		3887							0.387264		4216							0.387264		4216
		0.387264		4216							1.70408		5131							1.70408		5131
		1.70408		5131							0.323222		4019							0.323222		4019
		0.323222		4019							0.324842		4025							0.324842		4025
		0.324842		4025							-0.542419		396							-0.542419		396
		-0.542419		396							0.629987		4641							0.629987		4641
		0.629987		4641							0.0976007		3133							0.0976007		3133
		0.0976007		3133							0.554204		4537							0.554204		4537
		0.554204		4537							0.573044		4566							0.573044		4566
		0.573044		4566							-0.000770389		2630							-0.000770389		2630
		-0.000770389		2630							-0.518019		448							-0.518019		448
		-0.518019		448							0.103755		3155							0.103755		3155
		0.103755		3155							0.639451		4654							0.639451		4654
		0.639451		4654							-1.3661		42							-1.3661		42
		-1.3661		42							0.476224		4399							0.476224		4399
		0.476224		4399							0.6936		4712							0.6936		4712
		0.6936		4712							0.231214		3696							0.231214		3696
		0.231214		3696							-0.251819		1328							-0.251819		1328
		-0.251819		1328							-0.541656		399							-0.541656		399
		-0.541656		399							-0.146396		1835							-0.146396		1835
		-0.146396		1835							-0.624109		283							-0.624109		283
		-0.624109		283							-0.383817		805							-0.383817		805
		-0.383817		805							-0.405095		741							-0.405095		741
		-0.405095		741							-0.573115		348							-0.573115		348
		-0.573115		348							-0.700315		214							-0.700315		214
		-0.700315		214							0.585236		4583							0.585236		4583
		0.585236		4583							0.637437		4650							0.637437		4650
		0.637437		4650							-0.466686		560							-0.466686		560
		-0.466686		560							-0.374999		832							-0.374999		832
		-0.374999		832							0.432424		4319							0.432424		4319
		0.432424		4319							0.375614		4196							0.375614		4196
		0.375614		4196							-0.127934		1935							-0.127934		1935
		-0.127934		1935							0.455085		4362							0.455085		4362
		0.455085		4362							-0.457216		580							-0.457216		580
		-0.457216		580							-0.256824		1300							-0.256824		1300
		-0.256824		1300							0.614595		4625							0.614595		4625
		0.614595		4625							-0.711701		204							-0.711701		204
		-0.711701		204							-0.600213		312							-0.600213		312
		-0.600213		312							-0.509852		467							-0.509852		467
		-0.509852		467							-0.401541		753							-0.401541		753
		-0.401541		753							-1.54021		27							-1.54021		27
		-1.54021		27							1.43246		5082							1.43246		5082
		1.43246		5082							-0.574867		345							-0.574867		345
		-0.574867		345							0.147601		3355							0.147601		3355
		-0.462576		566							-0.128336		1931							-0.128336		1931
		0.147601		3355							0.375946		4197							0.375946		4197
		-0.128336		1931							1.12492		4988							1.12492		4988
		0.375946		4197							-0.498142		486							-0.498142		486
		1.12492		4988							-0.479943		534							-0.479943		534
		-0.498142		486							0.504412		4455							0.504412		4455
		-0.479943		534							0.436765		4334							0.436765		4334
		0.504412		4455							-0.22173		1457							-0.22173		1457
		0.436765		4334							-0.716143		202							-0.716143		202
		-0.22173		1457							-0.38032		817							-0.38032		817
		-0.716143		202							0.320287		4008							0.320287		4008
		-0.38032		817							-0.457444		579							-0.457444		579
		0.320287		4008							0.361802		4144							0.361802		4144
		-0.457444		579							-0.564281		359							-0.564281		359
		0.361802		4144							0.213407		3632							0.213407		3632
		-0.564281		359							0.0705538		2992							0.0705538		2992
		0.213407		3632							-0.301029		1101							-0.301029		1101
		0.0705538		2992							-0.189603		1600							-0.189603		1600
		-0.301029		1101							1.29782		5042							1.29782		5042
		-0.189603		1600							1.38479		5070							1.38479		5070
		1.29782		5042							-0.180735		1646							-0.180735		1646
		1.38479		5070							0.353262		4118							0.353262		4118
		-0.180735		1646							0.11554		3207							0.11554		3207
		0.353262		4118							0.873577		4867							0.873577		4867
		0.11554		3207							-0.508791		468							-0.508791		468
		0.873577		4867							-0.853144		129							-0.853144		129
		-0.508791		468							-0.602575		307							-0.602575		307
		-0.853144		129							-0.205013		1522							-0.205013		1522
		-0.602575		307							0.246248		3758							0.246248		3758
		-0.205013		1522							-0.494373		498							-0.494373		498
		0.246248		3758							0.364724		4154							0.364724		4154
		-0.494373		498							-0.618045		287							-0.618045		287
		0.364724		4154							0.292925		3919							0.292925		3919
		-0.618045		287							0.545128		4519							0.545128		4519
		0.292925		3919							-0.22889		1421							-0.22889		1421
		0.545128		4519							-0.108768		2039							-0.108768		2039
		-0.22889		1421							-0.380039		818							-0.380039		818
		-0.108768		2039							-0.258687		1291							-0.258687		1291
		-0.380039		818							0.763193		4784							0.763193		4784
		-0.258687		1291							1.87912		5155							1.87912		5155
		0.763193		4784							-0.328077		988							-0.328077		988
		1.87912		5155							0.000553981		2636							0.000553981		2636
		-0.328077		988							-0.0417862		2405							-0.0417862		2405
		0.000553981		2636							-1.5885		22							-1.5885		22
		-0.0417862		2405							0.302243		3952							0.302243		3952
		-1.5885		22							-0.31251		1047							-0.31251		1047
		0.302243		3952							0.389491		4223							0.389491		4223
		-0.31251		1047							0.57848		4573							0.57848		4573
		0.389491		4223							0.540075		4510							0.540075		4510
		0.57848		4573							-0.340713		944							-0.340713		944
		0.540075		4510							0.201777		3574							0.201777		3574
		-0.340713		944							-0.237915		1381							-0.237915		1381
		0.201777		3574							0.131228		3282							0.131228		3282
		-0.237915		1381							-0.526298		427							-0.526298		427
		0.131228		3282							-0.226745		1430							-0.226745		1430
		-0.526298		427							0.0335102		2797							0.0335102		2797
		-0.226745		1430							-0.333451		971							-0.333451		971
		0.0335102		2797							0.387925		4219							0.387925		4219
		-0.333451		971							0.222583		3671							0.222583		3671
		0.387925		4219							-0.351501		905							-0.351501		905
		0.222583		3671							-0.0130672		2559							-0.0130672		2559
		-0.351501		905							0.604409		4604							0.604409		4604
		-0.0130672		2559							-0.78398		160							-0.78398		160
		0.604409		4604							-0.2475		1349							-0.2475		1349
		-0.78398		160							0.428471		4314							0.428471		4314
		-0.2475		1349							0.72421		4743							0.72421		4743
		0.428471		4314							0.612496		4620							0.612496		4620
		0.72421		4743							-0.625539		282							-0.625539		282
		0.612496		4620							-0.423583		683							-0.423583		683
		-0.625539		282							1.25691		5033							1.25691		5033
		-0.423583		683							-0.273995		1216							-0.273995		1216
		1.25691		5033							-0.375515		830							-0.375515		830
		-0.273995		1216							0.189737		3528							0.189737		3528
		-0.375515		830							1.24247		5028							1.24247		5028
		0.189737		3528							0.267838		3843							0.267838		3843
		1.24247		5028							-0.134482		1888							-0.134482		1888
		0.267838		3843							-0.612667		293							-0.612667		293
		-0.134482		1888							0.0438363		2861							0.0438363		2861
		-0.612667		293							0.124125		3254							0.124125		3254
		0.0438363		2861							-0.368942		855							-0.368942		855
		0.124125		3254							-0.438764		640							-0.438764		640
		-0.368942		855							-0.765634		176							-0.765634		176
		-0.438764		640							-0.340761		943							-0.340761		943
		-0.765634		176							-0.477312		538							-0.477312		538
		-0.340761		943							0.202835		3579							0.202835		3579
		-0.477312		538							0.0364866		2821							0.0364866		2821
		0.202835		3579							0.0573011		2923							0.0573011		2923
		0.0364866		2821							0.703055		4725							0.703055		4725
		0.0573011		2923							-0.0415813		2408							-0.0415813		2408
		0.703055		4725							-0.389415		792							-0.389415		792
		-0.0415813		2408							0.541071		4513							0.541071		4513
		-0.389415		792							0.399543		4241							0.399543		4241
		0.541071		4513							0.15708		3401							0.15708		3401
		0.399543		4241							-0.677433		228							-0.677433		228
		0.15708		3401							-0.144489		1849							-0.144489		1849
		-0.677433		228							0.7397		4763							0.7397		4763
		-0.144489		1849							-0.301581		1097							-0.301581		1097
		0.7397		4763							0.470409		4385							0.470409		4385
		-0.301581		1097							0.288484		3907							0.288484		3907
		0.470409		4385							0.0750826		3016							0.0750826		3016
		0.288484		3907							0.312484		3982							0.312484		3982
		0.0750826		3016							-0.45199		596							-0.45199		596
		0.312484		3982							0.219382		3658							0.219382		3658
		-0.45199		596							-0.352697		902							-0.352697		902
		0.219382		3658							-0.403786		744							-0.403786		744
		-0.352697		902							0.350732		4110							0.350732		4110
		-0.403786		744							-0.231985		1405							-0.231985		1405
		0.350732		4110							-0.430245		669							-0.430245		669
		-0.231985		1405							0.41571		4296							0.41571		4296
		-0.430245		669							0.609609		4614							0.609609		4614
		0.41571		4296							-0.3934		778							-0.3934		778
		0.609609		4614							0.150861		3371							0.150861		3371
		-0.3934		778							-0.84423		134							-0.84423		134
		0.150861		3371							-0.548443		383							-0.548443		383
		-0.84423		134							-0.330208		980							-0.330208		980
		-0.548443		383							-0.458176		576							-0.458176		576
		-0.330208		980							-0.41558		711							-0.41558		711
		-0.458176		576							-0.701377		213							-0.701377		213
		-0.41558		711							0.369644		4174							0.369644		4174
		-0.701377		213							-0.397269		764							-0.397269		764
		0.369644		4174							0.413025		4286							0.413025		4286
		-0.397269		764							0.352737		4116							0.352737		4116
		0.413025		4286							-0.435922		650							-0.435922		650
		0.352737		4116							0.86294		4854							0.86294		4854
		-0.435922		650							-0.331825		976							-0.331825		976
		0.86294		4854							0.218765		3656							0.218765		3656
		-0.331825		976							0.334072		4054							0.334072		4054
		0.218765		3656							-0.0480794		2363							-0.0480794		2363
		0.334072		4054							0.179117		3487							0.179117		3487
		-0.0480794		2363							0.555788		4539							0.555788		4539
		0.179117		3487							0.384326		4206							0.384326		4206
		0.555788		4539							-2.85112		6							-2.85112		6
		0.384326		4206							0.245676		3755							0.245676		3755
		-2.85112		6							-0.205457		1521							-0.205457		1521
		0.245676		3755							0.38436		4207							0.38436		4207
		-0.205457		1521							0.325574		4029							0.325574		4029
		0.38436		4207							-0.520236		444							-0.520236		444
		0.325574		4029							-0.26093		1282							-0.26093		1282
		-0.520236		444							-0.26983		1236							-0.26983		1236
		-0.26093		1282							0.00709114		2656							0.00709114		2656
		-0.26983		1236							-0.229975		1415							-0.229975		1415
		0.00709114		2656							0.323594		4021							0.323594		4021
		-0.229975		1415							0.205346		3597							0.205346		3597
		0.323594		4021							0.399458		4240							0.399458		4240
		0.205346		3597							1.50967		5102							1.50967		5102
		0.399458		4240							0.828508		4829							0.828508		4829
		1.50967		5102							0.540798		4512							0.540798		4512
		0.828508		4829							-0.161991		1736							-0.161991		1736
		0.540798		4512							1.1126		4983							1.1126		4983
		-0.161991		1736							-0.946955		101							-0.946955		101
		1.1126		4983							0.237155		3722							0.237155		3722
		-0.946955		101							0.373864		4187							0.373864		4187
		0.237155		3722							-0.231606		1409							-0.231606		1409
		0.373864		4187							-0.156746		1770							-0.156746		1770
		-0.231606		1409							-0.416146		707							-0.416146		707
		-0.156746		1770							0.331208		4043							0.331208		4043
		-0.416146		707							0.96779		4915							0.96779		4915
		0.331208		4043							-0.174028		1679							-0.174028		1679
		0.96779		4915							-0.317061		1024							-0.317061		1024
		-0.174028		1679							-0.388211		795							-0.388211		795
		-0.317061		1024							-0.271535		1231							-0.271535		1231
		-0.388211		795							-0.453831		592							-0.453831		592
		-0.271535		1231							0.64623		4662							0.64623		4662
		-0.453831		592							0.334197		4055							0.334197		4055
		0.64623		4662							0.439305		4338							0.439305		4338
		0.334197		4055							-0.540234		404							-0.540234		404
		0.439305		4338							0.375536		4195							0.375536		4195
		-0.540234		404							-0.208701		1505							-0.208701		1505
		0.375536		4195							0.33483		4060							0.33483		4060
		-0.208701		1505							0.328159		4036							0.328159		4036
		0.33483		4060							-0.12875		1925							-0.12875		1925
		0.328159		4036							-0.30324		1091							-0.30324		1091
		-0.12875		1925							-0.322696		1007							-0.322696		1007
		-0.30324		1091							-0.0570265		2306							-0.0570265		2306
		-0.322696		1007							0.495065		4435							0.495065		4435
		-0.0570265		2306							-0.313239		1039							-0.313239		1039
		0.495065		4435							0.397336		4236							0.397336		4236
		-0.313239		1039							-0.335842		959							-0.335842		959
		0.397336		4236							-0.0943348		2118							-0.0943348		2118
		-0.335842		959							-0.900857		115							-0.900857		115
		-0.0943348		2118							0.889786		4877							0.889786		4877
		-0.900857		115							-0.22525		1442							-0.22525		1442
		0.889786		4877							0.319184		4005							0.319184		4005
		-0.22525		1442							0.219703		3661							0.219703		3661
		0.319184		4005							0.343086		4090							0.343086		4090
		0.219703		3661							0.0626286		2947							0.0626286		2947
		0.343086		4090							-0.0554456		2313							-0.0554456		2313
		0.0626286		2947							0.448445		4353							0.448445		4353
		-0.0554456		2313							-0.382232		811							-0.382232		811
		0.448445		4353							-0.172418		1691							-0.172418		1691
		-0.382232		811							0.11614		3212							0.11614		3212
		-0.172418		1691							-0.341405		941							-0.341405		941
		0.11614		3212							-0.430554		666							-0.430554		666
		-0.341405		941							-0.39623		768							-0.39623		768
		-0.430554		666							-0.305762		1072							-0.305762		1072
		-0.39623		768							0.132801		3289							0.132801		3289
		-0.305762		1072							0.435113		4328							0.435113		4328
		0.132801		3289							0.245861		3757							0.245861		3757
		0.435113		4328							-0.223182		1450							-0.223182		1450
		0.245861		3757							0.97271		4917							0.97271		4917
		-0.223182		1450							-0.21366		1480							-0.21366		1480
		0.97271		4917							-0.345382		925							-0.345382		925
		-0.21366		1480							-0.357377		884							-0.357377		884
		-0.345382		925							-0.159592		1749							-0.159592		1749
		-0.357377		884							0.370111		4175							0.370111		4175
		-0.159592		1749							-0.634063		270							-0.634063		270
		0.370111		4175							-0.625934		281							-0.625934		281
		-0.634063		270							-0.417625		696							-0.417625		696
		-0.625934		281							-0.240933		1370							-0.240933		1370
		-0.417625		696							-0.34029		947							-0.34029		947
		-0.240933		1370							0.203411		3584							0.203411		3584
		-0.34029		947							-0.275854		1204							-0.275854		1204
		0.203411		3584							0.271263		3851							0.271263		3851
		-0.275854		1204							-0.380733		814							-0.380733		814
		0.271263		3851							-0.31416		1036							-0.31416		1036
		-0.380733		814							0.200648		3568							0.200648		3568
		-0.31416		1036							0.186215		3516							0.186215		3516
		0.200648		3568							0.459872		4365							0.459872		4365
		0.186215		3516							0.72254		4741							0.72254		4741
		0.459872		4365							0.513582		4476							0.513582		4476
		0.72254		4741							-0.676249		230							-0.676249		230
		0.513582		4476							0.346194		4096							0.346194		4096
		-0.676249		230							0.819458		4824							0.819458		4824
		0.346194		4096							-0.0233938		2498							-0.0233938		2498
		0.819458		4824							-0.149882		1808							-0.149882		1808
		-0.0233938		2498							-0.286281		1162							-0.286281		1162
		-0.149882		1808							1.8197		5145							1.8197		5145
		-0.286281		1162							-0.287958		1154							-0.287958		1154
		1.8197		5145							-0.521535		437							-0.521535		437
		-0.287958		1154							-0.64649		265							-0.64649		265
		-0.521535		437							-0.309121		1060							-0.309121		1060
		-0.64649		265							-0.299335		1106							-0.299335		1106
		-0.309121		1060							-0.957369		95							-0.957369		95
		-0.299335		1106							0.633285		4647							0.633285		4647
		-0.957369		95							0.586534		4587							0.586534		4587
		0.633285		4647							0.496413		4437							0.496413		4437
		0.586534		4587							-0.395501		770							-0.395501		770
		0.496413		4437							-0.512285		464							-0.512285		464
		-0.395501		770							0.24757		3761							0.24757		3761
		-0.512285		464							-0.351768		904							-0.351768		904
		0.24757		3761							-0.122958		1959							-0.122958		1959
		-0.351768		904							-0.364669		865							-0.364669		865
		-0.122958		1959							0.361801		4143							0.361801		4143
		-0.364669		865							-0.61328		292							-0.61328		292
		0.361801		4143							-2.08269		11							-2.08269		11
		-0.61328		292							0.0158275		2696							0.0158275		2696
		-2.08269		11							-0.234202		1393							-0.234202		1393
		0.0158275		2696							0.291951		3915							0.291951		3915
		-0.234202		1393							0.0627971		2949							0.0627971		2949
		0.291951		3915							0.865327		4860							0.865327		4860
		0.0627971		2949							-0.448509		607							-0.448509		607
		0.865327		4860							0.0176195		2711							0.0176195		2711
		-0.448509		607							0.466048		4378							0.466048		4378
		0.0176195		2711							0.302046		3949							0.302046		3949
		0.466048		4378							1.33764		5053							1.33764		5053
		0.302046		3949							-0.310813		1056							-0.310813		1056
		1.33764		5053							0.834072		4832							0.834072		4832
		-0.310813		1056							0.364673		4153							0.364673		4153
		0.834072		4832							-0.113165		2023							-0.113165		2023
		0.364673		4153							-0.279337		1193							-0.279337		1193
		-0.113165		2023							-0.515551		454							-0.515551		454
		-0.279337		1193							-0.417306		699							-0.417306		699
		-0.515551		454							1.51889		5104							1.51889		5104
		-0.417306		699							-0.538838		410							-0.538838		410
		1.51889		5104							0.741744		4765							0.741744		4765
		-0.538838		410							-0.317251		1022							-0.317251		1022
		0.741744		4765							0.111029		3183							0.111029		3183
		-0.317251		1022							-0.932148		107							-0.932148		107
		0.111029		3183							-0.537982		411							-0.537982		411
		-0.932148		107							0.964076		4909							0.964076		4909
		-0.537982		411							-0.331005		977							-0.331005		977
		0.964076		4909							1.31336		5045							1.31336		5045
		-0.331005		977							-0.394626		773							-0.394626		773
		1.31336		5045							0.6304		4642							0.6304		4642
		-0.394626		773							0.943582		4901							0.943582		4901
		0.6304		4642							-0.159795		1748							-0.159795		1748
		0.943582		4901							-0.792529		155							-0.792529		155
		-0.159795		1748							-0.101315		2086							-0.101315		2086
		-0.792529		155							-0.238569		1379							-0.238569		1379
		-0.101315		2086							-0.546249		387							-0.546249		387
		-0.238569		1379							0.237373		3723							0.237373		3723
		-0.546249		387							-0.195169		1565							-0.195169		1565
		0.237373		3723							-0.297831		1112							-0.297831		1112
		-0.195169		1565							-0.381075		813							-0.381075		813
		-0.297831		1112							-0.388323		794							-0.388323		794
		-0.381075		813							-0.271539		1230							-0.373222		838
		-0.388323		794							-0.373222		838							-0.56864		354
		-0.373222		838							-0.56864		354							-0.284958		1171
		-0.56864		354							-0.284958		1171							-0.489175		505
		-0.284958		1171							-0.489175		505							0.512217		4473
		-0.489175		505							0.512217		4473							0.103453		3151
		0.512217		4473							0.103453		3151							0.307044		3963
		0.103453		3151							0.307044		3963							-0.102164		2081
		0.307044		3963							-0.102164		2081							-0.0417023		2407
		-0.102164		2081							-0.0417023		2407							2.51995		5178
		-0.0417023		2407							2.51995		5178							0.0978535		3135
		2.51995		5178							-0.328667		987							-0.829931		141
		0.0978535		3135							0.0978535		3135							0.258461		3805
		-0.829931		141							-0.829931		141							0.0398939		2836
		0.258461		3805							0.258461		3805							-0.318239		1019
		0.0398939		2836							0.0398939		2836							0.336061		4065
		-0.318239		1019							-0.318239		1019							-0.155463		1775
		0.336061		4065							0.336061		4065							0.315124		3995
		-0.155463		1775							-0.155463		1775							-0.235953		1387
		0.315124		3995							0.315124		3995							-0.787892		157
		-0.235953		1387							-0.235953		1387							0.182103		3501
		-0.787892		157							-0.787892		157							0.598815		4600
		0.182103		3501							0.182103		3501							-0.388835		793
		0.598815		4600							0.598815		4600							-0.248369		1346
		-0.388835		793							-0.388835		793							-0.309432		1059
		-0.248369		1346							-0.248369		1346							-0.786871		159
		-0.309432		1059							-0.309432		1059							-0.57843		337
		-0.786871		159							-0.786871		159							0.091601		3109
		-0.57843		337							-0.57843		337							-0.208168		1507
		0.091601		3109							0.091601		3109							-0.601631		311
		-0.208168		1507							-0.208168		1507							-0.281145		1185
		-0.601631		311							-0.601631		311							-1.46522		31
		-0.281145		1185							-0.281145		1185							-0.420203		688
		-1.46522		31							-1.46522		31							-0.18657		1620
		-0.420203		688							-0.420203		688							0.916025		4890
		-0.18657		1620							-0.18657		1620							0.801517		4808
		0.916025		4890							0.916025		4890							0.514811		4477
		0.801517		4808							0.801517		4808							-0.339394		949
		0.514811		4477							0.514811		4477							0.243515		3745
		-0.339394		949							-0.339394		949							-0.315821		1030
		0.243515		3745							0.243515		3745							-0.0322493		2453
		-0.315821		1030							-0.315821		1030							0.486054		4418
		-0.0322493		2453							-0.0322493		2453							0.217967		3651
		0.486054		4418							0.486054		4418							-0.259019		1289
		0.217967		3651							0.217967		3651							-0.233101		1399
		-0.343016		934							-0.259019		1289							-0.494406		497
		-0.259019		1289							-0.233101		1399							0.219958		3662
		-0.233101		1399							-0.494406		497							-0.376072		828
		-0.494406		497							0.219958		3662							0.0709728		2997
		0.219958		3662							-0.376072		828							0.723343		4742
		-0.376072		828							0.0709728		2997							-0.190829		1586
		0.0709728		2997							0.723343		4742							1.24495		5029
		0.723343		4742							-0.190829		1586							-0.146106		1838
		-0.190829		1586							1.24495		5029							0.316173		3996
		1.24495		5029							-0.146106		1838							0.337895		4071
		-0.146106		1838							0.316173		3996							-0.378208		820
		0.316173		3996							0.337895		4071							0.335531		4063
		0.337895		4071							-0.378208		820							0.37986		4203
		-0.378208		820							0.335531		4063							1.43927		5083
		0.335531		4063							0.37986		4203							0.0392142		2831
		0.37986		4203							1.43927		5083							0.07		2988
		1.43927		5083							0.0392142		2831							1.13387		4992
		0.0392142		2831							0.07		2988							0.246788		3759
		0.07		2988							1.13387		4992							-0.274247		1214
		1.13387		4992							0.246788		3759							-0.373624		837
		0.246788		3759							-0.274247		1214							0.964723		4910
		-0.274247		1214							-0.373624		837							0.575066		4570
		-0.373624		837							0.964723		4910							-0.0216147		2510
		0.964723		4910							0.575066		4570							-0.0711581		2232
		0.575066		4570							-0.0216147		2510							-0.689299		223
		-0.0216147		2510							-0.0711581		2232							-0.317063		1023
		-0.0711581		2232							-0.689299		223							0.174168		3461
		-0.689299		223							-0.317063		1023							0.285937		3899
		-0.317063		1023							0.174168		3461							0.188383		3524
		0.174168		3461							0.285937		3899							0.468258		4381
		0.285937		3899							0.188383		3524							0.119767		3231
		0.188383		3524							0.468258		4381							-0.845261		132
		0.468258		4381							0.119767		3231							-0.289024		1150
		0.119767		3231							-0.845261		132							-0.374899		833
		-0.256269		1306							-0.289024		1150							0.475433		4397
		-0.845261		132							-0.374899		833							0.683165		4704
		-0.289024		1150							0.475433		4397							0.335598		4064
		-0.374899		833							0.683165		4704							0.00761429		2658
		0.475433		4397							0.335598		4064							0.139127		3315
		0.683165		4704							0.00761429		2658							-0.322177		1009
		0.335598		4064							0.139127		3315							1.36325		5062
		0.00761429		2658							-0.322177		1009							0.978637		4919
		0.139127		3315							1.36325		5062							0.491374		4430
		-0.322177		1009							0.978637		4919							-0.435873		651
		1.36325		5062							0.491374		4430							-0.147826		1822
		0.978637		4919							-0.435873		651							1.1958		5015
		0.491374		4430							-0.147826		1822							-0.0800031		2187
		-0.435873		651							1.1958		5015							-0.322792		1005
		-0.147826		1822							-0.0800031		2187							1.07595		4966
		1.1958		5015							-0.322792		1005							-0.179923		1651
		-0.0800031		2187							1.07595		4966							-0.223757		1447
		-0.322792		1005							-0.179923		1651							-0.10048		2090
		1.07595		4966							-0.223757		1447							0.221218		3664
		-0.179923		1651							-0.10048		2090							0.0566726		2922
		-0.223757		1447							0.221218		3664							0.117116		3219
		-0.10048		2090							0.0566726		2922							0.0405897		2842
		0.221218		3664							0.117116		3219							-0.0263077		2482
		0.0566726		2922							0.0405897		2842							-0.548458		382
		0.117116		3219							-0.0263077		2482							-0.409458		727
		0.0405897		2842							-0.548458		382							-0.0222692		2504
		-0.0263077		2482							-0.409458		727							0.217339		3650
		-0.548458		382							-0.0222692		2504							-0.0110524		2570
		-0.409458		727							0.217339		3650							-0.232614		1403
		-0.0222692		2504							-0.0110524		2570							0.0786289		3039
		0.217339		3650							-0.232614		1403							0.526157		4489
		-0.0110524		2570							0.0786289		3039							0.443078		4345
		-0.232614		1403							0.526157		4489							0.148911		3365
		0.0786289		3039							0.443078		4345							0.453482		4361
		0.526157		4489							0.148911		3365							-0.295954		1124
		0.443078		4345							0.453482		4361							-0.231761		1408
		0.148911		3365							-0.295954		1124							1.6749		5122
		0.453482		4361							-0.231761		1408							0.585875		4585
		-0.295954		1124							1.6749		5122							-0.00454541		2608
		-0.231761		1408							0.585875		4585							-0.417214		701
		1.6749		5122							-0.00454541		2608							1.4544		5089
		0.585875		4585							-0.417214		701							-0.250854		1333
		-0.00454541		2608							1.4544		5089							-0.611997		294
		-0.417214		701							-0.250854		1333							-0.132486		1900
		1.4544		5089							-0.611997		294							0.214264		3639
		-0.250854		1333							-0.132486		1900							-1.71773		18
		-0.611997		294							0.214264		3639							0.527241		4492
		-0.132486		1900							-1.71773		18							1.38158		5066
		0.214264		3639							0.527241		4492							-0.0895716		2143
		-1.71773		18							1.38158		5066							-0.121334		1969
		0.527241		4492							-0.0895716		2143							-0.190063		1593
		1.38158		5066							-0.121334		1969							-0.947204		100
		-0.0895716		2143							-0.190063		1593							0.494334		4433
		-0.121334		1969							-0.947204		100							0.277895		3874
		-0.190063		1593							0.494334		4433							-0.609227		298
		-0.947204		100							0.277895		3874							-0.286771		1158
		0.494334		4433							-0.609227		298							0.787925		4799
		0.277895		3874							-0.286771		1158							0.366532		4164
		-0.609227		298							0.787925		4799							-0.00971445		2577
		-0.286771		1158							0.366532		4164							0.023085		2742
		0.787925		4799							-0.00971445		2577							0.96071		4908
		0.366532		4164							0.023085		2742							0.135285		3297
		-0.00971445		2577							0.96071		4908							-0.0714884		2229
		0.023085		2742							0.135285		3297							-0.225599		1440
		0.96071		4908							-0.0714884		2229							0.572088		4565
		0.135285		3297							-0.225599		1440							-0.337293		954
		-0.0714884		2229							0.572088		4565							0.331913		4044
		-0.225599		1440							-0.337293		954							0.0353013		2814
		0.572088		4565							0.331913		4044							0.35959		4136
		-0.337293		954							0.0353013		2814							-0.447795		613
		0.331913		4044							0.35959		4136							0.408436		4273
		0.0353013		2814							-0.447795		613							-0.305697		1074
		0.35959		4136							0.408436		4273							-0.150909		1804
		-0.447795		613							-0.305697		1074							0.509848		4469
		0.408436		4273							-0.150909		1804							0.642615		4657
		-0.305697		1074							0.509848		4469							-0.420853		687
		-0.150909		1804							0.642615		4657							0.362377		4147
		0.509848		4469							-0.420853		687							0.312337		3979
		0.642615		4657							0.362377		4147							-0.318146		1020
		-0.420853		687							0.312337		3979							0.124316		3257
		0.362377		4147							-0.318146		1020							-0.520655		441
		0.312337		3979							0.124316		3257							0.510468		4471
		-0.318146		1020							-0.520655		441							-0.575516		343
		0.124316		3257							0.510468		4471							-0.0761362		2205
		-0.520655		441							-0.575516		343							0.272374		3854
		0.510468		4471							-0.0761362		2205							-0.0579441		2302
		-0.575516		343							0.272374		3854							0.0969923		3129
		-0.0761362		2205							-0.0579441		2302							0.153418		3379
		0.272374		3854							0.0969923		3129							-0.423803		682
		-0.0579441		2302							0.153418		3379							-0.26431		1265
		0.0969923		3129							-0.423803		682							-0.00367618		2613
		0.153418		3379							-0.26431		1265							-0.231426		1411
		-0.423803		682							-0.00367618		2613							-0.109652		2033
		-0.26431		1265							-0.231426		1411							0.087073		3085
		-0.00367618		2613							-0.109652		2033							-0.37795		821
		-0.231426		1411							0.087073		3085							0.446097		4349
		-0.109652		2033							-0.37795		821							0.482191		4411
		0.087073		3085							0.446097		4349							0.264304		3826
		-0.37795		821							0.482191		4411							0.213614		3634
		0.446097		4349							0.264304		3826							0.194423		3549
		0.482191		4411							0.213614		3634							0.446453		4351
		0.264304		3826							0.194423		3549							-0.226084		1436
		0.213614		3634							0.446453		4351							0.788063		4800
		0.194423		3549							-0.226084		1436							0.632907		4646
		0.446453		4351							0.788063		4800							0.966608		4913
		-0.226084		1436							0.632907		4646							0.63109		4644
		0.788063		4800							0.966608		4913							0.614004		4623
		0.632907		4646							0.63109		4644							0.798609		4806
		0.966608		4913							0.614004		4623							0.303354		3953
		0.63109		4644							0.798609		4806							-0.307158		1067
		0.614004		4623							0.303354		3953							0.23558		3716
		0.798609		4806							-0.307158		1067							0.945428		4902
		0.303354		3953							0.23558		3716							-0.40253		750
		-0.307158		1067							0.945428		4902							0.331984		4046
		0.23558		3716							-0.40253		750							-0.17214		1694
		0.945428		4902							0.331984		4046							-0.720533		199
		-0.40253		750							-0.17214		1694							-0.089734		2141
		0.331984		4046							-0.720533		199							-0.0322958		2452
		-0.17214		1694							-0.089734		2141							-0.605235		303
		-0.720533		199							-0.0322958		2452							-0.211849		1486
		-0.089734		2141							-0.605235		303							0.105562		3160
		-0.0322958		2452							-0.211849		1486							0.169671		3448
		-0.605235		303							0.105562		3160							-1.07934		71
		-0.211849		1486							0.169671		3448							-0.522522		435
		0.105562		3160							-1.07934		71							-0.10427		2069
		0.169671		3448							-0.522522		435							0.142062		3334
		-1.07934		71							-0.10427		2069							-0.422075		685
		-0.522522		435							0.142062		3334							-0.194653		1569
		-0.10427		2069							-0.422075		685							0.413306		4288
		0.142062		3334							-0.194653		1569							0.253949		3791
		-0.422075		685							0.413306		4288							0.0856058		3078
		-0.194653		1569							0.253949		3791							0.261633		3816
		0.413306		4288							0.0856058		3078							-0.415757		709
		0.253949		3791							0.261633		3816							0.803434		4810
		0.0856058		3078							-0.415757		709							-0.315912		1028
		0.261633		3816							0.803434		4810							-0.497974		488
		-0.415757		709							-0.315912		1028							0.249451		3775
		0.803434		4810							-0.497974		488							-0.174206		1677
		-0.315912		1028							0.249451		3775							-0.287419		1156
		-0.497974		488							-0.476549		539							-0.454566		587
		0.249451		3775							-0.174206		1677							-0.10363		2075
		-0.174206		1677							-0.287419		1156							0.0156332		2694
		-0.287419		1156							-0.454566		587							-0.669958		239
		-0.454566		587							-0.10363		2075							-0.580287		335
		-0.10363		2075							0.0156332		2694							-1.02912		77
		0.0156332		2694							-0.669958		239							-0.233664		1395
		-0.669958		239							-0.580287		335							0.0687232		2979
		-0.580287		335							-1.02912		77							-0.192184		1576
		-1.02912		77							-0.233664		1395							0.0323989		2788
		-0.233664		1395							0.0687232		2979							-0.511357		465
		0.0687232		2979							-0.192184		1576							1.18342		5007
		-0.192184		1576							0.0323989		2788							-0.197292		1552
		0.0323989		2788							-0.511357		465							-0.235936		1388
		-0.511357		465							1.18342		5007							0.734957		4758
		1.18342		5007							-0.197292		1552							1.75505		5138
		-0.197292		1552							-0.235936		1388							-0.114085		2017
		-0.235936		1388							0.734957		4758							0.0770598		3027
		0.734957		4758							1.75505		5138							2.46839		5177
		1.75505		5138							-0.114085		2017							-0.544043		393
		-0.114085		2017							0.0770598		3027							0.413132		4287
		0.0770598		3027							2.46839		5177							-0.162748		1735
		2.46839		5177							-0.544043		393							-0.304616		1081
		-0.544043		393							0.413132		4287							-0.649042		261
		0.413132		4287							-0.162748		1735							0.313358		3989
		-0.162748		1735							-0.304616		1081							0.225952		3680
		-0.304616		1081							-0.649042		261							0.154179		3384
		-0.649042		261							0.313358		3989							-0.997898		85
		0.313358		3989							0.225952		3680							0.218332		3655
		0.225952		3680							0.154179		3384							0.999516		4929
		0.154179		3384							-0.997898		85							0.850847		4842
		-0.997898		85							0.218332		3655							0.480862		4406
		0.218332		3655							0.999516		4929							0.28067		3884
		0.999516		4929							0.850847		4842							-0.286333		1161
		0.850847		4842							0.480862		4406							-0.674879		233
		0.480862		4406							0.28067		3884							-0.170325		1707
		0.28067		3884							-0.286333		1161							0.0972526		3132
		-0.286333		1161							-0.674879		233							-0.191747		1579
		-0.674879		233							-0.170325		1707							0.431972		4317
		-0.170325		1707							0.0972526		3132							0.549497		4528
		0.0972526		3132							-0.191747		1579							-0.454509		589
		-0.191747		1579							0.431972		4317							1.33433		5051
		-0.626153		280							0.549497		4528							-0.209167		1501
		0.431972		4317							-0.454509		589							0.674509		4695
		0.549497		4528							1.33433		5051							-0.211539		1488
		-0.454509		589							-0.209167		1501							0.280434		3882
		1.33433		5051							0.674509		4695							-0.216287		1474
		-0.209167		1501							-0.211539		1488							-0.348305		914
		0.674509		4695							0.280434		3882							-0.88363		117
		-0.211539		1488							-0.216287		1474							-0.461832		567
		0.280434		3882							-0.348305		914							1.04772		4956
		-0.216287		1474							-0.88363		117							0.317002		4001
		-0.348305		914							-0.461832		567							-1.1989		59
		-0.88363		117							1.04772		4956							0.147938		3356
		-0.461832		567							0.317002		4001							0.874348		4868
		1.04772		4956							-1.1989		59							-0.172606		1690
		0.317002		4001							0.147938		3356							-0.151338		1801
		-1.1989		59							0.874348		4868							0.204193		3589
		0.147938		3356							-0.172606		1690							-0.550952		377
		0.874348		4868							-0.151338		1801							0.286626		3901
		-0.172606		1690							0.204193		3589							0.0915667		3108
		-0.151338		1801							-0.550952		377							0.0486983		2883
		0.204193		3589							0.286626		3901							0.900001		4880
		-0.550952		377							0.0915667		3108							-0.190218		1592
		0.286626		3901							0.0486983		2883							0.850573		4841
		0.0915667		3108							0.900001		4880							-0.376107		826
		0.0486983		2883							-0.190218		1592							1.07468		4963
		0.900001		4880							0.850573		4841							-0.133925		1891
		-0.190218		1592							-0.376107		826							-0.541788		398
		0.850573		4841							1.07468		4963							-0.131235		1909
		-0.376107		826							-0.133925		1891							-0.272345		1226
		1.07468		4963							-0.541788		398							1.15493		4999
		-0.133925		1891							-0.131235		1909							0.410278		4278
		-0.541788		398							-0.272345		1226							-0.205561		1520
		-0.131235		1909							1.15493		4999							-0.43796		644
		-0.272345		1226							0.410278		4278							-0.607564		299
		1.15493		4999							-0.205561		1520							0.170292		3450
		0.410278		4278							-0.43796		644							-0.415575		712
		-0.205561		1520							-0.607564		299							-0.113879		2018
		-0.43796		644							0.170292		3450							-0.559703		363
		-0.607564		299							-0.415575		712							0.149984		3369
		0.170292		3450							-0.113879		2018							1.2336		5022
		-0.415575		712							-0.559703		363							0.304989		3956
		-0.113879		2018							0.149984		3369							-0.262638		1273
		-0.559703		363							1.2336		5022							-0.585966		327
		0.149984		3369							0.304989		3956							-0.385526		798
		1.2336		5022							-0.262638		1273							-0.362092		869
		0.304989		3956							-0.585966		327							-0.118585		1991
		-0.262638		1273							-0.385526		798							-0.821077		144
		-0.585966		327							-0.362092		869							-0.455358		585
		-0.385526		798							-0.118585		1991							-0.281429		1182
		-0.362092		869							-0.821077		144							-0.227475		1427
		-0.118585		1991							-0.455358		585							0.0725075		3010
		-0.821077		144							-0.281429		1182							0.0343492		2803
		-0.455358		585							-0.227475		1427							0.159372		3407
		-0.281429		1182							0.0725075		3010							-0.43154		664
		-0.227475		1427							0.0343492		2803							-0.0680631		2252
		0.0725075		3010							0.159372		3407							0.179479		3489
		0.0343492		2803							-0.43154		664							-0.315589		1031
		0.159372		3407							-0.0680631		2252							-0.0132485		2556
		-0.43154		664							0.179479		3489							-0.369251		854
		-0.0680631		2252							-0.315589		1031							-0.222948		1451
		0.179479		3489							-0.0132485		2556							-0.322903		1004
		-0.315589		1031							-0.369251		854							0.250756		3779
		-0.0132485		2556							-0.222948		1451							0.231534		3697
		-0.369251		854							-0.322903		1004							-0.0550878		2317
		-0.222948		1451							0.250756		3779							0.260299		3814
		-0.322903		1004							0.231534		3697							-1.05858		72
		0.250756		3779							-0.0550878		2317							0.17583		3474
		0.231534		3697							0.260299		3814							-0.0505451		2343
		-0.0550878		2317							-1.05858		72							-0.321865		1010
		0.260299		3814							0.17583		3474							0.355714		4128
		-1.05858		72							-0.0505451		2343							-0.355904		886
		0.17583		3474							-0.321865		1010							-0.464157		563
		-0.0505451		2343							0.355714		4128							-0.198414		1546
		-0.321865		1010							-0.355904		886							-0.272446		1225
		0.355714		4128							-0.464157		563							0.135912		3304
		-0.355904		886							-0.198414		1546							-0.363638		867
		-0.464157		563							-0.272446		1225							-0.570939		350
		-0.198414		1546							0.135912		3304							0.952569		4905
		-0.272446		1225							-0.363638		867							-0.0361097		2436
		0.135912		3304							-0.570939		350							-0.175348		1675
		-0.363638		867							0.952569		4905							-0.0902762		2137
		-0.570939		350							-0.0361097		2436							-1.56885		24
		0.952569		4905							-0.175348		1675							-0.357172		885
		-0.0361097		2436							-0.0902762		2137							0.218066		3652
		-3.26293		3							-1.56885		24							0.330565		4041
		-0.156447		1772							-0.357172		885							0.483976		4414
		-0.175348		1675							0.218066		3652							0.0181275		2715
		-0.0902762		2137							0.330565		4041							0.896535		4879
		-1.56885		24							0.483976		4414							-0.492873		500
		-0.357172		885							0.0181275		2715							0.0487514		2885
		0.218066		3652							0.896535		4879							0.29477		3925
		0.330565		4041							-0.492873		500							-0.446269		621
		0.483976		4414							0.0487514		2885							-0.161197		1742
		0.0181275		2715							0.29477		3925							0.00421013		2648
		0.896535		4879							-0.446269		621							0.39451		4231
		-0.492873		500							-0.161197		1742							0.237118		3721
		0.0487514		2885							0.00421013		2648							-0.536516		414
		0.29477		3925							0.39451		4231							-0.189681		1599
		-0.446269		621							0.237118		3721							0.138377		3313
		-0.161197		1742							-0.536516		414							0.343997		4091
		0.00421013		2648							-0.189681		1599							-0.225972		1437
		0.39451		4231							0.138377		3313							-0.0836721		2173
		0.237118		3721							0.343997		4091							-0.114207		2014
		-0.536516		414							-0.225972		1437							-0.678031		227
		-0.189681		1599							-0.446615		618							0.591842		4594
		0.138377		3313							-0.0836721		2173							0.32124		4013
		0.343997		4091							-0.114207		2014							0.214172		3638
		-0.225972		1437							-0.678031		227							-0.273417		1220
		-0.0836721		2173							0.591842		4594							0.541157		4514
		-0.114207		2014							0.32124		4013							-0.830792		140
		-0.678031		227							0.214172		3638							-0.163078		1732
		0.591842		4594							-0.273417		1220							0.567508		4558
		0.32124		4013							0.541157		4514							-0.117962		1994
		0.214172		3638							-0.830792		140							-0.103086		2079
		-0.273417		1220							-0.163078		1732							0.0765227		3021
		0.541157		4514							0.567508		4558							-0.285747		1167
		-0.830792		140							-0.117962		1994							-0.300393		1102
		-0.163078		1732							-0.103086		2079							0.293833		3921
		0.567508		4558							0.0765227		3021							0.365354		4157
		-0.117962		1994							-0.285747		1167							0.0199854		2724
		-0.103086		2079							-0.300393		1102							0.124952		3258
		0.0765227		3021							0.293833		3921							-0.463622		564
		-0.285747		1167							0.365354		4157							-0.411041		725
		-0.300393		1102							0.0199854		2724							0.399831		4242
		0.293833		3921							0.124952		3258							-0.325443		994
		0.365354		4157							-0.463622		564							0.201582		3572
		0.0199854		2724							-0.411041		725							0.565489		4555
		0.124952		3258							0.399831		4242							0.646369		4663
		-0.463622		564							-0.325443		994							1.39062		5073
		-0.411041		725							0.201582		3572							0.162604		3415
		0.399831		4242							0.565489		4555							0.670676		4689
		-0.325443		994							0.646369		4663							0.086481		3083
		0.201582		3572							1.39062		5073							1.55793		5107
		0.565489		4555							0.162604		3415							-1.32062		48
		0.646369		4663							0.670676		4689							-0.296524		1120
		1.39062		5073							0.086481		3083							0.189328		3527
		0.162604		3415							1.55793		5107							1.21578		5017
		0.670676		4689							-1.32062		48							0.362281		4146
		0.086481		3083							-0.296524		1120							0.288225		3903
		1.55793		5107							0.189328		3527							0.147116		3353
		-1.32062		48							1.21578		5017							1.22838		5021
		-0.296524		1120							0.362281		4146							-0.0111326		2569
		0.189328		3527							0.288225		3903							0.247612		3762
		1.21578		5017							0.147116		3353							-0.607066		301
		0.362281		4146							1.22838		5021							-0.250954		1332
		0.288225		3903							-0.0111326		2569							0.210907		3616
		0.147116		3353							0.247612		3762							0.225697		3679
		1.22838		5021							-0.607066		301							-0.252331		1326
		-0.0111326		2569							-0.250954		1332							-0.28047		1187
		0.247612		3762							0.210907		3616							-0.311301		1053
		-0.607066		301							0.225697		3679							0.0717444		3005
		-0.250954		1332							-0.252331		1326							-2.70062		7
		0.210907		3616							-0.28047		1187							0.239234		3731
		0.225697		3679							-0.311301		1053							-1.2234		57
		-0.252331		1326							0.0717444		3005							0.36779		4168
		-0.28047		1187							-2.70062		7							0.761571		4782
		-0.311301		1053							0.239234		3731							-0.26235		1274
		0.0717444		3005							-1.2234		57							-0.115727		2005
		-2.70062		7							0.36779		4168							-0.264514		1262
		0.239234		3731							0.761571		4782							-1.21436		58
		-1.2234		57							-0.26235		1274							-0.166329		1721
		0.36779		4168							-0.115727		2005							0.214034		3636
		0.761571		4782							-0.264514		1262							0.859663		4850
		-0.26235		1274							-1.21436		58							-0.16563		1727
		-0.115727		2005							-0.166329		1721							0.305829		3959
		-0.264514		1262							0.214034		3636							0.500302		4442
		-1.21436		58							0.859663		4850							-0.132835		1898
		-0.166329		1721							-0.16563		1727							0.163848		3423
		0.214034		3636							0.305829		3959							-0.284028		1174
		0.859663		4850							0.500302		4442							-0.406842		734
		-0.16563		1727							-0.132835		1898							-0.0160749		2540
		0.305829		3959							0.163848		3423							-0.251522		1329
		0.500302		4442							-0.284028		1174							-0.609985		296
		-0.132835		1898							-0.406842		734							0.0322103		2785
		0.163848		3423							-0.0160749		2540							0.276391		3865
		-0.284028		1174							-0.251522		1329							-0.266132		1256
		-0.406842		734							-0.609985		296							-0.412859		720
		-0.0160749		2540							0.0322103		2785							-0.104995		2065
		-0.251522		1329							0.276391		3865							0.2113		3620
		-0.609985		296							-0.266132		1256							1.09953		4976
		0.0322103		2785							-0.412859		720							-0.0453028		2385
		0.276391		3865							-0.104995		2065							-0.394344		774
		-0.266132		1256							0.2113		3620							-0.80322		150
		-0.412859		720							1.09953		4976							-0.189751		1596
		-0.104995		2065							-0.0453028		2385							-0.248282		1347
		0.2113		3620							-0.394344		774							-0.212553		1483
		1.09953		4976							-0.80322		150							-0.437296		645
		-0.0453028		2385							-0.189751		1596							-0.621788		284
		-0.394344		774							-0.248282		1347							-0.541478		400
		-0.80322		150							-0.212553		1483							0.403842		4254
		-0.189751		1596							-0.437296		645							-0.319965		1013
		-0.248282		1347							-0.621788		284							-0.246556		1352
		-0.212553		1483							-0.541478		400							-0.320223		1012
		-0.437296		645							0.403842		4254							-0.490141		503
		-0.621788		284							-0.319965		1013							-0.354294		894
		-0.541478		400							-0.246556		1352							0.310449		3973
		0.403842		4254							-0.320223		1012							-0.15699		1767
		-0.319965		1013							-0.490141		503							0.664419		4677
		-0.246556		1352							-0.0069042		2592							-1.11568		66
		-0.320223		1012							-0.354294		894							-0.0887463		2147
		-0.490141		503							0.310449		3973							0.462022		4370
		-0.354294		894							-0.15699		1767							-0.123428		1955
		0.310449		3973							0.664419		4677							-0.392692		780
		-0.15699		1767							-1.11568		66							-0.389836		789
		0.664419		4677							-0.0887463		2147							-0.0409077		2412
		-1.11568		66							0.462022		4370							-0.166023		1722
		-0.0887463		2147							-0.123428		1955							0.470625		4386
		0.462022		4370							-0.392692		780							0.421219		4303
		-0.123428		1955							-0.389836		789							-0.120779		1973
		-0.392692		780							-0.0409077		2412							-0.217544		1470
		-0.389836		789							-0.166023		1722							0.135322		3298
		-0.0409077		2412							0.470625		4386							0.806764		4814
		-0.166023		1722							0.421219		4303							0.48591		4417
		0.470625		4386							-0.120779		1973							-0.268995		1238
		0.421219		4303							-0.217544		1470							-0.192265		1575
		-0.120779		1973							0.135322		3298							0.362922		4149
		-0.217544		1470							0.806764		4814							-0.216739		1473
		0.135322		3298							0.48591		4417							0.255222		3796
		0.806764		4814							-0.268995		1238							-0.323754		1000
		0.48591		4417							-0.192265		1575							-0.0604746		2291
		-0.268995		1238							0.362922		4149							0.402837		4250
		-0.192265		1575							-0.216739		1473							0.129589		3277
		0.362922		4149							0.255222		3796							-0.109582		2035
		-0.216739		1473							-0.323754		1000							-0.280246		1188
		0.255222		3796							-0.0604746		2291							-0.101207		2087
		-0.323754		1000							0.402837		4250							-0.0266219		2481
		-0.0604746		2291							0.129589		3277							0.180531		3497
		0.402837		4250							-0.109582		2035							0.0273601		2765
		0.129589		3277							-0.280246		1188							0.0833586		3067
		-0.109582		2035							-0.101207		2087							-0.450213		602
		-0.280246		1188							-0.0266219		2481							0.214091		3637
		-0.101207		2087							0.180531		3497							-0.408318		732
		-0.0266219		2481							0.0273601		2765							-0.00779179		2587
		0.180531		3497							0.0833586		3067							-0.0874129		2152
		0.0273601		2765							-0.450213		602							-0.187128		1616
		0.0833586		3067							0.214091		3637							-0.940313		102
		-0.450213		602							-0.408318		732							0.151435		3373
		0.214091		3637							-0.00779179		2587							0.376412		4199
		-0.408318		732							-0.0874129		2152							-0.402775		748
		-0.00779179		2587							-0.187128		1616							0.35462		4124
		-0.0874129		2152							-0.940313		102							-0.487053		517
		-0.187128		1616							0.151435		3373							0.121488		3243
		-0.940313		102							0.376412		4199							1.03975		4952
		0.151435		3373							-0.402775		748							0.475908		4398
		0.376412		4199							0.35462		4124							0.641756		4655
		-0.402775		748							-0.487053		517							-0.445706		623
		0.35462		4124							0.121488		3243							-0.570101		351
		-0.487053		517							1.03975		4952							-0.380697		815
		0.121488		3243							0.475908		4398							0.341151		4086
		1.03975		4952							0.641756		4655							-0.107089		2048
		0.475908		4398							-0.445706		623							-0.0108276		2571
		0.641756		4655							-0.570101		351							0.215345		3641
		-0.445706		623							-0.380697		815							-0.473039		545
		-0.570101		351							0.341151		4086							-0.032405		2451
		-0.380697		815							-0.107089		2048							-0.487511		514
		0.341151		4086							-0.0108276		2571							-0.39164		783
		-0.107089		2048							0.215345		3641							0.93324		4893
		-0.0108276		2571							-0.473039		545							-0.0131155		2557
		0.215345		3641							-0.032405		2451							0.155987		3394
		-0.473039		545							-0.487511		514							0.259553		3809
		-0.032405		2451							-0.39164		783							-0.191036		1584
		-0.487511		514							0.93324		4893							-0.479993		533
		-0.39164		783							-0.0131155		2557							0.728601		4751
		0.93324		4893							0.155987		3394							0.481445		4409
		-0.560864		360							0.259553		3809							0.744926		4769
		-0.0131155		2557							-0.191036		1584							-0.00113113		2626
		0.155987		3394							-0.479993		533							-0.402606		749
		0.259553		3809							0.728601		4751							-0.228684		1422
		-0.191036		1584							0.481445		4409							-0.405593		737
		-0.479993		533							0.744926		4769							0.403333		4252
		0.728601		4751							-0.00113113		2626							0.252733		3788
		0.481445		4409							-0.402606		749							-0.585839		328
		0.744926		4769							-0.228684		1422							0.312123		3977
		-0.00113113		2626							-0.405593		737							-0.395835		769
		-0.402606		749							0.403333		4252							0.0664053		2968
		-0.228684		1422							0.252733		3788							0.0431403		2858
		-0.405593		737							-0.585839		328							-0.47202		549
		0.403333		4252							0.312123		3977							-0.038404		2424
		0.252733		3788							-0.395835		769							0.371598		4177
		-0.585839		328							0.0664053		2968							1.84024		5148
		0.312123		3977							0.0431403		2858							-0.283652		1175
		-0.395835		769							-0.47202		549							-0.141141		1858
		0.0664053		2968							-0.038404		2424							0.201357		3571
		0.0431403		2858							0.371598		4177							-0.0648369		2272
		-0.47202		549							1.84024		5148							1.90299		5158
		-0.038404		2424							-0.283652		1175							-0.735458		190
		0.371598		4177							-0.141141		1858							-0.118937		1988
		1.84024		5148							0.201357		3571							-0.161408		1740
		-0.283652		1175							-0.0648369		2272							-0.431608		663
		-0.141141		1858							1.90299		5158							-0.215768		1475
		0.201357		3571							-0.735458		190							-0.299515		1105
		-0.0648369		2272							-0.118937		1988							0.115363		3205
		1.90299		5158							-0.161408		1740							0.289883		3911
		-0.735458		190							-0.431608		663							0.594836		4596
		-0.118937		1988							-0.215768		1475							0.332625		4050
		-0.161408		1740							-0.299515		1105							-0.0821122		2181
		-0.431608		663							0.115363		3205							-0.414683		715
		-0.215768		1475							0.289883		3911							-0.251264		1330
		-0.299515		1105							0.594836		4596							0.340904		4085
		0.115363		3205							0.332625		4050							-0.0349055		2441
		0.289883		3911							-0.0821122		2181							0.169649		3447
		0.594836		4596							-0.414683		715							-0.297941		1110
		0.332625		4050							-0.251264		1330							0.608885		4612
		-0.0821122		2181							0.340904		4085							0.174957		3468
		-0.414683		715							-0.0349055		2441							0.51839		4479
		-0.251264		1330							0.169649		3447							0.698545		4718
		0.340904		4085							-0.297941		1110							1.77558		5141
		-0.0349055		2441							0.608885		4612							-0.0853828		2164
		0.169649		3447							0.174957		3468							-0.5497		379
		-0.297941		1110							0.51839		4479							2.33458		5174
		0.608885		4612							0.698545		4718							-0.692625		220
		0.174957		3468							1.77558		5141							-0.266019		1257
		0.51839		4479							-0.0853828		2164							-0.246197		1353
		0.698545		4718							-0.5497		379							0.862332		4852
		1.77558		5141							2.33458		5174							0.237393		3724
		-0.0853828		2164							-0.692625		220							0.23665		3719
		-0.5497		379							-0.266019		1257							0.422425		4305
		2.33458		5174							-0.246197		1353							-0.518104		447
		-0.692625		220							0.862332		4852							0.544177		4518
		-0.266019		1257							0.237393		3724							0.630678		4643
		-0.246197		1353							0.23665		3719							0.175889		3475
		0.862332		4852							0.422425		4305							-0.0341536		2445
		0.237393		3724							-0.518104		447							-0.293482		1132
		0.23665		3719							0.544177		4518							1.52858		5105
		0.422425		4305							0.630678		4643							0.0404238		2839
		-0.518104		447							0.175889		3475							0.276167		3864
		0.544177		4518							-0.0341536		2445							0.478679		4401
		0.630678		4643							-0.293482		1132							-0.653974		259
		0.175889		3475							1.52858		5105							-0.780574		163
		-0.0341536		2445							0.0404238		2839							0.487078		4420
		-0.293482		1132							0.276167		3864							-0.304024		1084
		1.52858		5105							0.478679		4401							1.01129		4936
		0.0404238		2839							-0.653974		259							0.0664585		2971
		0.276167		3864							-0.780574		163							0.0820555		3057
		0.478679		4401							0.487078		4420							0.128642		3270
		-0.653974		259							-0.304024		1084							-0.323996		999
		-0.780574		163							1.01129		4936							-0.423877		681
		0.487078		4420							0.0664585		2971							-0.374133		836
		-0.304024		1084							0.0820555		3057							-0.413497		718
		1.01129		4936							0.128642		3270							-0.248979		1343
		0.0664585		2971							-0.323996		999							0.72676		4748
		0.0820555		3057							-0.423877		681							0.36018		4137
		0.128642		3270							-0.374133		836							0.144184		3343
		-0.323996		999							-0.413497		718							-0.00776653		2588
		-0.423877		681							-0.248979		1343							0.284406		3892
		-0.374133		836							0.72676		4748							-0.644802		267
		-0.413497		718							0.36018		4137							2.85136		5181
		-0.248979		1343							0.144184		3343							-0.431918		662
		0.72676		4748							-0.00776653		2588							0.428074		4312
		0.36018		4137							0.284406		3892							-0.298702		1108
		0.144184		3343							-0.644802		267							-0.218264		1467
		-0.00776653		2588							2.85136		5181							-0.474159		543
		0.284406		3892							-0.431918		662							1.48749		5098
		-0.644802		267							0.428074		4312							1.66437		5120
		2.85136		5181							-0.298702		1108							0.245689		3756
		-0.431918		662							-0.218264		1467							-0.0957305		2112
		0.428074		4312							-0.474159		543							-0.450674		601
		-0.298702		1108							1.48749		5098							0.0287511		2773
		-0.329161		984							1.66437		5120							-0.20393		1526
		-0.218264		1467							0.245689		3756							0.414069		4290
		-0.474159		543							-0.0957305		2112							0.864395		4856
		1.48749		5098							-0.450674		601							0.027739		2767
		1.66437		5120							0.0287511		2773							0.179235		3488
		0.245689		3756							-0.20393		1526							-0.106921		2049
		-0.0957305		2112							0.414069		4290							1.40424		5076
		-0.450674		601							0.864395		4856							0.172155		3456
		0.0287511		2773							0.027739		2767							1.10972		4980
		-0.20393		1526							0.179235		3488							-0.548963		381
		0.414069		4290							-0.106921		2049							0.337776		4070
		0.864395		4856							1.40424		5076							0.870603		4865
		0.027739		2767							0.172155		3456							0.116361		3214
		0.179235		3488							1.10972		4980							0.0840082		3070
		-0.106921		2049							-0.548963		381							0.0608493		2941
		1.40424		5076							0.337776		4070							0.313281		3988
		0.172155		3456							0.870603		4865							0.231891		3701
		1.10972		4980							0.116361		3214							-0.393115		779
		-0.548963		381							0.0840082		3070							1.33761		5052
		0.337776		4070							0.0608493		2941							-1.11551		67
		0.870603		4865							0.313281		3988							0.0766039		3023
		0.116361		3214							-0.33558		960							-0.522812		434
		0.0840082		3070							0.231891		3701							-0.171815		1696
		0.0608493		2941							-0.393115		779							0.353641		4120
		0.313281		3988							1.33761		5052							-0.867959		123
		0.231891		3701							-1.11551		67							-0.303733		1085
		-0.393115		779							0.0766039		3023							-0.314619		1035
		1.33761		5052							-0.522812		434							-0.303184		1092
		-1.11551		67							-0.171815		1696							-0.148716		1815
		0.0766039		3023							0.353641		4120							0.63881		4652
		-0.522812		434							-0.867959		123							-0.0608709		2287
		-0.171815		1696							-0.303733		1085							-0.0403202		2413
		0.353641		4120							-0.314619		1035							-0.25273		1325
		-0.867959		123							-0.303184		1092							-0.197464		1551
		-0.303733		1085							-0.148716		1815							0.540633		4511
		-0.314619		1035							0.63881		4652							0.352115		4115
		-0.303184		1092							-0.0608709		2287							-0.249648		1340
		-0.148716		1815							-0.0403202		2413							-0.633881		271
		0.63881		4652							-0.25273		1325							0.842847		4835
		-0.0608709		2287							-0.197464		1551							0.331945		4045
		-0.0403202		2413							0.540633		4511							-0.738442		189
		-0.25273		1325							0.352115		4115							-0.236152		1385
		-0.197464		1551							-0.249648		1340							0.191198		3532
		0.540633		4511							-0.633881		271							-0.5154		455
		0.352115		4115							0.842847		4835							-0.229176		1418
		-0.249648		1340							0.331945		4045							0.753367		4775
		-0.633881		271							-0.738442		189							-0.265744		1260
		0.842847		4835							-0.236152		1385							-0.346786		918
		0.331945		4045							0.191198		3532							-0.0685643		2250
		-0.738442		189							-0.5154		455							0.132088		3285
		-0.236152		1385							-0.229176		1418							0.579784		4576
		0.191198		3532							0.753367		4775							-0.203223		1528
		-0.5154		455							-0.265744		1260							0.787622		4798
		-0.229176		1418							-0.346786		918							-0.310791		1057
		0.753367		4775							-0.0685643		2250							0.186039		3513
		-0.265744		1260							0.132088		3285							-1.10275		69
		-0.346786		918							0.579784		4576							-0.303584		1086
		-0.0685643		2250							-0.203223		1528							-0.164177		1730
		0.132088		3285							0.787622		4798							-0.154089		1783
		0.579784		4576							-0.310791		1057							-0.210313		1494
		-0.203223		1528							0.186039		3513							-0.289081		1149
		0.787622		4798							-1.10275		69							-0.195065		1567
		-0.310791		1057							-0.303584		1086							0.407976		4269
		0.186039		3513							-0.164177		1730							0.406434		4263
		-1.10275		69							-0.154089		1783							-0.128321		1932
		-0.303584		1086							-0.210313		1494							0.0834366		3068
		-0.164177		1730							-0.289081		1149							-0.257449		1297
		-0.127439		1938							-0.195065		1567							-0.157772		1762
		-0.154089		1783							0.407976		4269							0.398762		4238
		-0.210313		1494							0.406434		4263							0.77965		4794
		-0.289081		1149							-0.128321		1932							0.112928		3189
		-0.195065		1567							0.0834366		3068							0.267242		3836
		0.407976		4269							-0.257449		1297							-0.394775		772
		0.406434		4263							-0.157772		1762							-0.0297836		2469
		-0.128321		1932							0.398762		4238							0.494323		4432
		0.0834366		3068							0.77965		4794							-0.302707		1094
		-0.257449		1297							0.112928		3189							-0.371466		842
		-0.157772		1762							-0.517889		449							0.186996		3517
		0.398762		4238							0.267242		3836							-0.049497		2351
		0.77965		4794							-0.394775		772							-0.165522		1728
		0.112928		3189							-0.0297836		2469							-0.0841805		2170
		0.267242		3836							0.494323		4432							-0.616573		289
		-0.394775		772							-0.302707		1094							-0.27983		1191
		-0.0297836		2469							-0.371466		842							-0.533881		418
		0.494323		4432							0.186996		3517							-0.536854		412
		-0.302707		1094							-0.049497		2351							1.06637		4961
		-0.371466		842							-0.165522		1728							0.27459		3857
		0.186996		3517							-0.0841805		2170							0.569624		4562
		-0.049497		2351							-0.616573		289							-0.0811854		2183
		-0.165522		1728							-0.27983		1191							0.190836		3531
		-0.0841805		2170							-0.533881		418							-0.243283		1361
		-0.616573		289							-0.536854		412							1.32474		5048
		-0.27983		1191							1.06637		4961							-0.503433		478
		-0.533881		418							0.27459		3857							1.00081		4930
		-0.536854		412							0.569624		4562							-0.348295		916
		1.06637		4961							-0.0811854		2183							-0.0112927		2568
		0.27459		3857							0.190836		3531							1.9022		5157
		0.569624		4562							-0.243283		1361							-0.516579		450
		-0.0811854		2183							1.32474		5048							0.246813		3760
		0.190836		3531							-0.503433		478							0.0270744		2763
		-0.243283		1361							1.00081		4930							0.616269		4628
		1.32474		5048							-0.348295		916							1.61268		5114
		-0.503433		478							-0.0112927		2568							-0.0823482		2179
		1.00081		4930							1.9022		5157							-0.285021		1170
		-0.348295		916							-0.516579		450							-0.457695		578
		-0.0112927		2568							0.246813		3760							0.336064		4066
		1.9022		5157							0.0270744		2763							-0.233067		1400
		-0.516579		450							0.616269		4628							0.561397		4547
		0.246813		3760							1.61268		5114							-0.0542097		2324
		0.0270744		2763							-0.0823482		2179							-0.418163		695
		0.616269		4628							-0.285021		1170							-0.0194696		2521
		1.61268		5114							-0.457695		578							-0.267841		1248
		-0.0823482		2179							0.336064		4066							-1.47046		29
		-0.285021		1170							-0.233067		1400							0.649746		4664
		-0.457695		578							0.561397		4547							-0.269136		1237
		0.336064		4066							-0.0542097		2324							0.368152		4169
		-0.233067		1400							-0.418163		695							0.276084		3863
		0.561397		4547							-0.0194696		2521							0.550991		4530
		-0.0542097		2324							-0.267841		1248							-0.110021		2031
		-0.418163		695							-1.47046		29							0.0706004		2993
		-0.0194696		2521							0.649746		4664							-0.13439		1889
		-0.267841		1248							-0.269136		1237							-0.130537		1911
		-1.47046		29							0.368152		4169							0.195498		3554
		0.649746		4664							0.276084		3863							0.417587		4298
		-0.269136		1237							0.550991		4530							0.436264		4331
		0.368152		4169							-0.110021		2031							-0.0729813		2221
		0.276084		3863							0.0706004		2993							-0.153871		1785
		0.550991		4530							-0.13439		1889							-0.951208		98
		-0.110021		2031							-0.130537		1911							-0.0394871		2418
		0.0706004		2993							0.195498		3554							-0.370843		847
		-0.13439		1889							0.417587		4298							0.417886		4299
		-0.130537		1911							0.436264		4331							-0.448213		610
		0.195498		3554							-0.0729813		2221							-0.455448		584
		0.417587		4298							-0.153871		1785							-0.515621		453
		0.436264		4331							-0.951208		98							-0.449138		605
		-0.0729813		2221							-0.0394871		2418							0.152132		3374
		-0.153871		1785							-0.370843		847							0.373022		4184
		-0.951208		98							0.417886		4299							-0.209877		1497
		-0.0394871		2418							-0.448213		610							-0.244343		1357
		-0.370843		847							-0.455448		584							0.0137631		2686
		0.417886		4299							-0.515621		453							0.339166		4076
		-0.448213		610							-0.449138		605							0.641947		4656
		-0.455448		584							0.152132		3374							-0.554901		367
		-0.515621		453							0.373022		4184							-0.240425		1371
		-0.449138		605							-0.209877		1497							0.252576		3785
		0.152132		3374							-0.244343		1357							-0.202207		1533
		0.373022		4184							0.0137631		2686							-0.235808		1389
		-0.209877		1497							0.339166		4076							1.48655		5097
		-0.244343		1357							0.641947		4656							0.356594		4131
		0.0137631		2686							-0.554901		367							-0.504763		475
		0.339166		4076							-0.240425		1371							-0.65735		258
		0.641947		4656							0.252576		3785							-0.148858		1813
		-0.554901		367							-0.202207		1533							0.189931		3529
		-0.240425		1371							-0.235808		1389							0.611196		4616
		0.252576		3785							1.48655		5097							1.75299		5137
		-0.202207		1533							0.356594		4131							-0.339718		948
		-0.235808		1389							-0.504763		475							0.279255		3877
		1.48655		5097							-0.65735		258							-0.53195		422
		0.356594		4131							-0.148858		1813							1.30018		5043
		-0.333675		970							0.189931		3529							0.14928		3368
		-0.504763		475							0.611196		4616							0.0681765		2976
		-0.65735		258							1.75299		5137							-0.0849622		2166
		-0.148858		1813							-0.339718		948							-1.4657		30
		0.189931		3529							0.279255		3877							-0.00917013		2579
		0.611196		4616							-0.53195		422							-0.32553		993
		1.75299		5137							1.30018		5043							-0.234997		1392
		-0.339718		948							0.14928		3368							-0.398152		762
		0.279255		3877							0.0681765		2976							-0.272954		1223
		-0.271213		1233							-0.0849622		2166							-0.390093		787
		-0.53195		422							-1.4657		30							1.76317		5139
		1.30018		5043							-0.00917013		2579							-1.26592		53
		0.14928		3368							-0.32553		993							0.28056		3883
		0.0681765		2976							-0.234997		1392							0.0615708		2943
		-0.0849622		2166							-0.398152		762							0.0144631		2689
		-1.4657		30							-0.272954		1223							0.0134321		2684
		-0.00917013		2579							-0.390093		787							0.248233		3769
		-0.32553		993							1.76317		5139							-0.218075		1469
		-0.234997		1392							-1.26592		53							0.333131		4051
		-0.398152		762							0.28056		3883							0.904828		4884
		-0.272954		1223							0.0615708		2943							0.169976		3449
		-0.390093		787							0.0144631		2689							-0.322641		1008
		1.76317		5139							0.0134321		2684							0.728312		4750
		-1.26592		53							0.248233		3769							0.08103		3050
		0.28056		3883							-0.218075		1469							-0.186161		1622
		0.0615708		2943							0.333131		4051							0.322331		4016
		0.0144631		2689							0.904828		4884							-0.617442		288
		0.0134321		2684							0.169976		3449							-0.267327		1251
		0.248233		3769							-0.322641		1008							0.271287		3852
		-0.218075		1469							0.728312		4750							-0.370014		851
		0.333131		4051							0.08103		3050							0.369571		4173
		0.904828		4884							-0.186161		1622							-0.428214		674
		0.169976		3449							0.322331		4016							-0.214014		1477
		-0.322641		1008							-0.617442		288							0.205159		3596
		0.728312		4750							-0.267327		1251							-0.260733		1283
		0.08103		3050							0.271287		3852							0.0599397		2935
		-0.186161		1622							-0.370014		851							-0.256368		1304
		0.322331		4016							0.369571		4173							0.72045		4737
		-0.617442		288							-0.428214		674							0.090701		3102
		-0.267327		1251							-0.214014		1477							-0.340581		946
		0.271287		3852							0.205159		3596							0.247785		3763
		-0.370014		851							-0.260733		1283							0.688655		4705
		0.369571		4173							0.0599397		2935							0.184469		3504
		-0.428214		674							-0.256368		1304							0.549626		4529
		-0.214014		1477							0.72045		4737							0.0314961		2780
		0.205159		3596							0.090701		3102							-0.0273591		2477
		-0.260733		1283							-0.340581		946							-0.2644		1263
		0.0599397		2935							0.247785		3763							0.312837		3985
		-0.256368		1304							0.688655		4705							-0.621732		285
		0.72045		4737							0.184469		3504							-0.404256		743
		0.090701		3102							0.549626		4529							-0.298809		1107
		-0.340581		946							0.0314961		2780							-0.298354		1109
		0.247785		3763							-0.0273591		2477							-0.384401		801
		0.688655		4705							-0.2644		1263							0.363494		4151
		0.184469		3504							0.312837		3985							-0.781143		162
		0.549626		4529							-0.621732		285							-0.137854		1875
		0.0314961		2780							-0.404256		743							-0.351047		906
		-0.0273591		2477							-0.298809		1107							0.339843		4080
		-0.2644		1263							-0.298354		1109							-0.0217016		2509
		0.312837		3985							-0.384401		801							-0.288747		1151
		-0.621732		285							0.363494		4151							-0.306506		1068
		-0.404256		743							-0.781143		162							0.163903		3424
		-0.298809		1107							-0.137854		1875							0.388388		4221
		-0.298354		1109							-0.351047		906							-0.123503		1954
		-0.384401		801							0.339843		4080							-1.93034		16
		0.363494		4151							-0.0217016		2509							1.19543		5014
		-0.781143		162							-0.288747		1151							-0.175744		1671
		-0.137854		1875							-0.306506		1068							0.277762		3873
		-0.351047		906							0.163903		3424							0.20113		3569
		0.339843		4080							0.388388		4221							-0.17937		1656
		-0.0217016		2509							-0.123503		1954							-1.08899		70
		-0.288747		1151							-1.93034		16							-0.151861		1797
		-0.306506		1068							1.19543		5014							-0.148885		1812
		0.163903		3424							-0.175744		1671							-0.193362		1573
		0.388388		4221							0.277762		3873							0.0594858		2931
		-0.123503		1954							0.20113		3569							-0.484156		524
		-1.93034		16							-0.17937		1656							0.332475		4049
		1.19543		5014							-1.08899		70							0.122351		3247
		-0.175744		1671							-0.151861		1797							-0.238866		1378
		0.277762		3873							-0.148885		1812							-0.132431		1902
		0.20113		3569							-0.193362		1573							0.23268		3704
		-0.17937		1656							0.0594858		2931							0.397477		4237
		-1.08899		70							-0.484156		524							0.281264		3886
		-0.151861		1797							0.332475		4049							0.162191		3413
		-0.148885		1812							0.122351		3247							-0.103984		2071
		-0.193362		1573							-0.238866		1378							-0.372987		840
		0.0594858		2931							-0.132431		1902							-0.383145		808
		-0.484156		524							0.23268		3704							0.0648543		2959
		0.332475		4049							0.397477		4237							0.155544		3392
		0.122351		3247							0.281264		3886							0.188317		3523
		-0.238866		1378							0.162191		3413							1.86798		5154
		-0.132431		1902							-0.103984		2071							-0.207891		1509
		0.23268		3704							-0.372987		840							0.181221		3498
		0.397477		4237							-0.383145		808							-0.135426		1886
		0.281264		3886							0.0648543		2959							0.326258		4030
		0.162191		3413							0.155544		3392							0.390758		4225
		-0.103984		2071							0.188317		3523							0.392463		4228
		-0.372987		840							1.86798		5154							0.221296		3666
		-0.383145		808							-0.207891		1509							-0.202575		1531
		0.0648543		2959							0.181221		3498							-0.524631		431
		0.155544		3392							-0.135426		1886							-1.14514		64
		0.188317		3523							0.326258		4030							0.250002		3777
		1.86798		5154							0.390758		4225							-0.00437864		2610
		-0.207891		1509							0.392463		4228							0.000502432		2635
		0.181221		3498							0.221296		3666							-0.0319607		2455
		-0.135426		1886							-0.202575		1531							0.484896		4416
		0.326258		4030							-0.524631		431							0.356032		4129
		0.390758		4225							-1.14514		64							-0.409398		728
		0.392463		4228							0.250002		3777							0.0852802		3073
		0.221296		3666							-0.00437864		2610							0.575341		4571
		-0.202575		1531							0.000502432		2635							-0.111428		2028
		-0.524631		431							-0.0319607		2455							1.73335		5135
		-1.14514		64							0.484896		4416							0.431339		4316
		0.250002		3777							0.356032		4129							1.03403		4950
		-0.00437864		2610							-0.409398		728							0.480049		4403
		0.000502432		2635							0.0852802		3073							-0.512348		463
		-0.0319607		2455							0.575341		4571							-0.250357		1337
		0.484896		4416							-0.355647		888							0.226504		3682
		0.356032		4129							-0.111428		2028							-0.284291		1173
		-0.409398		728							1.73335		5135							0.0738734		3012
		0.0852802		3073							0.431339		4316							-0.128706		1927
		0.575341		4571							1.03403		4950							-0.379332		819
		-0.111428		2028							0.480049		4403							-0.413232		719
		1.73335		5135							-0.512348		463							-0.463232		565
		0.431339		4316							-0.250357		1337							0.0771819		3029
		1.03403		4950							0.226504		3682							-0.0254558		2485
		0.480049		4403							-0.284291		1173							0.424791		4310
		-0.512348		463							0.0738734		3012							0.115431		3206
		-0.250357		1337							-0.128706		1927							-0.179543		1655
		0.226504		3682							-0.379332		819							0.351026		4111
		-0.284291		1173							-0.413232		719							0.523678		4485
		0.0738734		3012							-0.463232		565							0.122198		3246
		-0.128706		1927							0.0771819		3029							0.12538		3261
		-0.379332		819							-0.0254558		2485							-0.365571		862
		-0.413232		719							0.424791		4310							0.11812		3224
		-0.463232		565							0.115431		3206							0.213593		3633
		0.0771819		3029							-0.179543		1655							2.28976		5172
		-0.0254558		2485							0.351026		4111							-0.0920536		2129
		0.424791		4310							0.523678		4485							-0.0688134		2246
		0.115431		3206							0.122198		3246							0.157392		3402
		-0.179543		1655							0.12538		3261							-0.308439		1062
		0.351026		4111							-0.365571		862							0.818504		4822
		0.523678		4485							0.11812		3224							-0.172982		1685
		0.122198		3246							0.213593		3633							0.0989657		3140
		0.12538		3261							2.28976		5172							-0.237574		1383
		-0.365571		862							-0.0920536		2129							0.356479		4130
		0.11812		3224							-0.0688134		2246							0.30154		3945
		0.213593		3633							0.157392		3402							0.211699		3623
		2.28976		5172							-0.308439		1062							-0.239429		1376
		-0.0920536		2129							0.818504		4822							0.294205		3924
		-0.0688134		2246							-0.172982		1685							-0.280602		1186
		0.157392		3402							0.0989657		3140							-0.00207841		2621
		-0.308439		1062							-0.237574		1383							-0.390356		786
		0.818504		4822							0.356479		4130							0.0363704		2820
		-0.172982		1685							0.30154		3945							1.16635		5002
		0.0989657		3140							0.211699		3623							-0.515859		452
		-0.237574		1383							-0.239429		1376							0.462127		4371
		0.356479		4130							0.294205		3924							-0.0881272		2151
		0.30154		3945							-0.280602		1186							-0.0972527		2106
		0.211699		3623							-0.00207841		2621							-0.146479		1833
		-0.239429		1376							-0.390356		786							-0.222493		1453
		0.294205		3924							0.0363704		2820							-0.160649		1744
		-0.280602		1186							1.16635		5002							-0.345395		924
		-0.00207841		2621							-0.515859		452							-0.586802		325
		-0.390356		786							0.462127		4371							0.312228		3978
		0.0363704		2820							-0.0881272		2151							-0.154545		1779
		1.16635		5002							-0.0972527		2106							-0.177568		1663
		-0.515859		452							-0.146479		1833							-0.0219453		2507
		0.462127		4371							-0.222493		1453							0.410172		4277
		-0.0881272		2151							-0.160649		1744							-0.206225		1518
		-0.0972527		2106							-0.345395		924							0.125688		3263
		-0.146479		1833							-0.586802		325							0.729804		4753
		-0.222493		1453							0.312228		3978							-0.405574		738
		-0.160649		1744							-0.154545		1779							-0.552991		374
		-0.345395		924							-0.177568		1663							-0.202818		1530
		-0.586802		325							-0.0219453		2507							-0.0309428		2461
		0.312228		3978							0.410172		4277							0.622996		4637
		-0.154545		1779							-0.206225		1518							-0.503524		477
		-0.177568		1663							0.125688		3263							0.164762		3427
		-0.0219453		2507							0.729804		4753							-0.264018		1266
		0.410172		4277							-0.405574		738							0.952454		4904
		-0.206225		1518							-0.552991		374							0.118494		3226
		0.125688		3263							-0.202818		1530							0.733238		4756
		0.729804		4753							-0.0309428		2461							0.288723		3908
		-0.405574		738							0.622996		4637							-0.101774		2083
		-0.552991		374							-0.503524		477							0.301373		3943
		-0.202818		1530							0.164762		3427							0.244909		3752
		-0.0309428		2461							-0.264018		1266							0.0930182		3119
		0.622996		4637							0.952454		4904							-0.740845		188
		-0.503524		477							0.118494		3226							-0.531415		423
		0.164762		3427							0.733238		4756							-0.232022		1404
		-0.264018		1266							0.288723		3908							0.0941571		3122
		0.952454		4904							-0.374227		834							-0.256367		1305
		0.118494		3226							-0.101774		2083							-0.311701		1049
		0.733238		4756							0.301373		3943							-0.734965		192
		0.288723		3908							0.244909		3752							-0.106025		2058
		-0.101774		2083							0.0930182		3119							0.266076		3833
		0.301373		3943							-0.740845		188							0.965029		4911
		0.244909		3752							-0.531415		423							0.308654		3967
		-0.313236		1040							-0.232022		1404							-0.253417		1321
		0.0930182		3119							0.0941571		3122							0.0777943		3033
		-0.740845		188							-0.256367		1305							-0.153657		1786
		-0.531415		423							-0.311701		1049							-0.296418		1122
		-0.232022		1404							-0.734965		192							-0.0987971		2099
		0.0941571		3122							-0.106025		2058							1.12127		4987
		-0.256367		1305							0.266076		3833							0.338347		4072
		-0.311701		1049							0.965029		4911							-0.539685		407
		-0.734965		192							0.308654		3967							0.309303		3969
		-0.106025		2058							-0.253417		1321							0.0012158		2639
		0.266076		3833							0.0777943		3033							0.260264		3813
		0.965029		4911							-0.153657		1786							-0.277881		1200
		0.308654		3967							-0.296418		1122							0.536847		4505
		-0.253417		1321							-0.0987971		2099							-0.0717651		2228
		0.0777943		3033							1.12127		4987							-0.193491		1572
		-0.153657		1786							0.338347		4072							-0.122839		1961
		-0.296418		1122							-0.539685		407							0.251785		3781
		-0.0987971		2099							0.309303		3969							-0.277256		1201
		1.12127		4987							0.0012158		2639							0.182654		3502
		0.338347		4072							0.260264		3813							0.500863		4443
		-0.539685		407							-0.277881		1200							1.38162		5067
		0.309303		3969							0.536847		4505							0.0701506		2990
		0.0012158		2639							-0.0717651		2228							-0.261251		1281
		0.260264		3813							-0.193491		1572							-0.241207		1369
		-0.277881		1200							-0.122839		1961							-0.751972		183
		0.536847		4505							0.251785		3781							-0.0458234		2382
		-0.0717651		2228							-0.277256		1201							-0.212169		1485
		-0.193491		1572							0.182654		3502							-0.0103314		2574
		-0.122839		1961							0.500863		4443							0.582985		4579
		0.251785		3781							1.38162		5067							-0.196942		1554
		-0.277256		1201							0.0701506		2990							0.0601691		2936
		0.182654		3502							-0.261251		1281							-0.235997		1386
		0.500863		4443							-0.241207		1369							0.0786038		3037
		1.38162		5067							-0.751972		183							0.215007		3640
		0.0701506		2990							-0.0458234		2382							-0.408964		729
		-0.261251		1281							-0.212169		1485							-0.0896193		2142
		-0.241207		1369							-0.0103314		2574							0.047875		2875
		-0.751972		183							0.582985		4579							-0.400756		755
		-0.0458234		2382							-0.196942		1554							0.0675797		2975
		-0.212169		1485							0.0601691		2936							0.0275107		2766
		-0.0103314		2574							-0.235997		1386							-0.376094		827
		0.582985		4579							0.0786038		3037							0.23482		3714
		-0.196942		1554							0.215007		3640							0.247919		3766
		0.0601691		2936							-0.408964		729							1.2716		5038
		-0.235997		1386							-0.0896193		2142							0.326636		4031
		0.0786038		3037							0.047875		2875							-0.373201		839
		0.215007		3640							-0.400756		755							0.0224859		2739
		-0.408964		729							0.0675797		2975							0.209631		3612
		-0.0896193		2142							0.0275107		2766							0.248816		3772
		0.047875		2875							-0.376094		827							1.0226		4940
		-0.400756		755							0.23482		3714							0.304873		3955
		0.0675797		2975							0.247919		3766							-0.010233		2576
		0.0275107		2766							1.2716		5038							0.350472		4109
		-0.376094		827							-0.346594		919							-0.0695596		2241
		0.23482		3714							0.326636		4031							-0.495317		495
		0.247919		3766							-0.373201		839							0.24001		3734
		1.2716		5038							0.0224859		2739							0.336526		4067
		0.326636		4031							0.209631		3612							-0.594005		320
		-0.373201		839							0.248816		3772							0.0240231		2744
		0.0224859		2739							1.0226		4940							0.758807		4781
		0.209631		3612							0.304873		3955							-0.0745807		2216
[truncated: 3,167 more rows]
