# Supplementary material for: Aging-associated decline of phosphatidylcholine synthesis is a malleable trigger of natural mitochondrial aging
Source: Nat Commun. 2026 Apr 18;17:3589. doi: 10.1038/s41467-026-71508-7 (PMC13091796; doi:10.1038/s41467-026-71508-7)
Supplement: Supplementary file 6 — Supplementary Data 4 [file 41467_2026_71508_MOESM6_ESM.xlsx]

## Sheet: Tabelle1
Absolute values
Gene_name	Protein groups/Conditions	1N2D1	2N2D1	3N2D1	1N2D5	2N2D5	3N2D5	1N2D10	2N2D10	3N2D10	1ID1	2ID1	3ID1	1ID5	2ID5	3ID5	1ID10	2ID10	3ID10	1CD1	2CD1	3CD1	1CD5	2CD5	3CD5	1CD10	2CD10	3CD10
sams-1	O17680	5.15073e+06	5.48138e+06	5.71587e+06	2102434	2.25418e+06	2630348	936079	758263	896666	5.69421e+06	5738667	6.03092e+06	3.40383e+06	3824653	3.76977e+06	936772	1.05403e+06	1.00434e+06	5.45452e+06	5.93335e+06	5166822	3.03953e+06	3251673	3198772	1.10488e+06	1.06507e+06	1.01943e+06
pmt-1	H2KZF5;Q23552;Q86NB3	2.03037e+06	2.09282e+06	2.23244e+06	347573	477542	451592	149702	132176	134866	627131	576636	704582	354485	394700	419091	130648	126051	111027	805662	732527	580759	349023	296315	293564	116658	112535	96272.4
pmt-2	Q22993	4637558	4.12914e+06	4.00643e+06	2564263	2.79007e+06	2.82727e+06	769564	747892	621386	3888983	3962413	4.08983e+06	3.11708e+06	2.3476e+06	3.21907e+06	1279336	1190098	1131287	3555329	3.88425e+06	3.92935e+06	2556613	2533944	2.31698e+06	830501	928793	770518
hsp-6	P11141	7780114	6.93866e+06	6.77867e+06	5390765	6.34968e+06	5696504	4691278	4834863	3.83462e+06	12559571	13298802	13235267	10258942	10156706	11056895	7.98592e+06	7810965	7692553	12330631	13248365	13023317	9434385	10427646	8914779	7.21123e+06	6935065	6.06928e+06
hsp-60	P50140	12633666	12926358	12831392	10651891	10325954	10055104	8506482	8921058	7.26578e+06	16326567	16642390	16403731	14788688	15563418	15231193	12355367	12557056	11916396	17547982	17386712	16414842	16478717	16254030	15749922	12755558	12036993	11744286
hsp-3	P27420	11169034	9634425	10098662	7488053	8582968	8447166	6.94498e+06	6.42721e+06	6456374	8.38571e+06	8110729	8.08441e+06	7289069	6855547	7875867	6693321	6115379	6369551	8819125	9028002	7849412	7.36311e+06	7.56944e+06	7224754	5.86866e+06	6385503	6170308
hsp-4	P20163	24196792	20629068	20645448	14954608	16782780	13830510	15114541	14773662	14983695	15941434	16974062	17031984	15099829	14471505	15852050	14981176	15311552	14809464	15542686	18845564	17016068	14144612	13635379	12892931	14799456	14461080	13464683
Calculations		AVG N2D1	FC1N2D5/N2D1	FC2N2D5/N2D1	FC3N2D5/N2D1	1log2FC	2log2FC	3log2FC		FC1N2D10/N2D1	FC2N2D10/N2D1	FC3N2D10/N2D1	1log2FC	2log2FC	3log2FC
sams-1		5.44933e+06	0.385815	0.413661	0.482692	-1.37402	-1.27348	-1.05083		0.171779	0.139148	0.164546	-2.54138	-2.84531	-2.60344
pmt-1		2.11854e+06	0.164063	0.225411	0.213162	-2.60768	-2.14937	-2.22998		0.0706629	0.0623903	0.0636598	-3.8229	-4.00253	-3.97347
pmt-2		4.25771e+06	0.602263	0.655298	0.664036	-0.731533	-0.609776	-0.590666		0.180746	0.175656	0.145944	-2.46796	-2.50918	-2.77652
hsp-6		7.16582e+06	0.752289	0.886107	0.794955	-0.410641	-0.174448	-0.331054		0.654675	0.674712	0.535127	-0.61115	-0.567656	-0.902048
hsp-60		1.27971e+07	0.832365	0.806896	0.785731	-0.264712	-0.309546	-0.347893		0.664717	0.697113	0.567766	-0.589187	-0.520535	-0.816632
hsp-3		10300707	0.726946	0.833241	0.820057	-0.460081	-0.263195	-0.286204		0.674224	0.623958	0.626789	-0.568701	-0.680479	-0.673947
hsp-4		2.18238e+07	0.685244	0.769014	0.633736	-0.54531	-0.378919	-0.658046		0.692572	0.676953	0.686577	-0.529963	-0.562873	-0.542507
		AVG N2D5	FC1ID5/N2D5	FC2ID5/N2D5	FC3ID5/N2D5	1log2FC	2log2FC	3log2FC		AVG N2D10	FC1ID10/N2D10	FC2ID10/N2D10	FC3ID10/N2D10	1log2FC	2log2FC	3log2FC
sams-1		2.32899e+06	1.46151	1.6422	1.61863	0.547457	0.715627	0.694773		863670	1.08464	1.2204	1.16287	0.117219	0.287358	0.217692
		AVG N2D5	FC1CD5/N2D5	FC1CD5/N2D5	FC1CD5/N2D5	1log2FC	2log2FC	3log2FC		AVG N2D10	FC1CD10/N2D10	FC1CD10/N2D10	FC1CD10/N2D10	1log2FC	2log2FC	3log2FC
sams-1		2.32899e+06	1.30509	1.39618	1.37346	0.384147	0.48148	0.457816		863670	1.27929	1.2332	1.18034	0.355342	0.302404	0.239207
		AVG N2D1	FC1ID1/N2D1	FC2ID1/N2D1	FC3ID1/N2D1	1log2FC	2log2FC	3log2FC
hsp-6		7.16582e+06	1.75271	1.85587	1.847	0.809584	0.892094	0.885185
hsp-60		1.27971e+07	1.2758	1.30048	1.28183	0.3514	0.379041	0.358203
		AVG ID1	FC1ID5/ID1	FC1ID5/ID1	FC1ID5/ID1	1log2FC	2log2FC	3log2FC		FC1ID10/ID1	FC1ID10/ID1	FC1ID10/ID1	1log2FC	2log2FC	3log2FC
hsp-3		8.19362e+06	0.889603	0.836694	0.96122	-0.168766	-0.257229	-0.0570618		0.816894	0.746359	0.77738	-0.291778	-0.422059	-0.363309
hsp-4		16649160	0.906942	0.869203	0.952123	-0.140917	-0.202234	-0.07078		0.899816	0.919659	0.889502	-0.152299	-0.120829	-0.16893
		AVG CD1	FC1CD5/CD1	FC1CD5/CD1	FC1CD5/CD1	1log2FC	2log2FC	3log2FC		FC1CD10/CD1	FC1CD10/CD1	FC1CD10/CD1	1log2FC	2log2FC	3log2FC
hsp-3		8565513	0.859622	0.883711	0.84347	-0.218225	-0.178353	-0.245591		0.68515	0.74549	0.720366	-0.545509	-0.423739	-0.473197
hsp-4		1.71348e+07	0.825492	0.795772	0.752442	-0.276674	-0.329572	-0.410347		0.863709	0.843961	0.78581	-0.211383	-0.244752	-0.347747
