# Supplementary material for: Aging-associated decline of phosphatidylcholine synthesis is a malleable trigger of natural mitochondrial aging
Source: Nat Commun. 2026 Apr 18;17:3589. doi: 10.1038/s41467-026-71508-7 (PMC13091796; doi:10.1038/s41467-026-71508-7)
Supplement: Supplementary file 7 — Supplementary Data 5 [file 41467_2026_71508_MOESM7_ESM.xlsx]

## Sheet: Tabelle1
Comparison..group1.group2.	Group	ProteinGroups	AVG.Log2.Ratio	Absolute.AVG.Log2.Ratio	Qvalue	X..of.Ratios	X.DEPRECATED..AVG.Log2.Ratio	X.DEPRECATED..Absolute.AVG.Log2.Ratio	UniProtIds	Genes	ProteinDescriptions	ProteinNames	X..Unique.Total.Peptides	X..Change	Ratio
N_05 / N_01	P05690	P05690	2.2094	2.2094	0	994	2.00736	2.00736	P05690	vit-2	Vitellogenin-2	VIT2_CAEEL	174	362.482	4.62482
N_05 / N_01	P18948	P18948	2.67629	2.67629	0	918	2.43944	2.43944	P18948	vit-6	Vitellogenin-6	VIT6_CAEEL	178	539.209	6.39209
N_05 / N_01	Q10663	Q10663	1.79938	1.79938	3.16e-129	361	1.63915	1.63915	Q10663	icl-1	Bifunctional glyoxylate cycle protein	GCP_CAEEL	64	248.07	3.4807
N_05 / N_01	O44400	O44400	1.60183	1.60183	1.68e-80	169	1.635	1.635	O44400	F37C4.5	Protein F37C4.5	F37C4_CAEEL	38	203.529	3.03529
N_05 / N_01	G5EF32	G5EF32	1.27219	1.27219	6.49e-79	312	1.04333	1.04333	G5EF32	npa-1	Nematode Polyprotein Allergen related	G5EF32_CAEEL	63	141.528	2.41528
N_05 / N_01	P06125	P06125	2.64481	2.64481	5.92e-78	187	2.53872	2.53872	P06125	vit-5	Vitellogenin-5	VIT5_CAEEL	35	525.412	6.25412
N_05 / N_01	H2FLK8;H2FLL1	H2FLK8;H2FLL1	2.13087	2.13087	3.22e-61	370	1.23836	1.23836	H2FLK8;H2FLL1	lea-1	Plant Late Embryo Abundant (LEA) related	H2FLK8_CAEEL;H2FLL1_CAEEL	74	337.983	4.37983
N_05 / N_01	V6CLP5;V6CLU0	V6CLP5;V6CLU0	1.91518	1.91518	9.16e-57	788	0.392565	0.392565	V6CLP5;V6CLU0	ketn-1	KETtiN (Drosophila actin-binding) homolog	V6CLP5_CAEEL;V6CLU0_CAEEL	197	277.16	3.7716
N_05 / N_01	Q1HB04;Q22317	Q1HB04;Q22317	2.40885	2.40885	1.02e-55	156	1.61629	1.61629	Q1HB04;Q22317	CELE_T07F10.1	Uncharacterized protein	Q1HB04_CAEEL;Q22317_CAEEL	45	431.051	5.31051
N_05 / N_01	O44906	O44906	1.32539	1.32539	1.03e-53	243	1.14967	1.14967	O44906	pck-1	Phosphoenolypyruvate CarboxyKinase	O44906_CAEEL	41	150.601	2.50601
N_05 / N_01	Q94269	Q94269	-1.15709	1.15709	2.52e-53	196	-1.06927	1.06927	Q94269	CELE_K10C2.1	Carboxypeptidase	Q94269_CAEEL	58	-55.1582	0.448418
N_05 / N_01	Q18143	Q18143	2.54577	2.54577	7.87e-52	152	2.44759	2.44759	Q18143	cht-3	Chitinase-like protein C25A8.4	CHITL_CAEEL	48	483.919	5.83919
N_05 / N_01	Q09486	Q09486	1.62532	1.62532	3.95e-51	115	1.59566	1.59566	Q09486	C30G12.2	Uncharacterized protein	Q09486_CAEEL	18	208.512	3.08512
N_05 / N_01	Q9N4M4	Q9N4M4	1.45126	1.45126	6e-51	576	0.525469	0.525469	Q9N4M4	anc-1	Nuclear anchorage protein 1	ANC1_CAEEL	151	173.447	2.73447
N_05 / N_01	Q18990	Q18990	-1.32599	1.32599	9.26e-51	241	-1.03611	1.03611	Q18990	pyr-1	PYRimidine biosynthesis	Q18990_CAEEL	78	-60.1125	0.398875
N_05 / N_01	Q21966	Q21966	2.27254	2.27254	4.27e-48	122	2.03019	2.03019	Q21966	asp-4	ASpartyl Protease	Q21966_CAEEL	21	383.174	4.83174
N_05 / N_01	Q20264	Q20264	1.32152	1.32152	8.98e-48	101	1.37992	1.37992	Q20264	acs-11	Fatty Acid CoA Synthetase family	Q20264_CAEEL	24	149.93	2.4993
N_05 / N_01	Q17334	Q17334	3.10411	3.10411	7.38e-47	77	2.87533	2.87533	Q17334	sodh-1	Alcohol dehydrogenase 1	ADH1_CAEEL	20	759.864	8.59864
N_05 / N_01	H2KZF5;Q23552;Q86NB3	H2KZF5;Q23552;Q86NB3	-2.31561	2.31561	2.66e-46	86	-2.12181	2.12181	H2KZF5;Q23552;Q86NB3	pmt-1	Phosphoethanolamine MethylTransferase	H2KZF5_CAEEL;Q23552_CAEEL;Q86NB3_CAEEL	20	-79.9122	0.200878
N_05 / N_01	Q20584;Q27GQ5	Q20584;Q27GQ5	2.17146	2.17146	3.47e-41	66	2.08125	2.08125	Q20584;Q27GQ5	CELE_F49C12.7	Uncharacterized protein	Q20584_CAEEL;Q27GQ5_CAEEL	17	350.479	4.50479
N_05 / N_01	Q9BL43	Q9BL43	1.74472	1.74472	2.73e-39	101	1.66669	1.66669	Q9BL43	CELE_Y71H2AM.13	Uncharacterized protein	Q9BL43_CAEEL	23	235.13	3.3513
N_05 / N_01	P18947	P18947	2.56243	2.56243	3.78e-38	82	2.05571	2.05571	P18947	vit-4	Vitellogenin-4	VIT4_CAEEL	16	490.701	5.90701
N_05 / N_01	Q17832	Q17832	-0.72167	0.72167	9.83e-38	372	-0.56419	0.56419	Q17832	vgln-1	ViGiLN homolog	Q17832_CAEEL	79	-39.3605	0.606395
N_05 / N_01	O17732	O17732	0.700265	0.700265	1.11e-37	348	0.692445	0.692445	O17732	pyc-1	Pyruvate carboxylase 1	PYC1_CAEEL	65	62.4803	1.6248
N_05 / N_01	H2KZG6	H2KZG6	-2.78725	2.78725	2.29e-37	105	-2.34975	2.34975	H2KZG6	acdh-1	Acyl CoA DeHydrogenase	H2KZG6_CAEEL	20	-85.5138	0.144862
N_05 / N_01	Q20829	Q20829	1.05753	1.05753	1.11e-35	126	1.22772	1.22772	Q20829	aman-1	Alpha-mannosidase	Q20829_CAEEL	38	108.136	2.08136
N_05 / N_01	Q22492	Q22492	1.73147	1.73147	2.18e-35	93	1.91311	1.91311	Q22492	hex-1	Beta-hexosaminidase A	HEXA_CAEEL	27	232.067	3.32067
N_05 / N_01	P55155	P55155	1.50156	1.50156	3.79e-34	265	0.758171	0.758171	P55155	vit-1	Vitellogenin-1	VIT1_CAEEL	47	183.148	2.83148
N_05 / N_01	Q9GUF2	Q9GUF2	0.929413	0.929413	1.44e-33	109	1.05452	1.05452	Q9GUF2	acp-6	ACid Phosphatase family	Q9GUF2_CAEEL	23	90.4501	1.9045
N_05 / N_01	Q20780	Q20780	0.865818	0.865818	9.53e-33	213	0.812177	0.812177	Q20780	alh-1	ALdehyde deHydrogenase	Q20780_CAEEL	34	82.2373	1.82237
N_05 / N_01	Q18529	Q18529	1.16882	1.16882	1.38e-32	93	1.82743	1.82743	Q18529	C39D10.7	Uncharacterized protein	Q18529_CAEEL	34	124.828	2.24828
N_05 / N_01	Q23068	Q23068	2.22072	2.22072	3.28e-32	78	2.07807	2.07807	Q23068	CELE_W01A11.1	Uncharacterized protein	Q23068_CAEEL	23	366.125	4.66125
N_05 / N_01	A0A0K3AQN5;A0A0K3AU66;A0A0K3AWK1;G5EDF9	A0A0K3AQN5;A0A0K3AU66;A0A0K3AWK1;G5EDF9	1.13586	1.13586	1.06e-31	112	0.940219	0.940219	A0A0K3AQN5;A0A0K3AU66;A0A0K3AWK1;G5EDF9	pgp-2	P-GlycoProtein related;P-GlycoProtein related;P-GlycoProtein related;ABC transporter PGP-2	A0A0K3AQN5_CAEEL;A0A0K3AU66_CAEEL;A0A0K3AWK1_CAEEL;G5EDF9_CAEEL	38	119.75	2.1975
N_05 / N_01	P41988	P41988	-0.59006	0.59006	1.12e-31	138	-0.730609	0.730609	P41988	cct-1	T-complex protein 1 subunit alpha	TCPA_CAEEL	29	-33.5685	0.664315
N_05 / N_01	Q21432	Q21432	1.7588	1.7588	1.6e-31	77	1.83239	1.83239	Q21432	nas-11	Zinc metalloproteinase nas-11	NAS11_CAEEL	25	238.416	3.38416
N_05 / N_01	Q93934	Q93934	-0.831302	0.831302	3.82e-31	97	-0.862563	0.862563	Q93934	CELE_R07H5.8	Uncharacterized protein	Q93934_CAEEL	19	-43.7978	0.562022
N_05 / N_01	O44144	O44144	2.87475	2.87475	5.6e-31	56	2.68596	2.68596	O44144	perm-4	PERMeable eggshell	O44144_CAEEL	17	633.475	7.33475
N_05 / N_01	Q20616	Q20616	1.48828	1.48828	1.74e-30	97	1.27997	1.27997	Q20616	skpo-1	Peroxidase skpo-1	SKPO1_CAEEL	25	180.555	2.80555
N_05 / N_01	Q18577	Q18577	3.63649	3.63649	3.26e-30	57	3.36327	3.36327	Q18577	C42D4.1	Uncharacterized protein	Q18577_CAEEL	14	1143.63	12.4363
N_05 / N_01	Q27473	Q27473	1.3256	1.3256	1.18e-29	102	1.21087	1.21087	Q27473	nex-3	Annexin	Q27473_CAEEL	25	150.638	2.50638
N_05 / N_01	V6CKH6	V6CKH6	0.831496	0.831496	6.76e-29	226	0.597757	0.597757	V6CKH6	pqn-22	Prion-like-(Q/N-rich)-domain-bearing protein	V6CKH6_CAEEL	51	77.953	1.77953
N_05 / N_01	Q9GPA1	Q9GPA1	3.2214	3.2214	7.65e-29	43	3.02272	3.02272	Q9GPA1	CELE_F48E3.4	Uncharacterized protein	Q9GPA1_CAEEL	8	832.692	9.32692
N_05 / N_01	Q19063	Q19063	2.70608	2.70608	1.82e-27	34	2.76534	2.76534	Q19063	CELE_E04F6.8	Uncharacterized protein	Q19063_CAEEL	7	552.545	6.52545
N_05 / N_01	Q9N4J8	Q9N4J8	-0.59008	0.59008	4.02e-27	174	-0.620922	0.620922	Q9N4J8	cct-3	T-complex protein 1 subunit gamma	TCPG_CAEEL	34	-33.5694	0.664306
N_05 / N_01	Q23179	Q23179	2.24733	2.24733	8.29e-27	82	3.05949	3.05949	Q23179	CELE_W05H9.1	Uncharacterized protein	Q23179_CAEEL	25	374.804	4.74804
N_05 / N_01	Q21166	Q21166	-1.30261	1.30261	9.09e-27	103	-1.37583	1.37583	Q21166	sur-5	Acetoacetyl-CoA synthetase	SUR5_CAEEL	24	-59.4608	0.405392
N_05 / N_01	O44411	O44411	-0.916591	0.916591	6.58e-26	124	-0.800954	0.800954	O44411	nog-1	Nucleolar GTP-binding protein 1	NOG1_CAEEL	35	-47.0241	0.529759
N_05 / N_01	Q17574	Q17574	-1.12279	1.12279	8.16e-26	99	-1.0415	1.0415	Q17574	tag-165	Putative methionine synthase reductase	MTRR_CAEEL	33	-54.0796	0.459204
N_05 / N_01	P90900	P90900	0.698288	0.698288	9.87e-26	158	0.662043	0.662043	P90900	ifa-4	Intermediate filament protein ifa-4	IFA4_CAEEL	37	62.2578	1.62258
N_05 / N_01	O17861	O17861	1.62206	1.62206	4.3e-25	38	1.60837	1.60837	O17861	F37H8.5	GILT-like protein F37H8.5	YVRI_CAEEL	8	207.814	3.07814
N_05 / N_01	A0A131MBU3	A0A131MBU3	0.963991	0.963991	6.21e-25	209	0.633387	0.633387	A0A131MBU3	drd-2	Dietary restriction down regulated	A0A131MBU3_CAEEL	52	95.0699	1.9507
N_05 / N_01	Q18040	Q18040	1.02428	1.02428	7.9e-25	150	0.779357	0.779357	Q18040	C16A3.10	Probable ornithine aminotransferase, mitochondrial	OAT_CAEEL	29	103.395	2.03395
N_05 / N_01	O02286	O02286	0.68333	0.68333	8.09e-25	306	0.660497	0.660497	O02286	pck-2	Phosphoenolypyruvate CarboxyKinase	O02286_CAEEL	41	60.5842	1.60584
N_05 / N_01	Q9XWV2	Q9XWV2	1.44624	1.44624	1.1e-24	92	1.1455	1.1455	Q9XWV2	Y37D8A.2	Putative phospholipase B-like 1	PLBL1_CAEEL	17	172.497	2.72497
N_05 / N_01	O45679	O45679	1.13408	1.13408	2.67e-24	98	1.23551	1.23551	O45679	cysl-2	Bifunctional L-3-cyanoalanine synthase/cysteine synthase	CYSK2_CAEEL	16	119.478	2.19478
N_05 / N_01	H2L034	H2L034	-0.854061	0.854061	3.38e-24	94	-1.12067	1.12067	H2L034	pmp-5	Peroxisomal Membrane Protein related	H2L034_CAEEL	24	-44.6775	0.553225
N_05 / N_01	Q9U2X0	Q9U2X0	-1.05584	1.05584	8.28e-24	117	-0.78872	0.78872	Q9U2X0	prmt-1	PRotein arginine MethylTransferase	Q9U2X0_CAEEL	18	-51.8982	0.481018
N_05 / N_01	O17680	O17680	-1.22638	1.22638	9.63e-24	123	-0.920881	0.920881	O17680	sams-1	Probable S-adenosylmethionine synthase 1	METK1_CAEEL	19	-57.2611	0.427389
N_05 / N_01	Q9U3Q6	Q9U3Q6	1.28306	1.28306	1.73e-23	108	0.961619	0.961619	Q9U3Q6	ugt-22	UDP-glucuronosyltransferase	Q9U3Q6_CAEEL	19	143.354	2.43354
N_05 / N_01	O45734	O45734	0.979771	0.979771	2.29e-23	79	0.973524	0.973524	O45734	cpl-1	CathePsin L family	O45734_CAEEL	16	97.2153	1.97215
N_05 / N_01	G5ECD0	G5ECD0	1.62089	1.62089	6.41e-23	50	1.91476	1.91476	G5ECD0	cyp-35c1	CYtochrome P450 family	G5ECD0_CAEEL	17	207.564	3.07564
N_05 / N_01	G5EBH3;G5EC35;G5EFW3	G5EBH3;G5EC35;G5EFW3	2.28854	2.28854	7.28e-23	343	0.555695	0.555695	G5EBH3;G5EC35;G5EFW3	sma-1	SMAll;Beta chain spectrin homolog Sma1;SMAll	G5EBH3_CAEEL;G5EC35_CAEEL;G5EFW3_CAEEL	142	388.56	4.8856
N_05 / N_01	H9G2T4;Q21032	H9G2T4;Q21032	-0.68243	0.68243	1.62e-22	166	-0.61648	0.61648	H9G2T4;Q21032	idh-1	Isocitrate dehydrogenase [NADP]	H9G2T4_CAEEL;Q21032_CAEEL	26	-37.6885	0.623115
N_05 / N_01	A9Z1L1	A9Z1L1	1.024	1.024	1.76e-22	98	1.02522	1.02522	A9Z1L1	srp-7	SeRPin	A9Z1L1_CAEEL	26	103.355	2.03355
N_05 / N_01	Q9N5V3	Q9N5V3	-0.680244	0.680244	2.23e-22	222	-0.673179	0.673179	Q9N5V3	imb-3	IMportin Beta family	Q9N5V3_CAEEL	39	-37.594	0.62406
N_05 / N_01	Q20684	Q20684	0.685487	0.685487	3.18e-22	251	0.646082	0.646082	Q20684	lec-2	GaLECtin	Q20684_CAEEL	49	60.8244	1.60824
N_05 / N_01	G5EBF3	G5EBF3	2.11029	2.11029	5.46e-22	55	2.01596	2.01596	G5EBF3	pud-2.1	Protein Up-regulated in Daf-2(Gf)	G5EBF3_CAEEL	10	331.779	4.31779
N_05 / N_01	H2KYS1	H2KYS1	1.28955	1.28955	8.97e-22	98	1.07782	1.07782	H2KYS1	hsp-43	Heat Shock Protein	H2KYS1_CAEEL	25	144.452	2.44452
N_05 / N_01	Q20720	Q20720	-0.960187	0.960187	1.01e-21	64	-1.04964	1.04964	Q20720	CELE_F53F4.11	Uncharacterized protein	Q20720_CAEEL	19	-48.601	0.51399
N_05 / N_01	G5EEI4	G5EEI4	-2.88599	2.88599	1.59e-21	53	-2.57209	2.57209	G5EEI4	asp-1	ASpartyl Protease	G5EEI4_CAEEL	14	-86.4721	0.135279
N_05 / N_01	Q9XWT3	Q9XWT3	2.72026	2.72026	2.78e-21	33	2.73744	2.73744	Q9XWT3	CELE_Y62H9A.6	Uncharacterized protein	Q9XWT3_CAEEL	9	558.989	6.58989
N_05 / N_01	O62289	O62289	3.31621	3.31621	3.78e-21	24	3.37403	3.37403	O62289	ttr-51	TransThyretin-Related family domain	O62289_CAEEL	6	896.046	9.96046
N_05 / N_01	Q21217	Q21217	0.775621	0.775621	5.98e-21	158	0.685401	0.685401	Q21217	gta-1	Probable 4-aminobutyrate aminotransferase, mitochondrial	GABT_CAEEL	34	71.1926	1.71193
N_05 / N_01	Q17770	Q17770	-0.710811	0.710811	1.3e-20	204	-0.658515	0.658515	Q17770	pdi-2	Protein disulfide-isomerase 2	PDI2_CAEEL	37	-38.9024	0.610976
N_05 / N_01	G5EC10	G5EC10	1.21573	1.21573	2.35e-20	36	1.16433	1.16433	G5EC10	lec-9	Galectin	G5EC10_CAEEL	8	132.259	2.32259
N_05 / N_01	Q10051	Q10051	-0.811457	0.811457	2.68e-20	98	-0.594864	0.594864	Q10051	prp-19	Pre-mRNA-processing factor 19	PRP19_CAEEL	21	-43.0194	0.569806
N_05 / N_01	P43510;Q8MQC6	P43510;Q8MQC6	1.79046	1.79046	3.35e-20	63	1.49199	1.49199	P43510;Q8MQC6	cpr-6	Cathepsin B-like cysteine proteinase 6;Cysteine PRotease related	CPR6_CAEEL;Q8MQC6_CAEEL	15	245.924	3.45924
N_05 / N_01	O61235	O61235	0.976225	0.976225	3.46e-20	118	0.896194	0.896194	O61235	ctl-1	Catalase-2	CATA2_CAEEL	28	96.7311	1.96731
N_05 / N_01	Q20964	Q20964	-1.80321	1.80321	4.04e-20	36	-1.77709	1.77709	Q20964	lys-4	LYSozyme	Q20964_CAEEL	8	-71.3464	0.286536
N_05 / N_01	Q23089	Q23089	-0.925765	0.925765	5e-20	146	-0.586588	0.586588	Q23089	xpo-1	EXPOrtin (Nuclear export receptor)	Q23089_CAEEL	40	-47.3599	0.526401
N_05 / N_01	P34383	P34383	1.20987	1.20987	6.75e-20	104	1.44108	1.44108	P34383	far-2	Fatty-acid and retinol-binding protein 2	FAR2_CAEEL	23	131.317	2.31317
N_05 / N_01	G5ECR0	G5ECR0	0.859375	0.859375	6.96e-20	152	0.614348	0.614348	G5ECR0	CELE_T25C12.3	Uncharacterized protein	G5ECR0_CAEEL	37	81.4253	1.81425
N_05 / N_01	O61196	O61196	1.11519	1.11519	1.08e-19	73	0.902086	0.902086	O61196	CELE_F37C4.6	Uncharacterized protein	O61196_CAEEL	18	116.624	2.16624
N_05 / N_01	Q21463	Q21463	2.02579	2.02579	1.23e-19	74	1.75606	1.75606	Q21463	asns-2	Asparagine synthetase	Q21463_CAEEL	22	307.214	4.07214
N_05 / N_01	Q04457	Q04457	1.12139	1.12139	1.7e-19	59	1.19219	1.19219	Q04457	ges-1	Gut esterase 1	EST1_CAEEL	16	117.556	2.17556
N_05 / N_01	O01806	O01806	-0.592524	0.592524	2.07e-19	122	-0.700263	0.700263	O01806	C44E4.4	Uncharacterized protein	O01806_CAEEL	22	-33.6818	0.663182
N_05 / N_01	O44145	O44145	2.55009	2.55009	2.39e-19	35	2.67028	2.67028	O44145	perm-2	PERMeable eggshell	O44145_CAEEL	8	485.671	5.85671
N_05 / N_01	Q9BL07	Q9BL07	0.697611	0.697611	3.23e-19	78	0.885273	0.885273	Q9BL07	Y54F10AM.8	Putative phospholipase B-like 3	PLBL3_CAEEL	19	62.1817	1.62182
N_05 / N_01	Q9XWZ2	Q9XWZ2	0.911062	0.911062	3.72e-19	124	0.697819	0.697819	Q9XWZ2	acdh-11	Acyl-CoA dehydrogenase family member 11	ACD11_CAEEL	34	88.0429	1.88043
N_05 / N_01	Q19191	Q19191	2.39995	2.39995	5.54e-19	38	2.32888	2.32888	Q19191	F08B12.4	Uncharacterized protein F08B12.4	YZ10_CAEEL	9	427.785	5.27785
N_05 / N_01	Q9BL61	Q9BL61	-0.586152	0.586152	7.33e-19	124	-0.650159	0.650159	Q9BL61	CELE_Y65B4A.6	Uncharacterized protein	Q9BL61_CAEEL	24	-33.3883	0.666117
N_05 / N_01	P54688	P54688	-1.73552	1.73552	8.08e-19	68	-1.63011	1.63011	P54688	bcat-1	Branched-chain-amino-acid aminotransferase, cytosolic	BCAT_CAEEL	16	-69.9699	0.300301
N_05 / N_01	Q20363	Q20363	0.959419	0.959419	9.1e-19	104	1.13461	1.13461	Q20363	sip-1	Stress-induced protein 1	SIP1_CAEEL	11	94.4527	1.94453
N_05 / N_01	G5EEA8	G5EEA8	0.777999	0.777999	1e-18	119	0.737831	0.737831	G5EEA8	nex-1	Annexin	G5EEA8_CAEEL	24	71.4751	1.71475
N_05 / N_01	G5EET8	G5EET8	1.90123	1.90123	1.22e-18	47	1.71104	1.71104	G5EET8	pud-1.2	Protein Up-regulated in Daf-2(Gf)	G5EET8_CAEEL	7	273.532	3.73532
N_05 / N_01	Q23044	Q23044	3.85038	3.85038	1.41e-18	53	3.20934	3.20934	Q23044	CELE_T22B7.7	Uncharacterized protein	Q23044_CAEEL	19	1342.38	14.4238
N_05 / N_01	O02266	O02266	0.772013	0.772013	1.76e-18	55	0.818581	0.818581	O02266	alh-7	ALdehyde deHydrogenase	O02266_CAEEL	14	70.7651	1.70765
N_05 / N_01	O61880	O61880	1.59248	1.59248	1.93e-18	29	1.431	1.431	O61880	CELE_F59B1.2	Uncharacterized protein	O61880_CAEEL	8	201.567	3.01567
N_05 / N_01	Q21276	Q21276	-0.688423	0.688423	2e-18	169	-0.705478	0.705478	Q21276	K07C5.4	Uncharacterized NOP5 family protein K07C5.4	YZVL_CAEEL	33	-37.9468	0.620532
N_05 / N_01	Q19655	Q19655	1.43476	1.43476	3.95e-18	58	1.20522	1.20522	Q19655	CELE_F20D6.11	Uncharacterized protein	Q19655_CAEEL	20	170.337	2.70337
N_05 / N_01	Q19713	Q19713	-0.64102	0.64102	4.01e-18	127	-0.623643	0.623643	Q19713	frs-2	Phenylalanine--tRNA ligase beta subunit	SYFB_CAEEL	32	-35.874	0.64126
N_05 / N_01	O45228	O45228	0.706598	0.706598	7.71e-18	92	0.638593	0.638593	O45228	B0513.5	Proline dehydrogenase 1, mitochondrial	PROD_CAEEL	28	63.1951	1.63195
N_05 / N_01	Q23258	Q23258	2.34581	2.34581	8.4e-18	21	2.44947	2.44947	Q23258	CELE_ZC373.2	Uncharacterized protein	Q23258_CAEEL	5	408.345	5.08345
N_05 / N_01	Q19853	Q19853	0.788609	0.788609	9.35e-18	189	0.553867	0.553867	Q19853	CELE_F28B4.3	Uncharacterized protein	Q19853_CAEEL	41	72.7408	1.72741
N_05 / N_01	Q09622	Q09622	-0.88814	0.88814	2.87e-17	127	-0.752009	0.752009	Q09622	puf-12	Pumilio domain-containing protein 12	PUF12_CAEEL	32	-45.969	0.54031
N_05 / N_01	Q18625	Q18625	1.03524	1.03524	3.03e-17	84	0.936541	0.936541	Q18625	lec-4	Galectin	Q18625_CAEEL	20	104.946	2.04946
N_05 / N_01	G5ED27	G5ED27	1.918	1.918	3.18e-17	349	0.319253	0.319253	G5ED27	him-4	High Incidence of Males (Increased X chromosome loss)	G5ED27_CAEEL	114	277.898	3.77898
N_05 / N_01	O44183	O44183	-1.91718	1.91718	3.4e-17	40	-1.74984	1.74984	O44183	CELE_ZC416.6	Uncharacterized protein	O44183_CAEEL	15	-73.5228	0.264772
N_05 / N_01	G5EGA5	G5EGA5	-2.37871	2.37871	5.55e-17	62	-2.09276	2.09276	G5EGA5	fat-2	Delta(12) fatty acid desaturase fat-2	FAT2_CAEEL	15	-80.7719	0.192281
N_05 / N_01	O45012	O45012	-0.672345	0.672345	7.61e-17	167	-0.551872	0.551872	O45012	nol-5	NucleOLar protein	O45012_CAEEL	31	-37.2514	0.627486
N_05 / N_01	Q17698	Q17698	1.16632	1.16632	1.19e-16	52	0.961464	0.961464	Q17698	C06A8.3	Uncharacterized protein	Q17698_CAEEL	8	124.438	2.24438
N_05 / N_01	Q9U1S2	Q9U1S2	1.06319	1.06319	1.25e-16	65	0.89721	0.89721	Q9U1S2	brp-1	Bypass of Response to Pheromone in yeast	Q9U1S2_CAEEL	20	108.955	2.08955
N_05 / N_01	P91180;Q95Q60	P91180;Q95Q60	-1.61215	1.61215	1.38e-16	57	-1.36076	1.36076	P91180;Q95Q60	fkb-5	Peptidyl-prolyl cis-trans isomerase	P91180_CAEEL;Q95Q60_CAEEL	15	-67.2889	0.327111
N_05 / N_01	O44995	O44995	1.0151	1.0151	1.45e-16	100	0.916415	0.916415	O44995	CELE_K12C11.1	Uncharacterized protein	O44995_CAEEL	23	102.105	2.02105
N_05 / N_01	Q10576	Q10576	-1.18613	1.18613	1.67e-16	70	-1.00863	1.00863	Q10576	dpy-18	Prolyl 4-hydroxylase subunit alpha-1	P4HA1_CAEEL	26	-56.052	0.43948
N_05 / N_01	P50305	P50305	-0.978159	0.978159	1.9e-16	106	-0.959366	0.959366	P50305	sams-3	Probable S-adenosylmethionine synthase 3	METK3_CAEEL	19	-49.2373	0.507627
N_05 / N_01	Q20676;Q8WQF1	Q20676;Q8WQF1	0.653642	0.653642	2.73e-16	156	0.540198	0.540198	Q20676;Q8WQF1	pccb-1	Propionyl Coenzyme A Carboxylase Beta subunit	Q20676_CAEEL;Q8WQF1_CAEEL	26	57.3134	1.57313
N_05 / N_01	Q9N358	Q9N358	-0.656449	0.656449	4.71e-16	174	-0.49989	0.49989	Q9N358	cct-8	T-complex protein 1 subunit theta	TCPQ_CAEEL	26	-36.5562	0.634438
N_05 / N_01	Q19433	Q19433	-0.638586	0.638586	9.69e-16	58	-0.70357	0.70357	Q19433	CELE_F13H8.2	Uncharacterized protein	Q19433_CAEEL	18	-35.7658	0.642342
N_05 / N_01	Q21986	Q21986	-0.595606	0.595606	1.22e-15	105	-0.597139	0.597139	Q21986	cra-1	N-terminal acetyltransferase B complex subunit NAA25 homolog	NAA25_CAEEL	29	-33.8233	0.661767
N_05 / N_01	G5EDZ2	G5EDZ2	-0.597444	0.597444	1.3e-15	76	-0.591513	0.591513	G5EDZ2	umps-1	Uridine MonoPhosphate Synthetase	G5EDZ2_CAEEL	21	-33.9076	0.660924
N_05 / N_01	Q21215	Q21215	-0.596684	0.596684	1.34e-15	132	-0.502727	0.502727	Q21215	rack-1	Guanine nucleotide-binding protein subunit beta-2-like 1	GBLP_CAEEL	22	-33.8728	0.661272
N_05 / N_01	Q18421	Q18421	-0.871562	0.871562	1.61e-15	56	-0.835813	0.835813	Q18421	C34C12.8	GrpE protein homolog, mitochondrial	GRPE_CAEEL	11	-45.3445	0.546555
N_05 / N_01	Q18026	Q18026	0.603661	0.603661	2.09e-15	90	0.683792	0.683792	Q18026	flu-2	Kynureninase	KYNU_CAEEL	21	51.9568	1.51957
N_05 / N_01	O46015;Q7JKM0;Q7YTU0	O46015;Q7JKM0;Q7YTU0	-0.875436	0.875436	2.3e-15	106	1.19108	1.19108	O46015;Q7JKM0;Q7YTU0	tep-1	TEP (ThiolEster containing Protein)	O46015_CAEEL;Q7JKM0_CAEEL;Q7YTU0_CAEEL	50	-45.4911	0.545089
N_05 / N_01	Q9NA39	Q9NA39	1.46002	1.46002	2.39e-15	65	1.20878	1.20878	Q9NA39	ccg-1	Conserved Cysteine/Glycine domain protein	Q9NA39_CAEEL	18	175.113	2.75113
N_05 / N_01	Q21281	Q21281	0.72401	0.72401	2.6e-15	132	0.506318	0.506318	Q21281	mup-4	Transmembrane matrix receptor MUP-4	MUP4_CAEEL	40	65.1767	1.65177
N_05 / N_01	Q9U2F2	Q9U2F2	-1.07395	1.07395	2.86e-15	85	0.755541	0.755541	Q9U2F2	cpt-1	Carnitine Palmitoyl Transferase	Q9U2F2_CAEEL	29	-52.4983	0.475017
N_05 / N_01	A5JYX4	A5JYX4	1.49234	1.49234	2.91e-15	60	1.09124	1.09124	A5JYX4	dhs-3	DeHydrogenases, Short chain	A5JYX4_CAEEL	13	181.345	2.81345
N_05 / N_01	O17919	O17919	-0.737867	0.737867	3.1e-15	89	-0.735552	0.735552	O17919	K01G5.5	Putative H/ACA ribonucleoprotein complex subunit 4	DKC1_CAEEL	21	-40.0375	0.599625
N_05 / N_01	Q19064	Q19064	2.78081	2.78081	3.3e-15	29	2.47839	2.47839	Q19064	CELE_E04F6.9	Uncharacterized protein	Q19064_CAEEL	10	587.238	6.87238
N_05 / N_01	Q56VZ2;Q9U365;Q9XXN4	Q56VZ2;Q9U365;Q9XXN4	-0.77982	0.77982	3.61e-15	80	-0.812378	0.812378	Q56VZ2;Q9U365;Q9XXN4	ngp-1	Nuclear/nucleolar GTP-binding Protein family	Q56VZ2_CAEEL;Q9U365_CAEEL;Q9XXN4_CAEEL	24	-41.7561	0.582439
N_05 / N_01	G5EE40	G5EE40	0.788476	0.788476	4.19e-15	43	1.27166	1.27166	G5EE40	srp-1	SeRPin	G5EE40_CAEEL	11	72.7249	1.72725
N_05 / N_01	O62390	O62390	2.08385	2.08385	4.83e-15	31	1.8307	1.8307	O62390	CELE_W01F3.2	Uncharacterized protein	O62390_CAEEL	11	323.936	4.23936
N_05 / N_01	O01592	O01592	1.40409	1.40409	5.05e-15	76	1.03513	1.03513	O01592	cysl-3	Cysteine synthase 3	CYSK3_CAEEL	17	164.65	2.6465
N_05 / N_01	O01497	O01497	1.49204	1.49204	5.91e-15	39	1.48596	1.48596	O01497	tyr-4	TYRosinase	O01497_CAEEL	14	181.286	2.81286
N_05 / N_01	Q20224	Q20224	1.61133	1.61133	6.7e-15	40	1.51934	1.51934	Q20224	lbp-2	Fatty acid-binding protein homolog 2	FABP2_CAEEL	7	205.533	3.05533
N_05 / N_01	O45218	O45218	-0.711146	0.711146	6.71e-15	110	-0.636961	0.636961	O45218	ads-1	Alkyldihydroxyacetonephosphate synthase	ADAS_CAEEL	26	-38.9165	0.610835
N_05 / N_01	Q9XVI6	Q9XVI6	-1.1202	1.1202	7.42e-15	39	-1.0203	1.0203	Q9XVI6	sptl-3	Serine palmitoyltransferase 3	SPTC3_CAEEL	12	-53.9971	0.460029
N_05 / N_01	Q19661	Q19661	-1.60771	1.60771	8.62e-15	48	-1.6852	1.6852	Q19661	CELE_F21C10.9	Uncharacterized protein	Q19661_CAEEL	14	-67.1882	0.328118
N_05 / N_01	Q95XM9	Q95XM9	-1.00265	1.00265	1.06e-14	74	-1.02246	1.02246	Q95XM9	ddx-27	DEAD boX helicase homolog	Q95XM9_CAEEL	24	-50.0917	0.499083
N_05 / N_01	Q18594	Q18594	2.13258	2.13258	1.19e-14	61	1.53857	1.53857	Q18594	C44B7.5	Uncharacterized protein C44B7.5	YC4B5_CAEEL	14	338.501	4.38501
N_05 / N_01	Q19329	Q19329	-0.681358	0.681358	1.2e-14	57	-0.759718	0.759718	Q19329	tag-151	Pre-rRNA-processing protein TSR1 homolog	TSR1_CAEEL	19	-37.6422	0.623578
N_05 / N_01	A0A078BS63;H1ZUX6	A0A078BS63;H1ZUX6	0.729371	0.729371	1.24e-14	73	0.834946	0.834946	A0A078BS63;H1ZUX6	itx-1	InTestinal NeureXin-like	A0A078BS63_CAEEL;H1ZUX6_CAEEL	29	65.7916	1.65792
N_05 / N_01	Q23670	Q23670	-0.613046	0.613046	1.3e-14	201	-0.44117	0.44117	Q23670	K12D12.1	Probable DNA topoisomerase 2	TOP2_CAEEL	60	-34.6185	0.653815
N_05 / N_01	Q23121	Q23121	-0.880652	0.880652	1.45e-14	41	-1.35742	1.35742	Q23121	rsp-1	Probable splicing factor, arginine/serine-rich 1	RSP1_CAEEL	14	-45.6878	0.543122
N_05 / N_01	O45502	O45502	-0.894309	0.894309	1.78e-14	82	-0.718248	0.718248	O45502	dnj-12	DNaJ domain (Prokaryotic heat shock protein)	O45502_CAEEL	18	-46.1995	0.538005
N_05 / N_01	Q067X2	Q067X2	2.9041	2.9041	2.1e-14	32	3.09864	3.09864	Q067X2	CELE_F13G11.3	Uncharacterized protein	Q067X2_CAEEL	12	648.55	7.4855
N_05 / N_01	Q9N538	Q9N538	0.889055	0.889055	2.5e-14	72	0.759999	0.759999	Q9N538	dhs-9	DeHydrogenases, Short chain	Q9N538_CAEEL	16	85.1962	1.85196
N_05 / N_01	Q19289	Q19289	0.59149	0.59149	2.81e-14	240	0.463147	0.463147	Q19289	ifb-1	Intermediate filament protein ifb-1	IFB1_CAEEL	45	50.6802	1.5068
N_05 / N_01	Q09652	Q09652	1.40949	1.40949	2.88e-14	48	1.40938	1.40938	Q09652	gstk-1	Glutathione S-transferase kappa 1	GSTK1_CAEEL	11	165.643	2.65643
N_05 / N_01	Q18253	Q18253	1.70143	1.70143	2.89e-14	60	1.29023	1.29023	Q18253	dpf-2	Dipeptidyl peptidase family member 2	DPF2_CAEEL	28	225.223	3.25223
N_05 / N_01	D7SFI3	D7SFI3	0.765721	0.765721	3.1e-14	76	0.634828	0.634828	D7SFI3	C02D5.4	Uncharacterized protein	D7SFI3_CAEEL	16	70.022	1.70022
N_05 / N_01	Q9NAB7	Q9NAB7	1.12606	1.12606	3.28e-14	78	0.918066	0.918066	Q9NAB7	CELE_Y53F4B.18	Uncharacterized protein	Q9NAB7_CAEEL	20	118.262	2.18262
N_05 / N_01	Q9N384	Q9N384	1.48037	1.48037	3.58e-14	47	1.47785	1.47785	Q9N384	lec-6	Galectin	Q9N384_CAEEL	9	179.021	2.79021
N_05 / N_01	Q19076	Q19076	-1.56993	1.56993	3.83e-14	33	-1.41627	1.41627	Q19076	pho-1	Intestinal acid phosphatase	PHO1_CAEEL	9	-66.3174	0.336826
N_05 / N_01	Q9XUB7	Q9XUB7	0.941572	0.941572	3.99e-14	55	1.01204	1.01204	Q9XUB7	far-6	Fatty Acid/Retinol binding protein	Q9XUB7_CAEEL	9	92.062	1.92062
N_05 / N_01	Q9NEQ0	Q9NEQ0	-2.07118	2.07118	4.79e-14	43	-1.93391	1.93391	Q9NEQ0	fat-1	Omega-3 fatty acid desaturase fat-1	FAT1_CAEEL	15	-76.2036	0.237964
N_05 / N_01	Q07085	Q07085	0.665553	0.665553	5.04e-14	49	0.715204	0.715204	Q07085	F13H6.3	Esterase CM06B1	EST2_CAEEL	12	58.6176	1.58618
N_05 / N_01	Q18943	Q18943	1.22308	1.22308	8.73e-14	38	1.1029	1.1029	Q18943	CELE_D1054.10	Uncharacterized protein	Q18943_CAEEL	9	133.444	2.33444
N_05 / N_01	K8F7V7	K8F7V7	0.721945	0.721945	8.96e-14	300	0.406395	0.406395	K8F7V7	CELE_W07E11.1	Uncharacterized protein	K8F7V7_CAEEL	87	64.9405	1.6494
N_05 / N_01	A5Z2W3	A5Z2W3	0.784932	0.784932	1e-13	47	0.932145	0.932145	A5Z2W3	CELE_R13H4.2	Uncharacterized protein	A5Z2W3_CAEEL	15	72.3011	1.72301
N_05 / N_01	P52717	P52717	0.600783	0.600783	1.06e-13	134	0.566002	0.566002	P52717	F41C3.5	Uncharacterized serine carboxypeptidase F41C3.5	YUW5_CAEEL	21	51.6539	1.51654
N_05 / N_01	H2L2A1;H2L2A2	H2L2A1;H2L2A2	1.46682	1.46682	1.12e-13	25	1.67474	1.67474	H2L2A1;H2L2A2	CELE_F40F8.5	Uncharacterized protein	H2L2A1_CAEEL;H2L2A2_CAEEL	8	176.412	2.76412
N_05 / N_01	P42170	P42170	-0.809801	0.809801	1.14e-13	70	-0.686829	0.686829	P42170	rnr-2	Ribonucleoside-diphosphate reductase small chain	RIR2_CAEEL	20	-42.9539	0.570461
N_05 / N_01	Q9XVZ2	Q9XVZ2	0.902566	0.902566	1.2e-13	71	0.734551	0.734551	Q9XVZ2	CELE_Y7A5A.1	Uncharacterized protein	Q9XVZ2_CAEEL	19	86.9389	1.86939
N_05 / N_01	O17365	O17365	0.990963	0.990963	1.34e-13	40	1.00957	1.00957	O17365	srp-2	SeRPin	O17365_CAEEL	15	98.7511	1.98751
N_05 / N_01	Q19478	Q19478	2.31184	2.31184	1.54e-13	40	3.71586	3.71586	Q19478	far-3	Fatty Acid/Retinol binding protein	Q19478_CAEEL	9	396.516	4.96516
N_05 / N_01	Q23232	Q23232	-0.632868	0.632868	1.63e-13	94	-0.691284	0.691284	Q23232	Y102E9.2	tRNA (guanine-N(7)-)-methyltransferase non-catalytic subunit	WDR4_CAEEL	25	-35.5107	0.644893
N_05 / N_01	G5EBF4	G5EBF4	3.24196	3.24196	2.05e-13	27	3.36966	3.36966	G5EBF4	CELE_T28H10.3	Uncharacterized protein	G5EBF4_CAEEL	17	846.077	9.46077
N_05 / N_01	A0A0K3ATC0;Q9XTQ6	A0A0K3ATC0;Q9XTQ6	0.744539	0.744539	2.69e-13	67	0.804024	0.804024	A0A0K3ATC0;Q9XTQ6	tbh-1	Tyramine Beta Hydroxylase;Tyramine beta-hydroxylase	A0A0K3ATC0_CAEEL;TBH1_CAEEL	22	67.5439	1.67544
N_05 / N_01	D5MCN2	D5MCN2	-0.59779	0.59779	2.75e-13	196	-0.496946	0.496946	D5MCN2	larp-1	La-related protein 1	LARP1_CAEEL	49	-33.9234	0.660766
N_05 / N_01	P34480	P34480	1.00201	1.00201	3.68e-13	38	0.932059	0.932059	P34480	F59B2.3	N-acetylglucosamine-6-phosphate deacetylase	NAGA_CAEEL	10	100.279	2.00279
N_05 / N_01	Q19480	Q19480	1.07762	1.07762	4.39e-13	34	1.45136	1.45136	Q19480	far-5	Fatty Acid/Retinol binding protein	Q19480_CAEEL	10	111.056	2.11056
N_05 / N_01	O62146	O62146	0.711577	0.711577	4.61e-13	113	0.538041	0.538041	O62146	F09B12.3	Putative phospholipase B-like 2	PLBL2_CAEEL	22	63.7593	1.63759
N_05 / N_01	Q21086	Q21086	0.655646	0.655646	5.38e-13	87	-0.907073	0.907073	Q21086	nst-1	Guanine nucleotide-binding protein-like 3 homolog	GNL3_CAEEL	26	57.5321	1.57532
N_05 / N_01	P34466	P34466	-0.625609	0.625609	6.69e-13	257	-0.508732	0.508732	P34466	clu-1	Clustered mitochondria protein homolog	CLU_CAEEL	64	-35.1854	0.648146
N_05 / N_01	Q09610	Q09610	1.57171	1.57171	7.22e-13	24	1.50163	1.50163	Q09610	lec-8	Probable galaptin lec-8	LEC8_CAEEL	2	197.256	2.97256
N_05 / N_01	O16922	O16922	1.64615	1.64615	7.37e-13	34	1.40773	1.40773	O16922	ugt-41	UDP-GlucuronosylTransferase	O16922_CAEEL	13	212.997	3.12997
N_05 / N_01	Q18947	Q18947	1.84736	1.84736	8.08e-13	33	1.76341	1.76341	Q18947	CELE_D1054.11	Uncharacterized protein	Q18947_CAEEL	10	259.842	3.59842
N_05 / N_01	O62053	O62053	2.30228	2.30228	8.76e-13	25	2.44955	2.44955	O62053	C08F11.11	UPF0375 protein C08F11.11	U375A_CAEEL	4	393.236	4.93236
N_05 / N_01	H2KYI5;Q86NI2	H2KYI5;Q86NI2	0.985433	0.985433	1.26e-12	84	0.729276	0.729276	H2KYI5;Q86NI2	C06G3.5	Uncharacterized protein	H2KYI5_CAEEL;Q86NI2_CAEEL	16	97.9907	1.97991
N_05 / N_01	Q93535	Q93535	0.68027	0.68027	1.92e-12	39	0.748532	0.748532	Q93535	CELE_F20D1.3	Uncharacterized protein	Q93535_CAEEL	8	60.2439	1.60244
N_05 / N_01	P48152	P48152	-0.590753	0.590753	1.95e-12	109	-0.605859	0.605859	P48152	rps-3	40S ribosomal protein S3	RS3_CAEEL	19	-33.6004	0.663996
N_05 / N_01	O01780	O01780	3.23481	3.23481	1.99e-12	18	3.35229	3.35229	O01780	CELE_W03F11.1	Uncharacterized protein	O01780_CAEEL	7	841.4	9.414
N_05 / N_01	P34500	P34500	1.65617	1.65617	2.45e-12	23	2.10998	2.10998	P34500	ttr-2	Transthyretin-like protein 2	TTR2_CAEEL	6	215.179	3.15179
N_05 / N_01	Q95QL3	Q95QL3	-1.03984	1.03984	2.65e-12	34	-0.897425	0.897425	Q95QL3	CELE_F11A10.7	Uncharacterized protein	Q95QL3_CAEEL	11	-51.3617	0.486383
N_05 / N_01	G5EGP8	G5EGP8	0.776237	0.776237	2.67e-12	43	1.04814	1.04814	G5EGP8	cpz-1	CathePsin Z	G5EGP8_CAEEL	10	71.2658	1.71266
N_05 / N_01	C9IY22	C9IY22	0.71517	0.71517	2.75e-12	61	0.542497	0.542497	C9IY22	CELE_ZK1058.9	Uncharacterized protein	C9IY22_CAEEL	15	64.1677	1.64168
N_05 / N_01	G5EFG4	G5EFG4	-0.59589	0.59589	2.97e-12	108	-0.540607	0.540607	G5EFG4	abcf-2	ABC transporter, class F	G5EFG4_CAEEL	27	-33.8364	0.661636
N_05 / N_01	G5EFH4	G5EFH4	1.05561	1.05561	4.4e-12	49	0.758427	0.758427	G5EFH4	srp-6	SeRPin	G5EFH4_CAEEL	17	107.86	2.0786
N_05 / N_01	Q22781	Q22781	0.833636	0.833636	4.87e-12	59	0.770572	0.770572	Q22781	acdh-7	Acyl CoA DeHydrogenase	Q22781_CAEEL	13	78.2172	1.78217
N_05 / N_01	P34524	P34524	-0.84473	0.84473	5.62e-12	48	-0.857	0.857	P34524	K12H4.3	Ribosome biogenesis protein BRX1 homolog	BRX1_CAEEL	14	-44.3185	0.556815
N_05 / N_01	Q94216	Q94216	-0.805815	0.805815	5.99e-12	78	-0.604386	0.604386	Q94216	dnj-11	DNaJ domain (Prokaryotic heat shock protein)	Q94216_CAEEL	23	-42.7961	0.572039
N_05 / N_01	Q9BL73	Q9BL73	0.702244	0.702244	6.02e-12	37	0.601285	0.601285	Q9BL73	ppk-2	PIP Kinase	Q9BL73_CAEEL	12	62.7034	1.62703
N_05 / N_01	G5ECC9	G5ECC9	-0.738648	0.738648	7.33e-12	44	-0.616398	0.616398	G5ECC9	CELE_K11B4.1	Uncharacterized protein	G5ECC9_CAEEL	13	-40.0699	0.599301
N_05 / N_01	O17345	O17345	1.40863	1.40863	7.43e-12	30	1.36767	1.36767	O17345	ttr-6	TransThyretin-Related family domain	O17345_CAEEL	7	165.484	2.65484
N_05 / N_01	G5EEG4	G5EEG4	1.05964	1.05964	7.75e-12	37	0.971455	0.971455	G5EEG4	mce-1	Methylmalonyl-CoA Epimerase	G5EEG4_CAEEL	8	108.441	2.08441
N_05 / N_01	Q27493	Q27493	-0.627045	0.627045	7.77e-12	45	-0.933984	0.933984	Q27493	rpoa-2	DNA-directed RNA polymerase subunit beta	Q27493_CAEEL	19	-35.2499	0.647501
N_05 / N_01	G5ECM9	G5ECM9	1.36568	1.36568	7.85e-12	35	1.22555	1.22555	G5ECM9	cpi-2	Cystatin	G5ECM9_CAEEL	9	157.698	2.57698
N_05 / N_01	Q19660	Q19660	1.27651	1.27651	7.86e-12	47	0.998817	0.998817	Q19660	CELE_F21C10.10	Uncharacterized protein	Q19660_CAEEL	13	142.253	2.42253
N_05 / N_01	H2KYJ2	H2KYJ2	1.11361	1.11361	1.1e-11	18	1.31462	1.31462	H2KYJ2	ttr-59	TransThyretin-Related family domain	H2KYJ2_CAEEL	4	116.387	2.16387
N_05 / N_01	Q86S66	Q86S66	-0.679432	0.679432	1.18e-11	89	-0.888536	0.888536	Q86S66	icd-2	Nascent polypeptide-associated complex subunit alpha	NACA_CAEEL	13	-37.5589	0.624411
N_05 / N_01	Q20223	Q20223	1.64416	1.64416	1.72e-11	50	1.32721	1.32721	Q20223	lbp-1	Fatty acid-binding protein homolog 1	FABP1_CAEEL	15	212.565	3.12565
N_05 / N_01	P90795	P90795	1.47234	1.47234	1.84e-11	140	0.430994	0.430994	P90795	T25G3.4	Probable glycerol-3-phosphate dehydrogenase, mitochondrial	GPDM_CAEEL	33	177.471	2.77471
N_05 / N_01	Q1HB05	Q1HB05	0.96367	0.96367	1.95e-11	60	0.773297	0.773297	Q1HB05	cyp-25a3	CYtochrome P450 family	Q1HB05_CAEEL	18	95.0265	1.95026
N_05 / N_01	Q19390	Q19390	1.8661	1.8661	2.05e-11	31	1.35457	1.35457	Q19390	acp-5	ACid Phosphatase family	Q19390_CAEEL	13	264.545	3.64545
N_05 / N_01	G5EDQ4	G5EDQ4	0.898027	0.898027	2.6e-11	57	0.664548	0.664548	G5EDQ4	cle-1	CLE-1C protein	G5EDQ4_CAEEL	16	86.3515	1.86352
N_05 / N_01	G5EDL3	G5EDL3	-0.6203	0.6203	2.86e-11	63	-0.607392	0.607392	G5EDL3	air-1	Aurora/Ipl1 Related kinase	G5EDL3_CAEEL	15	-34.9464	0.650536
N_05 / N_01	O76836	O76836	0.926456	0.926456	3.18e-11	90	0.677891	0.677891	O76836	CELE_T19D12.4	Uncharacterized protein	O76836_CAEEL	32	90.0601	1.9006
N_05 / N_01	Q17543	Q17543	0.759373	0.759373	3.36e-11	74	0.806839	0.806839	Q17543	C01B10.3	Uncharacterized protein	Q17543_CAEEL	22	69.2755	1.69276
N_05 / N_01	Q22972	Q22972	-1.61119	1.61119	3.85e-11	31	-1.52205	1.52205	Q22972	asp-13	ASpartyl Protease	Q22972_CAEEL	11	-67.2673	0.327327
N_05 / N_01	Q9TXQ6	Q9TXQ6	1.46976	1.46976	4.36e-11	27	1.70751	1.70751	Q9TXQ6	CELE_T04G9.7	Uncharacterized protein	Q9TXQ6_CAEEL	5	176.975	2.76975
N_05 / N_01	Q9NEU5	Q9NEU5	-0.972917	0.972917	4.81e-11	52	-0.982039	0.982039	Q9NEU5	Y39B6A.33	Uncharacterized protein Y39B6A.33	GSCR2_CAEEL	15	-49.0525	0.509475
N_05 / N_01	Q18688	Q18688	-0.657215	0.657215	5.18e-11	278	-0.410985	0.410985	Q18688	daf-21	Heat shock protein 90	HSP90_CAEEL	49	-36.5899	0.634101
N_05 / N_01	H2KYH5;Q95QX5	H2KYH5;Q95QX5	0.690281	0.690281	5.37e-11	62	0.664966	0.664966	H2KYH5;Q95QX5	C07A12.7	Uncharacterized protein	H2KYH5_CAEEL;Q95QX5_CAEEL	18	61.3598	1.6136
N_05 / N_01	P49583;Q3HKC4	P49583;Q3HKC4	-2.16581	2.16581	5.42e-11	45	-1.31575	1.31575	P49583;Q3HKC4	F08C6.2;pcyt-1	Putative choline-phosphate cytidylyltransferase;Phosphocholine CYtidylylTransferase	PCY1_CAEEL;Q3HKC4_CAEEL	13	-77.7143	0.222857
N_05 / N_01	Q965N8	Q965N8	-0.600691	0.600691	5.57e-11	115	-0.563029	0.563029	Q965N8	Y46E12BL.2	Uncharacterized protein	Q965N8_CAEEL	43	-34.0562	0.659438
N_05 / N_01	O45083	O45083	1.94863	1.94863	5.88e-11	35	1.59963	1.59963	O45083	C17H12.4	Uncharacterized protein	O45083_CAEEL	16	286.008	3.86008
N_05 / N_01	Q21702	Q21702	0.860043	0.860043	6.98e-11	27	0.999191	0.999191	Q21702	CELE_R04B5.5	Uncharacterized protein	Q21702_CAEEL	12	81.5093	1.81509
N_05 / N_01	Q22945	Q22945	-2.166	2.166	8.03e-11	37	-1.71641	1.71641	Q22945	CELE_F08F3.4	Uncharacterized protein	Q22945_CAEEL	16	-77.7173	0.222827
N_05 / N_01	H2KYM1	H2KYM1	-1.13351	1.13351	9.32e-11	20	-1.24077	1.24077	H2KYM1	C39D10.8	Uncharacterized protein	H2KYM1_CAEEL	7	-54.4193	0.455807
N_05 / N_01	P91340	P91340	-0.597876	0.597876	9.4e-11	61	-0.631127	0.631127	P91340	CELE_F55F8.2	Uncharacterized protein	P91340_CAEEL	21	-33.9274	0.660726
N_05 / N_01	P34382	P34382	0.858889	0.858889	1.01e-10	68	1.11084	1.11084	P34382	far-1	Fatty-acid and retinol-binding protein 1	FAR1_CAEEL	15	81.3641	1.81364
N_05 / N_01	O62137	O62137	1.70699	1.70699	1.26e-10	59	0.973732	0.973732	O62137	acox-2	Acyl-coenzyme A oxidase	O62137_CAEEL	16	226.48	3.2648
N_05 / N_01	P91844	P91844	1.43951	1.43951	1.31e-10	32	1.30506	1.30506	P91844	CELE_ZC410.5	Uncharacterized protein	P91844_CAEEL	7	171.229	2.71229
N_05 / N_01	P34697	P34697	0.720338	0.720338	1.35e-10	62	0.70386	0.70386	P34697	sod-1	Superoxide dismutase [Cu-Zn]	SODC_CAEEL	12	64.7568	1.64757
N_05 / N_01	Q9XXR4	Q9XXR4	0.890614	0.890614	1.41e-10	32	1.15537	1.15537	Q9XXR4	ttr-24	TransThyretin-Related family domain	Q9XXR4_CAEEL	9	85.3965	1.85397
N_05 / N_01	Q09607	Q09607	0.925212	0.925212	1.49e-10	96	0.616453	0.616453	Q09607	gst-36	Probable glutathione S-transferase gst-36	GST36_CAEEL	18	89.8964	1.89896
N_05 / N_01	P91408	P91408	-0.752811	0.752811	1.68e-10	29	-0.8323	0.8323	P91408	T01B11.2	Alanine--glyoxylate aminotransferase 2-like	AGT2L_CAEEL	12	-40.6554	0.593446
N_05 / N_01	O17271	O17271	1.18026	1.18026	1.98e-10	30	1.20531	1.20531	O17271	heh-1	Putative protein heh-1	HEH1_CAEEL	7	126.617	2.26617
N_05 / N_01	Q93243	Q93243	1.02555	1.02555	2.01e-10	32	0.995554	0.995554	Q93243	nas-37	Zinc metalloproteinase nas-37	NAS37_CAEEL	14	103.573	2.03573
N_05 / N_01	O61787	O61787	0.923596	0.923596	2.11e-10	21	0.953077	0.953077	O61787	inx-16	Innexin-16	INX16_CAEEL	5	89.6837	1.89684
N_05 / N_01	Q17693	Q17693	-1.39511	1.39511	2.19e-10	105	-0.814576	0.814576	Q17693	mthf-1	Probable methylenetetrahydrofolate reductase	MTHR_CAEEL	28	-61.9785	0.380215
N_05 / N_01	Q19782	Q19782	1.01212	1.01212	2.19e-10	70	0.705293	0.705293	Q19782	ifd-2	Intermediate filament protein ifd-2	IFD2_CAEEL	25	101.688	2.01688
N_05 / N_01	Q20507	Q20507	-0.873999	0.873999	2.35e-10	32	-0.870114	0.870114	Q20507	acbp-3	Acyl-CoA-binding protein homolog 3	ACBP3_CAEEL	7	-45.4368	0.545632
N_05 / N_01	Q9NA78	Q9NA78	-1.84033	1.84033	2.36e-10	37	-1.38806	1.38806	Q9NA78	CELE_Y57A10A.23	Uncharacterized protein	Q9NA78_CAEEL	9	-72.0742	0.279258
N_05 / N_01	Q19753	Q19753	-0.775735	0.775735	2.56e-10	60	-0.750874	0.750874	Q19753	F23B12.7	Uncharacterized protein F23B12.7	YU0O_CAEEL	22	-41.5909	0.584091
N_05 / N_01	P34560	P34560	-0.609692	0.609692	2.64e-10	33	-0.533332	0.533332	P34560	rmd-1	Regulator of microtubule dynamics protein 1	RMD1_CAEEL	7	-34.4663	0.655337
N_05 / N_01	Q19891	Q19891	-2.65475	2.65475	2.92e-10	18	-2.6856	2.6856	Q19891	CELE_F28H7.3	Uncharacterized protein	Q19891_CAEEL	11	-84.1203	0.158797
N_05 / N_01	Q23624	Q23624	1.23241	1.23241	3.38e-10	52	0.822824	0.822824	Q23624	CELE_ZK829.7	Uncharacterized protein	Q23624_CAEEL	12	134.959	2.34959
N_05 / N_01	Q9XWS6	Q9XWS6	2.7049	2.7049	3.59e-10	25	2.89859	2.89859	Q9XWS6	CELE_Y62H9A.5	Uncharacterized protein	Q9XWS6_CAEEL	7	552.014	6.52014
N_05 / N_01	H9G340;H9G341;Q9XTW9	H9G340;H9G341;Q9XTW9	1.18544	1.18544	4.36e-10	66	0.806496	0.806496	H9G340;H9G341;Q9XTW9	mpst-3	MercaptoPyruvate SulfurTransferase homolog;MercaptoPyruvate SulfurTransferase homolog;Sulfurtransferase	H9G340_CAEEL;H9G341_CAEEL;Q9XTW9_CAEEL	17	127.433	2.27433
N_05 / N_01	Q17849;Q86GU1	Q17849;Q86GU1	0.682679	0.682679	4.58e-10	50	0.534993	0.534993	Q17849;Q86GU1	hsp-25	Heat Shock Protein	Q17849_CAEEL;Q86GU1_CAEEL	8	60.5118	1.60512
N_05 / N_01	O45293	O45293	-0.914633	0.914633	5.02e-10	48	-0.89479	0.89479	O45293	gly-8	Probable N-acetylgalactosaminyltransferase 8	GALT8_CAEEL	14	-46.9521	0.530479
N_05 / N_01	Q966E7	Q966E7	0.938665	0.938665	5.11e-10	89	0.653725	0.653725	Q966E7	Y104H12D.3	Uncharacterized protein	Q966E7_CAEEL	25	91.6754	1.91675
N_05 / N_01	G8JYE4;P91406	G8JYE4;P91406	0.70989	0.70989	5.35e-10	66	0.645935	0.645935	G8JYE4;P91406	gcp-2.1	See cpr;Glutamate carboxypeptidase 2 homolog	G8JYE4_CAEEL;GCP2_CAEEL	22	63.568	1.63568
N_05 / N_01	G5EGN2	G5EGN2	-2.0692	2.0692	5.93e-10	19	-2.3198	2.3198	G5EGN2	fat-6	Delta(9)-fatty-acid desaturase fat-6	FAT6_CAEEL	8	-76.1709	0.238291
N_05 / N_01	O45444	O45444	2.32314	2.32314	6e-10	38	1.78918	1.78918	O45444	clec-63	C-type LECtin	O45444_CAEEL	12	400.419	5.00419
N_05 / N_01	Q20660	Q20660	1.12172	1.12172	6.49e-10	32	1.13813	1.13813	Q20660	hsp-17	Heat Shock Protein	Q20660_CAEEL	10	117.607	2.17607
N_05 / N_01	O16297	O16297	-1.35966	1.35966	6.9e-10	107	-0.431697	0.431697	O16297	mcm-7	DNA helicase	O16297_CAEEL	31	-61.0325	0.389675
N_05 / N_01	Q27504	Q27504	0.802728	0.802728	7.28e-10	44	0.720469	0.720469	Q27504	cah-3	Putative carbonic anhydrase 3	CAH3_CAEEL	9	74.4396	1.7444
N_05 / N_01	Q965V4	Q965V4	3.26307	3.26307	8.47e-10	114	-0.639364	0.639364	Q965V4	xpo-2	EXPOrtin (Nuclear export receptor)	Q965V4_CAEEL	33	860.022	9.60022
N_05 / N_01	Q9XUN8	Q9XUN8	0.650222	0.650222	8.5e-10	33	1.05094	1.05094	Q9XUN8	CELE_T20B3.1	Uncharacterized protein	Q9XUN8_CAEEL	13	56.9409	1.56941
N_05 / N_01	Q94402	Q94402	-0.874022	0.874022	8.51e-10	21	-0.862074	0.862074	Q94402	ZK265.6	Nucleolar protein 16	NOP16_CAEEL	6	-45.4376	0.545624
N_05 / N_01	Q22347	Q22347	0.777715	0.777715	8.76e-10	87	0.547935	0.547935	Q22347	acdh-10	Probable medium-chain specific acyl-CoA dehydrogenase 10, mitochondrial	ACADM_CAEEL	16	71.4413	1.71441
N_05 / N_01	TRYP_PIG	TRYP_PIG	-1.50018	1.50018	9.1e-10	42	-1.24967	1.24967	TRYP_PIG	NaN	Trypsin - Sus scrofa (Pig).	NaN	7	-64.649	0.35351
N_05 / N_01	Q9NAH7	Q9NAH7	0.774897	0.774897	9.48e-10	26	0.662775	0.662775	Q9NAH7	aakb-2	AMP-Activated Kinase Beta subunit	Q9NAH7_CAEEL	8	71.1068	1.71107
N_05 / N_01	P34689	P34689	-0.644837	0.644837	1.14e-09	162	-0.434248	0.434248	P34689	glh-1	ATP-dependent RNA helicase glh-1	GLH1_CAEEL	28	-36.0435	0.639565
N_05 / N_01	Q1XFY9	Q1XFY9	-0.599914	0.599914	1.21e-09	42	-0.865244	0.865244	Q1XFY9	rps-24	Ribosomal Protein, Small subunit	Q1XFY9_CAEEL	5	-34.0207	0.659793
N_05 / N_01	Q95XY1	Q95XY1	-0.702809	0.702809	1.25e-09	133	-0.44402	0.44402	Q95XY1	vbh-1	Vasa-and Belle-like Helicase	Q95XY1_CAEEL	31	-38.5625	0.614375
N_05 / N_01	G5EGH6	G5EGH6	-3.72339	3.72339	1.36e-09	24	-3.66439	3.66439	G5EGH6	fat-7	Delta(9)-fatty-acid desaturase fat-7	FAT7_CAEEL	10	-92.4291	0.0757091
N_05 / N_01	Q23604	Q23604	1.89721	1.89721	1.37e-09	13	2.1841	2.1841	Q23604	CELE_ZK813.3	Uncharacterized protein	Q23604_CAEEL	4	272.493	3.72493
N_05 / N_01	H2L0J4;O16725	H2L0J4;O16725	0.735389	0.735389	1.44e-09	72	0.6339	0.6339	H2L0J4;O16725	CELE_T07D3.9	Uncharacterized protein	H2L0J4_CAEEL;O16725_CAEEL	22	66.4846	1.66485
N_05 / N_01	O18224	O18224	1.8988	1.8988	1.48e-09	50	1.5853	1.5853	O18224	CELE_Y57G11B.5	Uncharacterized protein	O18224_CAEEL	14	272.903	3.72903
N_05 / N_01	Q9BIB7	Q9BIB7	-0.590099	0.590099	1.49e-09	49	-0.554154	0.554154	Q9BIB7	hrpf-1	HnRNP F homolog	Q9BIB7_CAEEL	19	-33.5703	0.664297
N_05 / N_01	Q22341	Q22341	1.4364	1.4364	1.6e-09	16	1.48757	1.48757	Q22341	ttr-30	TransThyretin-Related family domain	Q22341_CAEEL	5	170.644	2.70644
N_05 / N_01	Q22054	Q22054	-0.632179	0.632179	1.67e-09	58	-0.538446	0.538446	Q22054	rps-16	40S ribosomal protein S16	RS16_CAEEL	13	-35.4799	0.645201
N_05 / N_01	O01802	O01802	-0.598162	0.598162	1.72e-09	112	-0.420217	0.420217	O01802	rpl-7	60S ribosomal protein L7	RL7_CAEEL	21	-33.9405	0.660595
N_05 / N_01	Q18599	Q18599	0.611956	0.611956	1.73e-09	134	0.497877	0.497877	Q18599	acer-1	ACEtyl-CoA Regulator	Q18599_CAEEL	24	52.8329	1.52833
N_05 / N_01	Q86NJ8	Q86NJ8	1.67469	1.67469	1.94e-09	171	0.347574	0.347574	Q86NJ8	ppw-1	Piwi-like protein	Q86NJ8_CAEEL	47	219.25	3.1925
N_05 / N_01	Q22053	Q22053	-0.682505	0.682505	1.95e-09	127	-0.518766	0.518766	Q22053	fib-1	rRNA 2'-O-methyltransferase fibrillarin	FBRL_CAEEL	20	-37.6917	0.623083
N_05 / N_01	Q95Y15	Q95Y15	-0.763481	0.763481	1.96e-09	97	-0.561623	0.561623	Q95Y15	npp-8	Nuclear Pore complex Protein	Q95Y15_CAEEL	36	-41.0927	0.589073
N_05 / N_01	P47991	P47991	-0.77064	0.77064	2.02e-09	92	-0.483816	0.483816	P47991	rpl-6	60S ribosomal protein L6	RL6_CAEEL	17	-41.3843	0.586157
N_05 / N_01	Q9N5V4;V6CLP9	Q9N5V4;V6CLP9	1.17166	1.17166	2.05e-09	35	1.346	1.346	Q9N5V4;V6CLP9	C53D5.5	Uncharacterized protein	Q9N5V4_CAEEL;V6CLP9_CAEEL	12	125.271	2.25271
N_05 / N_01	G5EGT6	G5EGT6	0.980056	0.980056	2.12e-09	60	0.589497	0.589497	G5EGT6	cyp-31a2	CYtochrome P450 family	G5EGT6_CAEEL	16	97.2542	1.97254
N_05 / N_01	Q9U210	Q9U210	-0.580709	0.580709	2.15e-09	38	-0.584622	0.584622	Q9U210	CELE_Y57A10A.27	Uncharacterized protein	Q9U210_CAEEL	13	-33.1365	0.668635
N_05 / N_01	P25807	P25807	1.57307	1.57307	2.29e-09	42	1.76185	1.76185	P25807	cpr-1	Gut-specific cysteine proteinase	CPR1_CAEEL	11	197.536	2.97536
N_05 / N_01	O17352	O17352	-0.72702	0.72702	2.56e-09	59	-1.30093	1.30093	O17352	aagr-4	Acid Alpha Glucosidase Relate	O17352_CAEEL	35	-39.585	0.60415
N_05 / N_01	Q22288	Q22288	1.46488	1.46488	2.8e-09	46	1.17981	1.17981	Q22288	ttr-15	Transthyretin-like protein 15	TTR15_CAEEL	7	176.041	2.76041
N_05 / N_01	O16202	O16202	3.13567	3.13567	3.22e-09	19	3.29494	3.29494	O16202	lys-7	LYSozyme	O16202_CAEEL	7	778.882	8.78882
N_05 / N_01	G5EEV5	G5EEV5	2.64003	2.64003	3.23e-09	27	2.10218	2.10218	G5EEV5	pud-3	5C820	G5EEV5_CAEEL	9	523.343	6.23343
N_05 / N_01	G5EEM5	G5EEM5	-0.627875	0.627875	4.1e-09	165	-0.273038	0.273038	G5EEM5	zyg-9	Zygote defective protein 9	ZYG9_CAEEL	51	-35.2871	0.647129
N_05 / N_01	O18239	O18239	-0.778867	0.778867	4.3e-09	84	-0.52537	0.52537	O18239	sec-61	Yeast SEC homolog	O18239_CAEEL	16	-41.7176	0.582824
N_05 / N_01	Q9TZI2	Q9TZI2	-0.945603	0.945603	4.65e-09	30	-0.895723	0.895723	Q9TZI2	ztf-4	Zinc finger putative Transcription Factor family	Q9TZI2_CAEEL	9	-48.0788	0.519212
N_05 / N_01	O18256	O18256	1.41675	1.41675	4.88e-09	13	1.53906	1.53906	O18256	CELE_Y7A9A.1	Uncharacterized protein	O18256_CAEEL	10	166.984	2.66984
N_05 / N_01	Q19876	Q19876	3.07848	3.07848	4.96e-09	13	2.95044	2.95044	Q19876	thn-2	THaumatiN family	Q19876_CAEEL	6	744.721	8.44721
N_05 / N_01	O62477	O62477	-0.717397	0.717397	5.25e-09	65	-0.644037	0.644037	O62477	CELE_Y45F10D.7	Uncharacterized protein	O62477_CAEEL	25	-39.1806	0.608194
N_05 / N_01	Q9XTQ5	Q9XTQ5	1.08504	1.08504	5.68e-09	62	0.709245	0.709245	Q9XTQ5	gob-1	Trehalose-phosphatase	GOB1_CAEEL	17	112.143	2.12143
N_05 / N_01	Q9XTT3	Q9XTT3	0.964364	0.964364	6.77e-09	38	0.838944	0.838944	Q9XTT3	scav-3	SCAVenger receptor (CD36 family) related	Q9XTT3_CAEEL	13	95.1204	1.9512
N_05 / N_01	Q18758	Q18758	1.63109	1.63109	7.01e-09	44	0.966412	0.966412	Q18758	klo-1	KLOtho (Mammalian aging-associated protein) homolog	Q18758_CAEEL	20	209.746	3.09746
N_05 / N_01	G4SL51	G4SL51	0.868199	0.868199	7.09e-09	78	0.718939	0.718939	G4SL51	pqn-52	Prion-like-(Q/N-rich)-domain-bearing protein	G4SL51_CAEEL	23	82.5382	1.82538
N_05 / N_01	Q7K6X4;Q9U240	Q7K6X4;Q9U240	-0.589668	0.589668	7.7e-09	67	-0.493341	0.493341	Q7K6X4;Q9U240	npp-16	Nuclear Pore complex Protein	Q7K6X4_CAEEL;Q9U240_CAEEL	21	-33.5504	0.664496
N_05 / N_01	O02058	O02058	0.836563	0.836563	8.09e-09	22	0.948649	0.948649	O02058	ptps-1	Putative 6-pyruvoyl tetrahydrobiopterin synthase	PTPS_CAEEL	6	78.5791	1.78579
N_05 / N_01	O01757	O01757	-0.951486	0.951486	8.48e-09	55	-0.718202	0.718202	O01757	nath-10	RNA cytidine acetyltransferase	NAT10_CAEEL	20	-48.29	0.5171
N_05 / N_01	Q9N3F0	Q9N3F0	-0.725675	0.725675	8.79e-09	34	-0.843987	0.843987	Q9N3F0	Y54E10A.10	Ribosome production factor 2 homolog	RPF2_CAEEL	10	-39.5286	0.604714
N_05 / N_01	O17389	O17389	1.59095	1.59095	8.87e-09	36	1.22976	1.22976	O17389	tth-1	Tetra THymosin (Four thymosin repeat protein)	O17389_CAEEL	9	201.249	3.01249
N_05 / N_01	Q9N3Q9	Q9N3Q9	-0.689533	0.689533	9.58e-09	32	-0.820198	0.820198	Q9N3Q9	CELE_Y48G1A.4	Uncharacterized protein	Q9N3Q9_CAEEL	13	-37.9945	0.620055
N_05 / N_01	Q9U3M0	Q9U3M0	0.603641	0.603641	1.06e-08	28	1.78714	1.78714	Q9U3M0	C46C2.5	Uncharacterized protein	Q9U3M0_CAEEL	11	51.9547	1.51955
N_05 / N_01	Q9XVA6	Q9XVA6	1.72485	1.72485	1.07e-08	28	1.53683	1.53683	Q9XVA6	cyp-37a1	CYtochrome P450 family	Q9XVA6_CAEEL	12	230.546	3.30546
N_05 / N_01	O45783	O45783	3.03876	3.03876	1.22e-08	17	3.35033	3.35033	O45783	CELE_T12D8.5	Uncharacterized protein	O45783_CAEEL	6	721.784	8.21784
N_05 / N_01	Q20675	Q20675	1.70472	1.70472	1.32e-08	19	1.57332	1.57332	Q20675	CELE_F52E4.5	Uncharacterized protein	Q20675_CAEEL	9	225.966	3.25966
N_05 / N_01	Q18409	Q18409	-1.21534	1.21534	1.4e-08	18	-1.29403	1.29403	Q18409	rsp-6	Probable splicing factor, arginine/serine-rich 6	RSP6_CAEEL	6	-56.9329	0.430671
N_05 / N_01	Q86NE1	Q86NE1	-2.00651	2.00651	1.41e-08	29	-1.58649	1.58649	Q86NE1	asp-2	ASpartyl Protease	Q86NE1_CAEEL	8	-75.1125	0.248875
N_05 / N_01	Q27477	Q27477	1.11612	1.11612	1.42e-08	12	1.19373	1.19373	Q27477	cyp-25a1	CYtochrome P450 family	Q27477_CAEEL	4	116.763	2.16763
N_05 / N_01	Q19056	Q19056	1.67587	1.67587	1.44e-08	37	1.1384	1.1384	Q19056	CELE_E04F6.4	Uncharacterized protein	Q19056_CAEEL	15	219.512	3.19512
N_05 / N_01	H2L003;Q3Y409	H2L003;Q3Y409	0.587313	0.587313	1.52e-08	66	0.625454	0.625454	H2L003;Q3Y409	lmd-3	LysM Domain (Peptidoglycan binding) protein	H2L003_CAEEL;Q3Y409_CAEEL	23	50.2446	1.50245
N_05 / N_01	G4SPY0	G4SPY0	-0.861921	0.861921	1.52e-08	63	-0.665517	0.665517	G4SPY0	Y71G10AL.1	Uncharacterized protein	G4SPY0_CAEEL	15	-44.9781	0.550219
N_05 / N_01	Q9BKU5	Q9BKU5	-0.691669	0.691669	1.53e-08	42	-0.587098	0.587098	Q9BKU5	CELE_Y37E3.8	Uncharacterized protein	Q9BKU5_CAEEL	8	-38.0863	0.619137
N_05 / N_01	Q17899	Q17899	0.843619	0.843619	1.63e-08	41	0.982444	0.982444	Q17899	C10C5.4	Aminoacylase-1	Q17899_CAEEL	14	79.4546	1.79455
N_05 / N_01	Q04908	Q04908	-1.0215	1.0215	1.72e-08	138	-0.35103	0.35103	Q04908	rpn-3	26S proteasome non-ATPase regulatory subunit 3	PSMD3_CAEEL	29	-50.7394	0.492606
N_05 / N_01	P46769	P46769	-0.74562	0.74562	1.74e-08	136	-0.533119	0.533119	P46769	rps-0	40S ribosomal protein SA	RSSA_CAEEL	24	-40.3588	0.596412
N_05 / N_01	Q9TVW5	Q9TVW5	-4.85537	4.85537	1.78e-08	10	-5.4825	5.4825	Q9TVW5	msp-77	Major sperm protein 77/79	MSP77_CAEEL	9	-96.5455	0.0345453
N_05 / N_01	Q86S40	Q86S40	0.779469	0.779469	1.81e-08	55	0.853895	0.853895	Q86S40	C50D2.7	Probable ADP-dependent glucokinase	ADPGK_CAEEL	16	71.6499	1.7165
N_05 / N_01	P34280	P34280	-0.889509	0.889509	1.93e-08	58	-0.486756	0.486756	P34280	C02F5.3	Uncharacterized GTP-binding protein C02F5.3	YKK3_CAEEL	17	-46.0202	0.539798
N_05 / N_01	O62193	O62193	-0.627605	0.627605	1.95e-08	20	-0.700647	0.700647	O62193	psf-2	Probable DNA replication complex GINS protein PSF2	PSF2_CAEEL	6	-35.275	0.64725
N_05 / N_01	O62515	O62515	0.741184	0.741184	2.16e-08	44	0.56318	0.56318	O62515	ZK550.6	Probable phytanoyl-CoA dioxygenase	PAHX_CAEEL	10	67.1548	1.67155
N_05 / N_01	Q19873	Q19873	-0.64036	0.64036	2.22e-08	35	-0.730972	0.730972	Q19873	wdr-46	WD Repeat protein	Q19873_CAEEL	12	-35.8447	0.641553
N_05 / N_01	Q564W7;Q9XVS4	Q564W7;Q9XVS4	-0.789072	0.789072	2.3e-08	35	-1.94123	1.94123	Q564W7;Q9XVS4	dao-5	Dauer or Aging adult Overexpression	Q564W7_CAEEL;Q9XVS4_CAEEL	12	-42.1284	0.578716
N_05 / N_01	O61977	O61977	1.03054	1.03054	2.31e-08	20	0.974966	0.974966	O61977	ttr-47	TransThyretin-Related family domain	O61977_CAEEL	5	104.278	2.04278
N_05 / N_01	G3MU28;G3MU29;G3MU30;Q23318;Q7JLE3	G3MU28;G3MU29;G3MU30;Q23318;Q7JLE3	-0.728738	0.728738	2.32e-08	26	-0.774466	0.774466	G3MU28;G3MU29;G3MU30;Q23318;Q7JLE3	CELE_ZC434.9	Uncharacterized protein	G3MU28_CAEEL;G3MU29_CAEEL;G3MU30_CAEEL;Q23318_CAEEL;Q7JLE3_CAEEL	10	-39.6569	0.603431
N_05 / N_01	Q86FL8	Q86FL8	1.12068	1.12068	2.52e-08	14	1.49076	1.49076	Q86FL8	spp-5	SaPosin-like Protein family	Q86FL8_CAEEL	3	117.45	2.1745
N_05 / N_01	Q22285	Q22285	2.03141	2.03141	2.74e-08	20	1.87615	1.87615	Q22285	ttr-46	Transthyretin-like protein 46	TTR46_CAEEL	5	308.805	4.08805
N_05 / N_01	Q9N368	Q9N368	-1.04253	1.04253	2.8e-08	24	-0.967501	0.967501	Q9N368	CELE_Y55F3AM.3	Uncharacterized protein	Q9N368_CAEEL	10	-51.4524	0.485476
N_05 / N_01	O44730	O44730	1.08575	1.08575	3.36e-08	19	1.05545	1.05545	O44730	zig-7	2 (Zwei) IG domain protein	O44730_CAEEL	4	112.248	2.12248
N_05 / N_01	O17525	O17525	1.70591	1.70591	3.74e-08	21	1.50859	1.50859	O17525	CELE_W02D7.4	Uncharacterized protein	O17525_CAEEL	10	226.235	3.26235
N_05 / N_01	G5EDZ9	G5EDZ9	2.40091	2.40091	3.92e-08	16	2.36007	2.36007	G5EDZ9	cpi-1	Cystatin	G5EDZ9_CAEEL	5	428.136	5.28136
N_05 / N_01	Q21121	Q21121	0.696663	0.696663	5.64e-08	15	0.650529	0.650529	Q21121	mcu-1	Mitochondrial Calcium Uniporter	Q21121_CAEEL	5	62.0752	1.62075
N_05 / N_01	Q20012	Q20012	1.61101	1.61101	5.77e-08	28	1.24981	1.24981	Q20012	dhs-20	DeHydrogenases, Short chain	Q20012_CAEEL	11	205.466	3.05466
N_05 / N_01	O45181	O45181	-0.750008	0.750008	5.92e-08	64	-0.561174	0.561174	O45181	CELE_K07H8.10	Uncharacterized protein	O45181_CAEEL	15	-40.54	0.5946
N_05 / N_01	Q21265	Q21265	0.994814	0.994814	6.02e-08	21	1.09084	1.09084	Q21265	tag-225	Putative metalloproteinase inhibitor tag-225	TIMPL_CAEEL	5	99.2823	1.99282
N_05 / N_01	Q03575	Q03575	1.6744	1.6744	6.07e-08	29	1.64643	1.64643	Q03575	ttr-5	Transthyretin-like protein 5	TTR5_CAEEL	6	219.187	3.19187
N_05 / N_01	Q9XUU8	Q9XUU8	-0.937288	0.937288	6.09e-08	17	-0.854603	0.854603	Q9XUU8	CELE_K05C4.5	Uncharacterized protein	Q9XUU8_CAEEL	7	-47.7786	0.522214
N_05 / N_01	O18215	O18215	-0.774807	0.774807	6.32e-08	54	-0.641342	0.641342	O18215	CELE_Y53C12B.1	Uncharacterized protein	O18215_CAEEL	18	-41.5533	0.584467
N_05 / N_01	O17891	O17891	0.924061	0.924061	6.65e-08	36	0.98317	0.98317	O17891	CELE_F55B11.2	Uncharacterized protein	O17891_CAEEL	12	89.7449	1.89745
N_05 / N_01	P91343	P91343	-0.753158	0.753158	6.76e-08	47	-0.596962	0.596962	P91343	wdr-12	Ribosome biogenesis protein WDR12 homolog	WDR12_CAEEL	12	-40.6696	0.593304
N_05 / N_01	G5ECC1	G5ECC1	-0.770611	0.770611	7.08e-08	23	-0.672936	0.672936	G5ECC1	CELE_F13G3.10	Uncharacterized protein	G5ECC1_CAEEL	6	-41.3831	0.586169
N_05 / N_01	Q9TZ90	Q9TZ90	-0.618782	0.618782	7.12e-08	15	-0.562288	0.562288	Q9TZ90	mrpl-40	Mitochondrial Ribosomal Protein, Large	Q9TZ90_CAEEL	5	-34.878	0.65122
N_05 / N_01	Q9N4U1	Q9N4U1	-1.16262	1.16262	8.06e-08	19	-1.16125	1.16125	Q9N4U1	CELE_Y49F6B.2	Uncharacterized protein	Q9N4U1_CAEEL	6	-55.3299	0.446701
N_05 / N_01	Q9N5G3	Q9N5G3	0.694377	0.694377	8.08e-08	63	0.544734	0.544734	Q9N5G3	dhs-14	DeHydrogenases, Short chain	Q9N5G3_CAEEL	14	61.8186	1.61819
N_05 / N_01	Q20177	Q20177	1.0342	1.0342	8.09e-08	14	0.925746	0.925746	Q20177	CELE_F38E9.1	Uncharacterized protein	Q20177_CAEEL	7	104.798	2.04798
N_05 / N_01	Q21523	Q21523	1.40023	1.40023	8.36e-08	46	1.05901	1.05901	Q21523	lact-4	Beta-LACTamase domain containing	Q21523_CAEEL	19	163.944	2.63944
N_05 / N_01	G5EC91	G5EC91	-0.911074	0.911074	9.36e-08	44	-1.03949	1.03949	G5EC91	dpy-11	DumPY: shorter than wild-type	G5EC91_CAEEL	12	-46.8211	0.531789
N_05 / N_01	Q22290	Q22290	-0.59661	0.59661	9.42e-08	87	-0.529672	0.529672	Q22290	CELE_T07C4.3	Uncharacterized protein	Q22290_CAEEL	26	-33.8694	0.661306
N_05 / N_01	Q9TZS5	Q9TZS5	-0.691972	0.691972	1e-07	135	-0.44405	0.44405	Q9TZS5	cct-7	Chaperonin Containing TCP-1	Q9TZS5_CAEEL	25	-38.0993	0.619007
N_05 / N_01	Q5WRM0;Q9XUT9	Q5WRM0;Q9XUT9	1.05427	1.05427	1.02e-07	42	1.00275	1.00275	Q5WRM0;Q9XUT9	CELE_K06G5.1	Uncharacterized protein	Q5WRM0_CAEEL;Q9XUT9_CAEEL	12	107.667	2.07667
N_05 / N_01	Q21568	Q21568	-0.766758	0.766758	1.08e-07	28	-0.858509	0.858509	Q21568	M28.5	NHP2-like protein 1 homolog	NH2L1_CAEEL	5	-41.2263	0.587737
N_05 / N_01	P34676	P34676	1.03785	1.03785	1.1e-07	32	0.801252	0.801252	P34676	pcp-5	Prolyl carboxy peptidase like protein 5	PCP5_CAEEL	11	105.316	2.05316
N_05 / N_01	Q23196	Q23196	-0.63208	0.63208	1.16e-07	33	-0.827111	0.827111	Q23196	CELE_W06B4.1	Uncharacterized protein	Q23196_CAEEL	11	-35.4755	0.645245
N_05 / N_01	Q17437	Q17437	1.93037	1.93037	1.21e-07	12	2.16793	2.16793	Q17437	B0035.13	Uncharacterized protein	Q17437_CAEEL	9	281.152	3.81152
N_05 / N_01	Q19694	Q19694	1.19361	1.19361	1.24e-07	9	1.22578	1.22578	Q19694	ttr-35	TransThyretin-Related family domain	Q19694_CAEEL	2	128.724	2.28724
N_05 / N_01	Q23614	Q23614	0.757387	0.757387	1.25e-07	32	0.746896	0.746896	Q23614	CELE_ZK822.2	Uncharacterized protein	Q23614_CAEEL	8	69.0426	1.69043
N_05 / N_01	H2KY88;Q8MQ22	H2KY88;Q8MQ22	-0.956456	0.956456	1.43e-07	45	-0.572946	0.572946	H2KY88;Q8MQ22	CELE_F56C9.10	Uncharacterized protein	H2KY88_CAEEL;Q8MQ22_CAEEL	16	-48.4679	0.515321
N_05 / N_01	Q9N4N4	Q9N4N4	-0.59422	0.59422	1.44e-07	44	-0.474089	0.474089	Q9N4N4	swsn-6	SWI/SNF nucleosome remodeling complex component	Q9N4N4_CAEEL	16	-33.7598	0.662402
N_05 / N_01	Q9XW58	Q9XW58	-0.647385	0.647385	1.59e-07	64	-0.623816	0.623816	Q9XW58	CELE_Y75B8A.7	U3 small nucleolar ribonucleoprotein protein MPP10	Q9XW58_CAEEL	22	-36.1564	0.638436
N_05 / N_01	Q19048	Q19048	1.97642	1.97642	1.67e-07	46	0.96281	0.96281	Q19048	mrp-3	Uncharacterized protein	Q19048_CAEEL	22	293.515	3.93515
N_05 / N_01	Q19587	Q19587	2.80644	2.80644	1.68e-07	6	2.78368	2.78368	Q19587	CELE_F19C7.5	Uncharacterized protein	Q19587_CAEEL	1	599.555	6.99555
N_05 / N_01	Q9XVS3	Q9XVS3	-0.921962	0.921962	1.75e-07	24	-0.782954	0.782954	Q9XVS3	clec-87	C-type lectin domain-containing protein 87	CLC87_CAEEL	6	-47.2209	0.527791
N_05 / N_01	F5GU60;H2KZS0	F5GU60;H2KZS0	-0.776424	0.776424	1.77e-07	40	-0.899386	0.899386	F5GU60;H2KZS0	CELE_T21F4.1	Uncharacterized protein	F5GU60_CAEEL;H2KZS0_CAEEL	10	-41.6188	0.583812
N_05 / N_01	A0A0S4XR43	A0A0S4XR43	-0.584099	0.584099	1.92e-07	90	-0.373065	0.373065	A0A0S4XR43	ccar-1	CCAR1 homolog	A0A0S4XR43_CAEEL	30	-33.2934	0.667066
N_05 / N_01	P91913	P91913	-0.60699	0.60699	2.04e-07	27	-0.603032	0.603032	P91913	rla-1	60S acidic ribosomal protein P1	RLA1_CAEEL	5	-34.3435	0.656565
N_05 / N_01	Q9XVR8	Q9XVR8	-0.61682	0.61682	2.08e-07	24	-0.792343	0.792343	Q9XVR8	nola-3	Putative H/ACA ribonucleoprotein complex subunit 3	NOP10_CAEEL	5	-34.7893	0.652107
N_05 / N_01	B5BM33;E1B6U2;P90754	B5BM33;E1B6U2;P90754	0.954807	0.954807	2.11e-07	28	0.787004	0.787004	B5BM33;E1B6U2;P90754	C27A7.1	Uncharacterized protein;Uncharacterized protein;Ectonucleotide pyrophosphatase/phosphodiesterase C27A7.1	B5BM33_CAEEL;E1B6U2_CAEEL;ENPP1_CAEEL	12	93.832	1.93832
N_05 / N_01	O61786	O61786	0.804591	0.804591	2.13e-07	34	0.897875	0.897875	O61786	inx-15	Innexin	O61786_CAEEL	8	74.6651	1.74665
N_05 / N_01	O02056	O02056	-0.625369	0.625369	2.13e-07	165	-0.43172	0.43172	O02056	rpl-4	60S ribosomal protein L4	RL4_CAEEL	32	-35.1746	0.648254
N_05 / N_01	Q9N5S7	Q9N5S7	-0.804018	0.804018	2.24e-07	25	-0.985084	0.985084	Q9N5S7	CELE_F49H12.5	Uncharacterized protein	Q9N5S7_CAEEL	8	-42.7248	0.572752
N_05 / N_01	Q09451	Q09451	0.849707	0.849707	2.34e-07	17	0.990143	0.990143	Q09451	pho-11	Putative acid phosphatase 11	PHO11_CAEEL	6	80.2134	1.80213
N_05 / N_01	A7LPJ5	A7LPJ5	0.684111	0.684111	2.52e-07	23	0.527737	0.527737	A7LPJ5	CELE_F10A3.17	Uncharacterized protein	A7LPJ5_CAEEL	6	60.6712	1.60671
N_05 / N_01	Q9N4D8	Q9N4D8	0.994884	0.994884	2.57e-07	24	0.941561	0.941561	Q9N4D8	nlp-40	Neuropeptide-Like Protein	Q9N4D8_CAEEL	7	99.292	1.99292
N_05 / N_01	H2KZL8;Q09315	H2KZL8;Q09315	-1.41628	1.41628	2.58e-07	19	-1.40167	1.40167	H2KZL8;Q09315	CELE_F25B5.3;F25B5.3	5'-nucleotidase;Putative cytosolic 5'-nucleotidase 3	H2KZL8_CAEEL;5NT3_CAEEL	7	-62.5324	0.374676
N_05 / N_01	G5EC98	G5EC98	1.45693	1.45693	2.6e-07	160	-0.37192	0.37192	G5EC98	ctps-1	CTP synthase	G5EC98_CAEEL	29	174.523	2.74523
N_05 / N_01	Q9XXN2	Q9XXN2	-0.58616	0.58616	2.64e-07	99	-0.474879	0.474879	Q9XXN2	immt-2	MICOS complex subunit MIC60	Q9XXN2_CAEEL	31	-33.3886	0.666114
N_05 / N_01	Q9TYW7	Q9TYW7	-1.09121	1.09121	2.7e-07	22	-0.918943	0.918943	Q9TYW7	grd-3	GRounDhog (Hedgehog-like family)	Q9TYW7_CAEEL	5	-53.0632	0.469368
N_05 / N_01	G4SF79	G4SF79	1.31981	1.31981	2.7e-07	54	1.0125	1.0125	G4SF79	CELE_F25E2.2	Uncharacterized protein	G4SF79_CAEEL	18	149.634	2.49634
N_05 / N_01	Q09603	Q09603	0.67956	0.67956	2.7e-07	68	0.38038	0.38038	Q09603	ech-4	Enoyl-CoA Hydratase	Q09603_CAEEL	12	60.1651	1.60165
N_05 / N_01	O45227	O45227	2.92059	2.92059	2.74e-07	12	2.85931	2.85931	O45227	B0513.4	Uncharacterized protein	O45227_CAEEL	2	657.154	7.57154
N_05 / N_01	Q7JNW8	Q7JNW8	1.76874	1.76874	2.86e-07	28	1.29892	1.29892	Q7JNW8	CELE_F22F4.5	Uncharacterized protein	Q7JNW8_CAEEL	8	240.756	3.40756
N_05 / N_01	Q22630	Q22630	-1.01607	1.01607	3.09e-07	11	-1.1667	1.1667	Q22630	pho-7	Intestinal acid PHOsphatase	Q22630_CAEEL	4	-50.554	0.49446
N_05 / N_01	O02225	O02225	-0.634812	0.634812	3.1e-07	44	-0.544301	0.544301	O02225	gln-6	GLutamiNe synthetase (Glutamate-ammonia ligase)	O02225_CAEEL	11	-35.5975	0.644025
N_05 / N_01	Q9XVF7	Q9XVF7	-0.760696	0.760696	3.15e-07	110	-0.474917	0.474917	Q9XVF7	rpl-8	60S ribosomal protein L8	RL8_CAEEL	17	-40.9788	0.590212
N_05 / N_01	O16331	O16331	-0.605929	0.605929	3.23e-07	32	1.94682	1.94682	O16331	catp-3	Cation transporting ATPase	O16331_CAEEL	20	-34.2952	0.657048
N_05 / N_01	Q09582	Q09582	-1.78991	1.78991	4.04e-07	89	-0.923837	0.923837	Q09582	metr-1	Probable methionine synthase	METH_CAEEL	36	-71.081	0.28919
N_05 / N_01	Q22814	Q22814	0.589466	0.589466	4.06e-07	49	0.679756	0.679756	Q22814	gst-13	Glutathione S-Transferase	Q22814_CAEEL	11	50.469	1.50469
N_05 / N_01	O01159	O01159	-0.861392	0.861392	4.12e-07	17	-0.789621	0.789621	O01159	rsp-7	Probable splicing factor, arginine/serine-rich 7	RSP7_CAEEL	5	-44.9579	0.550421
N_05 / N_01	Q9NEW6	Q9NEW6	-0.79206	0.79206	4.42e-07	39	-0.913731	0.913731	Q9NEW6	rsp-3	Probable splicing factor, arginine/serine-rich 3	RSP3_CAEEL	12	-42.2481	0.577519
N_05 / N_01	Q93572	Q93572	-0.69688	0.69688	4.44e-07	117	-0.435499	0.435499	Q93572	rpa-0	60S acidic ribosomal protein P0	RLA0_CAEEL	19	-38.3095	0.616905
N_05 / N_01	Q20276	Q20276	1.11528	1.11528	4.55e-07	17	1.88988	1.88988	Q20276	fip-5	Fungus-Induced Protein	Q20276_CAEEL	5	116.636	2.16636
N_05 / N_01	A0A061AD39;A0A061AD72;A0A061AEC1;A0A061AJK4;A0A061AL87;Q067Y1;Q20109;Q27GQ4	A0A061AD39;A0A061AD72;A0A061AEC1;A0A061AJK4;A0A061AL87;Q067Y1;Q20109;Q27GQ4	0.973889	0.973889	5.25e-07	77	0.56026	0.56026	A0A061AD39;A0A061AD72;A0A061AEC1;A0A061AJK4;A0A061AL87;Q067Y1;Q20109;Q27GQ4	kdin-1	KiDINs220 (Vertebrate scaffold protein) homolog	A0A061AD39_CAEEL;A0A061AD72_CAEEL;A0A061AEC1_CAEEL;A0A061AJK4_CAEEL;A0A061AL87_CAEEL;Q067Y1_CAEEL;Q20109_CAEEL;Q27GQ4_CAEEL	30	96.4127	1.96413
N_05 / N_01	O02358	O02358	1.27781	1.27781	5.69e-07	20	1.2514	1.2514	O02358	CELE_F35E12.6	Uncharacterized protein	O02358_CAEEL	9	142.471	2.42471
N_05 / N_01	Q9XUF9	Q9XUF9	0.806347	0.806347	5.79e-07	76	0.648638	0.648638	Q9XUF9	C49C3.4	Uncharacterized protein	Q9XUF9_CAEEL	30	74.8778	1.74878
N_05 / N_01	O17954	O17954	1.00488	1.00488	5.8e-07	27	0.932951	0.932951	O17954	CELE_LLC1.2	Uncharacterized protein	O17954_CAEEL	8	100.677	2.00677
N_05 / N_01	G5EDP0	G5EDP0	0.597301	0.597301	5.89e-07	79	0.50385	0.50385	G5EDP0	CELE_Y32F6A.5	Uncharacterized protein	G5EDP0_CAEEL	19	51.2884	1.51288
N_05 / N_01	Q9XX10	Q9XX10	0.599333	0.599333	6.37e-07	19	0.863886	0.863886	Q9XX10	CELE_Y39A1A.22	Uncharacterized protein	Q9XX10_CAEEL	8	51.5015	1.51502
N_05 / N_01	Q965Z4	Q965Z4	0.758217	0.758217	6.38e-07	17	0.730204	0.730204	Q965Z4	CELE_ZK105.1	Uncharacterized protein	Q965Z4_CAEEL	3	69.1399	1.6914
N_05 / N_01	Q21736	Q21736	-0.791333	0.791333	6.88e-07	28	-0.659286	0.659286	Q21736	CELE_R05D11.4	Uncharacterized protein	Q21736_CAEEL	12	-42.219	0.57781
N_05 / N_01	H2KZD9;H2KZE0;Q20560	H2KZD9;H2KZE0;Q20560	1.75625	1.75625	7.14e-07	9	1.99252	1.99252	H2KZD9;H2KZE0;Q20560	CELE_F48D6.4	Uncharacterized protein	H2KZD9_CAEEL;H2KZE0_CAEEL;Q20560_CAEEL	2	237.82	3.3782
N_05 / N_01	Q9Y041	Q9Y041	0.695369	0.695369	7.37e-07	40	0.586677	0.586677	Q9Y041	hgo-1	Homogentisate 1,2-dioxygenase	HGD_CAEEL	9	61.9298	1.6193
N_05 / N_01	Q20375	Q20375	-0.854678	0.854678	8.47e-07	34	-1.02791	1.02791	Q20375	sptl-2	Serine palmitoyltransferase 2	SPTC2_CAEEL	9	-44.7011	0.552989
N_05 / N_01	Q95Y80	Q95Y80	-0.590452	0.590452	9.34e-07	19	-0.734106	0.734106	Q95Y80	bet-1	Bromodomain-containing protein bet-1	BET1_CAEEL	8	-33.5865	0.664135
N_05 / N_01	Q95Y79	Q95Y79	1.32068	1.32068	9.79e-07	19	0.996672	0.996672	Q95Y79	zig-9	2 (Zwei) IG domain protein	Q95Y79_CAEEL	7	149.783	2.49783
N_05 / N_01	G5EFH0	G5EFH0	-0.832612	0.832612	1.01e-06	24	-1.17814	1.17814	G5EFH0	CELE_W09C5.1	Uncharacterized protein	G5EFH0_CAEEL	8	-43.8488	0.561512
N_05 / N_01	O45136	O45136	0.771549	0.771549	1.01e-06	28	0.870744	0.870744	O45136	C05D2.8	Uncharacterized protein	O45136_CAEEL	10	70.7102	1.7071
N_05 / N_01	Q20932	Q20932	-0.900279	0.900279	1.03e-06	47	-0.871306	0.871306	Q20932	byn-1	Cell adhesion protein byn-1	BYN1_CAEEL	17	-46.4217	0.535783
N_05 / N_01	Q9XVP0	Q9XVP0	-0.592363	0.592363	1.09e-06	66	-0.597135	0.597135	Q9XVP0	rps-15	40S ribosomal protein S15	RS15_CAEEL	12	-33.6744	0.663256
N_05 / N_01	Q95QS3	Q95QS3	-0.764429	0.764429	1.1e-06	43	-0.539571	0.539571	Q95QS3	mrps-26	Mitochondrial Ribosomal Protein, Small	Q95QS3_CAEEL	13	-41.1313	0.588687
N_05 / N_01	O17373	O17373	0.842217	0.842217	1.1e-06	57	0.725793	0.725793	O17373	pho-14	Intestinal acid PHOsphatase	O17373_CAEEL	16	79.2803	1.7928
N_05 / N_01	P54073	P54073	-0.805532	0.805532	1.19e-06	16	-1.02594	1.02594	P54073	F44G4.1	Brix domain-containing protein F44G4.1	YUY1_CAEEL	6	-42.7849	0.572151
N_05 / N_01	H2KZL1;Q9UA61	H2KZL1;Q9UA61	1.23534	1.23534	1.22e-06	27	1.08217	1.08217	H2KZL1;Q9UA61	CELE_W04B5.3	Galectin	H2KZL1_CAEEL;Q9UA61_CAEEL	9	135.437	2.35437
N_05 / N_01	Q2EEM8	Q2EEM8	2.45348	2.45348	1.28e-06	24	2.02768	2.02768	Q2EEM8	ttr-45	TransThyretin-Related family domain	Q2EEM8_CAEEL	5	447.735	5.47735
N_05 / N_01	Q22469	Q22469	-0.606831	0.606831	1.28e-06	58	-0.360922	0.360922	Q22469	CELE_T13H5.4	Uncharacterized protein	Q22469_CAEEL	18	-34.3363	0.656637
N_05 / N_01	Q23400	Q23400	-0.920507	0.920507	1.29e-06	16	-0.915161	0.915161	Q23400	ZK1127.5	Probable RNA 3'-terminal phosphate cyclase-like protein	RCL1_CAEEL	6	-47.1677	0.528323
N_05 / N_01	Q23009	Q23009	1.00133	1.00133	1.33e-06	8	0.930965	0.930965	Q23009	CELE_K11G9.2	Carboxylic ester hydrolase	Q23009_CAEEL	2	100.184	2.00184
N_05 / N_01	Q17703	Q17703	1.34921	1.34921	1.34e-06	21	1.11259	1.11259	Q17703	stdh-1	Putative steroid dehydrogenase 1	STDH1_CAEEL	9	154.773	2.54773
N_05 / N_01	Q22993	Q22993	-0.642656	0.642656	1.34e-06	151	-0.412102	0.412102	Q22993	pmt-2	Phosphoethanolamine MethylTransferase	Q22993_CAEEL	26	-35.9467	0.640533
N_05 / N_01	Q23612	Q23612	4.36518	4.36518	1.35e-06	14	4.45499	4.45499	Q23612	dhs-26	DeHydrogenases, Short chain	Q23612_CAEEL	10	1960.86	20.6086
N_05 / N_01	Q9TXU7	Q9TXU7	-1.04929	1.04929	1.37e-06	25	-0.80532	0.80532	Q9TXU7	eif-1.a	Eukaryotic Initiation Factor	Q9TXU7_CAEEL	6	-51.6793	0.483207
N_05 / N_01	P49029	P49029	-0.869822	0.869822	1.37e-06	40	-0.71957	0.71957	P49029	mag-1	Protein mago nashi homolog	MGN_CAEEL	12	-45.2785	0.547215
N_05 / N_01	P34431	P34431	-0.68872	0.68872	1.38e-06	38	-0.925449	0.925449	P34431	retr-1	Retrotransposon-like protein 1	RETR1_CAEEL	15	-37.9596	0.620404
N_05 / N_01	Q45EK1	Q45EK1	1.40616	1.40616	1.4e-06	14	1.38995	1.38995	Q45EK1	ttr-36	TransThyretin-Related family domain	Q45EK1_CAEEL	4	165.031	2.65031
N_05 / N_01	Q23205	Q23205	-0.647718	0.647718	1.55e-06	28	-0.769313	0.769313	Q23205	tag-267	Uncharacterized protein	Q23205_CAEEL	9	-36.1711	0.638289
N_05 / N_01	Q17758	Q17758	0.794028	0.794028	1.56e-06	18	0.948796	0.948796	Q17758	pept-2	Peptide transporter family 2	PEPT2_CAEEL	10	73.3908	1.73391
N_05 / N_01	O44159	O44159	-0.602122	0.602122	1.58e-06	30	-0.55119	0.55119	O44159	CD4.3	Uncharacterized protein	O44159_CAEEL	9	-34.1216	0.658784
N_05 / N_01	Q93254	Q93254	1.24722	1.24722	1.65e-06	20	1.68116	1.68116	Q93254	C23H4.3	Uncharacterized protein	Q93254_CAEEL	12	137.384	2.37384
N_05 / N_01	Q21453;Q5CZ47	Q21453;Q5CZ47	0.631329	0.631329	1.77e-06	39	0.493446	0.493446	Q21453;Q5CZ47	CELE_M01F1.4	Uncharacterized protein	Q21453_CAEEL;Q5CZ47_CAEEL	14	54.8991	1.54899
N_05 / N_01	Q21706	Q21706	-0.655597	0.655597	1.79e-06	44	-0.522862	0.522862	Q21706	ugt-47	Putative UDP-glucuronosyltransferase ugt-47	UGT47_CAEEL	12	-36.5187	0.634813
N_05 / N_01	P34668	P34668	-0.642207	0.642207	1.87e-06	23	-0.734902	0.734902	P34668	ZK686.2	Putative ATP-dependent RNA helicase ZK686.2	YO12_CAEEL	10	-35.9268	0.640732
N_05 / N_01	Q19087	Q19087	0.596	0.596	1.88e-06	112	0.34956	0.34956	Q19087	dnpp-1	Aspartyl aminopeptidase	DNPEP_CAEEL	23	51.152	1.51152
N_05 / N_01	G5EFY7	G5EFY7	2.4874	2.4874	1.93e-06	6	2.48214	2.48214	G5EFY7	pqm-1	ParaQuat (Methylviologen) responsive	G5EFY7_CAEEL	1	460.767	5.60767
N_05 / N_01	G5EDC9	G5EDC9	1.89871	1.89871	1.99e-06	9	1.92549	1.92549	G5EDC9	CELE_W07A12.8	Uncharacterized protein	G5EDC9_CAEEL	3	272.88	3.7288
N_05 / N_01	Q3Y3Z9	Q3Y3Z9	-0.734504	0.734504	2.03e-06	35	-0.886764	0.886764	Q3Y3Z9	C01B10.11	Uncharacterized protein	Q3Y3Z9_CAEEL	11	-39.8975	0.601025
N_05 / N_01	Q23588	Q23588	-1.46221	1.46221	2.09e-06	34	-0.694493	0.694493	Q23588	upp-1	Uridine PhosPhorylase	Q23588_CAEEL	11	-63.7063	0.362937
N_05 / N_01	Q20334	Q20334	-1.77925	1.77925	2.09e-06	11	-1.75502	1.75502	Q20334	tni-1	Troponin I 1	TNNI1_CAEEL	5	-70.8666	0.291334
N_05 / N_01	Q9U2U3	Q9U2U3	-0.735984	0.735984	2.17e-06	45	-0.512033	0.512033	Q9U2U3	CELE_Y116A8C.27	Uncharacterized protein	Q9U2U3_CAEEL	11	-39.9592	0.600408
N_05 / N_01	P30627	P30627	0.818458	0.818458	2.29e-06	30	0.729837	0.729837	P30627	glb-1	Globin-like protein	GLBH_CAEEL	6	76.3521	1.76352
N_05 / N_01	Q23378	Q23378	1.84282	1.84282	2.39e-06	24	1.6275	1.6275	Q23378	ttr-48	TransThyretin-Related family domain	Q23378_CAEEL	5	258.711	3.58711
N_05 / N_01	Q9NEN6	Q9NEN6	-0.726782	0.726782	2.44e-06	78	-0.463837	0.463837	Q9NEN6	rps-6	40S ribosomal protein S6	RS6_CAEEL	13	-39.575	0.60425
N_05 / N_01	P91350	P91350	1.26403	1.26403	2.49e-06	139	-0.403743	0.403743	P91350	npp-6	Nuclear Pore complex Protein	P91350_CAEEL	46	140.165	2.40165
N_05 / N_01	Q8MNU8	Q8MNU8	-0.711969	0.711969	2.51e-06	19	-0.632907	0.632907	Q8MNU8	C29E4.12	UPF0562 protein C29E4.12	U562_CAEEL	7	-38.9514	0.610486
N_05 / N_01	Q20496	Q20496	0.771061	0.771061	2.6e-06	57	0.535677	0.535677	Q20496	rhi-1	Probable rho GDP-dissociation inhibitor	GDIR_CAEEL	12	70.6525	1.70652
N_05 / N_01	O01758;Q86NJ7	O01758;Q86NJ7	2.66376	2.66376	2.71e-06	28	1.74532	1.74532	O01758;Q86NJ7	dhs-2	DeHydrogenases, Short chain;DeHydrogenases, Short chain	O01758_CAEEL;Q86NJ7_CAEEL	8	533.685	6.33685
N_05 / N_01	P43508	P43508	1.75705	1.75705	2.77e-06	28	1.53987	1.53987	P43508	cpr-4	Cathepsin B-like cysteine proteinase 4	CPR4_CAEEL	9	238.006	3.38006
N_05 / N_01	Q18674	Q18674	-0.835864	0.835864	2.84e-06	33	-0.938703	0.938703	Q18674	C47E12.7	Ribosomal RNA processing protein 1 homolog	RRP1_CAEEL	11	-43.9753	0.560247
N_05 / N_01	Q9N478	Q9N478	-0.673776	0.673776	2.96e-06	34	-0.585943	0.585943	Q9N478	CELE_Y23H5B.6	Uncharacterized protein	Q9N478_CAEEL	13	-37.3136	0.626864
N_05 / N_01	P49632	P49632	-0.588861	0.588861	2.97e-06	28	-0.691234	0.691234	P49632	ubq-2	Ubiquitin-60S ribosomal protein L40	RL40_CAEEL	7	-33.5132	0.664868
N_05 / N_01	Q17856	Q17856	-4.66481	4.66481	3.03e-06	5	-6.0375	6.0375	Q17856	msp-55	Major sperm protein 55/57	MSP55_CAEEL	3	-96.0577	0.0394231
N_05 / N_01	F5GU98;G5EC04;G5EC39;G5EFR6	F5GU98;G5EC04;G5EC39;G5EFR6	0.646212	0.646212	3.12e-06	34	0.457981	0.457981	F5GU98;G5EC04;G5EC39;G5EFR6	mca-1	Calcium-transporting ATPase	F5GU98_CAEEL;G5EC04_CAEEL;G5EC39_CAEEL;G5EFR6_CAEEL	12	56.5053	1.56505
N_05 / N_01	Q23660	Q23660	1.18001	1.18001	3.13e-06	11	1.12734	1.12734	Q23660	CELE_ZK899.2	Uncharacterized protein	Q23660_CAEEL	3	126.578	2.26578
N_05 / N_01	G5EGK7	G5EGK7	-1.67362	1.67362	3.18e-06	24	-1.11334	1.11334	G5EGK7	ugt-16	UDP-glucuronosyltransferase	G5EGK7_CAEEL	9	-68.6534	0.313466
N_05 / N_01	Q95XT5	Q95XT5	-0.754413	0.754413	3.25e-06	36	-0.569218	0.569218	Q95XT5	trap-1	TRanslocon-Associated Protein	Q95XT5_CAEEL	7	-40.7213	0.592787
N_05 / N_01	Q22046	Q22046	-0.764243	0.764243	3.26e-06	32	-0.69797	0.69797	Q22046	CELE_T01B7.5	Uncharacterized protein	Q22046_CAEEL	11	-41.1238	0.588762
N_05 / N_01	P52821	P52821	-0.598232	0.598232	3.28e-06	24	-0.797572	0.797572	P52821	rps-25	40S ribosomal protein S25	RS25_CAEEL	5	-33.9437	0.660563
N_05 / N_01	Q9N3C9	Q9N3C9	-0.666466	0.666466	3.3e-06	12	-0.812178	0.812178	Q9N3C9	rpb-7	RNA Polymerase II (B) subunit	Q9N3C9_CAEEL	5	-36.9952	0.630048
N_05 / N_01	P48162	P48162	-0.671258	0.671258	3.34e-06	36	-0.829653	0.829653	P48162	rpl-25.1	60S ribosomal protein L23a 1	R23A1_CAEEL	6	-37.2041	0.627959
N_05 / N_01	Q22562	Q22562	0.660433	0.660433	3.39e-06	60	0.476871	0.476871	Q22562	CELE_T19B10.2	Uncharacterized protein	Q22562_CAEEL	14	58.0557	1.58056
N_05 / N_01	O17580	O17580	-0.736505	0.736505	3.49e-06	22	-0.841056	0.841056	O17580	pro-2	Nucleolar complex protein 2 homolog	NOC2L_CAEEL	9	-39.9808	0.600192
N_05 / N_01	Q9BL19	Q9BL19	-0.620744	0.620744	3.53e-06	72	-0.381061	0.381061	Q9BL19	rpl-17	60S ribosomal protein L17	RL17_CAEEL	13	-34.9664	0.650336
N_05 / N_01	Q09372	Q09372	-0.607874	0.607874	3.54e-06	38	-0.715036	0.715036	Q09372	ZK177.4	Uncharacterized protein ZK177.4	YS44_CAEEL	15	-34.3837	0.656163
N_05 / N_01	Q94259	Q94259	0.814684	0.814684	3.85e-06	11	0.948515	0.948515	Q94259	CELE_K04A8.1	Uncharacterized protein	Q94259_CAEEL	5	75.8913	1.75891
N_05 / N_01	Q9XXI3	Q9XXI3	-0.631023	0.631023	3.98e-06	9	-0.732098	0.732098	Q9XXI3	CELE_Y17G7B.12	Uncharacterized protein	Q9XXI3_CAEEL	4	-35.4282	0.645718
N_05 / N_01	Q20818	Q20818	-0.97133	0.97133	4.09e-06	15	-1.14575	1.14575	Q20818	capg-2	CAP-G condensin subunit	Q20818_CAEEL	6	-48.9964	0.510036
N_05 / N_01	Q17778	Q17778	-0.674026	0.674026	4.18e-06	30	-0.60838	0.60838	Q17778	nuc-1	Deoxyribonuclease-2	NUC1_CAEEL	9	-37.3245	0.626755
N_05 / N_01	Q18550	Q18550	0.611645	0.611645	4.61e-06	19	0.521073	0.521073	Q18550	C39H7.4	Uncharacterized protein	Q18550_CAEEL	8	52.8001	1.528
N_05 / N_01	O44511	O44511	1.10992	1.10992	4.84e-06	12	1.09609	1.09609	O44511	sph-1	SynaptoPHysin	O44511_CAEEL	4	115.834	2.15834
N_05 / N_01	Q22850	Q22850	1.36827	1.36827	5.02e-06	24	1.29826	1.29826	Q22850	CELE_T28F4.5	Uncharacterized protein	Q22850_CAEEL	5	158.161	2.58161
N_05 / N_01	P34815	P34815	0.775772	0.775772	5.1e-06	77	0.425213	0.425213	P34815	unc-18	Putative acetylcholine regulator unc-18	UNC18_CAEEL	22	71.2106	1.71211
N_05 / N_01	P34342	P34342	-0.794814	0.794814	5.23e-06	93	-0.333378	0.333378	P34342	ran-2	Ran GTPase-activating protein 2	RGP2_CAEEL	32	-42.3582	0.576418
N_05 / N_01	Q9XXE9	Q9XXE9	1.5159	1.5159	5.31e-06	10	1.60188	1.60188	Q9XXE9	CELE_Y43C5A.2	Uncharacterized protein	Q9XXE9_CAEEL	3	185.977	2.85977
N_05 / N_01	Q95QL1	Q95QL1	2.11142	2.11142	5.32e-06	12	1.60175	1.60175	Q95QL1	CELE_F13H8.11	Uncharacterized protein	Q95QL1_CAEEL	9	332.115	4.32115
N_05 / N_01	Q9N3D3	Q9N3D3	-0.6792	0.6792	5.35e-06	36	-0.472626	0.472626	Q9N3D3	Y54E10BR.4	Uncharacterized protein	Q9N3D3_CAEEL	10	-37.5489	0.624511
N_05 / N_01	P90790	P90790	-0.70531	0.70531	5.55e-06	30	-0.654508	0.654508	P90790	CELE_D2030.3	Uncharacterized protein	P90790_CAEEL	12	-38.6689	0.613311
N_05 / N_01	Q21882	Q21882	0.930037	0.930037	5.64e-06	16	0.988424	0.988424	Q21882	R09H10.3	Probable 5-hydroxyisourate hydrolase R09H10.3	HIUH1_CAEEL	4	90.5324	1.90532
N_05 / N_01	Q8MNR9	Q8MNR9	0.898437	0.898437	5.66e-06	6	0.931538	0.931538	Q8MNR9	CELE_F25B4.8	Uncharacterized protein	Q8MNR9_CAEEL	2	86.4046	1.86405
N_05 / N_01	O45443	O45443	2.16744	2.16744	5.92e-06	33	1.25326	1.25326	O45443	clec-65	C-type LECtin	O45443_CAEEL	9	349.227	4.49227
N_05 / N_01	G5EC22	G5EC22	2.94999	2.94999	6.01e-06	17	2.52861	2.52861	G5EC22	CELE_F55G11.4	Uncharacterized protein	G5EC22_CAEEL	8	672.746	7.72746
N_05 / N_01	Q9XWL1	Q9XWL1	0.648351	0.648351	6.2e-06	23	0.782304	0.782304	Q9XWL1	ttr-17	TransThyretin-Related family domain	Q9XWL1_CAEEL	5	56.7376	1.56738
N_05 / N_01	G5EET3	G5EET3	1.25442	1.25442	6.22e-06	42	1.06339	1.06339	G5EET3	cdr-6	CaDmium Responsive	G5EET3_CAEEL	8	138.572	2.38572
N_05 / N_01	Q23645	Q23645	-0.617551	0.617551	6.32e-06	9	-0.609637	0.609637	Q23645	rpc-25	RNA Polymerase, Class III (C)	Q23645_CAEEL	3	-34.8224	0.651776
N_05 / N_01	Q9N477	Q9N477	-1.23938	1.23938	6.78e-06	47	-0.808235	0.808235	Q9N477	CELE_Y23H5B.5	Uncharacterized protein	Q9N477_CAEEL	16	-57.6446	0.423554
N_05 / N_01	Q18942	Q18942	-0.658168	0.658168	6.87e-06	14	-0.614301	0.614301	Q18942	prp-38	Yeast PRP (Splicing factor) related	Q18942_CAEEL	7	-36.6318	0.633682
N_05 / N_01	O17636	O17636	1.0609	1.0609	6.93e-06	14	1.39579	1.39579	O17636	ethe-1	ETHE1 (Human ETHylmalonic Encephalopathy) homolog	O17636_CAEEL	5	108.623	2.08623
N_05 / N_01	Q22006	Q22006	-0.886826	0.886826	6.94e-06	40	-0.524668	0.524668	Q22006	pro-1	Pre-rRNA-processing protein pro-1	PRO1_CAEEL	13	-45.9197	0.540803
N_05 / N_01	Q18566	Q18566	-0.612725	0.612725	7.13e-06	40	-0.444801	0.444801	Q18566	rpc-1	DNA-directed RNA polymerase subunit	Q18566_CAEEL	16	-34.6039	0.653961
N_05 / N_01	Q9TYZ2;V6CJB4	Q9TYZ2;V6CJB4	-0.746636	0.746636	7.14e-06	12	-0.900938	0.900938	Q9TYZ2;V6CJB4	CELE_H35B03.2	Uncharacterized protein	Q9TYZ2_CAEEL;V6CJB4_CAEEL	6	-40.4008	0.595992
N_05 / N_01	Q9TYK1	Q9TYK1	-0.632032	0.632032	7.2e-06	26	-0.601404	0.601404	Q9TYK1	Y66H1A.4	Probable H/ACA ribonucleoprotein complex subunit 1-like protein	GAR1_CAEEL	6	-35.4733	0.645267
N_05 / N_01	Q20875	Q20875	-1.2165	1.2165	7.63e-06	76	-0.396747	0.396747	Q20875	ddx-15	Pre-mRNA-splicing factor ATP-dependent RNA helicase ddx-15	DHX15_CAEEL	21	-56.9675	0.430325
N_05 / N_01	G5EFI4	G5EFI4	0.668478	0.668478	7.65e-06	102	0.44457	0.44457	G5EFI4	lec-5	Galectin	G5EFI4_CAEEL	21	58.9395	1.58939
N_05 / N_01	P02513	P02513	2.83899	2.83899	8.71e-06	9	2.36907	2.36907	P02513	hsp-16.48	Heat shock protein Hsp-16.48/Hsp-16.49	HSP17_CAEEL	7	615.518	7.15518
N_05 / N_01	O01893	O01893	0.843074	0.843074	9.07e-06	41	0.843199	0.843199	O01893	CELE_R08F11.1	Non-lysosomal glucosylceramidase	O01893_CAEEL	19	79.3868	1.79387
N_05 / N_01	Q9XVW3	Q9XVW3	0.949942	0.949942	9.14e-06	14	1.00729	1.00729	Q9XVW3	cnc-8	CaeNaCin (Caenorhabditis bacteriocin)	Q9XVW3_CAEEL	4	93.1795	1.9318
N_05 / N_01	P34714	P34714	-2.5677	2.5677	9.22e-06	21	-1.73232	1.73232	P34714	ost-1	SPARC	SPRC_CAEEL	8	-83.1327	0.168673
N_05 / N_01	Q11189	Q11189	-0.657528	0.657528	9.44e-06	25	-0.514404	0.514404	Q11189	mrps-17	28S ribosomal protein S17, mitochondrial	RT17_CAEEL	8	-36.6036	0.633964
N_05 / N_01	Q9XVQ9	Q9XVQ9	-1.6612	1.6612	9.45e-06	15	-2.3576	2.3576	Q9XVQ9	elo-2	Elongation of very long chain fatty acids protein	Q9XVQ9_CAEEL	4	-68.3824	0.316176
N_05 / N_01	O17406	O17406	-0.735961	0.735961	9.99e-06	83	-0.365354	0.365354	O17406	attf-2	AT hook Transcription Factor family	O17406_CAEEL	23	-39.9582	0.600418
N_05 / N_01	O02089	O02089	-0.893989	0.893989	1e-05	48	-0.630845	0.630845	O02089	msra-1	Methionine Sulfoxide Reductase A	O02089_CAEEL	9	-46.1876	0.538124
N_05 / N_01	Q18276	Q18276	0.637035	0.637035	1.03e-05	17	0.864427	0.864427	Q18276	spp-10	SaPosin-like Protein family	Q18276_CAEEL	7	55.513	1.55513
N_05 / N_01	Q7YTR9	Q7YTR9	1.21548	1.21548	1.05e-05	9	1.90652	1.90652	Q7YTR9	C27B7.9	Uncharacterized protein	Q7YTR9_CAEEL	3	132.218	2.32218
N_05 / N_01	Q23642	Q23642	1.13703	1.13703	1.07e-05	18	1.11542	1.11542	Q23642	CELE_ZK856.7	Uncharacterized protein	Q23642_CAEEL	4	119.927	2.19927
N_05 / N_01	Q17542	Q17542	1.42437	1.42437	1.09e-05	16	1.46719	1.46719	Q17542	C01B10.10	Uncharacterized protein	Q17542_CAEEL	11	168.397	2.68397
N_05 / N_01	Q20679	Q20679	-1.08187	1.08187	1.09e-05	56	-0.610514	0.610514	Q20679	let-268	Procollagen-lysine,2-oxoglutarate 5-dioxygenase	PLOD_CAEEL	23	-52.7584	0.472416
N_05 / N_01	G5ECH9;M1Z859	G5ECH9;M1Z859	-0.806864	0.806864	1.12e-05	14	-0.753504	0.753504	G5ECH9;M1Z859	CELE_K08D8.6	Uncharacterized protein	G5ECH9_CAEEL;M1Z859_CAEEL	5	-42.8377	0.571623
N_05 / N_01	Q688Z3	Q688Z3	-0.942557	0.942557	1.13e-05	33	-0.646956	0.646956	Q688Z3	CELE_Y94H6A.5	Uncharacterized protein	Q688Z3_CAEEL	11	-47.969	0.52031
N_05 / N_01	Q18494	Q18494	-0.755028	0.755028	1.14e-05	20	-0.73939	0.73939	Q18494	maph-1.3	Microtubule-Associated Protein Homolog	Q18494_CAEEL	8	-40.7465	0.592535
N_05 / N_01	Q09936	Q09936	-0.617803	0.617803	1.14e-05	74	-0.434855	0.434855	Q09936	C53C9.2	Uncharacterized protein C53C9.2	YSE2_CAEEL	22	-34.8337	0.651663
N_05 / N_01	O01789	O01789	-2.04021	2.04021	1.17e-05	110	-0.563724	0.563724	O01789	him-1	Structural maintenance of chromosomes protein 1	SMC1_CAEEL	42	-75.6871	0.243129
N_05 / N_01	Q9TXT9	Q9TXT9	1.05219	1.05219	1.18e-05	23	1.37899	1.37899	Q9TXT9	bcmo-2	Beta-Carotene 15,15'-MonoOxygenase	Q9TXT9_CAEEL	14	107.367	2.07367
N_05 / N_01	A8WHS3	A8WHS3	-0.93239	0.93239	1.23e-05	16	-0.975258	0.975258	A8WHS3	CELE_F23B12.4	Uncharacterized protein	A8WHS3_CAEEL	6	-47.601	0.52399
N_05 / N_01	Q9N5F6	Q9N5F6	-0.712248	0.712248	1.25e-05	73	-0.435879	0.435879	Q9N5F6	CELE_R193.2	Uncharacterized protein	Q9N5F6_CAEEL	24	-38.9632	0.610368
N_05 / N_01	A3QM98	A3QM98	-1.07501	1.07501	1.29e-05	13	-0.878781	0.878781	A3QM98	col-138	COLlagen	A3QM98_CAEEL	4	-52.5333	0.474667
N_05 / N_01	Q9N4U6	Q9N4U6	2.44424	2.44424	1.33e-05	6	2.44699	2.44699	Q9N4U6	CELE_Y49F6B.8	Uncharacterized protein	Q9N4U6_CAEEL	1	444.238	5.44238
N_05 / N_01	Q09958	Q09958	-0.729777	0.729777	1.4e-05	35	-0.631526	0.631526	Q09958	C18A3.3	Probable rRNA-processing protein EBP2 homolog	EBP2_CAEEL	11	-39.7003	0.602997
N_05 / N_01	Q27476	Q27476	1.38184	1.38184	1.43e-05	36	0.905916	0.905916	Q27476	cyp-25a2	CYtochrome P450 family	Q27476_CAEEL	11	160.6	2.606
N_05 / N_01	O61887	O61887	1.04898	1.04898	1.54e-05	34	0.731449	0.731449	O61887	CELE_K10C9.3	Uncharacterized protein	O61887_CAEEL	10	106.906	2.06906
N_05 / N_01	P34610	P34610	-0.896901	0.896901	1.56e-05	21	-0.754378	0.754378	P34610	pcp-1	Putative serine protease pcp-1	PCP1_CAEEL	6	-46.2961	0.537039
N_05 / N_01	A0A0K3AW68	A0A0K3AW68	1.59848	1.59848	1.64e-05	27	1.23529	1.23529	A0A0K3AW68	lipl-5	Lipase	A0A0K3AW68_CAEEL	7	202.825	3.02825
N_05 / N_01	Q6A583	Q6A583	1.77437	1.77437	1.7e-05	42	0.611787	0.611787	Q6A583	CELE_T04B8.5	Uncharacterized protein	Q6A583_CAEEL	15	242.09	3.4209
N_05 / N_01	O16311	O16311	-0.739839	0.739839	1.75e-05	14	-0.949824	0.949824	O16311	C05C8.2	KRR1 small subunit processome component	O16311_CAEEL	6	-40.1194	0.598806
N_05 / N_01	Q19200	Q19200	0.592844	0.592844	1.79e-05	41	0.696134	0.696134	Q19200	sto-1	Stomatin-1	STO1_CAEEL	16	50.8217	1.50822
N_05 / N_01	Q19211	Q19211	-0.603857	0.603857	1.8e-05	14	-0.678768	0.678768	Q19211	CELE_F08G12.2	Uncharacterized protein	Q19211_CAEEL	6	-34.2007	0.657993
N_05 / N_01	Q86NH9	Q86NH9	1.63824	1.63824	1.92e-05	13	1.27848	1.27848	Q86NH9	ttr-41	TransThyretin-Related family domain	Q86NH9_CAEEL	4	211.285	3.11285
N_05 / N_01	O02153	O02153	-0.678386	0.678386	1.94e-05	29	-0.435891	0.435891	O02153	grd-14	GRounDhog (Hedgehog-like family)	O02153_CAEEL	5	-37.5136	0.624864
N_05 / N_01	Q95Y17	Q95Y17	1.31539	1.31539	1.96e-05	17	1.20837	1.20837	Q95Y17	hpo-6	Uncharacterized protein	Q95Y17_CAEEL	7	148.87	2.4887
N_05 / N_01	Q9U3K2	Q9U3K2	-0.628942	0.628942	1.99e-05	20	-0.649805	0.649805	Q9U3K2	CELE_F10B5.8	Uncharacterized protein	Q9U3K2_CAEEL	7	-35.3349	0.646651
N_05 / N_01	Q2PJ74	Q2PJ74	1.41168	1.41168	2.37e-05	52	0.469539	0.469539	Q2PJ74	aman-2	Alpha-mannosidase	Q2PJ74_CAEEL	19	166.048	2.66048
N_05 / N_01	O17766	O17766	0.607209	0.607209	2.38e-05	17	0.908043	0.908043	O17766	lipl-7	Lipase	O17766_CAEEL	8	52.3309	1.52331
N_05 / N_01	C0VXV6	C0VXV6	-0.637898	0.637898	2.4e-05	17	-0.672137	0.672137	C0VXV6	mrpl-46	Mitochondrial Ribosomal Protein, Large	C0VXV6_CAEEL	5	-35.7351	0.642649
N_05 / N_01	Q7Z2A6	Q7Z2A6	1.01834	1.01834	2.43e-05	8	0.937751	0.937751	Q7Z2A6	CELE_M60.4	Uncharacterized protein	Q7Z2A6_CAEEL	2	102.559	2.02559
N_05 / N_01	Q9N4S3	Q9N4S3	0.928387	0.928387	2.48e-05	16	1.0705	1.0705	Q9N4S3	CELE_Y53G8B.2	Uncharacterized protein	Q9N4S3_CAEEL	9	90.3147	1.90315
N_05 / N_01	G5EG11	G5EG11	-2.56726	2.56726	2.48e-05	18	-1.80467	1.80467	G5EG11	fat-4	Delta(5) fatty acid desaturase fat-4	FAT4_CAEEL	9	-83.1275	0.168725
N_05 / N_01	Q9U2U0	Q9U2U0	-0.707902	0.707902	2.49e-05	14	-0.837862	0.837862	Q9U2U0	uaf-2	U2AF splicing factor	Q9U2U0_CAEEL	5	-38.779	0.61221
N_05 / N_01	Q18805	Q18805	1.10774	1.10774	2.55e-05	6	1.11461	1.11461	Q18805	C53B7.2	Uncharacterized protein	Q18805_CAEEL	1	115.507	2.15507
N_05 / N_01	Q19564	Q19564	0.679932	0.679932	2.56e-05	49	0.603189	0.603189	Q19564	ddo-2	D-aspartate oxidase 2	OXDD2_CAEEL	15	60.2064	1.60206
N_05 / N_01	Q965S3	Q965S3	-0.712295	0.712295	2.61e-05	23	-0.587827	0.587827	Q965S3	Y97E10AL.3	Uncharacterized protein	Q965S3_CAEEL	6	-38.9652	0.610348
N_05 / N_01	Q22135	Q22135	-0.837723	0.837723	2.69e-05	46	-0.581307	0.581307	Q22135	CELE_T04A8.6	Uncharacterized protein	Q22135_CAEEL	15	-44.0474	0.559526
N_05 / N_01	P91154	P91154	-0.716002	0.716002	2.74e-05	28	-0.73131	0.73131	P91154	C43E11.9	60S ribosome subunit biogenesis protein NIP7 homolog	P91154_CAEEL	6	-39.1218	0.608782
N_05 / N_01	Q22957	Q22957	0.738413	0.738413	2.8e-05	14	0.948479	0.948479	Q22957	F10G2.1	UPF0376 protein F10G2.1	U376C_CAEEL	3	66.834	1.66834
N_05 / N_01	Q9XUL7	Q9XUL7	1.13542	1.13542	2.97e-05	18	2.09577	2.09577	Q9XUL7	clec-50	C-type LECtin	Q9XUL7_CAEEL	4	119.682	2.19682
N_05 / N_01	O17725	O17725	1.28815	1.28815	3.02e-05	9	1.99907	1.99907	O17725	CELE_D1086.3	Uncharacterized protein	O17725_CAEEL	4	144.214	2.44214
N_05 / N_01	O45781	O45781	-0.790293	0.790293	3.1e-05	21	-0.539862	0.539862	O45781	drr-2	Dietary Restriction Response (WT but not eat-2 lifespan increased)	O45781_CAEEL	6	-42.1774	0.578226
N_05 / N_01	Q93565	Q93565	0.986422	0.986422	3.13e-05	26	0.799317	0.799317	Q93565	tli-1	ToLlIp homolog	Q93565_CAEEL	8	98.1265	1.98126
N_05 / N_01	O01477	O01477	-0.693868	0.693868	3.25e-05	10	-0.693516	0.693516	O01477	C06A5.6	Uncharacterized protein	O01477_CAEEL	5	-38.1806	0.618194
N_05 / N_01	B3WFY7;P90933	B3WFY7;P90933	-0.601961	0.601961	3.38e-05	18	-0.621632	0.621632	B3WFY7;P90933	CELE_M04C9.3	Uncharacterized protein	B3WFY7_CAEEL;P90933_CAEEL	6	-34.1142	0.658858
N_05 / N_01	Q18587	Q18587	0.670939	0.670939	3.5e-05	13	0.560461	0.560461	Q18587	C43H6.3	Uncharacterized protein	Q18587_CAEEL	4	59.2108	1.59211
N_05 / N_01	O62214	O62214	-1.36317	1.36317	3.53e-05	14	-1.04463	1.04463	O62214	CELE_F33A8.4	Uncharacterized protein	O62214_CAEEL	5	-61.1272	0.388728
N_05 / N_01	O17966	O17966	-1.09525	1.09525	3.71e-05	24	-0.674783	0.674783	O17966	top-1	DNA topoisomerase 1	TOP1_CAEEL	9	-53.1945	0.468055
N_05 / N_01	O46009	O46009	1.24824	1.24824	3.87e-05	23	0.963861	0.963861	O46009	CELE_ZK228.3	Uncharacterized protein	O46009_CAEEL	8	137.551	2.37551
N_05 / N_01	P34305	P34305	-0.997666	0.997666	3.89e-05	13	-1.23015	1.23015	P34305	rha-2	Putative ATP-dependent RNA helicase rha-2	RHA2_CAEEL	7	-49.9191	0.500809
N_05 / N_01	Q17525	Q17525	0.732421	0.732421	3.98e-05	9	0.781057	0.781057	Q17525	tes-1	TEStin (Human testis-derived transcript) homolog	Q17525_CAEEL	4	66.1425	1.66143
N_05 / N_01	P34313	P34313	-0.727453	0.727453	4.16e-05	12	-0.658653	0.658653	P34313	C07A9.2	Protein BUD31 homolog	BUD31_CAEEL	4	-39.6031	0.603969
N_05 / N_01	Q20048	Q20048	-0.625391	0.625391	4.25e-05	30	1.03473	1.03473	Q20048	mlcd-1	MaLonyl CoA Decarboxylase	Q20048_CAEEL	14	-35.1756	0.648244
N_05 / N_01	O02328	O02328	2.83746	2.83746	4.27e-05	140	-0.380378	0.380378	O02328	eif-3.C	Eukaryotic translation initiation factor 3 subunit C	EIF3C_CAEEL	35	614.761	7.14761
N_05 / N_01	O17577	O17577	1.3928	1.3928	4.3e-05	12	1.866	1.866	O17577	fbxa-156	F-box A protein	O17577_CAEEL	8	162.588	2.62588
N_05 / N_01	C2BR91	C2BR91	-3.64261	3.64261	4.34e-05	7	-3.02041	3.02041	C2BR91	C39B5.5	Cystatin	C2BR91_CAEEL	6	-91.9931	0.0800692
N_05 / N_01	L8E6W9	L8E6W9	1.77699	1.77699	4.41e-05	105	-0.521467	0.521467	L8E6W9	CELE_F55F10.1	Uncharacterized protein	L8E6W9_CAEEL	41	242.711	3.42711
N_05 / N_01	Q75MI6	Q75MI6	0.698674	0.698674	4.73e-05	27	0.644532	0.644532	Q75MI6	CELE_Y94H6A.10	Uncharacterized protein	Q75MI6_CAEEL	7	62.3012	1.62301
N_05 / N_01	Q19781	Q19781	0.831895	0.831895	4.9e-05	11	0.854698	0.854698	Q19781	CELE_F25E2.3	Uncharacterized protein	Q19781_CAEEL	6	78.0022	1.78002
N_05 / N_01	O16284	O16284	0.945059	0.945059	5.15e-05	15	0.899485	0.899485	O16284	cysl-4	Cysteine synthase	O16284_CAEEL	3	92.5267	1.92527
N_05 / N_01	Q9BIC4	Q9BIC4	1.54176	1.54176	5.25e-05	11	1.68601	1.68601	Q9BIC4	spp-15	SaPosin-like Protein family	Q9BIC4_CAEEL	2	191.15	2.9115
N_05 / N_01	Q8I4M5	Q8I4M5	-0.772941	0.772941	5.28e-05	42	-0.588711	0.588711	Q8I4M5	gls-1	Germline survival defective-1	GLS1_CAEEL	16	-41.4777	0.585223
N_05 / N_01	Q23030	Q23030	1.41264	1.41264	5.35e-05	14	1.01226	1.01226	Q23030	CELE_R09F10.1	Uncharacterized protein	Q23030_CAEEL	5	166.224	2.66224
N_05 / N_01	G5EF61;Q86MD1	G5EF61;Q86MD1	0.65953	0.65953	5.39e-05	9	0.640936	0.640936	G5EF61;Q86MD1	ndg-4	Transmembrane protein NDG-4;Uncharacterized protein	G5EF61_CAEEL;Q86MD1_CAEEL	3	57.9568	1.57957
N_05 / N_01	Q22392	Q22392	1.36925	1.36925	5.65e-05	29	1.20999	1.20999	Q22392	dhs-19	DeHydrogenases, Short chain	Q22392_CAEEL	9	158.335	2.58335
N_05 / N_01	O62277	O62277	-0.760708	0.760708	5.72e-05	39	-0.773191	0.773191	O62277	dct-18	DAF-16/FOXO Controlled, germline Tumor affecting	O62277_CAEEL	9	-40.9793	0.590207
N_05 / N_01	O01257	O01257	-1.06261	1.06261	5.77e-05	14	-0.960718	0.960718	O01257	CELE_T20D3.6	Uncharacterized protein	O01257_CAEEL	4	-52.1233	0.478767
N_05 / N_01	P43509	P43509	-2.05678	2.05678	5.8e-05	31	-0.973646	0.973646	P43509	cpr-5	Cathepsin B-like cysteine proteinase 5	CPR5_CAEEL	10	-75.9649	0.240351
N_05 / N_01	G5ED11;H9G2Z4	G5ED11;H9G2Z4	0.621545	0.621545	5.98e-05	18	0.66281	0.66281	G5ED11;H9G2Z4	C27A7.6	Uncharacterized protein	G5ED11_CAEEL;H9G2Z4_CAEEL	4	53.8522	1.53852
N_05 / N_01	G5ECR6	G5ECR6	0.746732	0.746732	5.99e-05	18	0.613997	0.613997	G5ECR6	C01B4.6	Aldose 1-epimerase	G5ECR6_CAEEL	8	67.7988	1.67799
N_05 / N_01	Q09364	Q09364	1.90214	1.90214	6.17e-05	18	1.47282	1.47282	Q09364	ZK1320.2	Uncharacterized protein ZK1320.2	YS22_CAEEL	5	273.767	3.73767
N_05 / N_01	Q09522	Q09522	-1.52708	1.52708	6.2e-05	16	-1.50755	1.50755	Q09522	E02H1.1	Probable dimethyladenosine transferase	DIM1_CAEEL	8	-65.3022	0.346978
N_05 / N_01	Q20246	Q20246	-1.6943	1.6943	6.44e-05	6	-1.64472	1.64472	Q20246	CELE_F40G12.5	Uncharacterized protein	Q20246_CAEEL	3	-69.0995	0.309005
N_05 / N_01	P91918	P91918	-0.584117	0.584117	6.94e-05	48	-0.514135	0.514135	P91918	snr-2	Probable small nuclear ribonucleoprotein-associated protein B	RSMB_CAEEL	10	-33.2942	0.667058
N_05 / N_01	P90778	P90778	0.617111	0.617111	7.24e-05	14	0.801437	0.801437	P90778	C55A6.3	Uncharacterized protein	P90778_CAEEL	4	53.3801	1.5338
N_05 / N_01	Q10011	Q10011	1.96404	1.96404	7.4e-05	14	1.61547	1.61547	Q10011	T19C3.5	Uncharacterized protein T19C3.5	YSV5_CAEEL	11	290.153	3.90153
N_05 / N_01	P34540	P34540	0.67799	0.67799	7.42e-05	140	0.245623	0.245623	P34540	unc-116	Kinesin heavy chain	KINH_CAEEL	39	59.9909	1.59991
N_05 / N_01	O45713	O45713	-1.52881	1.52881	7.9e-05	21	-0.864111	0.864111	O45713	CELE_R09B3.3	Uncharacterized protein	O45713_CAEEL	5	-65.3437	0.346563
N_05 / N_01	A3QMC5	A3QMC5	-0.601106	0.601106	8.08e-05	36	-0.48855	0.48855	A3QMC5	rpl-34	Ribosomal Protein, Large subunit	A3QMC5_CAEEL	7	-34.0752	0.659248
N_05 / N_01	G5EE96	G5EE96	0.653607	0.653607	8.11e-05	66	0.415264	0.415264	G5EE96	CELE_K11G12.5	Oxoglutarate/malate carrier protein	G5EE96_CAEEL	19	57.3096	1.5731
N_05 / N_01	P12114	P12114	-1.47198	1.47198	8.74e-05	7	-1.61791	1.61791	P12114	sqt-1	Cuticle collagen sqt-1	SQT1_CAEEL	2	-63.9513	0.360487
N_05 / N_01	Q9NAE2	Q9NAE2	1.00122	1.00122	8.77e-05	66	0.423204	0.423204	Q9NAE2	Y51H4A.7	Probable urocanate hydratase	HUTU_CAEEL	20	100.169	2.00169
N_05 / N_01	Q19973	Q19973	-0.719614	0.719614	9.02e-05	20	-0.633125	0.633125	Q19973	cec-5	C.Elegans Chromodomain protein	Q19973_CAEEL	7	-39.274	0.60726
N_05 / N_01	G5EF01	G5EF01	0.743079	0.743079	9.16e-05	23	1.12929	1.12929	G5EF01	tbb-6	TuBulin, Beta	G5EF01_CAEEL	12	67.3745	1.67374
N_05 / N_01	Q09975	Q09975	0.609905	0.609905	9.23e-05	15	0.702433	0.702433	Q09975	lys-8	LYSozyme	Q09975_CAEEL	4	52.6159	1.52616
N_05 / N_01	H2KYE0;Q9UAN9	H2KYE0;Q9UAN9	1.93524	1.93524	9.27e-05	171	-0.225104	0.225104	H2KYE0;Q9UAN9	nra-4	Nicotinic Receptor Associated	H2KYE0_CAEEL;Q9UAN9_CAEEL	43	282.443	3.82443
N_05 / N_01	O44477	O44477	-0.588303	0.588303	9.33e-05	37	-0.51411	0.51411	O44477	tim-17	Probable mitochondrial import inner membrane translocase subunit Tim17	TIM17_CAEEL	7	-33.4875	0.665125
N_05 / N_01	O45941;Q9U3R0	O45941;Q9U3R0	1.88659	1.88659	9.58e-05	7	2.66482	2.66482	O45941;Q9U3R0	Y45F10C.2;C08F11.12	UPF0375 protein Y45F10C.2;UPF0375 protein C08F11.12	U375E_CAEEL;U375B_CAEEL	3	269.76	3.6976
N_05 / N_01	Q21902	Q21902	0.606288	0.606288	9.61e-05	169	-0.231231	0.231231	Q21902	mcm-5	DNA replication licensing factor mcm-5	MCM5_CAEEL	45	52.2337	1.52234
N_05 / N_01	Q19441	Q19441	0.610536	0.610536	9.72e-05	6	0.623242	0.623242	Q19441	CELE_F14B8.4	Uncharacterized protein	Q19441_CAEEL	1	52.6826	1.52683
N_05 / N_01	Q23155	Q23155	-0.701481	0.701481	0.000101741	14	-0.546625	0.546625	Q23155	mrps-11	Mitochondrial Ribosomal Protein, Small	Q23155_CAEEL	5	-38.5059	0.614941
N_05 / N_01	Q94271	Q94271	-0.843259	0.843259	0.000102115	25	-1.18635	1.18635	Q94271	asp-14	ASpartyl Protease	Q94271_CAEEL	9	-44.2617	0.557383
N_05 / N_01	Q5FC47	Q5FC47	-0.849991	0.849991	0.000106372	13	-0.894669	0.894669	Q5FC47	C55A6.12	Uncharacterized protein	Q5FC47_CAEEL	5	-44.5212	0.554788
N_05 / N_01	C6KRI7;H2FLG9	C6KRI7;H2FLG9	1.0607	1.0607	0.000107356	11	1.0762	1.0762	C6KRI7;H2FLG9	grsp-2	Glycine Rich Secreted Protein	C6KRI7_CAEEL;H2FLG9_CAEEL	3	108.595	2.08595
N_05 / N_01	A9D4S6;O16376	A9D4S6;O16376	-0.718539	0.718539	0.000109221	55	-0.713834	0.713834	A9D4S6;O16376	CELE_M03F8.3	Uncharacterized protein	A9D4S6_CAEEL;O16376_CAEEL	19	-39.2287	0.607713
N_05 / N_01	Q9BKP8	Q9BKP8	1.68222	1.68222	0.000109772	16	1.88024	1.88024	Q9BKP8	C17F4.7	Uncharacterized protein	Q9BKP8_CAEEL	5	220.923	3.20923
N_05 / N_01	Q20950	Q20950	-1.06508	1.06508	0.000111934	39	-0.63274	0.63274	Q20950	CELE_F57F5.1	Uncharacterized protein	Q20950_CAEEL	13	-52.2055	0.477945
N_05 / N_01	O45367	O45367	-0.608482	0.608482	0.00011479	19	-0.741213	0.741213	O45367	CELE_F14H3.6	Uncharacterized protein	O45367_CAEEL	8	-34.4114	0.655886
N_05 / N_01	H2KZV5	H2KZV5	1.17274	1.17274	0.000115744	44	0.832658	0.832658	H2KZV5	CELE_T21H3.1	Uncharacterized protein	H2KZV5_CAEEL	13	125.44	2.2544
N_05 / N_01	P90915	P90915	-0.686809	0.686809	0.00011627	15	-0.943244	0.943244	P90915	CELE_K07A1.10	Uncharacterized protein	P90915_CAEEL	5	-37.8774	0.621226
N_05 / N_01	Q23307	Q23307	0.860541	0.860541	0.000119161	16	1.05515	1.05515	Q23307	ZC412.3	Uncharacterized protein ZC412.3	YHB8_CAEEL	5	81.5719	1.81572
N_05 / N_01	Q10033	Q10033	-0.68073	0.68073	0.000122523	68	-0.636219	0.636219	Q10033	F15G9.1	Uncharacterized protein F15G9.1	YSI1_CAEEL	21	-37.6151	0.623849
N_05 / N_01	Q9XWU9	Q9XWU9	1.73768	1.73768	0.000125318	7	2.42618	2.42618	Q9XWU9	CELE_Y37D8A.19	Uncharacterized protein	Q9XWU9_CAEEL	2	233.498	3.33498
N_05 / N_01	P48158	P48158	-0.596311	0.596311	0.000127422	51	-0.443858	0.443858	P48158	rpl-23	60S ribosomal protein L23	RL23_CAEEL	9	-33.8557	0.661443
N_05 / N_01	Q17490	Q17490	-2.28381	2.28381	0.000127578	308	0.202936	0.202936	Q17490	unc-44	Uncharacterized protein	Q17490_CAEEL	80	-79.4646	0.205354
N_05 / N_01	Q21151	Q21151	0.723612	0.723612	0.000132955	40	0.67226	0.67226	Q21151	CELE_K02F3.9	Uncharacterized protein	Q21151_CAEEL	9	65.1311	1.65131
N_05 / N_01	Q9XTY9	Q9XTY9	-0.782831	0.782831	0.000133454	26	-0.951685	0.951685	Q9XTY9	vha-20	Vacuolar H ATPase	Q9XTY9_CAEEL	8	-41.8775	0.581225
N_05 / N_01	Q95Q34	Q95Q34	-0.797621	0.797621	0.000133723	37	-0.607781	0.607781	Q95Q34	riok-2	Serine/threonine-protein kinase RIO2	RIOK2_CAEEL	11	-42.4703	0.575297
N_05 / N_01	Q9TYV3	Q9TYV3	-0.74704	0.74704	0.000136795	8	-0.778827	0.778827	Q9TYV3	CELE_W07E6.2	Uncharacterized protein	Q9TYV3_CAEEL	4	-40.4175	0.595825
N_05 / N_01	P91374	P91374	-0.70646	0.70646	0.00014145	58	-0.525273	0.525273	P91374	rpl-15	60S ribosomal protein L15	RL15_CAEEL	10	-38.7178	0.612822
N_05 / N_01	Q21221	Q21221	-0.58981	0.58981	0.000142035	16	-0.550734	0.550734	Q21221	aho-3	Uncharacterized protein	Q21221_CAEEL	6	-33.5569	0.664431
N_05 / N_01	O62415	O62415	0.603902	0.603902	0.000142369	31	0.766165	0.766165	O62415	lys-1	LYSozyme	O62415_CAEEL	8	51.9822	1.51982
N_05 / N_01	Q21826	Q21826	-0.594768	0.594768	0.000144268	9	-0.623925	0.623925	Q21826	pdcd-2	PDCD (Mammalian ProgrammeD Cell Death protein) homolog	Q21826_CAEEL	3	-33.7849	0.662151
N_05 / N_01	Q27389	Q27389	-0.58048	0.58048	0.000145103	43	-0.41429	0.41429	Q27389	rpl-16	60S ribosomal protein L13a	RL13A_CAEEL	10	-33.1259	0.668741
N_05 / N_01	Q9XVE9	Q9XVE9	-0.621954	0.621954	0.000148149	27	-0.443047	0.443047	Q9XVE9	rpl-14	Ribosomal Protein, Large subunit	Q9XVE9_CAEEL	4	-35.021	0.64979
N_05 / N_01	Q9XU15	Q9XU15	1.04363	1.04363	0.00014959	87	0.390397	0.390397	Q9XU15	hxk-2	Phosphotransferase	Q9XU15_CAEEL	25	106.14	2.0614
N_05 / N_01	P41848	P41848	-0.66652	0.66652	0.00015477	17	-0.650014	0.650014	P41848	hmg-4	FACT complex subunit SSRP1-A	SSP1A_CAEEL	8	-36.9975	0.630025
N_05 / N_01	Q20312	Q20312	-2.91948	2.91948	0.000154972	6	-3.407	3.407	Q20312	CELE_F42A10.7	Uncharacterized protein	Q20312_CAEEL	4	-86.7825	0.132175
N_05 / N_01	O44871	O44871	-0.798462	0.798462	0.000155148	18	-0.930002	0.930002	O44871	clec-150	C-type LECtin	O44871_CAEEL	5	-42.5038	0.574962
N_05 / N_01	Q19531;Q2XN01	Q19531;Q2XN01	1.23281	1.23281	0.000155631	13	1.6491	1.6491	Q19531;Q2XN01	CELE_F17H10.2	Uncharacterized protein	Q19531_CAEEL;Q2XN01_CAEEL	3	135.024	2.35024
N_05 / N_01	Q22017	Q22017	-0.694172	0.694172	0.000155824	32	-0.420381	0.420381	Q22017	flad-1	Probable FAD synthase	FAD1_CAEEL	16	-38.1936	0.618064
N_05 / N_01	O01876	O01876	0.832675	0.832675	0.000157026	13	1.15753	1.15753	O01876	pqn-24	Prion-like-(Q/N-rich)-domain-bearing protein	O01876_CAEEL	5	78.0985	1.78098
N_05 / N_01	O45712	O45712	-0.693442	0.693442	0.000161196	25	-0.8549	0.8549	O45712	CELE_R09B3.2	Uncharacterized protein	O45712_CAEEL	4	-38.1623	0.618377
N_05 / N_01	Q23126	Q23126	-0.662864	0.662864	0.000169742	42	-0.501158	0.501158	Q23126	W02B12.10	tRNA (guanine-N(7)-)-methyltransferase	TRMB_CAEEL	12	-36.8377	0.631623
N_05 / N_01	Q86S61	Q86S61	1.22255	1.22255	0.00017065	22	1.64406	1.64406	Q86S61	ugt-31	UDP-GlucuronosylTransferase	Q86S61_CAEEL	14	133.359	2.33359
N_05 / N_01	P91821;Q8I4F7	P91821;Q8I4F7	-1.92931	1.92931	0.000171278	13	-1.47998	1.47998	P91821;Q8I4F7	set-18	SET (Trithorax/polycomb) domain containing	P91821_CAEEL;Q8I4F7_CAEEL	6	-73.7446	0.262554
N_05 / N_01	Q95Y87	Q95Y87	-1.27322	1.27322	0.00018016	9	-1.34207	1.34207	Q95Y87	CELE_R13A5.10	Uncharacterized protein	Q95Y87_CAEEL	3	-58.6265	0.413735
N_05 / N_01	Q9U315	Q9U315	0.792807	0.792807	0.000180278	18	0.846672	0.846672	Q9U315	CELE_Y105C5B.5	Uncharacterized protein	Q9U315_CAEEL	4	73.2442	1.73244
N_05 / N_01	Q23227	Q23227	0.845537	0.845537	0.000180554	40	0.575643	0.575643	Q23227	zmp-4	Zinc MetalloProtease	Q23227_CAEEL	11	79.6934	1.79693
N_05 / N_01	Q9XWH0	Q9XWH0	-1.12868	1.12868	0.000183059	48	-0.613067	0.613067	Q9XWH0	bub-3	Yeast BUB homolog	Q9XWH0_CAEEL	12	-54.2667	0.457333
N_05 / N_01	P46559	P46559	-0.689337	0.689337	0.000185293	26	-0.982255	0.982255	P46559	ckb-2	Choline kinase B2	CKB2_CAEEL	11	-37.9861	0.620139
N_05 / N_01	P54815	P54815	-0.745719	0.745719	0.000204879	30	-0.615877	0.615877	P54815	mspn-1	Mitochondrial sorting homolog	MSP1_CAEEL	11	-40.3629	0.596371
N_05 / N_01	P50880	P50880	-0.58203	0.58203	0.000208955	149	-0.370796	0.370796	P50880	rpl-3	60S ribosomal protein L3	RL3_CAEEL	30	-33.1977	0.668023
N_05 / N_01	Q9TZD9	Q9TZD9	1.14162	1.14162	0.000210123	90	0.31205	0.31205	Q9TZD9	haf-4	HAlF transporter (PGP related)	Q9TZD9_CAEEL	25	120.628	2.20628
N_05 / N_01	O16482	O16482	1.94421	1.94421	0.000211401	19	1.00781	1.00781	O16482	cyp-33c9	CYtochrome P450 family	O16482_CAEEL	6	284.826	3.84826
N_05 / N_01	O17726	O17726	1.93201	1.93201	0.000214726	8	2.23341	2.23341	O17726	CELE_D1086.1	Uncharacterized protein	O17726_CAEEL	3	281.588	3.81588
N_05 / N_01	Q9NA76	Q9NA76	-1.78613	1.78613	0.000220479	6	-0.810507	0.810507	Q9NA76	parn-2	PARN (Poly(A)-specific RiboNuclease) homolog	Q9NA76_CAEEL	3	-71.0051	0.289949
N_05 / N_01	Q9N4J7	Q9N4J7	-0.804874	0.804874	0.000221202	34	-0.373296	0.373296	Q9N4J7	CELE_F54A3.2	Uncharacterized protein	Q9N4J7_CAEEL	16	-42.7588	0.572412
N_05 / N_01	Q2HQL8	Q2HQL8	0.689952	0.689952	0.000226242	13	0.576678	0.576678	Q2HQL8	CELE_Y43F8B.1	Uncharacterized protein	Q2HQL8_CAEEL	2	61.323	1.61323
N_05 / N_01	O17616	O17616	0.584556	0.584556	0.000235084	37	0.497537	0.497537	O17616	C29F3.7	Uncharacterized protein	O17616_CAEEL	13	49.9578	1.49958
N_05 / N_01	O45394	O45394	1.02368	1.02368	0.000236221	34	0.820419	0.820419	O45394	CELE_F22B8.7	Uncharacterized protein	O45394_CAEEL	11	103.31	2.0331
N_05 / N_01	Q22415	Q22415	2.75508	2.75508	0.000238156	6	3.02748	3.02748	Q22415	CELE_T12A2.3	Uncharacterized protein	Q22415_CAEEL	2	575.092	6.75092
N_05 / N_01	Q9XV52	Q9XV52	1.71853	1.71853	0.000238834	100	-0.42401	0.42401	Q9XV52	gfm-1	Elongation factor G, mitochondrial	EFGM_CAEEL	29	229.1	3.291
N_05 / N_01	Q18573	Q18573	2.02466	2.02466	0.000240207	12	1.11027	1.11027	Q18573	C42D4.2	Uncharacterized protein	Q18573_CAEEL	7	306.897	4.06897
N_05 / N_01	A9D0C6	A9D0C6	-0.803434	0.803434	0.000249443	22	-0.553051	0.553051	A9D0C6	CELE_T02H6.1	Uncharacterized protein	A9D0C6_CAEEL	8	-42.7016	0.572984
N_05 / N_01	Q22820;Q86MJ6	Q22820;Q86MJ6	0.602889	0.602889	0.000250752	30	0.48766	0.48766	Q22820;Q86MJ6	ckc-1	Choline Kinase C	Q22820_CAEEL;Q86MJ6_CAEEL	9	51.8754	1.51875
N_05 / N_01	G5EF60	G5EF60	0.957767	0.957767	0.000251316	33	0.415537	0.415537	G5EF60	stim-1	Stromal interaction molecule 1	STIM1_CAEEL	14	94.2301	1.9423
N_05 / N_01	Q21267	Q21267	2.06899	2.06899	0.000253997	10	1.73797	1.73797	Q21267	CELE_K07C11.3	Uncharacterized protein	Q21267_CAEEL	5	319.594	4.19594
N_05 / N_01	D3KFR7;Q18227	D3KFR7;Q18227	0.622562	0.622562	0.000258059	21	0.437416	0.437416	D3KFR7;Q18227	hint-3	HIstidiNe Triad nucleotide-binding protein	D3KFR7_CAEEL;Q18227_CAEEL	6	53.9607	1.53961
N_05 / N_01	O61209;Q9N3I0	O61209;Q9N3I0	0.728973	0.728973	0.000271049	12	1.01916	1.01916	O61209;Q9N3I0	CELE_H17B01.2;CELE_Y51H7C.1	Uncharacterized protein	O61209_CAEEL;Q9N3I0_CAEEL	3	65.7459	1.65746
N_05 / N_01	O02628	O02628	1.38505	1.38505	0.000272088	19	1.3173	1.3173	O02628	cyp-35a2	CYtochrome P450 family	O02628_CAEEL	10	161.181	2.61181
N_05 / N_01	D3KFX0	D3KFX0	0.631335	0.631335	0.00028268	6	0.629782	0.629782	D3KFX0	CELE_Y65A5A.2	Uncharacterized protein	D3KFX0_CAEEL	2	54.8997	1.549
N_05 / N_01	O16309	O16309	-0.775066	0.775066	0.000287344	25	-1.09186	1.09186	O16309	fkb-3	Peptidyl-prolyl cis-trans isomerase	O16309_CAEEL	11	-41.5638	0.584362
N_05 / N_01	A0A0K3ARF3;A0A0K3ARS2;A0A0K3AS01;A0A0K3AUA6;A0A0K3AUY6;A0A0K3AX41;A0A0K3AXB1;P34611	A0A0K3ARF3;A0A0K3ARS2;A0A0K3AS01;A0A0K3AUA6;A0A0K3AUY6;A0A0K3AX41;A0A0K3AXB1;P34611	-0.634593	0.634593	0.000288966	27	-0.467249	0.467249	A0A0K3ARF3;A0A0K3ARS2;A0A0K3AS01;A0A0K3AUA6;A0A0K3AUY6;A0A0K3AX41;A0A0K3AXB1;P34611	ncl-1	Uncharacterized protein;Uncharacterized protein;Uncharacterized protein;Uncharacterized protein;Uncharacterized protein;Uncharacterized protein;Uncharacterized protein;B-box type zinc finger protein ncl-1	A0A0K3ARF3_CAEEL;A0A0K3ARS2_CAEEL;A0A0K3AS01_CAEEL;A0A0K3AUA6_CAEEL;A0A0K3AUY6_CAEEL;A0A0K3AX41_CAEEL;A0A0K3AXB1_CAEEL;NCL1_CAEEL	11	-35.5878	0.644122
N_05 / N_01	Q23028	Q23028	1.12146	1.12146	0.000295692	10	1.0097	1.0097	Q23028	CELE_R09F10.5	Uncharacterized protein	Q23028_CAEEL	3	117.568	2.17568
N_05 / N_01	O17860	O17860	1.33589	1.33589	0.000300982	16	1.46997	1.46997	O17860	CELE_F37H8.3	Uncharacterized protein	O17860_CAEEL	8	152.432	2.52432
N_05 / N_01	A3FPL3	A3FPL3	-1.32206	1.32206	0.000302496	6	-1.59701	1.59701	A3FPL3	CELE_Y49E10.29	Uncharacterized protein	A3FPL3_CAEEL	3	-60.0037	0.399963
N_05 / N_01	Q9XX15	Q9XX15	-0.752503	0.752503	0.000304377	19	-0.747633	0.747633	Q9XX15	Y39A1A.14	Ribosomal RNA small subunit methyltransferase nep-1	NEP1_CAEEL	5	-40.6427	0.593573
N_05 / N_01	Q10954	Q10954	-0.668542	0.668542	0.000305941	58	-0.490687	0.490687	Q10954	B0336.3	Uncharacterized protein	Q10954_CAEEL	19	-37.0858	0.629142
N_05 / N_01	Q2XN18	Q2XN18	1.58166	1.58166	0.000311206	18	1.2693	1.2693	Q2XN18	spp-14	SaPosin-like Protein family	Q2XN18_CAEEL	5	199.314	2.99314
N_05 / N_01	O44991	O44991	-1.36851	1.36851	0.000313406	32	-0.67988	0.67988	O44991	lpd-6	LiPid Depleted	O44991_CAEEL	11	-61.271	0.38729
N_05 / N_01	Q17522	Q17522	1.60613	1.60613	0.000317667	9	1.37137	1.37137	Q17522	valv-1	Uncharacterized protein	Q17522_CAEEL	2	204.434	3.04434
N_05 / N_01	Q2HQL2	Q2HQL2	1.39712	1.39712	0.00032323	17	0.857353	0.857353	Q2HQL2	CELE_Y105C5A.8	Uncharacterized protein	Q2HQL2_CAEEL	6	163.375	2.63375
N_05 / N_01	O02495	O02495	0.615833	0.615833	0.000326956	29	0.511758	0.511758	O02495	snb-1	Synaptobrevin-1	SYB1_CAEEL	6	53.2443	1.53244
N_05 / N_01	Q9NAH4	Q9NAH4	-0.616081	0.616081	0.000338018	15	-0.503838	0.503838	Q9NAH4	Y47D3A.21	Density-regulated protein homolog	DENR_CAEEL	5	-34.7559	0.652441
N_05 / N_01	Q965W4	Q965W4	2.69315	2.69315	0.000343241	7	2.74583	2.74583	Q965W4	comt-4	Catechol-O-MethylTransferase family	Q965W4_CAEEL	5	546.723	6.46723
N_05 / N_01	K8ESK7	K8ESK7	1.57434	1.57434	0.000344652	6	1.59087	1.59087	K8ESK7	CELE_R13H4.2	Uncharacterized protein	K8ESK7_CAEEL	1	197.8	2.978
N_05 / N_01	Q9N593	Q9N593	-1.00388	1.00388	0.0003472	26	-0.61566	0.61566	Q9N593	mat-1	Cell division cycle protein 27 homolog	CDC27_CAEEL	11	-50.1341	0.498659
N_05 / N_01	Q9NAP0	Q9NAP0	1.77701	1.77701	0.000348524	12	2.13718	2.13718	Q9NAP0	clec-190	C-type LECtin	Q9NAP0_CAEEL	8	242.714	3.42714
N_05 / N_01	Q20753	Q20753	0.849315	0.849315	0.000348953	11	0.970263	0.970263	Q20753	CELE_F54C9.3	Uncharacterized protein	Q20753_CAEEL	3	80.1646	1.80165
N_05 / N_01	Q9TXP0	Q9TXP0	-0.601984	0.601984	0.000353292	26	-0.769787	0.769787	Q9TXP0	rps-27	40S ribosomal protein S27	RS27_CAEEL	5	-34.1153	0.658847
N_05 / N_01	P90862;Q8I4J6	P90862;Q8I4J6	0.928957	0.928957	0.000357977	13	0.808711	0.808711	P90862;Q8I4J6	CELE_F36A2.9	Uncharacterized protein	P90862_CAEEL;Q8I4J6_CAEEL	5	90.3899	1.9039
N_05 / N_01	Q22641	Q22641	-0.744674	0.744674	0.000374457	23	-0.769371	0.769371	Q22641	lpd-9	LiPid Depleted	Q22641_CAEEL	6	-40.3197	0.596803
N_05 / N_01	G5EFJ8	G5EFJ8	-0.665586	0.665586	0.000391305	30	-0.497019	0.497019	G5EFJ8	pcp-2	Prolyl Carboxy Peptidase like	G5EFJ8_CAEEL	9	-36.9568	0.630432
N_05 / N_01	Q9U1P4	Q9U1P4	-0.888265	0.888265	0.000391477	49	-0.651511	0.651511	Q9U1P4	ccr-4	CCR (Yeast CCR4/NOT complex component) homolog	Q9U1P4_CAEEL	16	-45.9736	0.540264
N_05 / N_01	H2L0B6;Q21956	H2L0B6;Q21956	0.701388	0.701388	0.000398875	8	0.691605	0.691605	H2L0B6;Q21956	CELE_R12C12.9	Uncharacterized protein	H2L0B6_CAEEL;Q21956_CAEEL	3	62.6068	1.62607
N_05 / N_01	O45405	O45405	0.844427	0.844427	0.000418893	16	0.903931	0.903931	O45405	exl-1	Chloride intracellular channel exl-1	EXL1_CAEEL	6	79.5551	1.79555
N_05 / N_01	G5EFG3	G5EFG3	-0.593183	0.593183	0.000427007	21	-0.480463	0.480463	G5EFG3	spds-1	SPermiDine Synthase	G5EFG3_CAEEL	7	-33.7121	0.662879
N_05 / N_01	Q9N5I1	Q9N5I1	3.21252	3.21252	0.000428783	9	3.39675	3.39675	Q9N5I1	cyp-35a3	CYtochrome P450 family	Q9N5I1_CAEEL	4	826.966	9.26966
N_05 / N_01	O01314	O01314	-0.594737	0.594737	0.000453988	22	-0.514525	0.514525	O01314	CELE_F02E9.1	Uncharacterized protein	O01314_CAEEL	5	-33.7835	0.662165
N_05 / N_01	Q19767	Q19767	0.876847	0.876847	0.000456075	6	0.884563	0.884563	Q19767	snb-2	SyNaptoBrevin related	Q19767_CAEEL	2	83.6358	1.83636
N_05 / N_01	Q21122	Q21122	0.580153	0.580153	0.000458243	32	0.361167	0.361167	Q21122	pfkb-1.2	6-phosphofructo-2-kinase/fructose-2,6-bisphosphatase	F2612_CAEEL	10	49.5008	1.49501
N_05 / N_01	Q18673	Q18673	0.647452	0.647452	0.00047464	32	0.609376	0.609376	Q18673	nep-1	Neprilysin-1	NEPL1_CAEEL	16	56.64	1.5664
N_05 / N_01	H2L297;Q0G828	H2L297;Q0G828	-0.626636	0.626636	0.000476007	26	-0.775264	0.775264	H2L297;Q0G828	CELE_F40F8.11	Uncharacterized protein	H2L297_CAEEL;Q0G828_CAEEL	9	-35.2315	0.647685
N_05 / N_01	Q23120	Q23120	-0.747029	0.747029	0.000477385	28	-0.90136	0.90136	Q23120	rsp-2	Probable splicing factor, arginine/serine-rich 2	RSP2_CAEEL	11	-40.4171	0.595829
N_05 / N_01	Q19978	Q19978	0.665056	0.665056	0.000491704	30	0.589358	0.589358	Q19978	best-14	Bestrophin homolog 14	BST14_CAEEL	11	58.563	1.58563
N_05 / N_01	P42000	P42000	-0.84037	0.84037	0.000523966	15	-1.29238	1.29238	P42000	B0280.9	U3 small nucleolar RNA-associated protein 18 homolog	UTP18_CAEEL	7	-44.15	0.5585
N_05 / N_01	H2KZ37	H2KZ37	0.878266	0.878266	0.00052736	42	0.546409	0.546409	H2KZ37	tat-4	Phospholipid-transporting ATPase	H2KZ37_CAEEL	10	83.8165	1.83817
N_05 / N_01	Q8I4G3	Q8I4G3	-1.44401	1.44401	0.000530377	15	-0.922398	0.922398	Q8I4G3	CELE_T03F7.7	Uncharacterized protein	Q8I4G3_CAEEL	9	-63.2455	0.367545
N_05 / N_01	H2L0G8	H2L0G8	1.73316	1.73316	0.000530413	11	1.91091	1.91091	H2L0G8	CELE_M01H9.3	Uncharacterized protein	H2L0G8_CAEEL	6	232.455	3.32455
N_05 / N_01	O44895	O44895	-1.02116	1.02116	0.00053355	19	-0.924589	0.924589	O44895	CELE_ZK484.3	Uncharacterized protein	O44895_CAEEL	7	-50.7279	0.492721
N_05 / N_01	Q19591	Q19591	0.887981	0.887981	0.000534186	28	0.557005	0.557005	Q19591	CELE_F19C7.1	Uncharacterized protein	Q19591_CAEEL	7	85.0584	1.85058
N_05 / N_01	Q9XWK6	Q9XWK6	-0.597264	0.597264	0.000537998	21	-0.625137	0.625137	Q9XWK6	sup-35	SUPpressor	Q9XWK6_CAEEL	8	-33.8994	0.661006
N_05 / N_01	O45075;Q86MG4	O45075;Q86MG4	-0.593032	0.593032	0.000557185	54	-0.337798	0.337798	O45075;Q86MG4	CELE_F53H1.4	Uncharacterized protein	O45075_CAEEL;Q86MG4_CAEEL	27	-33.7052	0.662948
N_05 / N_01	Q95Q68	Q95Q68	1.64344	1.64344	0.000559028	42	0.536277	0.536277	Q95Q68	C37H5.13	Uncharacterized protein	Q95Q68_CAEEL	14	212.41	3.1241
N_05 / N_01	P34476	P34476	-0.706497	0.706497	0.00058872	12	-0.688327	0.688327	P34476	rpac-19	Probable DNA-directed RNA polymerases I and III subunit RPAC2	RPAC2_CAEEL	3	-38.7194	0.612806
N_05 / N_01	Q17993	Q17993	-2.66724	2.66724	0.000599062	22	-1.18735	1.18735	Q17993	C14F11.6	Uncharacterized protein	Q17993_CAEEL	9	-84.2572	0.157428
N_05 / N_01	Q10950	Q10950	-0.627559	0.627559	0.000614745	11	-0.602618	0.602618	Q10950	B0361.6	Putative methyltransferase B0361.6	YMP6_CAEEL	4	-35.2729	0.647271
N_05 / N_01	P55955	P55955	0.68433	0.68433	0.000623137	43	0.406329	0.406329	P55955	ttr-16	Transthyretin-like protein 16	TTR16_CAEEL	9	60.6956	1.60696
N_05 / N_01	H2KZ89;Q5ZR77	H2KZ89;Q5ZR77	0.677147	0.677147	0.000627257	6	0.487446	0.487446	H2KZ89;Q5ZR77	CELE_R02F11.3	Uncharacterized protein	H2KZ89_CAEEL;Q5ZR77_CAEEL	3	59.8975	1.59897
N_05 / N_01	Q21515	Q21515	0.707195	0.707195	0.000631588	32	0.81152	0.81152	Q21515	CELE_M05B5.4	Uncharacterized protein	Q21515_CAEEL	12	63.2626	1.63263
N_05 / N_01	Q19276	Q19276	1.57067	1.57067	0.000631699	6	1.49592	1.49592	Q19276	CELE_F09F7.6	Uncharacterized protein	Q19276_CAEEL	2	197.042	2.97042
N_05 / N_01	O44975	O44975	0.999961	0.999961	0.00064948	5	0.835192	0.835192	O44975	CELE_F56C11.3	Sulfhydryl oxidase	O44975_CAEEL	2	99.9946	1.99995
N_05 / N_01	P34492	P34492	0.586261	0.586261	0.000657697	61	0.347738	0.347738	P34492	K02D10.1	Putative NipSnap protein K02D10.1	YMQ1_CAEEL	17	50.1351	1.50135
N_05 / N_01	Q22966	Q22966	-0.67219	0.67219	0.000661677	22	-0.484878	0.484878	Q22966	clec-1	C-type LECtin	Q22966_CAEEL	6	-37.2447	0.627553
N_05 / N_01	O17328	O17328	-0.602902	0.602902	0.000692954	33	-0.457184	0.457184	O17328	mct-6	MonoCarboxylate Transporter family	O17328_CAEEL	9	-34.1572	0.658428
N_05 / N_01	O01516	O01516	1.02184	1.02184	0.000721115	10	1.16757	1.16757	O01516	CELE_F19F10.3	Uncharacterized protein	O01516_CAEEL	4	103.051	2.03051
N_05 / N_01	O01795;O61213	O01795;O61213	0.712072	0.712072	0.00073259	8	0.764503	0.764503	O01795;O61213	duox-2;bli-3	DUal OXidase;Dual oxidase 1	O01795_CAEEL;DUOX1_CAEEL	4	63.8155	1.63815
N_05 / N_01	G5EC67	G5EC67	-0.637333	0.637333	0.000734236	11	-0.663852	0.663852	G5EC67	2O16	2O16	G5EC67_CAEEL	4	-35.71	0.6429
N_05 / N_01	Q20317;X5LQ22	Q20317;X5LQ22	-0.958271	0.958271	0.00074176	5	-0.653375	0.653375	Q20317;X5LQ22	CELE_F42A9.8	Uncharacterized protein	Q20317_CAEEL;X5LQ22_CAEEL	1	-48.5327	0.514673
N_05 / N_01	P91223	P91223	-0.787938	0.787938	0.000777256	27	-0.718737	0.718737	P91223	CELE_F07E5.5	Uncharacterized protein	P91223_CAEEL	8	-42.0829	0.579171
N_05 / N_01	H2KY72;Q7JNW7	H2KY72;Q7JNW7	0.787018	0.787018	0.000782201	5	0.85311	0.85311	H2KY72;Q7JNW7	pqn-31	Prion-like-(Q/N-rich)-domain-bearing protein	H2KY72_CAEEL;Q7JNW7_CAEEL	2	72.5505	1.7255
N_05 / N_01	Q21569	Q21569	0.754937	0.754937	0.000786823	16	0.734245	0.734245	Q21569	lact-3	Beta-LACTamase domain containing	Q21569_CAEEL	7	68.7558	1.68756
N_05 / N_01	P52716	P52716	-0.896848	0.896848	0.000787659	35	-0.66363	0.66363	P52716	F32A5.3	Uncharacterized serine carboxypeptidase F32A5.3	YPP3_CAEEL	12	-46.2941	0.537059
N_05 / N_01	Q27514	Q27514	1.24224	1.24224	0.000789773	16	1.6381	1.6381	Q27514	cyp-13A5	Putative cytochrome P450 CYP13A5	C13A5_CAEEL	20	136.565	2.36565
N_05 / N_01	O62416	O62416	1.99382	1.99382	0.0007975	7	2.13204	2.13204	O62416	lys-2	LYSozyme	O62416_CAEEL	4	298.29	3.9829
N_05 / N_01	C6KRN4	C6KRN4	-0.853822	0.853822	0.000813758	14	-0.80787	0.80787	C6KRN4	CELE_D1086.11	Uncharacterized protein	C6KRN4_CAEEL	4	-44.6683	0.553317
N_05 / N_01	Q02332	Q02332	0.642123	0.642123	0.000844504	49	0.539217	0.539217	Q02332	pdhk-2	Probable [pyruvate dehydrogenase (acetyl-transferring)] kinase, mitochondrial	PDHK2_CAEEL	17	56.0624	1.56062
N_05 / N_01	Q23398	Q23398	-0.770422	0.770422	0.000855758	9	-0.710117	0.710117	Q23398	CELE_ZK1127.6	Uncharacterized protein	Q23398_CAEEL	2	-41.3754	0.586246
N_05 / N_01	O16518	O16518	0.610623	0.610623	0.000862958	100	0.25442	0.25442	O16518	alh-4	Aldehyde dehydrogenase	O16518_CAEEL	25	52.6918	1.52692
N_05 / N_01	Q7Z137;Q7Z138	Q7Z137;Q7Z138	-1.63582	1.63582	0.000876197	5	-1.77441	1.77441	Q7Z137;Q7Z138	aqp-8	AQuaPorin or aquaglyceroporin related	Q7Z137_CAEEL;Q7Z138_CAEEL	2	-67.8213	0.321787
N_05 / N_01	A0A0S4XR45;Q23238	A0A0S4XR45;Q23238	-0.613514	0.613514	0.000886769	11	-0.754116	0.754116	A0A0S4XR45;Q23238	ulp-2	Ubiquitin-Like Protease;Ubiquitin-like protease 2	A0A0S4XR45_CAEEL;ULP2_CAEEL	6	-34.6397	0.653603
N_05 / N_01	Q09511	Q09511	-1.28073	1.28073	0.000917918	12	-1.05945	1.05945	Q09511	rsp-4	Probable splicing factor, arginine/serine-rich 4	RSP4_CAEEL	5	-58.8414	0.411586
N_05 / N_01	Q9N5L0	Q9N5L0	-0.833878	0.833878	0.000922776	37	-0.423382	0.423382	Q9N5L0	CELE_H24K24.4	Uncharacterized protein	Q9N5L0_CAEEL	15	-43.8981	0.561019
N_05 / N_01	Q17606	Q17606	-2.32297	2.32297	0.000927266	7	-0.890332	0.890332	Q17606	rpl-24.2	Probable ribosome biogenesis protein RLP24	RLP24_CAEEL	2	-80.0144	0.199856
N_05 / N_01	Q9GYS2	Q9GYS2	-1.35589	1.35589	0.000953029	8	-0.934145	0.934145	Q9GYS2	col-56	COLlagen	Q9GYS2_CAEEL	3	-60.9306	0.390694
N_05 / N_01	G5EBU3	G5EBU3	1.18181	1.18181	0.000954419	29	0.807182	0.807182	G5EBU3	zmp-3	Matrix metalloproteinase	G5EBU3_CAEEL	13	126.861	2.26861
N_05 / N_01	Q18983	Q18983	-0.655061	0.655061	0.000959062	185	-0.185922	0.185922	Q18983	CELE_D2045.2	Uncharacterized protein	Q18983_CAEEL	57	-36.4951	0.635049
N_05 / N_01	Q20025	Q20025	0.750867	0.750867	0.000971598	34	0.621441	0.621441	Q20025	pfn-2	Profilin-2	PROF2_CAEEL	8	68.2804	1.6828
N_05 / N_01	O01504	O01504	-0.76564	0.76564	0.00100204	29	-0.420567	0.420567	O01504	rpa-2	60S acidic ribosomal protein P2	RLA2_CAEEL	6	-41.1808	0.588192
N_05 / N_01	Q09456	Q09456	-0.967614	0.967614	0.00101953	8	-1.36812	1.36812	Q09456	col-80	Putative cuticle collagen 80	COL80_CAEEL	3	-48.8649	0.511351
N_05 / N_01	Q23221	Q23221	-2.89426	2.89426	0.00102238	7	-3.13911	3.13911	Q23221	fat-3	Delta(6)-fatty-acid desaturase fat-3	FAT3_CAEEL	8	-86.5494	0.134506
N_05 / N_01	Q9XXB3	Q9XXB3	2.43795	2.43795	0.00103597	6	1.98913	1.98913	Q9XXB3	srh-300	Serpentine Receptor, class H	Q9XXB3_CAEEL	1	441.871	5.41871
N_05 / N_01	Q9XWT4	Q9XWT4	0.635154	0.635154	0.00106258	18	0.890787	0.890787	Q9XWT4	CELE_Y62H9A.4	Uncharacterized protein	Q9XWT4_CAEEL	7	55.3103	1.5531
N_05 / N_01	Q09308	Q09308	1.30911	1.30911	0.00106272	3	1.31117	1.31117	Q09308	F19C6.5	Uncharacterized protein F19C6.5	YQR5_CAEEL	1	147.788	2.47788
N_05 / N_01	Q9U3P9	Q9U3P9	-0.718065	0.718065	0.00106961	11	-0.822207	0.822207	Q9U3P9	alkb-8	ALKylated DNA repair protein AlkB homolog	Q9U3P9_CAEEL	4	-39.2088	0.607912
N_05 / N_01	Q9N361	Q9N361	-0.599932	0.599932	0.00107996	23	-0.4775	0.4775	Q9N361	mrps-25	Probable 28S ribosomal protein S25, mitochondrial	RT25_CAEEL	8	-34.0215	0.659785
N_05 / N_01	Q22018	Q22018	-1.22736	1.22736	0.00108292	29	-0.614715	0.614715	Q22018	dtmk-1	Thymidylate kinase	KTHY_CAEEL	11	-57.2902	0.427098
N_05 / N_01	Q22396	Q22396	0.968326	0.968326	0.00108457	17	1.53463	1.53463	Q22396	nas-20	Zinc metalloproteinase nas-20	NAS20_CAEEL	8	95.657	1.95657
N_05 / N_01	Q8MYL7	Q8MYL7	0.906809	0.906809	0.0011784	9	1.24047	1.24047	Q8MYL7	ctl-3	Catalase	Q8MYL7_CAEEL	6	87.4893	1.87489
N_05 / N_01	Q9TYM6	Q9TYM6	-0.812176	0.812176	0.00120218	15	-0.373605	0.373605	Q9TYM6	Y48A5A.1	Protein SHQ1 homolog	SHQ1_CAEEL	5	-43.0478	0.569522
N_05 / N_01	Q9N3F7	Q9N3F7	-0.598187	0.598187	0.00120787	19	-0.65408	0.65408	Q9N3F7	CELE_Y53G8AR.9	Uncharacterized protein	Q9N3F7_CAEEL	9	-33.9417	0.660583
N_05 / N_01	Q5TYL1	Q5TYL1	2.05618	2.05618	0.00123349	3	2.05308	2.05308	Q5TYL1	CELE_M01H9.3	Uncharacterized protein	Q5TYL1_CAEEL	1	315.883	4.15883
N_05 / N_01	Q9N4U0	Q9N4U0	-0.924136	0.924136	0.00123649	13	-0.66423	0.66423	Q9N4U0	cyh-1	CYclin H	Q9N4U0_CAEEL	5	-47.3004	0.526996
N_05 / N_01	Q9U300	Q9U300	0.629199	0.629199	0.00124616	24	0.581513	0.581513	Q9U300	CELE_Y106G6H.5	Uncharacterized protein	Q9U300_CAEEL	11	54.6706	1.54671
N_05 / N_01	Q23644	Q23644	-0.965998	0.965998	0.00125319	6	-0.880328	0.880328	Q23644	zhit-3	Zinc finger, HIT-type	Q23644_CAEEL	2	-48.8076	0.511924
N_05 / N_01	E3W741;Q18878	E3W741;Q18878	2.10627	2.10627	0.00126098	7	2.53396	2.53396	E3W741;Q18878	ttr-44	TransThyretin-Related family domain	E3W741_CAEEL;Q18878_CAEEL	2	330.577	4.30577
N_05 / N_01	Q23591	Q23591	-0.705222	0.705222	0.00131092	29	-0.395925	0.395925	Q23591	CELE_ZK792.5	Uncharacterized protein	Q23591_CAEEL	11	-38.6652	0.613348
N_05 / N_01	P34696	P34696	1.67149	1.67149	0.00132936	10	1.83098	1.83098	P34696	hsp-16.1	Heat shock protein Hsp-16.1/Hsp-16.11	HSP11_CAEEL	4	218.542	3.18542
N_05 / N_01	Q19969	Q19969	-0.787419	0.787419	0.00133809	56	-0.351486	0.351486	Q19969	ima-3	Importin subunit alpha-3	IMA3_CAEEL	13	-42.062	0.57938
N_05 / N_01	D7SFN6;D9N138;D9N139;Q18874	D7SFN6;D9N138;D9N139;Q18874	0.789056	0.789056	0.00134078	3	0.998573	0.998573	D7SFN6;D9N138;D9N139;Q18874	C56A3.6	Uncharacterized protein	D7SFN6_CAEEL;D9N138_CAEEL;D9N139_CAEEL;Q18874_CAEEL	2	72.7943	1.72794
N_05 / N_01	Q23330	Q23330	-0.684923	0.684923	0.00134651	8	-0.630267	0.630267	Q23330	CELE_ZC449.5	Uncharacterized protein	Q23330_CAEEL	3	-37.7961	0.622039
N_05 / N_01	O16453	O16453	3.0318	3.0318	0.00134786	9	3.05108	3.05108	O16453	ftn-1	Ferritin	O16453_CAEEL	7	717.829	8.17829
N_05 / N_01	P04255;Q27484;Q27876;Q27894	P04255;Q27484;Q27876;Q27894	-0.815898	0.815898	0.00136317	42	-0.565362	0.565362	P04255;Q27484;Q27876;Q27894	his-11;his-41;his-48;his-4	Histone H2B 1;Probable histone H2B 3;Probable histone H2B 4;Histone H2B 2	H2B1_CAEEL;H2B3_CAEEL;H2B4_CAEEL;H2B2_CAEEL	6	-43.1945	0.568055
N_05 / N_01	Q20344	Q20344	1.18502	1.18502	0.00137239	5	1.07035	1.07035	Q20344	CELE_F42F12.3	Uncharacterized protein	Q20344_CAEEL	3	127.367	2.27367
N_05 / N_01	Q20754	Q20754	-0.930276	0.930276	0.00139883	6	-0.926048	0.926048	Q20754	col-38	COLlagen	Q20754_CAEEL	1	-47.5242	0.524758
N_05 / N_01	P51404	P51404	-0.583943	0.583943	0.00140942	66	-0.418243	0.418243	P51404	rps-13	40S ribosomal protein S13	RS13_CAEEL	13	-33.2862	0.667138
N_05 / N_01	Q17474	Q17474	1.84062	1.84062	0.00143253	8	1.37222	1.37222	Q17474	B0334.3	Uncharacterized protein	Q17474_CAEEL	1	258.164	3.58164
N_05 / N_01	O16454	O16454	1.02893	1.02893	0.0014376	21	0.810106	0.810106	O16454	tag-196	Uncharacterized protein	O16454_CAEEL	9	104.052	2.04052
N_05 / N_01	O17157	O17157	1.29889	1.29889	0.00144163	67	-0.490903	0.490903	O17157	C24H12.4	Uncharacterized protein	O17157_CAEEL	22	146.04	2.4604
N_05 / N_01	A5HU97	A5HU97	1.25508	1.25508	0.00145102	5	1.67717	1.67717	A5HU97	CELE_T28A11.2	Uncharacterized protein	A5HU97_CAEEL	2	138.68	2.3868
N_05 / N_01	Q2HQK2;Q9U1Y0	Q2HQK2;Q9U1Y0	-0.9508	0.9508	0.00146148	4	-1.01443	1.01443	Q2HQK2;Q9U1Y0	agt-1	AlkylGuanine DNA alkylTransferase	Q2HQK2_CAEEL;Q9U1Y0_CAEEL	2	-48.2654	0.517346
N_05 / N_01	Q8T3G3	Q8T3G3	-0.678725	0.678725	0.00146186	14	-0.922115	0.922115	Q8T3G3	scpl-1	SCP (Small C-terminal domain Phosphatase)-Like phosphatase	Q8T3G3_CAEEL	6	-37.5283	0.624717
N_05 / N_01	A0A0K3AQT9;A0A0K3ATS5;A0A0K3AUC6;A0A0K3AWP8	A0A0K3AQT9;A0A0K3ATS5;A0A0K3AUC6;A0A0K3AWP8	1.88733	1.88733	0.00146732	20	1.06993	1.06993	A0A0K3AQT9;A0A0K3ATS5;A0A0K3AUC6;A0A0K3AWP8	lpd-3	LiPid Depleted	A0A0K3AQT9_CAEEL;A0A0K3ATS5_CAEEL;A0A0K3AUC6_CAEEL;A0A0K3AWP8_CAEEL	10	269.951	3.69951
N_05 / N_01	Q20969	Q20969	-2.68966	2.68966	0.0014745	24	-1.00745	1.00745	Q20969	CELE_F58B3.4	Uncharacterized protein	Q20969_CAEEL	10	-84.5	0.155
N_05 / N_01	Q95XN2	Q95XN2	2.10817	2.10817	0.00149998	69	-0.382478	0.382478	Q95XN2	mppa-1	Mitochondrial Processing Peptidase Alpha	Q95XN2_CAEEL	22	331.143	4.31143
N_05 / N_01	G5EDG9	G5EDG9	0.666971	0.666971	0.00150046	30	0.411239	0.411239	G5EDG9	hex-3	HEXosaminidase	G5EDG9_CAEEL	14	58.7736	1.58774
N_05 / N_01	Q19819	Q19819	1.00662	1.00662	0.00152602	7	0.713368	0.713368	Q19819	tag-340	Uncharacterized protein	Q19819_CAEEL	3	100.92	2.0092
N_05 / N_01	Q18610	Q18610	-0.821065	0.821065	0.00152804	10	-1.26473	1.26473	Q18610	abhd-3.2	Protein abhd-3.2	ABDH3_CAEEL	4	-43.3976	0.566024
N_05 / N_01	H2KYV8	H2KYV8	0.92231	0.92231	0.00155029	31	0.66279	0.66279	H2KYV8	C18C4.5	Uncharacterized protein	H2KYV8_CAEEL	13	89.5148	1.89515
N_05 / N_01	Q21038	Q21038	0.652664	0.652664	0.00155505	44	0.431284	0.431284	Q21038	ver-3	Tyrosine-protein kinase receptor ver-3	VER3_CAEEL	18	57.2069	1.57207
N_05 / N_01	Q9XTB5	Q9XTB5	-0.677056	0.677056	0.00158281	33	-0.451142	0.451142	Q9XTB5	lem-2	LEM protein 2	LEM2_CAEEL	14	-37.456	0.62544
N_05 / N_01	Q7YZH4	Q7YZH4	0.858383	0.858383	0.00158942	6	1.16231	1.16231	Q7YZH4	ttr-7	TransThyretin-Related family domain	Q7YZH4_CAEEL	3	81.3005	1.813
N_05 / N_01	Q8MYM9	Q8MYM9	-0.731402	0.731402	0.00159899	12	-0.553208	0.553208	Q8MYM9	Y39B6A.34	APOPT family protein Y39B6A.34, mitochondrial	APOP1_CAEEL	5	-39.7682	0.602318
N_05 / N_01	P49191	P49191	-1.26262	1.26262	0.00165062	8	-1.47661	1.47661	P49191	elo-3	Putative fatty acid elongation protein 3	ELO3_CAEEL	3	-58.3215	0.416785
N_05 / N_01	P92005	P92005	0.914082	0.914082	0.00167992	30	0.637326	0.637326	P92005	cpz-2	CathePsin Z	P92005_CAEEL	9	88.437	1.88437
N_05 / N_01	Q9XW67	Q9XW67	1.87026	1.87026	0.00169165	4	2.32124	2.32124	Q9XW67	CELE_Y75B8A.19	Uncharacterized protein	Q9XW67_CAEEL	2	265.598	3.65598
N_05 / N_01	Q19974	Q19974	-0.782986	0.782986	0.00169745	11	-0.896984	0.896984	Q19974	nol-10	NucleOLar protein	Q19974_CAEEL	4	-41.8837	0.581163
N_05 / N_01	P91156	P91156	-0.617281	0.617281	0.00170924	49	-0.443884	0.443884	P91156	acin-1	ACINus (Mammalian Apoptotic Chromatin condensation Inducer in the Nucleus) homolog	P91156_CAEEL	17	-34.8101	0.651899
N_05 / N_01	Q23249	Q23249	-0.689795	0.689795	0.00171536	8	-0.735065	0.735065	Q23249	orc-5	ORC (Origin Recognition Complex) subunit	Q23249_CAEEL	4	-38.0058	0.619942
N_05 / N_01	Q9TXQ8	Q9TXQ8	2.53326	2.53326	0.00173809	3	2.8038	2.8038	Q9TXQ8	CELE_D1007.8	Uncharacterized protein	Q9TXQ8_CAEEL	2	478.877	5.78877
N_05 / N_01	O44517	O44517	0.608014	0.608014	0.0017431	53	0.40028	0.40028	O44517	CELE_F56A11.5	Uncharacterized protein	O44517_CAEEL	15	52.416	1.52416
N_05 / N_01	O62325	O62325	-1.35602	1.35602	0.00177735	11	-1.04746	1.04746	O62325	rbm-28	RNA Binding Motif protein homolog	O62325_CAEEL	8	-60.9341	0.390659
N_05 / N_01	Q9U307	Q9U307	0.633206	0.633206	0.00178926	121	0.190018	0.190018	Q9U307	gln-3	Glutamine synthetase	Q9U307_CAEEL	22	55.1008	1.55101
N_05 / N_01	Q18198	Q18198	0.783354	0.783354	0.00182381	43	0.492095	0.492095	Q18198	C26B9.5	Uncharacterized protein	Q18198_CAEEL	11	72.1128	1.72113
N_05 / N_01	Q93796	Q93796	1.32333	1.32333	0.00185684	44	0.432738	0.432738	Q93796	nrf-5	Nose resistant to fluoxetine protein 5	NRF5_CAEEL	11	150.243	2.50243
N_05 / N_01	Q10021	Q10021	-1.72758	1.72758	0.0018615	11	-1.44101	1.44101	Q10021	rsp-5	Probable splicing factor, arginine/serine-rich 5	RSP5_CAEEL	4	-69.8042	0.301958
N_05 / N_01	O44471	O44471	-1.10538	1.10538	0.00186152	12	-1.2752	1.2752	O44471	grd-10	GRounDhog (Hedgehog-like family)	O44471_CAEEL	4	-53.5219	0.464781
N_05 / N_01	Q9GRV9	Q9GRV9	-1.0889	1.0889	0.00186324	20	-1.04692	1.04692	Q9GRV9	pcp-4	Prolyl Carboxy Peptidase like	Q9GRV9_CAEEL	9	-52.9879	0.470121
N_05 / N_01	V6CKR1	V6CKR1	-0.719914	0.719914	0.00187489	6	-0.718716	0.718716	V6CKR1	icd-2	Inhibitor of Cell Death	V6CKR1_CAEEL	1	-39.2866	0.607134
N_05 / N_01	O44476	O44476	1.84382	1.84382	0.00187724	49	0.462619	0.462619	O44476	hoe-1	Ribonuclease Z	RNZ_CAEEL	20	258.959	3.58959
N_05 / N_01	B7WNB3;O18202	B7WNB3;O18202	2.10602	2.10602	0.00191929	17	1.82396	1.82396	B7WNB3;O18202	clec-146	C-type LECtin	B7WNB3_CAEEL;O18202_CAEEL	5	330.502	4.30502
N_05 / N_01	O45944	O45944	0.59372	0.59372	0.00192586	5	1.6566	1.6566	O45944	Y45F10C.4	UPF0375 protein Y45F10C.4	U375F_CAEEL	4	50.9133	1.50913
N_05 / N_01	Q9XVT0	Q9XVT0	-0.891879	0.891879	0.00193632	43	-0.544009	0.544009	Q9XVT0	rrbs-1	Ribosome biogenesis regulatory protein homolog	RRS1_CAEEL	13	-46.1088	0.538912
N_05 / N_01	Q23195	Q23195	0.88159	0.88159	0.00194464	20	0.977471	0.977471	Q23195	CELE_W06B4.2	Uncharacterized protein	Q23195_CAEEL	8	84.2404	1.8424
N_05 / N_01	Q09526	Q09526	-0.677898	0.677898	0.00196797	12	-0.32326	0.32326	Q09526	E02H1.5	Uncharacterized protein E02H1.5	YQN5_CAEEL	5	-37.4925	0.625075
N_05 / N_01	O18155	O18155	-0.770912	0.770912	0.00201779	6	-0.734953	0.734953	O18155	CELE_T28D6.7	Uncharacterized protein	O18155_CAEEL	3	-41.3953	0.586047
N_05 / N_01	Q27526	Q27526	1.08451	1.08451	0.00203335	30	0.875791	0.875791	Q27526	bgal-1	Beta-galactosidase	Q27526_CAEEL	16	112.065	2.12065
N_05 / N_01	G5EFM4	G5EFM4	1.908	1.908	0.00205424	436	0.122171	0.122171	G5EFM4	vab-10	Uncharacterized protein	G5EFM4_CAEEL	148	275.289	3.75289
N_05 / N_01	Q22516	Q22516	-0.599113	0.599113	0.0021638	27	-0.452933	0.452933	Q22516	chd-3	Chromodomain-helicase-DNA-binding protein 3 homolog	CHD3_CAEEL	15	-33.984	0.66016
N_05 / N_01	O02268	O02268	1.42473	1.42473	0.00219171	12	1.42733	1.42733	O02268	drr-1	Dietary Restriction Response (WT but not eat-2 lifespan increased)	O02268_CAEEL	3	168.464	2.68464
N_05 / N_01	O17388	O17388	0.669416	0.669416	0.0023374	11	0.502896	0.502896	O17388	tag-123	Uncharacterized protein	O17388_CAEEL	4	59.0429	1.59043
N_05 / N_01	P34281	P34281	-0.782897	0.782897	0.00233998	13	-0.695377	0.695377	P34281	cids-1	CID domain-containing protein 1	CIDS1_CAEEL	5	-41.8801	0.581199
N_05 / N_01	Q9N5X8	Q9N5X8	-0.993328	0.993328	0.00234949	16	-1.04327	1.04327	Q9N5X8	C15F1.1	Uncharacterized protein	Q9N5X8_CAEEL	5	-49.7682	0.502318
N_05 / N_01	Q11174	Q11174	1.44744	1.44744	0.00236823	8	1.17378	1.17378	Q11174	cht-1	Probable endochitinase	CHIT_CAEEL	8	172.723	2.72723
N_05 / N_01	O16657	O16657	-0.62558	0.62558	0.00238142	27	-0.677951	0.677951	O16657	C03H5.3	Uncharacterized protein	O16657_CAEEL	8	-35.1841	0.648159
N_05 / N_01	P91428	P91428	0.660241	0.660241	0.00240102	6	0.633672	0.633672	P91428	coq-4	Ubiquinone biosynthesis protein coq-4, mitochondrial	COQ4_CAEEL	3	58.0347	1.58035
N_05 / N_01	Q95QD5;S6F574	Q95QD5;S6F574	-0.975745	0.975745	0.00243207	6	-0.842586	0.842586	Q95QD5;S6F574	cox-11	Cytochrome OXidase assembly protein	Q95QD5_CAEEL;S6F574_CAEEL	2	-49.1523	0.508477
N_05 / N_01	Q9U2K2	Q9U2K2	-0.670932	0.670932	0.00244672	12	-0.641057	0.641057	Q9U2K2	CELE_Y39E4B.10	Uncharacterized protein	Q9U2K2_CAEEL	4	-37.1899	0.628101
N_05 / N_01	G4SJZ3;H2L064;Q8ITV5	G4SJZ3;H2L064;Q8ITV5	-0.623857	0.623857	0.00245787	12	-0.674988	0.674988	G4SJZ3;H2L064;Q8ITV5	CELE_Y14H12B.1	Uncharacterized protein	G4SJZ3_CAEEL;H2L064_CAEEL;Q8ITV5_CAEEL	5	-35.1066	0.648934
N_05 / N_01	Q20603	Q20603	3.55301	3.55301	0.00249285	12	2.63748	2.63748	Q20603	scl-2	SCP-Like extracellular protein	Q20603_CAEEL	4	1073.72	11.7372
N_05 / N_01	O62432	O62432	-0.956759	0.956759	0.00253204	20	-0.625395	0.625395	O62432	dpy-4	DumPY: shorter than wild-type	O62432_CAEEL	4	-48.4787	0.515213
N_05 / N_01	Q18650	Q18650	-1.81069	1.81069	0.00255677	7	-1.14888	1.14888	Q18650	C46A5.6	Uncharacterized protein	Q18650_CAEEL	2	-71.4946	0.285054
N_05 / N_01	O44748;Q18507;Q9XWV9	O44748;Q18507;Q9XWV9	-0.705645	0.705645	0.0025773	5	-0.674247	0.674247	O44748;Q18507;Q9XWV9	enu-3.3;enu-3.2;enu-3.5	ENhancer of Uncoordination	O44748_CAEEL;Q18507_CAEEL;Q9XWV9_CAEEL	2	-38.6832	0.613168
N_05 / N_01	Q02331	Q02331	1.57133	1.57133	0.00258508	54	0.381973	0.381973	Q02331	ZK370.4	Uncharacterized NTE family protein ZK370.4	YOL4_CAEEL	24	197.179	2.97179
N_05 / N_01	Q0G831;Q19425	Q0G831;Q19425	1.06756	1.06756	0.00260608	6	1.44457	1.44457	Q0G831;Q19425	CELE_F13H10.3;F13H10.3	Uncharacterized protein;Sodium-coupled neutral amino acid transporter 9 homolog	Q0G831_CAEEL;S38A9_CAEEL	2	109.588	2.09588
N_05 / N_01	Q9U2J0	Q9U2J0	2.29385	2.29385	0.00262111	16	0.997749	0.997749	Q9U2J0	CELE_Y40B1B.8	Uncharacterized protein	Q9U2J0_CAEEL	5	390.363	4.90363
N_05 / N_01	H2KYT6	H2KYT6	0.617852	0.617852	0.00266114	59	0.501177	0.501177	H2KYT6	C17C3.1	Uncharacterized protein	H2KYT6_CAEEL	15	53.4588	1.53459
N_05 / N_01	Q9XUY5	Q9XUY5	1.16034	1.16034	0.00266839	76	0.328177	0.328177	Q9XUY5	nkb-3	Probable sodium/potassium-transporting ATPase subunit beta-3	AT1B3_CAEEL	16	123.51	2.2351
N_05 / N_01	Q23447;U4PMA2	Q23447;U4PMA2	-1.04721	1.04721	0.00269684	5	-1.10884	1.10884	Q23447;U4PMA2	CELE_ZK180.6	Uncharacterized protein	Q23447_CAEEL;U4PMA2_CAEEL	2	-51.6098	0.483902
N_05 / N_01	Q23605	Q23605	1.54468	1.54468	0.00272815	7	2.81821	2.81821	Q23605	CELE_ZK813.2	Uncharacterized protein	Q23605_CAEEL	2	191.739	2.91739
N_05 / N_01	Q19972	Q19972	-0.972011	0.972011	0.00275929	5	-1.13219	1.13219	Q19972	cec-4	Chromo domain-containing protein cec-4	CEC4_CAEEL	3	-49.0205	0.509795
N_05 / N_01	G5EGL2	G5EGL2	2.06605	2.06605	0.00279951	70	-0.281455	0.281455	G5EGL2	CELE_T28D6.6	Uncharacterized protein	G5EGL2_CAEEL	18	318.738	4.18738
N_05 / N_01	Q19537	Q19537	0.828639	0.828639	0.00280199	141	-0.220763	0.220763	Q19537	rpa-1	Probable replication factor A 73 kDa subunit	RFA1_CAEEL	31	77.6009	1.77601
N_05 / N_01	Q21155	Q21155	-1.86638	1.86638	0.00288771	5	-1.84557	1.84557	Q21155	rnp-5	RNP (RRM RNA binding domain) containing	Q21155_CAEEL	3	-72.574	0.27426
N_05 / N_01	P34580	P34580	-0.757649	0.757649	0.00291447	8	-0.900511	0.900511	P34580	T26G10.1	Putative ATP-dependent RNA helicase T26G10.1	DDX47_CAEEL	5	-40.8541	0.591459
N_05 / N_01	Q95ZQ5	Q95ZQ5	-0.710033	0.710033	0.00295543	32	-0.587154	0.587154	Q95ZQ5	CELE_R186.7	Uncharacterized protein	Q95ZQ5_CAEEL	11	-38.8694	0.611306
N_05 / N_01	Q19687	Q19687	-0.748657	0.748657	0.00295572	13	-0.559458	0.559458	Q19687	CELE_F21D5.3	Uncharacterized protein	Q19687_CAEEL	8	-40.4843	0.595157
N_05 / N_01	O01829;Q21289	O01829;Q21289	-2.23127	2.23127	0.00295929	3	-2.22512	2.22512	O01829;Q21289	ssp-19;ssp-10	Sperm-specific class P protein 19;Sperm-specific class P protein 10	SSP19_CAEEL;SSP10_CAEEL	1	-78.7029	0.212971
N_05 / N_01	Q9N3X4	Q9N3X4	1.88435	1.88435	0.00297705	6	1.89974	1.89974	Q9N3X4	Y43B11AR.1	Uncharacterized protein	Q9N3X4_CAEEL	1	269.186	3.69186
N_05 / N_01	O01761	O01761	-1.01619	1.01619	0.00298308	688	-0.097933	0.097933	O01761	unc-89	Muscle M-line assembly protein unc-89	UNC89_CAEEL	253	-50.5579	0.494421
N_05 / N_01	G5EBI4	G5EBI4	1.26852	1.26852	0.00300069	9	0.971434	0.971434	G5EBI4	ceeh-1	Epoxide hydrolase 1	CEEH1_CAEEL	6	140.914	2.40914
N_05 / N_01	Q7YX96	Q7YX96	-0.716514	0.716514	0.00302197	15	-1.03324	1.03324	Q7YX96	C08F8.9	Uncharacterized protein	Q7YX96_CAEEL	3	-39.1434	0.608566
N_05 / N_01	O44151	O44151	-0.589031	0.589031	0.00316419	6	-0.597648	0.597648	O44151	C49A9.5	Uncharacterized protein	O44151_CAEEL	3	-33.5211	0.664789
N_05 / N_01	Q18472	Q18472	-2.33305	2.33305	0.00318388	3	-2.33317	2.33317	Q18472	C35A5.3	Uncharacterized protein	Q18472_CAEEL	1	-80.1536	0.198464
N_05 / N_01	Q965I8	Q965I8	1.27039	1.27039	0.00324098	2	0.817825	0.817825	Q965I8	CELE_T25D3.3	Uncharacterized protein	Q965I8_CAEEL	5	141.226	2.41226
N_05 / N_01	Q21771	Q21771	0.83035	0.83035	0.00331095	9	0.803156	0.803156	Q21771	cpg-3	Chondroitin proteoglycan 3	CPG3_CAEEL	1	77.8117	1.77812
N_05 / N_01	Q966J6	Q966J6	0.758614	0.758614	0.00342818	16	0.409341	0.409341	Q966J6	CELE_F41B4.1	Uncharacterized protein	Q966J6_CAEEL	6	69.1865	1.69187
N_05 / N_01	Q95QQ6;V6CKK1	Q95QQ6;V6CKK1	-1.5153	1.5153	0.00344606	5	-1.21793	1.21793	Q95QQ6;V6CKK1	C55C3.6	Uncharacterized protein	Q95QQ6_CAEEL;V6CKK1_CAEEL	2	-65.0177	0.349823
N_05 / N_01	Q20202	Q20202	1.17941	1.17941	0.00346744	3	2.10543	2.10543	Q20202	CELE_F40E10.5	Uncharacterized protein	Q20202_CAEEL	2	126.485	2.26485
N_05 / N_01	O62024	O62024	2.23489	2.23489	0.00349877	7	1.99075	1.99075	O62024	clec-222	C-type LECtin	O62024_CAEEL	3	370.727	4.70727
N_05 / N_01	Q20877	Q20877	-3.69754	3.69754	0.00350542	6	-3.41097	3.41097	Q20877	CELE_F56D3.1	Uncharacterized protein	Q20877_CAEEL	4	-92.2922	0.0770779
N_05 / N_01	Q9N4E8	Q9N4E8	-0.618829	0.618829	0.00355539	15	-0.59212	0.59212	Q9N4E8	CELE_Y71H2B.2	Uncharacterized protein	Q9N4E8_CAEEL	6	-34.8801	0.651199
N_05 / N_01	G5EE74	G5EE74	-0.596005	0.596005	0.00358796	68	-0.280918	0.280918	G5EE74	nud-1	Aspergillus NUclear Division related	G5EE74_CAEEL	18	-33.8417	0.661583
N_05 / N_01	Q19278	Q19278	2.20647	2.20647	0.00359464	146	0.173378	0.173378	Q19278	CELE_F09F7.4	3-hydroxyisobutyryl-CoA hydrolase, mitochondrial	Q19278_CAEEL	23	361.545	4.61545
N_05 / N_01	Q8WQD7	Q8WQD7	-0.611015	0.611015	0.00359945	11	-0.939272	0.939272	Q8WQD7	CELE_R04F11.5	Uncharacterized protein	Q8WQD7_CAEEL	4	-34.5264	0.654736
N_05 / N_01	Q9XU67	Q9XU67	1.42524	1.42524	0.00359945	59	-0.548038	0.548038	Q9XU67	rbd-1	RBD (RNA binding domain) protein	Q9XU67_CAEEL	24	168.559	2.68559
N_05 / N_01	Q18948	Q18948	2.48998	2.48998	0.00361314	6	1.95138	1.95138	Q18948	CELE_D1054.1	Uncharacterized protein	Q18948_CAEEL	3	461.769	5.61769
N_05 / N_01	P91457	P91457	1.98657	1.98657	0.00374635	102	-0.268514	0.268514	P91457	npp-7	Nuclear Pore complex Protein	P91457_CAEEL	35	296.295	3.96295
N_05 / N_01	P91280	P91280	-0.673097	0.673097	0.00375898	14	-0.600198	0.600198	P91280	CELE_F27C1.6	Uncharacterized protein	P91280_CAEEL	8	-37.2841	0.627159
N_05 / N_01	Q9U228	Q9U228	0.801416	0.801416	0.00376285	18	0.862704	0.862704	Q9U228	mif-1	MIF (Macrophage migration Inhibitory Factor) related	Q9U228_CAEEL	4	74.2811	1.74281
N_05 / N_01	Q9U1P7	Q9U1P7	-0.80429	0.80429	0.00380348	16	-0.559557	0.559557	Q9U1P7	CELE_Y95D11A.1	Uncharacterized protein	Q9U1P7_CAEEL	5	-42.7356	0.572644
N_05 / N_01	Q19293	Q19293	-0.888858	0.888858	0.00384523	15	-0.552117	0.552117	Q19293	CELE_F10C5.2	Uncharacterized protein	Q19293_CAEEL	5	-45.9958	0.540042
N_05 / N_01	G5ECR5;P34461	G5ECR5;P34461	1.28873	1.28873	0.00386951	5	1.31106	1.31106	G5ECR5;P34461	sod-4	Superoxide dismutase [Cu-Zn];Extracellular superoxide dismutase [Cu-Zn]	G5ECR5_CAEEL;SODE_CAEEL	2	144.313	2.44313
N_05 / N_01	P91989	P91989	-0.926291	0.926291	0.0040959	11	-1.14567	1.14567	P91989	CELE_F25H9.7	Uncharacterized protein	P91989_CAEEL	4	-47.379	0.52621
N_05 / N_01	P10771	P10771	-0.913308	0.913308	0.00413188	20	-0.679707	0.679707	P10771	his-24	Histone H1.1	H11_CAEEL	5	-46.9034	0.530966
N_05 / N_01	Q9UAZ2	Q9UAZ2	0.999468	0.999468	0.00423742	6	1.17938	1.17938	Q9UAZ2	CELE_Y49G5A.1	Uncharacterized protein	Q9UAZ2_CAEEL	4	99.9263	1.99926
N_05 / N_01	Q4PIU9;Q53U87	Q4PIU9;Q53U87	2.52102	2.52102	0.00424753	131	0.206093	0.206093	Q4PIU9;Q53U87	sax-7	Sensory AXon guidance;SAX-7 LONGFORM	Q4PIU9_CAEEL;Q53U87_CAEEL	41	473.989	5.73989
N_05 / N_01	Q9XXG5	Q9XXG5	2.17786	2.17786	0.00425084	6	1.67564	1.67564	Q9XXG5	tor-2	TORsin related	Q9XXG5_CAEEL	2	352.481	4.52481
N_05 / N_01	Q17802	Q17802	0.990147	0.990147	0.00435113	13	1.55244	1.55244	Q17802	cpg-1	Chondroitin proteoglycan 1	CPG1_CAEEL	3	98.6387	1.98639
N_05 / N_01	O02324	O02324	1.29414	1.29414	0.00437456	8	1.43452	1.43452	O02324	lbp-8	Lipid Binding Protein	O02324_CAEEL	5	145.23	2.4523
N_05 / N_01	Q9GUF1	Q9GUF1	1.26275	1.26275	0.00440202	5	1.23061	1.23061	Q9GUF1	acp-7	ACid Phosphatase family	Q9GUF1_CAEEL	2	139.953	2.39953
N_05 / N_01	B1GRK5	B1GRK5	-1.0756	1.0756	0.00442461	27	1.18152	1.18152	B1GRK5	CELE_F41E6.5	Uncharacterized protein	B1GRK5_CAEEL	14	-52.5525	0.474475
N_05 / N_01	Q20123	Q20123	0.586692	0.586692	0.00443614	9	0.752941	0.752941	Q20123	epg-4	Ectopic P granules protein 4	EI24_CAEEL	3	50.18	1.5018
N_05 / N_01	M1ZJ62	M1ZJ62	2.23223	2.23223	0.00448077	16	1.92904	1.92904	M1ZJ62	pud-4	Protein Up-regulated in Daf-2(Gf)	M1ZJ62_CAEEL	8	369.861	4.69861
N_05 / N_01	Q95XV8;U4PAX5;U4PBB7;U4PE60;U4PLR3;U4PR20	Q95XV8;U4PAX5;U4PBB7;U4PE60;U4PLR3;U4PR20	-0.951927	0.951927	0.00452954	4	-0.907027	0.907027	Q95XV8;U4PAX5;U4PBB7;U4PE60;U4PLR3;U4PR20	kvs-5	Uncharacterized protein	Q95XV8_CAEEL;U4PAX5_CAEEL;U4PBB7_CAEEL;U4PE60_CAEEL;U4PLR3_CAEEL;U4PR20_CAEEL	2	-48.3058	0.516942
N_05 / N_01	Q22751	Q22751	-0.637264	0.637264	0.00454091	15	-0.523386	0.523386	Q22751	dnj-23	DNaJ domain (Prokaryotic heat shock protein)	Q22751_CAEEL	6	-35.7069	0.642931
N_05 / N_01	O16515	O16515	-0.917245	0.917245	0.00460498	17	-1.18918	1.18918	O16515	CELE_T05H4.10	Uncharacterized protein	O16515_CAEEL	7	-47.0481	0.529519
N_05 / N_01	Q22263	Q22263	-0.69148	0.69148	0.00460723	10	-0.622972	0.622972	Q22263	CELE_T06E4.9	Uncharacterized protein	Q22263_CAEEL	3	-38.0782	0.619218
N_05 / N_01	Q23188	Q23188	-2.24741	2.24741	0.00462055	6	-2.40363	2.40363	Q23188	ret-1	Reticulon-like protein	Q23188_CAEEL	2	-78.9398	0.210602
N_05 / N_01	O18218;O62486	O18218;O62486	-0.670877	0.670877	0.00463547	27	-0.73648	0.73648	O18218;O62486	nos-3	NanOS related	O18218_CAEEL;O62486_CAEEL	9	-37.1875	0.628125
N_05 / N_01	O18156	O18156	0.949344	0.949344	0.00467247	5	0.590543	0.590543	O18156	CELE_T28D6.3	Uncharacterized protein	O18156_CAEEL	2	93.0994	1.93099
N_05 / N_01	Q9N3J4	Q9N3J4	-0.867268	0.867268	0.00476417	3	-0.871843	0.871843	Q9N3J4	CELE_Y51H7C.7	Uncharacterized protein	Q9N3J4_CAEEL	1	-45.1816	0.548184
N_05 / N_01	Q9N3I1	Q9N3I1	-0.972761	0.972761	0.00478092	6	-0.608352	0.608352	Q9N3I1	CELE_Y51H7C.13	Uncharacterized protein	Q9N3I1_CAEEL	3	-49.047	0.50953
N_05 / N_01	P06582	P06582	1.40957	1.40957	0.00499411	12	1.85279	1.85279	P06582	hsp-16.2	Heat shock protein Hsp-16.2	HSP12_CAEEL	8	165.658	2.65658
N_05 / N_01	Q19948	Q19948	0.942816	0.942816	0.00502065	7	0.950486	0.950486	Q19948	F32A5.4	Uncharacterized protein F32A5.4	YPP4_CAEEL	2	92.2277	1.92228
N_05 / N_01	O44466	O44466	-4.30442	4.30442	0.00505032	4	-2.42991	2.42991	O44466	test-1	Vertebrate proteoglycan TESTican homolog	O44466_CAEEL	4	-94.9389	0.0506106
N_05 / N_01	Q17962	Q17962	0.619612	0.619612	0.00510344	9	0.612512	0.612512	Q17962	C14B1.3	Uncharacterized protein	Q17962_CAEEL	4	53.6462	1.53646
N_05 / N_01	G5EEI5	G5EEI5	-0.972076	0.972076	0.00517333	6	-0.99526	0.99526	G5EEI5	unc-52	Uncharacterized protein	G5EEI5_CAEEL	1	-49.0228	0.509772
N_05 / N_01	Q9XXQ6	Q9XXQ6	0.984504	0.984504	0.0052031	16	0.829024	0.829024	Q9XXQ6	ttr-25	TransThyretin-Related family domain	Q9XXQ6_CAEEL	4	97.8633	1.97863
N_05 / N_01	Q23308	Q23308	1.06407	1.06407	0.00534254	6	1.09797	1.09797	Q23308	CELE_ZC412.4	Uncharacterized protein	Q23308_CAEEL	2	109.083	2.09083
N_05 / N_01	Q9TYP9	Q9TYP9	0.595935	0.595935	0.0055231	82	0.35272	0.35272	Q9TYP9	mca-2	Calcium-transporting ATPase	Q9TYP9_CAEEL	26	51.1452	1.51145
N_05 / N_01	Q5ZR75	Q5ZR75	-0.782369	0.782369	0.00560277	8	-0.599976	0.599976	Q5ZR75	CELE_T15B7.1	Uncharacterized protein	Q5ZR75_CAEEL	4	-41.8589	0.581411
N_05 / N_01	P15796	P15796	-1.27466	1.27466	0.00564818	14	-0.971795	0.971795	P15796	hil-2	Histone H1.2	H12_CAEEL	4	-58.6677	0.413323
N_05 / N_01	G5ED43	G5ED43	1.25103	1.25103	0.00565016	16	0.535856	0.535856	G5ED43	fmo-5	Dimethylaniline monooxygenase [N-oxide-forming]	G5ED43_CAEEL	6	138.012	2.38012
N_05 / N_01	Q9N4E4	Q9N4E4	-0.734979	0.734979	0.00582047	6	-0.743503	0.743503	Q9N4E4	CELE_Y73B6A.3	Uncharacterized protein	Q9N4E4_CAEEL	1	-39.9173	0.600827
N_05 / N_01	Q93595	Q93595	-0.619161	0.619161	0.00593827	21	-0.62575	0.62575	Q93595	CELE_F26A3.1	Uncharacterized protein	Q93595_CAEEL	9	-34.8951	0.651049
N_05 / N_01	Q09527	Q09527	-0.603687	0.603687	0.0059765	9	-0.795331	0.795331	Q09527	E02H1.6	Adenylate kinase isoenzyme 6 homolog	KAD6_CAEEL	3	-34.193	0.65807
N_05 / N_01	Q17602	Q17602	1.18723	1.18723	0.00602856	79	-0.322573	0.322573	Q17602	npp-14	Nuclear Pore complex Protein	Q17602_CAEEL	35	127.716	2.27716
N_05 / N_01	O17890	O17890	1.07997	1.07997	0.00603665	6	1.26459	1.26459	O17890	CELE_F55B11.4	Uncharacterized protein	O17890_CAEEL	1	111.4	2.114
N_05 / N_01	A5HWA4;Q9XW51	A5HWA4;Q9XW51	-0.584515	0.584515	0.00617651	14	-0.642827	0.642827	A5HWA4;Q9XW51	CELE_Y53C10A.6	Uncharacterized protein	A5HWA4_CAEEL;Q9XW51_CAEEL	8	-33.3126	0.666874
N_05 / N_01	Q9U332	Q9U332	-0.67934	0.67934	0.00624443	12	-0.594355	0.594355	Q9U332	rpl-31	60S ribosomal protein L31	RL31_CAEEL	2	-37.5549	0.624451
N_05 / N_01	A5HU91	A5HU91	1.00908	1.00908	0.0062651	13	0.838977	0.838977	A5HU91	CELE_ZK813.7	Uncharacterized protein	A5HU91_CAEEL	5	101.262	2.01262
N_05 / N_01	Q20615	Q20615	2.32395	2.32395	0.00630673	11	2.80259	2.80259	Q20615	dod-23	Downstream Of DAF-16 (Regulated by DAF-16)	Q20615_CAEEL	5	400.702	5.00702
N_05 / N_01	A0A0K3AVV4;A0A0K3AY44;O44557	A0A0K3AVV4;A0A0K3AY44;O44557	0.87841	0.87841	0.00634809	7	0.912841	0.912841	A0A0K3AVV4;A0A0K3AY44;O44557	CELE_T08B1.1	Uncharacterized protein	A0A0K3AVV4_CAEEL;A0A0K3AY44_CAEEL;O44557_CAEEL	3	83.8348	1.83835
N_05 / N_01	O01883	O01883	0.70109	0.70109	0.00636436	12	1.00352	1.00352	O01883	ucp-4	UnCoupling Protein (Mitochondrial substrate carrier)	O01883_CAEEL	6	62.5733	1.62573
N_05 / N_01	Q8IG68	Q8IG68	-0.938035	0.938035	0.00636958	8	-0.714652	0.714652	Q8IG68	lpd-2	LiPid Depleted	Q8IG68_CAEEL	3	-47.8057	0.521943
N_05 / N_01	O45006;Q22524;Q9XW39	O45006;Q22524;Q9XW39	-2.55302	2.55302	0.00640998	5	-2.89871	2.89871	O45006;Q22524;Q9XW39	CELE_W03D8.9;CELE_T16A9.5;CELE_Y69E1A.1	Uncharacterized protein	O45006_CAEEL;Q22524_CAEEL;Q9XW39_CAEEL	2	-82.9602	0.170398
N_05 / N_01	Q4R165	Q4R165	-1.35365	1.35365	0.00642354	5	-1.70222	1.70222	Q4R165	CELE_Y54G2A.45	Uncharacterized protein	Q4R165_CAEEL	4	-60.8699	0.391301
N_05 / N_01	Q95Y11	Q95Y11	-1.0339	1.0339	0.00649911	9	-0.847096	0.847096	Q95Y11	CELE_Y41D4B.11	Uncharacterized protein	Q95Y11_CAEEL	5	-51.1614	0.488386
N_05 / N_01	Q22715	Q22715	0.926111	0.926111	0.00650861	12	0.594482	0.594482	Q22715	CELE_T24B8.4	Uncharacterized protein	Q22715_CAEEL	5	90.0147	1.90015
N_05 / N_01	Q9N5L3	Q9N5L3	2.84695	2.84695	0.0065727	3	2.86393	2.86393	Q9N5L3	ipla-5	Intracelllar PhosphoLipase A family	Q9N5L3_CAEEL	1	619.477	7.19477
N_05 / N_01	Q21295	Q21295	-1.37083	1.37083	0.00671837	58	-0.346872	0.346872	Q21295	npp-1	Nuclear Pore complex Protein	Q21295_CAEEL	21	-61.3332	0.386668
N_05 / N_01	Q19431	Q19431	-0.741159	0.741159	0.00678553	20	-0.473062	0.473062	Q19431	CELE_F13H8.3	Uncharacterized protein	Q19431_CAEEL	9	-40.1741	0.598259
N_05 / N_01	Q9XWT5	Q9XWT5	1.10226	1.10226	0.00688714	12	1.18495	1.18495	Q9XWT5	CELE_Y62H9A.3	Uncharacterized protein	Q9XWT5_CAEEL	5	114.691	2.14691
N_05 / N_01	Q10956	Q10956	1.1531	1.1531	0.00690686	10	1.1574	1.1574	Q10956	hpo-28	Major sperm protein	Q10956_CAEEL	4	122.391	2.22391
N_05 / N_01	Q23683	Q23683	1.64936	1.64936	0.00693746	16	1.96099	1.96099	Q23683	CELE_ZK970.7	Uncharacterized protein	Q23683_CAEEL	9	213.694	3.13694
N_05 / N_01	Q8STE5;V5Z1T2	Q8STE5;V5Z1T2	-0.583774	0.583774	0.00694425	6	-1.13775	1.13775	Q8STE5;V5Z1T2	ced-12	Cell death abnormality protein 12;Uncharacterized protein	CED12_CAEEL;V5Z1T2_CAEEL	3	-33.2784	0.667216
N_05 / N_01	Q21304	Q21304	0.776623	0.776623	0.00701454	4	0.784547	0.784547	Q21304	CELE_K07G5.5	Uncharacterized protein	Q21304_CAEEL	2	71.3116	1.71312
N_05 / N_01	A4V4W2	A4V4W2	0.834982	0.834982	0.00704585	5	1.08741	1.08741	A4V4W2	oac-10	O-ACyltransferase homolog	A4V4W2_CAEEL	2	78.3835	1.78384
N_05 / N_01	Q19158	Q19158	1.19732	1.19732	0.00726815	3	1.21845	1.21845	Q19158	CELE_F07C6.3	Uncharacterized protein	Q19158_CAEEL	1	129.313	2.29313
N_05 / N_01	G5EDV7	G5EDV7	1.16751	1.16751	0.0074887	27	0.869286	0.869286	G5EDV7	CELE_Y53H1B.2	Uncharacterized protein	G5EDV7_CAEEL	9	124.624	2.24624
N_05 / N_01	Q94162	Q94162	3.53934	3.53934	0.00749949	3	3.58262	3.58262	Q94162	C10G8.4	Uncharacterized protein	Q94162_CAEEL	1	1062.65	11.6265
N_05 / N_01	Q20790	Q20790	1.02498	1.02498	0.00756813	3	1.52116	1.52116	Q20790	CELE_F54F7.3	Uncharacterized protein	Q20790_CAEEL	4	103.493	2.03493
N_05 / N_01	Q9NAB1	Q9NAB1	3.37257	3.37257	0.00768834	3	2.49564	2.49564	Q9NAB1	gst-29	Glutathione S-Transferase	Q9NAB1_CAEEL	3	935.725	10.3573
N_05 / N_01	Q18828	Q18828	-3.90957	3.90957	0.00783232	9	-3.21992	3.21992	Q18828	C54D10.5	Uncharacterized protein	Q18828_CAEEL	2	-93.3457	0.066543
N_05 / N_01	Q65XX4	Q65XX4	-0.893441	0.893441	0.00792038	69	-0.414481	0.414481	Q65XX4	CELE_Y47G6A.15	Uncharacterized protein	Q65XX4_CAEEL	15	-46.1671	0.538329
N_05 / N_01	Q5DX48	Q5DX48	-1.47529	1.47529	0.00794414	18	-0.617048	0.617048	Q5DX48	sax-2	Sensory AXon guidance	Q5DX48_CAEEL	7	-64.0339	0.359661
N_05 / N_01	Q9XW15	Q9XW15	0.923665	0.923665	0.00805388	12	0.689768	0.689768	Q9XW15	Y18D10A.3	NAD(P)H-hydrate epimerase	NNRE_CAEEL	4	89.6927	1.89693
N_05 / N_01	Q21574	Q21574	1.11023	1.11023	0.00807238	5	1.09374	1.09374	Q21574	CELE_M28.8	Uncharacterized protein	Q21574_CAEEL	3	115.88	2.1588
N_05 / N_01	O17562	O17562	1.31199	1.31199	0.00809921	8	1.34685	1.34685	O17562	clec-223	C-type LECtin	O17562_CAEEL	5	148.284	2.48284
N_05 / N_01	Q23405	Q23405	2.251	2.251	0.00813793	3	2.24696	2.24696	Q23405	him-14	MutS protein homolog him-14	HIM14_CAEEL	1	376.012	4.76012
N_05 / N_01	C6KRP5	C6KRP5	1.71412	1.71412	0.00814846	12	1.26252	1.26252	C6KRP5	sqrd-1	Sulfide Quinone oxidoReDuctase	C6KRP5_CAEEL	14	228.097	3.28097
N_05 / N_01	Q21473	Q21473	-0.612444	0.612444	0.00819699	12	-0.688961	0.688961	Q21473	aqp-7	AQuaPorin or aquaglyceroporin related	Q21473_CAEEL	3	-34.5912	0.654088
N_05 / N_01	G5EFJ3	G5EFJ3	1.27984	1.27984	0.00820763	11	1.66957	1.66957	G5EFJ3	C08E8.4	Uncharacterized protein	G5EFJ3_CAEEL	11	142.811	2.42811
N_05 / N_01	P62784	P62784	-0.864567	0.864567	0.00820816	53	-0.475332	0.475332	P62784	his-1	Histone H4	H4_CAEEL	11	-45.0789	0.549211
N_05 / N_01	G5EGC1	G5EGC1	-0.67792	0.67792	0.00830657	3	-0.683341	0.683341	G5EGC1	CELE_DY3.8	Uncharacterized protein	G5EGC1_CAEEL	1	-37.4934	0.625066
N_05 / N_01	O45003	O45003	-1.25882	1.25882	0.00831418	5	-1.20684	1.20684	O45003	CELE_W03D8.8	Uncharacterized protein	O45003_CAEEL	2	-58.2115	0.417885
N_05 / N_01	A0A0K3AQW8;A0A0K3AQX3;A0A0K3ARG1;A0A0K3ARG6;A0A0K3ATV0;A0A0K3ATV3;A0A0K3ATV6;A0A0K3AUG2;A0A0K3AWS4;A0A0K3AWS8;Q09228	A0A0K3AQW8;A0A0K3AQX3;A0A0K3ARG1;A0A0K3ARG6;A0A0K3ATV0;A0A0K3ATV3;A0A0K3ATV6;A0A0K3AUG2;A0A0K3AWS4;A0A0K3AWS8;Q09228	2.09107	2.09107	0.00832881	5	-0.539731	0.539731	A0A0K3AQW8;A0A0K3AQX3;A0A0K3ARG1;A0A0K3ARG6;A0A0K3ATV0;A0A0K3ATV3;A0A0K3ATV6;A0A0K3AUG2;A0A0K3AWS4;A0A0K3AWS8;Q09228	egl-27	Uncharacterized protein;Uncharacterized protein;Uncharacterized protein;Uncharacterized protein;Uncharacterized protein;Uncharacterized protein;Uncharacterized protein;Uncharacterized protein;Uncharacterized protein;Uncharacterized protein;Egg-laying defective protein 27	A0A0K3AQW8_CAEEL;A0A0K3AQX3_CAEEL;A0A0K3ARG1_CAEEL;A0A0K3ARG6_CAEEL;A0A0K3ATV0_CAEEL;A0A0K3ATV3_CAEEL;A0A0K3ATV6_CAEEL;A0A0K3AUG2_CAEEL;A0A0K3AWS4_CAEEL;A0A0K3AWS8_CAEEL;EGL27_CAEEL	3	326.065	4.26065
N_05 / N_01	Q9XVV9	Q9XVV9	-0.813492	0.813492	0.00841154	5	-0.948558	0.948558	Q9XVV9	CELE_R03G8.6	Uncharacterized protein	Q9XVV9_CAEEL	3	-43.0997	0.569003
N_05 / N_01	Q6A586	Q6A586	0.721903	0.721903	0.00850778	14	0.488547	0.488547	Q6A586	CELE_D1069.3	Uncharacterized protein	Q6A586_CAEEL	7	64.9356	1.64936
N_05 / N_01	Q18347	Q18347	-0.70308	0.70308	0.00851352	12	-0.559705	0.559705	Q18347	C31H2.4	Putative protein C31H2.4	YBWL_CAEEL	6	-38.5741	0.614259
N_05 / N_01	L8E833	L8E833	1.5559	1.5559	0.00856795	7	1.74514	1.74514	L8E833	CELE_W05H9.1	Uncharacterized protein	L8E833_CAEEL	2	194.018	2.94018
N_05 / N_01	O16319	O16319	0.671648	0.671648	0.0085984	21	0.959213	0.959213	O16319	C10B5.3	Uncharacterized protein	O16319_CAEEL	6	59.2892	1.59289
N_05 / N_01	G5EEK0	G5EEK0	0.695091	0.695091	0.0086267	3	0.692417	0.692417	G5EEK0	aqp-4	AQuaPorin or aquaglyceroporin related	G5EEK0_CAEEL	1	61.8987	1.61899
N_05 / N_01	Q18406	Q18406	-0.708753	0.708753	0.00864887	25	-0.376623	0.376623	Q18406	sec-10	Exocyst complex component 5	EXOC5_CAEEL	11	-38.8151	0.611849
N_05 / N_01	G4SKK4;P91348	G4SKK4;P91348	0.592561	0.592561	0.00866177	4	0.607672	0.607672	G4SKK4;P91348	CELE_F55F8.9	Uncharacterized protein	G4SKK4_CAEEL;P91348_CAEEL	2	50.7921	1.50792
N_05 / N_01	P34334	P34334	-0.63177	0.63177	0.00867763	56	-0.282429	0.282429	P34334	rpl-21	60S ribosomal protein L21	RL21_CAEEL	11	-35.4616	0.645384
N_05 / N_01	O16265	O16265	0.989808	0.989808	0.00879687	16	0.713253	0.713253	O16265	CELE_F40A3.2	Uncharacterized protein	O16265_CAEEL	4	98.5921	1.98592
N_05 / N_01	P34378	P34378	-0.710251	0.710251	0.00901023	15	-1.05001	1.05001	P34378	mrpl-18	39S ribosomal protein L18, mitochondrial	RM18_CAEEL	6	-38.8786	0.611214
N_05 / N_01	Q8WTM5	Q8WTM5	-0.5989	0.5989	0.00903829	3	-0.595466	0.595466	Q8WTM5	Y37E11AM.3	Uncharacterized protein	Q8WTM5_CAEEL	1	-33.9743	0.660257
N_05 / N_01	A0A0K3ARB4;A0A0K3ARW1;A0A0K3AU63;A0A0K3AUW7;A0A0K3AX73;A0A0K3AX79;C7IVS5;C7IVS6	A0A0K3ARB4;A0A0K3ARW1;A0A0K3AU63;A0A0K3AUW7;A0A0K3AX73;A0A0K3AX79;C7IVS5;C7IVS6	-0.790714	0.790714	0.00920883	17	-0.844675	0.844675	A0A0K3ARB4;A0A0K3ARW1;A0A0K3AU63;A0A0K3AUW7;A0A0K3AX73;A0A0K3AX79;C7IVS5;C7IVS6	pqn-80	Prion-like-(Q/N-rich)-domain-bearing protein	A0A0K3ARB4_CAEEL;A0A0K3ARW1_CAEEL;A0A0K3AU63_CAEEL;A0A0K3AUW7_CAEEL;A0A0K3AX73_CAEEL;A0A0K3AX79_CAEEL;C7IVS5_CAEEL;C7IVS6_CAEEL	9	-42.1942	0.578058
N_05 / N_01	G5ECT2	G5ECT2	2.46365	2.46365	0.0092313	4	3.37689	3.37689	G5ECT2	CELE_F15E6.3	RNA binding protein	G5ECT2_CAEEL	2	451.61	5.5161
N_05 / N_01	Q22541	Q22541	2.3865	2.3865	0.00931162	3	1.01765	1.01765	Q22541	cdf-2	Cation Diffusion Facilitator family	Q22541_CAEEL	2	422.889	5.22889
N_05 / N_01	Q45EK7	Q45EK7	-0.685542	0.685542	0.00941374	6	-0.472772	0.472772	Q45EK7	C23G10.7	Probable tRNA (uracil-O(2)-)-methyltransferase	TRM44_CAEEL	2	-37.8228	0.621772
N_05 / N_01	Q20206	Q20206	-0.603292	0.603292	0.00959961	77	-0.297904	0.297904	Q20206	rps-11	Ribosomal Protein, Small subunit	Q20206_CAEEL	15	-34.175	0.65825
N_05 / N_01	O45241	O45241	-0.692045	0.692045	0.00970157	21	-0.406995	0.406995	O45241	C04H5.1	Multifunctional methyltransferase subunit TRM112-like protein	TR112_CAEEL	5	-38.1024	0.618976
N_05 / N_01	P34419	P34419	-0.656099	0.656099	0.00971702	12	-0.565376	0.565376	P34419	F42H10.6	Putative esterase F42H10.6	YLZ6_CAEEL	5	-36.5408	0.634592
N_05 / N_01	Q9U3J2	Q9U3J2	-0.789868	0.789868	0.00975806	15	-0.655723	0.655723	Q9U3J2	tag-280	Uncharacterized protein	Q9U3J2_CAEEL	4	-42.1603	0.578397
N_05 / N_01	Q9N4I4	Q9N4I4	-0.694712	0.694712	0.0098498	68	-0.305514	0.305514	Q9N4I4	rpl-10a	60S ribosomal protein L10a	RL10A_CAEEL	11	-38.2167	0.617833
N_05 / N_01	A5PEY3;Q8WQA3	A5PEY3;Q8WQA3	-1.45926	1.45926	0.0100588	10	-0.853715	0.853715	A5PEY3;Q8WQA3	rpom-1	DNA-directed RNA polymerase	A5PEY3_CAEEL;Q8WQA3_CAEEL	7	-63.6322	0.363678
N_05 / N_01	Q23628	Q23628	-0.601653	0.601653	0.0100713	4	-1.10191	1.10191	Q23628	lon-3	Cuticle collagen lon-3	LON3_CAEEL	1	-34.1001	0.658999
N_05 / N_01	P34499	P34499	1.74617	1.74617	0.0102434	4	1.47291	1.47291	P34499	ttr-3	Transthyretin-like protein 3	TTR3_CAEEL	3	235.467	3.35467
N_05 / N_01	Q22368	Q22368	0.607027	0.607027	0.0102817	23	0.306244	0.306244	Q22368	CELE_T10B10.3	Uncharacterized protein	Q22368_CAEEL	10	52.3117	1.52312
N_05 / N_01	Q95YC7	Q95YC7	-0.628514	0.628514	0.010522	6	-0.636078	0.636078	Q95YC7	C45B2.2	Uncharacterized protein	Q95YC7_CAEEL	2	-35.3158	0.646842
N_05 / N_01	O45943	O45943	1.13254	1.13254	0.0106822	3	1.12532	1.12532	O45943	CELE_Y45F10C.1	Uncharacterized protein	O45943_CAEEL	1	119.245	2.19245
N_05 / N_01	Q9U239	Q9U239	-2.38682	2.38682	0.0107143	7	-1.91906	1.91906	Q9U239	Y56A3A.18	Zinc finger protein 593 homolog	ZN593_CAEEL	2	-80.8797	0.191203
N_05 / N_01	Q1XFY4	Q1XFY4	0.658851	0.658851	0.0107236	9	0.508047	0.508047	Q1XFY4	CELE_T10H9.8	Uncharacterized protein	Q1XFY4_CAEEL	3	57.8825	1.57883
N_05 / N_01	Q19967	Q19967	-1.01568	1.01568	0.0107551	12	-0.883697	0.883697	Q19967	emo-1	Protein transport protein Sec61 subunit gamma	SC61G_CAEEL	3	-50.5406	0.494594
N_05 / N_01	Q967F1	Q967F1	-0.707243	0.707243	0.0107745	9	-0.682521	0.682521	Q967F1	eif-1	Eukaryotic Initiation Factor	Q967F1_CAEEL	3	-38.7511	0.612489
N_05 / N_01	H2KZM0	H2KZM0	1.95142	1.95142	0.0107795	6	1.33875	1.33875	H2KZM0	CELE_ZK1055.6	Uncharacterized protein	H2KZM0_CAEEL	3	286.754	3.86754
N_05 / N_01	P34398	P34398	-0.843484	0.843484	0.0109481	6	-0.943477	0.943477	P34398	F10E9.4	Uncharacterized protein F10E9.4	YLU4_CAEEL	2	-44.2704	0.557296
N_05 / N_01	Q20390	Q20390	1.57553	1.57553	0.0111531	4	1.13328	1.13328	Q20390	ppt-1	Palmitoyl-protein thioesterase 1	PPT1_CAEEL	6	198.046	2.98046
N_05 / N_01	Q9NA83	Q9NA83	-1.43323	1.43323	0.0112397	3	-1.45508	1.45508	Q9NA83	rol-1	ROLler: helically twisted, animals roll when moving	Q9NA83_CAEEL	1	-62.9698	0.370302
N_05 / N_01	P34662	P34662	-0.701452	0.701452	0.0113064	31	-0.348455	0.348455	P34662	rpl-35	60S ribosomal protein L35	RL35_CAEEL	9	-38.5047	0.614953
N_05 / N_01	Q95PW5	Q95PW5	-0.990337	0.990337	0.0113672	6	-0.571734	0.571734	Q95PW5	tag-307	Uncharacterized protein	Q95PW5_CAEEL	3	-49.664	0.50336
N_05 / N_01	Q03560	Q03560	0.623464	0.623464	0.0114842	34	-0.372489	0.372489	Q03560	ctr-9	RNA polymerase-associated protein CTR9	CTR9_CAEEL	21	54.057	1.54057
N_05 / N_01	Q23084	Q23084	-1.37385	1.37385	0.0117749	6	-1.92354	1.92354	Q23084	set-30	SET (Trithorax/polycomb) domain containing	Q23084_CAEEL	5	-61.4139	0.385861
N_05 / N_01	Q09299	Q09299	-0.963761	0.963761	0.0117882	14	-0.378527	0.378527	Q09299	EEED8.10	Putative RNA-binding protein EEED8.10	YQOA_CAEEL	7	-48.7281	0.512719
N_05 / N_01	P91175	P91175	1.42409	1.42409	0.0118312	78	-0.259654	0.259654	P91175	C50F2.3	Uncharacterized protein	P91175_CAEEL	28	168.346	2.68346
N_05 / N_01	O45143	O45143	0.664389	0.664389	0.0119057	9	0.716243	0.716243	O45143	C34H4.2	Uncharacterized protein	O45143_CAEEL	3	58.4896	1.5849
N_05 / N_01	Q93339	Q93339	-0.58102	0.58102	0.0119784	18	-0.40452	0.40452	Q93339	prp-4	Yeast PRP (Splicing factor) related	Q93339_CAEEL	9	-33.1509	0.668491
N_05 / N_01	G5EF63	G5EF63	2.47231	2.47231	0.0119977	15	1.04684	1.04684	G5EF63	snx-14	Sorting NeXin	G5EF63_CAEEL	5	454.931	5.54931
N_05 / N_01	Q23412	Q23412	0.643275	0.643275	0.0120424	6	0.640786	0.640786	Q23412	CELE_ZK1193.4	Uncharacterized protein	Q23412_CAEEL	2	56.1871	1.56187
N_05 / N_01	O76367	O76367	0.61225	0.61225	0.0120471	15	0.582229	0.582229	O76367	CELE_F29C4.2	Uncharacterized protein	O76367_CAEEL	4	52.8641	1.52864
N_05 / N_01	P34685	P34685	0.717259	0.717259	0.012135	59	0.21568	0.21568	P34685	cap-1	F-actin-capping protein subunit alpha	CAPZA_CAEEL	13	64.4055	1.64406
N_05 / N_01	Q19834	Q19834	1.32014	1.32014	0.0121788	2	1.41319	1.41319	Q19834	aat-1	Amino Acid Transporter	Q19834_CAEEL	1	149.691	2.49691
N_05 / N_01	Q17764	Q17764	1.10009	1.10009	0.0122047	14	1.14005	1.14005	Q17764	C06H2.2	Uncharacterized protein	Q17764_CAEEL	5	114.368	2.14368
N_05 / N_01	G4S7A1	G4S7A1	0.895374	0.895374	0.0122296	6	0.919706	0.919706	G4S7A1	CELE_F47G3.4	Uncharacterized protein	G4S7A1_CAEEL	1	86.0093	1.86009
N_05 / N_01	H2L0C9	H2L0C9	-0.730886	0.730886	0.0122849	51	-0.405644	0.405644	H2L0C9	ugt-29	UDP-GlucuronosylTransferase	H2L0C9_CAEEL	17	-39.7466	0.602534
N_05 / N_01	O16277	O16277	-1.01151	1.01151	0.0123576	9	-1.35429	1.35429	O16277	hil-6	Putative histone H1.6	H16_CAEEL	3	-50.3972	0.496028
N_05 / N_01	Q9XUR6	Q9XUR6	1.88877	1.88877	0.0125475	14	1.51781	1.51781	Q9XUR6	CELE_T05E12.3	Uncharacterized protein	Q9XUR6_CAEEL	18	270.318	3.70318
N_05 / N_01	Q18934	Q18934	2.39074	2.39074	0.0125606	5	-0.65898	0.65898	Q18934	CELE_D1046.3	Uncharacterized protein	Q18934_CAEEL	3	424.425	5.24425
N_05 / N_01	V6CLQ8	V6CLQ8	-1.06101	1.06101	0.0126695	3	-1.06979	1.06979	V6CLQ8	pqn-22	Prion-like-(Q/N-rich)-domain-bearing protein	V6CLQ8_CAEEL	1	-52.0703	0.479297
N_05 / N_01	Q22419	Q22419	0.781188	0.781188	0.0127085	37	0.400215	0.400215	Q22419	CELE_T12A2.1	Uncharacterized protein	Q22419_CAEEL	13	71.8546	1.71855
N_05 / N_01	Q93703	Q93703	-2.50595	2.50595	0.0127317	5	-2.75743	2.75743	Q93703	tatn-1	Tyrosine AminoTraNsferase	Q93703_CAEEL	6	-82.3951	0.176049
N_05 / N_01	O18196	O18196	-0.584886	0.584886	0.0128012	10	-0.617075	0.617075	O18196	CELE_Y48E1B.2	Uncharacterized protein	O18196_CAEEL	5	-33.3298	0.666702
N_05 / N_01	Q965S2	Q965S2	0.688237	0.688237	0.012824	5	0.295007	0.295007	Q965S2	abhd-12	ABHydrolase Domain containing homolog	Q965S2_CAEEL	3	61.1313	1.61131
N_05 / N_01	Q09367	Q09367	-0.790596	0.790596	0.012866	3	-0.794332	0.794332	Q09367	nlp-11	Neuropeptide-like peptide 11	NLP11_CAEEL	1	-42.1895	0.578105
N_05 / N_01	Q09373	Q09373	-0.65162	0.65162	0.0129492	10	-0.948042	0.948042	Q09373	fzy-1	WD repeat-containing protein fzy-1	FZY1_CAEEL	7	-36.3435	0.636565
N_05 / N_01	P90902;Q95ZS1	P90902;Q95ZS1	1.17161	1.17161	0.0130803	12	0.689954	0.689954	P90902;Q95ZS1	gfi-2	GEI-4 (Four) Interacting protein	P90902_CAEEL;Q95ZS1_CAEEL	5	125.262	2.25262
N_05 / N_01	Q93795	Q93795	-1.10182	1.10182	0.0131887	29	-0.509841	0.509841	Q93795	hpo-31	Uncharacterized protein	Q93795_CAEEL	12	-53.407	0.46593
N_05 / N_01	Q18935	Q18935	1.40429	1.40429	0.0132777	3	1.44903	1.44903	Q18935	CELE_D1046.4	Uncharacterized protein	Q18935_CAEEL	1	164.688	2.64688
N_05 / N_01	Q966C6	Q966C6	-0.584673	0.584673	0.0133251	92	-0.241257	0.241257	Q966C6	rpl-7A	60S ribosomal protein L7a	RL7A_CAEEL	21	-33.32	0.6668
N_05 / N_01	Q9BIA1	Q9BIA1	1.82288	1.82288	0.0134342	5	2.14678	2.14678	Q9BIA1	C40H1.7	Uncharacterized protein	Q9BIA1_CAEEL	4	253.786	3.53786
N_05 / N_01	Q20911	Q20911	2.57679	2.57679	0.0134468	8	1.62821	1.62821	Q20911	ZC116.3	Probable cubilin	CUBN_CAEEL	4	496.611	5.96611
N_05 / N_01	F5GUG4	F5GUG4	0.709925	0.709925	0.0136789	10	0.657703	0.657703	F5GUG4	CELE_T04C12.11	Uncharacterized protein	F5GUG4_CAEEL	2	63.5719	1.63572
N_05 / N_01	Q8MNT0	Q8MNT0	1.33079	1.33079	0.0137828	44	0.331011	0.331011	Q8MNT0	lim-8	LIM domain family	Q8MNT0_CAEEL	18	151.541	2.51541
N_05 / N_01	H2KZP7;Q23505	H2KZP7;Q23505	0.837064	0.837064	0.0138372	7	0.757467	0.757467	H2KZP7;Q23505	CELE_ZK470.2	Uncharacterized protein	H2KZP7_CAEEL;Q23505_CAEEL	2	78.6411	1.78641
N_05 / N_01	Q9U3J3	Q9U3J3	-0.838468	0.838468	0.0139646	18	-0.685691	0.685691	Q9U3J3	tag-281	Uncharacterized protein	Q9U3J3_CAEEL	4	-44.0763	0.559237
N_05 / N_01	Q22499	Q22499	0.885253	0.885253	0.0140667	15	0.68862	0.68862	Q22499	ttr-54	TransThyretin-Related family domain	Q22499_CAEEL	5	84.7089	1.84709
N_05 / N_01	G5ECQ5	G5ECQ5	-0.788212	0.788212	0.0141403	8	-0.963617	0.963617	G5ECQ5	pes-2.1	Patterned Expression Site	G5ECQ5_CAEEL	3	-42.0939	0.579061
N_05 / N_01	Q9U284	Q9U284	-0.682871	0.682871	0.0143022	13	-0.621991	0.621991	Q9U284	CELE_Y48G10A.2	Uncharacterized protein	Q9U284_CAEEL	7	-37.7075	0.622925
N_05 / N_01	Q17403	Q17403	-0.899351	0.899351	0.0143121	8	-0.75476	0.75476	Q17403	ugt-1	UDP-GlucuronosylTransferase	Q17403_CAEEL	6	-46.3872	0.536128
N_05 / N_01	Q9XTZ5	Q9XTZ5	0.742672	0.742672	0.0143451	7	0.914254	0.914254	Q9XTZ5	maa-1	Membrane Associated Acyl-CoA binding protein	Q9XTZ5_CAEEL	4	67.3272	1.67327
N_05 / N_01	Q3Y412	Q3Y412	2.169	2.169	0.0144065	3	2.2353	2.2353	Q3Y412	sra-36	Serpentine Receptor, class A (Alpha)	Q3Y412_CAEEL	1	349.712	4.49712
N_05 / N_01	Q19936	Q19936	2.36805	2.36805	0.0144872	5	1.63041	1.63041	Q19936	CELE_F31E8.4	Uncharacterized protein	Q19936_CAEEL	2	416.241	5.16241
N_05 / N_01	Q22089	Q22089	1.5069	1.5069	0.0148428	14	0.96606	0.96606	Q22089	CELE_T01H3.3	Uncharacterized protein	Q22089_CAEEL	5	184.198	2.84198
N_05 / N_01	Q9N363	Q9N363	-0.93102	0.93102	0.0149278	51	-0.287372	0.287372	Q9N363	dcap-1	mRNA DeCAPping enzyme	Q9N363_CAEEL	16	-47.5513	0.524487
N_05 / N_01	Q18265	Q18265	-0.727747	0.727747	0.0151563	11	-0.481837	0.481837	Q18265	fust-1	FUS/TLS RNA binding protein homolog	Q18265_CAEEL	4	-39.6154	0.603846
N_05 / N_01	O76430	O76430	-0.740983	0.740983	0.0152517	15	-0.913208	0.913208	O76430	C24B9.3	Uncharacterized protein	O76430_CAEEL	4	-40.1668	0.598332
N_05 / N_01	A0A0K3AVL7;O17395	A0A0K3AVL7;O17395	-0.812546	0.812546	0.0152618	3	-0.83445	0.83445	A0A0K3AVL7;O17395	aat-3	Amino Acid Transporter	A0A0K3AVL7_CAEEL;O17395_CAEEL	1	-43.0624	0.569376
N_05 / N_01	O16481	O16481	0.627365	0.627365	0.015473	3	0.506116	0.506116	O16481	acs-21	Fatty Acid CoA Synthetase family	O16481_CAEEL	4	54.4741	1.54474
N_05 / N_01	Q9XU92	Q9XU92	1.24547	1.24547	0.0158978	4	3.06339	3.06339	Q9XU92	CELE_F57G8.7	Uncharacterized protein	Q9XU92_CAEEL	6	137.095	2.37095
N_05 / N_01	H2KY68;H2KY69	H2KY68;H2KY69	1.95963	1.95963	0.0161347	5	2.4452	2.4452	H2KY68;H2KY69	cyp-34a9	CYtochrome P450 family	H2KY68_CAEEL;H2KY69_CAEEL	9	288.961	3.88961
N_05 / N_01	Q18035	Q18035	-0.716991	0.716991	0.0162881	9	-0.889601	0.889601	Q18035	C16A3.6	Uncharacterized protein	Q18035_CAEEL	3	-39.1635	0.608365
N_05 / N_01	H2L0I3	H2L0I3	0.931485	0.931485	0.0162907	3	0.93708	0.93708	H2L0I3	lfi-1	Lin-5 (Five) Interacting protein	H2L0I3_CAEEL	1	90.7238	1.90724
N_05 / N_01	O76616	O76616	-0.629976	0.629976	0.0165736	44	-0.243565	0.243565	O76616	CELE_Y23H5A.3	Uncharacterized protein	O76616_CAEEL	12	-35.3813	0.646187
N_05 / N_01	Q9TYP8	Q9TYP8	-0.916899	0.916899	0.0166144	6	-0.861066	0.861066	Q9TYP8	CELE_Y14H12B.2	Uncharacterized protein	Q9TYP8_CAEEL	2	-47.0354	0.529646
N_05 / N_01	Q18169	Q18169	-0.710791	0.710791	0.0168144	3	-0.698162	0.698162	Q18169	C25G4.2	Esterase C25G4.2	LOVG_CAEEL	2	-38.9015	0.610985
N_05 / N_01	Q94399	Q94399	-2.91548	2.91548	0.0168332	3	-3.02179	3.02179	Q94399	col-63	COLlagen	Q94399_CAEEL	1	-86.7458	0.132542
N_05 / N_01	Q9BIA3	Q9BIA3	1.32724	1.32724	0.0168817	7	1.19592	1.19592	Q9BIA3	C25H3.11	Uncharacterized protein	Q9BIA3_CAEEL	3	150.923	2.50923
N_05 / N_01	G5ECC7	G5ECC7	-0.850573	0.850573	0.0168957	24	-0.391782	0.391782	G5ECC7	usp-48	Ubiquitin carboxyl-terminal hydrolase	G5ECC7_CAEEL	12	-44.5435	0.554565
N_05 / N_01	Q22056	Q22056	-1.25184	1.25184	0.0172286	3	-1.26988	1.26988	Q22056	CELE_T01C3.2	Transcription and mRNA export factor ENY2	Q22056_CAEEL	1	-58.0088	0.419912
N_05 / N_01	Q9N5U5	Q9N5U5	-0.665269	0.665269	0.0172793	48	-0.324667	0.324667	Q9N5U5	cdc-73	Cell division cycle protein 73	CDC73_CAEEL	15	-36.9429	0.630571
N_05 / N_01	Q20228	Q20228	-0.622891	0.622891	0.0175114	102	-0.241524	0.241524	Q20228	rps-9	40S ribosomal protein S9	RS9_CAEEL	20	-35.0631	0.649369
N_05 / N_01	Q8I4J8	Q8I4J8	3.93195	3.93195	0.0175201	3	3.45902	3.45902	Q8I4J8	CELE_F35B12.9	Uncharacterized protein	Q8I4J8_CAEEL	1	1426.28	15.2628
N_05 / N_01	G4SC46	G4SC46	2.50921	2.50921	0.0175654	2	2.48118	2.48118	G4SC46	mltn-13	MLt-TeN (Mlt-10) related	G4SC46_CAEEL	1	469.31	5.6931
N_05 / N_01	Q9XWC9	Q9XWC9	-1.24745	1.24745	0.0175996	11	-0.52712	0.52712	Q9XWC9	CELE_Y76A2B.5	Uncharacterized protein	Q9XWC9_CAEEL	4	-57.8807	0.421193
N_05 / N_01	H2FLH8;H2FLH9	H2FLH8;H2FLH9	-0.810642	0.810642	0.0176005	3	-0.806292	0.806292	H2FLH8;H2FLH9	CELE_F47B8.5	Uncharacterized protein	H2FLH8_CAEEL;H2FLH9_CAEEL	1	-42.9872	0.570128
N_05 / N_01	Q9XWK2	Q9XWK2	-0.630775	0.630775	0.0176412	34	-0.373902	0.373902	Q9XWK2	CELE_Y54E5A.5	Uncharacterized protein	Q9XWK2_CAEEL	7	-35.417	0.64583
N_05 / N_01	Q9GYU3;Q9TXS4	Q9GYU3;Q9TXS4	0.636192	0.636192	0.0177055	3	0.636266	0.636266	Q9GYU3;Q9TXS4	CELE_F35F10.5;C17B7.12	Uncharacterized protein	Q9GYU3_CAEEL;Q9TXS4_CAEEL	1	55.4221	1.55422
N_05 / N_01	O61790	O61790	-1.11933	1.11933	0.0179009	54	-0.375872	0.375872	O61790	CELE_R12E2.11	Uncharacterized protein	O61790_CAEEL	13	-53.9693	0.460307
N_05 / N_01	Q23058	Q23058	-3.99007	3.99007	0.0180239	2	-5.1489	5.1489	Q23058	ssp-9	Sperm-specific class P protein 9/11	SSP9_CAEEL	1	-93.7068	0.0629316
N_05 / N_01	P90920	P90920	2.30368	2.30368	0.0186494	56	0.3428	0.3428	P90920	egg-6	Leucine-rich repeat-containing protein egg-6	EGG6_CAEEL	19	393.715	4.93715
N_05 / N_01	Q25AR8;Q8I4C9;Q9U277	Q25AR8;Q8I4C9;Q9U277	0.793111	0.793111	0.0186506	34	-0.442373	0.442373	Q25AR8;Q8I4C9;Q9U277	unc-61	Uncharacterized protein	Q25AR8_CAEEL;Q8I4C9_CAEEL;Q9U277_CAEEL	14	73.2807	1.73281
N_05 / N_01	Q9TXM0	Q9TXM0	-0.76991	0.76991	0.0187148	2	-0.45557	0.45557	Q9TXM0	alh-2	ALdehyde deHydrogenase	Q9TXM0_CAEEL	1	-41.3546	0.586454
N_05 / N_01	Q21849	Q21849	0.618577	0.618577	0.0189657	5	0.590968	0.590968	Q21849	CELE_R08E3.2	Uncharacterized protein	Q21849_CAEEL	2	53.536	1.53536
N_05 / N_01	Q21799	Q21799	0.587972	0.587972	0.0189888	6	0.539864	0.539864	Q21799	CELE_R07B7.8	Uncharacterized protein	Q21799_CAEEL	2	50.3132	1.50313
N_05 / N_01	Q9U3A0	Q9U3A0	-1.28164	1.28164	0.0189919	3	-0.737058	0.737058	Q9U3A0	pan-1	P-granule-associated novel protein 1	PAN1_CAEEL	2	-58.8673	0.411327
N_05 / N_01	Q17473	Q17473	0.638082	0.638082	0.019105	22	0.408217	0.408217	Q17473	ttr-18	TransThyretin-Related family domain	Q17473_CAEEL	5	55.6258	1.55626
N_05 / N_01	Q09462	Q09462	1.05487	1.05487	0.0194289	14	-1.12043	1.12043	Q09462	C16C10.2	Probable U3 small nucleolar RNA-associated protein 11	UTP11_CAEEL	6	107.754	2.07754
N_05 / N_01	A0A9S2	A0A9S2	0.590875	0.590875	0.0194734	112	0.159988	0.159988	A0A9S2	CELE_Y38F2AR.12	Uncharacterized protein	A0A9S2_CAEEL	43	50.616	1.50616
N_05 / N_01	O45766	O45766	-0.81112	0.81112	0.0195673	10	-0.916643	0.916643	O45766	T10C6.5	Protein CWC15 homolog	CWC15_CAEEL	4	-43.0061	0.569939
N_05 / N_01	Q93559	Q93559	-0.84595	0.84595	0.0196241	3	-0.839953	0.839953	Q93559	tag-353	Uncharacterized protein	Q93559_CAEEL	1	-44.3656	0.556344
N_05 / N_01	O02207	O02207	-1.14121	1.14121	0.0196975	14	-0.653322	0.653322	O02207	oxa-1	OXA mitochondrial inner membrane insertase homolog	O02207_CAEEL	6	-54.6621	0.453379
N_05 / N_01	Q9NF14	Q9NF14	-1.02011	1.02011	0.0197089	3	-1.01931	1.01931	Q9NF14	bath-40	BTB and MATH domain-containing protein 40	BAT40_CAEEL	1	-50.6921	0.493079
N_05 / N_01	Q93878	Q93878	-1.45027	1.45027	0.0197394	9	-0.744847	0.744847	Q93878	erv-46	Yeast ERV (ER to Golgi transport Vesicle protein) homolog	Q93878_CAEEL	4	-63.4046	0.365954
N_05 / N_01	Q9U1Y9	Q9U1Y9	1.10606	1.10606	0.019848	19	0.788522	0.788522	Q9U1Y9	skr-4	SKp1 Related (Ubiquitin ligase complex component)	Q9U1Y9_CAEEL	6	115.257	2.15257
N_05 / N_01	G4SLU9	G4SLU9	-1.35925	1.35925	0.0198809	3	-1.37031	1.37031	G4SLU9	CELE_ZC449.8	Uncharacterized protein	G4SLU9_CAEEL	1	-61.0215	0.389785
N_05 / N_01	Q17491	Q17491	0.723148	0.723148	0.0199833	3	0.739361	0.739361	Q17491	rbg-3	RaB GAP related	Q17491_CAEEL	1	65.078	1.65078
N_05 / N_01	P83351	P83351	1.78781	1.78781	0.0201151	25	0.454396	0.454396	P83351	snap-29	Soluble NSF attachment protein 29	SNA29_CAEEL	8	245.291	3.45291
N_05 / N_01	O61749	O61749	-0.654587	0.654587	0.0206079	27	-0.329679	0.329679	O61749	F37F2.2	Probable signal recognition particle 19 kDa protein	SRP19_CAEEL	7	-36.4743	0.635257
N_05 / N_01	Q9NF22	Q9NF22	-0.650145	0.650145	0.0207967	25	-0.479745	0.479745	Q9NF22	CELE_Y105E8A.2	Uncharacterized protein	Q9NF22_CAEEL	8	-36.2784	0.637216
N_05 / N_01	G5ECH5;G5EFI6	G5ECH5;G5EFI6	-0.963862	0.963862	0.0208836	36	-0.279644	0.279644	G5ECH5;G5EFI6	ppfr-1	Protein Phosphatase Four Regulatory subunit	G5ECH5_CAEEL;G5EFI6_CAEEL	13	-48.7317	0.512683
N_05 / N_01	G5EE62	G5EE62	-1.06344	1.06344	0.0209282	3	-0.753985	0.753985	G5EE62	CELE_F12F6.1	Uncharacterized protein	G5EE62_CAEEL	7	-52.151	0.47849
N_05 / N_01	Q2EEN1;Q9XUE3	Q2EEN1;Q9XUE3	-1.01512	1.01512	0.0210727	30	-0.448841	0.448841	Q2EEN1;Q9XUE3	rsd-2	Uncharacterized protein	Q2EEN1_CAEEL;Q9XUE3_CAEEL	14	-50.5214	0.494786
N_05 / N_01	G5EC40	G5EC40	0.677319	0.677319	0.02108	23	0.367033	0.367033	G5EC40	tre-1	Trehalase	G5EC40_CAEEL	12	59.9166	1.59917
N_05 / N_01	O18076	O18076	-0.757791	0.757791	0.0213116	5	-0.76101	0.76101	O18076	clec-47	C-type LECtin	O18076_CAEEL	1	-40.8599	0.591401
N_05 / N_01	P91354	P91354	0.654812	0.654812	0.0213694	3	0.653997	0.653997	P91354	CELE_F59A3.4	Uncharacterized protein	P91354_CAEEL	1	57.4411	1.57441
N_05 / N_01	H2KYC9;Q8MQF7;V6CLC8	H2KYC9;Q8MQF7;V6CLC8	0.751818	0.751818	0.0213959	3	0.742993	0.742993	H2KYC9;Q8MQF7;V6CLC8	C01B10.6	Uncharacterized protein	H2KYC9_CAEEL;Q8MQF7_CAEEL;V6CLC8_CAEEL	1	68.3914	1.68391
N_05 / N_01	Q7K7C1	Q7K7C1	1.70007	1.70007	0.0214487	11	1.1391	1.1391	Q7K7C1	CELE_Y106G6D.8	Uncharacterized protein	Q7K7C1_CAEEL	2	224.916	3.24916
N_05 / N_01	O44625	O44625	-0.804271	0.804271	0.0215062	11	-0.616394	0.616394	O44625	pqn-51	Prion-like-(Q/N-rich)-domain-bearing protein	O44625_CAEEL	4	-42.7349	0.572651
N_05 / N_01	C7IVR4	C7IVR4	-0.741502	0.741502	0.0215372	6	-0.559903	0.559903	C7IVR4	pqn-41	Polyglutamine-repeat protein pqn-41	PQN41_CAEEL	3	-40.1884	0.598116
N_05 / N_01	G5EF08;Q1RPT9	G5EF08;Q1RPT9	-0.638775	0.638775	0.0217518	26	-0.373231	0.373231	G5EF08;Q1RPT9	ncx-1	Na/Ca eXchangers	G5EF08_CAEEL;Q1RPT9_CAEEL	10	-35.7742	0.642258
N_05 / N_01	A5HWA5;Q9U2F1	A5HWA5;Q9U2F1	-0.706302	0.706302	0.0217662	3	-0.845622	0.845622	A5HWA5;Q9U2F1	CELE_Y46G5A.18	Uncharacterized protein	A5HWA5_CAEEL;Q9U2F1_CAEEL	2	-38.7111	0.612889
N_05 / N_01	Q7YTI7	Q7YTI7	1.32014	1.32014	0.0217943	6	1.16632	1.16632	Q7YTI7	CELE_Y57G11C.40	Uncharacterized protein	Q7YTI7_CAEEL	2	149.69	2.4969
N_05 / N_01	Q9U294;Q9U2A1	Q9U294;Q9U2A1	-0.591805	0.591805	0.0221179	15	-0.453819	0.453819	Q9U294;Q9U2A1	CELE_Y48B6A.13	Uncharacterized protein	Q9U294_CAEEL;Q9U2A1_CAEEL	6	-33.6488	0.663512
N_05 / N_01	Q9XTQ7	Q9XTQ7	-0.680236	0.680236	0.0221657	6	-0.797952	0.797952	Q9XTQ7	hke-4.2	Histidine-rich membrane protein KE4 homolog 2	HKE42_CAEEL	1	-37.5937	0.624063
N_05 / N_01	H9G2Y9;Q23273	H9G2Y9;Q23273	1.68069	1.68069	0.022832	6	0.897053	0.897053	H9G2Y9;Q23273	CELE_ZC376.2	Uncharacterized protein	H9G2Y9_CAEEL;Q23273_CAEEL	3	220.582	3.20582
N_05 / N_01	Q23150;Q2XN04	Q23150;Q2XN04	-1.4312	1.4312	0.0228484	6	-1.08128	1.08128	Q23150;Q2XN04	col-181	COLlagen	Q23150_CAEEL;Q2XN04_CAEEL	2	-62.9177	0.370823
N_05 / N_01	Q27492	Q27492	0.621606	0.621606	0.0229144	48	-0.250224	0.250224	Q27492	rpc-2	DNA-directed RNA polymerase subunit beta	Q27492_CAEEL	18	53.8587	1.53859
N_05 / N_01	P34607	P34607	3.03568	3.03568	0.0231594	21	0.962196	0.962196	P34607	mut-7	Exonuclease mut-7	MUT7_CAEEL	9	720.031	8.20031
N_05 / N_01	O45717	O45717	0.958425	0.958425	0.0233127	3	0.931646	0.931646	O45717	nud-2	Aspergillus NUclear Division related	O45717_CAEEL	3	94.3187	1.94319
N_05 / N_01	O01531	O01531	-1.43886	1.43886	0.023333	3	-1.48763	1.48763	O01531	asp-12	ASpartyl Protease	O01531_CAEEL	1	-63.1141	0.368859
N_05 / N_01	Q93169	Q93169	-0.584424	0.584424	0.0235089	47	-0.412577	0.412577	Q93169	C01G10.9	Methylthioribose-1-phosphate isomerase	MTNA_CAEEL	15	-33.3084	0.666916
N_05 / N_01	H2L0G2;Q9N5G9	H2L0G2;Q9N5G9	1.04157	1.04157	0.0237324	3	1.0588	1.0588	H2L0G2;Q9N5G9	CELE_K12H6.6	Uncharacterized protein	H2L0G2_CAEEL;Q9N5G9_CAEEL	1	105.847	2.05847
N_05 / N_01	P34341	P34341	-0.87995	0.87995	0.0238258	7	-0.455109	0.455109	P34341	kle-2	Kleisin, abnormal closure, protein 2	KLE2_CAEEL	4	-45.6614	0.543386
N_05 / N_01	A7DT41	A7DT41	-0.683301	0.683301	0.0242338	14	-0.833367	0.833367	A7DT41	tag-296	Uncharacterized protein	A7DT41_CAEEL	5	-37.7261	0.622739
N_05 / N_01	Q1EPL7	Q1EPL7	1.35663	1.35663	0.0243189	5	1.64901	1.64901	Q1EPL7	CELE_F12E12.11	Uncharacterized protein	Q1EPL7_CAEEL	6	156.087	2.56087
N_05 / N_01	D3NQA9;Q2YS41	D3NQA9;Q2YS41	2.01182	2.01182	0.0244609	26	0.446036	0.446036	D3NQA9;Q2YS41	bca-2	Carbonic anhydrase	D3NQA9_CAEEL;Q2YS41_CAEEL	6	303.292	4.03292
N_05 / N_01	O45669;O45670	O45669;O45670	-0.734856	0.734856	0.0246292	2	-0.722456	0.722456	O45669;O45670	CELE_K10D6.2	Uncharacterized protein	O45669_CAEEL;O45670_CAEEL	3	-39.9122	0.600878
N_05 / N_01	P49958	P49958	-0.875033	0.875033	0.0246386	7	-0.433508	0.433508	P49958	dph-1	Diphthamide biosynthesis protein 1	DPH1_CAEEL	3	-45.4758	0.545242
N_05 / N_01	Q9GYQ6	Q9GYQ6	-2.54435	2.54435	0.0248591	2	-2.55869	2.55869	Q9GYQ6	C49H3.3	Uncharacterized protein	Q9GYQ6_CAEEL	1	-82.8575	0.171425
N_05 / N_01	A8WHM5;Q22168	A8WHM5;Q22168	-0.969528	0.969528	0.0248608	6	-0.92996	0.92996	A8WHM5;Q22168	CELE_T04F8.8	Uncharacterized protein	A8WHM5_CAEEL;Q22168_CAEEL	1	-48.9327	0.510673
N_05 / N_01	Q9BL09;W6RR25	Q9BL09;W6RR25	-0.789579	0.789579	0.0252703	3	-1.01316	1.01316	Q9BL09;W6RR25	CELE_Y48G8AL.13	Uncharacterized protein	Q9BL09_CAEEL;W6RR25_CAEEL	1	-42.1487	0.578513
N_05 / N_01	H2KYX9;H2KYY0;U4PRA9	H2KYX9;H2KYY0;U4PRA9	-0.689118	0.689118	0.0252731	3	-0.678725	0.678725	H2KYX9;H2KYY0;U4PRA9	C23H5.8	Uncharacterized protein	H2KYX9_CAEEL;H2KYY0_CAEEL;U4PRA9_CAEEL	1	-37.9767	0.620233
N_05 / N_01	H2KZK4;Q8MNS8	H2KZK4;Q8MNS8	-0.581917	0.581917	0.0253939	3	-0.585065	0.585065	H2KZK4;Q8MNS8	CELE_F36D4.5	Uncharacterized protein	H2KZK4_CAEEL;Q8MNS8_CAEEL	1	-33.1925	0.668075
N_05 / N_01	H2L265;H2L266;Q7JMS4	H2L265;H2L266;Q7JMS4	-0.635067	0.635067	0.0258521	25	0.245287	0.245287	H2L265;H2L266;Q7JMS4	cyld-1	CYLinDromatosis (Human disease gene) homolog	H2L265_CAEEL;H2L266_CAEEL;Q7JMS4_CAEEL	11	-35.6089	0.643911
N_05 / N_01	Q1ZXU7	Q1ZXU7	-0.991932	0.991932	0.0260794	3	-0.997176	0.997176	Q1ZXU7	CELE_F13H10.8	Uncharacterized protein	Q1ZXU7_CAEEL	1	-49.7196	0.502804
N_05 / N_01	Q19442	Q19442	0.784499	0.784499	0.0261399	8	0.703487	0.703487	Q19442	pes-23	Patterned Expression Site	Q19442_CAEEL	5	72.2494	1.72249
N_05 / N_01	O01833	O01833	-0.948549	0.948549	0.0261465	24	-0.475629	0.475629	O01833	hil-5	Histone H1.5	H15_CAEEL	6	-48.1847	0.518153
N_05 / N_01	Q17428	Q17428	-0.618166	0.618166	0.0261752	3	-0.646658	0.646658	Q17428	B0024.13	Polyprenol reductase	PORED_CAEEL	1	-34.8501	0.651499
N_05 / N_01	G5EFY6	G5EFY6	1.0527	1.0527	0.0263718	75	0.212862	0.212862	G5EFY6	sec-31	Yeast SEC homolog	G5EFY6_CAEEL	26	107.441	2.07441
N_05 / N_01	Q22703	Q22703	-0.692586	0.692586	0.0264342	21	-0.277148	0.277148	Q22703	dpl-1	Transcription factor dpl-1	TFDP1_CAEEL	8	-38.1256	0.618744
N_05 / N_01	Q4JFH6	Q4JFH6	0.780841	0.780841	0.0265965	3	0.778894	0.778894	Q4JFH6	spp-10	SaPosin-like Protein family	Q4JFH6_CAEEL	1	71.8132	1.71813
N_05 / N_01	A0A061ACU2;A0A061AE33;A0A061AJB7;C6KRJ3;D0VWN8;H9G2S2;H9G2S3;Q17897	A0A061ACU2;A0A061AE33;A0A061AJB7;C6KRJ3;D0VWN8;H9G2S2;H9G2S3;Q17897	0.604231	0.604231	0.0266429	77	0.361705	0.361705	A0A061ACU2;A0A061AE33;A0A061AJB7;C6KRJ3;D0VWN8;H9G2S2;H9G2S3;Q17897	pezo-1	Piezo-type mechanosensitive ion channel component	A0A061ACU2_CAEEL;A0A061AE33_CAEEL;A0A061AJB7_CAEEL;C6KRJ3_CAEEL;D0VWN8_CAEEL;H9G2S2_CAEEL;H9G2S3_CAEEL;Q17897_CAEEL	34	52.0168	1.52017
N_05 / N_01	Q4R148	Q4R148	2.26489	2.26489	0.0266695	3	2.33944	2.33944	Q4R148	CELE_R09E12.9	Uncharacterized protein	Q4R148_CAEEL	2	380.618	4.80618
N_05 / N_01	Q20505	Q20505	0.657611	0.657611	0.0266776	9	0.807139	0.807139	Q20505	CELE_F47B10.5	Uncharacterized protein	Q20505_CAEEL	3	57.7469	1.57747
N_05 / N_01	Q9N4U2	Q9N4U2	-2.25537	2.25537	0.0267078	2	-2.05236	2.05236	Q9N4U2	col-71	COLlagen	Q9N4U2_CAEEL	1	-79.0557	0.209443
N_05 / N_01	Q21938	Q21938	1.65438	1.65438	0.0267158	3	0.515378	0.515378	Q21938	CELE_R11D1.10	Uncharacterized protein	Q21938_CAEEL	3	214.789	3.14789
N_05 / N_01	Q93240	Q93240	1.03808	1.03808	0.0268737	9	0.7532	0.7532	Q93240	C17G1.2	Uncharacterized protein	Q93240_CAEEL	2	105.349	2.05349
N_05 / N_01	Q9XTZ2	Q9XTZ2	-0.661463	0.661463	0.0270015	17	-0.538512	0.538512	Q9XTZ2	rsp-8	SR Protein (Splicing factor)	Q9XTZ2_CAEEL	7	-36.7763	0.632237
N_05 / N_01	O61788	O61788	1.01025	1.01025	0.0271528	3	1.2195	1.2195	O61788	inx-17	Innexin-17	INX17_CAEEL	2	101.427	2.01427
N_05 / N_01	P91302	P91302	-0.691521	0.691521	0.0271704	6	-0.869886	0.869886	P91302	ubl-5	Ubiquitin-like protein 5	UBL5_CAEEL	2	-38.0799	0.619201
N_05 / N_01	O76337	O76337	0.831631	0.831631	0.027559	3	0.774748	0.774748	O76337	ced-6	Cell death protein 6	CED6_CAEEL	3	77.9697	1.7797
N_05 / N_01	P30635	P30635	1.74496	1.74496	0.0275636	17	0.477376	0.477376	P30635	trxr-2	Probable glutathione reductase 2	GSHR_CAEEL	11	235.186	3.35186
N_05 / N_01	Q9XUY0	Q9XUY0	-0.682563	0.682563	0.0277313	4	-0.855903	0.855903	Q9XUY0	CELE_F56G4.6	Uncharacterized protein	Q9XUY0_CAEEL	2	-37.6943	0.623057
N_05 / N_01	Q8ITY5	Q8ITY5	-0.678069	0.678069	0.0278111	8	-0.377555	0.377555	Q8ITY5	C50D2.8	Uncharacterized protein	Q8ITY5_CAEEL	3	-37.4999	0.625001
N_05 / N_01	O17004	O17004	-0.814561	0.814561	0.0279955	27	-0.59961	0.59961	O17004	mrps-2	Mitochondrial Ribosomal Protein, Small	O17004_CAEEL	9	-43.1419	0.568581
N_05 / N_01	H2KZN5	H2KZN5	0.724445	0.724445	0.028387	6	0.603732	0.603732	H2KZN5	CELE_F08F1.4	Uncharacterized protein	H2KZN5_CAEEL	3	65.2265	1.65227
N_05 / N_01	Q45FX5	Q45FX5	2.46535	2.46535	0.0286358	3	2.54711	2.54711	Q45FX5	vav-1	Protein vav-1	VAV_CAEEL	1	452.262	5.52262
N_05 / N_01	Q22719;Q7JLZ9	Q22719;Q7JLZ9	-0.746962	0.746962	0.0286813	8	-1.02485	1.02485	Q22719;Q7JLZ9	CELE_T24B8.3	Uncharacterized protein	Q22719_CAEEL;Q7JLZ9_CAEEL	4	-40.4143	0.595857
N_05 / N_01	Q09972	Q09972	1.03575	1.03575	0.0287282	18	0.401408	0.401408	Q09972	sfxn-2	Sideroflexin	Q09972_CAEEL	6	105.018	2.05018
N_05 / N_01	D1MN74;Q20232	D1MN74;Q20232	-1.32728	1.32728	0.0288059	3	-1.0472	1.0472	D1MN74;Q20232	arrd-6	ARRestin Domain protein	D1MN74_CAEEL;Q20232_CAEEL	2	-60.1482	0.398518
N_05 / N_01	O01870	O01870	1.21657	1.21657	0.0288897	3	1.208	1.208	O01870	CELE_D1007.5	Uncharacterized protein	O01870_CAEEL	1	132.394	2.32394
N_05 / N_01	O18222	O18222	0.993155	0.993155	0.0289167	7	0.280247	0.280247	O18222	CELE_Y57G11A.4	Uncharacterized protein	O18222_CAEEL	3	99.0533	1.99053
N_05 / N_01	O17070	O17070	1.45168	1.45168	0.029173	5	1.38436	1.38436	O17070	CELE_F23F1.7	Uncharacterized protein	O17070_CAEEL	2	173.527	2.73527
N_05 / N_01	Q18597	Q18597	1.04047	1.04047	0.0291993	69	-0.271687	0.271687	Q18597	pmp-1	Peroxisomal Membrane Protein related	Q18597_CAEEL	25	105.69	2.0569
N_05 / N_01	Q9U1W9	Q9U1W9	0.924334	0.924334	0.029307	3	-0.327264	0.327264	Q9U1W9	rab-19	RAB family	Q9U1W9_CAEEL	2	89.7808	1.89781
N_05 / N_01	Q21502	Q21502	-0.903017	0.903017	0.0297197	19	-0.42971	0.42971	Q21502	mep-1	MOG interacting and ectopic P-granules protein 1	MEP1_CAEEL	10	-46.5233	0.534767
N_05 / N_01	Q23338	Q23338	-1.74073	1.74073	0.0299211	11	-1.13751	1.13751	Q23338	fkb-4	Peptidyl-prolyl cis-trans isomerase	Q23338_CAEEL	9	-70.0781	0.299219
N_05 / N_01	Q22640	Q22640	-0.736048	0.736048	0.030004	3	-0.493908	0.493908	Q22640	T21C9.4	Enhancer of rudimentary homolog	ERH_CAEEL	2	-39.9618	0.600382
N_05 / N_01	Q19339	Q19339	-0.755622	0.755622	0.0300474	91	-0.150079	0.150079	Q19339	acs-14	Fatty Acid CoA Synthetase family	Q19339_CAEEL	20	-40.7709	0.592291
N_05 / N_01	L8E951;P34416	L8E951;P34416	0.58348	0.58348	0.0302328	18	0.359502	0.359502	L8E951;P34416	CELE_F42H10.3;F42H10.3	Uncharacterized protein;LIM and SH3 domain protein F42H10.3	L8E951_CAEEL;LASP1_CAEEL	6	49.8459	1.49846
N_05 / N_01	P41883	P41883	-0.640014	0.640014	0.0303039	3	-0.651319	0.651319	P41883	F37A4.5	Uncharacterized protein F37A4.5	YPT5_CAEEL	1	-35.8293	0.641707
N_05 / N_01	Q20158	Q20158	3.25869	3.25869	0.0303825	3	3.33903	3.33903	Q20158	CELE_F38E1.6	Uncharacterized protein	Q20158_CAEEL	1	857.112	9.57112
N_05 / N_01	Q20990	Q20990	1.66999	1.66999	0.0307104	12	0.904035	0.904035	Q20990	CELE_F58F9.3	Uncharacterized protein	Q20990_CAEEL	6	218.213	3.18213
N_05 / N_01	Q20628	Q20628	-0.667233	0.667233	0.0316653	18	-0.26121	0.26121	Q20628	cdd-2	CytiDine Deaminase	Q20628_CAEEL	5	-37.0287	0.629713
N_05 / N_01	Q95Y25;U4PC78	Q95Y25;U4PC78	0.974232	0.974232	0.0318243	21	0.417348	0.417348	Q95Y25;U4PC78	CELE_Y41D4A.6	Glutamyl-tRNA(Gln) amidotransferase subunit A, mitochondrial;Glutamyl-tRNA(Gln) amidotransferase subunit A, mitochondrial	Q95Y25_CAEEL;U4PC78_CAEEL	8	96.4595	1.9646
N_05 / N_01	A0A061ACU6;D3YT53;Q19370	A0A061ACU6;D3YT53;Q19370	-0.811507	0.811507	0.0318244	3	-0.553868	0.553868	A0A061ACU6;D3YT53;Q19370	srgp-1	Slit-Robo GAP homolog	A0A061ACU6_CAEEL;D3YT53_CAEEL;Q19370_CAEEL	3	-43.0214	0.569786
N_05 / N_01	O76722	O76722	0.606514	0.606514	0.0321539	3	0.615985	0.615985	O76722	nlp-47	Neuropeptide-Like Protein	O76722_CAEEL	1	52.2576	1.52258
N_05 / N_01	P34649	P34649	-1.06836	1.06836	0.033037	18	-0.507644	0.507644	P34649	riok-3	Serine/threonine-protein kinase RIO3	RIOK3_CAEEL	6	-52.3141	0.476859
N_05 / N_01	Q21898	Q21898	1.80437	1.80437	0.0331089	22	0.502834	0.502834	Q21898	vha-1	V-type proton ATPase 16 kDa proteolipid subunit 1	VATL1_CAEEL	3	249.277	3.49277
N_05 / N_01	Q20063	Q20063	3.22299	3.22299	0.0333603	6	0.586023	0.586023	Q20063	CELE_F35G2.1	Sulfhydryl oxidase	Q20063_CAEEL	8	833.72	9.3372
N_05 / N_01	P52012	P52012	1.61815	1.61815	0.0339091	31	-0.281086	0.281086	P52012	cyn-4	Peptidyl-prolyl cis-trans isomerase 4	PPIL2_CAEEL	15	206.982	3.06982
N_05 / N_01	Q7YX71	Q7YX71	1.34172	1.34172	0.0343958	3	1.34706	1.34706	Q7YX71	C26C6.9	Uncharacterized protein	Q7YX71_CAEEL	1	153.453	2.53453
N_05 / N_01	Q22643	Q22643	-1.32153	1.32153	0.0344472	2	1.67566	1.67566	Q22643	ttr-23	TransThyretin-Related family domain	Q22643_CAEEL	2	-59.9889	0.400111
N_05 / N_01	G5EDG8	G5EDG8	-1.10767	1.10767	0.0346689	6	-0.903775	0.903775	G5EDG8	fmo-4	Dimethylaniline monooxygenase [N-oxide-forming]	G5EDG8_CAEEL	3	-53.5958	0.464042
N_05 / N_01	Q9U2S4	Q9U2S4	1.89033	1.89033	0.0356046	15	0.717013	0.717013	Q9U2S4	arf-6	ADP-Ribosylation Factor related	Q9U2S4_CAEEL	7	270.721	3.70721
N_05 / N_01	Q9N5E3	Q9N5E3	0.833229	0.833229	0.0356148	4	-0.617591	0.617591	Q9N5E3	thoc-1	THO Complex (Transcription factor/nuclear export) subunit	Q9N5E3_CAEEL	5	78.1669	1.78167
N_05 / N_01	Q18244	Q18244	-0.659933	0.659933	0.0356174	30	-0.270816	0.270816	Q18244	C27B7.5	Uncharacterized protein	Q18244_CAEEL	10	-36.7092	0.632908
N_05 / N_01	D4YWC5;G5EBY7;G5EET6;Q9XWG7	D4YWC5;G5EBY7;G5EET6;Q9XWG7	-1.07694	1.07694	0.0356563	5	-1.26469	1.26469	D4YWC5;G5EBY7;G5EET6;Q9XWG7	efa-6	Exchange Factor for Arf	D4YWC5_CAEEL;G5EBY7_CAEEL;G5EET6_CAEEL;Q9XWG7_CAEEL	3	-52.5968	0.474032
N_05 / N_01	P34631	P34631	-1.1254	1.1254	0.0358042	32	-0.316087	0.316087	P34631	ubxn-4	UBX domain-containing protein 4	UBXN4_CAEEL	11	-54.1625	0.458375
N_05 / N_01	Q18318	Q18318	-4.63401	4.63401	0.0358169	2	-4.41064	4.41064	Q18318	C30B5.4	Uncharacterized protein	Q18318_CAEEL	1	-95.9726	0.040274
N_05 / N_01	P91373	P91373	0.606642	0.606642	0.0365023	37	0.319716	0.319716	P91373	CELE_K11H12.8	Uncharacterized protein	P91373_CAEEL	11	52.2711	1.52271
N_05 / N_01	D5MNM9	D5MNM9	-1.31484	1.31484	0.0365518	13	-0.793656	0.793656	D5MNM9	CELE_F28D9.4	Uncharacterized protein	D5MNM9_CAEEL	4	-59.8029	0.401971
N_05 / N_01	J7S164;J7SA65	J7S164;J7SA65	-0.633021	0.633021	0.0365998	27	-0.306547	0.306547	J7S164;J7SA65	his-57	Histone H2A	J7S164_CAEEL;J7SA65_CAEEL	5	-35.5175	0.644825
N_05 / N_01	Q22749	Q22749	-0.85129	0.85129	0.0370186	19	-0.422687	0.422687	Q22749	CELE_T24G10.2	Uncharacterized protein	Q22749_CAEEL	7	-44.5711	0.554289
N_05 / N_01	O45440;O45441	O45440;O45441	2.41146	2.41146	0.0370304	2	2.30919	2.30919	O45440;O45441	clec-62	C-type LECtin	O45440_CAEEL;O45441_CAEEL	1	432.011	5.32011
N_05 / N_01	O17039	O17039	1.45366	1.45366	0.0376824	4	1.73411	1.73411	O17039	CELE_T15B7.15	Uncharacterized protein	O17039_CAEEL	2	173.902	2.73902
N_05 / N_01	O16586	O16586	1.2621	1.2621	0.0380711	7	1.11174	1.11174	O16586	ttr-37	TransThyretin-Related family domain	O16586_CAEEL	4	139.845	2.39845
N_05 / N_01	P34439	P34439	-1.2075	1.2075	0.038484	3	-1.10442	1.10442	P34439	F54C8.1	Probable 3-hydroxyacyl-CoA dehydrogenase F54C8.1	HCDH1_CAEEL	3	-56.698	0.43302
N_05 / N_01	G5EGF1	G5EGF1	0.58634	0.58634	0.0389126	3	0.600309	0.600309	G5EGF1	CELE_F40E10.6	Uncharacterized protein	G5EGF1_CAEEL	1	50.1432	1.50143
N_05 / N_01	Q18580	Q18580	-1.58598	1.58598	0.0393374	29	-0.436289	0.436289	Q18580	pnk-4	PaNtothenate Kinase	Q18580_CAEEL	12	-66.6901	0.333099
N_05 / N_01	O17570	O17570	-1.13355	1.13355	0.0402288	9	-0.975848	0.975848	O17570	rpl-38	60S ribosomal protein L38	RL38_CAEEL	2	-54.4207	0.455793
N_05 / N_01	C7IVS4;Q9NAH1	C7IVS4;Q9NAH1	1.50206	1.50206	0.0403311	57	-0.25557	0.25557	C7IVS4;Q9NAH1	CELE_Y47D3A.29	DNA polymerase	C7IVS4_CAEEL;Q9NAH1_CAEEL	25	183.247	2.83247
N_05 / N_01	P91529	P91529	-0.743383	0.743383	0.0404427	14	-0.480165	0.480165	P91529	W09C3.4	Probable DNA-directed RNA polymerase III subunit RPC6	RPC6_CAEEL	5	-40.2663	0.597337
N_05 / N_01	O45114	O45114	-2.38072	2.38072	0.0405217	3	-2.63483	2.63483	O45114	col-103	COLlagen	O45114_CAEEL	1	-80.7987	0.192013
N_05 / N_01	Q23076	Q23076	1.42431	1.42431	0.0407461	3	1.47806	1.47806	Q23076	srg-67	Serpentine receptor class gamma	Q23076_CAEEL	1	168.386	2.68386
N_05 / N_01	O17591	O17591	-0.772584	0.772584	0.0410062	9	-0.753311	0.753311	O17591	C16C2.4	Uncharacterized protein	O17591_CAEEL	4	-41.4632	0.585368
N_05 / N_01	O61853	O61853	2.83926	2.83926	0.0420754	9	1.24198	1.24198	O61853	CELE_F33E11.3	Uncharacterized protein	O61853_CAEEL	3	615.655	7.15655
N_05 / N_01	B2D6K7	B2D6K7	-0.894475	0.894475	0.0422359	6	-0.762565	0.762565	B2D6K7	atx-2	ATX (Ataxin) related	B2D6K7_CAEEL	2	-46.2057	0.537943
N_05 / N_01	Q9N4F0	Q9N4F0	1.28405	1.28405	0.0427514	3	1.25696	1.25696	Q9N4F0	CELE_Y71H2B.4	Uncharacterized protein	Q9N4F0_CAEEL	1	143.522	2.43522
N_05 / N_01	P90783	P90783	1.70483	1.70483	0.0428575	29	-0.538291	0.538291	P90783	pafo-1	RNA polymerase II-associated factor 1 homolog	PAF1_CAEEL	10	225.991	3.25991
N_05 / N_01	P34630	P34630	-0.984452	0.984452	0.0430742	12	-0.532222	0.532222	P34630	cutc-1	Copper homeostasis protein cutC homolog	CUTC_CAEEL	4	-49.4582	0.505418
N_05 / N_01	Q20760	Q20760	-0.621832	0.621832	0.0431824	15	-0.322739	0.322739	Q20760	CELE_F54C9.9	Uncharacterized protein	Q20760_CAEEL	6	-35.0155	0.649845
N_05 / N_01	Q20413	Q20413	-0.750381	0.750381	0.0433767	2	-0.664839	0.664839	Q20413	CELE_F44G4.3	Uncharacterized protein	Q20413_CAEEL	1	-40.5553	0.594447
N_05 / N_01	Q20241	Q20241	1.553	1.553	0.0438766	3	1.3704	1.3704	Q20241	tag-120	Uncharacterized protein	Q20241_CAEEL	2	193.427	2.93427
N_05 / N_01	G5ECW0	G5ECW0	0.842255	0.842255	0.0440153	10	-0.511516	0.511516	G5ECW0	ncx-3	Na/Ca eXchangers	G5ECW0_CAEEL	4	79.285	1.79285
N_05 / N_01	Q21559	Q21559	0.639875	0.639875	0.0443313	41	-0.355172	0.355172	Q21559	aly-3	Ref/ALY RNA export adaptor family	Q21559_CAEEL	9	55.8194	1.55819
N_05 / N_01	Q95ZS2	Q95ZS2	-0.837108	0.837108	0.0443676	19	-0.431516	0.431516	Q95ZS2	tdc-1	Tyrosine decarboxylase	TDC1_CAEEL	6	-44.0236	0.559764
N_05 / N_01	L8EC34;P34675	L8EC34;P34675	-0.609887	0.609887	0.0444702	16	-0.331791	0.331791	L8EC34;P34675	CELE_ZK688.5;ZK688.5	Uncharacterized protein;Uncharacterized protein ZK688.5	L8EC34_CAEEL;YO25_CAEEL	7	-34.4752	0.655248
N_05 / N_01	P90732	P90732	0.868693	0.868693	0.0445479	14	1.08185	1.08185	P90732	clec-41	C-type LECtin	P90732_CAEEL	3	82.6008	1.82601
N_05 / N_01	Q95QH4	Q95QH4	-2.20266	2.20266	0.0445612	16	-0.784295	0.784295	Q95QH4	CELE_F32A5.8	Uncharacterized protein	Q95QH4_CAEEL	5	-78.2764	0.217236
N_05 / N_01	G5EBX0	G5EBX0	-1.3231	1.3231	0.0445972	72	-0.233965	0.233965	G5EBX0	klp-18	Kinesin-like protein	G5EBX0_CAEEL	31	-60.0326	0.399674
N_05 / N_01	O61528	O61528	2.32213	2.32213	0.0447664	46	0.387161	0.387161	O61528	unc-73	Guanine nucleotide exchange factor UNC-73A	O61528_CAEEL	22	400.069	5.00069
N_05 / N_01	D9N122;Q9BIF4	D9N122;Q9BIF4	2.06329	2.06329	0.0448372	45	0.253167	0.253167	D9N122;Q9BIF4	ehs-1	Eps15 (Endocytosis protein) Homologous Sequence;EHS-1	D9N122_CAEEL;Q9BIF4_CAEEL	17	317.938	4.17938
N_05 / N_01	Q9U354	Q9U354	0.980665	0.980665	0.0454718	28	0.484258	0.484258	Q9U354	vps-25	Related to yeast Vacuolar Protein Sorting factor	Q9U354_CAEEL	8	97.3375	1.97337
N_05 / N_01	Q9XVH1	Q9XVH1	2.10571	2.10571	0.0458172	2	2.33153	2.33153	Q9XVH1	ssp-37	Sperm Specific family, class P	Q9XVH1_CAEEL	2	330.41	4.3041
N_05 / N_01	Q20883	Q20883	-0.7899	0.7899	0.045865	3	-0.820802	0.820802	Q20883	CELE_F56D5.3	Uncharacterized protein	Q20883_CAEEL	2	-42.1616	0.578384
N_05 / N_01	V6CJ04;V6CK55	V6CJ04;V6CK55	-2.08862	2.08862	0.0462168	80	0.230125	0.230125	V6CJ04;V6CK55	bicd-1	BICaudal D (Drosophila) homolog	V6CJ04_CAEEL;V6CK55_CAEEL	30	-76.4895	0.235105
N_05 / N_01	Q18909	Q18909	-1.31769	1.31769	0.0464073	2	0.496999	0.496999	Q18909	cebp-1	C/EBP (CCAAT/enhancer-binding protein) homolog	Q18909_CAEEL	4	-59.8824	0.401176
N_05 / N_01	Q9N306	Q9N306	0.748606	0.748606	0.0465679	47	-0.334522	0.334522	Q9N306	CELE_Y61A9LA.10	Uncharacterized protein	Q9N306_CAEEL	21	68.0169	1.68017
N_05 / N_01	Q17577	Q17577	-0.685716	0.685716	0.0465903	5	-1.31466	1.31466	Q17577	acs-7	Fatty Acid CoA Synthetase family	Q17577_CAEEL	4	-37.8303	0.621697
N_05 / N_01	A5Z2W7;O45637	A5Z2W7;O45637	0.83332	0.83332	0.0465914	3	0.518487	0.518487	A5Z2W7;O45637	CELE_K02B7.3	Uncharacterized protein	A5Z2W7_CAEEL;O45637_CAEEL	2	78.1781	1.78178
N_05 / N_01	G5EEE2	G5EEE2	-0.649638	0.649638	0.0467277	2	-0.33706	0.33706	G5EEE2	tax-2	TAX2	G5EEE2_CAEEL	1	-36.256	0.63744
N_05 / N_01	Q21152	Q21152	1.18158	1.18158	0.0470103	34	0.557079	0.557079	Q21152	far-8	Fatty Acid/Retinol binding protein	Q21152_CAEEL	9	126.824	2.26824
N_05 / N_01	C8JQQ0	C8JQQ0	-0.856827	0.856827	0.0475973	4	-0.911217	0.911217	C8JQQ0	C25H3.17	Uncharacterized protein	C8JQQ0_CAEEL	2	-44.7834	0.552166
N_05 / N_01	P90858	P90858	2.16083	2.16083	0.0476063	3	1.97099	1.97099	P90858	ncx-4	Na/Ca eXchangers	P90858_CAEEL	1	347.171	4.47171
N_05 / N_01	H2L0Q6	H2L0Q6	0.832152	0.832152	0.0477643	26	0.330156	0.330156	H2L0Q6	ral-1	RAL (Ras-related GTPase) homolog	H2L0Q6_CAEEL	9	78.0339	1.78034
N_05 / N_01	G5EBY6	G5EBY6	-0.759769	0.759769	0.0480289	8	-0.62298	0.62298	G5EBY6	phf-5	PHF-5	G5EBY6_CAEEL	3	-40.9409	0.590591
N_05 / N_01	A3KFE6	A3KFE6	-0.69762	0.69762	0.0488048	2	-0.711525	0.711525	A3KFE6	fbxc-44	F-box C protein	A3KFE6_CAEEL	1	-38.3411	0.616589
N_05 / N_01	P35603	P35603	2.22792	2.22792	0.0489493	30	0.21385	0.21385	P35603	dpy-23	AP-2 complex subunit mu	AP2M_CAEEL	11	368.457	4.68457
N_05 / N_01	G5ECB7;G5EDU2	G5ECB7;G5EDU2	0.623356	0.623356	0.04899	3	0.638119	0.638119	G5ECB7;G5EDU2	nhx-4	Sodium/hydrogen exchanger	G5ECB7_CAEEL;G5EDU2_CAEEL	1	54.0454	1.54045
N_05 / N_01	O17234	O17234	1.85032	1.85032	0.049896	5	0.912627	0.912627	O17234	gsto-3	Glutathione S-Transferase, Omega class	O17234_CAEEL	3	260.579	3.60579
