# Supplementary material for: Aging-associated decline of phosphatidylcholine synthesis is a malleable trigger of natural mitochondrial aging
Source: Nat Commun. 2026 Apr 18;17:3589. doi: 10.1038/s41467-026-71508-7 (PMC13091796; doi:10.1038/s41467-026-71508-7)
Supplement: Supplementary file 8 — Supplementary Data 6 [file 41467_2026_71508_MOESM8_ESM.xlsx]

## Sheet: Tabelle1
Comparison..group1.group2.	Group	ProteinGroups	AVG.Log2.Ratio	Absolute.AVG.Log2.Ratio	Qvalue	X..of.Ratios	X.DEPRECATED..AVG.Log2.Ratio	X.DEPRECATED..Absolute.AVG.Log2.Ratio	UniProtIds	Genes	ProteinDescriptions	ProteinNames	X..Unique.Total.Peptides	X..Change	Ratio
N_10 / N_01	P05690	P05690	2.83966	2.83966	0	992	2.65603	2.65603	P05690	vit-2	Vitellogenin-2	VIT2_CAEEL	174	615.849	7.15849
N_10 / N_01	P18948	P18948	3.91213	3.91213	0	915	3.44583	3.44583	P18948	vit-6	Vitellogenin-6	VIT6_CAEEL	178	1405.46	15.0546
N_10 / N_01	Q9N4J2	Q9N4J2	2.87711	2.87711	6.82e-305	981	2.54873	2.54873	Q9N4J2	vit-3	Vitellogenin-3	VIT3_CAEEL	183	634.676	7.34676
N_10 / N_01	Q10663	Q10663	1.74926	1.74926	4.18e-122	353	1.52656	1.52656	Q10663	icl-1	Bifunctional glyoxylate cycle protein	GCP_CAEEL	64	236.185	3.36185
N_10 / N_01	G5EF32	G5EF32	2.02231	2.02231	2.28e-100	307	1.59	1.59	G5EF32	npa-1	Nematode Polyprotein Allergen related	G5EF32_CAEEL	63	306.233	4.06233
N_10 / N_01	Q17832	Q17832	-1.67233	1.67233	2.31e-90	331	-1.39244	1.39244	Q17832	vgln-1	ViGiLN homolog	Q17832_CAEEL	79	-68.6254	0.313746
N_10 / N_01	Q9GZI3	Q9GZI3	-1.91711	1.91711	3.13e-84	231	-2.13455	2.13455	Q9GZI3	pod-2	Uncharacterized protein	Q9GZI3_CAEEL	85	-73.5215	0.264785
N_10 / N_01	Q20684	Q20684	1.37221	1.37221	4.07e-84	253	1.80142	1.80142	Q20684	lec-2	GaLECtin	Q20684_CAEEL	49	158.867	2.58867
N_10 / N_01	P06125	P06125	3.29298	3.29298	1.39e-83	186	3.2251	3.2251	P06125	vit-5	Vitellogenin-5	VIT5_CAEEL	35	880.136	9.80136
N_10 / N_01	P27604	P27604	-1.60732	1.60732	2.68e-83	231	-1.59405	1.59405	P27604	ahcy-1	Adenosylhomocysteinase	SAHH_CAEEL	32	-67.1794	0.328206
N_10 / N_01	Q1HB04;Q22317	Q1HB04;Q22317	3.12738	3.12738	2.86e-69	156	2.28616	2.28616	Q1HB04;Q22317	CELE_T07F10.1	Uncharacterized protein	Q1HB04_CAEEL;Q22317_CAEEL	45	773.846	8.73846
N_10 / N_01	Q23500	Q23500	-1.31376	1.31376	5.64e-68	210	-1.1801	1.1801	Q23500	aco-1	Probable cytoplasmic aconitate hydratase	ACOC_CAEEL	45	-59.7729	0.402271
N_10 / N_01	O44400	O44400	1.23352	1.23352	4.33e-65	168	1.3495	1.3495	O44400	F37C4.5	Protein F37C4.5	F37C4_CAEEL	38	135.14	2.3514
N_10 / N_01	Q18143	Q18143	3.52939	3.52939	3.19e-63	153	3.37186	3.37186	Q18143	cht-3	Chitinase-like protein C25A8.4	CHITL_CAEEL	48	1054.65	11.5465
N_10 / N_01	G8JY94;Q21067	G8JY94;Q21067	0.645731	0.645731	2.2e-62	167	1.37895	1.37895	G8JY94;Q21067	ifc-2	Intermediate Filament, C;Intermediate filament protein ifc-2	G8JY94_CAEEL;IFC2_CAEEL	38	56.4531	1.56453
N_10 / N_01	H2KZD5;Q27GU1	H2KZD5;Q27GU1	-1.05304	1.05304	2.82e-60	193	-1.10036	1.10036	H2KZD5;Q27GU1	csr-1	Chromosome-Segregation and RNAi deficient	H2KZD5_CAEEL;Q27GU1_CAEEL	44	-51.8048	0.481952
N_10 / N_01	G5EBH3;G5EC35;G5EFW3	G5EBH3;G5EC35;G5EFW3	3.19585	3.19585	2.73e-59	339	1.07387	1.07387	G5EBH3;G5EC35;G5EFW3	sma-1	SMAll;Beta chain spectrin homolog Sma1;SMAll	G5EBH3_CAEEL;G5EC35_CAEEL;G5EFW3_CAEEL	142	816.32	9.1632
N_10 / N_01	H2FLK8;H2FLL1	H2FLK8;H2FLL1	1.82168	1.82168	1.72e-56	353	1.11815	1.11815	H2FLK8;H2FLL1	lea-1	Plant Late Embryo Abundant (LEA) related	H2FLK8_CAEEL;H2FLL1_CAEEL	74	253.493	3.53493
N_10 / N_01	O17680	O17680	-2.65753	2.65753	4.91e-56	103	-2.57116	2.57116	O17680	sams-1	Probable S-adenosylmethionine synthase 1	METK1_CAEEL	19	-84.1509	0.158491
N_10 / N_01	Q17334	Q17334	4.32094	4.32094	4.61e-55	77	4.10538	4.10538	Q17334	sodh-1	Alcohol dehydrogenase 1	ADH1_CAEEL	20	1898.64	19.9864
N_10 / N_01	A0A0K3AQN5;A0A0K3AU66;A0A0K3AWK1;G5EDF9	A0A0K3AQN5;A0A0K3AU66;A0A0K3AWK1;G5EDF9	2.02612	2.02612	1.24e-52	112	1.75661	1.75661	A0A0K3AQN5;A0A0K3AU66;A0A0K3AWK1;G5EDF9	pgp-2	P-GlycoProtein related;P-GlycoProtein related;P-GlycoProtein related;ABC transporter PGP-2	A0A0K3AQN5_CAEEL;A0A0K3AU66_CAEEL;A0A0K3AWK1_CAEEL;G5EDF9_CAEEL	38	307.308	4.07308
N_10 / N_01	Q9N4M4	Q9N4M4	1.71896	1.71896	7.44e-52	564	0.632703	0.632703	Q9N4M4	anc-1	Nuclear anchorage protein 1	ANC1_CAEEL	151	229.199	3.29199
N_10 / N_01	Q22492	Q22492	2.9145	2.9145	5.17e-51	94	3.19617	3.19617	Q22492	hex-1	Beta-hexosaminidase A	HEXA_CAEEL	27	653.967	7.53967
N_10 / N_01	Q20616	Q20616	3.20655	3.20655	1.32e-48	98	2.71437	2.71437	Q20616	skpo-1	Peroxidase skpo-1	SKPO1_CAEEL	25	823.138	9.23138
N_10 / N_01	Q20264	Q20264	1.38704	1.38704	2.71e-47	101	1.45369	1.45369	Q20264	acs-11	Fatty Acid CoA Synthetase family	Q20264_CAEEL	24	161.541	2.61541
N_10 / N_01	Q21902	Q21902	1.59005	1.59005	3.14e-46	164	0.867113	0.867113	Q21902	mcm-5	DNA replication licensing factor mcm-5	MCM5_CAEEL	45	201.06	3.0106
N_10 / N_01	Q22993	Q22993	-2.57821	2.57821	6.95e-46	123	-2.19766	2.19766	Q22993	pmt-2	Phosphoethanolamine MethylTransferase	Q22993_CAEEL	26	-83.2551	0.167449
N_10 / N_01	Q21966	Q21966	2.71143	2.71143	1.44e-45	121	2.24334	2.24334	Q21966	asp-4	ASpartyl Protease	Q21966_CAEEL	21	554.971	6.54971
N_10 / N_01	M1Z854;Q19286	M1Z854;Q19286	1.22081	1.22081	3e-45	212	1.01635	1.01635	M1Z854;Q19286	ifb-2	Intermediate Filament, B;Intermediate filament protein ifb-2	M1Z854_CAEEL;IFB2_CAEEL	46	133.078	2.33078
N_10 / N_01	P50432	P50432	-1.16975	1.16975	3.35e-45	189	-0.963675	0.963675	P50432	mel-32	Serine hydroxymethyltransferase	GLYC_CAEEL	38	-55.5501	0.444499
N_10 / N_01	Q19289	Q19289	1.32604	1.32604	5.76e-43	237	1.11573	1.11573	Q19289	ifb-1	Intermediate filament protein ifb-1	IFB1_CAEEL	45	150.714	2.50714
N_10 / N_01	P55155	P55155	2.05442	2.05442	1.08e-42	262	1.0878	1.0878	P55155	vit-1	Vitellogenin-1	VIT1_CAEEL	47	315.377	4.15377
N_10 / N_01	D0VWL6	D0VWL6	0.591102	0.591102	4.91e-42	278	0.738874	0.738874	D0VWL6	fln-2	FiLamiN (Actin binding protein) homolog	D0VWL6_CAEEL	87	50.6397	1.5064
N_10 / N_01	Q94269	Q94269	-1.20771	1.20771	8.34e-42	187	-1.07935	1.07935	Q94269	CELE_K10C2.1	Carboxypeptidase	Q94269_CAEEL	58	-56.7044	0.432956
N_10 / N_01	P29691	P29691	-0.854224	0.854224	1.01e-41	357	-0.811197	0.811197	P29691	eef-2	Elongation factor 2	EF2_CAEEL	67	-44.6837	0.553163
N_10 / N_01	Q27473	Q27473	2.74073	2.74073	1.46e-41	103	2.51665	2.51665	Q27473	nex-3	Annexin	Q27473_CAEEL	25	568.409	6.68409
N_10 / N_01	Q18990	Q18990	-1.71002	1.71002	3.16e-40	222	-1.03952	1.03952	Q18990	pyr-1	PYRimidine biosynthesis	Q18990_CAEEL	78	-69.4344	0.305656
N_10 / N_01	Q20829	Q20829	1.38204	1.38204	3.4e-40	130	1.64955	1.64955	Q20829	aman-1	Alpha-mannosidase	Q20829_CAEEL	38	160.636	2.60636
N_10 / N_01	Q93934	Q93934	-2.06237	2.06237	3.4e-40	77	-1.93491	1.93491	Q93934	CELE_R07H5.8	Uncharacterized protein	Q93934_CAEEL	19	-76.0577	0.239423
N_10 / N_01	Q23670	Q23670	0.811612	0.811612	3.45e-40	215	0.923766	0.923766	Q23670	K12D12.1	Probable DNA topoisomerase 2	TOP2_CAEEL	60	75.5171	1.75517
N_10 / N_01	H2KYS1	H2KYS1	2.24372	2.24372	1.06e-39	102	2.0554	2.0554	H2KYS1	hsp-43	Heat Shock Protein	H2KYS1_CAEEL	25	373.616	4.73616
N_10 / N_01	O44503;U4PFH6	O44503;U4PFH6	-0.943211	0.943211	7.9e-39	174	-0.937871	0.937871	O44503;U4PFH6	CELE_R02D3.1	Uncharacterized protein	O44503_CAEEL;U4PFH6_CAEEL	42	-47.9926	0.520074
N_10 / N_01	Q65ZB1	Q65ZB1	1.12677	1.12677	1.21e-38	141	1.08798	1.08798	Q65ZB1	plin-1	PeriLIpiN homolog	Q65ZB1_CAEEL	26	118.369	2.18369
N_10 / N_01	Q9U2M4	Q9U2M4	-1.15276	1.15276	1.75e-38	161	-0.982507	0.982507	Q9U2M4	Y38F1A.6	Probable hydroxyacid-oxoacid transhydrogenase, mitochondrial	HOT_CAEEL	25	-55.0237	0.449763
N_10 / N_01	P90900	P90900	1.49866	1.49866	4.05e-38	162	1.3569	1.3569	P90900	ifa-4	Intermediate filament protein ifa-4	IFA4_CAEEL	37	182.579	2.82579
N_10 / N_01	Q9U1Q4	Q9U1Q4	-0.881331	0.881331	4.23e-38	212	-0.737902	0.737902	Q9U1Q4	vrs-2	Valine--tRNA ligase	SYV_CAEEL	53	-45.7134	0.542866
N_10 / N_01	G5ECR0	G5ECR0	1.13238	1.13238	5.48e-38	150	0.950363	0.950363	G5ECR0	CELE_T25C12.3	Uncharacterized protein	G5ECR0_CAEEL	37	119.22	2.1922
N_10 / N_01	Q9XWD1	Q9XWD1	-1.66215	1.66215	7.93e-38	91	-1.44004	1.44004	Q9XWD1	acs-5	Fatty Acid CoA Synthetase family	Q9XWD1_CAEEL	28	-68.4033	0.315967
N_10 / N_01	H9G2T4;Q21032	H9G2T4;Q21032	-1.33154	1.33154	1.23e-37	154	-1.15669	1.15669	H9G2T4;Q21032	idh-1	Isocitrate dehydrogenase [NADP]	H9G2T4_CAEEL;Q21032_CAEEL	26	-60.2656	0.397344
N_10 / N_01	P34689	P34689	-1.48206	1.48206	2.01e-37	123	-1.3648	1.3648	P34689	glh-1	ATP-dependent RNA helicase glh-1	GLH1_CAEEL	28	-64.2024	0.357976
N_10 / N_01	Q18164	Q18164	-2.28989	2.28989	5.24e-37	95	-1.94011	1.94011	Q18164	dpyd-1	Dihydropyrimidine dehydrogenase [NADP(+)]	DPYD_CAEEL	43	-79.5509	0.204491
N_10 / N_01	G5EE46	G5EE46	-1.28959	1.28959	5.52e-37	116	-1.16265	1.16265	G5EE46	CELE_F54D5.12	Uncharacterized protein	G5EE46_CAEEL	22	-59.0932	0.409068
N_10 / N_01	Q17490	Q17490	-1.75819	1.75819	9.23e-37	310	0.796375	0.796375	Q17490	unc-44	Uncharacterized protein	Q17490_CAEEL	80	-70.4381	0.295619
N_10 / N_01	G5EBP5	G5EBP5	0.851947	0.851947	1.4e-36	190	0.943221	0.943221	G5EBP5	CELE_ZC247.1	Uncharacterized protein	G5EBP5_CAEEL	41	80.4935	1.80493
N_10 / N_01	O44144	O44144	4.15057	4.15057	5.43e-36	56	3.83273	3.83273	O44144	perm-4	PERMeable eggshell	O44144_CAEEL	17	1676.01	17.7601
N_10 / N_01	Q9GPA1	Q9GPA1	4.03218	4.03218	8.47e-36	43	3.9193	3.9193	Q9GPA1	CELE_F48E3.4	Uncharacterized protein	Q9GPA1_CAEEL	8	1536.09	16.3609
N_10 / N_01	Q20626	Q20626	-0.816002	0.816002	2.12e-35	152	-0.780385	0.780385	Q20626	CELE_F49E2.5	Uncharacterized protein	Q20626_CAEEL	50	-43.1986	0.568014
N_10 / N_01	G5ED27	G5ED27	2.31121	2.31121	3.09e-34	330	0.528021	0.528021	G5ED27	him-4	High Incidence of Males (Increased X chromosome loss)	G5ED27_CAEEL	114	396.298	4.96298
N_10 / N_01	O02056	O02056	-1.17305	1.17305	8.42e-33	156	-0.977644	0.977644	O02056	rpl-4	60S ribosomal protein L4	RL4_CAEEL	32	-55.6516	0.443484
N_10 / N_01	A0A131MBU3	A0A131MBU3	1.40843	1.40843	1.76e-32	209	0.931865	0.931865	A0A131MBU3	drd-2	Dietary restriction down regulated	A0A131MBU3_CAEEL	52	165.448	2.65448
N_10 / N_01	Q9N302	Q9N302	-1.12944	1.12944	6.94e-32	122	-1.05008	1.05008	Q9N302	acs-13	Fatty Acid CoA Synthetase family	Q9N302_CAEEL	30	-54.2906	0.457094
N_10 / N_01	G5EEA8	G5EEA8	1.41086	1.41086	7.84e-32	117	1.29064	1.29064	G5EEA8	nex-1	Annexin	G5EEA8_CAEEL	24	165.896	2.65896
N_10 / N_01	P41988	P41988	-0.596109	0.596109	7.99e-32	134	-0.723065	0.723065	P41988	cct-1	T-complex protein 1 subunit alpha	TCPA_CAEEL	29	-33.8464	0.661536
N_10 / N_01	Q22633	Q22633	-1.2924	1.2924	1.07e-31	98	-1.12527	1.12527	Q22633	hpd-1	4-hydroxyphenylpyruvate dioxygenase	HPPD_CAEEL	22	-59.1728	0.408272
N_10 / N_01	O45569	O45569	-0.591344	0.591344	2.02e-31	203	-0.647205	0.647205	O45569	nep-17	NEPrilysin metallopeptidase family	O45569_CAEEL	49	-33.6276	0.663724
N_10 / N_01	Q23179	Q23179	3.54032	3.54032	2.41e-31	81	4.81411	4.81411	Q23179	CELE_W05H9.1	Uncharacterized protein	Q23179_CAEEL	25	1063.44	11.6344
N_10 / N_01	Q18529	Q18529	1.48065	1.48065	3.02e-31	90	2.25657	2.25657	Q18529	C39D10.7	Uncharacterized protein	Q18529_CAEEL	34	179.075	2.79075
N_10 / N_01	Q20363	Q20363	1.73168	1.73168	4.77e-31	103	1.72364	1.72364	Q20363	sip-1	Stress-induced protein 1	SIP1_CAEEL	11	232.115	3.32115
N_10 / N_01	Q19853	Q19853	1.35583	1.35583	6.34e-31	191	0.866571	0.866571	Q19853	CELE_F28B4.3	Uncharacterized protein	Q19853_CAEEL	41	155.945	2.55945
N_10 / N_01	O44411	O44411	-1.34589	1.34589	6.81e-31	98	-1.33848	1.33848	O44411	nog-1	Nucleolar GTP-binding protein 1	NOG1_CAEEL	35	-60.6588	0.393412
N_10 / N_01	Q17770	Q17770	-1.17815	1.17815	1.02e-30	196	-1.05775	1.05775	Q17770	pdi-2	Protein disulfide-isomerase 2	PDI2_CAEEL	37	-55.8084	0.441916
N_10 / N_01	V6CLP5;V6CLU0	V6CLP5;V6CLU0	2.39215	2.39215	1.57e-30	740	0.275412	0.275412	V6CLP5;V6CLU0	ketn-1	KETtiN (Drosophila actin-binding) homolog	V6CLP5_CAEEL;V6CLU0_CAEEL	197	424.94	5.2494
N_10 / N_01	Q19063	Q19063	4.4866	4.4866	1.6e-30	34	4.62262	4.62262	Q19063	CELE_E04F6.8	Uncharacterized protein	Q19063_CAEEL	7	2141.82	22.4182
N_10 / N_01	Q19328	Q19328	-0.816894	0.816894	1.88e-30	257	-0.627042	0.627042	Q19328	tsn-1	Tudor Staphylococcal Nuclease homolog	Q19328_CAEEL	55	-43.2337	0.567663
N_10 / N_01	P46769	P46769	-1.09758	1.09758	2.03e-30	133	-0.867536	0.867536	P46769	rps-0	40S ribosomal protein SA	RSSA_CAEEL	24	-53.27	0.4673
N_10 / N_01	Q9UB28	Q9UB28	-1.06726	1.06726	4.89e-30	537	0.452235	0.452235	Q9UB28	let-805	Myotactin form B	Q9UB28_CAEEL	170	-52.2776	0.477224
N_10 / N_01	Q21432	Q21432	2.21711	2.21711	6.14e-30	76	2.34412	2.34412	Q21432	nas-11	Zinc metalloproteinase nas-11	NAS11_CAEEL	25	364.96	4.6496
N_10 / N_01	Q4PIU9;Q53U87	Q4PIU9;Q53U87	3.14953	3.14953	3.09e-29	131	0.848301	0.848301	Q4PIU9;Q53U87	sax-7	Sensory AXon guidance;SAX-7 LONGFORM	Q4PIU9_CAEEL;Q53U87_CAEEL	41	787.366	8.87366
N_10 / N_01	O44995	O44995	1.50082	1.50082	7.68e-29	100	1.33597	1.33597	O44995	CELE_K12C11.1	Uncharacterized protein	O44995_CAEEL	23	183.003	2.83003
N_10 / N_01	P34466	P34466	-1.7179	1.7179	3.62e-28	208	-1.3041	1.3041	P34466	clu-1	Clustered mitochondria protein homolog	CLU_CAEEL	64	-69.6008	0.303992
N_10 / N_01	Q18688	Q18688	-0.955724	0.955724	6.94e-28	264	-0.662659	0.662659	Q18688	daf-21	Heat shock protein 90	HSP90_CAEEL	49	-48.4417	0.515583
N_10 / N_01	P41877	P41877	0.871513	0.871513	7.35e-28	130	0.90859	0.90859	P41877	isw-1	Chromatin-remodeling complex ATPase chain isw-1	ISW1_CAEEL	45	82.9581	1.82958
N_10 / N_01	H2L034	H2L034	-2.14306	2.14306	1.13e-27	65	-2.04356	2.04356	H2L034	pmp-5	Peroxisomal Membrane Protein related	H2L034_CAEEL	24	-77.36	0.2264
N_10 / N_01	Q09486	Q09486	1.1248	1.1248	1.34e-27	115	1.0367	1.0367	Q09486	C30G12.2	Uncharacterized protein	Q09486_CAEEL	18	118.071	2.18071
N_10 / N_01	Q95XY1	Q95XY1	-1.52827	1.52827	1.54e-27	106	-1.10524	1.10524	Q95XY1	vbh-1	Vasa-and Belle-like Helicase	Q95XY1_CAEEL	31	-65.3308	0.346692
N_10 / N_01	Q19437	Q19437	-1.00189	1.00189	1.72e-27	85	-0.984279	0.984279	Q19437	upb-1	UreidoPropionase Beta	Q19437_CAEEL	17	-50.0654	0.499346
N_10 / N_01	Q21281	Q21281	1.26224	1.26224	2.54e-27	131	0.995296	0.995296	Q21281	mup-4	Transmembrane matrix receptor MUP-4	MUP4_CAEEL	40	139.868	2.39868
N_10 / N_01	O45012	O45012	-1.11455	1.11455	3.35e-27	158	-0.952086	0.952086	O45012	nol-5	NucleOLar protein	O45012_CAEEL	31	-53.8165	0.461835
N_10 / N_01	O76836	O76836	1.79348	1.79348	5.05e-27	90	1.54	1.54	O76836	CELE_T19D12.4	Uncharacterized protein	O76836_CAEEL	32	246.651	3.46651
N_10 / N_01	H2KYZ0	H2KYZ0	0.671544	0.671544	5.24e-27	149	0.756787	0.756787	H2KYZ0	pat-12	Paralysed Arrest at Two-fold	H2KYZ0_CAEEL	38	59.2777	1.59278
N_10 / N_01	Q03604	Q03604	0.61757	0.61757	5.44e-27	173	0.761769	0.761769	Q03604	rnr-1	Ribonucleoside-diphosphate reductase large subunit	RIR1_CAEEL	34	53.4289	1.53429
N_10 / N_01	Q9N5V3	Q9N5V3	-0.643579	0.643579	6.93e-27	213	-0.729849	0.729849	Q9N5V3	imb-3	IMportin Beta family	Q9N5V3_CAEEL	39	-35.9877	0.640123
N_10 / N_01	Q9XWV2	Q9XWV2	1.69171	1.69171	9.51e-27	92	1.41293	1.41293	Q9XWV2	Y37D8A.2	Putative phospholipase B-like 1	PLBL1_CAEEL	17	223.039	3.23039
N_10 / N_01	O45734	O45734	1.34809	1.34809	9.78e-27	79	1.19548	1.19548	O45734	cpl-1	CathePsin L family	O45734_CAEEL	16	154.575	2.54575
N_10 / N_01	O18000	O18000	-1.12345	1.12345	1.14e-26	114	-0.988352	0.988352	O18000	pes-9	Patterned Expression Site	O18000_CAEEL	26	-54.1006	0.458994
N_10 / N_01	Q18496;Q65ZB8	Q18496;Q65ZB8	-1.5132	1.5132	1.25e-26	87	-1.48112	1.48112	Q18496;Q65ZB8	acs-19	Acetyl-coenzyme A synthetase	Q18496_CAEEL;Q65ZB8_CAEEL	27	-64.9667	0.350333
N_10 / N_01	O17861	O17861	1.75038	1.75038	1.74e-26	38	1.72743	1.72743	O17861	F37H8.5	GILT-like protein F37H8.5	YVRI_CAEEL	8	236.448	3.36448
N_10 / N_01	A0A078BS63;H1ZUX6	A0A078BS63;H1ZUX6	0.907547	0.907547	1.89e-26	74	1.38145	1.38145	A0A078BS63;H1ZUX6	itx-1	InTestinal NeureXin-like	A0A078BS63_CAEEL;H1ZUX6_CAEEL	29	87.5853	1.87585
N_10 / N_01	G5ECY0	G5ECY0	0.866576	0.866576	2.3e-26	100	1.2695	1.2695	G5ECY0	dlg-1	Drosophila Discs LarGe homolog	G5ECY0_CAEEL	35	82.333	1.82333
N_10 / N_01	Q18577	Q18577	5.14532	5.14532	2.43e-26	57	4.20554	4.20554	Q18577	C42D4.1	Uncharacterized protein	Q18577_CAEEL	14	3439.12	35.3912
N_10 / N_01	G5EFI4	G5EFI4	1.3274	1.3274	2.99e-26	102	1.19936	1.19936	G5EFI4	lec-5	Galectin	G5EFI4_CAEEL	21	150.95	2.5095
N_10 / N_01	O62140	O62140	-1.22828	1.22828	3.53e-26	78	-1.16604	1.16604	O62140	acox-1	Acyl-coenzyme A oxidase	O62140_CAEEL	29	-57.3173	0.426827
N_10 / N_01	V6CKH6	V6CKH6	1.0516	1.0516	4.22e-26	218	0.628816	0.628816	V6CKH6	pqn-22	Prion-like-(Q/N-rich)-domain-bearing protein	V6CKH6_CAEEL	51	107.282	2.07282
N_10 / N_01	H2KZF5;Q23552;Q86NB3	H2KZF5;Q23552;Q86NB3	-3.9308	3.9308	8.91e-26	54	-3.53299	3.53299	H2KZF5;Q23552;Q86NB3	pmt-1	Phosphoethanolamine MethylTransferase	H2KZF5_CAEEL;Q23552_CAEEL;Q86NB3_CAEEL	20	-93.4429	0.065571
N_10 / N_01	O17919	O17919	-1.2045	1.2045	9.18e-26	82	-1.33433	1.33433	O17919	K01G5.5	Putative H/ACA ribonucleoprotein complex subunit 4	DKC1_CAEEL	21	-56.6081	0.433919
N_10 / N_01	A0A061AD21;A0A061AJI9;C1P640;C1P641;G5EEV6;Q21313	A0A061AD21;A0A061AJI9;C1P640;C1P641;G5EEV6;Q21313	0.803533	0.803533	1.02e-25	294	0.486356	0.486356	A0A061AD21;A0A061AJI9;C1P640;C1P641;G5EEV6;Q21313	epi-1	Uncharacterized protein;Uncharacterized protein;Uncharacterized protein;Uncharacterized protein;Laminin alpha;Laminin-like protein epi-1	A0A061AD21_CAEEL;A0A061AJI9_CAEEL;C1P640_CAEEL;C1P641_CAEEL;G5EEV6_CAEEL;EPI1_CAEEL	85	74.537	1.74537
N_10 / N_01	Q21086	Q21086	-0.847479	0.847479	1.4e-25	82	-1.59667	1.59667	Q21086	nst-1	Guanine nucleotide-binding protein-like 3 homolog	GNL3_CAEEL	26	-44.4245	0.555755
N_10 / N_01	P90925	P90925	-1.84257	1.84257	2.41e-25	75	-1.45568	1.45568	P90925	pah-1	Probable phenylalanine-4-hydroxylase 1	PH4H_CAEEL	22	-72.1175	0.278825
N_10 / N_01	G5EBH7	G5EBH7	-1.49623	1.49623	2.73e-25	86	-1.35018	1.35018	G5EBH7	calu-1	CALUmenin (Calcium-binding protein) homolog	G5EBH7_CAEEL	19	-64.5521	0.354479
N_10 / N_01	Q21276	Q21276	-1.0297	1.0297	3.6e-25	134	-1.0126	1.0126	Q21276	K07C5.4	Uncharacterized NOP5 family protein K07C5.4	YZVL_CAEEL	33	-51.0188	0.489812
N_10 / N_01	O01802	O01802	-0.958476	0.958476	3.61e-25	102	-0.882493	0.882493	O01802	rpl-7	60S ribosomal protein L7	RL7_CAEEL	21	-48.54	0.5146
N_10 / N_01	G5EDQ4	G5EDQ4	2.01468	2.01468	3.89e-25	55	1.74725	1.74725	G5EDQ4	cle-1	CLE-1C protein	G5EDQ4_CAEEL	16	304.09	4.0409
N_10 / N_01	P47991	P47991	-1.34037	1.34037	5.08e-25	83	-1.06374	1.06374	P47991	rpl-6	60S ribosomal protein L6	RL6_CAEEL	17	-60.508	0.39492
N_10 / N_01	B6VQ59;Q19346	B6VQ59;Q19346	-2.95932	2.95932	1.14e-24	175	-0.951831	0.951831	B6VQ59;Q19346	CELE_F11C1.5	Uncharacterized protein	B6VQ59_CAEEL;Q19346_CAEEL	63	-87.1425	0.128575
N_10 / N_01	O17759	O17759	-0.738105	0.738105	1.24e-24	204	-0.621594	0.621594	O17759	tkt-1	TransKeTolase homolog	O17759_CAEEL	37	-40.0474	0.599526
N_10 / N_01	P34815	P34815	1.0372	1.0372	1.45e-24	79	1.02193	1.02193	P34815	unc-18	Putative acetylcholine regulator unc-18	UNC18_CAEEL	22	105.225	2.05225
N_10 / N_01	Q9U2X0	Q9U2X0	-1.34043	1.34043	1.54e-24	103	-1.04795	1.04795	Q9U2X0	prmt-1	PRotein arginine MethylTransferase	Q9U2X0_CAEEL	18	-60.5098	0.394902
N_10 / N_01	P91240	P91240	-0.711323	0.711323	1.81e-24	89	-0.803642	0.803642	P91240	srpa-72	Signal recognition particle subunit SRP72	SRP72_CAEEL	26	-38.924	0.61076
N_10 / N_01	Q20223	Q20223	2.47175	2.47175	1.89e-24	49	2.29149	2.29149	Q20223	lbp-1	Fatty acid-binding protein homolog 1	FABP1_CAEEL	15	454.715	5.54715
N_10 / N_01	C1P622;Q09517	C1P622;Q09517	-1.56537	1.56537	2.35e-24	88	-1.49225	1.49225	C1P622;Q09517	let-767	Uncharacterized protein;Very-long-chain 3-oxooacyl-coA reductase let-767	C1P622_CAEEL;LE767_CAEEL	17	-66.2109	0.337891
N_10 / N_01	O44145	O44145	3.79714	3.79714	2.68e-24	35	3.87184	3.87184	O44145	perm-2	PERMeable eggshell	O44145_CAEEL	8	1290.12	13.9012
N_10 / N_01	Q18594	Q18594	3.37975	3.37975	4.42e-24	65	2.64277	2.64277	Q18594	C44B7.5	Uncharacterized protein C44B7.5	YC4B5_CAEEL	14	940.892	10.4089
N_10 / N_01	O62289	O62289	5.1535	5.1535	6.97e-24	24	5.1434	5.1434	O62289	ttr-51	TransThyretin-Related family domain	O62289_CAEEL	6	3459.25	35.5925
N_10 / N_01	Q19782	Q19782	2.2983	2.2983	8.83e-24	70	1.7288	1.7288	Q19782	ifd-2	Intermediate filament protein ifd-2	IFD2_CAEEL	25	391.877	4.91877
N_10 / N_01	Q9NAB7	Q9NAB7	1.77036	1.77036	9.13e-24	78	1.45972	1.45972	Q9NAB7	CELE_Y53F4B.18	Uncharacterized protein	Q9NAB7_CAEEL	20	241.138	3.41138
N_10 / N_01	D5MCN2	D5MCN2	-1.06874	1.06874	1.12e-23	158	-0.958002	0.958002	D5MCN2	larp-1	La-related protein 1	LARP1_CAEEL	49	-52.3266	0.476734
N_10 / N_01	P91027	P91027	1.12212	1.12212	1.91e-23	89	0.989696	0.989696	P91027	chdp-1	Calponin Homology Domain containing Protein	P91027_CAEEL	20	117.667	2.17667
N_10 / N_01	P18947	P18947	3.11521	3.11521	2.11e-23	80	2.17416	2.17416	P18947	vit-4	Vitellogenin-4	VIT4_CAEEL	16	766.503	8.66503
N_10 / N_01	Q9U302	Q9U302	-1.03076	1.03076	3.03e-23	251	-0.823437	0.823437	Q9U302	pab-1	Polyadenylate-binding protein	Q9U302_CAEEL	39	-51.0547	0.489453
N_10 / N_01	Q9TYS3	Q9TYS3	-1.20281	1.20281	3.06e-23	66	-1.19328	1.19328	Q9TYS3	ftn-2	Ferritin	Q9TYS3_CAEEL	11	-56.5573	0.434427
N_10 / N_01	G5ED95	G5ED95	-0.636076	0.636076	3.58e-23	116	-0.584357	0.584357	G5ED95	yars-1	Tyrosine--tRNA ligase	G5ED95_CAEEL	34	-35.6539	0.643461
N_10 / N_01	C9IY22	C9IY22	1.25916	1.25916	4.34e-23	60	1.10212	1.10212	C9IY22	CELE_ZK1058.9	Uncharacterized protein	C9IY22_CAEEL	15	139.357	2.39357
N_10 / N_01	Q966C7	Q966C7	-1.30222	1.30222	5.56e-23	95	-1.19155	1.19155	Q966C7	tald-1	Transaldolase	Q966C7_CAEEL	18	-59.4499	0.405501
N_10 / N_01	Q5WRM0;Q9XUT9	Q5WRM0;Q9XUT9	2.51446	2.51446	5.65e-23	44	2.60171	2.60171	Q5WRM0;Q9XUT9	CELE_K06G5.1	Uncharacterized protein	Q5WRM0_CAEEL;Q9XUT9_CAEEL	12	471.382	5.71382
N_10 / N_01	Q95XQ8	Q95XQ8	0.782889	0.782889	5.84e-23	158	0.627317	0.627317	Q95XQ8	mcm-4	DNA helicase	Q95XQ8_CAEEL	38	72.0573	1.72057
N_10 / N_01	P52713	P52713	-0.674361	0.674361	6.4e-23	187	-0.675181	0.675181	P52713	alh-8	Probable methylmalonate-semialdehyde dehydrogenase [acylating], mitochondrial	MMSA_CAEEL	31	-37.339	0.62661
N_10 / N_01	Q9XVR7	Q9XVR7	0.61962	0.61962	6.48e-23	148	0.641142	0.641142	Q9XVR7	mcm-3	DNA helicase	Q9XVR7_CAEEL	38	53.6471	1.53647
N_10 / N_01	Q19191	Q19191	3.03239	3.03239	1.34e-22	38	2.67135	2.67135	Q19191	F08B12.4	Uncharacterized protein F08B12.4	YZ10_CAEEL	9	718.163	8.18163
N_10 / N_01	Q95QQ4	Q95QQ4	-0.613469	0.613469	1.7e-22	94	-0.751062	0.751062	Q95QQ4	atic-1	5-Aminoimidazole-4-carboxamide ribonucleotide formylTransferase/IMP Cyclohydrolase homolog	Q95QQ4_CAEEL	26	-34.6377	0.653623
N_10 / N_01	G4SL51	G4SL51	1.70681	1.70681	2.53e-22	79	1.58894	1.58894	G4SL51	pqn-52	Prion-like-(Q/N-rich)-domain-bearing protein	G4SL51_CAEEL	23	226.438	3.26438
N_10 / N_01	Q09622	Q09622	-1.5324	1.5324	2.87e-22	99	-1.27238	1.27238	Q09622	puf-12	Pumilio domain-containing protein 12	PUF12_CAEEL	32	-65.4299	0.345701
N_10 / N_01	Q965N8	Q965N8	-1.2065	1.2065	3.43e-22	91	-1.21447	1.21447	Q965N8	Y46E12BL.2	Uncharacterized protein	Q965N8_CAEEL	43	-56.6683	0.433317
N_10 / N_01	Q18943	Q18943	2.12122	2.12122	3.47e-22	38	1.97046	1.97046	Q18943	CELE_D1054.10	Uncharacterized protein	Q18943_CAEEL	9	335.062	4.35062
N_10 / N_01	O62146	O62146	1.08612	1.08612	3.64e-22	106	0.914745	0.914745	O62146	F09B12.3	Putative phospholipase B-like 2	PLBL2_CAEEL	22	112.302	2.12302
N_10 / N_01	Q21850;Q7Z1P7	Q21850;Q7Z1P7	0.912266	0.912266	4.23e-22	52	1.50772	1.50772	Q21850;Q7Z1P7	CELE_R08E3.1	Uncharacterized protein	Q21850_CAEEL;Q7Z1P7_CAEEL	22	88.1999	1.882
N_10 / N_01	Q19713	Q19713	-0.869701	0.869701	5.79e-22	118	-0.688062	0.688062	Q19713	frs-2	Phenylalanine--tRNA ligase beta subunit	SYFB_CAEEL	32	-45.274	0.54726
N_10 / N_01	Q22515;Q5WRQ0	Q22515;Q5WRQ0	-0.886937	0.886937	6.19e-22	130	-0.758788	0.758788	Q22515;Q5WRQ0	CELE_T14G8.3	Uncharacterized protein	Q22515_CAEEL;Q5WRQ0_CAEEL	43	-45.9239	0.540761
N_10 / N_01	A0A0K3ATC0;Q9XTQ6	A0A0K3ATC0;Q9XTQ6	1.39482	1.39482	8.15e-22	67	1.39355	1.39355	A0A0K3ATC0;Q9XTQ6	tbh-1	Tyramine Beta Hydroxylase;Tyramine beta-hydroxylase	A0A0K3ATC0_CAEEL;TBH1_CAEEL	22	162.955	2.62955
N_10 / N_01	G5EFG4	G5EFG4	-1.04336	1.04336	1.67e-21	104	-1.00945	1.00945	G5EFG4	abcf-2	ABC transporter, class F	G5EFG4_CAEEL	27	-51.4804	0.485196
N_10 / N_01	Q9XVF7	Q9XVF7	-1.26958	1.26958	2.03e-21	102	-0.967832	0.967832	Q9XVF7	rpl-8	60S ribosomal protein L8	RL8_CAEEL	17	-58.522	0.41478
N_10 / N_01	O02158	O02158	-0.983425	0.983425	2.43e-21	80	-0.898307	0.898307	O02158	CELE_T09B4.8	Uncharacterized protein	O02158_CAEEL	25	-49.4222	0.505778
N_10 / N_01	P50140	P50140	-0.636663	0.636663	3.02e-21	260	-0.598564	0.598564	P50140	hsp-60	Chaperonin homolog Hsp-60, mitochondrial	CH60_CAEEL	45	-35.6801	0.643199
N_10 / N_01	Q19537	Q19537	1.20761	1.20761	3.17e-21	148	0.815887	0.815887	Q19537	rpa-1	Probable replication factor A 73 kDa subunit	RFA1_CAEEL	31	130.954	2.30954
N_10 / N_01	Q22352	Q22352	-0.937611	0.937611	3.35e-21	100	-0.879857	0.879857	Q22352	CELE_T08H10.1	Uncharacterized protein	Q22352_CAEEL	23	-47.7903	0.522097
N_10 / N_01	Q20224	Q20224	2.34203	2.34203	3.73e-21	39	2.42491	2.42491	Q20224	lbp-2	Fatty acid-binding protein homolog 2	FABP2_CAEEL	7	407.015	5.07015
N_10 / N_01	O01806	O01806	-0.647277	0.647277	5.46e-21	112	-0.678122	0.678122	O01806	C44E4.4	Uncharacterized protein	O01806_CAEEL	22	-36.1516	0.638484
N_10 / N_01	Q21774	Q21774	-0.711839	0.711839	6e-21	96	-0.790468	0.790468	Q21774	adsl-1	Adenylosuccinate lyase	PUR8_CAEEL	27	-38.9459	0.610541
N_10 / N_01	G5EDW8	G5EDW8	-1.16718	1.16718	8.75e-21	62	-1.18432	1.18432	G5EDW8	VF13D12L.3	Uncharacterized protein	G5EDW8_CAEEL	16	-55.4709	0.445291
N_10 / N_01	O45904	O45904	0.73337	0.73337	8.9e-21	97	0.799574	0.799574	O45904	lec-1	Galectin	O45904_CAEEL	23	66.2518	1.66252
N_10 / N_01	O62107;Q564Q1	O62107;Q564Q1	-0.982932	0.982932	9.3e-21	56	-1.1064	1.1064	O62107;Q564Q1	gale-1	UDP-GALactose 4-Epimerase	O62107_CAEEL;Q564Q1_CAEEL	15	-49.4049	0.505951
N_10 / N_01	G5EFM4	G5EFM4	2.23791	2.23791	9.86e-21	432	0.42689	0.42689	G5EFM4	vab-10	Uncharacterized protein	G5EFM4_CAEEL	148	371.713	4.71713
N_10 / N_01	Q067X2	Q067X2	4.72054	4.72054	1.08e-20	32	4.94123	4.94123	Q067X2	CELE_F13G11.3	Uncharacterized protein	Q067X2_CAEEL	12	2536.47	26.3647
N_10 / N_01	Q9N358	Q9N358	-0.626598	0.626598	2.17e-20	162	-0.578377	0.578377	Q9N358	cct-8	T-complex protein 1 subunit theta	TCPQ_CAEEL	26	-35.2298	0.647702
N_10 / N_01	P52717	P52717	1.01136	1.01136	2.3e-20	134	0.934846	0.934846	P52717	F41C3.5	Uncharacterized serine carboxypeptidase F41C3.5	YUW5_CAEEL	21	101.581	2.01581
N_10 / N_01	Q17543	Q17543	1.22887	1.22887	2.59e-20	74	1.37514	1.37514	Q17543	C01B10.3	Uncharacterized protein	Q17543_CAEEL	22	134.384	2.34384
N_10 / N_01	P91306	P91306	-1.01	1.01	3.61e-20	70	-1.0276	1.0276	P91306	cey-2	C. Elegans Y-box	P91306_CAEEL	13	-50.3454	0.496546
N_10 / N_01	Q22053	Q22053	-0.978744	0.978744	3.62e-20	119	-0.848223	0.848223	Q22053	fib-1	rRNA 2'-O-methyltransferase fibrillarin	FBRL_CAEEL	20	-49.2579	0.507421
N_10 / N_01	Q23258	Q23258	3.32493	3.32493	3.68e-20	21	3.38908	3.38908	Q23258	CELE_ZC373.2	Uncharacterized protein	Q23258_CAEEL	5	902.085	10.0209
N_10 / N_01	P34383	P34383	1.34034	1.34034	5.84e-20	101	1.42265	1.42265	P34383	far-2	Fatty-acid and retinol-binding protein 2	FAR2_CAEEL	23	153.212	2.53212
N_10 / N_01	G5EEY5	G5EEY5	1.12777	1.12777	7.56e-20	76	1.50095	1.50095	G5EEY5	pbrm-1	PolyBRoMo domain containing	G5EEY5_CAEEL	33	118.52	2.1852
N_10 / N_01	O18224	O18224	3.11329	3.11329	1.22e-19	52	2.69506	2.69506	O18224	CELE_Y57G11B.5	Uncharacterized protein	O18224_CAEEL	14	765.353	8.65353
N_10 / N_01	P34559	P34559	-1.25923	1.25923	2.35e-19	82	-1.18957	1.18957	P34559	ech-6	Probable enoyl-CoA hydratase, mitochondrial	ECHM_CAEEL	18	-58.2233	0.417767
N_10 / N_01	P46562	P46562	-0.837138	0.837138	3.26e-19	101	-0.955191	0.955191	P46562	alh-9	Putative aldehyde dehydrogenase family 7 member A1 homolog	AL7A1_CAEEL	24	-44.0247	0.559753
N_10 / N_01	Q9XWT3	Q9XWT3	3.79196	3.79196	3.35e-19	34	3.53204	3.53204	Q9XWT3	CELE_Y62H9A.6	Uncharacterized protein	Q9XWT3_CAEEL	9	1285.14	13.8514
N_10 / N_01	Q21215	Q21215	-0.917171	0.917171	4.14e-19	127	-0.923856	0.923856	Q21215	rack-1	Guanine nucleotide-binding protein subunit beta-2-like 1	GBLP_CAEEL	22	-47.0454	0.529546
N_10 / N_01	Q9BL07	Q9BL07	0.845323	0.845323	4.77e-19	80	1.05376	1.05376	Q9BL07	Y54F10AM.8	Putative phospholipase B-like 3	PLBL3_CAEEL	19	79.6666	1.79667
N_10 / N_01	Q56VZ2;Q9U365;Q9XXN4	Q56VZ2;Q9U365;Q9XXN4	-1.09791	1.09791	4.94e-19	64	-1.36682	1.36682	Q56VZ2;Q9U365;Q9XXN4	ngp-1	Nuclear/nucleolar GTP-binding Protein family	Q56VZ2_CAEEL;Q9U365_CAEEL;Q9XXN4_CAEEL	24	-53.2808	0.467192
N_10 / N_01	Q9XUB7	Q9XUB7	1.86107	1.86107	5.92e-19	54	1.7907	1.7907	Q9XUB7	far-6	Fatty Acid/Retinol binding protein	Q9XUB7_CAEEL	9	263.277	3.63277
N_10 / N_01	P48152	P48152	-0.947764	0.947764	6.74e-19	107	-0.984808	0.984808	P48152	rps-3	40S ribosomal protein S3	RS3_CAEEL	19	-48.1565	0.518435
N_10 / N_01	G5EDP0	G5EDP0	1.3404	1.3404	6.76e-19	76	0.964062	0.964062	G5EDP0	CELE_Y32F6A.5	Uncharacterized protein	G5EDP0_CAEEL	19	153.222	2.53222
N_10 / N_01	O02365	O02365	0.952824	0.952824	7.49e-19	149	0.75191	0.75191	O02365	ifa-2	Intermediate filament protein ifa-2	IFA2_CAEEL	35	93.5657	1.93566
N_10 / N_01	F5GU60;H2KZS0	F5GU60;H2KZS0	-1.84751	1.84751	7.57e-19	33	-1.78084	1.78084	F5GU60;H2KZS0	CELE_T21F4.1	Uncharacterized protein	F5GU60_CAEEL;H2KZS0_CAEEL	10	-72.2129	0.277871
N_10 / N_01	Q17761	Q17761	-0.848631	0.848631	7.72e-19	117	-0.800813	0.800813	Q17761	T25B9.9	6-phosphogluconate dehydrogenase, decarboxylating	6PGD_CAEEL	23	-44.4689	0.555311
N_10 / N_01	Q9NEU5	Q9NEU5	-1.64023	1.64023	8.78e-19	37	-1.7166	1.7166	Q9NEU5	Y39B6A.33	Uncharacterized protein Y39B6A.33	GSCR2_CAEEL	15	-67.9195	0.320805
N_10 / N_01	Q9XVS3	Q9XVS3	1.62768	1.62768	9.11e-19	27	1.63676	1.63676	Q9XVS3	clec-87	C-type lectin domain-containing protein 87	CLC87_CAEEL	6	209.016	3.09016
N_10 / N_01	Q17574	Q17574	-1.9472	1.9472	1.04e-18	64	-1.60572	1.60572	Q17574	tag-165	Putative methionine synthase reductase	MTRR_CAEEL	33	-74.0681	0.259319
N_10 / N_01	P47209	P47209	-0.624578	0.624578	1.09e-18	173	-0.508616	0.508616	P47209	cct-5	T-complex protein 1 subunit epsilon	TCPE_CAEEL	34	-35.139	0.64861
N_10 / N_01	H2KZG6	H2KZG6	-4.28493	4.28493	1.14e-18	64	-3.42572	3.42572	H2KZG6	acdh-1	Acyl CoA DeHydrogenase	H2KZG6_CAEEL	20	-94.8701	0.051299
N_10 / N_01	Q9XUF9	Q9XUF9	1.98869	1.98869	1.15e-18	76	1.64296	1.64296	Q9XUF9	C49C3.4	Uncharacterized protein	Q9XUF9_CAEEL	30	296.876	3.96876
N_10 / N_01	Q23068	Q23068	1.38857	1.38857	1.48e-18	75	1.31252	1.31252	Q23068	CELE_W01A11.1	Uncharacterized protein	Q23068_CAEEL	23	161.818	2.61818
N_10 / N_01	B3CJ34	B3CJ34	-0.620263	0.620263	1.5e-18	516	-0.28503	0.28503	B3CJ34	gcn-1	GCN (Yeast General Control Nondrepressible) homolog	B3CJ34_CAEEL	129	-34.9448	0.650552
N_10 / N_01	O61880	O61880	2.32395	2.32395	1.54e-18	29	2.14081	2.14081	O61880	CELE_F59B1.2	Uncharacterized protein	O61880_CAEEL	8	400.701	5.00701
N_10 / N_01	G5EEI4	G5EEI4	-2.37582	2.37582	1.56e-18	51	-2.13793	2.13793	G5EEI4	asp-1	ASpartyl Protease	G5EEI4_CAEEL	14	-80.7334	0.192666
N_10 / N_01	Q9N584	Q9N584	-0.690356	0.690356	1.65e-18	75	-0.71669	0.71669	Q9N584	let-630	Uncharacterized protein	Q9N584_CAEEL	28	-38.0299	0.619701
N_10 / N_01	Q9BKU5	Q9BKU5	-1.14263	1.14263	1.69e-18	41	-1.20436	1.20436	Q9BKU5	CELE_Y37E3.8	Uncharacterized protein	Q9BKU5_CAEEL	8	-54.7066	0.452934
N_10 / N_01	Q22288	Q22288	2.33957	2.33957	2.55e-18	47	2.16689	2.16689	Q22288	ttr-15	Transthyretin-like protein 15	TTR15_CAEEL	7	406.151	5.06151
N_10 / N_01	G5EFV4	G5EFV4	2.032	2.032	3.09e-18	45	2.06944	2.06944	G5EFV4	hmg-1.1	HMG	G5EFV4_CAEEL	9	308.971	4.08971
N_10 / N_01	O61235	O61235	0.760713	0.760713	3.5e-18	112	0.814009	0.814009	O61235	ctl-1	Catalase-2	CATA2_CAEEL	28	69.4328	1.69433
N_10 / N_01	P10771	P10771	2.67225	2.67225	3.8e-18	23	3.15743	3.15743	P10771	his-24	Histone H1.1	H11_CAEEL	5	537.422	6.37422
N_10 / N_01	O17406	O17406	0.698794	0.698794	3.96e-18	87	0.94769	0.94769	O17406	attf-2	AT hook Transcription Factor family	O17406_CAEEL	23	62.3147	1.62315
N_10 / N_01	Q10941	Q10941	-1.65652	1.65652	4.76e-18	43	-1.55095	1.55095	Q10941	ugt-46	Putative UDP-glucuronosyltransferase ugt-46	UGT46_CAEEL	19	-68.2797	0.317203
N_10 / N_01	O02089	O02089	-2.53496	2.53496	5.39e-18	38	-2.53474	2.53474	O02089	msra-1	Methionine Sulfoxide Reductase A	O02089_CAEEL	9	-82.7456	0.172544
N_10 / N_01	Q27512	Q27512	0.731096	0.731096	6.16e-18	57	1.35177	1.35177	Q27512	nex-2	Annexin	Q27512_CAEEL	17	65.99	1.6599
N_10 / N_01	Q9NF11	Q9NF11	-1.44366	1.44366	6.8e-18	47	-1.14556	1.14556	Q9NF11	hprt-1	Hypoxanthine PhosphoRibosylTransferase homolog	Q9NF11_CAEEL	13	-63.2368	0.367632
N_10 / N_01	Q19246	Q19246	-1.82249	1.82249	7.38e-18	54	-1.66792	1.66792	Q19246	dhs-25	DeHydrogenases, Short chain	Q19246_CAEEL	13	-71.7267	0.282733
N_10 / N_01	Q23044	Q23044	4.42631	4.42631	7.55e-18	53	3.65695	3.65695	Q23044	CELE_T22B7.7	Uncharacterized protein	Q23044_CAEEL	19	2050.06	21.5006
N_10 / N_01	Q17693	Q17693	-1.71232	1.71232	8.52e-18	82	-1.4289	1.4289	Q17693	mthf-1	Probable methylenetetrahydrofolate reductase	MTHR_CAEEL	28	-69.4832	0.305168
N_10 / N_01	O76840	O76840	1.05542	1.05542	9.3e-18	103	1.01987	1.01987	O76840	mig-6	Papilin	PPN1_CAEEL	26	107.833	2.07833
N_10 / N_01	Q22054	Q22054	-1.02427	1.02427	1e-17	57	-0.913104	0.913104	Q22054	rps-16	40S ribosomal protein S16	RS16_CAEEL	13	-50.8342	0.491658
N_10 / N_01	Q9BL19	Q9BL19	-1.13855	1.13855	1.06e-17	65	-0.878745	0.878745	Q9BL19	rpl-17	60S ribosomal protein L17	RL17_CAEEL	13	-54.5783	0.454217
N_10 / N_01	G5EE40	G5EE40	1.46693	1.46693	1.15e-17	43	1.78439	1.78439	G5EE40	srp-1	SeRPin	G5EE40_CAEEL	11	176.434	2.76434
N_10 / N_01	G5EEK9	G5EEK9	0.635358	0.635358	1.35e-17	125	0.567192	0.567192	G5EEK9	vha-5	V-type proton ATPase subunit a	G5EEK9_CAEEL	32	55.3324	1.55332
N_10 / N_01	O17271	O17271	1.68819	1.68819	1.37e-17	30	1.6445	1.6445	O17271	heh-1	Putative protein heh-1	HEH1_CAEEL	7	222.253	3.22253
N_10 / N_01	P43510;Q8MQC6	P43510;Q8MQC6	1.55414	1.55414	1.41e-17	63	1.30346	1.30346	P43510;Q8MQC6	cpr-6	Cathepsin B-like cysteine proteinase 6;Cysteine PRotease related	CPR6_CAEEL;Q8MQC6_CAEEL	15	193.658	2.93658
N_10 / N_01	Q20507	Q20507	-2.15465	2.15465	2.51e-17	26	-2.21388	2.21388	Q20507	acbp-3	Acyl-CoA-binding protein homolog 3	ACBP3_CAEEL	7	-77.5412	0.224588
N_10 / N_01	Q95XM9	Q95XM9	-1.45436	1.45436	2.53e-17	54	-1.51629	1.51629	Q95XM9	ddx-27	DEAD boX helicase homolog	Q95XM9_CAEEL	24	-63.5082	0.364918
N_10 / N_01	Q93243	Q93243	1.91902	1.91902	2.66e-17	35	2.18792	2.18792	Q93243	nas-37	Zinc metalloproteinase nas-37	NAS37_CAEEL	14	278.165	3.78165
N_10 / N_01	Q95X21;Q9TZC8	Q95X21;Q9TZC8	-1.15719	1.15719	2.68e-17	90	-1.10235	1.10235	Q95X21;Q9TZC8	CELE_Y71H10B.1	Uncharacterized protein	Q95X21_CAEEL;Q9TZC8_CAEEL	23	-55.1614	0.448386
N_10 / N_01	O45083	O45083	3.19702	3.19702	2.71e-17	37	2.78154	2.78154	O45083	C17H12.4	Uncharacterized protein	O45083_CAEEL	16	817.064	9.17064
N_10 / N_01	O62053	O62053	3.77444	3.77444	2.89e-17	25	3.90716	3.90716	O62053	C08F11.11	UPF0375 protein C08F11.11	U375A_CAEEL	4	1268.42	13.6842
N_10 / N_01	Q19200	Q19200	2.14767	2.14767	3.12e-17	40	2.43119	2.43119	Q19200	sto-1	Stomatin-1	STO1_CAEEL	16	343.112	4.43112
N_10 / N_01	Q22562	Q22562	1.07302	1.07302	3.58e-17	58	0.966684	0.966684	Q22562	CELE_T19B10.2	Uncharacterized protein	Q22562_CAEEL	14	110.384	2.10384
N_10 / N_01	Q9GZE9	Q9GZE9	-1.32281	1.32281	3.8e-17	60	-1.06472	1.06472	Q9GZE9	ldp-1	Lipid DroPlet localized protein	Q9GZE9_CAEEL	17	-60.0245	0.399755
N_10 / N_01	Q17886	Q17886	1.41248	1.41248	4.11e-17	36	1.40694	1.40694	Q17886	nasp-1	NASP (Human Nuclear Autoantigenic Sperm Protein) homolog	Q17886_CAEEL	13	166.194	2.66194
N_10 / N_01	A5Z2W3	A5Z2W3	1.18389	1.18389	4.36e-17	47	1.61693	1.61693	A5Z2W3	CELE_R13H4.2	Uncharacterized protein	A5Z2W3_CAEEL	15	127.189	2.27189
N_10 / N_01	Q21986	Q21986	-0.70872	0.70872	6e-17	89	-0.596029	0.596029	Q21986	cra-1	N-terminal acetyltransferase B complex subunit NAA25 homolog	NAA25_CAEEL	29	-38.8137	0.611863
N_10 / N_01	Q9BL43	Q9BL43	0.993805	0.993805	6.1e-17	96	0.954659	0.954659	Q9BL43	CELE_Y71H2AM.13	Uncharacterized protein	Q9BL43_CAEEL	23	99.143	1.99143
N_10 / N_01	P34500	P34500	3.38921	3.38921	6.25e-17	24	3.75692	3.75692	P34500	ttr-2	Transthyretin-like protein 2	TTR2_CAEEL	6	947.739	10.4774
N_10 / N_01	Q9N3X2	Q9N3X2	-0.94802	0.94802	7.12e-17	133	-0.741415	0.741415	Q9N3X2	rps-4	40S ribosomal protein S4	RS4_CAEEL	24	-48.1657	0.518343
N_10 / N_01	Q9N4I3	Q9N4I3	-1.12043	1.12043	7.57e-17	67	-1.08742	1.08742	Q9N4I3	CELE_Y71F9AL.9	Uncharacterized protein	Q9N4I3_CAEEL	16	-54.0044	0.459956
N_10 / N_01	G5EDP2	G5EDP2	-1.12269	1.12269	8.57e-17	60	-1.11708	1.11708	G5EDP2	daf-22	Non-specific lipid-transfer protein-like 2	NLTP2_CAEEL	14	-54.0762	0.459238
N_10 / N_01	Q9NAB3	Q9NAB3	-1.94877	1.94877	1.2e-16	30	-2.11013	2.11013	Q9NAB3	gst-27	Glutathione S-Transferase	Q9NAB3_CAEEL	11	-74.0962	0.259038
N_10 / N_01	Q19390	Q19390	3.05486	3.05486	1.29e-16	32	2.43568	2.43568	Q19390	acp-5	ACid Phosphatase family	Q19390_CAEEL	13	731.004	8.31004
N_10 / N_01	P34339	P34339	-0.640014	0.640014	1.39e-16	237	-0.443882	0.443882	P34339	egl-45	Eukaryotic translation initiation factor 3 subunit A	EIF3A_CAEEL	57	-35.8293	0.641707
N_10 / N_01	G5EBF4	G5EBF4	4.35416	4.35416	1.42e-16	27	4.31499	4.31499	G5EBF4	CELE_T28H10.3	Uncharacterized protein	G5EBF4_CAEEL	17	1945.19	20.4519
N_10 / N_01	P42170	P42170	0.942606	0.942606	1.79e-16	80	0.818467	0.818467	P42170	rnr-2	Ribonucleoside-diphosphate reductase small chain	RIR2_CAEEL	20	92.1997	1.922
N_10 / N_01	Q09590	Q09590	-0.858522	0.858522	1.96e-16	89	-0.749139	0.749139	Q09590	emb-8	NADPH--cytochrome P450 reductase	Q09590_CAEEL	26	-44.8483	0.551517
N_10 / N_01	O01812	O01812	-1.19743	1.19743	2.11e-16	54	-1.16479	1.16479	O01812	lbp-6	Fatty acid-binding protein homolog 6	FABP6_CAEEL	12	-56.3948	0.436052
N_10 / N_01	P91914	P91914	-0.899495	0.899495	2.33e-16	27	-0.978078	0.978078	P91914	rpl-27	60S ribosomal protein L27	RL27_CAEEL	7	-46.3926	0.536074
N_10 / N_01	P34382	P34382	1.56707	1.56707	2.8e-16	68	1.5819	1.5819	P34382	far-1	Fatty-acid and retinol-binding protein 1	FAR1_CAEEL	15	196.301	2.96301
N_10 / N_01	H2L0Q1;Q6EZG8	H2L0Q1;Q6EZG8	-0.814127	0.814127	3.35e-16	81	-0.856937	0.856937	H2L0Q1;Q6EZG8	CELE_ZK6.11	Uncharacterized protein	H2L0Q1_CAEEL;Q6EZG8_CAEEL	16	-43.1248	0.568752
N_10 / N_01	D5MCQ2;D5MCQ6	D5MCQ2;D5MCQ6	2.1893	2.1893	3.91e-16	44	2.16372	2.16372	D5MCQ2;D5MCQ6	sup-26	SUPpressor	D5MCQ2_CAEEL;D5MCQ6_CAEEL	10	356.084	4.56084
N_10 / N_01	O62277	O62277	-2.65799	2.65799	4.45e-16	32	-2.79718	2.79718	O62277	dct-18	DAF-16/FOXO Controlled, germline Tumor affecting	O62277_CAEEL	9	-84.1559	0.158441
N_10 / N_01	Q20748	Q20748	-0.680361	0.680361	4.79e-16	120	-0.55582	0.55582	Q20748	atad-3	ATPase family AAA domain-containing protein 3	ATAD3_CAEEL	29	-37.5991	0.624009
N_10 / N_01	P53013	P53013	-0.591524	0.591524	5.01e-16	258	-0.665476	0.665476	P53013	eft-3	Elongation factor 1-alpha	EF1A_CAEEL	33	-33.6359	0.663641
N_10 / N_01	O45946	O45946	-1.14074	1.14074	5.9e-16	65	-0.923064	0.923064	O45946	rpl-18	60S ribosomal protein L18	RL18_CAEEL	15	-54.6473	0.453527
N_10 / N_01	O61815	O61815	-0.888354	0.888354	5.98e-16	45	-1.30704	1.30704	O61815	B0511.6	Uncharacterized protein	O61815_CAEEL	18	-45.977	0.54023
N_10 / N_01	P46550	P46550	-0.748592	0.748592	6.39e-16	165	-0.54858	0.54858	P46550	cct-6	T-complex protein 1 subunit zeta	TCPZ_CAEEL	29	-40.4816	0.595184
N_10 / N_01	P48154	P48154	-0.867796	0.867796	6.65e-16	136	-0.739744	0.739744	P48154	rps-1	40S ribosomal protein S3a	RS3A_CAEEL	26	-45.2017	0.547983
N_10 / N_01	Q95YF3	Q95YF3	-0.591123	0.591123	6.94e-16	149	-0.55087	0.55087	Q95YF3	cgh-1	ATP-dependent RNA helicase cgh-1	CGH1_CAEEL	26	-33.6174	0.663826
N_10 / N_01	G8JYE4;P91406	G8JYE4;P91406	0.862774	0.862774	7.2e-16	67	1.08005	1.08005	G8JYE4;P91406	gcp-2.1	See cpr;Glutamate carboxypeptidase 2 homolog	G8JYE4_CAEEL;GCP2_CAEEL	22	81.8532	1.81853
N_10 / N_01	Q19064	Q19064	3.94053	3.94053	7.46e-16	27	3.4803	3.4803	Q19064	CELE_E04F6.9	Uncharacterized protein	Q19064_CAEEL	10	1435.39	15.3539
N_10 / N_01	Q19478	Q19478	2.8758	2.8758	7.94e-16	40	4.26057	4.26057	Q19478	far-3	Fatty Acid/Retinol binding protein	Q19478_CAEEL	9	634.01	7.3401
N_10 / N_01	P34676	P34676	1.57289	1.57289	8e-16	30	1.39216	1.39216	P34676	pcp-5	Prolyl carboxy peptidase like protein 5	PCP5_CAEEL	11	197.499	2.97499
N_10 / N_01	A9Z1L1	A9Z1L1	1.43171	1.43171	9.57e-16	98	1.28645	1.28645	A9Z1L1	srp-7	SeRPin	A9Z1L1_CAEEL	26	169.766	2.69766
N_10 / N_01	P53703	P53703	-0.757614	0.757614	1.08e-15	40	-1.09253	1.09253	P53703	cchl-1	Probable cytochrome c-type heme lyase	CCHL_CAEEL	17	-40.8526	0.591474
N_10 / N_01	Q9NA39	Q9NA39	2.24319	2.24319	1.13e-15	64	1.94283	1.94283	Q9NA39	ccg-1	Conserved Cysteine/Glycine domain protein	Q9NA39_CAEEL	18	373.443	4.73443
N_10 / N_01	Q19056	Q19056	2.30319	2.30319	1.2e-15	35	1.77627	1.77627	Q19056	CELE_E04F6.4	Uncharacterized protein	Q19056_CAEEL	15	393.547	4.93547
N_10 / N_01	Q9XUP3	Q9XUP3	-0.693821	0.693821	1.48e-15	67	-0.583371	0.583371	Q9XUP3	eif-3.K	Eukaryotic translation initiation factor 3 subunit K	EIF3K_CAEEL	13	-38.1786	0.618214
N_10 / N_01	O45218	O45218	-1.21427	1.21427	1.59e-15	88	-0.903974	0.903974	O45218	ads-1	Alkyldihydroxyacetonephosphate synthase	ADAS_CAEEL	26	-56.9008	0.430992
N_10 / N_01	Q9XWN7	Q9XWN7	-1.51412	1.51412	1.64e-15	34	-1.46884	1.46884	Q9XWN7	CELE_Y43F8C.13	Uncharacterized protein	Q9XWN7_CAEEL	12	-64.9889	0.350111
N_10 / N_01	O45502	O45502	-0.738806	0.738806	1.65e-15	82	-0.695134	0.695134	O45502	dnj-12	DNaJ domain (Prokaryotic heat shock protein)	O45502_CAEEL	18	-40.0765	0.599235
N_10 / N_01	Q18421	Q18421	-1.42832	1.42832	1.73e-15	43	-1.30557	1.30557	Q18421	C34C12.8	GrpE protein homolog, mitochondrial	GRPE_CAEEL	11	-62.8437	0.371563
N_10 / N_01	O45228	O45228	0.886472	0.886472	1.75e-15	90	0.59176	0.59176	O45228	B0513.5	Proline dehydrogenase 1, mitochondrial	PROD_CAEEL	28	84.8649	1.84865
N_10 / N_01	P91079	P91079	-1.50562	1.50562	1.83e-15	63	-1.01093	1.01093	P91079	sptl-1	Serine palmitoyltransferase 1	SPTC1_CAEEL	17	-64.782	0.35218
N_10 / N_01	Q9U1S2	Q9U1S2	1.07955	1.07955	2.15e-15	64	1.08281	1.08281	Q9U1S2	brp-1	Bypass of Response to Pheromone in yeast	Q9U1S2_CAEEL	20	111.338	2.11338
N_10 / N_01	Q19655	Q19655	2.42787	2.42787	2.54e-15	55	1.59043	1.59043	Q19655	CELE_F20D6.11	Uncharacterized protein	Q19655_CAEEL	20	438.098	5.38098
N_10 / N_01	H2KYJ2	H2KYJ2	2.08909	2.08909	2.95e-15	18	2.20703	2.20703	H2KYJ2	ttr-59	TransThyretin-Related family domain	H2KYJ2_CAEEL	4	325.478	4.25478
N_10 / N_01	G5ECM9	G5ECM9	1.66866	1.66866	3.19e-15	35	1.40503	1.40503	G5ECM9	cpi-2	Cystatin	G5ECM9_CAEEL	9	217.92	3.1792
N_10 / N_01	P17140	P17140	0.978197	0.978197	3.28e-15	49	0.896817	0.896817	P17140	let-2	Collagen alpha-2(IV) chain	CO4A2_CAEEL	10	97.0002	1.97
N_10 / N_01	P91128	P91128	-1.04694	1.04694	3.7e-15	79	-1.1011	1.1011	P91128	rpl-13	60S ribosomal protein L13	RL13_CAEEL	18	-51.6006	0.483994
N_10 / N_01	Q9GUF2	Q9GUF2	0.833436	0.833436	3.7e-15	104	0.925118	0.925118	Q9GUF2	acp-6	ACid Phosphatase family	Q9GUF2_CAEEL	23	78.1925	1.78192
N_10 / N_01	O17687	O17687	0.786914	0.786914	4.17e-15	131	0.537599	0.537599	O17687	nasp-2	NASP (Human Nuclear Autoantigenic Sperm Protein) homolog	O17687_CAEEL	25	72.538	1.72538
N_10 / N_01	Q18947	Q18947	2.72488	2.72488	4.29e-15	32	2.60753	2.60753	Q18947	CELE_D1054.11	Uncharacterized protein	Q18947_CAEEL	10	561.104	6.61104
N_10 / N_01	O18240	O18240	-0.801818	0.801818	4.69e-15	64	-0.916907	0.916907	O18240	rps-18	Ribosomal Protein, Small subunit	O18240_CAEEL	13	-42.6374	0.573626
N_10 / N_01	P91180;Q95Q60	P91180;Q95Q60	-1.93445	1.93445	5.35e-15	45	-1.89241	1.89241	P91180;Q95Q60	fkb-5	Peptidyl-prolyl cis-trans isomerase	P91180_CAEEL;Q95Q60_CAEEL	15	-73.8378	0.261622
N_10 / N_01	Q23091	Q23091	0.950676	0.950676	5.74e-15	35	1.17326	1.17326	Q23091	CELE_ZK742.4	Uncharacterized protein	Q23091_CAEEL	16	93.2778	1.93278
N_10 / N_01	Q86S66	Q86S66	-0.71637	0.71637	6.76e-15	82	-0.995153	0.995153	Q86S66	icd-2	Nascent polypeptide-associated complex subunit alpha	NACA_CAEEL	13	-39.1373	0.608627
N_10 / N_01	Q20720	Q20720	-1.53071	1.53071	9.73e-15	50	-1.42751	1.42751	Q20720	CELE_F53F4.11	Uncharacterized protein	Q20720_CAEEL	19	-65.3893	0.346107
N_10 / N_01	Q7Z1Q3	Q7Z1Q3	-0.946402	0.946402	1.02e-14	89	-0.8309	0.8309	Q7Z1Q3	alh-12	ALdehyde deHydrogenase	Q7Z1Q3_CAEEL	24	-48.1075	0.518925
N_10 / N_01	Q22437	Q22437	0.743818	0.743818	1.04e-14	55	0.932185	0.932185	Q22437	CELE_T12G3.4	Uncharacterized protein	Q22437_CAEEL	20	67.4601	1.6746
N_10 / N_01	Q19329	Q19329	-1.17573	1.17573	1.05e-14	49	-1.23066	1.23066	Q19329	tag-151	Pre-rRNA-processing protein TSR1 homolog	TSR1_CAEEL	19	-55.7341	0.442659
N_10 / N_01	Q18599	Q18599	0.956118	0.956118	1.21e-14	137	0.725906	0.725906	Q18599	acer-1	ACEtyl-CoA Regulator	Q18599_CAEEL	24	94.0083	1.94008
N_10 / N_01	Q18253	Q18253	2.59318	2.59318	1.31e-14	60	1.71287	1.71287	Q18253	dpf-2	Dipeptidyl peptidase family member 2	DPF2_CAEEL	28	503.429	6.03429
N_10 / N_01	Q9N5Y2	Q9N5Y2	-0.746517	0.746517	1.31e-14	43	-0.872784	0.872784	Q9N5Y2	art-1	Probable very-long-chain enoyl-CoA reductase art-1	TECR_CAEEL	10	-40.3959	0.596041
N_10 / N_01	Q19753	Q19753	-1.15754	1.15754	1.34e-14	45	-1.38559	1.38559	Q19753	F23B12.7	Uncharacterized protein F23B12.7	YU0O_CAEEL	22	-55.1723	0.448277
N_10 / N_01	A3QMC5	A3QMC5	-1.02448	1.02448	1.81e-14	34	-0.93467	0.93467	A3QMC5	rpl-34	Ribosomal Protein, Large subunit	A3QMC5_CAEEL	7	-50.8413	0.491587
N_10 / N_01	O17891	O17891	2.19445	2.19445	1.84e-14	37	2.03797	2.03797	O17891	CELE_F55B11.2	Uncharacterized protein	O17891_CAEEL	12	357.715	4.57715
N_10 / N_01	Q20964	Q20964	-2.93969	2.93969	2.01e-14	24	-2.66878	2.66878	Q20964	lys-4	LYSozyme	Q20964_CAEEL	8	-86.9664	0.130336
N_10 / N_01	G5EC23	G5EC23	0.882767	0.882767	2.4e-14	88	0.74732	0.74732	G5EC23	hcf-1	HCF1 related	G5EC23_CAEEL	27	84.3908	1.84391
N_10 / N_01	Q7JMA9	Q7JMA9	0.914915	0.914915	2.41e-14	48	0.929656	0.929656	Q7JMA9	spr-2	Suppressor of PResenilin defect	Q7JMA9_CAEEL	12	88.5458	1.88546
N_10 / N_01	P91398	P91398	-0.628862	0.628862	2.46e-14	62	-0.703864	0.703864	P91398	cey-3	C. Elegans Y-box	P91398_CAEEL	12	-35.3313	0.646687
N_10 / N_01	O62390	O62390	2.67519	2.67519	2.69e-14	31	2.33942	2.33942	O62390	CELE_W01F3.2	Uncharacterized protein	O62390_CAEEL	11	538.723	6.38723
N_10 / N_01	O02101	O02101	0.97183	0.97183	2.73e-14	65	1.04836	1.04836	O02101	swsn-2.2	SWI/SNF nucleosome remodeling complex component	O02101_CAEEL	24	96.1327	1.96133
N_10 / N_01	Q9XWL1	Q9XWL1	1.64506	1.64506	3.02e-14	23	1.74485	1.74485	Q9XWL1	ttr-17	TransThyretin-Related family domain	Q9XWL1_CAEEL	5	212.76	3.1276
N_10 / N_01	P61866	P61866	-0.837775	0.837775	3.08e-14	39	-0.971615	0.971615	P61866	rpl-12	60S ribosomal protein L12	RL12_CAEEL	8	-44.0494	0.559506
N_10 / N_01	Q27874	Q27874	0.844275	0.844275	3.67e-14	50	0.774327	0.774327	Q27874	pat-3	Integrin beta pat-3	PAT3_CAEEL	16	79.5362	1.79536
N_10 / N_01	P41994	P41994	-1.3604	1.3604	4.31e-14	23	-1.31007	1.31007	P41994	rpia-1	Probable-ribose 5-phosphate isomerase	RPIA_CAEEL	7	-61.0525	0.389475
N_10 / N_01	O61786	O61786	1.73286	1.73286	5.16e-14	33	1.61886	1.61886	O61786	inx-15	Innexin	O61786_CAEEL	8	232.387	3.32387
N_10 / N_01	D7SFI3	D7SFI3	0.620895	0.620895	5.22e-14	76	0.562128	0.562128	D7SFI3	C02D5.4	Uncharacterized protein	D7SFI3_CAEEL	16	53.7829	1.53783
N_10 / N_01	Q19480	Q19480	1.60222	1.60222	5.34e-14	34	1.89426	1.89426	Q19480	far-5	Fatty Acid/Retinol binding protein	Q19480_CAEEL	10	203.609	3.03609
N_10 / N_01	O01692	O01692	-1.00836	1.00836	5.51e-14	68	-0.929217	0.929217	O01692	rps-17	40S ribosomal protein S17	RS17_CAEEL	8	-50.289	0.49711
N_10 / N_01	O01497	O01497	1.63756	1.63756	5.86e-14	38	1.61054	1.61054	O01497	tyr-4	TYRosinase	O01497_CAEEL	14	211.14	3.1114
N_10 / N_01	O45430	O45430	-0.678724	0.678724	6.01e-14	115	-0.585171	0.585171	O45430	mccc-1	MethylCrotonoyl-Coenzyme A Carboxylase (Alpha)	O45430_CAEEL	29	-37.5282	0.624718
N_10 / N_01	O17695	O17695	0.651	0.651	6.11e-14	83	0.791335	0.791335	O17695	hda-1	Histone deacetylase 1	HDA1_CAEEL	23	57.0256	1.57026
N_10 / N_01	P91343	P91343	-0.706523	0.706523	7.79e-14	42	-0.805071	0.805071	P91343	wdr-12	Ribosome biogenesis protein WDR12 homolog	WDR12_CAEEL	12	-38.7205	0.612795
N_10 / N_01	Q19699	Q19699	-0.88348	0.88348	7.82e-14	116	-0.649279	0.649279	Q19699	gfat-2	Glutamine-Fructose 6-phosphate AminoTransferase homolog	Q19699_CAEEL	31	-45.7942	0.542058
N_10 / N_01	Q23614	Q23614	2.15978	2.15978	8.13e-14	34	2.15553	2.15553	Q23614	CELE_ZK822.2	Uncharacterized protein	Q23614_CAEEL	8	346.846	4.46846
N_10 / N_01	Q9XVF1	Q9XVF1	1.58077	1.58077	8.26e-14	55	1.66801	1.66801	Q9XVF1	C04F12.1	Uncharacterized protein	Q9XVF1_CAEEL	30	199.13	2.9913
N_10 / N_01	Q9U2Y2	Q9U2Y2	-0.609252	0.609252	9.09e-14	49	-0.645634	0.645634	Q9U2Y2	cdkr-3	CDK5RAP3-like protein	CK5P3_CAEEL	18	-34.4464	0.655536
N_10 / N_01	Q23295	Q23295	-0.846163	0.846163	9.17e-14	38	-0.800615	0.800615	Q23295	mppb-1	Mitochondrial Processing Peptidase Beta	Q23295_CAEEL	11	-44.3738	0.556262
N_10 / N_01	Q86NJ8	Q86NJ8	2.48078	2.48078	9.92e-14	159	0.499415	0.499415	Q86NJ8	ppw-1	Piwi-like protein	Q86NJ8_CAEEL	47	458.198	5.58198
N_10 / N_01	Q93535	Q93535	1.02136	1.02136	1.06e-13	39	1.0029	1.0029	Q93535	CELE_F20D1.3	Uncharacterized protein	Q93535_CAEEL	8	102.983	2.02983
N_10 / N_01	P17329	P17329	-0.775055	0.775055	1.07e-13	131	-0.547303	0.547303	P17329	gpd-2	Glyceraldehyde-3-phosphate dehydrogenase 2	G3P2_CAEEL	27	-41.5634	0.584366
N_10 / N_01	Q17698	Q17698	1.32108	1.32108	1.11e-13	52	1.07042	1.07042	Q17698	C06A8.3	Uncharacterized protein	Q17698_CAEEL	8	149.854	2.49854
N_10 / N_01	H2L0E5	H2L0E5	-0.775817	0.775817	1.22e-13	42	-0.959031	0.959031	H2L0E5	mct-4	MonoCarboxylate Transporter family	H2L0E5_CAEEL	15	-41.5942	0.584058
N_10 / N_01	O45444	O45444	3.38468	3.38468	1.25e-13	37	2.81747	2.81747	O45444	clec-63	C-type LECtin	O45444_CAEEL	12	944.455	10.4445
N_10 / N_01	O17616	O17616	1.26953	1.26953	1.26e-13	38	1.23944	1.23944	O17616	C29F3.7	Uncharacterized protein	O17616_CAEEL	13	141.084	2.41084
N_10 / N_01	P55216	P55216	-1.52028	1.52028	1.31e-13	38	-1.47594	1.47594	P55216	cth-2	Putative cystathionine gamma-lyase 2	CGL2_CAEEL	13	-65.1382	0.348618
N_10 / N_01	Q9XUN8	Q9XUN8	1.14812	1.14812	1.35e-13	34	1.68738	1.68738	Q9XUN8	CELE_T20B3.1	Uncharacterized protein	Q9XUN8_CAEEL	13	121.624	2.21624
N_10 / N_01	Q22763	Q22763	-1.31073	1.31073	1.45e-13	52	-1.0696	1.0696	Q22763	nep-22	NEPrilysin metallopeptidase family	Q22763_CAEEL	17	-59.6883	0.403117
N_10 / N_01	Q20228	Q20228	-1.06353	1.06353	1.7e-13	94	-0.751539	0.751539	Q20228	rps-9	40S ribosomal protein S9	RS9_CAEEL	20	-52.1539	0.478461
N_10 / N_01	Q19326	Q19326	1.01176	1.01176	1.72e-13	29	0.962716	0.962716	Q19326	asf-1	Probable histone chaperone asf-1	ASF1_CAEEL	8	101.637	2.01637
N_10 / N_01	A6ZJ46;Q20621	A6ZJ46;Q20621	0.808948	0.808948	1.89e-13	48	0.74357	0.74357	A6ZJ46;Q20621	CELE_F49E2.2	Uncharacterized protein	A6ZJ46_CAEEL;Q20621_CAEEL	12	75.1934	1.75193
N_10 / N_01	Q09533	Q09533	-0.934284	0.934284	2.13e-13	83	-0.726296	0.726296	Q09533	rpl-10	60S ribosomal protein L10	RL10_CAEEL	16	-47.6698	0.523302
N_10 / N_01	O18239	O18239	-1.30614	1.30614	2.6e-13	73	-0.884419	0.884419	O18239	sec-61	Yeast SEC homolog	O18239_CAEEL	16	-59.5599	0.404401
N_10 / N_01	Q18625	Q18625	1.00662	1.00662	2.76e-13	84	0.863413	0.863413	Q18625	lec-4	Galectin	Q18625_CAEEL	20	100.92	2.0092
N_10 / N_01	Q9BL15	Q9BL15	-0.964385	0.964385	2.77e-13	98	-0.621239	0.621239	Q9BL15	CELE_Y48G8AL.5	Uncharacterized protein	Q9BL15_CAEEL	27	-48.7503	0.512497
N_10 / N_01	Q95XR0	Q95XR0	-0.720658	0.720658	2.89e-13	74	-0.474498	0.474498	Q95XR0	Y39G10AR.8	Uncharacterized protein	Q95XR0_CAEEL	17	-39.318	0.60682
N_10 / N_01	O17345	O17345	1.95035	1.95035	2.89e-13	30	1.80797	1.80797	O17345	ttr-6	TransThyretin-Related family domain	O17345_CAEEL	7	286.468	3.86468
N_10 / N_01	Q20660	Q20660	1.35842	1.35842	2.94e-13	32	1.54419	1.54419	Q20660	hsp-17	Heat Shock Protein	Q20660_CAEEL	10	156.405	2.56405
N_10 / N_01	Q9NEZ8	Q9NEZ8	-1.82897	1.82897	3.38e-13	34	-1.44132	1.44132	Q9NEZ8	ech-7	Enoyl-CoA Hydratase	Q9NEZ8_CAEEL	11	-71.8535	0.281465
N_10 / N_01	Q21443	Q21443	3.28306	3.28306	3.41e-13	214	0.614347	0.614347	Q21443	lmn-1	Lamin-1	LMN1_CAEEL	41	873.417	9.73417
N_10 / N_01	Q9BL73	Q9BL73	0.905367	0.905367	3.45e-13	37	0.855776	0.855776	Q9BL73	ppk-2	PIP Kinase	Q9BL73_CAEEL	12	87.3021	1.87302
N_10 / N_01	P50305	P50305	-1.46586	1.46586	3.54e-13	91	-0.997252	0.997252	P50305	sams-3	Probable S-adenosylmethionine synthase 3	METK3_CAEEL	19	-63.798	0.36202
N_10 / N_01	Q19341	Q19341	0.83	0.83	3.74e-13	42	0.844303	0.844303	Q19341	haao-1	3-hydroxyanthranilate 3,4-dioxygenase	3HAO_CAEEL	13	77.7686	1.77769
N_10 / N_01	P34650	P34650	0.74213	0.74213	3.81e-13	83	0.621966	0.621966	P34650	ZK632.4	Probable mannose-6-phosphate isomerase	MPI_CAEEL	18	67.2644	1.67264
N_10 / N_01	Q9N5S7	Q9N5S7	-1.48396	1.48396	4.06e-13	23	-1.75529	1.75529	Q9N5S7	CELE_F49H12.5	Uncharacterized protein	Q9N5S7_CAEEL	8	-64.2495	0.357505
N_10 / N_01	Q95ZI6	Q95ZI6	0.898228	0.898228	4.99e-13	30	0.855328	0.855328	Q95ZI6	ZK353.9	PITH domain-containing protein ZK353.9	PITH1_CAEEL	9	86.3775	1.86378
N_10 / N_01	O61977	O61977	1.67972	1.67972	5.56e-13	20	1.78823	1.78823	O61977	ttr-47	TransThyretin-Related family domain	O61977_CAEEL	5	220.365	3.20365
N_10 / N_01	Q9XXR4	Q9XXR4	1.19848	1.19848	5.72e-13	33	1.50964	1.50964	Q9XXR4	ttr-24	TransThyretin-Related family domain	Q9XXR4_CAEEL	9	129.498	2.29498
N_10 / N_01	Q27511	Q27511	1.97905	1.97905	5.88e-13	34	2.05242	2.05242	Q27511	htz-1	Histone H2A.V	H2AV_CAEEL	7	294.234	3.94234
N_10 / N_01	A9D0C6	A9D0C6	-1.28554	1.28554	7.68e-13	19	-1.12519	1.12519	A9D0C6	CELE_T02H6.1	Uncharacterized protein	A9D0C6_CAEEL	8	-58.9784	0.410216
N_10 / N_01	Q21484	Q21484	1.07059	1.07059	8.21e-13	60	1.15488	1.15488	Q21484	hat-1	Histone AcetylTransferase	Q21484_CAEEL	18	110.03	2.1003
N_10 / N_01	Q22341	Q22341	2.4258	2.4258	8.48e-13	16	2.46001	2.46001	Q22341	ttr-30	TransThyretin-Related family domain	Q22341_CAEEL	5	437.328	5.37328
N_10 / N_01	P91997	P91997	-0.875116	0.875116	8.49e-13	65	-0.693099	0.693099	P91997	CELE_F53F1.2	Uncharacterized protein	P91997_CAEEL	15	-45.479	0.54521
N_10 / N_01	O45181	O45181	-0.959756	0.959756	8.82e-13	59	-0.813595	0.813595	O45181	CELE_K07H8.10	Uncharacterized protein	O45181_CAEEL	15	-48.5856	0.514144
N_10 / N_01	Q19433	Q19433	-0.860258	0.860258	8.85e-13	46	-0.879881	0.879881	Q19433	CELE_F13H8.2	Uncharacterized protein	Q19433_CAEEL	18	-44.9146	0.550854
N_10 / N_01	B5BM33;E1B6U2;P90754	B5BM33;E1B6U2;P90754	1.74989	1.74989	9.21e-13	28	1.58799	1.58799	B5BM33;E1B6U2;P90754	C27A7.1	Uncharacterized protein;Uncharacterized protein;Ectonucleotide pyrophosphatase/phosphodiesterase C27A7.1	B5BM33_CAEEL;E1B6U2_CAEEL;ENPP1_CAEEL	12	236.334	3.36334
N_10 / N_01	Q93572	Q93572	-0.977103	0.977103	9.58e-13	113	-0.754899	0.754899	Q93572	rpa-0	60S acidic ribosomal protein P0	RLA0_CAEEL	19	-49.2001	0.507999
N_10 / N_01	Q9U238	Q9U238	-0.859073	0.859073	1.08e-12	36	-0.700329	0.700329	Q9U238	trap-4	TRanslocon-Associated Protein	Q9U238_CAEEL	8	-44.8693	0.551307
N_10 / N_01	P34388	P34388	-0.585385	0.585385	1.11e-12	52	-0.634443	0.634443	P34388	mrps-9	Probable 40S ribosomal protein S9, mitochondrial	RT09_CAEEL	15	-33.3528	0.666472
N_10 / N_01	P50880	P50880	-0.963385	0.963385	1.22e-12	144	-0.904282	0.904282	P50880	rpl-3	60S ribosomal protein L3	RL3_CAEEL	30	-48.7148	0.512852
N_10 / N_01	Q10576	Q10576	-1.33856	1.33856	1.4e-12	67	-1.11456	1.11456	Q10576	dpy-18	Prolyl 4-hydroxylase subunit alpha-1	P4HA1_CAEEL	26	-60.4585	0.395415
N_10 / N_01	O17373	O17373	1.18619	1.18619	1.42e-12	59	1.38013	1.38013	O17373	pho-14	Intestinal acid PHOsphatase	O17373_CAEEL	16	127.552	2.27552
N_10 / N_01	Q17339	Q17339	-1.32676	1.32676	1.47e-12	56	-1.09102	1.09102	Q17339	gld-1	Female germline-specific tumor suppressor gld-1	GLD1_CAEEL	18	-60.1339	0.398661
N_10 / N_01	Q21568	Q21568	-1.16376	1.16376	1.76e-12	27	-1.06402	1.06402	Q21568	M28.5	NHP2-like protein 1 homolog	NH2L1_CAEEL	5	-55.3652	0.446348
N_10 / N_01	P54688	P54688	-2.27546	2.27546	1.84e-12	50	-2.01021	2.01021	P54688	bcat-1	Branched-chain-amino-acid aminotransferase, cytosolic	BCAT_CAEEL	16	-79.3453	0.206547
N_10 / N_01	O61874	O61874	0.860182	0.860182	1.88e-12	51	0.858023	0.858023	O61874	dod-19	Downstream Of DAF-16 (Regulated by DAF-16)	O61874_CAEEL	10	81.5267	1.81527
N_10 / N_01	C0P274;P34358	C0P274;P34358	0.766047	0.766047	1.92e-12	52	0.761683	0.761683	C0P274;P34358	ced-7	Uncharacterized protein;ABC transporter ced-7	C0P274_CAEEL;CED7_CAEEL	22	70.0603	1.7006
N_10 / N_01	Q9BPN5	Q9BPN5	0.97959	0.97959	2.25e-12	55	0.802628	0.802628	Q9BPN5	zig-11	2 (Zwei) IG domain protein	Q9BPN5_CAEEL	14	97.1905	1.9719
N_10 / N_01	P51403	P51403	-0.817698	0.817698	2.49e-12	90	-0.818225	0.818225	P51403	rps-2	40S ribosomal protein S2	RS2_CAEEL	17	-43.2654	0.567346
N_10 / N_01	O01816	O01816	-0.970263	0.970263	2.66e-12	24	-0.97563	0.97563	O01816	cytb-5.2	YTochrome B	O01816_CAEEL	4	-48.9587	0.510413
N_10 / N_01	Q19007	Q19007	-0.735739	0.735739	2.84e-12	91	-0.632868	0.632868	Q19007	nap-1	Nucleosome Assembly Protein	Q19007_CAEEL	16	-39.9489	0.600511
N_10 / N_01	Q9Y194	Q9Y194	-0.835625	0.835625	2.92e-12	64	-0.888309	0.888309	Q9Y194	spl-1	Sphingosine-1-phosphate lyase	SGPL_CAEEL	19	-43.966	0.56034
N_10 / N_01	Q95XT5	Q95XT5	-1.37125	1.37125	3.08e-12	33	-1.09718	1.09718	Q95XT5	trap-1	TRanslocon-Associated Protein	Q95XT5_CAEEL	7	-61.3444	0.386556
N_10 / N_01	P34556	P34556	0.619808	0.619808	3.19e-12	86	0.616232	0.616232	P34556	cdk-1	Cyclin-dependent kinase 1	CDK1_CAEEL	20	53.6671	1.53667
N_10 / N_01	Q8MXR6	Q8MXR6	-1.41282	1.41282	3.29e-12	36	-1.29904	1.29904	Q8MXR6	sqd-1	Homologous to Drosophila SQD (Squid) protein	Q8MXR6_CAEEL	9	-62.4424	0.375576
N_10 / N_01	P34528	P34528	-1.15341	1.15341	3.48e-12	49	-1.48043	1.48043	P34528	K12H4.7	Putative serine protease K12H4.7	YM67_CAEEL	14	-55.0437	0.449563
N_10 / N_01	P49041	P49041	-0.896318	0.896318	3.89e-12	78	-0.846054	0.846054	P49041	rps-5	40S ribosomal protein S5	RS5_CAEEL	12	-46.2744	0.537256
N_10 / N_01	Q22135	Q22135	-1.2799	1.2799	3.99e-12	38	-1.25531	1.25531	Q22135	CELE_T04A8.6	Uncharacterized protein	Q22135_CAEEL	15	-58.8176	0.411824
N_10 / N_01	Q03575	Q03575	2.89781	2.89781	4.55e-12	29	2.68849	2.68849	Q03575	ttr-5	Transthyretin-like protein 5	TTR5_CAEEL	6	645.294	7.45294
N_10 / N_01	Q9XWS6	Q9XWS6	3.65152	3.65152	4.89e-12	25	3.51925	3.51925	Q9XWS6	CELE_Y62H9A.5	Uncharacterized protein	Q9XWS6_CAEEL	7	1156.66	12.5666
N_10 / N_01	Q9TXQ6	Q9TXQ6	1.59485	1.59485	5.11e-12	26	2.01677	2.01677	Q9TXQ6	CELE_T04G9.7	Uncharacterized protein	Q9TXQ6_CAEEL	5	202.062	3.02062
N_10 / N_01	Q18685	Q18685	0.761344	0.761344	6.61e-12	95	0.593433	0.593433	Q18685	unc-112	Protein unc-112	UN112_CAEEL	28	69.507	1.69507
N_10 / N_01	O61787	O61787	1.69636	1.69636	7.36e-12	20	1.49652	1.49652	O61787	inx-16	Innexin-16	INX16_CAEEL	5	224.083	3.24083
N_10 / N_01	Q22781	Q22781	0.862302	0.862302	7.74e-12	58	0.760888	0.760888	Q22781	acdh-7	Acyl CoA DeHydrogenase	Q22781_CAEEL	13	81.7937	1.81794
N_10 / N_01	Q9TZC4	Q9TZC4	0.628522	0.628522	7.81e-12	79	0.521731	0.521731	Q9TZC4	pat-4	Integrin-linked protein kinase homolog pat-4	ILKH_CAEEL	21	54.598	1.54598
N_10 / N_01	Q19660	Q19660	1.20799	1.20799	9.13e-12	48	1.00903	1.00903	Q19660	CELE_F21C10.10	Uncharacterized protein	Q19660_CAEEL	13	131.016	2.31016
N_10 / N_01	Q20502	Q20502	-0.889809	0.889809	9.44e-12	89	-0.791654	0.791654	Q20502	haly-1	Histidine ammonia-lyase	HUTH1_CAEEL	24	-46.0314	0.539686
N_10 / N_01	Q19278	Q19278	3.21035	3.21035	9.78e-12	129	-0.65305	0.65305	Q19278	CELE_F09F7.4	3-hydroxyisobutyryl-CoA hydrolase, mitochondrial	Q19278_CAEEL	23	825.574	9.25574
N_10 / N_01	P48156	P48156	-0.898878	0.898878	1.09e-11	83	-0.841121	0.841121	P48156	rps-8	40S ribosomal protein S8	RS8_CAEEL	17	-46.3696	0.536304
N_10 / N_01	P34560	P34560	-0.834054	0.834054	1.16e-11	30	-0.730696	0.730696	P34560	rmd-1	Regulator of microtubule dynamics protein 1	RMD1_CAEEL	7	-43.9049	0.560951
N_10 / N_01	Q20143	Q20143	-1.36243	1.36243	1.22e-11	38	-1.08082	1.08082	Q20143	CELE_F38B6.4	Uncharacterized protein	Q20143_CAEEL	26	-61.1074	0.388926
N_10 / N_01	Q9NAB4	Q9NAB4	-2.10759	2.10759	1.26e-11	47	-1.64408	1.64408	Q9NAB4	gst-26	Glutathione S-Transferase	Q9NAB4_CAEEL	13	-76.7965	0.232035
N_10 / N_01	Q10457	Q10457	-1.00973	1.00973	1.31e-11	50	-0.772682	0.772682	Q10457	B0286.3	Probable multifunctional protein ADE2	PUR6_CAEEL	14	-50.3362	0.496638
N_10 / N_01	Q9XTB5	Q9XTB5	1.05342	1.05342	1.58e-11	35	1.21552	1.21552	Q9XTB5	lem-2	LEM protein 2	LEM2_CAEEL	14	107.544	2.07544
N_10 / N_01	Q23402	Q23402	-1.05213	1.05213	1.67e-11	33	-1.03684	1.03684	Q23402	ZK1127.4	Protein BCCIP homolog	BCCIP_CAEEL	11	-51.7744	0.482256
N_10 / N_01	Q21544	Q21544	-1.34158	1.34158	1.71e-11	29	-1.23347	1.23347	Q21544	CELE_M153.1	Uncharacterized protein	Q21544_CAEEL	12	-60.5413	0.394587
N_10 / N_01	Q9N477	Q9N477	-1.73611	1.73611	1.75e-11	37	-1.25596	1.25596	Q9N477	CELE_Y23H5B.5	Uncharacterized protein	Q9N477_CAEEL	16	-69.9821	0.300179
N_10 / N_01	Q9XTT3	Q9XTT3	1.24631	1.24631	1.85e-11	38	1.15439	1.15439	Q9XTT3	scav-3	SCAVenger receptor (CD36 family) related	Q9XTT3_CAEEL	13	137.234	2.37234
N_10 / N_01	O45599	O45599	1.13396	1.13396	1.92e-11	60	0.747921	0.747921	O45599	cbd-1	Chitin-Binding Domain protein	O45599_CAEEL	21	119.46	2.1946
N_10 / N_01	O01634	O01634	0.70359	0.70359	1.99e-11	36	0.569525	0.569525	O01634	inx-12	Innexin-12	INX12_CAEEL	10	62.8553	1.62855
N_10 / N_01	Q09451	Q09451	2.8847	2.8847	2.04e-11	17	2.76424	2.76424	Q09451	pho-11	Putative acid phosphatase 11	PHO11_CAEEL	6	638.554	7.38554
N_10 / N_01	Q9N538	Q9N538	0.784956	0.784956	2.05e-11	68	0.670607	0.670607	Q9N538	dhs-9	DeHydrogenases, Short chain	Q9N538_CAEEL	16	72.304	1.72304
N_10 / N_01	Q966E7	Q966E7	1.00049	1.00049	2.06e-11	87	0.818923	0.818923	Q966E7	Y104H12D.3	Uncharacterized protein	Q966E7_CAEEL	25	100.068	2.00068
N_10 / N_01	O44730	O44730	2.04642	2.04642	2.06e-11	20	1.84641	1.84641	O44730	zig-7	2 (Zwei) IG domain protein	O44730_CAEEL	4	313.08	4.1308
N_10 / N_01	G5ECG7	G5ECG7	-1.47581	1.47581	2.29e-11	63	-1.19577	1.19577	G5ECG7	dsc-4	Defecation Suppressor of Clk-1	G5ECG7_CAEEL	27	-64.047	0.35953
N_10 / N_01	Q86S40	Q86S40	0.836741	0.836741	2.3e-11	56	1.19683	1.19683	Q86S40	C50D2.7	Probable ADP-dependent glucokinase	ADPGK_CAEEL	16	78.6011	1.78601
N_10 / N_01	O01757	O01757	-1.45549	1.45549	2.39e-11	37	-1.29944	1.29944	O01757	nath-10	RNA cytidine acetyltransferase	NAT10_CAEEL	20	-63.5369	0.364631
N_10 / N_01	Q9U2U3	Q9U2U3	-1.41786	1.41786	2.47e-11	35	-1.04893	1.04893	Q9U2U3	CELE_Y116A8C.27	Uncharacterized protein	Q9U2U3_CAEEL	11	-62.5732	0.374268
N_10 / N_01	Q27504	Q27504	0.712035	0.712035	3.01e-11	42	0.859047	0.859047	Q27504	cah-3	Putative carbonic anhydrase 3	CAH3_CAEEL	9	63.8113	1.63811
N_10 / N_01	Q21109	Q21109	1.15401	1.15401	3.27e-11	34	1.76366	1.76366	Q21109	K02A11.3	Poly(U)-specific endoribonuclease homolog	ENDOU_CAEEL	14	122.532	2.22532
N_10 / N_01	G5EGA5	G5EGA5	-4.954	4.954	3.7e-11	35	-4.01448	4.01448	G5EGA5	fat-2	Delta(12) fatty acid desaturase fat-2	FAT2_CAEEL	15	-96.7738	0.0322624
N_10 / N_01	P54816	P54816	0.879592	0.879592	4.37e-11	48	0.919765	0.919765	P54816	lex-1	Tat-binding homolog 7	TBP7_CAEEL	19	83.9855	1.83985
N_10 / N_01	O01780	O01780	4.16351	4.16351	4.7e-11	19	4.06606	4.06606	O01780	CELE_W03F11.1	Uncharacterized protein	O01780_CAEEL	7	1692.02	17.9202
N_10 / N_01	Q20222;Q27GU2	Q20222;Q27GU2	1.04066	1.04066	5.03e-11	36	0.930224	0.930224	Q20222;Q27GU2	lbp-3	Fatty acid-binding protein homolog 3;Lipid Binding Protein	FABP3_CAEEL;Q27GU2_CAEEL	8	105.716	2.05716
N_10 / N_01	Q9U2M1	Q9U2M1	1.87546	1.87546	5.2e-11	47	1.09867	1.09867	Q9U2M1	dpy-28	Condensin complex subunit 1	Q9U2M1_CAEEL	16	266.919	3.66919
N_10 / N_01	O01882	O01882	0.639442	0.639442	5.47e-11	45	0.804604	0.804604	O01882	acl-14	ACyLtransferase-like	O01882_CAEEL	15	55.7727	1.55773
N_10 / N_01	Q9XVZ6	Q9XVZ6	-1.28941	1.28941	5.63e-11	25	-1.24934	1.24934	Q9XVZ6	CELE_Y54G11A.3	Uncharacterized protein	Q9XVZ6_CAEEL	11	-59.0882	0.409118
N_10 / N_01	Q95XM5	Q95XM5	-0.781924	0.781924	5.79e-11	63	-0.842504	0.842504	Q95XM5	CELE_Y71G12B.6	Uncharacterized protein	Q95XM5_CAEEL	24	-41.8409	0.581591
N_10 / N_01	Q9XVI6	Q9XVI6	-2.71869	2.71869	5.94e-11	22	-2.54499	2.54499	Q9XVI6	sptl-3	Serine palmitoyltransferase 3	SPTC3_CAEEL	12	-84.8087	0.151913
N_10 / N_01	G5EF87;H8ESF3	G5EF87;H8ESF3	0.967673	0.967673	6.31e-11	90	0.739413	0.739413	G5EF87;H8ESF3	swsn-1	SWI/SNF nucleosome remodeling complex component	G5EF87_CAEEL;H8ESF3_CAEEL	26	95.5684	1.95568
N_10 / N_01	G4SF79	G4SF79	1.71585	1.71585	6.42e-11	52	1.5169	1.5169	G4SF79	CELE_F25E2.2	Uncharacterized protein	G4SF79_CAEEL	18	228.489	3.28489
N_10 / N_01	O16521	O16521	-0.753162	0.753162	6.98e-11	79	-0.551519	0.551519	O16521	hpo-19	NADH-cytochrome b5 reductase	O16521_CAEEL	19	-40.6698	0.593302
N_10 / N_01	P90786	P90786	-1.233	1.233	7.4e-11	45	-1.45682	1.45682	P90786	prg-1	Piwi-like protein	P90786_CAEEL	23	-57.4568	0.425432
N_10 / N_01	Q20206	Q20206	-0.972852	0.972852	8.32e-11	68	-0.905664	0.905664	Q20206	rps-11	Ribosomal Protein, Small subunit	Q20206_CAEEL	15	-49.0502	0.509498
N_10 / N_01	G5EFH4	G5EFH4	0.965349	0.965349	8.37e-11	45	0.796576	0.796576	G5EFH4	srp-6	SeRPin	G5EFH4_CAEEL	17	95.2536	1.95254
N_10 / N_01	P11141	P11141	-0.686163	0.686163	8.43e-11	185	-0.460324	0.460324	P11141	hsp-6	Heat shock 70 kDa protein F, mitochondrial	HSP7F_CAEEL	40	-37.8496	0.621504
N_10 / N_01	P49583;Q3HKC4	P49583;Q3HKC4	-1.95194	1.95194	8.48e-11	42	-0.973518	0.973518	P49583;Q3HKC4	F08C6.2;pcyt-1	Putative choline-phosphate cytidylyltransferase;Phosphocholine CYtidylylTransferase	PCY1_CAEEL;Q3HKC4_CAEEL	13	-74.1532	0.258468
N_10 / N_01	Q23571	Q23571	-0.756637	0.756637	9.55e-11	77	-0.652837	0.652837	Q23571	ZK669.4	Lipoamide acyltransferase component of branched-chain alpha-keto acid dehydrogenase complex, mitochondrial	ODB2_CAEEL	16	-40.8126	0.591874
N_10 / N_01	Q94051	Q94051	4.63812	4.63812	9.69e-11	16	4.66546	4.66546	Q94051	cav-1	Caveolin-1	CAV1_CAEEL	5	2390.08	24.9008
N_10 / N_01	Q95Y97	Q95Y97	0.957602	0.957602	1.08e-10	56	0.805808	0.805808	Q95Y97	rpa-2	Replication Protein A homolog	Q95Y97_CAEEL	14	94.2079	1.94208
N_10 / N_01	G5ECC9	G5ECC9	-1.3913	1.3913	1.1e-10	39	-1.03887	1.03887	G5ECC9	CELE_K11B4.1	Uncharacterized protein	G5ECC9_CAEEL	13	-61.8778	0.381222
N_10 / N_01	P34640	P34640	-0.787441	0.787441	1.15e-10	59	-0.985938	0.985938	P34640	ZK512.2	Probable ATP-dependent RNA helicase DDX55 homolog	DDX55_CAEEL	19	-42.0629	0.579371
N_10 / N_01	A5JYX4	A5JYX4	1.39507	1.39507	1.27e-10	58	0.94119	0.94119	A5JYX4	dhs-3	DeHydrogenases, Short chain	A5JYX4_CAEEL	13	163.002	2.63002
N_10 / N_01	O62220	O62220	1.14673	1.14673	1.29e-10	29	1.00808	1.00808	O62220	F33H2.3	Acidic leucine-rich nuclear phosphoprotein 32-related protein 1	AN321_CAEEL	5	121.411	2.21411
N_10 / N_01	O44183	O44183	-2.70479	2.70479	1.31e-10	20	-2.72151	2.72151	O44183	CELE_ZC416.6	Uncharacterized protein	O44183_CAEEL	15	-84.6617	0.153383
N_10 / N_01	Q22966	Q22966	-1.61655	1.61655	1.34e-10	20	-1.51721	1.51721	Q22966	clec-1	C-type LECtin	Q22966_CAEEL	6	-67.3885	0.326115
N_10 / N_01	Q23642	Q23642	1.84004	1.84004	1.46e-10	18	1.93933	1.93933	Q23642	CELE_ZK856.7	Uncharacterized protein	Q23642_CAEEL	4	258.02	3.5802
N_10 / N_01	Q20950	Q20950	-2.60683	2.60683	1.71e-10	25	-1.9992	1.9992	Q20950	CELE_F57F5.1	Uncharacterized protein	Q20950_CAEEL	13	-83.584	0.16416
N_10 / N_01	O45293	O45293	-1.98425	1.98425	1.79e-10	27	-2.14282	2.14282	O45293	gly-8	Probable N-acetylgalactosaminyltransferase 8	GALT8_CAEEL	14	-74.7256	0.252744
N_10 / N_01	Q9U334	Q9U334	1.49079	1.49079	1.85e-10	41	1.16887	1.16887	Q9U334	unc-59	Uncharacterized protein	Q9U334_CAEEL	13	181.043	2.81043
N_10 / N_01	Q09591	Q09591	-1.30377	1.30377	1.91e-10	107	0.679444	0.679444	Q09591	mix-1	Mitotic chromosome and X-chromosome-associated protein mix-1	MIX1_CAEEL	39	-59.4934	0.405066
N_10 / N_01	Q9NEN6	Q9NEN6	-1.09982	1.09982	1.95e-10	69	-0.844362	0.844362	Q9NEN6	rps-6	40S ribosomal protein S6	RS6_CAEEL	13	-53.3425	0.466575
N_10 / N_01	Q09607	Q09607	0.801996	0.801996	2.26e-10	92	0.638971	0.638971	Q09607	gst-36	Probable glutathione S-transferase gst-36	GST36_CAEEL	18	74.3511	1.74351
N_10 / N_01	P30628	P30628	0.86142	0.86142	2.34e-10	67	0.652203	0.652203	P30628	unc-32	Probable V-type proton ATPase 116 kDa subunit a	VPP1_CAEEL	20	81.6826	1.81683
N_10 / N_01	B7WNB3;O18202	B7WNB3;O18202	3.18616	3.18616	2.44e-10	18	3.31261	3.31261	B7WNB3;O18202	clec-146	C-type LECtin	B7WNB3_CAEEL;O18202_CAEEL	5	810.187	9.10187
N_10 / N_01	P34384	P34384	-0.889871	0.889871	2.5e-10	41	-1.01073	1.01073	P34384	F02A9.4	Uncharacterized protein F02A9.4b	YLPD_CAEEL	17	-46.0338	0.539662
N_10 / N_01	Q95QG8	Q95QG8	2.71474	2.71474	2.61e-10	39	1.30046	1.30046	Q95QG8	fcp-1	FCP1 (Yeast TFIIF-interacting CTD phosphatase subunit) homolog	Q95QG8_CAEEL	16	556.475	6.56475
N_10 / N_01	Q7K707	Q7K707	-0.814811	0.814811	2.75e-10	136	-0.559692	0.559692	Q7K707	gpi-1	Glucose-6-phosphate isomerase	Q7K707_CAEEL	27	-43.1517	0.568483
N_10 / N_01	H2L0C9	H2L0C9	-0.771964	0.771964	3.02e-10	37	-0.883987	0.883987	H2L0C9	ugt-29	UDP-GlucuronosylTransferase	H2L0C9_CAEEL	17	-41.438	0.58562
N_10 / N_01	P51404	P51404	-0.899075	0.899075	3.2e-10	59	-0.840602	0.840602	P51404	rps-13	40S ribosomal protein S13	RS13_CAEEL	13	-46.377	0.53623
N_10 / N_01	Q93573	Q93573	-0.932019	0.932019	3.41e-10	99	-0.616155	0.616155	Q93573	tct-1	Translationally-controlled tumor protein homolog	TCTP_CAEEL	18	-47.5876	0.524124
N_10 / N_01	Q23378	Q23378	2.58597	2.58597	3.58e-10	24	2.42382	2.42382	Q23378	ttr-48	TransThyretin-Related family domain	Q23378_CAEEL	5	500.42	6.0042
N_10 / N_01	G5EFP2	G5EFP2	0.58382	0.58382	3.63e-10	68	0.49098	0.49098	G5EFP2	CELE_ZK1321.4	Uncharacterized protein	G5EFP2_CAEEL	18	49.8813	1.49881
N_10 / N_01	P43508	P43508	1.50223	1.50223	3.67e-10	25	1.79597	1.79597	P43508	cpr-4	Cathepsin B-like cysteine proteinase 4	CPR4_CAEEL	9	183.28	2.8328
N_10 / N_01	Q9N3D3	Q9N3D3	-1.26827	1.26827	3.75e-10	32	-1.25011	1.25011	Q9N3D3	Y54E10BR.4	Uncharacterized protein	Q9N3D3_CAEEL	10	-58.4843	0.415157
N_10 / N_01	P49196	P49196	-0.918697	0.918697	4.23e-10	24	-0.920942	0.920942	P49196	rps-12	40S ribosomal protein S12	RS12_CAEEL	6	-47.1013	0.528987
N_10 / N_01	Q20329	Q20329	0.794089	0.794089	4.57e-10	70	0.646503	0.646503	Q20329	CELE_F42C5.9	Uncharacterized protein	Q20329_CAEEL	20	73.3982	1.73398
N_10 / N_01	Q23227	Q23227	1.29248	1.29248	4.6e-10	37	0.999471	0.999471	Q23227	zmp-4	Zinc MetalloProtease	Q23227_CAEEL	11	144.948	2.44948
N_10 / N_01	G5EGK1	G5EGK1	1.24997	1.24997	4.75e-10	323	0.282154	0.282154	G5EGK1	tln-1	TaLiN	G5EGK1_CAEEL	99	137.837	2.37837
N_10 / N_01	O45367	O45367	1.39111	1.39111	4.92e-10	22	1.49317	1.49317	O45367	CELE_F14H3.6	Uncharacterized protein	O45367_CAEEL	8	162.281	2.62281
N_10 / N_01	Q17568	Q17568	0.999379	0.999379	5e-10	34	0.811533	0.811533	Q17568	C01G5.5	Uncharacterized protein	Q17568_CAEEL	13	99.9139	1.99914
N_10 / N_01	P49181	P49181	-1.13759	1.13759	5.04e-10	48	-1.02061	1.02061	P49181	rpl-36	60S ribosomal protein L36	RL36_CAEEL	9	-54.5482	0.454518
N_10 / N_01	Q23121	Q23121	-0.987175	0.987175	5.37e-10	34	-1.24116	1.24116	Q23121	rsp-1	Probable splicing factor, arginine/serine-rich 1	RSP1_CAEEL	14	-49.5536	0.504464
N_10 / N_01	G5EDD4	G5EDD4	-1.76835	1.76835	5.9e-10	21	-1.7647	1.7647	G5EDD4	tba-4	TuBulin, Alpha	G5EDD4_CAEEL	4	-70.6455	0.293545
N_10 / N_01	O44727	O44727	1.31656	1.31656	6.16e-10	37	1.27574	1.27574	O44727	cpn-4	CalPoNin	O44727_CAEEL	9	149.072	2.49072
N_10 / N_01	Q9TZS5	Q9TZS5	-0.755826	0.755826	6.74e-10	131	-0.59589	0.59589	Q9TZS5	cct-7	Chaperonin Containing TCP-1	Q9TZS5_CAEEL	25	-40.7793	0.592207
N_10 / N_01	Q9XVP0	Q9XVP0	-1.06338	1.06338	6.91e-10	64	-0.918642	0.918642	Q9XVP0	rps-15	40S ribosomal protein S15	RS15_CAEEL	12	-52.1492	0.478508
N_10 / N_01	Q18598	Q18598	-1.0294	1.0294	6.91e-10	49	-0.892286	0.892286	Q18598	pmp-2	Peroxisomal Membrane Protein related	Q18598_CAEEL	21	-51.0086	0.489914
N_10 / N_01	O02115	O02115	0.823771	0.823771	7.31e-10	61	0.924228	0.924228	O02115	pcn-1	Proliferating cell nuclear antigen	PCNA_CAEEL	13	77.0027	1.77003
N_10 / N_01	Q9U3M0	Q9U3M0	1.63632	1.63632	7.7e-10	30	2.94473	2.94473	Q9U3M0	C46C2.5	Uncharacterized protein	Q9U3M0_CAEEL	11	210.871	3.10871
N_10 / N_01	Q95XY4	Q95XY4	-0.83658	0.83658	8.11e-10	63	-1.178	1.178	Q95XY4	nol-6	NucleOLar protein	Q95XY4_CAEEL	33	-44.003	0.55997
N_10 / N_01	P48158	P48158	-1.06429	1.06429	8.15e-10	51	-0.854851	0.854851	P48158	rpl-23	60S ribosomal protein L23	RL23_CAEEL	9	-52.1791	0.478209
N_10 / N_01	Q23652	Q23652	0.853304	0.853304	8.2e-10	43	0.858494	0.858494	Q23652	usip-1	U Six snRNA Interacting Protein	Q23652_CAEEL	16	80.6634	1.80663
N_10 / N_01	Q18758	Q18758	1.63679	1.63679	8.36e-10	43	1.07411	1.07411	Q18758	klo-1	KLOtho (Mammalian aging-associated protein) homolog	Q18758_CAEEL	20	210.974	3.10974
N_10 / N_01	G5EEL9	G5EEL9	2.65637	2.65637	8.43e-10	13	2.60431	2.60431	G5EEL9	hmg-11	HMG	G5EEL9_CAEEL	4	530.443	6.30443
N_10 / N_01	Q09261	Q09261	-0.884661	0.884661	8.49e-10	31	-0.997858	0.997858	Q09261	mrps-31	28S ribosomal protein S31, mitochondrial	RT31_CAEEL	17	-45.8385	0.541615
N_10 / N_01	Q965Z4	Q965Z4	2.06489	2.06489	9.09e-10	17	1.86936	1.86936	Q965Z4	CELE_ZK105.1	Uncharacterized protein	Q965Z4_CAEEL	3	318.402	4.18402
N_10 / N_01	Q18550	Q18550	1.46298	1.46298	9.45e-10	18	1.44676	1.44676	Q18550	C39H7.4	Uncharacterized protein	Q18550_CAEEL	8	175.678	2.75678
N_10 / N_01	H2KZ57;Q86NG3	H2KZ57;Q86NG3	1.20752	1.20752	9.47e-10	15	1.38832	1.38832	H2KZ57;Q86NG3	clec-88	C-type LECtin;C-type lectin domain-containing protein 88	H2KZ57_CAEEL;CLC88_CAEEL	4	130.941	2.30941
N_10 / N_01	Q8WTJ4	Q8WTJ4	0.722837	0.722837	9.55e-10	72	0.597971	0.597971	Q8WTJ4	ubxn-6	UBX-containing protein in Nematodes	Q8WTJ4_CAEEL	16	65.0425	1.65042
N_10 / N_01	O02266	O02266	0.607801	0.607801	9.59e-10	51	0.61475	0.61475	O02266	alh-7	ALdehyde deHydrogenase	O02266_CAEEL	14	52.3934	1.52393
N_10 / N_01	P34524	P34524	-1.03339	1.03339	9.95e-10	44	-0.95308	0.95308	P34524	K12H4.3	Ribosome biogenesis protein BRX1 homolog	BRX1_CAEEL	14	-51.1439	0.488561
N_10 / N_01	Q94272	Q94272	-0.983167	0.983167	1.01e-09	74	-0.677402	0.677402	Q94272	fah-1	FumarylAcetoacetate Hydrolase	Q94272_CAEEL	18	-49.4132	0.505868
N_10 / N_01	Q20276	Q20276	2.37906	2.37906	1.06e-09	17	3.0737	3.0737	Q20276	fip-5	Fungus-Induced Protein	Q20276_CAEEL	5	420.197	5.20197
N_10 / N_01	Q94402	Q94402	-1.51284	1.51284	1.1e-09	19	-1.26319	1.26319	Q94402	ZK265.6	Nucleolar protein 16	NOP16_CAEEL	6	-64.958	0.35042
N_10 / N_01	H2KYI5;Q86NI2	H2KYI5;Q86NI2	0.828017	0.828017	1.14e-09	82	0.666715	0.666715	H2KYI5;Q86NI2	C06G3.5	Uncharacterized protein	H2KYI5_CAEEL;Q86NI2_CAEEL	16	77.5244	1.77524
N_10 / N_01	Q93341	Q93341	0.628	0.628	1.15e-09	23	0.745033	0.745033	Q93341	dhfr-1	Putative dihydrofolate reductase	DYR_CAEEL	8	54.5421	1.54542
N_10 / N_01	Q19076	Q19076	-2.34189	2.34189	1.2e-09	19	-2.08357	2.08357	Q19076	pho-1	Intestinal acid phosphatase	PHO1_CAEEL	9	-80.2749	0.197251
N_10 / N_01	P34334	P34334	-1.05591	1.05591	1.22e-09	54	-0.837556	0.837556	P34334	rpl-21	60S ribosomal protein L21	RL21_CAEEL	11	-51.9006	0.480994
N_10 / N_01	Q18673	Q18673	2.25977	2.25977	1.24e-09	30	1.97318	1.97318	Q18673	nep-1	Neprilysin-1	NEPL1_CAEEL	16	378.915	4.78915
N_10 / N_01	Q21829	Q21829	1.0949	1.0949	1.28e-09	50	0.838603	0.838603	Q21829	cku-80	ATP-dependent DNA helicase II subunit 2	Q21829_CAEEL	23	113.599	2.13599
N_10 / N_01	O45783	O45783	3.96141	3.96141	1.38e-09	17	4.16419	4.16419	O45783	CELE_T12D8.5	Uncharacterized protein	O45783_CAEEL	6	1457.77	15.5777
N_10 / N_01	Q9XX57	Q9XX57	-1.24937	1.24937	1.39e-09	72	-1.0301	1.0301	Q9XX57	dct-16	DAF-16/FOXO Controlled, germline Tumor affecting	Q9XX57_CAEEL	11	-57.937	0.42063
N_10 / N_01	Q9N3F0	Q9N3F0	-1.55512	1.55512	1.46e-09	26	-1.30047	1.30047	Q9N3F0	Y54E10A.10	Ribosome production factor 2 homolog	RPF2_CAEEL	10	-65.97	0.3403
N_10 / N_01	P54412	P54412	-0.831891	0.831891	1.6e-09	127	-0.536767	0.536767	P54412	eef-1G	Probable elongation factor 1-gamma	EF1G_CAEEL	21	-43.8208	0.561792
N_10 / N_01	P91353	P91353	-0.89772	0.89772	1.61e-09	34	-1.02943	1.02943	P91353	mrpl-24	Probable 39S ribosomal protein L24, mitochondrial	RM24_CAEEL	15	-46.3266	0.536734
N_10 / N_01	O45443	O45443	2.23625	2.23625	1.61e-09	31	1.60071	1.60071	O45443	clec-65	C-type LECtin	O45443_CAEEL	9	371.171	4.71171
N_10 / N_01	P34355	P34355	-1.19086	1.19086	1.8e-09	44	-0.955538	0.955538	P34355	acox-5	Probable peroxisomal acyl-coenzyme A oxidase 5	ACOX5_CAEEL	19	-56.1957	0.438043
N_10 / N_01	Q21770	Q21770	-0.86387	0.86387	1.82e-09	116	-0.532699	0.532699	Q21770	wago-1	Argonaute protein wago-1	WAGO1_CAEEL	34	-45.0523	0.549477
N_10 / N_01	Q9XVU2	Q9XVU2	0.731496	0.731496	1.86e-09	28	0.654387	0.654387	Q9XVU2	gln-5	GLutamiNe synthetase (Glutamate-ammonia ligase)	Q9XVU2_CAEEL	7	66.036	1.66036
N_10 / N_01	D0PV95	D0PV95	-0.601369	0.601369	1.91e-09	121	-0.664787	0.664787	D0PV95	laf-1	Putative DEAD-box RNA helicase	D0PV95_CAEEL	29	-34.0872	0.659128
N_10 / N_01	Q23655	Q23655	-0.81131	0.81131	1.95e-09	36	-0.80579	0.80579	Q23655	nlt-1	Non-specific lipid-transfer protein-like 1	NLTP1_CAEEL	6	-43.0136	0.569864
N_10 / N_01	Q9U2H9	Q9U2H9	-0.728971	0.728971	1.97e-09	117	-0.469519	0.469519	Q9U2H9	eef-1B.2	Probable elongation factor 1-beta/1-delta 2	EF1B2_CAEEL	18	-39.6666	0.603334
N_10 / N_01	Q9N5M2	Q9N5M2	-0.652235	0.652235	1.98e-09	20	-0.717129	0.717129	Q9N5M2	pdf-2	Prefoldin subunit 2	PFD2_CAEEL	5	-36.3706	0.636294
N_10 / N_01	O45713	O45713	-1.45372	1.45372	2.01e-09	20	-1.11641	1.11641	O45713	CELE_R09B3.3	Uncharacterized protein	O45713_CAEEL	5	-63.4921	0.365079
N_10 / N_01	G5EE72	G5EE72	0.632552	0.632552	2.01e-09	85	0.597208	0.597208	G5EE72	mrp-5	Uncharacterized protein	G5EE72_CAEEL	31	55.0305	1.55031
N_10 / N_01	Q9XTI0	Q9XTI0	-0.746367	0.746367	2.08e-09	65	-0.544795	0.544795	Q9XTI0	B0250.5	Probable 3-hydroxyisobutyrate dehydrogenase, mitochondrial	3HIDH_CAEEL	14	-40.3897	0.596103
N_10 / N_01	P34540	P34540	0.846357	0.846357	2.18e-09	135	0.38998	0.38998	P34540	unc-116	Kinesin heavy chain	KINH_CAEEL	39	79.7955	1.79795
N_10 / N_01	Q3Y3Z9	Q3Y3Z9	-1.70902	1.70902	2.23e-09	23	-1.50705	1.50705	Q3Y3Z9	C01B10.11	Uncharacterized protein	Q3Y3Z9_CAEEL	11	-69.4133	0.305867
N_10 / N_01	Q23604	Q23604	2.44535	2.44535	2.33e-09	12	3.07952	3.07952	Q23604	CELE_ZK813.3	Uncharacterized protein	Q23604_CAEEL	4	444.659	5.44659
N_10 / N_01	K8F7V7	K8F7V7	1.55795	1.55795	2.4e-09	279	0.356801	0.356801	K8F7V7	CELE_W07E11.1	Uncharacterized protein	K8F7V7_CAEEL	87	194.436	2.94436
N_10 / N_01	P91844	P91844	1.25492	1.25492	2.54e-09	31	1.27807	1.27807	P91844	CELE_ZC410.5	Uncharacterized protein	P91844_CAEEL	7	138.654	2.38654
N_10 / N_01	Q94216	Q94216	-0.781652	0.781652	2.61e-09	71	-0.623502	0.623502	Q94216	dnj-11	DNaJ domain (Prokaryotic heat shock protein)	Q94216_CAEEL	23	-41.83	0.5817
N_10 / N_01	D9N120	D9N120	-0.871938	0.871938	2.61e-09	26	-0.967045	0.967045	D9N120	wago-5	Piwi-like protein	D9N120_CAEEL	10	-45.3588	0.546412
N_10 / N_01	G5EBG0	G5EBG0	-1.17224	1.17224	2.78e-09	28	-1.14495	1.14495	G5EBG0	him-3	High Incidence of Males (Increased X chromosome loss)	G5EBG0_CAEEL	13	-55.6269	0.443731
N_10 / N_01	H2KYC6	H2KYC6	0.668534	0.668534	2.87e-09	85	0.757566	0.757566	H2KYC6	ajm-1	Apical Junction Molecule	H2KYC6_CAEEL	30	58.9457	1.58946
N_10 / N_01	Q8IAA9	Q8IAA9	0.737198	0.737198	3.13e-09	34	1.09195	1.09195	Q8IAA9	clp-4	CaLPain family	Q8IAA9_CAEEL	17	66.6935	1.66693
N_10 / N_01	P91154	P91154	-0.978653	0.978653	3.16e-09	29	-0.865125	0.865125	P91154	C43E11.9	60S ribosome subunit biogenesis protein NIP7 homolog	P91154_CAEEL	6	-49.2547	0.507453
N_10 / N_01	H2L0K4;Q8WTM0	H2L0K4;Q8WTM0	0.823991	0.823991	3.23e-09	27	0.657917	0.657917	H2L0K4;Q8WTM0	CELE_Y45G5AL.1	Uncharacterized protein	H2L0K4_CAEEL;Q8WTM0_CAEEL	7	77.0297	1.7703
N_10 / N_01	Q95QL3	Q95QL3	-1.76803	1.76803	3.28e-09	22	-1.55659	1.55659	Q95QL3	CELE_F11A10.7	Uncharacterized protein	Q95QL3_CAEEL	11	-70.6391	0.293609
N_10 / N_01	Q9XVE9	Q9XVE9	-0.982092	0.982092	3.39e-09	27	-0.842534	0.842534	Q9XVE9	rpl-14	Ribosomal Protein, Large subunit	Q9XVE9_CAEEL	4	-49.3755	0.506245
N_10 / N_01	Q19130;Q95QM8	Q19130;Q95QM8	-0.689072	0.689072	3.7e-09	61	-0.726891	0.726891	Q19130;Q95QM8	gfat-1	Glutamine-Fructose 6-phosphate AminoTransferase homolog	Q19130_CAEEL;Q95QM8_CAEEL	18	-37.9747	0.620253
N_10 / N_01	Q17758	Q17758	1.6893	1.6893	3.97e-09	18	1.70492	1.70492	Q17758	pept-2	Peptide transporter family 2	PEPT2_CAEEL	10	222.5	3.225
N_10 / N_01	G5EET2	G5EET2	0.820644	0.820644	4.13e-09	50	0.69175	0.69175	G5EET2	dut-1	DeoxyUTPase	G5EET2_CAEEL	13	76.6195	1.76619
N_10 / N_01	Q9U1Q8	Q9U1Q8	-0.856662	0.856662	4.18e-09	19	-1.02413	1.02413	Q9U1Q8	CELE_Y80D3A.9	Uncharacterized protein	Q9U1Q8_CAEEL	11	-44.7771	0.552229
N_10 / N_01	Q27474	Q27474	0.583574	0.583574	4.34e-09	38	0.62441	0.62441	Q27474	lig-1	DNA ligase 1	DNLI1_CAEEL	15	49.8557	1.49856
N_10 / N_01	Q21392	Q21392	-0.784282	0.784282	4.38e-09	29	-0.853514	0.853514	Q21392	CELE_K09E2.3	Uncharacterized protein	Q21392_CAEEL	7	-41.9359	0.580641
N_10 / N_01	Q19133	Q19133	-0.925125	0.925125	4.47e-09	20	-0.87872	0.87872	Q19133	CELE_F07A11.5	Uncharacterized protein	Q19133_CAEEL	8	-47.3365	0.526635
N_10 / N_01	G5EFH0	G5EFH0	-1.33933	1.33933	4.58e-09	19	-1.5203	1.5203	G5EFH0	CELE_W09C5.1	Uncharacterized protein	G5EFH0_CAEEL	8	-60.4795	0.395205
N_10 / N_01	P04255;Q27484;Q27876;Q27894	P04255;Q27484;Q27876;Q27894	1.51773	1.51773	4.66e-09	42	1.38886	1.38886	P04255;Q27484;Q27876;Q27894	his-11;his-41;his-48;his-4	Histone H2B 1;Probable histone H2B 3;Probable histone H2B 4;Histone H2B 2	H2B1_CAEEL;H2B3_CAEEL;H2B4_CAEEL;H2B2_CAEEL	6	186.339	2.86339
N_10 / N_01	Q21854	Q21854	-0.676747	0.676747	4.66e-09	64	-0.780071	0.780071	Q21854	tag-147	Uncharacterized protein	Q21854_CAEEL	24	-37.4426	0.625574
N_10 / N_01	Q22666	Q22666	-0.690371	0.690371	4.97e-09	21	-0.681132	0.681132	Q22666	CELE_T22C1.6	Uncharacterized protein	Q22666_CAEEL	7	-38.0306	0.619694
N_10 / N_01	Q18026	Q18026	-0.773788	0.773788	5.26e-09	81	-0.607774	0.607774	Q18026	flu-2	Kynureninase	KYNU_CAEEL	21	-41.512	0.58488
N_10 / N_01	P54889	P54889	-2.13163	2.13163	5.51e-09	52	-1.60112	1.60112	P54889	alh-13	Probable delta-1-pyrroline-5-carboxylate synthase	ALH13_CAEEL	25	-77.1801	0.228199
N_10 / N_01	Q17569	Q17569	0.603897	0.603897	5.93e-09	33	0.570805	0.570805	Q17569	C01G5.6	Uncharacterized protein	Q17569_CAEEL	11	51.9817	1.51982
N_10 / N_01	O02155	O02155	3.6152	3.6152	6.13e-09	22	3.24283	3.24283	O02155	CELE_T09B4.5	Uncharacterized protein	O02155_CAEEL	9	1125.41	12.2541
N_10 / N_01	O02220	O02220	-0.968438	0.968438	6.13e-09	26	-0.894664	0.894664	O02220	mrpl-34	Mitochondrial Ribosomal Protein, Large	O02220_CAEEL	12	-48.8941	0.511059
N_10 / N_01	Q9N3T2	Q9N3T2	0.849277	0.849277	6.19e-09	34	0.797838	0.797838	Q9N3T2	crn-1	Flap endonuclease 1	FEN1_CAEEL	11	80.1598	1.8016
N_10 / N_01	Q19339	Q19339	-0.753427	0.753427	6.34e-09	76	-0.682931	0.682931	Q19339	acs-14	Fatty Acid CoA Synthetase family	Q19339_CAEEL	20	-40.6807	0.593193
N_10 / N_01	P55955	P55955	1.42545	1.42545	6.48e-09	41	1.05818	1.05818	P55955	ttr-16	Transthyretin-like protein 16	TTR16_CAEEL	9	168.598	2.68598
N_10 / N_01	Q20060	Q20060	3.68843	3.68843	6.48e-09	117	0.878435	0.878435	Q20060	smc-4	Structural maintenance of chromosomes protein 4	SMC4_CAEEL	55	1189.22	12.8922
N_10 / N_01	Q9NAH7	Q9NAH7	0.624123	0.624123	6.52e-09	26	0.617998	0.617998	Q9NAH7	aakb-2	AMP-Activated Kinase Beta subunit	Q9NAH7_CAEEL	8	54.1273	1.54127
N_10 / N_01	P49405	P49405	-0.969398	0.969398	6.96e-09	98	-0.614674	0.614674	P49405	rpl-5	60S ribosomal protein L5	RL5_CAEEL	24	-48.9281	0.510719
N_10 / N_01	Q22347	Q22347	0.645345	0.645345	7.25e-09	87	0.507777	0.507777	Q22347	acdh-10	Probable medium-chain specific acyl-CoA dehydrogenase 10, mitochondrial	ACADM_CAEEL	16	56.4113	1.56411
N_10 / N_01	Q21166	Q21166	-2.23926	2.23926	7.26e-09	42	-2.46016	2.46016	Q21166	sur-5	Acetoacetyl-CoA synthetase	SUR5_CAEEL	24	-78.8206	0.211794
N_10 / N_01	G5EDC6	G5EDC6	0.843871	0.843871	7.73e-09	59	0.70237	0.70237	G5EDC6	arl-8	ARF-Like	G5EDC6_CAEEL	12	79.4859	1.79486
N_10 / N_01	Q18885	Q18885	-0.740795	0.740795	7.96e-09	60	-0.817559	0.817559	Q18885	icd-1	Transcription factor BTF3 homolog	BTF3_CAEEL	12	-40.159	0.59841
N_10 / N_01	J7S164;J7SA65	J7S164;J7SA65	1.52983	1.52983	8.26e-09	27	1.21854	1.21854	J7S164;J7SA65	his-57	Histone H2A	J7S164_CAEEL;J7SA65_CAEEL	5	188.752	2.88752
N_10 / N_01	C7IVS4;Q9NAH1	C7IVS4;Q9NAH1	2.20545	2.20545	8.84e-09	62	0.904338	0.904338	C7IVS4;Q9NAH1	CELE_Y47D3A.29	DNA polymerase	C7IVS4_CAEEL;Q9NAH1_CAEEL	25	361.219	4.61219
N_10 / N_01	O17892	O17892	-2.66671	2.66671	8.96e-09	36	-1.83069	1.83069	O17892	CELE_F55B11.1	Uncharacterized protein	O17892_CAEEL	38	-84.2515	0.157485
N_10 / N_01	Q22716	Q22716	-1.04232	1.04232	9.06e-09	21	-1.07969	1.07969	Q22716	rpl-32	Ribosomal Protein, Large subunit	Q22716_CAEEL	3	-51.4454	0.485546
N_10 / N_01	P52715	P52715	-2.93174	2.93174	9.18e-09	26	-2.24848	2.24848	P52715	F13D12.6	Uncharacterized serine carboxypeptidase F13S12.6	YUA6_CAEEL	12	-86.8944	0.131056
N_10 / N_01	P54073	P54073	-1.48745	1.48745	9.28e-09	13	-1.46372	1.46372	P54073	F44G4.1	Brix domain-containing protein F44G4.1	YUY1_CAEEL	6	-64.3358	0.356642
N_10 / N_01	Q19973	Q19973	0.644097	0.644097	1.07e-08	23	0.941608	0.941608	Q19973	cec-5	C.Elegans Chromodomain protein	Q19973_CAEEL	7	56.276	1.56276
N_10 / N_01	Q21265	Q21265	1.51091	1.51091	1.09e-08	19	1.55883	1.55883	Q21265	tag-225	Putative metalloproteinase inhibitor tag-225	TIMPL_CAEEL	5	184.991	2.84991
N_10 / N_01	O16202	O16202	3.51605	3.51605	1.11e-08	19	3.77896	3.77896	O16202	lys-7	LYSozyme	O16202_CAEEL	7	1044.02	11.4402
N_10 / N_01	P62784	P62784	1.16979	1.16979	1.15e-08	54	1.28354	1.28354	P62784	his-1	Histone H4	H4_CAEEL	11	124.98	2.2498
N_10 / N_01	O01427	O01427	1.17226	1.17226	1.19e-08	18	1.10913	1.10913	O01427	air-2	Aurora/IPL1-related protein kinase 2	AIR2_CAEEL	7	125.365	2.25365
N_10 / N_01	O16214	O16214	-0.880503	0.880503	1.2e-08	64	-0.83698	0.83698	O16214	CELE_F17A9.4	Uncharacterized protein	O16214_CAEEL	23	-45.6822	0.543178
N_10 / N_01	Q9N4D8	Q9N4D8	1.62599	1.62599	1.22e-08	24	1.75946	1.75946	Q9N4D8	nlp-40	Neuropeptide-Like Protein	Q9N4D8_CAEEL	7	208.653	3.08653
N_10 / N_01	Q9XUU8	Q9XUU8	-1.50227	1.50227	1.24e-08	16	-1.58842	1.58842	Q9XUU8	CELE_K05C4.5	Uncharacterized protein	Q9XUU8_CAEEL	7	-64.7004	0.352996
N_10 / N_01	H2KYQ2;H2KYQ3;Q17921	H2KYQ2;H2KYQ3;Q17921	0.979574	0.979574	1.25e-08	38	0.896525	0.896525	H2KYQ2;H2KYQ3;Q17921	C12D12.1	Uncharacterized protein	H2KYQ2_CAEEL;H2KYQ3_CAEEL;Q17921_CAEEL	9	97.1883	1.97188
N_10 / N_01	P49197	P49197	-0.780626	0.780626	1.27e-08	52	-0.870616	0.870616	P49197	rps-21	40S ribosomal protein S21	RS21_CAEEL	7	-41.7886	0.582114
N_10 / N_01	Q95Y79	Q95Y79	1.71264	1.71264	1.39e-08	19	1.60318	1.60318	Q95Y79	zig-9	2 (Zwei) IG domain protein	Q95Y79_CAEEL	7	227.759	3.27759
N_10 / N_01	Q95X39	Q95X39	-0.931712	0.931712	1.43e-08	31	-0.787291	0.787291	Q95X39	mrpl-9	Mitochondrial Ribosomal Protein, Large	Q95X39_CAEEL	13	-47.5764	0.524236
N_10 / N_01	Q19694	Q19694	1.58023	1.58023	1.44e-08	9	1.59566	1.59566	Q19694	ttr-35	TransThyretin-Related family domain	Q19694_CAEEL	2	199.018	2.99018
N_10 / N_01	O44195	O44195	-1.43389	1.43389	1.63e-08	17	-1.46099	1.46099	O44195	CELE_ZK185.3	Uncharacterized protein	O44195_CAEEL	11	-62.9868	0.370132
N_10 / N_01	P17343	P17343	0.887286	0.887286	1.64e-08	33	0.647611	0.647611	P17343	gpb-1	Guanine nucleotide-binding protein subunit beta-1	GBB1_CAEEL	8	84.9693	1.84969
N_10 / N_01	Q25AR8;Q8I4C9;Q9U277	Q25AR8;Q8I4C9;Q9U277	1.69839	1.69839	1.64e-08	36	1.03322	1.03322	Q25AR8;Q8I4C9;Q9U277	unc-61	Uncharacterized protein	Q25AR8_CAEEL;Q8I4C9_CAEEL;Q9U277_CAEEL	14	224.539	3.24539
N_10 / N_01	Q9U3Q0	Q9U3Q0	-0.778739	0.778739	1.64e-08	40	-0.735481	0.735481	Q9U3Q0	mrps-22	Mitochondrial Ribosomal Protein, Small	Q9U3Q0_CAEEL	15	-41.7124	0.582876
N_10 / N_01	Q9XXF9	Q9XXF9	-0.601287	0.601287	1.73e-08	81	-0.475241	0.475241	Q9XXF9	CELE_Y37A1B.5	Uncharacterized protein	Q9XXF9_CAEEL	26	-34.0835	0.659165
N_10 / N_01	Q21301	Q21301	0.700898	0.700898	1.76e-08	32	0.775717	0.775717	Q21301	crml-1	CARMIL (Capping, ARp2/3, Myosin I Linker protein) homolog	Q21301_CAEEL	15	62.5516	1.62552
N_10 / N_01	A0A061ACU2;A0A061AE33;A0A061AJB7;C6KRJ3;D0VWN8;H9G2S2;H9G2S3;Q17897	A0A061ACU2;A0A061AE33;A0A061AJB7;C6KRJ3;D0VWN8;H9G2S2;H9G2S3;Q17897	1.41676	1.41676	1.77e-08	71	1.00574	1.00574	A0A061ACU2;A0A061AE33;A0A061AJB7;C6KRJ3;D0VWN8;H9G2S2;H9G2S3;Q17897	pezo-1	Piezo-type mechanosensitive ion channel component	A0A061ACU2_CAEEL;A0A061AE33_CAEEL;A0A061AJB7_CAEEL;C6KRJ3_CAEEL;D0VWN8_CAEEL;H9G2S2_CAEEL;H9G2S3_CAEEL;Q17897_CAEEL	34	166.985	2.66985
N_10 / N_01	O01614	O01614	-1.42192	1.42192	1.84e-08	42	-1.46803	1.46803	O01614	ugt-12	UDP-GlucuronosylTransferase	O01614_CAEEL	19	-62.6786	0.373214
N_10 / N_01	Q22945	Q22945	-1.81393	1.81393	1.84e-08	36	-1.41596	1.41596	Q22945	CELE_F08F3.4	Uncharacterized protein	Q22945_CAEEL	16	-71.5585	0.284415
N_10 / N_01	Q27389	Q27389	-1.11792	1.11792	1.9e-08	42	-0.884625	0.884625	Q27389	rpl-16	60S ribosomal protein L13a	RL13A_CAEEL	10	-53.9244	0.460756
N_10 / N_01	Q20300;V6CLH1	Q20300;V6CLH1	-2.77007	2.77007	1.94e-08	16	-2.70477	2.70477	Q20300;V6CLH1	elo-5	Elongation of very long chain fatty acids protein 5;Elongation of very long chain fatty acids protein	ELO5_CAEEL;V6CLH1_CAEEL	6	-85.3403	0.146597
N_10 / N_01	Q21515	Q21515	1.36212	1.36212	1.96e-08	30	1.4701	1.4701	Q21515	CELE_M05B5.4	Uncharacterized protein	Q21515_CAEEL	12	157.062	2.57062
N_10 / N_01	Q8MNU8	Q8MNU8	-1.34648	1.34648	2.01e-08	17	-1.18649	1.18649	Q8MNU8	C29E4.12	UPF0562 protein C29E4.12	U562_CAEEL	7	-60.6749	0.393251
N_10 / N_01	Q19876	Q19876	3.18223	3.18223	2.11e-08	13	3.06683	3.06683	Q19876	thn-2	THaumatiN family	Q19876_CAEEL	6	807.707	9.07707
N_10 / N_01	Q9XW58	Q9XW58	0.845745	0.845745	2.23e-08	55	-0.933	0.933	Q9XW58	CELE_Y75B8A.7	U3 small nucleolar ribonucleoprotein protein MPP10	Q9XW58_CAEEL	22	79.7192	1.79719
N_10 / N_01	H2L2A1;H2L2A2	H2L2A1;H2L2A2	2.35314	2.35314	2.46e-08	25	1.74785	1.74785	H2L2A1;H2L2A2	CELE_F40F8.5	Uncharacterized protein	H2L2A1_CAEEL;H2L2A2_CAEEL	8	410.935	5.10935
N_10 / N_01	Q9XVR8	Q9XVR8	-0.937669	0.937669	2.51e-08	23	-0.971842	0.971842	Q9XVR8	nola-3	Putative H/ACA ribonucleoprotein complex subunit 3	NOP10_CAEEL	5	-47.7924	0.522076
N_10 / N_01	O16520	O16520	-0.659208	0.659208	2.64e-08	80	-0.633929	0.633929	O16520	erfa-1	Eukaryotic peptide chain release factor subunit 1	ERF1_CAEEL	19	-36.6774	0.633226
N_10 / N_01	Q9U2D2	Q9U2D2	0.764634	0.764634	2.67e-08	30	0.897276	0.897276	Q9U2D2	cku-70	Caenorhabditis KU	Q9U2D2_CAEEL	14	69.8939	1.69894
N_10 / N_01	Q19093	Q19093	-1.01698	1.01698	2.84e-08	22	-0.909465	0.909465	Q19093	CELE_F01F1.2	Uncharacterized protein	Q19093_CAEEL	7	-50.5851	0.494149
N_10 / N_01	O02482	O02482	1.35087	1.35087	2.93e-08	24	1.5665	1.5665	O02482	unc-37	Transcription factor unc-37	UNC37_CAEEL	12	155.065	2.55065
N_10 / N_01	Q9XV52	Q9XV52	2.02509	2.02509	3.38e-08	92	-0.851345	0.851345	Q9XV52	gfm-1	Elongation factor G, mitochondrial	EFGM_CAEEL	29	307.018	4.07018
N_10 / N_01	K8ESE2;O45391	K8ESE2;O45391	-1.20022	1.20022	3.46e-08	18	-1.69416	1.69416	K8ESE2;O45391	cth-1	CystaTHionine gamma lyase	K8ESE2_CAEEL;O45391_CAEEL	10	-56.479	0.43521
N_10 / N_01	Q2EEM8	Q2EEM8	4.18629	4.18629	3.49e-08	24	3.26837	3.26837	Q2EEM8	ttr-45	TransThyretin-Related family domain	Q2EEM8_CAEEL	5	1720.53	18.2053
N_10 / N_01	Q9TXU7	Q9TXU7	-1.81101	1.81101	3.62e-08	23	-1.32589	1.32589	Q9TXU7	eif-1.a	Eukaryotic Initiation Factor	Q9TXU7_CAEEL	6	-71.5008	0.284992
N_10 / N_01	G5EDZ9	G5EDZ9	4.31073	4.31073	3.72e-08	16	3.88343	3.88343	G5EDZ9	cpi-1	Cystatin	G5EDZ9_CAEEL	5	1884.53	19.8453
N_10 / N_01	H2KYM1	H2KYM1	-2.18325	2.18325	3.73e-08	13	-2.23737	2.23737	H2KYM1	C39D10.8	Uncharacterized protein	H2KYM1_CAEEL	7	-77.9821	0.220179
N_10 / N_01	Q17542	Q17542	2.33775	2.33775	3.97e-08	15	2.38666	2.38666	Q17542	C01B10.10	Uncharacterized protein	Q17542_CAEEL	11	405.515	5.05515
N_10 / N_01	Q86NE1	Q86NE1	-3.04443	3.04443	3.97e-08	22	-2.60013	2.60013	Q86NE1	asp-2	ASpartyl Protease	Q86NE1_CAEEL	8	-87.8791	0.121209
N_10 / N_01	Q20358	Q20358	1.84335	1.84335	4.13e-08	14	1.64111	1.64111	Q20358	CELE_F43C9.2	Uncharacterized protein	Q20358_CAEEL	6	258.843	3.58843
N_10 / N_01	Q17963	Q17963	0.802396	0.802396	4.25e-08	17	0.941611	0.941611	Q17963	wdr-5.1	WD repeat-containing protein wdr-5.1	WDR51_CAEEL	6	74.3995	1.74399
N_10 / N_01	Q95Q11	Q95Q11	-0.857823	0.857823	4.36e-08	23	-0.924574	0.924574	Q95Q11	mrps-7	28S ribosomal protein S7, mitochondrial	RT07_CAEEL	7	-44.8215	0.551785
N_10 / N_01	P41843	P41843	-1.04393	1.04393	4.37e-08	29	-1.37818	1.37818	P41843	T20B12.3	Uncharacterized protein T20B12.3	YO93_CAEEL	11	-51.4995	0.485005
N_10 / N_01	P91408	P91408	-2.15311	2.15311	4.5e-08	14	-2.28753	2.28753	P91408	T01B11.2	Alanine--glyoxylate aminotransferase 2-like	AGT2L_CAEEL	12	-77.5172	0.224828
N_10 / N_01	O17287	O17287	-0.586129	0.586129	4.55e-08	32	-0.757171	0.757171	O17287	tomm-22	Translocase of Outer Mitochondrial Membrane	O17287_CAEEL	6	-33.3872	0.666128
N_10 / N_01	Q9XXE9	Q9XXE9	2.27764	2.27764	4.62e-08	10	2.35344	2.35344	Q9XXE9	CELE_Y43C5A.2	Uncharacterized protein	Q9XXE9_CAEEL	3	384.884	4.84884
N_10 / N_01	Q20177	Q20177	1.68624	1.68624	4.78e-08	15	1.6376	1.6376	Q20177	CELE_F38E9.1	Uncharacterized protein	Q20177_CAEEL	7	221.816	3.21816
N_10 / N_01	O45227	O45227	4.27903	4.27903	4.89e-08	12	4.10312	4.10312	O45227	B0513.4	Uncharacterized protein	O45227_CAEEL	2	1841.41	19.4141
N_10 / N_01	G5EDG9	G5EDG9	1.10617	1.10617	4.96e-08	27	0.891435	0.891435	G5EDG9	hex-3	HEXosaminidase	G5EDG9_CAEEL	14	115.274	2.15274
N_10 / N_01	G5ED33	G5ED33	0.594794	0.594794	5.77e-08	89	0.59747	0.59747	G5ED33	eps-8	EPS (Human endocytosis) related	G5ED33_CAEEL	31	51.0257	1.51026
N_10 / N_01	B7WN95	B7WN95	-0.815974	0.815974	5.83e-08	51	-0.787218	0.787218	B7WN95	rpl-32	Ribosomal Protein, Large subunit	B7WN95_CAEEL	9	-43.1975	0.568025
N_10 / N_01	Q19048	Q19048	1.65157	1.65157	5.98e-08	45	1.26844	1.26844	Q19048	mrp-3	Uncharacterized protein	Q19048_CAEEL	22	214.176	3.14176
N_10 / N_01	Q22285	Q22285	2.7936	2.7936	6.08e-08	20	2.27137	2.27137	Q22285	ttr-46	Transthyretin-like protein 46	TTR46_CAEEL	5	593.358	6.93358
N_10 / N_01	Q93931	Q93931	-0.808409	0.808409	6.13e-08	28	-0.926014	0.926014	Q93931	nuaf-3	NADH:Ubiquinone oxidoreductase Assembly Factor	Q93931_CAEEL	12	-42.8989	0.571011
N_10 / N_01	Q19264	Q19264	-0.660615	0.660615	6.14e-08	68	-0.558122	0.558122	Q19264	F09E5.3	Putative deoxyribose-phosphate aldolase	DEOC_CAEEL	16	-36.7392	0.632608
N_10 / N_01	P91374	P91374	-1.27683	1.27683	6.56e-08	52	-0.887681	0.887681	P91374	rpl-15	60S ribosomal protein L15	RL15_CAEEL	10	-58.73	0.4127
N_10 / N_01	O02358	O02358	1.47029	1.47029	6.69e-08	19	1.4418	1.4418	O02358	CELE_F35E12.6	Uncharacterized protein	O02358_CAEEL	9	177.078	2.77079
N_10 / N_01	Q22100	Q22100	-0.742144	0.742144	7.03e-08	122	-0.539413	0.539413	Q22100	kat-1	Acetyl-CoA acetyltransferase homolog, mitochondrial	THILH_CAEEL	25	-40.215	0.59785
N_10 / N_01	O62518	O62518	-1.28448	1.28448	7.12e-08	16	-1.20163	1.20163	O62518	ZK795.3	Brix domain-containing protein ZK795.3	YHPK_CAEEL	10	-58.9482	0.410518
N_10 / N_01	O76672	O76672	2.26531	2.26531	7.86e-08	11	2.42126	2.42126	O76672	CELE_H34I24.2	Uncharacterized protein	O76672_CAEEL	3	380.757	4.80757
N_10 / N_01	Q966C6	Q966C6	-1.03514	1.03514	7.95e-08	82	-0.640532	0.640532	Q966C6	rpl-7A	60S ribosomal protein L7a	RL7A_CAEEL	21	-51.2033	0.487967
N_10 / N_01	Q19587	Q19587	4.09122	4.09122	8.49e-08	6	4.04954	4.04954	Q19587	CELE_F19C7.5	Uncharacterized protein	Q19587_CAEEL	1	1604.43	17.0443
N_10 / N_01	Q95Q18	Q95Q18	-1.30519	1.30519	8.49e-08	45	-0.807484	0.807484	Q95Q18	Y53F4B.39	Beta-lactamase-like protein 2 homolog	LACB2_CAEEL	13	-59.5332	0.404668
N_10 / N_01	Q7JKP6	Q7JKP6	1.56419	1.56419	8.85e-08	116	0.453145	0.453145	Q7JKP6	hsr-9	Uncharacterized protein	Q7JKP6_CAEEL	39	195.712	2.95712
N_10 / N_01	Q9TXI4	Q9TXI4	-0.624957	0.624957	9.16e-08	77	-0.445818	0.445818	Q9TXI4	CELE_F23C8.5	Uncharacterized protein	Q9TXI4_CAEEL	16	-35.1561	0.648439
N_10 / N_01	Q9NEQ0	Q9NEQ0	-3.91436	3.91436	9.69e-08	21	-2.87171	2.87171	Q9NEQ0	fat-1	Omega-3 fatty acid desaturase fat-1	FAT1_CAEEL	15	-93.3678	0.0663222
N_10 / N_01	A0A061AD39;A0A061AD72;A0A061AEC1;A0A061AJK4;A0A061AL87;Q067Y1;Q20109;Q27GQ4	A0A061AD39;A0A061AD72;A0A061AEC1;A0A061AJK4;A0A061AL87;Q067Y1;Q20109;Q27GQ4	1.05078	1.05078	9.76e-08	73	0.648583	0.648583	A0A061AD39;A0A061AD72;A0A061AEC1;A0A061AJK4;A0A061AL87;Q067Y1;Q20109;Q27GQ4	kdin-1	KiDINs220 (Vertebrate scaffold protein) homolog	A0A061AD39_CAEEL;A0A061AD72_CAEEL;A0A061AEC1_CAEEL;A0A061AJK4_CAEEL;A0A061AL87_CAEEL;Q067Y1_CAEEL;Q20109_CAEEL;Q27GQ4_CAEEL	30	107.165	2.07165
N_10 / N_01	Q19873	Q19873	-1.12067	1.12067	1.06e-07	18	-1.47692	1.47692	Q19873	wdr-46	WD Repeat protein	Q19873_CAEEL	12	-54.0119	0.459881
N_10 / N_01	Q95ZK4	Q95ZK4	-0.910395	0.910395	1.11e-07	53	-0.490559	0.490559	Q95ZK4	unc-132	Uncharacterized protein	Q95ZK4_CAEEL	17	-46.7961	0.532039
N_10 / N_01	O17389	O17389	2.12177	2.12177	1.16e-07	36	1.59028	1.59028	O17389	tth-1	Tetra THymosin (Four thymosin repeat protein)	O17389_CAEEL	9	335.228	4.35228
N_10 / N_01	P48150	P48150	-0.750305	0.750305	1.16e-07	56	-0.763782	0.763782	P48150	rps-14	40S ribosomal protein S14	RS14_CAEEL	11	-40.5522	0.594478
N_10 / N_01	Q7KPW7	Q7KPW7	-0.774041	0.774041	1.17e-07	42	-0.755516	0.755516	Q7KPW7	mrpl-1	Mitochondrial Ribosomal Protein, Large	Q7KPW7_CAEEL	17	-41.5223	0.584777
N_10 / N_01	O17766	O17766	1.33386	1.33386	1.19e-07	18	1.37631	1.37631	O17766	lipl-7	Lipase	O17766_CAEEL	8	152.076	2.52076
N_10 / N_01	Q22046	Q22046	-1.21223	1.21223	1.21e-07	23	-1.28764	1.28764	Q22046	CELE_T01B7.5	Uncharacterized protein	Q22046_CAEEL	11	-56.8398	0.431602
N_10 / N_01	O02485	O02485	0.940644	0.940644	1.23e-07	66	0.720014	0.720014	O02485	ZK1073.1	Uncharacterized protein ZK1073.1	YDJ1_CAEEL	15	91.9385	1.91938
N_10 / N_01	Q20675	Q20675	1.71513	1.71513	1.34e-07	15	1.50018	1.50018	Q20675	CELE_F52E4.5	Uncharacterized protein	Q20675_CAEEL	9	228.326	3.28326
N_10 / N_01	Q17410	Q17410	0.867497	0.867497	1.35e-07	18	0.863645	0.863645	Q17410	lin-24	Uncharacterized protein	Q17410_CAEEL	7	82.4495	1.82449
N_10 / N_01	Q09610	Q09610	1.04284	1.04284	1.36e-07	24	0.953032	0.953032	Q09610	lec-8	Probable galaptin lec-8	LEC8_CAEEL	2	106.028	2.06028
N_10 / N_01	Q17849;Q86GU1	Q17849;Q86GU1	0.881548	0.881548	1.43e-07	49	0.646366	0.646366	Q17849;Q86GU1	hsp-25	Heat Shock Protein	Q17849_CAEEL;Q86GU1_CAEEL	8	84.2351	1.84235
N_10 / N_01	G5EC05	G5EC05	1.01164	1.01164	1.43e-07	74	0.684978	0.684978	G5EC05	evl-14	Uncharacterized protein	G5EC05_CAEEL	31	101.62	2.0162
N_10 / N_01	Q9TZ90	Q9TZ90	-1.13981	1.13981	1.44e-07	12	-1.02029	1.02029	Q9TZ90	mrpl-40	Mitochondrial Ribosomal Protein, Large	Q9TZ90_CAEEL	5	-54.6181	0.453819
N_10 / N_01	O17087	O17087	-0.725508	0.725508	1.47e-07	46	-0.596363	0.596363	O17087	gld-2	Poly(A) RNA polymerase gld-2	GLD2_CAEEL	20	-39.5216	0.604784
N_10 / N_01	Q22508	Q22508	0.612547	0.612547	1.56e-07	53	0.494685	0.494685	Q22508	tag-18	Uncharacterized protein	Q22508_CAEEL	13	52.8956	1.52896
N_10 / N_01	O01615	O01615	1.04691	1.04691	1.6e-07	69	0.669139	0.669139	O01615	T19H12.2	Acidic leucine-rich nuclear phosphoprotein 32-related protein 2	AN322_CAEEL	9	106.611	2.06611
N_10 / N_01	A0A0K3AUD2;Q18408	A0A0K3AUD2;Q18408	0.96551	0.96551	1.67e-07	21	0.840997	0.840997	A0A0K3AUD2;Q18408	imp-3	IntraMembrane Protease (IMPAS) family	A0A0K3AUD2_CAEEL;Q18408_CAEEL	6	95.2754	1.95275
N_10 / N_01	G5EC43;G5EG83;Q8MQ03;Q8MQ04;V6CL80;V6CLB1	G5EC43;G5EG83;Q8MQ03;Q8MQ04;V6CL80;V6CLB1	1.18088	1.18088	1.72e-07	21	1.65385	1.65385	G5EC43;G5EG83;Q8MQ03;Q8MQ04;V6CL80;V6CLB1	zen-4	Kinesin-like protein	G5EC43_CAEEL;G5EG83_CAEEL;Q8MQ03_CAEEL;Q8MQ04_CAEEL;V6CL80_CAEEL;V6CLB1_CAEEL	11	126.715	2.26715
N_10 / N_01	Q21225	Q21225	0.580496	0.580496	1.76e-07	29	0.661465	0.661465	Q21225	vacl-14	VAC (Yeast VACuole morphology)-Like	Q21225_CAEEL	13	49.5364	1.49536
N_10 / N_01	Q17750	Q17750	-0.604538	0.604538	1.76e-07	66	-0.482504	0.482504	Q17750	ufl-1	E3 UFM1-protein ligase 1 homolog	UFL1_CAEEL	24	-34.2318	0.657682
N_10 / N_01	Q9N2Y1	Q9N2Y1	0.598619	0.598619	1.8e-07	26	0.692025	0.692025	Q9N2Y1	pbo-1	Uncharacterized protein	Q9N2Y1_CAEEL	7	51.4266	1.51427
N_10 / N_01	Q93425	Q93425	-0.709738	0.709738	1.86e-07	52	-0.533237	0.533237	Q93425	mrps-5	Putative 28S ribosomal protein S5, mitochondrial	RT05_CAEEL	18	-38.8569	0.611431
N_10 / N_01	Q95Y17	Q95Y17	1.9538	1.9538	1.86e-07	17	1.778	1.778	Q95Y17	hpo-6	Uncharacterized protein	Q95Y17_CAEEL	7	287.394	3.87394
N_10 / N_01	Q17941	Q17941	1.09523	1.09523	1.88e-07	58	0.666121	0.666121	Q17941	akt-1	Serine/threonine-protein kinase akt-1	AKT1_CAEEL	20	113.647	2.13647
N_10 / N_01	G5EF01	G5EF01	1.33896	1.33896	1.92e-07	23	1.88401	1.88401	G5EF01	tbb-6	TuBulin, Beta	G5EF01_CAEEL	12	152.968	2.52968
N_10 / N_01	Q21554	Q21554	2.60904	2.60904	1.93e-07	93	0.422481	0.422481	Q21554	ddb-1	DNA damage-binding protein 1	DDB1_CAEEL	32	510.096	6.10096
N_10 / N_01	Q19848	Q19848	0.938725	0.938725	2.01e-07	34	1.16371	1.16371	Q19848	vrk-1	Serine/threonine-protein kinase VRK1	VRK1_CAEEL	14	91.6834	1.91683
N_10 / N_01	Q95PZ7	Q95PZ7	-0.588762	0.588762	2.1e-07	44	-0.843465	0.843465	Q95PZ7	CELE_Y66D12A.9	Uncharacterized protein	Q95PZ7_CAEEL	13	-33.5087	0.664913
N_10 / N_01	Q20822	Q20822	-0.65541	0.65541	2.1e-07	74	-0.4802	0.4802	Q20822	srpa-68	Probable signal recognition particle subunit SRP68	SRP68_CAEEL	26	-36.5105	0.634895
N_10 / N_01	Q09989;Q6AHQ8	Q09989;Q6AHQ8	0.814885	0.814885	2.25e-07	16	1.16489	1.16489	Q09989;Q6AHQ8	sdpn-1	SynDaPiN (Synaptic dynamin binding protein) homolog	Q09989_CAEEL;Q6AHQ8_CAEEL	6	75.9158	1.75916
N_10 / N_01	H2L0F6;H2L0F7;Q8ITW3	H2L0F6;H2L0F7;Q8ITW3	2.00752	2.00752	2.26e-07	16	2.07844	2.07844	H2L0F6;H2L0F7;Q8ITW3	gei-4	GEX Interacting protein	H2L0F6_CAEEL;H2L0F7_CAEEL;Q8ITW3_CAEEL	7	302.092	4.02092
N_10 / N_01	G5EE48	G5EE48	2.93596	2.93596	2.29e-07	10	3.02584	3.02584	G5EE48	ttr-50	TransThyretin-Related family domain	G5EE48_CAEEL	5	665.266	7.65266
N_10 / N_01	G5ECC1	G5ECC1	-0.872239	0.872239	2.33e-07	19	-0.778318	0.778318	G5ECC1	CELE_F13G3.10	Uncharacterized protein	G5ECC1_CAEEL	6	-45.3702	0.546298
N_10 / N_01	D4PH96	D4PH96	-0.830729	0.830729	2.43e-07	68	-0.556428	0.556428	D4PH96	atx-2	ATX (Ataxin) related	D4PH96_CAEEL	24	-43.7755	0.562245
N_10 / N_01	Q9N393	Q9N393	-0.680093	0.680093	2.46e-07	61	-0.567542	0.567542	Q9N393	CELE_Y54H5A.1	Uncharacterized protein	Q9N393_CAEEL	16	-37.5875	0.624125
N_10 / N_01	Q95Y90	Q95Y90	-0.820262	0.820262	2.46e-07	67	-0.699812	0.699812	Q95Y90	rpl-9	60S ribosomal protein L9	RL9_CAEEL	12	-43.3661	0.566339
N_10 / N_01	G5ECM6	G5ECM6	-0.604762	0.604762	2.56e-07	135	-0.410735	0.410735	G5ECM6	tufm-1	Elongation factor Tu homologue	G5ECM6_CAEEL	30	-34.242	0.65758
N_10 / N_01	O61217	O61217	-0.963782	0.963782	2.58e-07	35	-0.859415	0.859415	O61217	CELE_K02D7.1	Purine nucleoside phosphorylase	O61217_CAEEL	10	-48.7289	0.512711
N_10 / N_01	Q09599	Q09599	2.11852	2.11852	2.88e-07	18	1.87523	1.87523	Q09599	cdl-1	Histone RNA hairpin-binding protein	SLBP_CAEEL	8	334.248	4.34248
N_10 / N_01	O44480	O44480	-0.881536	0.881536	3.1e-07	64	-0.77425	0.77425	O44480	rpl-20	60S ribosomal protein L18a	RL18A_CAEEL	14	-45.7211	0.542789
N_10 / N_01	O45924;Q4A1S8	O45924;Q4A1S8	-0.651574	0.651574	3.1e-07	115	-0.371289	0.371289	O45924;Q4A1S8	Y39E4A.3;CELE_Y39E4A.3	2-oxoisovalerate dehydrogenase subunit alpha, mitochondrial;Uncharacterized protein	ODBA_CAEEL;Q4A1S8_CAEEL	27	-36.3415	0.636585
N_10 / N_01	P25807	P25807	0.877983	0.877983	3.16e-07	38	1.49945	1.49945	P25807	cpr-1	Gut-specific cysteine proteinase	CPR1_CAEEL	11	83.7804	1.8378
N_10 / N_01	G8JYE5;Q23525	G8JYE5;Q23525	-0.919934	0.919934	3.36e-07	14	-1.4497	1.4497	G8JYE5;Q23525	CELE_ZK546.14;ZK546.14	Uncharacterized protein;Uncharacterized protein ZK546.14	G8JYE5_CAEEL;YWIE_CAEEL	7	-47.1467	0.528533
N_10 / N_01	Q09568	Q09568	-0.613294	0.613294	3.37e-07	59	-0.546524	0.546524	Q09568	F48E8.6	DIS3-like exonuclease 2	DI3L2_CAEEL	23	-34.6297	0.653702
N_10 / N_01	P49391	P49391	-1.11814	1.11814	3.49e-07	13	-0.945611	0.945611	P49391	mrps-14	Probable 40S ribosomal protein S14, mitochondrial	RT14_CAEEL	7	-53.9314	0.460686
N_10 / N_01	Q9U3L4	Q9U3L4	-1.02714	1.02714	3.51e-07	11	-1.0169	1.0169	Q9U3L4	C47B2.9	Uncharacterized protein	Q9U3L4_CAEEL	4	-50.9317	0.490683
N_10 / N_01	P52814	P52814	-1.06263	1.06263	3.67e-07	13	-1.57867	1.57867	P52814	rpl-39	60S ribosomal protein L39	RL39_CAEEL	2	-52.1242	0.478758
N_10 / N_01	G3MU28;G3MU29;G3MU30;Q23318;Q7JLE3	G3MU28;G3MU29;G3MU30;Q23318;Q7JLE3	-1.06369	1.06369	3.71e-07	17	-0.977987	0.977987	G3MU28;G3MU29;G3MU30;Q23318;Q7JLE3	CELE_ZC434.9	Uncharacterized protein	G3MU28_CAEEL;G3MU29_CAEEL;G3MU30_CAEEL;Q23318_CAEEL;Q7JLE3_CAEEL	10	-52.1592	0.478408
N_10 / N_01	Q9TYW7	Q9TYW7	-1.24649	1.24649	3.74e-07	18	-1.17372	1.17372	Q9TYW7	grd-3	GRounDhog (Hedgehog-like family)	Q9TYW7_CAEEL	5	-57.8528	0.421472
N_10 / N_01	Q10654	Q10654	1.51908	1.51908	4.06e-07	16	1.69488	1.69488	Q10654	cyb-3	G2/mitotic-specific cyclin-B3	CCNB3_CAEEL	8	186.609	2.86609
N_10 / N_01	Q20628	Q20628	-1.31099	1.31099	4.2e-07	16	-1.01198	1.01198	Q20628	cdd-2	CytiDine Deaminase	Q20628_CAEEL	5	-59.6955	0.403045
N_10 / N_01	Q9TYQ5	Q9TYQ5	1.30138	1.30138	4.27e-07	22	1.22463	1.22463	Q9TYQ5	lin-33	Uncharacterized protein	Q9TYQ5_CAEEL	8	146.465	2.46465
N_10 / N_01	G5EC98	G5EC98	1.89887	1.89887	4.28e-07	149	-0.416081	0.416081	G5EC98	ctps-1	CTP synthase	G5EC98_CAEEL	29	272.92	3.7292
N_10 / N_01	Q8IU00	Q8IU00	-1.32501	1.32501	4.29e-07	30	-1.53565	1.53565	Q8IU00	puf-11	PUF (Pumilio/FBF) domain-containing	Q8IU00_CAEEL	15	-60.0853	0.399147
N_10 / N_01	Q7YTR9	Q7YTR9	1.99778	1.99778	4.35e-07	9	2.45748	2.45748	Q7YTR9	C27B7.9	Uncharacterized protein	Q7YTR9_CAEEL	3	299.385	3.99385
N_10 / N_01	Q9NAQ2	Q9NAQ2	-0.77927	0.77927	4.39e-07	32	-0.90433	0.90433	Q9NAQ2	CELE_JC8.2	Uncharacterized protein	Q9NAQ2_CAEEL	13	-41.7338	0.582662
N_10 / N_01	P34512	P34512	1.1088	1.1088	4.47e-07	12	1.17395	1.17395	P34512	grp-1	GTP exchange factor for ARFs 1	GRP1_CAEEL	6	115.666	2.15666
N_10 / N_01	G5EC22	G5EC22	3.72149	3.72149	4.48e-07	17	3.20317	3.20317	G5EC22	CELE_F55G11.4	Uncharacterized protein	G5EC22_CAEEL	8	1219.11	13.1911
N_10 / N_01	P90746	P90746	1.18695	1.18695	4.54e-07	16	0.968008	0.968008	P90746	wht-2	WHiTe (Drosophila) related ABC transporter	P90746_CAEEL	7	127.67	2.2767
N_10 / N_01	Q22499	Q22499	1.75627	1.75627	4.72e-07	15	1.70077	1.70077	Q22499	ttr-54	TransThyretin-Related family domain	Q22499_CAEEL	5	237.824	3.37824
N_10 / N_01	Q9TYK1	Q9TYK1	-1.01527	1.01527	4.74e-07	22	-1.40809	1.40809	Q9TYK1	Y66H1A.4	Probable H/ACA ribonucleoprotein complex subunit 1-like protein	GAR1_CAEEL	6	-50.5265	0.494735
N_10 / N_01	Q69YZ0;Q69YZ1;Q9U2K1	Q69YZ0;Q69YZ1;Q9U2K1	0.790478	0.790478	4.82e-07	18	0.770428	0.770428	Q69YZ0;Q69YZ1;Q9U2K1	pqn-83	Prion-like-(Q/N-rich)-domain-bearing protein	Q69YZ0_CAEEL;Q69YZ1_CAEEL;Q9U2K1_CAEEL	4	72.9647	1.72965
N_10 / N_01	P91373	P91373	0.907574	0.907574	5e-07	36	0.836311	0.836311	P91373	CELE_K11H12.8	Uncharacterized protein	P91373_CAEEL	11	87.5888	1.87589
N_10 / N_01	O17622	O17622	-0.776175	0.776175	5.38e-07	46	-0.761225	0.761225	O17622	C29F7.3	UMP-CMP kinase 1	KCY1_CAEEL	10	-41.6087	0.583913
N_10 / N_01	Q2A949;Q2A950	Q2A949;Q2A950	0.631444	0.631444	5.49e-07	20	1.45776	1.45776	Q2A949;Q2A950	phf-10	PHd Finger family	Q2A949_CAEEL;Q2A950_CAEEL	8	54.9114	1.54911
N_10 / N_01	Q19663	Q19663	-0.801662	0.801662	5.52e-07	144	0.325348	0.325348	Q19663	CELE_F21C10.7	Uncharacterized protein	Q19663_CAEEL	65	-42.6312	0.573688
N_10 / N_01	Q22111	Q22111	-0.809018	0.809018	5.73e-07	55	-0.696492	0.696492	Q22111	mmaa-1	Methylmalonic aciduria type A homolog, mitochondrial	MMAA1_CAEEL	17	-42.923	0.57077
N_10 / N_01	Q18938	Q18938	-0.979468	0.979468	5.8e-07	43	-0.758468	0.758468	Q18938	gst-42	Probable maleylacetoacetate isomerase	MAAI_CAEEL	12	-49.2833	0.507167
N_10 / N_01	Q20932	Q20932	-1.38921	1.38921	5.91e-07	28	-1.23257	1.23257	Q20932	byn-1	Cell adhesion protein byn-1	BYN1_CAEEL	17	-61.8225	0.381775
N_10 / N_01	Q93254	Q93254	2.83003	2.83003	5.95e-07	19	2.72038	2.72038	Q93254	C23H4.3	Uncharacterized protein	Q93254_CAEEL	12	611.088	7.11088
N_10 / N_01	Q9NA78	Q9NA78	-2.1826	2.1826	6.17e-07	24	-1.72922	1.72922	Q9NA78	CELE_Y57A10A.23	Uncharacterized protein	Q9NA78_CAEEL	9	-77.9722	0.220278
N_10 / N_01	Q20340	Q20340	-0.946109	0.946109	6.34e-07	18	-0.903979	0.903979	Q20340	CELE_F42F12.4	1,2-dihydroxy-3-keto-5-methylthiopentene dioxygenase	Q20340_CAEEL	6	-48.097	0.51903
N_10 / N_01	Q19825	Q19825	-0.662778	0.662778	6.51e-07	144	-0.368565	0.368565	Q19825	rrt-1	Probable arginine--tRNA ligase, cytoplasmic	SYRC_CAEEL	37	-36.8339	0.631661
N_10 / N_01	U4PBL3	U4PBL3	-1.38176	1.38176	6.71e-07	12	-1.35782	1.35782	U4PBL3	Y37E11AM.3	Uncharacterized protein	U4PBL3_CAEEL	8	-61.6248	0.383752
N_10 / N_01	G5ECQ4	G5ECQ4	1.14904	1.14904	6.75e-07	9	1.13593	1.13593	G5ECQ4	sth-1	Novel protein	G5ECQ4_CAEEL	3	121.767	2.21767
N_10 / N_01	Q95XX1	Q95XX1	0.610947	0.610947	6.81e-07	40	0.645244	0.645244	Q95XX1	Y54G2A.17	Nicotinate phosphoribosyltransferase	PNCB_CAEEL	13	52.7262	1.52726
N_10 / N_01	Q19531;Q2XN01	Q19531;Q2XN01	2.20832	2.20832	6.89e-07	13	2.74587	2.74587	Q19531;Q2XN01	CELE_F17H10.2	Uncharacterized protein	Q19531_CAEEL;Q2XN01_CAEEL	3	362.138	4.62138
N_10 / N_01	Q8MQ99	Q8MQ99	0.681639	0.681639	7.18e-07	24	0.640972	0.640972	Q8MQ99	C51E3.9	Uncharacterized protein	Q8MQ99_CAEEL	7	60.3961	1.60396
N_10 / N_01	O45819	O45819	0.604528	0.604528	7.32e-07	53	0.537803	0.537803	O45819	gyg-2	GlYcoGenin like	O45819_CAEEL	10	52.0481	1.52048
N_10 / N_01	Q20760	Q20760	-1.08197	1.08197	7.37e-07	10	-1.0294	1.0294	Q20760	CELE_F54C9.9	Uncharacterized protein	Q20760_CAEEL	6	-52.7618	0.472382
N_10 / N_01	A0A0K3ASH9	A0A0K3ASH9	-0.774235	0.774235	7.46e-07	56	-0.819679	0.819679	A0A0K3ASH9	CELE_Y50D4B.4	Uncharacterized protein	A0A0K3ASH9_CAEEL	14	-41.5301	0.584699
N_10 / N_01	O44477	O44477	-0.996234	0.996234	7.65e-07	33	-0.977261	0.977261	O44477	tim-17	Probable mitochondrial import inner membrane translocase subunit Tim17	TIM17_CAEEL	7	-49.8693	0.501307
N_10 / N_01	P91253	P91253	0.606157	0.606157	7.71e-07	82	0.474215	0.474215	P91253	gst-7	Probable glutathione S-transferase 7	GST7_CAEEL	16	52.2199	1.5222
N_10 / N_01	G5EBU3	G5EBU3	1.90618	1.90618	7.73e-07	30	1.48207	1.48207	G5EBU3	zmp-3	Matrix metalloproteinase	G5EBU3_CAEEL	13	274.815	3.74815
N_10 / N_01	Q9XXN0	Q9XXN0	-0.800163	0.800163	7.78e-07	25	-0.995913	0.995913	Q9XXN0	pus-1	tRNA pseudouridine synthase	Q9XXN0_CAEEL	9	-42.5716	0.574284
N_10 / N_01	Q23400	Q23400	-1.68726	1.68726	8.19e-07	10	-1.65209	1.65209	Q23400	ZK1127.5	Probable RNA 3'-terminal phosphate cyclase-like protein	RCL1_CAEEL	6	-68.9483	0.310517
N_10 / N_01	Q9NAB2	Q9NAB2	-1.31115	1.31115	8.67e-07	24	-1.0624	1.0624	Q9NAB2	gst-28	Glutathione S-Transferase	Q9NAB2_CAEEL	7	-59.7	0.403
N_10 / N_01	Q20818	Q20818	0.853541	0.853541	9.11e-07	16	0.855475	0.855475	Q20818	capg-2	CAP-G condensin subunit	Q20818_CAEEL	6	80.693	1.80693
N_10 / N_01	G5ED11;H9G2Z4	G5ED11;H9G2Z4	1.08802	1.08802	9.24e-07	17	1.0669	1.0669	G5ED11;H9G2Z4	C27A7.6	Uncharacterized protein	G5ED11_CAEEL;H9G2Z4_CAEEL	4	112.582	2.12582
N_10 / N_01	G5EFJ8	G5EFJ8	-0.868875	0.868875	9.66e-07	25	-0.613015	0.613015	G5EFJ8	pcp-2	Prolyl Carboxy Peptidase like	G5EFJ8_CAEEL	9	-45.2426	0.547574
N_10 / N_01	Q9XWG2	Q9XWG2	-0.657905	0.657905	9.7e-07	18	-0.754066	0.754066	Q9XWG2	CELE_Y63D3A.7	Uncharacterized protein	Q9XWG2_CAEEL	7	-36.6202	0.633798
N_10 / N_01	O61209;Q9N3I0	O61209;Q9N3I0	1.52585	1.52585	1.01e-06	12	2.02778	2.02778	O61209;Q9N3I0	CELE_H17B01.2;CELE_Y51H7C.1	Uncharacterized protein	O61209_CAEEL;Q9N3I0_CAEEL	3	187.957	2.87957
N_10 / N_01	G5ECH0	G5ECH0	0.975785	0.975785	1.01e-06	21	0.998464	0.998464	G5ECH0	hda-3	Histone deacetylase	G5ECH0_CAEEL	9	96.6712	1.96671
N_10 / N_01	Q86NH9	Q86NH9	2.36824	2.36824	1.07e-06	13	2.21335	2.21335	Q86NH9	ttr-41	TransThyretin-Related family domain	Q86NH9_CAEEL	4	416.311	5.16311
N_10 / N_01	Q9XWC2	Q9XWC2	0.707897	0.707897	1.08e-06	24	1.21677	1.21677	Q9XWC2	Y73F4A.1	DOMON domain-containing protein Y73F4A.1	DMON2_CAEEL	7	63.3421	1.63342
N_10 / N_01	O01805	O01805	-1.50011	1.50011	1.08e-06	37	-1.21203	1.21203	O01805	acbp-1	Acyl-CoA-binding protein homolog 1	ACBP1_CAEEL	6	-64.6473	0.353527
N_10 / N_01	Q11189	Q11189	-0.773151	0.773151	1.11e-06	22	-0.757383	0.757383	Q11189	mrps-17	28S ribosomal protein S17, mitochondrial	RT17_CAEEL	8	-41.4862	0.585138
N_10 / N_01	Q22134	Q22134	-0.679466	0.679466	1.14e-06	18	-0.946226	0.946226	Q22134	ppat-1	Amidophosphoribosyltransferase	Q22134_CAEEL	10	-37.5604	0.624396
N_10 / N_01	Q94416	Q94416	-0.794594	0.794594	1.15e-06	23	-0.657287	0.657287	Q94416	CELE_ZK858.7	Uncharacterized protein	Q94416_CAEEL	10	-42.3495	0.576505
N_10 / N_01	Q9TYY0	Q9TYY0	0.798755	0.798755	1.16e-06	71	0.599532	0.599532	Q9TYY0	CELE_M57.2	Uncharacterized protein	Q9TYY0_CAEEL	23	73.96	1.7396
N_10 / N_01	Q18409	Q18409	-0.747365	0.747365	1.2e-06	17	-0.869751	0.869751	Q18409	rsp-6	Probable splicing factor, arginine/serine-rich 6	RSP6_CAEEL	6	-40.4309	0.595691
N_10 / N_01	Q9U2P3	Q9U2P3	0.89216	0.89216	1.22e-06	18	0.852685	0.852685	Q9U2P3	pap-1	Poly-A Polymerase	Q9U2P3_CAEEL	7	85.5953	1.85595
N_10 / N_01	H2L0C0	H2L0C0	0.692114	0.692114	1.25e-06	95	-0.54112	0.54112	H2L0C0	emc-1	EMC Endoplasmic Membrane protein Complex (Yeast EMC) homolog	H2L0C0_CAEEL	31	61.5649	1.61565
N_10 / N_01	Q45EK1	Q45EK1	1.89802	1.89802	1.28e-06	14	1.77126	1.77126	Q45EK1	ttr-36	TransThyretin-Related family domain	Q45EK1_CAEEL	4	272.701	3.72701
N_10 / N_01	G5EC27	G5EC27	-1.03609	1.03609	1.33e-06	22	-0.989254	0.989254	G5EC27	gna-2	Glucosamine phosphate N-Acetyl transferase	G5EC27_CAEEL	10	-51.2353	0.487647
N_10 / N_01	Q9N588	Q9N588	1.37803	1.37803	1.33e-06	44	0.777799	0.777799	Q9N588	tyms-1	Thymidylate synthase	Q9N588_CAEEL	12	159.912	2.59912
N_10 / N_01	O18215	O18215	-0.882818	0.882818	1.42e-06	32	-1.0715	1.0715	O18215	CELE_Y53C12B.1	Uncharacterized protein	O18215_CAEEL	18	-45.7693	0.542307
N_10 / N_01	Q9TVW5	Q9TVW5	-4.87743	4.87743	1.45e-06	7	-6.09709	6.09709	Q9TVW5	msp-77	Major sperm protein 77/79	MSP77_CAEEL	9	-96.5979	0.0340211
N_10 / N_01	Q95NM6	Q95NM6	-0.681398	0.681398	1.46e-06	28	-0.952387	0.952387	Q95NM6	cps-6	Endonuclease G, mitochondrial	NUCG_CAEEL	10	-37.6439	0.623561
N_10 / N_01	Q564W7;Q9XVS4	Q564W7;Q9XVS4	-1.27713	1.27713	1.5e-06	25	-2.20591	2.20591	Q564W7;Q9XVS4	dao-5	Dauer or Aging adult Overexpression	Q564W7_CAEEL;Q9XVS4_CAEEL	12	-58.7385	0.412615
N_10 / N_01	A0A061AE05;Q22501	A0A061AE05;Q22501	-0.820198	0.820198	1.54e-06	47	-0.871724	0.871724	A0A061AE05;Q22501	pps-1	3'-Phosphoadenosine 5'-Phosphosulfate Synthetase	A0A061AE05_CAEEL;Q22501_CAEEL	20	-43.3636	0.566364
N_10 / N_01	Q09474	Q09474	-0.585305	0.585305	1.59e-06	51	-0.688981	0.688981	Q09474	tdo-2	Tryptophan 2,3-dioxygenase	T23O_CAEEL	18	-33.3492	0.666508
N_10 / N_01	Q23191	Q23191	-0.595933	0.595933	1.59e-06	20	-0.569825	0.569825	Q23191	puf-9	PUF (Pumilio/FBF) domain-containing	Q23191_CAEEL	9	-33.8384	0.661616
N_10 / N_01	Q95Y93	Q95Y93	0.711061	0.711061	1.63e-06	12	0.676677	0.676677	Q95Y93	ttr-8	TransThyretin-Related family domain	Q95Y93_CAEEL	4	63.7008	1.63701
N_10 / N_01	O76561	O76561	2.07068	2.07068	1.66e-06	19	1.72546	1.72546	O76561	CELE_F13C5.2	Uncharacterized protein	O76561_CAEEL	6	320.084	4.20084
N_10 / N_01	Q21452	Q21452	-1.00938	1.00938	1.7e-06	14	-0.945044	0.945044	Q21452	M01F1.3	Lipoyl synthase, mitochondrial	LIAS_CAEEL	6	-50.3239	0.496761
N_10 / N_01	Q9N4N4	Q9N4N4	0.601989	0.601989	1.73e-06	49	0.597816	0.597816	Q9N4N4	swsn-6	SWI/SNF nucleosome remodeling complex component	Q9N4N4_CAEEL	16	51.7808	1.51781
N_10 / N_01	O61856	O61856	-0.66895	0.66895	1.74e-06	84	-0.445783	0.445783	O61856	T26C12.1	Acetolactate synthase-like protein	ILVBL_CAEEL	27	-37.1036	0.628964
N_10 / N_01	H2KZ06;H2KZ07	H2KZ06;H2KZ07	3.85539	3.85539	1.77e-06	10	5.27018	5.27018	H2KZ06;H2KZ07	clec-266	C-type LECtin	H2KZ06_CAEEL;H2KZ07_CAEEL	7	1347.4	14.474
N_10 / N_01	P53016	P53016	0.73816	0.73816	1.8e-06	18	0.680834	0.680834	P53016	rfc-4	Replication factor C subunit 4	RFC4_CAEEL	6	66.8047	1.66805
N_10 / N_01	Q11117	Q11117	0.720463	0.720463	1.86e-06	14	0.845794	0.845794	Q11117	lmp-1	LAMP family protein lmp-1	LMP1_CAEEL	4	64.7711	1.64771
N_10 / N_01	O17772	O17772	0.716737	0.716737	1.88e-06	48	0.542361	0.542361	O17772	pes-7	Patterned Expression Site	O17772_CAEEL	24	64.3461	1.64346
N_10 / N_01	O61818	O61818	-0.627751	0.627751	1.95e-06	48	-0.585106	0.585106	O61818	mrps-30	Mitochondrial Ribosomal Protein, Small	O61818_CAEEL	18	-35.2815	0.647185
N_10 / N_01	Q22719;Q7JLZ9	Q22719;Q7JLZ9	1.65456	1.65456	2.03e-06	11	2.07539	2.07539	Q22719;Q7JLZ9	CELE_T24B8.3	Uncharacterized protein	Q22719_CAEEL;Q7JLZ9_CAEEL	4	214.828	3.14828
N_10 / N_01	O17636	O17636	1.02681	1.02681	2.07e-06	14	1.3171	1.3171	O17636	ethe-1	ETHE1 (Human ETHylmalonic Encephalopathy) homolog	O17636_CAEEL	5	103.752	2.03752
N_10 / N_01	Q93576	Q93576	-0.581683	0.581683	2.12e-06	79	-0.560092	0.560092	Q93576	ndk-1	Nucleoside diphosphate kinase	Q93576_CAEEL	10	-33.1816	0.668184
N_10 / N_01	Q9XVQ9	Q9XVQ9	-2.28287	2.28287	2.15e-06	8	-3.34837	3.34837	Q9XVQ9	elo-2	Elongation of very long chain fatty acids protein	Q9XVQ9_CAEEL	4	-79.4511	0.205489
N_10 / N_01	Q09582	Q09582	-2.23431	2.23431	2.2e-06	61	-1.27957	1.27957	Q09582	metr-1	Probable methionine synthase	METH_CAEEL	36	-78.7477	0.212523
N_10 / N_01	Q93244	Q93244	-0.997988	0.997988	2.2e-06	68	-0.554975	0.554975	Q93244	cysl-1	Cysteine synthase 1	CYSK1_CAEEL	18	-49.9302	0.500698
N_10 / N_01	Q93637	Q93637	-1.11646	1.11646	2.25e-06	50	-0.852013	0.852013	Q93637	hpo-34	Uncharacterized protein	Q93637_CAEEL	12	-53.8776	0.461224
N_10 / N_01	Q9TXP0	Q9TXP0	-0.952648	0.952648	2.27e-06	22	-1.17997	1.17997	Q9TXP0	rps-27	40S ribosomal protein S27	RS27_CAEEL	5	-48.3317	0.516683
N_10 / N_01	G5EDA8;G5EGA2	G5EDA8;G5EGA2	-0.833554	0.833554	2.34e-06	27	-0.849382	0.849382	G5EDA8;G5EGA2	CELE_Y45F10B.13	Uncharacterized protein	G5EDA8_CAEEL;G5EGA2_CAEEL	12	-43.8855	0.561145
N_10 / N_01	Q09441	Q09441	1.17844	1.17844	2.36e-06	23	1.05988	1.05988	Q09441	C08B11.3	SWI/SNF nucleosome remodeling complex component	SWSN7_CAEEL	10	126.333	2.26333
N_10 / N_01	Q8I0Z7;Q9U2A6	Q8I0Z7;Q9U2A6	1.31536	1.31536	2.41e-06	11	1.55978	1.55978	Q8I0Z7;Q9U2A6	efhd-1	EF HanD calcium binding protein	Q8I0Z7_CAEEL;Q9U2A6_CAEEL	7	148.865	2.48865
N_10 / N_01	H2KY88;Q8MQ22	H2KY88;Q8MQ22	-1.15434	1.15434	2.45e-06	34	-0.753139	0.753139	H2KY88;Q8MQ22	CELE_F56C9.10	Uncharacterized protein	H2KY88_CAEEL;Q8MQ22_CAEEL	16	-55.0728	0.449272
N_10 / N_01	Q95QN2	Q95QN2	0.792991	0.792991	2.57e-06	57	0.758689	0.758689	Q95QN2	ddx-23	DEAD boX helicase homolog	Q95QN2_CAEEL	21	73.2663	1.73266
N_10 / N_01	O01504	O01504	-0.87547	0.87547	2.63e-06	27	-0.908572	0.908572	O01504	rpa-2	60S acidic ribosomal protein P2	RLA2_CAEEL	6	-45.4924	0.545076
N_10 / N_01	Q95QL1	Q95QL1	3.41541	3.41541	2.68e-06	12	2.63416	2.63416	Q95QL1	CELE_F13H8.11	Uncharacterized protein	Q95QL1_CAEEL	9	966.941	10.6694
N_10 / N_01	Q09450	Q09450	-0.809724	0.809724	2.7e-06	108	-0.687948	0.687948	Q09450	C05C10.3	Probable succinyl-CoA:3-ketoacid coenzyme A transferase, mitochondrial	SCOT_CAEEL	26	-42.9509	0.570491
N_10 / N_01	Q9NAN1	Q9NAN1	0.696069	0.696069	2.81e-06	39	0.631508	0.631508	Q9NAN1	uba-2	SUMO-activating enzyme subunit uba-2	SAE2_CAEEL	13	62.0084	1.62008
N_10 / N_01	Q19866	Q19866	0.87342	0.87342	2.85e-06	39	0.433782	0.433782	Q19866	suf-1	SUppressor-of-Forked (Drosophila) homolog	Q19866_CAEEL	15	83.2001	1.832
N_10 / N_01	Q9NAH4	Q9NAH4	-0.670617	0.670617	2.91e-06	15	-0.654701	0.654701	Q9NAH4	Y47D3A.21	Density-regulated protein homolog	DENR_CAEEL	5	-37.1762	0.628238
N_10 / N_01	P90850	P90850	0.89025	0.89025	2.93e-06	15	1.07423	1.07423	P90850	F26E4.3	Uncharacterized peptidase C1-like protein F26E4.3	YCF2E_CAEEL	5	85.3498	1.8535
N_10 / N_01	O02218	O02218	0.923285	0.923285	2.96e-06	22	0.698606	0.698606	O02218	lid-1	Abhydrolase domain-containing protein lid-1	LID1_CAEEL	10	89.6428	1.89643
N_10 / N_01	O61790	O61790	-1.11781	1.11781	3e-06	42	-0.914791	0.914791	O61790	CELE_R12E2.11	Uncharacterized protein	O61790_CAEEL	13	-53.9208	0.460792
N_10 / N_01	Q9U1Z6	Q9U1Z6	-1.0683	1.0683	3.01e-06	11	-1.04382	1.04382	Q9U1Z6	abhd-3.1	ABHydrolase Domain containing homolog	Q9U1Z6_CAEEL	4	-52.3118	0.476882
N_10 / N_01	P91416	P91416	-1.17881	1.17881	3.02e-06	16	-1.33358	1.33358	P91416	T01D1.4	1,2-dihydroxy-3-keto-5-methylthiopentene dioxygenase homolog 1	MTND1_CAEEL	5	-55.8284	0.441716
N_10 / N_01	Q21706	Q21706	-2.74999	2.74999	3.06e-06	21	-1.56955	1.56955	Q21706	ugt-47	Putative UDP-glucuronosyltransferase ugt-47	UGT47_CAEEL	12	-85.1348	0.148652
N_10 / N_01	G5EG54	G5EG54	-1.25186	1.25186	3.2e-06	19	-1.29643	1.29643	G5EG54	cpt-5	Carnitine Palmitoyl Transferase	G5EG54_CAEEL	12	-58.0095	0.419905
N_10 / N_01	Q18674	Q18674	-1.54569	1.54569	3.22e-06	26	-1.22985	1.22985	Q18674	C47E12.7	Ribosomal RNA processing protein 1 homolog	RRP1_CAEEL	11	-65.7467	0.342533
N_10 / N_01	G5EEG6	G5EEG6	1.05451	1.05451	3.29e-06	23	0.749213	0.749213	G5EEG6	CELE_T09F3.2	Carrier protein (C2)	G5EEG6_CAEEL	10	107.701	2.07701
N_10 / N_01	G4SF15;Q95XR3	G4SF15;Q95XR3	1.13374	1.13374	3.3e-06	35	0.592458	0.592458	G4SF15;Q95XR3	Y39G10AR.9	Uncharacterized protein	G4SF15_CAEEL;Q95XR3_CAEEL	12	119.427	2.19427
N_10 / N_01	Q18093	Q18093	-2.85389	2.85389	3.3e-06	20	-0.980565	0.980565	Q18093	C18E9.2	Uncharacterized protein	Q18093_CAEEL	6	-86.1677	0.138323
N_10 / N_01	Q21930	Q21930	-0.898847	0.898847	3.34e-06	27	-0.851044	0.851044	Q21930	rpl-28	60S ribosomal protein L28	RL28_CAEEL	7	-46.3685	0.536315
N_10 / N_01	O17580	O17580	-1.43692	1.43692	3.41e-06	18	-1.35674	1.35674	O17580	pro-2	Nucleolar complex protein 2 homolog	NOC2L_CAEEL	9	-63.0646	0.369354
N_10 / N_01	Q19303	Q19303	-0.837681	0.837681	3.51e-06	12	-0.982045	0.982045	Q19303	CELE_F10E7.6	Uncharacterized protein	Q19303_CAEEL	4	-44.0458	0.559542
N_10 / N_01	P91093	P91093	-2.57474	2.57474	3.54e-06	17	-1.7507	1.7507	P91093	coq-1	COenzyme Q (Ubiquinone) biosynthesis	P91093_CAEEL	12	-83.2148	0.167852
N_10 / N_01	Q22768	Q22768	-0.616809	0.616809	3.61e-06	37	-0.940648	0.940648	Q22768	CELE_T25B9.1	Uncharacterized protein	Q22768_CAEEL	13	-34.7888	0.652112
N_10 / N_01	Q8MXT4;Q965X8;Q965X9	Q8MXT4;Q965X8;Q965X9	0.675409	0.675409	3.62e-06	23	0.750083	0.750083	Q8MXT4;Q965X8;Q965X9	nape-2	N-Acyl Phosphatidyl Ethanolamine specific phospholipase D (NAPE-PLD) homolog	Q8MXT4_CAEEL;Q965X8_CAEEL;Q965X9_CAEEL	7	59.705	1.59705
N_10 / N_01	Q95QS3	Q95QS3	-0.963512	0.963512	3.63e-06	30	-0.909122	0.909122	Q95QS3	mrps-26	Mitochondrial Ribosomal Protein, Small	Q95QS3_CAEEL	13	-48.7193	0.512807
N_10 / N_01	Q688Z3	Q688Z3	-1.30909	1.30909	3.67e-06	17	-1.28875	1.28875	Q688Z3	CELE_Y94H6A.5	Uncharacterized protein	Q688Z3_CAEEL	11	-59.6424	0.403576
N_10 / N_01	O02328	O02328	3.385	3.385	3.77e-06	128	-0.609964	0.609964	O02328	eif-3.C	Eukaryotic translation initiation factor 3 subunit C	EIF3C_CAEEL	35	944.686	10.4469
N_10 / N_01	O02323	O02323	-0.621483	0.621483	3.77e-06	21	-0.780739	0.780739	O02323	lbp-7	Fatty acid-binding protein homolog 7	FABP7_CAEEL	7	-34.9998	0.650002
N_10 / N_01	Q18805	Q18805	1.72394	1.72394	3.94e-06	6	1.69267	1.69267	Q18805	C53B7.2	Uncharacterized protein	Q18805_CAEEL	1	230.338	3.30338
N_10 / N_01	Q20647	Q20647	-0.948169	0.948169	3.98e-06	49	-0.640641	0.640641	Q20647	rpl-25.2	60S ribosomal protein L23a 2	R23A2_CAEEL	11	-48.171	0.51829
N_10 / N_01	G5EEG4	G5EEG4	0.600432	0.600432	4.01e-06	35	0.485639	0.485639	G5EEG4	mce-1	Methylmalonyl-CoA Epimerase	G5EEG4_CAEEL	8	51.617	1.51617
N_10 / N_01	Q20974	Q20974	-0.858454	0.858454	4.08e-06	41	-0.485801	0.485801	Q20974	CELE_F58B4.5	Uncharacterized protein	Q20974_CAEEL	14	-44.8457	0.551543
N_10 / N_01	P17139	P17139	1.079	1.079	4.11e-06	28	0.80579	0.80579	P17139	emb-9	Collagen alpha-1(IV) chain	CO4A1_CAEEL	9	111.257	2.11257
N_10 / N_01	O01257	O01257	-1.73621	1.73621	4.12e-06	9	-1.47334	1.47334	O01257	CELE_T20D3.6	Uncharacterized protein	O01257_CAEEL	4	-69.9842	0.300158
N_10 / N_01	Q22824	Q22824	-1.69157	1.69157	4.48e-06	16	-1.29904	1.29904	Q22824	cgr-1	CRAL/TRIO and GOLD domain suppressor of activated Ras	Q22824_CAEEL	10	-69.0409	0.309591
N_10 / N_01	G5EFG3	G5EFG3	-1.9974	1.9974	4.5e-06	15	-1.48486	1.48486	G5EFG3	spds-1	SPermiDine Synthase	G5EFG3_CAEEL	7	-74.9549	0.250451
N_10 / N_01	O44476	O44476	2.4436	2.4436	4.52e-06	49	0.925063	0.925063	O44476	hoe-1	Ribonuclease Z	RNZ_CAEEL	20	443.996	5.43996
N_10 / N_01	Q9XVW3	Q9XVW3	1.23337	1.23337	4.63e-06	14	1.1628	1.1628	Q9XVW3	cnc-8	CaeNaCin (Caenorhabditis bacteriocin)	Q9XVW3_CAEEL	4	135.115	2.35115
N_10 / N_01	C6KRN1	C6KRN1	-0.789805	0.789805	4.64e-06	24	-0.772508	0.772508	C6KRN1	sao-1	Suppressor of aph-1	SAO1_CAEEL	7	-42.1578	0.578422
N_10 / N_01	P48162	P48162	-1.76511	1.76511	4.69e-06	36	-1.4316	1.4316	P48162	rpl-25.1	60S ribosomal protein L23a 1	R23A1_CAEEL	6	-70.5796	0.294204
N_10 / N_01	Q9XWK6	Q9XWK6	-0.723394	0.723394	4.76e-06	20	-0.72631	0.72631	Q9XWK6	sup-35	SUPpressor	Q9XWK6_CAEEL	8	-39.4329	0.605671
N_10 / N_01	O17860	O17860	2.33652	2.33652	4.77e-06	16	2.40099	2.40099	O17860	CELE_F37H8.3	Uncharacterized protein	O17860_CAEEL	8	405.081	5.05081
N_10 / N_01	O61848	O61848	0.952184	0.952184	4.85e-06	43	0.741578	0.741578	O61848	CELE_K03E5.2	Uncharacterized protein	O61848_CAEEL	11	93.48	1.9348
N_10 / N_01	Q10011	Q10011	2.50344	2.50344	5.02e-06	14	2.1153	2.1153	Q10011	T19C3.5	Uncharacterized protein T19C3.5	YSV5_CAEEL	11	467.037	5.67037
N_10 / N_01	Q9TYV5	Q9TYV5	-0.676726	0.676726	5.03e-06	63	-0.99275	0.99275	Q9TYV5	nol-1	NucleOLar protein	Q9TYV5_CAEEL	20	-37.4416	0.625584
N_10 / N_01	A0A9S2	A0A9S2	-1.10347	1.10347	5.06e-06	82	-0.506777	0.506777	A0A9S2	CELE_Y38F2AR.12	Uncharacterized protein	A0A9S2_CAEEL	43	-53.4603	0.465397
N_10 / N_01	Q93545	Q93545	-0.711701	0.711701	5.07e-06	47	-0.708795	0.708795	Q93545	CELE_F20G2.2	Uncharacterized protein	Q93545_CAEEL	11	-38.94	0.6106
N_10 / N_01	Q22169	Q22169	-0.770442	0.770442	5.4e-06	26	-0.804614	0.804614	Q22169	trap-2	Translocon-associated protein subunit beta	SSRB_CAEEL	5	-41.3762	0.586238
N_10 / N_01	Q20303	Q20303	-1.40703	1.40703	5.42e-06	10	-2.4521	2.4521	Q20303	elo-6	Elongation of very long chain fatty acids protein 6	ELO6_CAEEL	5	-62.2913	0.377087
N_10 / N_01	P91130	P91130	-1.02376	1.02376	5.72e-06	41	-0.653774	0.653774	P91130	C32E8.9	Uncharacterized protein	P91130_CAEEL	12	-50.8168	0.491832
N_10 / N_01	Q18926	Q18926	-0.693783	0.693783	5.73e-06	31	-0.736675	0.736675	Q18926	CELE_D1022.4	Uncharacterized protein	Q18926_CAEEL	11	-38.1769	0.618231
N_10 / N_01	Q23155	Q23155	-0.974912	0.974912	5.86e-06	15	-0.842494	0.842494	Q23155	mrps-11	Mitochondrial Ribosomal Protein, Small	Q23155_CAEEL	5	-49.1229	0.508771
N_10 / N_01	O44895	O44895	1.39693	1.39693	6.07e-06	20	1.39779	1.39779	O44895	CELE_ZK484.3	Uncharacterized protein	O44895_CAEEL	7	163.341	2.63341
N_10 / N_01	Q19240;Q95QM5	Q19240;Q95QM5	0.703919	0.703919	6.09e-06	36	0.688971	0.688971	Q19240;Q95QM5	unc-115	Uncharacterized protein	Q19240_CAEEL;Q95QM5_CAEEL	15	62.8924	1.62892
N_10 / N_01	O44561	O44561	0.872932	0.872932	6.1e-06	13	0.940766	0.940766	O44561	CELE_T22B11.4	Uncharacterized protein	O44561_CAEEL	5	83.1382	1.83138
N_10 / N_01	Q20745	Q20745	1.34986	1.34986	6.1e-06	22	1.0315	1.0315	Q20745	unc-84	Nuclear migration and anchoring protein unc-84	UNC84_CAEEL	11	154.888	2.54888
N_10 / N_01	O44412	O44412	1.25686	1.25686	6.15e-06	15	1.06971	1.06971	O44412	CELE_T07A9.10	Uncharacterized protein	O44412_CAEEL	5	138.975	2.38975
N_10 / N_01	H2KZL1;Q9UA61	H2KZL1;Q9UA61	1.17914	1.17914	6.18e-06	23	1.23798	1.23798	H2KZL1;Q9UA61	CELE_W04B5.3	Galectin	H2KZL1_CAEEL;Q9UA61_CAEEL	9	126.442	2.26442
N_10 / N_01	Q27514	Q27514	2.42424	2.42424	6.24e-06	18	3.11811	3.11811	Q27514	cyp-13A5	Putative cytochrome P450 CYP13A5	C13A5_CAEEL	20	436.746	5.36746
N_10 / N_01	Q18244	Q18244	-1.48659	1.48659	6.33e-06	19	-1.4114	1.4114	Q18244	C27B7.5	Uncharacterized protein	Q18244_CAEEL	10	-64.3144	0.356856
N_10 / N_01	O01876	O01876	1.25683	1.25683	6.33e-06	13	1.54747	1.54747	O01876	pqn-24	Prion-like-(Q/N-rich)-domain-bearing protein	O01876_CAEEL	5	138.97	2.3897
N_10 / N_01	H2KZA6;Q8ITY9	H2KZA6;Q8ITY9	0.656406	0.656406	6.57e-06	18	0.918772	0.918772	H2KZA6;Q8ITY9	CELE_R148.5	Uncharacterized protein	H2KZA6_CAEEL;Q8ITY9_CAEEL	6	57.6151	1.57615
N_10 / N_01	H2L0H5;Q21843	H2L0H5;Q21843	0.723703	0.723703	6.63e-06	43	0.656238	0.656238	H2L0H5;Q21843	wapl-1	Wings apart-like protein homolog 1;WAPL (Drosophila Wings APart-Like cohesin interactor)	WAPL_CAEEL;Q21843_CAEEL	13	65.1415	1.65142
N_10 / N_01	Q18028	Q18028	-0.928373	0.928373	6.75e-06	17	-0.891591	0.891591	Q18028	prx-3	PeRoXisome assembly factor	Q18028_CAEEL	10	-47.4549	0.525451
N_10 / N_01	Q9U280	Q9U280	0.73185	0.73185	6.84e-06	23	0.966282	0.966282	Q9U280	tat-1	Phospholipid-transporting ATPase tat-1	TAT1_CAEEL	12	66.0767	1.66077
N_10 / N_01	P42000	P42000	-1.31307	1.31307	6.88e-06	13	-1.76904	1.76904	P42000	B0280.9	U3 small nucleolar RNA-associated protein 18 homolog	UTP18_CAEEL	7	-59.7535	0.402465
N_10 / N_01	O01893	O01893	0.690284	0.690284	7.06e-06	38	0.595316	0.595316	O01893	CELE_R08F11.1	Non-lysosomal glucosylceramidase	O01893_CAEEL	19	61.3601	1.6136
N_10 / N_01	Q95XL8;Q95XL9	Q95XL8;Q95XL9	1.22296	1.22296	7.43e-06	18	0.984608	0.984608	Q95XL8;Q95XL9	chaf-2	CHromatin Assembly Factor	Q95XL8_CAEEL;Q95XL9_CAEEL	6	133.425	2.33425
N_10 / N_01	Q9NA76	Q9NA76	-2.08557	2.08557	7.48e-06	6	-1.11715	1.11715	Q9NA76	parn-2	PARN (Poly(A)-specific RiboNuclease) homolog	Q9NA76_CAEEL	3	-76.4396	0.235604
N_10 / N_01	O45100	O45100	0.854639	0.854639	7.49e-06	19	1.03439	1.03439	O45100	mec-17	Alpha-tubulin N-acetyltransferase 1	ATAT1_CAEEL	6	80.8307	1.80831
N_10 / N_01	Q21625	Q21625	1.63455	1.63455	7.54e-06	33	0.880287	0.880287	Q21625	div-1	DNA polymerase alpha subunit B	DPOA2_CAEEL	12	210.49	3.1049
N_10 / N_01	Q93204	Q93204	0.98679	0.98679	8.14e-06	27	0.922331	0.922331	Q93204	gpx-5	Glutathione peroxidase	Q93204_CAEEL	6	98.1771	1.98177
N_10 / N_01	A5JYT2;Q17581	A5JYT2;Q17581	1.30526	1.30526	8.18e-06	20	1.17689	1.17689	A5JYT2;Q17581	swsn-9	SWI/SNF nucleosome remodeling complex component	A5JYT2_CAEEL;Q17581_CAEEL	10	147.129	2.47129
N_10 / N_01	O16997	O16997	2.56094	2.56094	8.51e-06	65	0.610199	0.610199	O16997	CELE_W03F9.10	Uncharacterized protein	O16997_CAEEL	21	490.092	5.90092
N_10 / N_01	Q17525	Q17525	1.39305	1.39305	8.55e-06	9	1.48531	1.48531	Q17525	tes-1	TEStin (Human testis-derived transcript) homolog	Q17525_CAEEL	4	162.634	2.62634
N_10 / N_01	Q19536	Q19536	0.801831	0.801831	8.63e-06	9	0.696222	0.696222	Q19536	CELE_F18A1.7	Uncharacterized protein	Q19536_CAEEL	2	74.3312	1.74331
N_10 / N_01	Q9XX15	Q9XX15	-1.70767	1.70767	8.63e-06	16	-1.55313	1.55313	Q9XX15	Y39A1A.14	Ribosomal RNA small subunit methyltransferase nep-1	NEP1_CAEEL	5	-69.3847	0.306153
N_10 / N_01	Q21569	Q21569	0.941634	0.941634	8.65e-06	17	0.942383	0.942383	Q21569	lact-3	Beta-LACTamase domain containing	Q21569_CAEEL	7	92.0703	1.9207
N_10 / N_01	Q9TYN2	Q9TYN2	-0.607127	0.607127	8.88e-06	31	-0.66367	0.66367	Q9TYN2	CELE_Y37E11B.5	tRNA-dihydrouridine(47) synthase [NAD(P)(+)]	Q9TYN2_CAEEL	12	-34.3497	0.656503
N_10 / N_01	G5EBF5	G5EBF5	0.873505	0.873505	9.09e-06	46	0.525497	0.525497	G5EBF5	rde-4	RNA interference promoting factor	G5EBF5_CAEEL	14	83.2108	1.83211
N_10 / N_01	O02495	O02495	1.1003	1.1003	9.49e-06	29	0.830362	0.830362	O02495	snb-1	Synaptobrevin-1	SYB1_CAEEL	6	114.399	2.14399
N_10 / N_01	A0A0K3ARF3;A0A0K3ARS2;A0A0K3AS01;A0A0K3AUA6;A0A0K3AUY6;A0A0K3AX41;A0A0K3AXB1;P34611	A0A0K3ARF3;A0A0K3ARS2;A0A0K3AS01;A0A0K3AUA6;A0A0K3AUY6;A0A0K3AX41;A0A0K3AXB1;P34611	-0.883324	0.883324	9.7e-06	21	-0.594458	0.594458	A0A0K3ARF3;A0A0K3ARS2;A0A0K3AS01;A0A0K3AUA6;A0A0K3AUY6;A0A0K3AX41;A0A0K3AXB1;P34611	ncl-1	Uncharacterized protein;Uncharacterized protein;Uncharacterized protein;Uncharacterized protein;Uncharacterized protein;Uncharacterized protein;Uncharacterized protein;B-box type zinc finger protein ncl-1	A0A0K3ARF3_CAEEL;A0A0K3ARS2_CAEEL;A0A0K3AS01_CAEEL;A0A0K3AUA6_CAEEL;A0A0K3AUY6_CAEEL;A0A0K3AX41_CAEEL;A0A0K3AXB1_CAEEL;NCL1_CAEEL	11	-45.7883	0.542117
N_10 / N_01	Q5FC69;Q8MP09	Q5FC69;Q8MP09	-0.598286	0.598286	9.7e-06	60	-0.474508	0.474508	Q5FC69;Q8MP09	nkat-3	Nematode Kynurenine AminoTransferase	Q5FC69_CAEEL;Q8MP09_CAEEL	18	-33.9462	0.660538
N_10 / N_01	P34696	P34696	2.75375	2.75375	9.75e-06	11	2.69691	2.69691	P34696	hsp-16.1	Heat shock protein Hsp-16.1/Hsp-16.11	HSP11_CAEEL	4	574.466	6.74466
N_10 / N_01	Q9XUB9	Q9XUB9	0.724479	0.724479	1e-05	20	0.625323	0.625323	Q9XUB9	nra-1	Nicotinic receptor-associated protein 1	NRA1_CAEEL	9	65.2304	1.6523
N_10 / N_01	Q19441	Q19441	1.57483	1.57483	1.01e-05	6	1.57268	1.57268	Q19441	CELE_F14B8.4	Uncharacterized protein	Q19441_CAEEL	1	197.9	2.979
N_10 / N_01	Q21463	Q21463	0.623358	0.623358	1.03e-05	59	0.603886	0.603886	Q21463	asns-2	Asparagine synthetase	Q21463_CAEEL	22	54.0457	1.54046
N_10 / N_01	O45405	O45405	1.40419	1.40419	1.1e-05	16	1.40817	1.40817	O45405	exl-1	Chloride intracellular channel exl-1	EXL1_CAEEL	6	164.67	2.6467
N_10 / N_01	Q93169	Q93169	-2.09413	2.09413	1.15e-05	28	-1.39818	1.39818	Q93169	C01G10.9	Methylthioribose-1-phosphate isomerase	MTNA_CAEEL	15	-76.5791	0.234209
N_10 / N_01	Q9N2Z6	Q9N2Z6	-1.37132	1.37132	1.16e-05	18	-1.17862	1.17862	Q9N2Z6	ptr-21	PaTched Related family	Q9N2Z6_CAEEL	10	-61.3462	0.386538
N_10 / N_01	P02513	P02513	3.8956	3.8956	1.16e-05	9	3.17693	3.17693	P02513	hsp-16.48	Heat shock protein Hsp-16.48/Hsp-16.49	HSP17_CAEEL	7	1388.31	14.8831
N_10 / N_01	Q17899	Q17899	0.669286	0.669286	1.18e-05	41	0.668745	0.668745	Q17899	C10C5.4	Aminoacylase-1	Q17899_CAEEL	14	59.0286	1.59029
N_10 / N_01	O76743	O76743	0.72853	0.72853	1.2e-05	145	-0.366155	0.366155	O76743	glh-4	ATP-dependent RNA helicase glh-4	GLH4_CAEEL	44	65.695	1.65695
N_10 / N_01	Q9GYI7	Q9GYI7	1.22368	1.22368	1.22e-05	9	1.16466	1.16466	Q9GYI7	CELE_F29B9.8	Uncharacterized protein	Q9GYI7_CAEEL	3	133.541	2.33541
N_10 / N_01	P34431	P34431	-1.20872	1.20872	1.23e-05	17	-1.52706	1.52706	P34431	retr-1	Retrotransposon-like protein 1	RETR1_CAEEL	15	-56.7346	0.432654
N_10 / N_01	Q22957	Q22957	1.05117	1.05117	1.29e-05	14	1.1215	1.1215	Q22957	F10G2.1	UPF0376 protein F10G2.1	U376C_CAEEL	3	107.221	2.07221
N_10 / N_01	O44511	O44511	0.942336	0.942336	1.29e-05	10	0.962651	0.962651	O44511	sph-1	SynaptoPHysin	O44511_CAEEL	4	92.1637	1.92164
N_10 / N_01	Q22885	Q22885	0.989452	0.989452	1.31e-05	13	0.826576	0.826576	Q22885	B0507.2	BRO1 domain-containing protein BROX homolog	BROX_CAEEL	7	98.5431	1.98543
N_10 / N_01	Q23645	Q23645	-0.767852	0.767852	1.32e-05	9	-0.754877	0.754877	Q23645	rpc-25	RNA Polymerase, Class III (C)	Q23645_CAEEL	3	-41.2709	0.587291
N_10 / N_01	Q93595	Q93595	-0.892323	0.892323	1.32e-05	16	-1.08709	1.08709	Q93595	CELE_F26A3.1	Uncharacterized protein	Q93595_CAEEL	9	-46.1254	0.538746
N_10 / N_01	Q9XW17	Q9XW17	-0.690125	0.690125	1.32e-05	98	-0.605524	0.605524	Q9XW17	car-1	Cytokinesis, Apoptosis, RNA-associated	Q9XW17_CAEEL	23	-38.02	0.6198
N_10 / N_01	Q8MXS8	Q8MXS8	0.746795	0.746795	1.37e-05	73	-0.521689	0.521689	Q8MXS8	CELE_Y47G6A.22	Uncharacterized protein	Q8MXS8_CAEEL	16	67.8061	1.67806
N_10 / N_01	Q9TYP9	Q9TYP9	1.19467	1.19467	1.38e-05	82	0.713941	0.713941	Q9TYP9	mca-2	Calcium-transporting ATPase	Q9TYP9_CAEEL	26	128.892	2.28892
N_10 / N_01	Q20679	Q20679	-1.43227	1.43227	1.41e-05	28	-1.05048	1.05048	Q20679	let-268	Procollagen-lysine,2-oxoglutarate 5-dioxygenase	PLOD_CAEEL	23	-62.9453	0.370547
N_10 / N_01	O02171	O02171	-1.21894	1.21894	1.41e-05	6	-1.21778	1.21778	O02171	acs-9	Fatty Acid CoA Synthetase family	O02171_CAEEL	2	-57.0402	0.429598
N_10 / N_01	Q09393	Q09393	0.934393	0.934393	1.47e-05	41	0.588465	0.588465	Q09393	CELE_F42G10.1	Uncharacterized protein	Q09393_CAEEL	17	91.1086	1.91109
N_10 / N_01	Q965T4	Q965T4	-0.946394	0.946394	1.55e-05	14	-0.911272	0.911272	Q965T4	taco-1	Translational Activator of Cytochrome c Oxidase	Q965T4_CAEEL	6	-48.1072	0.518928
N_10 / N_01	P91341	P91341	-0.940137	0.940137	1.6e-05	28	-0.748054	0.748054	P91341	F55F8.3	Periodic tryptophan protein 2 homolog	PWP2_CAEEL	15	-47.8817	0.521183
N_10 / N_01	O61887	O61887	1.56473	1.56473	1.65e-05	34	1.21583	1.21583	O61887	CELE_K10C9.3	Uncharacterized protein	O61887_CAEEL	10	195.823	2.95823
N_10 / N_01	P92005	P92005	1.4068	1.4068	1.65e-05	29	1.19168	1.19168	P92005	cpz-2	CathePsin Z	P92005_CAEEL	9	165.149	2.65149
N_10 / N_01	Q9BL17;V6CKC7	Q9BL17;V6CKC7	-1.37299	1.37299	1.67e-05	32	-0.968456	0.968456	Q9BL17;V6CKC7	haf-6	HAlF transporter (PGP related)	Q9BL17_CAEEL;V6CKC7_CAEEL	15	-61.3909	0.386091
N_10 / N_01	G5EC67	G5EC67	-1.09485	1.09485	1.68e-05	9	-1.11228	1.11228	G5EC67	2O16	2O16	G5EC67_CAEEL	4	-53.1816	0.468184
N_10 / N_01	O17577	O17577	1.86347	1.86347	1.68e-05	12	2.31371	2.31371	O17577	fbxa-156	F-box A protein	O17577_CAEEL	8	263.882	3.63882
N_10 / N_01	Q7JNW8	Q7JNW8	1.81921	1.81921	1.73e-05	27	1.26799	1.26799	Q7JNW8	CELE_F22F4.5	Uncharacterized protein	Q7JNW8_CAEEL	8	252.888	3.52888
N_10 / N_01	O01658	O01658	1.27788	1.27788	1.74e-05	11	1.28108	1.28108	O01658	jmjc-1	Bifunctional lysine-specific demethylase and histidyl-hydroxylase NO66	NO66_CAEEL	5	142.483	2.42483
N_10 / N_01	Q9BIC4	Q9BIC4	1.76599	1.76599	1.75e-05	12	2.12528	2.12528	Q9BIC4	spp-15	SaPosin-like Protein family	Q9BIC4_CAEEL	2	240.108	3.40108
N_10 / N_01	Q22415	Q22415	4.16283	4.16283	1.75e-05	6	4.29265	4.29265	Q22415	CELE_T12A2.3	Uncharacterized protein	Q22415_CAEEL	2	1691.17	17.9117
N_10 / N_01	O44443	O44443	1.28386	1.28386	1.79e-05	6	1.28844	1.28844	O44443	C02B10.3	EGF-like domain-containing protein C02B10.3	YC2BA_CAEEL	2	143.49	2.4349
N_10 / N_01	Q9GYQ9;W6RRU8;W6RTE4;W6SBC7	Q9GYQ9;W6RRU8;W6RTE4;W6SBC7	-0.684509	0.684509	1.79e-05	19	-0.876655	0.876655	Q9GYQ9;W6RRU8;W6RTE4;W6SBC7	ntl-4	NOT-Like (Yeast CCR4/NOT complex component)	Q9GYQ9_CAEEL;W6RRU8_CAEEL;W6RTE4_CAEEL;W6SBC7_CAEEL	8	-37.7782	0.622218
N_10 / N_01	Q2L6V1;Q2L6V2	Q2L6V1;Q2L6V2	-0.747712	0.747712	1.88e-05	17	-0.932074	0.932074	Q2L6V1;Q2L6V2	mrpl-47	Mitochondrial Ribosomal Protein, Large;Mitochondrial Ribosomal Protein, Large	Q2L6V1_CAEEL;Q2L6V2_CAEEL	7	-40.4453	0.595547
N_10 / N_01	Q22972	Q22972	-2.83448	2.83448	1.93e-05	16	-2.22917	2.22917	Q22972	asp-13	ASpartyl Protease	Q22972_CAEEL	11	-85.9803	0.140197
N_10 / N_01	Q7YX52	Q7YX52	-0.639534	0.639534	1.94e-05	18	-0.615091	0.615091	Q7YX52	mrpl-53	Mitochondrial Ribosomal Protein, Large	Q7YX52_CAEEL	5	-35.808	0.64192
N_10 / N_01	O62213	O62213	-0.600626	0.600626	1.94e-05	22	-0.623385	0.623385	O62213	cey-1	C. Elegans Y-box	O62213_CAEEL	5	-34.0532	0.659468
N_10 / N_01	A8WFF4;H2KY87;H2KY89	A8WFF4;H2KY87;H2KY89	-1.23645	1.23645	2.01e-05	13	-1.63572	1.63572	A8WFF4;H2KY87;H2KY89	CELE_F56C9.6	Uncharacterized protein	A8WFF4_CAEEL;H2KY87_CAEEL;H2KY89_CAEEL	5	-57.5584	0.424416
N_10 / N_01	Q9N5V4;V6CLP9	Q9N5V4;V6CLP9	0.853407	0.853407	2.02e-05	31	0.744531	0.744531	Q9N5V4;V6CLP9	C53D5.5	Uncharacterized protein	Q9N5V4_CAEEL;V6CLP9_CAEEL	12	80.6762	1.80676
N_10 / N_01	Q9U263	Q9U263	0.586097	0.586097	2.07e-05	24	0.764233	0.764233	Q9U263	set-26	SET (Trithorax/polycomb) domain containing	Q9U263_CAEEL	10	50.118	1.50118
N_10 / N_01	Q9XWS4	Q9XWS4	-0.96776	0.96776	2.07e-05	39	-0.767709	0.767709	Q9XWS4	rpl-30	Ribosomal Protein, Large subunit	Q9XWS4_CAEEL	8	-48.8701	0.511299
N_10 / N_01	Q9N4I4	Q9N4I4	-1.05867	1.05867	2.1e-05	65	-0.673954	0.673954	Q9N4I4	rpl-10a	60S ribosomal protein L10a	RL10A_CAEEL	11	-51.9927	0.480073
N_10 / N_01	P52821	P52821	-0.733821	0.733821	2.11e-05	23	-1.02839	1.02839	P52821	rps-25	40S ribosomal protein S25	RS25_CAEEL	5	-39.8691	0.601309
N_10 / N_01	Q22949	Q22949	-1.06497	1.06497	2.12e-05	25	-0.943437	0.943437	Q22949	acl-6	Probable glycerol-3-phosphate acyltransferase, mitochondrial	PLSB_CAEEL	12	-52.2016	0.477984
N_10 / N_01	G5EF83	G5EF83	1.16413	1.16413	2.13e-05	13	0.957746	0.957746	G5EF83	CELE_K01G5.9	Uncharacterized protein	G5EF83_CAEEL	5	124.098	2.24098
N_10 / N_01	P34280	P34280	-1.09316	1.09316	2.19e-05	60	-0.527361	0.527361	P34280	C02F5.3	Uncharacterized GTP-binding protein C02F5.3	YKK3_CAEEL	17	-53.1267	0.468733
N_10 / N_01	Q93841	Q93841	-0.887286	0.887286	2.23e-05	17	-1.63996	1.63996	Q93841	acl-1	Putative 1-acyl-sn-glycerol-3-phosphate acyltransferase acl-1	PLC1_CAEEL	8	-45.937	0.54063
N_10 / N_01	O01795;O61213	O01795;O61213	0.99134	0.99134	2.26e-05	8	1.08308	1.08308	O01795;O61213	duox-2;bli-3	DUal OXidase;Dual oxidase 1	O01795_CAEEL;DUOX1_CAEEL	4	98.803	1.98803
N_10 / N_01	O02639	O02639	-0.9743	0.9743	2.36e-05	53	-0.964281	0.964281	O02639	rpl-19	60S ribosomal protein L19	RL19_CAEEL	15	-49.1013	0.508987
N_10 / N_01	G5EE37	G5EE37	1.02429	1.02429	2.39e-05	33	0.949711	0.949711	G5EE37	icp-1	InCenP homolog	G5EE37_CAEEL	12	103.396	2.03396
N_10 / N_01	Q20496	Q20496	0.929029	0.929029	2.4e-05	56	0.556769	0.556769	Q20496	rhi-1	Probable rho GDP-dissociation inhibitor	GDIR_CAEEL	12	90.3994	1.90399
N_10 / N_01	O62477	O62477	-1.09616	1.09616	2.44e-05	43	-0.738212	0.738212	O62477	CELE_Y45F10D.7	Uncharacterized protein	O62477_CAEEL	25	-53.2241	0.467759
N_10 / N_01	P91375	P91375	-1.02716	1.02716	2.47e-05	9	-0.831346	0.831346	P91375	K11H12.1	Putative bolA-like protein K11H12.1	YN1I_CAEEL	4	-50.9326	0.490674
N_10 / N_01	O16319	O16319	1.01976	1.01976	2.56e-05	22	1.26672	1.26672	O16319	C10B5.3	Uncharacterized protein	O16319_CAEEL	6	102.758	2.02758
N_10 / N_01	Q9XWP6	Q9XWP6	0.58851	0.58851	2.66e-05	46	0.59179	0.59179	Q9XWP6	spr-5	Probable lysine-specific histone demethylase 1	LSD1_CAEEL	16	50.3693	1.50369
N_10 / N_01	Q9N3F3	Q9N3F3	-0.783447	0.783447	2.7e-05	28	-0.915714	0.915714	Q9N3F3	mrpl-17	Mitochondrial Ribosomal Protein, Large	Q9N3F3_CAEEL	10	-41.9023	0.580977
N_10 / N_01	G5EFY6	G5EFY6	1.34868	1.34868	2.77e-05	73	0.450309	0.450309	G5EFY6	sec-31	Yeast SEC homolog	G5EFY6_CAEEL	26	154.68	2.5468
N_10 / N_01	Q9TZL9	Q9TZL9	0.745687	0.745687	2.81e-05	65	-0.892618	0.892618	Q9TZL9	fard-1	Fatty Acyl-CoA ReDuctase	Q9TZL9_CAEEL	21	67.6772	1.67677
N_10 / N_01	P27420	P27420	-0.640126	0.640126	2.81e-05	111	-0.390383	0.390383	P27420	hsp-3	Heat shock 70 kDa protein C	HSP7C_CAEEL	23	-35.8343	0.641657
N_10 / N_01	Q9NEU2	Q9NEU2	-1.28175	1.28175	2.82e-05	48	-0.932852	0.932852	Q9NEU2	pro-3	Protein SDA1 homolog	SDA1_CAEEL	23	-58.8703	0.411297
N_10 / N_01	Q21826	Q21826	-0.691951	0.691951	2.87e-05	9	-0.744617	0.744617	Q21826	pdcd-2	PDCD (Mammalian ProgrammeD Cell Death protein) homolog	Q21826_CAEEL	3	-38.0984	0.619016
N_10 / N_01	H2L0D5;Q21164	H2L0D5;Q21164	-0.619905	0.619905	2.9e-05	56	-0.764992	0.764992	H2L0D5;Q21164	lron-7	ELRR (Extracellular Leucine-Rich Repeat) ONly	H2L0D5_CAEEL;Q21164_CAEEL	16	-34.9286	0.650714
N_10 / N_01	Q19128;Q8MQ86;Q8T3E5	Q19128;Q8MQ86;Q8T3E5	1.19247	1.19247	2.91e-05	22	0.872848	0.872848	Q19128;Q8MQ86;Q8T3E5	ncam-1	Immunoglobulin domain-containing protein F02G3.1;NCAM (Neural cell adhesion molecule) homolog;NCAM (Neural cell adhesion molecule) homolog	Q19128_CAEEL;Q8MQ86_CAEEL;Q8T3E5_CAEEL	9	128.543	2.28543
N_10 / N_01	Q21601	Q21601	-0.605338	0.605338	2.94e-05	30	-0.666799	0.666799	Q21601	mrps-34	Mitochondrial Ribosomal Protein, Small	Q21601_CAEEL	13	-34.2683	0.657317
N_10 / N_01	Q19972	Q19972	1.73135	1.73135	2.96e-05	9	1.72852	1.72852	Q19972	cec-4	Chromo domain-containing protein cec-4	CEC4_CAEEL	3	232.039	3.32039
N_10 / N_01	Q9U489	Q9U489	-1.05285	1.05285	2.96e-05	26	-0.79045	0.79045	Q9U489	lin-41	Protein lin-41	LIN41_CAEEL	17	-51.7984	0.482016
N_10 / N_01	Q22392	Q22392	1.42224	1.42224	3.04e-05	28	1.17272	1.17272	Q22392	dhs-19	DeHydrogenases, Short chain	Q22392_CAEEL	9	168.001	2.68001
N_10 / N_01	P91913	P91913	-1.01409	1.01409	3.09e-05	27	-0.693523	0.693523	P91913	rla-1	60S acidic ribosomal protein P1	RLA1_CAEEL	5	-50.4859	0.495141
N_10 / N_01	O17726	O17726	2.55592	2.55592	3.21e-05	8	2.91406	2.91406	O17726	CELE_D1086.1	Uncharacterized protein	O17726_CAEEL	3	488.042	5.88042
N_10 / N_01	O02163	O02163	0.652683	0.652683	3.24e-05	17	0.599229	0.599229	O02163	CELE_T09B4.2	Uncharacterized protein	O02163_CAEEL	7	57.2089	1.57209
N_10 / N_01	P34621	P34621	-1.0707	1.0707	3.25e-05	16	-0.946161	0.946161	P34621	ZK1236.5	Uncharacterized protein ZK1236.5	YO85_CAEEL	6	-52.3913	0.476087
N_10 / N_01	Q23624	Q23624	0.699904	0.699904	3.36e-05	52	0.527107	0.527107	Q23624	CELE_ZK829.7	Uncharacterized protein	Q23624_CAEEL	12	62.4397	1.6244
N_10 / N_01	O45319	O45319	-0.805566	0.805566	3.43e-05	34	-0.562268	0.562268	O45319	tin-13	Mitochondrial import inner membrane translocase subunit tim-13	TIM13_CAEEL	7	-42.7863	0.572137
N_10 / N_01	Q18742	Q18742	1.18541	1.18541	3.43e-05	12	1.20635	1.20635	Q18742	C50F4.6	Uncharacterized protein	Q18742_CAEEL	3	127.429	2.27429
N_10 / N_01	Q8MNT0	Q8MNT0	2.26893	2.26893	3.45e-05	48	0.789192	0.789192	Q8MNT0	lim-8	LIM domain family	Q8MNT0_CAEEL	18	381.965	4.81965
N_10 / N_01	P91491	P91491	1.70754	1.70754	3.46e-05	8	2.38988	2.38988	P91491	CELE_T23B3.2	Uncharacterized protein	P91491_CAEEL	3	226.603	3.26603
N_10 / N_01	P34325	P34325	-0.925939	0.925939	3.46e-05	22	-0.703009	0.703009	P34325	cyk-7	Cytokinesis defective protein 7	CYK7_CAEEL	6	-47.3662	0.526338
N_10 / N_01	G5EEE5	G5EEE5	-1.51411	1.51411	3.59e-05	23	-1.18874	1.18874	G5EEE5	elo-1	Elongation of very long chain fatty acids protein	G5EEE5_CAEEL	7	-64.9887	0.350113
N_10 / N_01	Q18091	Q18091	0.601191	0.601191	3.6e-05	17	0.583385	0.583385	Q18091	C18E9.5	Uncharacterized protein	Q18091_CAEEL	5	51.6969	1.51697
N_10 / N_01	Q19545	Q19545	0.738307	0.738307	3.64e-05	36	-0.868822	0.868822	Q19545	tag-184	UTP small subunit (SSU) processome component homolog	Q19545_CAEEL	22	66.8218	1.66822
N_10 / N_01	Q21882	Q21882	0.959465	0.959465	3.65e-05	16	0.876336	0.876336	Q21882	R09H10.3	Probable 5-hydroxyisourate hydrolase R09H10.3	HIUH1_CAEEL	4	94.4588	1.94459
N_10 / N_01	Q17522	Q17522	2.04442	2.04442	3.68e-05	9	1.70888	1.70888	Q17522	valv-1	Uncharacterized protein	Q17522_CAEEL	2	312.507	4.12507
N_10 / N_01	Q7JLJ0;Q8I4K2	Q7JLJ0;Q8I4K2	-0.674671	0.674671	3.71e-05	58	-0.519911	0.519911	Q7JLJ0;Q8I4K2	CELE_F32D8.12	Uncharacterized protein	Q7JLJ0_CAEEL;Q8I4K2_CAEEL	16	-37.3525	0.626475
N_10 / N_01	Q18358	Q18358	2.23029	2.23029	3.75e-05	6	2.25128	2.25128	Q18358	C33A12.4	Uncharacterized protein	Q18358_CAEEL	2	369.23	4.6923
N_10 / N_01	Q9BKP8	Q9BKP8	1.87762	1.87762	3.85e-05	16	2.47003	2.47003	Q9BKP8	C17F4.7	Uncharacterized protein	Q9BKP8_CAEEL	5	267.469	3.67469
N_10 / N_01	F5GUG6;F5GUH2	F5GUG6;F5GUH2	0.713708	0.713708	3.86e-05	34	0.534751	0.534751	F5GUG6;F5GUH2	CELE_W05B5.1	Uncharacterized protein	F5GUG6_CAEEL;F5GUH2_CAEEL	10	64.0014	1.64001
N_10 / N_01	Q95XH0	Q95XH0	1.04417	1.04417	3.89e-05	14	1.13918	1.13918	Q95XH0	CELE_Y69A2AR.28	Uncharacterized protein	Q95XH0_CAEEL	4	106.218	2.06218
N_10 / N_01	Q18946	Q18946	-1.58981	1.58981	3.96e-05	18	-1.56679	1.56679	Q18946	CELE_D1054.8	Uncharacterized protein	Q18946_CAEEL	8	-66.7785	0.332215
N_10 / N_01	O16215	O16215	-0.713243	0.713243	3.97e-05	40	-0.591174	0.591174	O16215	CELE_F17A9.5	Uncharacterized protein	O16215_CAEEL	14	-39.0053	0.609947
N_10 / N_01	G5EBV4	G5EBV4	-1.15896	1.15896	4.07e-05	20	-1.19762	1.19762	G5EBV4	lec-10	Galectin	G5EBV4_CAEEL	5	-55.2164	0.447836
N_10 / N_01	H2KYP1	H2KYP1	1.21095	1.21095	4.11e-05	37	0.792365	0.792365	H2KYP1	lntl-1	LIN-24 (Twenty-four) Like	H2KYP1_CAEEL	12	131.491	2.31491
N_10 / N_01	H2L0E0;H2L0E1;Q8MXT7;U4PBP1;U4PBP7;U4PC14;U4PC20;U4PEW5;U4PEX3;U4PMH3;U4PRS4;U4PRS8	H2L0E0;H2L0E1;Q8MXT7;U4PBP1;U4PBP7;U4PC14;U4PC20;U4PEW5;U4PEX3;U4PMH3;U4PRS4;U4PRS8	1.01871	1.01871	4.14e-05	14	1.34216	1.34216	H2L0E0;H2L0E1;Q8MXT7;U4PBP1;U4PBP7;U4PC14;U4PC20;U4PEW5;U4PEX3;U4PMH3;U4PRS4;U4PRS8	CELE_Y77E11A.7	Uncharacterized protein	H2L0E0_CAEEL;H2L0E1_CAEEL;Q8MXT7_CAEEL;U4PBP1_CAEEL;U4PBP7_CAEEL;U4PC14_CAEEL;U4PC20_CAEEL;U4PEW5_CAEEL;U4PEX3_CAEEL;U4PMH3_CAEEL;U4PRS4_CAEEL;U4PRS8_CAEEL	6	102.611	2.02611
N_10 / N_01	Q9XWV5	Q9XWV5	-0.932232	0.932232	4.17e-05	14	-0.869667	0.869667	Q9XWV5	mrps-10	Probable 28S ribosomal protein S10, mitochondrial	RT10_CAEEL	5	-47.5953	0.524047
N_10 / N_01	Q9XWU9	Q9XWU9	2.66893	2.66893	4.26e-05	7	3.23172	3.23172	Q9XWU9	CELE_Y37D8A.19	Uncharacterized protein	Q9XWU9_CAEEL	2	535.956	6.35956
N_10 / N_01	O02215	O02215	-1.85822	1.85822	4.27e-05	38	-1.45288	1.45288	O02215	cbl-1	Cystathionine Beta Lyase	O02215_CAEEL	14	-72.4184	0.275816
N_10 / N_01	O45166	O45166	-2.16584	2.16584	4.27e-05	26	-1.92961	1.92961	O45166	folt-2	Folate-like transporter 2	FOLT2_CAEEL	9	-77.7148	0.222852
N_10 / N_01	C6KRL2	C6KRL2	-1.91111	1.91111	4.28e-05	7	-2.08217	2.08217	C6KRL2	CELE_F23D12.11	Uncharacterized protein	C6KRL2_CAEEL	4	-73.4113	0.265887
N_10 / N_01	Q19766	Q19766	-0.616631	0.616631	4.3e-05	24	-0.593575	0.593575	Q19766	tomm-20	Mitochondrial import receptor subunit TOM20 homolog	TOM20_CAEEL	7	-34.7808	0.652192
N_10 / N_01	O45781	O45781	-0.992385	0.992385	4.42e-05	22	-0.804246	0.804246	O45781	drr-2	Dietary Restriction Response (WT but not eat-2 lifespan increased)	O45781_CAEEL	6	-49.7354	0.502646
N_10 / N_01	Q22743	Q22743	0.73846	0.73846	4.49e-05	39	0.490782	0.490782	Q22743	raga-1	RAs-related GTP-binding protein A	Q22743_CAEEL	12	66.8394	1.66839
N_10 / N_01	Q11174	Q11174	5.19811	5.19811	4.52e-05	10	4.41512	4.41512	Q11174	cht-1	Probable endochitinase	CHIT_CAEEL	8	3571.01	36.7101
N_10 / N_01	H2KZV5	H2KZV5	1.51906	1.51906	4.63e-05	41	0.912277	0.912277	H2KZV5	CELE_T21H3.1	Uncharacterized protein	H2KZV5_CAEEL	13	186.604	2.86604
N_10 / N_01	Q95Y84;Q9N583	Q95Y84;Q9N583	1.23719	1.23719	4.65e-05	21	0.865719	0.865719	Q95Y84;Q9N583	hcp-6	HoloCentric chromosome binding Protein	Q95Y84_CAEEL;Q9N583_CAEEL	10	135.739	2.35739
N_10 / N_01	Q9TYZ2;V6CJB4	Q9TYZ2;V6CJB4	-0.629418	0.629418	4.71e-05	10	-0.827755	0.827755	Q9TYZ2;V6CJB4	CELE_H35B03.2	Uncharacterized protein	Q9TYZ2_CAEEL;V6CJB4_CAEEL	6	-35.3563	0.646437
N_10 / N_01	Q9U2K8	Q9U2K8	-0.832475	0.832475	4.78e-05	109	-0.396745	0.396745	Q9U2K8	abce-1	ABC transporter, class E	Q9U2K8_CAEEL	25	-43.8435	0.561565
N_10 / N_01	Q21925	Q21925	-0.888705	0.888705	5.07e-05	31	-0.77328	0.77328	Q21925	pges-2	ProstaGlandin E Synthase homolog	Q21925_CAEEL	15	-45.9901	0.540099
N_10 / N_01	P34610	P34610	-1.2743	1.2743	5.13e-05	17	-0.913614	0.913614	P34610	pcp-1	Putative serine protease pcp-1	PCP1_CAEEL	6	-58.6575	0.413425
N_10 / N_01	Q23644	Q23644	-1.29252	1.29252	5.21e-05	6	-1.34627	1.34627	Q23644	zhit-3	Zinc finger, HIT-type	Q23644_CAEEL	2	-59.1762	0.408238
N_10 / N_01	Q27526	Q27526	0.591639	0.591639	5.27e-05	29	1.30992	1.30992	Q27526	bgal-1	Beta-galactosidase	Q27526_CAEEL	16	50.6958	1.50696
N_10 / N_01	O18156	O18156	1.28755	1.28755	5.35e-05	6	1.30374	1.30374	O18156	CELE_T28D6.3	Uncharacterized protein	O18156_CAEEL	2	144.113	2.44113
N_10 / N_01	Q965S3	Q965S3	-0.630803	0.630803	5.55e-05	23	-0.665582	0.665582	Q965S3	Y97E10AL.3	Uncharacterized protein	Q965S3_CAEEL	6	-35.4183	0.645817
N_10 / N_01	Q22631	Q22631	1.14165	1.14165	5.7e-05	13	0.912727	0.912727	Q22631	CELE_T21B6.3	Uncharacterized protein	Q22631_CAEEL	4	120.633	2.20633
N_10 / N_01	Q9NAP0	Q9NAP0	3.32489	3.32489	5.73e-05	12	3.34509	3.34509	Q9NAP0	clec-190	C-type LECtin	Q9NAP0_CAEEL	8	902.058	10.0206
N_10 / N_01	Q22006	Q22006	-0.641376	0.641376	5.8e-05	22	-0.873308	0.873308	Q22006	pro-1	Pre-rRNA-processing protein pro-1	PRO1_CAEEL	13	-35.8899	0.641101
N_10 / N_01	Q18198	Q18198	1.62073	1.62073	5.85e-05	41	0.510639	0.510639	Q18198	C26B9.5	Uncharacterized protein	Q18198_CAEEL	11	207.531	3.07531
N_10 / N_01	Q20870	Q20870	-0.797067	0.797067	5.85e-05	13	-0.842241	0.842241	Q20870	daz-1	DAZ protein 1	DAZ1_CAEEL	5	-42.4482	0.575518
N_10 / N_01	Q23028	Q23028	1.84074	1.84074	5.87e-05	11	2.23259	2.23259	Q23028	CELE_R09F10.5	Uncharacterized protein	Q23028_CAEEL	3	258.194	3.58194
N_10 / N_01	Q10123	Q10123	-0.742788	0.742788	5.9e-05	47	-0.59216	0.59216	Q10123	F52C9.3	Uncharacterized protein F52C9.3	YSM3_CAEEL	16	-40.2416	0.597584
N_10 / N_01	G5EBV1;G5EC56;G5EGD6	G5EBV1;G5EC56;G5EGD6	1.07017	1.07017	6.24e-05	14	1.04623	1.04623	G5EBV1;G5EC56;G5EGD6	ipla-3	Intracelllar PhosphoLipase A family	G5EBV1_CAEEL;G5EC56_CAEEL;G5EGD6_CAEEL	9	109.968	2.09968
N_10 / N_01	Q9TYZ4	Q9TYZ4	0.63661	0.63661	6.48e-05	38	0.554937	0.554937	Q9TYZ4	CELE_H35B03.1	Uncharacterized protein	Q9TYZ4_CAEEL	14	55.4671	1.55467
N_10 / N_01	Q9N3L2	Q9N3L2	0.627993	0.627993	6.49e-05	13	0.646486	0.646486	Q9N3L2	xpd-1	XPD (Xeroderma Pigmentosum complementation group D) related	Q9N3L2_CAEEL	6	54.5414	1.54541
N_10 / N_01	Q965Q1	Q965Q1	-0.662857	0.662857	6.57e-05	43	-0.633247	0.633247	Q965Q1	CELE_Y22D7AL.10	Uncharacterized protein	Q965Q1_CAEEL	10	-36.8374	0.631626
N_10 / N_01	Q09364	Q09364	1.88815	1.88815	6.61e-05	18	1.45156	1.45156	Q09364	ZK1320.2	Uncharacterized protein ZK1320.2	YS22_CAEEL	5	270.16	3.7016
N_10 / N_01	Q09214	Q09214	0.644558	0.644558	6.74e-05	52	0.659735	0.659735	Q09214	B0495.5	Uncharacterized protein B0495.5	YP65_CAEEL	24	56.326	1.56326
N_10 / N_01	P34668	P34668	-0.761236	0.761236	6.79e-05	12	-1.18149	1.18149	P34668	ZK686.2	Putative ATP-dependent RNA helicase ZK686.2	YO12_CAEEL	10	-41.0009	0.589991
N_10 / N_01	O44471	O44471	-1.77127	1.77127	6.98e-05	11	-1.76338	1.76338	O44471	grd-10	GRounDhog (Hedgehog-like family)	O44471_CAEEL	4	-70.7048	0.292952
N_10 / N_01	Q27532	Q27532	1.96498	1.96498	7.05e-05	29	1.06704	1.06704	Q27532	his-74	Histone H3.3-like type 2	H33L2_CAEEL	7	290.407	3.90407
N_10 / N_01	Q21702	Q21702	0.631694	0.631694	7.17e-05	26	0.721756	0.721756	Q21702	CELE_R04B5.5	Uncharacterized protein	Q21702_CAEEL	12	54.9383	1.54938
N_10 / N_01	Q9U221	Q9U221	0.677274	0.677274	7.22e-05	12	0.78839	0.78839	Q9U221	ung-1	Uracil-DNA glycosylase	Q9U221_CAEEL	5	59.9115	1.59911
N_10 / N_01	Q09263	Q09263	0.750272	0.750272	7.38e-05	15	1.1522	1.1522	Q09263	C32D5.3	Protein EFR3 homolog	EFR3_CAEEL	7	68.211	1.68211
N_10 / N_01	Q18494	Q18494	-0.752073	0.752073	7.39e-05	18	-0.85904	0.85904	Q18494	maph-1.3	Microtubule-Associated Protein Homolog	Q18494_CAEEL	8	-40.625	0.59375
N_10 / N_01	C6KRI7;H2FLG9	C6KRI7;H2FLG9	0.983099	0.983099	7.69e-05	11	1.04578	1.04578	C6KRI7;H2FLG9	grsp-2	Glycine Rich Secreted Protein	C6KRI7_CAEEL;H2FLG9_CAEEL	3	97.6708	1.97671
N_10 / N_01	Q94300	Q94300	-1.11583	1.11583	7.74e-05	44	-0.855433	0.855433	Q94300	rpl-11.1	60S ribosomal protein L11	RL11_CAEEL	8	-53.8576	0.461424
N_10 / N_01	Q18587	Q18587	1.05854	1.05854	7.81e-05	14	0.95088	0.95088	Q18587	C43H6.3	Uncharacterized protein	Q18587_CAEEL	4	108.282	2.08282
N_10 / N_01	Q9N4S3	Q9N4S3	1.06637	1.06637	8.07e-05	15	1.2606	1.2606	Q9N4S3	CELE_Y53G8B.2	Uncharacterized protein	Q9N4S3_CAEEL	9	109.416	2.09416
N_10 / N_01	Q9N3X4	Q9N3X4	2.76945	2.76945	8.16e-05	6	2.82599	2.82599	Q9N3X4	Y43B11AR.1	Uncharacterized protein	Q9N3X4_CAEEL	1	581.849	6.81849
N_10 / N_01	C0VXV6	C0VXV6	-0.695463	0.695463	8.3e-05	15	-0.774183	0.774183	C0VXV6	mrpl-46	Mitochondrial Ribosomal Protein, Large	C0VXV6_CAEEL	5	-38.2489	0.617511
N_10 / N_01	G5EGS5	G5EGS5	-0.711549	0.711549	8.45e-05	78	-0.426215	0.426215	G5EGS5	gbf-1	Uncharacterized protein	G5EGS5_CAEEL	36	-38.9336	0.610664
N_10 / N_01	Q8MYL7	Q8MYL7	1.60218	1.60218	8.74e-05	10	1.86464	1.86464	Q8MYL7	ctl-3	Catalase	Q8MYL7_CAEEL	6	203.602	3.03602
N_10 / N_01	Q20048	Q20048	-1.0421	1.0421	8.88e-05	29	1.13143	1.13143	Q20048	mlcd-1	MaLonyl CoA Decarboxylase	Q20048_CAEEL	14	-51.438	0.48562
N_10 / N_01	Q18276	Q18276	0.760572	0.760572	8.88e-05	17	0.924263	0.924263	Q18276	spp-10	SaPosin-like Protein family	Q18276_CAEEL	7	69.4162	1.69416
N_10 / N_01	Q18597	Q18597	0.586167	0.586167	9.03e-05	45	-0.867671	0.867671	Q18597	pmp-1	Peroxisomal Membrane Protein related	Q18597_CAEEL	25	50.1253	1.50125
N_10 / N_01	Q17572	Q17572	3.32105	3.32105	9.59e-05	27	2.1656	2.1656	Q17572	C01G6.3	Uncharacterized protein	Q17572_CAEEL	11	899.393	9.99393
N_10 / N_01	Q8STE5;V5Z1T2	Q8STE5;V5Z1T2	-1.15146	1.15146	9.61e-05	7	-1.19792	1.19792	Q8STE5;V5Z1T2	ced-12	Cell death abnormality protein 12;Uncharacterized protein	CED12_CAEEL;V5Z1T2_CAEEL	3	-54.983	0.45017
N_10 / N_01	Q23612	Q23612	2.86147	2.86147	9.67e-05	11	3.37722	3.37722	Q23612	dhs-26	DeHydrogenases, Short chain	Q23612_CAEEL	10	626.757	7.26757
N_10 / N_01	Q21155	Q21155	-1.41288	1.41288	9.93e-05	9	-1.5442	1.5442	Q21155	rnp-5	RNP (RRM RNA binding domain) containing	Q21155_CAEEL	3	-62.4438	0.375562
N_10 / N_01	Q22814	Q22814	-0.930281	0.930281	0.000100144	37	-0.753676	0.753676	Q22814	gst-13	Glutathione S-Transferase	Q22814_CAEEL	11	-47.5244	0.524756
N_10 / N_01	Q18508	Q18508	-0.655213	0.655213	0.000100318	54	0.700517	0.700517	Q18508	mel-28	Uncharacterized protein	Q18508_CAEEL	20	-36.5018	0.634982
N_10 / N_01	P34631	P34631	-1.2234	1.2234	0.000100959	25	-0.594072	0.594072	P34631	ubxn-4	UBX domain-containing protein 4	UBXN4_CAEEL	11	-57.1729	0.428271
N_10 / N_01	E3W741;Q18878	E3W741;Q18878	2.92897	2.92897	0.000101482	7	3.40311	3.40311	E3W741;Q18878	ttr-44	TransThyretin-Related family domain	E3W741_CAEEL;Q18878_CAEEL	2	661.564	7.61564
N_10 / N_01	Q7K742;Q9XW00	Q7K742;Q9XW00	-0.830751	0.830751	0.000102361	33	-0.590305	0.590305	Q7K742;Q9XW00	ddl-3	Daf-16-Dependent Longevity (WT but not daf-16 lifespan increased)	Q7K742_CAEEL;Q9XW00_CAEEL	13	-43.7763	0.562237
N_10 / N_01	Q9N4U1	Q9N4U1	-1.02651	1.02651	0.000103855	10	-1.46366	1.46366	Q9N4U1	CELE_Y49F6B.2	Uncharacterized protein	Q9N4U1_CAEEL	6	-50.9105	0.490895
N_10 / N_01	Q18573	Q18573	2.40084	2.40084	0.000103913	11	1.42889	1.42889	Q18573	C42D4.2	Uncharacterized protein	Q18573_CAEEL	7	428.109	5.28109
N_10 / N_01	P34476	P34476	-0.967529	0.967529	0.000103988	11	-1.05056	1.05056	P34476	rpac-19	Probable DNA-directed RNA polymerases I and III subunit RPAC2	RPAC2_CAEEL	3	-48.8619	0.511381
N_10 / N_01	Q9XUL7	Q9XUL7	1.66907	1.66907	0.000104478	18	2.59508	2.59508	Q9XUL7	clec-50	C-type LECtin	Q9XUL7_CAEEL	4	218.01	3.1801
N_10 / N_01	G5EDB7	G5EDB7	0.588115	0.588115	0.000108757	31	0.493331	0.493331	G5EDB7	unc-25	Glutamic acid decarboxylase	G5EDB7_CAEEL	11	50.3282	1.50328
N_10 / N_01	Q9GYS9	Q9GYS9	-0.734364	0.734364	0.000110145	17	-0.734594	0.734594	Q9GYS9	mrpl-23	Probable 39S ribosomal protein L23, mitochondrial	RM23_CAEEL	7	-39.8917	0.601083
N_10 / N_01	Q23588	Q23588	-1.37785	1.37785	0.000111044	29	-0.531556	0.531556	Q23588	upp-1	Uridine PhosPhorylase	Q23588_CAEEL	11	-61.5209	0.384791
N_10 / N_01	G5EE14	G5EE14	-1.40123	1.40123	0.000115513	30	-0.814449	0.814449	G5EE14	cua-1	CU (Copper) ATPase	G5EE14_CAEEL	17	-62.1395	0.378605
N_10 / N_01	O45941;Q9U3R0	O45941;Q9U3R0	3.02781	3.02781	0.000115916	7	3.72165	3.72165	O45941;Q9U3R0	Y45F10C.2;C08F11.12	UPF0375 protein Y45F10C.2;UPF0375 protein C08F11.12	U375E_CAEEL;U375B_CAEEL	3	715.57	8.1557
N_10 / N_01	O17218	O17218	-0.969771	0.969771	0.000121053	76	-0.646662	0.646662	O17218	rps-22	Ribosomal Protein, Small subunit	O17218_CAEEL	14	-48.9413	0.510587
N_10 / N_01	Q9BKP7	Q9BKP7	-1.30268	1.30268	0.000121762	15	-1.54316	1.54316	Q9BKP7	C49A9.9	Uncharacterized protein	Q9BKP7_CAEEL	7	-59.4628	0.405372
N_10 / N_01	O76388	O76388	-1.04959	1.04959	0.000121821	14	-1.15442	1.15442	O76388	syp-2	Uncharacterized protein	O76388_CAEEL	7	-51.6894	0.483106
N_10 / N_01	A3FPK9	A3FPK9	1.49229	1.49229	0.000121991	9	1.60173	1.60173	A3FPK9	ttr-34	TransThyretin-Related family domain	A3FPK9_CAEEL	1	181.335	2.81335
N_10 / N_01	O17040	O17040	-0.844318	0.844318	0.000122154	20	-1.16193	1.16193	O17040	hpo-8	Very-long-chain (3R)-3-hydroxyacyl-CoA dehydratase hpo-8	HACD_CAEEL	7	-44.3026	0.556974
N_10 / N_01	Q19948	Q19948	2.5806	2.5806	0.000123362	8	2.17421	2.17421	Q19948	F32A5.4	Uncharacterized protein F32A5.4	YPP4_CAEEL	2	498.19	5.9819
N_10 / N_01	O44991	O44991	-3.15378	3.15378	0.000126125	27	-1.37577	1.37577	O44991	lpd-6	LiPid Depleted	O44991_CAEEL	11	-88.7638	0.112362
N_10 / N_01	G5EDC9	G5EDC9	1.7822	1.7822	0.000126678	7	1.7445	1.7445	G5EDC9	CELE_W07A12.8	Uncharacterized protein	G5EDC9_CAEEL	3	243.951	3.43951
N_10 / N_01	Q8I136	Q8I136	-0.99541	0.99541	0.000127169	18	-1.05467	1.05467	Q8I136	gly-4	Polypeptide N-acetylgalactosaminyltransferase 4	GALT4_CAEEL	8	-49.8407	0.501593
N_10 / N_01	K8ESK7	K8ESK7	2.11106	2.11106	0.000127726	6	2.11467	2.11467	K8ESK7	CELE_R13H4.2	Uncharacterized protein	K8ESK7_CAEEL	1	332.008	4.32008
N_10 / N_01	O01530	O01530	0.692309	0.692309	0.000127791	47	0.541438	0.541438	O01530	asp-6	Aspartic protease 6	ASP6_CAEEL	11	61.5868	1.61587
N_10 / N_01	Q21915	Q21915	-1.056	1.056	0.000128099	17	-0.6107	0.6107	Q21915	lpd-8	LiPid Depleted	Q21915_CAEEL	10	-51.9037	0.480963
N_10 / N_01	Q9N4U6	Q9N4U6	2.90851	2.90851	0.000128673	6	2.88027	2.88027	Q9N4U6	CELE_Y49F6B.8	Uncharacterized protein	Q9N4U6_CAEEL	1	650.841	7.50841
N_10 / N_01	P34662	P34662	-1.07223	1.07223	0.000128736	28	-0.824769	0.824769	P34662	rpl-35	60S ribosomal protein L35	RL35_CAEEL	9	-52.4417	0.475583
N_10 / N_01	O01869	O01869	-1.01326	1.01326	0.000129867	36	-0.671775	0.671775	O01869	rps-10	Ribosomal Protein, Small subunit	O01869_CAEEL	6	-50.4573	0.495427
N_10 / N_01	G3MTX3;P34314;Q2XN10	G3MTX3;P34314;Q2XN10	0.697858	0.697858	0.000132464	22	0.640033	0.640033	G3MTX3;P34314;Q2XN10	tlk-1	Tousled-Like Kinase;Serine/threonine-protein kinase tousled-like 1;Tousled-Like Kinase	G3MTX3_CAEEL;TLK1_CAEEL;Q2XN10_CAEEL	9	62.2095	1.62209
N_10 / N_01	Q22792	Q22792	-0.60187	0.60187	0.000133621	35	-0.464734	0.464734	Q22792	CELE_T25G3.3	Uncharacterized protein	Q22792_CAEEL	12	-34.11	0.6589
N_10 / N_01	Q2HQL2	Q2HQL2	0.962704	0.962704	0.000135343	11	1.09058	1.09058	Q2HQL2	CELE_Y105C5A.8	Uncharacterized protein	Q2HQL2_CAEEL	6	94.896	1.94896
N_10 / N_01	Q19661	Q19661	-1.62225	1.62225	0.000137212	16	-1.92858	1.92858	Q19661	CELE_F21C10.9	Uncharacterized protein	Q19661_CAEEL	14	-67.5172	0.324828
N_10 / N_01	Q86S61	Q86S61	1.79576	1.79576	0.000137843	19	1.78091	1.78091	Q86S61	ugt-31	UDP-GlucuronosylTransferase	Q86S61_CAEEL	14	247.198	3.47198
N_10 / N_01	Q9BL48	Q9BL48	-0.8577	0.8577	0.00013916	20	-0.867014	0.867014	Q9BL48	set-27	SET (Trithorax/polycomb) domain containing	Q9BL48_CAEEL	12	-44.8168	0.551832
N_10 / N_01	G5ED36;O62178	G5ED36;O62178	0.734218	0.734218	0.000141693	118	0.365991	0.365991	G5ED36;O62178	rme-8	Endocytosis protein RME-8;Receptor Mediated Endocytosis	G5ED36_CAEEL;O62178_CAEEL	52	66.3495	1.6635
N_10 / N_01	P54871	P54871	-1.00979	1.00979	0.000145339	20	-0.828142	0.828142	P54871	hmgs-1	Hydroxymethylglutaryl-CoA synthase	HMCS_CAEEL	10	-50.3381	0.496619
N_10 / N_01	G5EFY7	G5EFY7	3.11364	3.11364	0.00014611	6	3.03206	3.03206	G5EFY7	pqm-1	ParaQuat (Methylviologen) responsive	G5EFY7_CAEEL	1	765.565	8.65565
N_10 / N_01	P34341	P34341	1.17326	1.17326	0.000148438	9	1.16623	1.16623	P34341	kle-2	Kleisin, abnormal closure, protein 2	KLE2_CAEEL	4	125.521	2.25521
N_10 / N_01	Q93565	Q93565	1.25498	1.25498	0.000149306	21	0.969204	0.969204	Q93565	tli-1	ToLlIp homolog	Q93565_CAEEL	8	138.664	2.38664
N_10 / N_01	Q9TYU4	Q9TYU4	0.745668	0.745668	0.000149859	25	0.990438	0.990438	Q9TYU4	CELE_VC5.2	Uncharacterized protein	Q9TYU4_CAEEL	12	67.675	1.67675
N_10 / N_01	O17352	O17352	-0.638162	0.638162	0.0001519	29	-1.31948	1.31948	O17352	aagr-4	Acid Alpha Glucosidase Relate	O17352_CAEEL	35	-35.7469	0.642531
N_10 / N_01	Q9Y0A1	Q9Y0A1	0.749912	0.749912	0.000152169	68	0.469884	0.469884	Q9Y0A1	itr-1	Inositol 1,4,5-trisphosphate receptor itr-1	ITPR_CAEEL	31	68.169	1.68169
N_10 / N_01	Q20310	Q20310	-0.621796	0.621796	0.000153236	94	-0.369691	0.369691	Q20310	CELE_F42A10.5	Uncharacterized protein	Q20310_CAEEL	18	-35.0139	0.649861
N_10 / N_01	Q19978	Q19978	0.683133	0.683133	0.000156329	29	0.665426	0.665426	Q19978	best-14	Bestrophin homolog 14	BST14_CAEEL	11	60.5623	1.60562
N_10 / N_01	Q95ZJ9	Q95ZJ9	-0.806399	0.806399	0.000158245	15	-0.358824	0.358824	Q95ZJ9	CELE_Y10G11A.1	5'-nucleotidase	Q95ZJ9_CAEEL	6	-42.8193	0.571807
N_10 / N_01	O61711	O61711	-1.27857	1.27857	0.000158624	32	-1.07505	1.07505	O61711	rnp-8	RNP (RRM RNA binding domain) containing	O61711_CAEEL	17	-58.7796	0.412204
N_10 / N_01	Q9U1Q5	Q9U1Q5	-1.16015	1.16015	0.00016429	10	-1.42052	1.42052	Q9U1Q5	CELE_Y87G2A.2	Uncharacterized protein	Q9U1Q5_CAEEL	5	-55.2535	0.447465
N_10 / N_01	C6KRK8	C6KRK8	-2.30764	2.30764	0.000165047	11	-2.15423	2.15423	C6KRK8	CELE_R102.4	Uncharacterized protein	C6KRK8_CAEEL	9	-79.8009	0.201991
N_10 / N_01	Q09967	Q09967	1.1001	1.1001	0.000167898	20	0.862858	0.862858	Q09967	egg-1	EGG sterile (Unfertilizable)	Q09967_CAEEL	4	114.37	2.1437
N_10 / N_01	Q19440;Q6BET1	Q19440;Q6BET1	-0.771066	0.771066	0.000169136	12	-0.695401	0.695401	Q19440;Q6BET1	hxk-1	Phosphotransferase	Q19440_CAEEL;Q6BET1_CAEEL	5	-41.4016	0.585984
N_10 / N_01	O16454	O16454	1.68368	1.68368	0.000176645	21	1.26534	1.26534	O16454	tag-196	Uncharacterized protein	O16454_CAEEL	9	221.245	3.21245
N_10 / N_01	Q94417	Q94417	0.839812	0.839812	0.000189249	20	0.896143	0.896143	Q94417	clec-91	C-type lectin domain-containing protein 91	CLC91_CAEEL	6	78.9817	1.78982
N_10 / N_01	P18833	P18833	0.81918	0.81918	0.000191346	15	0.685569	0.685569	P18833	col-8	Cuticle collagen 8	COL8_CAEEL	5	76.4403	1.7644
N_10 / N_01	Q9N4L6	Q9N4L6	0.659828	0.659828	0.000194361	15	0.653301	0.653301	Q9N4L6	CELE_ZK973.11	Uncharacterized protein	Q9N4L6_CAEEL	6	57.9895	1.57989
N_10 / N_01	Q8TA47	Q8TA47	-2.0885	2.0885	0.000195255	3	-2.09936	2.09936	Q8TA47	CELE_Y51F10.7	Uncharacterized protein	Q8TA47_CAEEL	1	-76.4875	0.235125
N_10 / N_01	O17003	O17003	0.654644	0.654644	0.000195357	52	-0.352064	0.352064	O17003	natc-1	N-alpha-AcetylTransferase C complex subunit	O17003_CAEEL	21	57.4227	1.57423
N_10 / N_01	Q21754	Q21754	0.781993	0.781993	0.000195656	71	0.417673	0.417673	Q21754	plc-4	Phosphoinositide phospholipase C	Q21754_CAEEL	24	71.9504	1.7195
N_10 / N_01	O01477	O01477	-0.993114	0.993114	0.000201535	5	-1.36744	1.36744	O01477	C06A5.6	Uncharacterized protein	O01477_CAEEL	5	-49.7608	0.502392
N_10 / N_01	Q17571	Q17571	1.10941	1.10941	0.000201636	13	1.64688	1.64688	Q17571	aqp-2	AQuaPorin or aquaglyceroporin related	Q17571_CAEEL	3	115.758	2.15758
N_10 / N_01	O44444	O44444	2.22946	2.22946	0.000203439	29	0.760188	0.760188	O44444	C02B10.4	Uncharacterized protein	O44444_CAEEL	9	368.959	4.68959
N_10 / N_01	O16720;Q86B39	O16720;Q86B39	0.892011	0.892011	0.000206159	30	0.730593	0.730593	O16720;Q86B39	alg-2	Protein argonaute	O16720_CAEEL;Q86B39_CAEEL	11	85.5761	1.85576
N_10 / N_01	D5MCQ1;D5MCQ7;D5MCR3;D5MCR4;Q7JMB8	D5MCQ1;D5MCQ7;D5MCR3;D5MCR4;Q7JMB8	2.28737	2.28737	0.000211658	6	2.35124	2.35124	D5MCQ1;D5MCQ7;D5MCR3;D5MCR4;Q7JMB8	sup-26	SUPpressor	D5MCQ1_CAEEL;D5MCQ7_CAEEL;D5MCR3_CAEEL;D5MCR4_CAEEL;Q7JMB8_CAEEL	1	388.165	4.88165
N_10 / N_01	Q18964	Q18964	0.682485	0.682485	0.000211705	15	0.599116	0.599116	Q18964	wdfy-2	WD repeat and FYVE domain-containing protein 2	WDFY2_CAEEL	8	60.4902	1.6049
N_10 / N_01	Q4W5T0	Q4W5T0	-1.04273	1.04273	0.000215645	17	-1.01862	1.01862	Q4W5T0	mrpl-39	Mitochondrial Ribosomal Protein, Large	Q4W5T0_CAEEL	9	-51.4594	0.485406
N_10 / N_01	Q23188	Q23188	-3.60265	3.60265	0.000215701	6	-3.66958	3.66958	Q23188	ret-1	Reticulon-like protein	Q23188_CAEEL	2	-91.7682	0.0823179
N_10 / N_01	Q9TYP8	Q9TYP8	-1.76465	1.76465	0.000220406	6	-1.69543	1.69543	Q9TYP8	CELE_Y14H12B.2	Uncharacterized protein	Q9TYP8_CAEEL	2	-70.5703	0.294297
N_10 / N_01	Q09254	Q09254	-0.626368	0.626368	0.000222072	19	-0.869396	0.869396	Q09254	har-1	Hemiasterlin resistant protein 1	HAR1_CAEEL	3	-35.2195	0.647805
N_10 / N_01	Q93805	Q93805	0.958426	0.958426	0.000222824	15	0.629639	0.629639	Q93805	ttr-31	TransThyretin-Related family domain	Q93805_CAEEL	3	94.3189	1.94319
N_10 / N_01	O62214	O62214	-1.70956	1.70956	0.000224551	15	-1.18654	1.18654	O62214	CELE_F33A8.4	Uncharacterized protein	O62214_CAEEL	5	-69.4247	0.305753
N_10 / N_01	Q9TZH6	Q9TZH6	-0.740702	0.740702	0.000229903	23	-0.765792	0.765792	Q9TZH6	pcbd-1	Putative pterin-4-alpha-carbinolamine dehydratase	PHS_CAEEL	6	-40.1552	0.598448
N_10 / N_01	P91207	P91207	-1.3615	1.3615	0.000230879	10	-1.49773	1.49773	P91207	grsp-4	Glycine Rich Secreted Protein	P91207_CAEEL	5	-61.0823	0.389177
N_10 / N_01	Q27477	Q27477	-1.18946	1.18946	0.00023154	6	-1.06242	1.06242	Q27477	cyp-25a1	CYtochrome P450 family	Q27477_CAEEL	4	-56.1532	0.438468
N_10 / N_01	A0A0K3ARZ7;A0A0K3AVH4	A0A0K3ARZ7;A0A0K3AVH4	-1.39502	1.39502	0.000240068	21	-1.57033	1.57033	A0A0K3ARZ7;A0A0K3AVH4	fbxa-72	F-box A protein	A0A0K3ARZ7_CAEEL;A0A0K3AVH4_CAEEL	13	-61.976	0.38024
N_10 / N_01	Q95Y92	Q95Y92	1.63612	1.63612	0.000241336	7	2.00113	2.00113	Q95Y92	ttr-32	TransThyretin-Related family domain	Q95Y92_CAEEL	4	210.829	3.10829
N_10 / N_01	Q9XUR6	Q9XUR6	3.47199	3.47199	0.000242143	15	3.27336	3.27336	Q9XUR6	CELE_T05E12.3	Uncharacterized protein	Q9XUR6_CAEEL	18	1009.62	11.0962
N_10 / N_01	Q93703	Q93703	-1.87776	1.87776	0.000242937	8	-1.82493	1.82493	Q93703	tatn-1	Tyrosine AminoTraNsferase	Q93703_CAEEL	6	-72.7895	0.272105
N_10 / N_01	Q20063	Q20063	1.94121	1.94121	0.000243612	6	1.89119	1.89119	Q20063	CELE_F35G2.1	Sulfhydryl oxidase	Q20063_CAEEL	8	284.029	3.84029
N_10 / N_01	Q20027	Q20027	-2.10815	2.10815	0.000245796	5	-2.15327	2.15327	Q20027	F35C8.5	Cholesterol 25-hydroxylase-like protein	C25HL_CAEEL	4	-76.8056	0.231944
N_10 / N_01	Q9XUS9	Q9XUS9	0.802134	0.802134	0.000245841	22	1.20809	1.20809	Q9XUS9	cyk-4	CYtoKinesis defect	Q9XUS9_CAEEL	12	74.3678	1.74368
N_10 / N_01	P34714	P34714	-2.77635	2.77635	0.00024804	10	-2.10544	2.10544	P34714	ost-1	SPARC	SPRC_CAEEL	8	-85.404	0.14596
N_10 / N_01	C1P633;C1P635	C1P633;C1P635	2.67651	2.67651	0.00024824	8	2.05077	2.05077	C1P633;C1P635	magi-1	MAGI (Membrane Associated Guanylate kinase Inverted) homolog	C1P633_CAEEL;C1P635_CAEEL	4	539.307	6.39307
N_10 / N_01	G1K0X0;Q1ZXU6;Q22656	G1K0X0;Q1ZXU6;Q22656	0.78402	0.78402	0.000248822	58	0.420578	0.420578	G1K0X0;Q1ZXU6;Q22656	pgp-6	P-GlycoProtein related	G1K0X0_CAEEL;Q1ZXU6_CAEEL;Q22656_CAEEL	20	72.1922	1.72192
N_10 / N_01	Q9NHZ6	Q9NHZ6	0.936349	0.936349	0.000253266	10	0.826473	0.826473	Q9NHZ6	ZK484.1	Ornithine decarboxylase antizyme	OAZ_CAEEL	4	91.368	1.91368
N_10 / N_01	Q7YTI7	Q7YTI7	1.75172	1.75172	0.000254061	6	1.75886	1.75886	Q7YTI7	CELE_Y57G11C.40	Uncharacterized protein	Q7YTI7_CAEEL	2	236.76	3.3676
N_10 / N_01	Q93511	Q93511	-0.841665	0.841665	0.0002568	13	-0.510379	0.510379	Q93511	rmo-1	Uncharacterized protein	Q93511_CAEEL	3	-44.2001	0.557999
N_10 / N_01	Q8T3G3	Q8T3G3	-0.816536	0.816536	0.000257249	10	-0.658531	0.658531	Q8T3G3	scpl-1	SCP (Small C-terminal domain Phosphatase)-Like phosphatase	Q8T3G3_CAEEL	6	-43.2196	0.567804
N_10 / N_01	O01516	O01516	1.71695	1.71695	0.000259576	10	1.70254	1.70254	O01516	CELE_F19F10.3	Uncharacterized protein	O01516_CAEEL	4	228.741	3.28741
N_10 / N_01	Q19869	Q19869	-1.06443	1.06443	0.000262316	71	-0.701369	0.701369	Q19869	rpl-26	60S ribosomal protein L26	RL26_CAEEL	11	-52.1839	0.478161
N_10 / N_01	P91284;Q6BEW1	P91284;Q6BEW1	1.00522	1.00522	0.000262427	6	0.432292	0.432292	P91284;Q6BEW1	CELE_F27C1.2	Uncharacterized protein	P91284_CAEEL;Q6BEW1_CAEEL	3	100.725	2.00725
N_10 / N_01	Q21736	Q21736	-1.0489	1.0489	0.000263181	16	-1.1786	1.1786	Q21736	CELE_R05D11.4	Uncharacterized protein	Q21736_CAEEL	12	-51.6663	0.483337
N_10 / N_01	O17069	O17069	1.20418	1.20418	0.000263422	12	1.57385	1.57385	O17069	CELE_F23F1.6	Uncharacterized protein	O17069_CAEEL	3	130.406	2.30406
N_10 / N_01	Q17556	Q17556	-0.95425	0.95425	0.000269172	40	-0.707635	0.707635	Q17556	C01F1.3	Uncharacterized protein	Q17556_CAEEL	23	-48.389	0.51611
N_10 / N_01	A0A061AD47;A0A061AE99;Q86CZ7	A0A061AD47;A0A061AE99;Q86CZ7	-1.5751	1.5751	0.000271653	95	-0.290178	0.290178	A0A061AD47;A0A061AE99;Q86CZ7	tag-273	Uncharacterized protein	A0A061AD47_CAEEL;A0A061AE99_CAEEL;Q86CZ7_CAEEL	32	-66.4381	0.335619
N_10 / N_01	Q20790	Q20790	1.66118	1.66118	0.000272697	3	2.84019	2.84019	Q20790	CELE_F54F7.3	Uncharacterized protein	Q20790_CAEEL	4	216.274	3.16274
N_10 / N_01	Q21574	Q21574	1.72547	1.72547	0.000276128	5	1.6089	1.6089	Q21574	CELE_M28.8	Uncharacterized protein	Q21574_CAEEL	3	230.689	3.30689
N_10 / N_01	Q19767	Q19767	1.35043	1.35043	0.000276316	6	1.35721	1.35721	Q19767	snb-2	SyNaptoBrevin related	Q19767_CAEEL	2	154.987	2.54987
N_10 / N_01	Q09958	Q09958	-0.96721	0.96721	0.000277362	23	-0.789115	0.789115	Q09958	C18A3.3	Probable rRNA-processing protein EBP2 homolog	EBP2_CAEEL	11	-48.8506	0.511494
N_10 / N_01	Q1XFY4	Q1XFY4	1.18241	1.18241	0.000288906	9	1.06485	1.06485	Q1XFY4	CELE_T10H9.8	Uncharacterized protein	Q1XFY4_CAEEL	3	126.955	2.26955
N_10 / N_01	Q22718	Q22718	1.11644	1.11644	0.000300525	19	0.843995	0.843995	Q22718	CELE_T24B8.2	Uncharacterized protein	Q22718_CAEEL	7	116.812	2.16812
N_10 / N_01	H2KYN5;O16466	H2KYN5;O16466	2.58631	2.58631	0.000301188	35	0.755176	0.755176	H2KYN5;O16466	atg-18	AuTophaGy (Yeast Atg homolog)	H2KYN5_CAEEL;O16466_CAEEL	10	500.56	6.0056
N_10 / N_01	Q95PW9	Q95PW9	0.655539	0.655539	0.000302422	42	0.344701	0.344701	Q95PW9	nck-1	NCK (Non-Catalytic region of tyrosine Kinase) adaptor protein family	Q95PW9_CAEEL	15	57.5204	1.5752
N_10 / N_01	P34378	P34378	-0.924411	0.924411	0.000304233	8	-1.12812	1.12812	P34378	mrpl-18	39S ribosomal protein L18, mitochondrial	RM18_CAEEL	6	-47.3104	0.526896
N_10 / N_01	O44133	O44133	-0.729402	0.729402	0.000304815	16	-0.770149	0.770149	O44133	C24D10.6	Uncharacterized protein	O44133_CAEEL	6	-39.6846	0.603154
N_10 / N_01	A0A0K3AQT9;A0A0K3ATS5;A0A0K3AUC6;A0A0K3AWP8	A0A0K3AQT9;A0A0K3ATS5;A0A0K3AUC6;A0A0K3AWP8	2.07243	2.07243	0.000308955	17	1.89616	1.89616	A0A0K3AQT9;A0A0K3ATS5;A0A0K3AUC6;A0A0K3AWP8	lpd-3	LiPid Depleted	A0A0K3AQT9_CAEEL;A0A0K3ATS5_CAEEL;A0A0K3AUC6_CAEEL;A0A0K3AWP8_CAEEL	10	320.595	4.20595
N_10 / N_01	V6CKR1	V6CKR1	-0.903458	0.903458	0.000310872	6	-0.811173	0.811173	V6CKR1	icd-2	Inhibitor of Cell Death	V6CKR1_CAEEL	1	-46.5396	0.534604
N_10 / N_01	F3Y5Q2;Q9U2B0;S6FWQ3	F3Y5Q2;Q9U2B0;S6FWQ3	-0.785696	0.785696	0.000310967	22	-0.686362	0.686362	F3Y5Q2;Q9U2B0;S6FWQ3	CELE_Y48A6B.10	Uncharacterized protein	F3Y5Q2_CAEEL;Q9U2B0_CAEEL;S6FWQ3_CAEEL	11	-41.9928	0.580072
N_10 / N_01	F5GUG4	F5GUG4	0.969	0.969	0.000313816	8	0.926809	0.926809	F5GUG4	CELE_T04C12.11	Uncharacterized protein	F5GUG4_CAEEL	2	95.7483	1.95748
N_10 / N_01	O45943	O45943	1.192	1.192	0.000313966	3	1.18995	1.18995	O45943	CELE_Y45F10C.1	Uncharacterized protein	O45943_CAEEL	1	128.47	2.2847
N_10 / N_01	Q95Y69	Q95Y69	0.67226	0.67226	0.000315692	32	0.528845	0.528845	Q95Y69	orc-3	ORC (Origin Recognition Complex) subunit	Q95Y69_CAEEL	13	59.3567	1.59357
N_10 / N_01	Q22820;Q86MJ6	Q22820;Q86MJ6	-0.780597	0.780597	0.000315989	24	-0.904923	0.904923	Q22820;Q86MJ6	ckc-1	Choline Kinase C	Q22820_CAEEL;Q86MJ6_CAEEL	9	-41.7874	0.582126
N_10 / N_01	Q9TZ51	Q9TZ51	0.883004	0.883004	0.000316275	5	1.80004	1.80004	Q9TZ51	far-7	Fatty Acid/Retinol binding protein	Q9TZ51_CAEEL	3	84.4212	1.84421
N_10 / N_01	Q21267	Q21267	2.21685	2.21685	0.000316944	10	2.00134	2.00134	Q21267	CELE_K07C11.3	Uncharacterized protein	Q21267_CAEEL	5	364.877	4.64877
N_10 / N_01	H2KYE0;Q9UAN9	H2KYE0;Q9UAN9	3.31798	3.31798	0.000319677	168	-0.259685	0.259685	H2KYE0;Q9UAN9	nra-4	Nicotinic Receptor Associated	H2KYE0_CAEEL;Q9UAN9_CAEEL	43	897.265	9.97265
N_10 / N_01	G5EGH6	G5EGH6	-4.23993	4.23993	0.000320392	4	-4.52145	4.52145	G5EGH6	fat-7	Delta(9)-fatty-acid desaturase fat-7	FAT7_CAEEL	10	-94.7076	0.052924
N_10 / N_01	A0A0K3AWU0;H1ZUV7;H2KYF1;Q95X82	A0A0K3AWU0;H1ZUV7;H2KYF1;Q95X82	0.856354	0.856354	0.000329239	6	0.935302	0.935302	A0A0K3AWU0;H1ZUV7;H2KYF1;Q95X82	C24H12.5	Uncharacterized protein	A0A0K3AWU0_CAEEL;H1ZUV7_CAEEL;H2KYF1_CAEEL;Q95X82_CAEEL	2	81.0458	1.81046
N_10 / N_01	H2KZ98;Q3Y403	H2KZ98;Q3Y403	2.47209	2.47209	0.000330368	16	2.16827	2.16827	H2KZ98;Q3Y403	C41G11.1	Uncharacterized protein	H2KZ98_CAEEL;Q3Y403_CAEEL	11	454.848	5.54848
N_10 / N_01	O61749	O61749	-1.01298	1.01298	0.000331171	22	-0.732325	0.732325	O61749	F37F2.2	Probable signal recognition particle 19 kDa protein	SRP19_CAEEL	7	-50.4479	0.495521
N_10 / N_01	Q9U1X9	Q9U1X9	-1.13874	1.13874	0.000333233	36	-0.739631	0.739631	Q9U1X9	rla-2	Ribosomal protein, Large subunit, Acidic (P1)	Q9U1X9_CAEEL	8	-54.5845	0.454155
N_10 / N_01	Q7K7C1	Q7K7C1	2.97654	2.97654	0.000335772	12	2.39891	2.39891	Q7K7C1	CELE_Y106G6D.8	Uncharacterized protein	Q7K7C1_CAEEL	2	687.099	7.87099
N_10 / N_01	P90904	P90904	-0.668043	0.668043	0.000338931	20	-0.660902	0.660902	P90904	CELE_K02B12.7	Uncharacterized protein	P90904_CAEEL	8	-37.064	0.62936
N_10 / N_01	Q22159	Q22159	-1.04457	1.04457	0.000343281	8	-1.33397	1.33397	Q22159	CELE_T04F3.4	Uncharacterized protein	Q22159_CAEEL	3	-51.521	0.48479
N_10 / N_01	B3WFY7;P90933	B3WFY7;P90933	-1.18962	1.18962	0.000347334	11	-1.2358	1.2358	B3WFY7;P90933	CELE_M04C9.3	Uncharacterized protein	B3WFY7_CAEEL;P90933_CAEEL	6	-56.1583	0.438417
N_10 / N_01	Q9N5X8	Q9N5X8	-1.07736	1.07736	0.000349448	13	-1.40477	1.40477	Q9N5X8	C15F1.1	Uncharacterized protein	Q9N5X8_CAEEL	5	-52.6104	0.473896
N_10 / N_01	L8E833	L8E833	3.18804	3.18804	0.000359067	7	3.40314	3.40314	L8E833	CELE_W05H9.1	Uncharacterized protein	L8E833_CAEEL	2	811.372	9.11372
N_10 / N_01	A5HU91	A5HU91	2.22799	2.22799	0.000363138	15	1.70167	1.70167	A5HU91	CELE_ZK813.7	Uncharacterized protein	A5HU91_CAEEL	5	368.481	4.68481
N_10 / N_01	Q95YC6	Q95YC6	-0.927001	0.927001	0.000367233	18	-0.642883	0.642883	Q95YC6	C45B2.1	Uncharacterized protein	Q95YC6_CAEEL	5	-47.4049	0.525951
N_10 / N_01	Q17437	Q17437	1.00077	1.00077	0.000377	10	0.978724	0.978724	Q17437	B0035.13	Uncharacterized protein	Q17437_CAEEL	9	100.107	2.00107
N_10 / N_01	Q20123	Q20123	1.11923	1.11923	0.000382612	9	1.13657	1.13657	Q20123	epg-4	Ectopic P granules protein 4	EI24_CAEEL	3	117.231	2.17231
N_10 / N_01	O44887	O44887	0.604309	0.604309	0.000385671	21	0.696743	0.696743	O44887	inx-13	Innexin	O44887_CAEEL	7	52.025	1.52025
N_10 / N_01	Q17606	Q17606	-4.36477	4.36477	0.000388752	6	-1.54384	1.54384	Q17606	rpl-24.2	Probable ribosome biogenesis protein RLP24	RLP24_CAEEL	2	-95.1463	0.0485371
N_10 / N_01	P34685	P34685	2.13536	2.13536	0.000389043	60	0.520339	0.520339	P34685	cap-1	F-actin-capping protein subunit alpha	CAPZA_CAEEL	13	339.346	4.39346
N_10 / N_01	Q22017	Q22017	-1.13292	1.13292	0.000401088	25	-0.751601	0.751601	Q22017	flad-1	Probable FAD synthase	FAD1_CAEEL	16	-54.4007	0.455993
N_10 / N_01	Q9UAW2	Q9UAW2	-1.89441	1.89441	0.000403817	14	-1.44552	1.44552	Q9UAW2	CELE_DC2.5	Uncharacterized protein	Q9UAW2_CAEEL	15	-73.1016	0.268984
N_10 / N_01	O62236	O62236	0.691021	0.691021	0.00040433	11	0.712658	0.712658	O62236	syx-7	SYntaXin	O62236_CAEEL	5	61.4425	1.61443
N_10 / N_01	Q22438	Q22438	-0.871356	0.871356	0.000406551	15	-0.948574	0.948574	Q22438	mrpl-51	39S ribosomal protein L51, mitochondrial	RM51_CAEEL	6	-45.3367	0.546633
N_10 / N_01	P09446	P09446	-0.613291	0.613291	0.000412593	202	-0.271206	0.271206	P09446	hsp-1	Heat shock 70 kDa protein A	HSP7A_CAEEL	41	-34.6296	0.653704
N_10 / N_01	Q20402	Q20402	-0.880234	0.880234	0.000414735	10	-0.717383	0.717383	Q20402	egg-3	EGG sterile (Unfertilizable)	Q20402_CAEEL	6	-45.6721	0.543279
N_10 / N_01	Q45EK7	Q45EK7	-1.09907	1.09907	0.00041494	6	-0.94749	0.94749	Q45EK7	C23G10.7	Probable tRNA (uracil-O(2)-)-methyltransferase	TRM44_CAEEL	2	-53.3183	0.466817
N_10 / N_01	Q95Y83	Q95Y83	-0.943387	0.943387	0.000416109	24	-0.779349	0.779349	Q95Y83	mrpl-19	Probable 39S ribosomal protein L19, mitochondrial	RM19_CAEEL	8	-47.9989	0.520011
N_10 / N_01	Q23594	Q23594	0.760066	0.760066	0.000416833	22	0.829132	0.829132	Q23594	inx-9	Innexin	Q23594_CAEEL	6	69.3568	1.69357
N_10 / N_01	Q22943	Q22943	-0.755935	0.755935	0.000424965	10	-0.822679	0.822679	Q22943	paf-2	Platelet-activating factor acetylhydrolase homolog 2	PAFA_CAEEL	5	-40.7838	0.592162
N_10 / N_01	Q95XP9	Q95XP9	1.42038	1.42038	0.000433437	80	0.337561	0.337561	Q95XP9	zwl-1	Protein zwilch homolog	ZWILC_CAEEL	26	167.656	2.67656
N_10 / N_01	Q22850	Q22850	0.586568	0.586568	0.000435231	19	0.575898	0.575898	Q22850	CELE_T28F4.5	Uncharacterized protein	Q22850_CAEEL	5	50.167	1.50167
N_10 / N_01	O16657	O16657	-1.14538	1.14538	0.000436671	21	-1.1644	1.1644	O16657	C03H5.3	Uncharacterized protein	O16657_CAEEL	8	-54.793	0.45207
N_10 / N_01	Q20898	Q20898	-0.736358	0.736358	0.000438087	116	-0.301623	0.301623	Q20898	ifet-1	Translational repressor ifet-1	IFET1_CAEEL	25	-39.9747	0.600253
N_10 / N_01	Q95QL6	Q95QL6	-2.20861	2.20861	0.000443306	6	-1.72262	1.72262	Q95QL6	CELE_F10E9.11	Uncharacterized protein	Q95QL6_CAEEL	3	-78.3658	0.216342
N_10 / N_01	Q9N4E4	Q9N4E4	-0.984971	0.984971	0.000453371	6	-1.02868	1.02868	Q9N4E4	CELE_Y73B6A.3	Uncharacterized protein	Q9N4E4_CAEEL	1	-49.4764	0.505236
N_10 / N_01	Q23683	Q23683	2.82927	2.82927	0.000458985	17	3.00833	3.00833	Q23683	CELE_ZK970.7	Uncharacterized protein	Q23683_CAEEL	9	610.714	7.10714
N_10 / N_01	Q23307	Q23307	0.937269	0.937269	0.000463156	16	1.11261	1.11261	Q23307	ZC412.3	Uncharacterized protein ZC412.3	YHB8_CAEEL	5	91.4901	1.9149
N_10 / N_01	Q20334	Q20334	-1.48024	1.48024	0.000474565	4	-2.22843	2.22843	Q20334	tni-1	Troponin I 1	TNNI1_CAEEL	5	-64.157	0.35843
N_10 / N_01	Q19000	Q19000	0.628648	0.628648	0.000474881	12	0.653884	0.653884	Q19000	gbh-1	Probable gamma-butyrobetaine dioxygenase	BODG_CAEEL	5	54.6116	1.54612
N_10 / N_01	Q9Y041	Q9Y041	-0.594274	0.594274	0.000480718	33	-0.735874	0.735874	Q9Y041	hgo-1	Homogentisate 1,2-dioxygenase	HGD_CAEEL	9	-33.7622	0.662378
N_10 / N_01	Q9XVV5	Q9XVV5	-0.668846	0.668846	0.000485898	3	-0.669152	0.669152	Q9XVV5	dpm-3	Probable dolichol-phosphate mannosyltransferase subunit 3	DPM3_CAEEL	1	-37.0991	0.629009
N_10 / N_01	Q09527	Q09527	-0.598897	0.598897	0.00048912	9	-0.537965	0.537965	Q09527	E02H1.6	Adenylate kinase isoenzyme 6 homolog	KAD6_CAEEL	3	-33.9742	0.660258
N_10 / N_01	O17570	O17570	-2.62397	2.62397	0.000493792	9	-1.96131	1.96131	O17570	rpl-38	60S ribosomal protein L38	RL38_CAEEL	2	-83.778	0.16222
N_10 / N_01	H2KY72;Q7JNW7	H2KY72;Q7JNW7	2.3651	2.3651	0.000500941	5	2.44273	2.44273	H2KY72;Q7JNW7	pqn-31	Prion-like-(Q/N-rich)-domain-bearing protein	H2KY72_CAEEL;Q7JNW7_CAEEL	2	415.187	5.15187
N_10 / N_01	Q20615	Q20615	3.4917	3.4917	0.000507293	11	4.01054	4.01054	Q20615	dod-23	Downstream Of DAF-16 (Regulated by DAF-16)	Q20615_CAEEL	5	1024.88	11.2488
N_10 / N_01	O17005	O17005	-0.585496	0.585496	0.000517499	23	-0.522036	0.522036	O17005	mrpl-4	Mitochondrial Ribosomal Protein, Large	O17005_CAEEL	9	-33.358	0.66642
N_10 / N_01	O16586	O16586	2.00407	2.00407	0.000520706	8	2.1506	2.1506	O16586	ttr-37	TransThyretin-Related family domain	O16586_CAEEL	4	301.13	4.0113
N_10 / N_01	Q2XN18	Q2XN18	1.79059	1.79059	0.000525358	17	1.42946	1.42946	Q2XN18	spp-14	SaPosin-like Protein family	Q2XN18_CAEEL	5	245.957	3.45957
N_10 / N_01	Q21549	Q21549	-0.713316	0.713316	0.000527341	74	-0.387159	0.387159	Q21549	gss-1	Glutathione synthetase	Q21549_CAEEL	26	-39.0083	0.609917
N_10 / N_01	Q19616	Q19616	0.617694	0.617694	0.000532095	8	1.34864	1.34864	Q19616	CELE_F20A1.10	Uncharacterized protein	Q19616_CAEEL	3	53.442	1.53442
N_10 / N_01	Q21849	Q21849	1.68045	1.68045	0.000535155	5	1.65651	1.65651	Q21849	CELE_R08E3.2	Uncharacterized protein	Q21849_CAEEL	2	220.528	3.20528
N_10 / N_01	Q21592	Q21592	-0.692093	0.692093	0.000545999	16	-0.765645	0.765645	Q21592	klc-1	Kinesin Light Chain	Q21592_CAEEL	8	-38.1045	0.618955
N_10 / N_01	O45712	O45712	-0.896627	0.896627	0.000548589	24	-0.92512	0.92512	O45712	CELE_R09B3.2	Uncharacterized protein	O45712_CAEEL	4	-46.2859	0.537141
N_10 / N_01	Q10653	Q10653	1.22845	1.22845	0.000554504	15	1.33275	1.33275	Q10653	cyb-1	G2/mitotic-specific cyclin-B1	CCNB1_CAEEL	5	134.315	2.34315
N_10 / N_01	Q9GUF1	Q9GUF1	1.47762	1.47762	0.000555553	5	1.45201	1.45201	Q9GUF1	acp-7	ACid Phosphatase family	Q9GUF1_CAEEL	2	178.489	2.78489
N_10 / N_01	TRYP_PIG	TRYP_PIG	-0.697218	0.697218	0.000558229	41	-0.675668	0.675668	TRYP_PIG	NaN	Trypsin - Sus scrofa (Pig).	NaN	7	-38.324	0.61676
N_10 / N_01	O45944	O45944	1.5788	1.5788	0.000564075	5	2.87815	2.87815	O45944	Y45F10C.4	UPF0375 protein Y45F10C.4	U375F_CAEEL	4	198.721	2.98721
N_10 / N_01	P37165	P37165	-0.884519	0.884519	0.000566469	9	-0.943938	0.943938	P37165	ubl-1	Ubiquitin-like protein 1-40S ribosomal protein S27a	RS27A_CAEEL	2	-45.8332	0.541668
N_10 / N_01	Q09522	Q09522	-3.04255	3.04255	0.000569765	7	-3.23111	3.23111	Q09522	E02H1.1	Probable dimethyladenosine transferase	DIM1_CAEEL	8	-87.8633	0.121367
N_10 / N_01	Q9N5L0	Q9N5L0	-0.828174	0.828174	0.000571702	37	-0.47122	0.47122	Q9N5L0	CELE_H24K24.4	Uncharacterized protein	Q9N5L0_CAEEL	15	-43.6758	0.563242
N_10 / N_01	O17536	O17536	-0.601393	0.601393	0.000572033	18	-1.16907	1.16907	O17536	hil-4	Histone H1.4	H14_CAEEL	5	-34.0883	0.659117
N_10 / N_01	Q19491	Q19491	2.4457	2.4457	0.000578239	41	0.750529	0.750529	Q19491	rsd-6	Uncharacterized protein	Q19491_CAEEL	16	444.792	5.44792
N_10 / N_01	Q5FC47	Q5FC47	-1.56978	1.56978	0.000599293	8	-1.95735	1.95735	Q5FC47	C55A6.12	Uncharacterized protein	Q5FC47_CAEEL	5	-66.314	0.33686
N_10 / N_01	Q7YZH4	Q7YZH4	1.42288	1.42288	0.000606581	6	1.67957	1.67957	Q7YZH4	ttr-7	TransThyretin-Related family domain	Q7YZH4_CAEEL	3	168.121	2.68121
N_10 / N_01	P91989	P91989	-1.50394	1.50394	0.000614047	7	-2.28379	2.28379	P91989	CELE_F25H9.7	Uncharacterized protein	P91989_CAEEL	4	-64.741	0.35259
N_10 / N_01	A0A0K3AYJ1;Q19698	A0A0K3AYJ1;Q19698	-1.34021	1.34021	0.000627818	21	-0.773477	0.773477	A0A0K3AYJ1;Q19698	ilys-5	Invertebrate LYSozyme	A0A0K3AYJ1_CAEEL;Q19698_CAEEL	5	-60.5036	0.394964
N_10 / N_01	O01833	O01833	-1.39796	1.39796	0.000639685	24	-0.824465	0.824465	O01833	hil-5	Histone H1.5	H15_CAEEL	6	-62.0535	0.379465
N_10 / N_01	Q22641	Q22641	-0.756444	0.756444	0.000652223	21	-0.665339	0.665339	Q22641	lpd-9	LiPid Depleted	Q22641_CAEEL	6	-40.8046	0.591954
N_10 / N_01	Q21018	Q21018	-0.739732	0.739732	0.000658481	30	-0.457975	0.457975	Q21018	cri-3	Conserved regulator of innate immunity protein 3	CRI3_CAEEL	5	-40.1149	0.598851
N_10 / N_01	Q9U2S4	Q9U2S4	2.43927	2.43927	0.000671597	16	1.59277	1.59277	Q9U2S4	arf-6	ADP-Ribosylation Factor related	Q9U2S4_CAEEL	7	442.366	5.42366
N_10 / N_01	Q9XXB3	Q9XXB3	3.38372	3.38372	0.000680361	6	2.93883	2.93883	Q9XXB3	srh-300	Serpentine Receptor, class H	Q9XXB3_CAEEL	1	943.759	10.4376
N_10 / N_01	G5EE41	G5EE41	-1.27151	1.27151	0.000694153	15	-1.17523	1.17523	G5EE41	cuc-1	CU (Copper) Chaperonin	G5EE41_CAEEL	7	-58.5774	0.414226
N_10 / N_01	Q19013	Q19013	-0.939165	0.939165	0.000696342	10	-0.837762	0.837762	Q19013	glna-2	Putative glutaminase 2	GLS2_CAEEL	7	-47.8465	0.521535
N_10 / N_01	Q18905	Q18905	0.684339	0.684339	0.00070562	38	0.605798	0.605798	Q18905	cgp-1	GTP-binding protein cgp-1	CGP1_CAEEL	14	60.6966	1.60697
N_10 / N_01	O02327	O02327	-0.98	0.98	0.000746089	16	-1.48341	1.48341	O02327	T23D8.3	Protein LTV1 homolog	LTV1_CAEEL	8	-49.302	0.50698
N_10 / N_01	Q22968	Q22968	-0.686692	0.686692	0.000750045	96	-0.424531	0.424531	Q22968	gcst-1	Aminomethyltransferase	Q22968_CAEEL	20	-37.8723	0.621277
N_10 / N_01	Q8MXJ1	Q8MXJ1	-0.682124	0.682124	0.000752011	12	-0.707131	0.707131	Q8MXJ1	CELE_T23E7.2	Uncharacterized protein	Q8MXJ1_CAEEL	2	-37.6753	0.623247
N_10 / N_01	O62432	O62432	-0.773195	0.773195	0.00077102	18	-0.672631	0.672631	O62432	dpy-4	DumPY: shorter than wild-type	O62432_CAEEL	4	-41.488	0.58512
N_10 / N_01	Q9XU15	Q9XU15	1.45706	1.45706	0.000771432	77	0.314048	0.314048	Q9XU15	hxk-2	Phosphotransferase	Q9XU15_CAEEL	25	174.549	2.74549
N_10 / N_01	Q11077	Q11077	1.81863	1.81863	0.000777638	8	2.16144	2.16144	Q11077	B0403.3	Uncharacterized protein B0403.3	YWV3_CAEEL	8	252.745	3.52745
N_10 / N_01	O01479	O01479	0.831337	0.831337	0.000783894	21	0.517763	0.517763	O01479	unc-94	Tropomodulin	TMOD_CAEEL	6	77.9334	1.77933
N_10 / N_01	Q9BL68	Q9BL68	0.753579	0.753579	0.000786518	13	0.810396	0.810396	Q9BL68	smg-6	Suppressor with Morphological effect on Genitalia	Q9BL68_CAEEL	4	68.597	1.68597
N_10 / N_01	Q1XFY9	Q1XFY9	-1.14237	1.14237	0.000791891	38	-1.02769	1.02769	Q1XFY9	rps-24	Ribosomal Protein, Small subunit	Q1XFY9_CAEEL	5	-54.6986	0.453014
N_10 / N_01	Q18486	Q18486	-0.659163	0.659163	0.000797731	71	-0.328388	0.328388	Q18486	coq-8	Atypical kinase coq-8, mitochondrial	COQ8_CAEEL	26	-36.6754	0.633246
N_10 / N_01	O62103	O62103	-0.666368	0.666368	0.000813705	12	-0.659232	0.659232	O62103	prx-11	PeRoXisome assembly factor	O62103_CAEEL	4	-36.9909	0.630091
N_10 / N_01	G5EF60	G5EF60	1.70482	1.70482	0.000840013	32	0.541278	0.541278	G5EF60	stim-1	Stromal interaction molecule 1	STIM1_CAEEL	14	225.988	3.25988
N_10 / N_01	Q19790	Q19790	0.766094	0.766094	0.000858697	46	0.605804	0.605804	Q19790	dur-1	Dauer Up-Regulated	Q19790_CAEEL	26	70.066	1.70066
N_10 / N_01	O18256	O18256	0.847944	0.847944	0.000864186	13	0.815566	0.815566	O18256	CELE_Y7A9A.1	Uncharacterized protein	O18256_CAEEL	10	79.9934	1.79993
N_10 / N_01	G5EDV7	G5EDV7	1.75884	1.75884	0.000867498	32	1.21243	1.21243	G5EDV7	CELE_Y53H1B.2	Uncharacterized protein	G5EDV7_CAEEL	9	238.426	3.38426
N_10 / N_01	O17525	O17525	2.62224	2.62224	0.000902403	17	1.18243	1.18243	O17525	CELE_W02D7.4	Uncharacterized protein	O17525_CAEEL	10	515.705	6.15705
N_10 / N_01	G5EBP0	G5EBP0	1.57398	1.57398	0.000904584	12	1.4957	1.4957	G5EBP0	CELE_K08C7.6	Uncharacterized protein	G5EBP0_CAEEL	7	197.725	2.97725
N_10 / N_01	Q9XW15	Q9XW15	0.819621	0.819621	0.000914357	11	0.715416	0.715416	Q9XW15	Y18D10A.3	NAD(P)H-hydrate epimerase	NNRE_CAEEL	4	76.4943	1.76494
N_10 / N_01	Q18566	Q18566	-0.877131	0.877131	0.000924762	34	-0.499576	0.499576	Q18566	rpc-1	DNA-directed RNA polymerase subunit	Q18566_CAEEL	16	-45.5551	0.544449
N_10 / N_01	P90862;Q8I4J6	P90862;Q8I4J6	0.890055	0.890055	0.000933693	13	0.647393	0.647393	P90862;Q8I4J6	CELE_F36A2.9	Uncharacterized protein	P90862_CAEEL;Q8I4J6_CAEEL	5	85.3247	1.85325
N_10 / N_01	O17234	O17234	2.8868	2.8868	0.00094193	4	1.65691	1.65691	O17234	gsto-3	Glutathione S-Transferase, Omega class	O17234_CAEEL	3	639.628	7.39628
N_10 / N_01	O45241	O45241	-1.00617	1.00617	0.000954886	18	-0.830916	0.830916	O45241	C04H5.1	Multifunctional methyltransferase subunit TRM112-like protein	TR112_CAEEL	5	-50.2135	0.497865
N_10 / N_01	G4SP89	G4SP89	-0.777826	0.777826	0.000958142	13	-0.57955	0.57955	G4SP89	CELE_Y48A5A.3	Uncharacterized protein	G4SP89_CAEEL	7	-41.6755	0.583245
N_10 / N_01	Q17473	Q17473	1.37426	1.37426	0.000965797	21	0.987851	0.987851	Q17473	ttr-18	TransThyretin-Related family domain	Q17473_CAEEL	5	159.235	2.59235
N_10 / N_01	O16541	O16541	-1.2657	1.2657	0.00096974	7	-1.48707	1.48707	O16541	fbxc-50	F-box C protein	O16541_CAEEL	3	-58.4104	0.415896
N_10 / N_01	A5JYT9;Q20130;Q8WQF4	A5JYT9;Q20130;Q8WQF4	1.13614	1.13614	0.00097222	8	1.05922	1.05922	A5JYT9;Q20130;Q8WQF4	row-1	Relative of Woc homolog	A5JYT9_CAEEL;Q20130_CAEEL;Q8WQF4_CAEEL	3	119.792	2.19792
N_10 / N_01	O17731	O17731	-0.767622	0.767622	0.000972894	14	-0.504253	0.504253	O17731	CELE_D2023.4	Uncharacterized protein	O17731_CAEEL	4	-41.2615	0.587385
N_10 / N_01	Q9TYV3	Q9TYV3	-0.972646	0.972646	0.000975949	6	-1.11535	1.11535	Q9TYV3	CELE_W07E6.2	Uncharacterized protein	Q9TYV3_CAEEL	4	-49.0429	0.509571
N_10 / N_01	P17330	P17330	-0.62627	0.62627	0.000980044	6	-0.62767	0.62767	P17330	gpd-3	Glyceraldehyde-3-phosphate dehydrogenase 3	G3P3_CAEEL	1	-35.2151	0.647849
N_10 / N_01	O16927	O16927	-0.949415	0.949415	0.000995089	8	-0.936486	0.936486	O16927	F25G6.8	Signal recognition particle 14 kDa protein	SRP14_CAEEL	3	-48.2158	0.517842
N_10 / N_01	Q6A575	Q6A575	-0.614852	0.614852	0.000997726	8	-0.651591	0.651591	Q6A575	mrpl-21	Mitochondrial Ribosomal Protein, Large	Q6A575_CAEEL	4	-34.7003	0.652997
N_10 / N_01	Q20992	Q20992	1.15867	1.15867	0.00100936	66	0.448249	0.448249	Q20992	CELE_F58F9.7	Acyl-coenzyme A oxidase	Q20992_CAEEL	21	123.251	2.23251
N_10 / N_01	O62106	O62106	-0.59075	0.59075	0.00101073	21	-0.370842	0.370842	O62106	eif-6	Eukaryotic translation initiation factor 6	IF6_CAEEL	6	-33.6002	0.663998
N_10 / N_01	Q09309	Q09309	2.38886	2.38886	0.00108548	12	1.16679	1.16679	Q09309	rbbp-5	Retinoblastoma-binding protein homolog 5	RBBP5_CAEEL	5	423.745	5.23745
N_10 / N_01	O18218;O62486	O18218;O62486	-1.24566	1.24566	0.00108926	20	-1.30886	1.30886	O18218;O62486	nos-3	NanOS related	O18218_CAEEL;O62486_CAEEL	9	-57.8286	0.421714
N_10 / N_01	Q18196	Q18196	-0.712017	0.712017	0.00109295	4	-0.842881	0.842881	Q18196	C26B2.7	Uncharacterized protein	Q18196_CAEEL	3	-38.9534	0.610466
N_10 / N_01	Q19813	Q19813	1.39291	1.39291	0.00109395	27	0.721273	0.721273	Q19813	col-140	COLlagen	Q19813_CAEEL	10	162.607	2.62607
N_10 / N_01	Q9XWT4	Q9XWT4	1.38844	1.38844	0.00111566	17	1.27617	1.27617	Q9XWT4	CELE_Y62H9A.4	Uncharacterized protein	Q9XWT4_CAEEL	7	161.795	2.61795
N_10 / N_01	O44752	O44752	0.822611	0.822611	0.00113241	6	0.79369	0.79369	O44752	snf-1	Sodium: Neurotransmitter symporter Family	O44752_CAEEL	2	76.8604	1.7686
N_10 / N_01	Q8WQD7	Q8WQD7	-0.781634	0.781634	0.00114318	10	-0.974152	0.974152	Q8WQD7	CELE_R04F11.5	Uncharacterized protein	Q8WQD7_CAEEL	4	-41.8292	0.581708
N_10 / N_01	Q17703	Q17703	1.20543	1.20543	0.00114454	22	0.876923	0.876923	Q17703	stdh-1	Putative steroid dehydrogenase 1	STDH1_CAEEL	9	130.607	2.30607
N_10 / N_01	O62512	O62512	-0.799147	0.799147	0.00116699	65	-0.522562	0.522562	O62512	CELE_ZK550.3	Uncharacterized protein	O62512_CAEEL	25	-42.5311	0.574689
N_10 / N_01	Q19573	Q19573	1.07544	1.07544	0.00117409	12	0.777559	0.777559	Q19573	pes-8	Patterned Expression Site	Q19573_CAEEL	4	110.736	2.10736
N_10 / N_01	C6KRN4	C6KRN4	-0.595178	0.595178	0.00118105	16	-0.581285	0.581285	C6KRN4	CELE_D1086.11	Uncharacterized protein	C6KRN4_CAEEL	4	-33.8037	0.661963
N_10 / N_01	Q17993	Q17993	-2.08612	2.08612	0.00118222	21	-1.14044	1.14044	Q17993	C14F11.6	Uncharacterized protein	Q17993_CAEEL	9	-76.4487	0.235513
N_10 / N_01	A3FPL3	A3FPL3	-2.35783	2.35783	0.00119603	7	-2.53733	2.53733	A3FPL3	CELE_Y49E10.29	Uncharacterized protein	A3FPL3_CAEEL	3	-80.4916	0.195084
N_10 / N_01	P91453	P91453	1.89965	1.89965	0.00120545	19	0.93752	0.93752	P91453	CELE_T19B4.5	Uncharacterized protein	P91453_CAEEL	9	273.122	3.73122
N_10 / N_01	Q9XWU8	Q9XWU8	0.701227	0.701227	0.0012153	23	0.39246	0.39246	Q9XWU8	epg-3	Ectopic P granules protein 3	VMP1_CAEEL	8	62.5887	1.62589
N_10 / N_01	O76606	O76606	-0.805678	0.805678	0.00122493	27	-0.776031	0.776031	O76606	mrpl-28	Mitochondrial Ribosomal Protein, Large	O76606_CAEEL	14	-42.7907	0.572093
N_10 / N_01	G5EEV2	G5EEV2	2.09005	2.09005	0.00122623	32	1.05305	1.05305	G5EEV2	trr-1	Transcription-associated protein 1	TRR1_CAEEL	14	325.763	4.25763
N_10 / N_01	Q21730	Q21730	2.0334	2.0334	0.00122748	15	1.16744	1.16744	Q21730	CELE_R04F11.3	Uncharacterized protein	Q21730_CAEEL	7	309.369	4.09369
N_10 / N_01	O61791	O61791	-0.716561	0.716561	0.00123159	17	-0.589138	0.589138	O61791	mrps-6	Mitochondrial Ribosomal Protein, Small	O61791_CAEEL	5	-39.1454	0.608546
N_10 / N_01	Q9TXT9	Q9TXT9	0.58485	0.58485	0.00124692	19	0.800477	0.800477	Q9TXT9	bcmo-2	Beta-Carotene 15,15'-MonoOxygenase	Q9TXT9_CAEEL	14	49.9883	1.49988
N_10 / N_01	Q9N4L9	Q9N4L9	0.646963	0.646963	0.00125093	9	0.749248	0.749248	Q9N4L9	CELE_ZK973.9	Uncharacterized protein	Q9N4L9_CAEEL	3	56.5868	1.56587
N_10 / N_01	Q95QD5;S6F574	Q95QD5;S6F574	-1.45574	1.45574	0.00126267	6	-1.28543	1.28543	Q95QD5;S6F574	cox-11	Cytochrome OXidase assembly protein	Q95QD5_CAEEL;S6F574_CAEEL	2	-63.5431	0.364569
N_10 / N_01	G5EFD9	G5EFD9	0.962661	0.962661	0.00127105	12	1.11483	1.11483	G5EFD9	sup-17	ADAM 10	G5EFD9_CAEEL	6	94.8901	1.9489
N_10 / N_01	A5PEY0	A5PEY0	0.61212	0.61212	0.00129253	9	0.52093	0.52093	A5PEY0	CELE_Y37H2A.14	Uncharacterized protein	A5PEY0_CAEEL	4	52.8503	1.5285
N_10 / N_01	G4S7A1	G4S7A1	2.00458	2.00458	0.00129348	6	2.00775	2.00775	G4S7A1	CELE_F47G3.4	Uncharacterized protein	G4S7A1_CAEEL	1	301.271	4.01271
N_10 / N_01	Q19253	Q19253	0.753028	0.753028	0.00129475	7	0.833093	0.833093	Q19253	toca-1	TOCA (Transducer Of Cdc42-dependent Actin assembly) homolog	Q19253_CAEEL	4	68.5326	1.68533
N_10 / N_01	Q21815	Q21815	-0.841694	0.841694	0.00129982	3	-0.841758	0.841758	Q21815	mig-23	Nucleoside-diphosphatase mig-23	MIG23_CAEEL	1	-44.2012	0.557988
N_10 / N_01	P34498	P34498	0.919522	0.919522	0.00132865	16	0.736328	0.736328	P34498	mog-1	Probable pre-mRNA-splicing factor ATP-dependent RNA helicase mog-1	MOG1_CAEEL	6	89.1489	1.89149
N_10 / N_01	Q19967	Q19967	-1.40277	1.40277	0.0013666	11	-1.45678	1.45678	Q19967	emo-1	Protein transport protein Sec61 subunit gamma	SC61G_CAEEL	3	-62.1799	0.378201
N_10 / N_01	Q9XUT0	Q9XUT0	2.13638	2.13638	0.00137693	52	0.459319	0.459319	Q9XUT0	dbn-1	DreBriN 1/DreBriN-like (Where Drebrin is from Developmentally REgulated BRaIN protein) family homolog	Q9XUT0_CAEEL	21	339.658	4.39658
N_10 / N_01	Q21523	Q21523	1.38742	1.38742	0.00138213	42	0.734841	0.734841	Q21523	lact-4	Beta-LACTamase domain containing	Q21523_CAEEL	19	161.61	2.6161
N_10 / N_01	Q20911	Q20911	2.97373	2.97373	0.00138531	11	1.80648	1.80648	Q20911	ZC116.3	Probable cubilin	CUBN_CAEEL	4	685.564	7.85564
N_10 / N_01	Q9XVT0	Q9XVT0	-1.02832	1.02832	0.00138535	41	-0.73081	0.73081	Q9XVT0	rrbs-1	Ribosome biogenesis regulatory protein homolog	RRS1_CAEEL	13	-50.9719	0.490281
N_10 / N_01	Q22207	Q22207	1.14174	1.14174	0.00138733	6	1.17453	1.17453	Q22207	CELE_T05A7.1	Uncharacterized protein	Q22207_CAEEL	3	120.647	2.20647
N_10 / N_01	O62122	O62122	-0.705254	0.705254	0.00138841	9	-1.10533	1.10533	O62122	gcsh-1	Glycine Cleavage System H protein	O62122_CAEEL	2	-38.6665	0.613335
N_10 / N_01	P45968	P45968	0.6363	0.6363	0.00139837	9	0.585465	0.585465	P45968	cec-3	Chromo domain-containing protein cec-3	CEC3_CAEEL	3	55.4338	1.55434
N_10 / N_01	Q19936	Q19936	2.68285	2.68285	0.00140351	5	2.26058	2.26058	Q19936	CELE_F31E8.4	Uncharacterized protein	Q19936_CAEEL	2	542.122	6.42122
N_10 / N_01	G5EDT1	G5EDT1	-0.783877	0.783877	0.0014105	33	0.809983	0.809983	G5EDT1	lin-35	Synthetic multivulva protein LIN-35 Rb	G5EDT1_CAEEL	11	-41.9196	0.580804
N_10 / N_01	A5HU97	A5HU97	2.09934	2.09934	0.001413	5	2.67226	2.67226	A5HU97	CELE_T28A11.2	Uncharacterized protein	A5HU97_CAEEL	2	328.514	4.28514
N_10 / N_01	P34260	P34260	0.886642	0.886642	0.00142547	30	0.522139	0.522139	P34260	vps-33.1	Vacuolar protein sorting-associated protein 33A	VP33A_CAEEL	10	84.8868	1.84887
N_10 / N_01	Q9N361	Q9N361	-0.990821	0.990821	0.00142574	19	-0.666317	0.666317	Q9N361	mrps-25	Probable 28S ribosomal protein S25, mitochondrial	RT25_CAEEL	8	-49.6809	0.503191
N_10 / N_01	P43509	P43509	-2.58247	2.58247	0.00143454	22	-1.19541	1.19541	P43509	cpr-5	Cathepsin B-like cysteine proteinase 5	CPR5_CAEEL	10	-83.3045	0.166955
N_10 / N_01	Q21121	Q21121	0.73286	0.73286	0.00143819	15	0.483285	0.483285	Q21121	mcu-1	Mitochondrial Calcium Uniporter	Q21121_CAEEL	5	66.1931	1.66193
N_10 / N_01	H2KZ73;H8W3Y1;Q8T3B7	H2KZ73;H8W3Y1;Q8T3B7	1.71201	1.71201	0.0014502	23	1.82584	1.82584	H2KZ73;H8W3Y1;Q8T3B7	noah-1	NOmpA Homolog (Drosophila nompA: no mechanoreceptor potential A)	H2KZ73_CAEEL;H8W3Y1_CAEEL;Q8T3B7_CAEEL	11	227.617	3.27617
N_10 / N_01	O62388	O62388	-1.29274	1.29274	0.00145197	15	-1.03288	1.03288	O62388	CELE_W01D2.1	Ribosomal protein L37	O62388_CAEEL	4	-59.1826	0.408174
N_10 / N_01	Q09374	Q09374	1.02256	1.02256	0.00145489	38	-0.939015	0.939015	Q09374	ZK177.8	Uncharacterized protein ZK177.8	YS48_CAEEL	20	103.152	2.03152
N_10 / N_01	G5EFZ3;Q9XXH3;Q9XXH4	G5EFZ3;Q9XXH3;Q9XXH4	1.51147	1.51147	0.00145652	5	1.29592	1.29592	G5EFZ3;Q9XXH3;Q9XXH4	ash-2	ASH histone methyltransferase complex subunit (Drosophila absent, small or homeotic discs);ASH histone methyltransferase complex subunit (Drosophila absent, small or homeotic discs);ASH histone methyltransferase complex subunit (Drosophila absent, small or homeotic discs)	G5EFZ3_CAEEL;Q9XXH3_CAEEL;Q9XXH4_CAEEL	2	185.1	2.851
N_10 / N_01	G5EGB3	G5EGB3	0.611065	0.611065	0.00147041	30	0.63411	0.63411	G5EGB3	ragc-1	RAs-related GTP binding protein C homolog	G5EGB3_CAEEL	11	52.7386	1.52739
N_10 / N_01	O16519	O16519	0.715025	0.715025	0.00147448	20	0.491364	0.491364	O16519	gad-1	Gastrulation defective protein 1	GAD1_CAEEL	7	64.1511	1.64151
N_10 / N_01	O17725	O17725	0.968039	0.968039	0.00148044	9	1.73938	1.73938	O17725	CELE_D1086.3	Uncharacterized protein	O17725_CAEEL	4	95.618	1.95618
N_10 / N_01	Q09367	Q09367	-1.25039	1.25039	0.0014848	3	-1.25034	1.25034	Q09367	nlp-11	Neuropeptide-like peptide 11	NLP11_CAEEL	1	-57.9666	0.420334
N_10 / N_01	Q19969	Q19969	-0.668669	0.668669	0.00148785	45	-0.284039	0.284039	Q19969	ima-3	Importin subunit alpha-3	IMA3_CAEEL	13	-37.0913	0.629087
N_10 / N_01	H9G340;H9G341;Q9XTW9	H9G340;H9G341;Q9XTW9	0.766975	0.766975	0.00151336	63	0.386337	0.386337	H9G340;H9G341;Q9XTW9	mpst-3	MercaptoPyruvate SulfurTransferase homolog;MercaptoPyruvate SulfurTransferase homolog;Sulfurtransferase	H9G340_CAEEL;H9G341_CAEEL;Q9XTW9_CAEEL	17	70.1698	1.7017
N_10 / N_01	G5EDD8	G5EDD8	-0.718225	0.718225	0.0015299	28	-0.568868	0.568868	G5EDD8	skr-2	SKR-2	G5EDD8_CAEEL	7	-39.2155	0.607845
N_10 / N_01	Q9N5I1	Q9N5I1	4.62499	4.62499	0.00156382	9	4.26661	4.26661	Q9N5I1	cyp-35a3	CYtochrome P450 family	Q9N5I1_CAEEL	4	2367.52	24.6752
N_10 / N_01	A0A061AIW1;B3GWD5;O17610	A0A061AIW1;B3GWD5;O17610	-0.661077	0.661077	0.00157549	23	-0.528646	0.528646	A0A061AIW1;B3GWD5;O17610	cka-1	Choline Kinase A	A0A061AIW1_CAEEL;B3GWD5_CAEEL;O17610_CAEEL	9	-36.7594	0.632406
N_10 / N_01	H2L083;Q9N2Z3	H2L083;Q9N2Z3	-1.60164	1.60164	0.00159248	8	-1.60445	1.60445	H2L083;Q9N2Z3	grl-16	GRound-Like (Grd related)	H2L083_CAEEL;Q9N2Z3_CAEEL	2	-67.0497	0.329503
N_10 / N_01	Q9TXP3	Q9TXP3	-1.00042	1.00042	0.00159569	3	-1.00073	1.00073	Q9TXP3	mtm-5	Myotubularin-related protein 5	MTMR5_CAEEL	1	-50.0146	0.499854
N_10 / N_01	Q8I116	Q8I116	0.618575	0.618575	0.00161489	8	1.32056	1.32056	Q8I116	CELE_M28.10	Uncharacterized protein	Q8I116_CAEEL	2	53.5357	1.53536
N_10 / N_01	Q9N4F0	Q9N4F0	1.13164	1.13164	0.00162366	3	1.13509	1.13509	Q9N4F0	CELE_Y71H2B.4	Uncharacterized protein	Q9N4F0_CAEEL	1	119.107	2.19107
N_10 / N_01	Q965J1	Q965J1	-0.704491	0.704491	0.00163535	25	-0.619099	0.619099	Q965J1	CELE_T24A6.20	Uncharacterized protein	Q965J1_CAEEL	12	-38.6341	0.613659
N_10 / N_01	Q9U332	Q9U332	-0.978985	0.978985	0.00163986	12	-0.896989	0.896989	Q9U332	rpl-31	60S ribosomal protein L31	RL31_CAEEL	2	-49.2663	0.507337
N_10 / N_01	D7SFN6;D9N138;D9N139;Q18874	D7SFN6;D9N138;D9N139;Q18874	0.691865	0.691865	0.00164254	4	1.38108	1.38108	D7SFN6;D9N138;D9N139;Q18874	C56A3.6	Uncharacterized protein	D7SFN6_CAEEL;D9N138_CAEEL;D9N139_CAEEL;Q18874_CAEEL	2	61.537	1.61537
N_10 / N_01	Q21697	Q21697	1.8064	1.8064	0.0016709	6	1.78421	1.78421	Q21697	R04B3.2	Putative N(4)-(beta-N-acetylglucosaminyl)-L-asparaginase	ASPG_CAEEL	6	249.768	3.49768
N_10 / N_01	Q10950	Q10950	-0.868473	0.868473	0.00171438	9	-0.874084	0.874084	Q10950	B0361.6	Putative methyltransferase B0361.6	YMP6_CAEEL	4	-45.2274	0.547726
N_10 / N_01	Q17559	Q17559	0.826777	0.826777	0.00173685	6	0.707249	0.707249	Q17559	cpna-3	CoPiNe domain protein, Atypical	Q17559_CAEEL	2	77.3718	1.77372
N_10 / N_01	Q23660	Q23660	0.878149	0.878149	0.00174024	9	0.62642	0.62642	Q23660	CELE_ZK899.2	Uncharacterized protein	Q23660_CAEEL	3	83.8015	1.83802
N_10 / N_01	O45226	O45226	-1.06023	1.06023	0.00178157	12	-1.2628	1.2628	O45226	rpl-29	Ribosomal Protein, Large subunit	O45226_CAEEL	1	-52.0446	0.479554
N_10 / N_01	G5EGB9	G5EGB9	0.76584	0.76584	0.00179158	8	1.21835	1.21835	G5EGB9	abts-2	Anion transporter ABTS-2	G5EGB9_CAEEL	3	70.036	1.70036
N_10 / N_01	H2KZN5	H2KZN5	1.9739	1.9739	0.00183782	6	1.84517	1.84517	H2KZN5	CELE_F08F1.4	Uncharacterized protein	H2KZN5_CAEEL	3	292.828	3.92828
N_10 / N_01	Q23312	Q23312	-0.878763	0.878763	0.00189154	69	-0.431464	0.431464	Q23312	rps-7	40S ribosomal protein S7	RS7_CAEEL	14	-45.6167	0.543833
N_10 / N_01	P50093	P50093	-0.622072	0.622072	0.00189327	87	-0.278967	0.278967	P50093	phb-2	Mitochondrial prohibitin complex protein 2	PHB2_CAEEL	18	-35.0263	0.649737
N_10 / N_01	Q95XP6	Q95XP6	-0.631567	0.631567	0.00189818	177	0.206973	0.206973	Q95XP6	mca-3	Calcium-transporting ATPase	Q95XP6_CAEEL	45	-35.4525	0.645475
N_10 / N_01	P52716	P52716	-1.88919	1.88919	0.00193708	16	-1.46823	1.46823	P52716	F32A5.3	Uncharacterized serine carboxypeptidase F32A5.3	YPP3_CAEEL	12	-73.0041	0.269959
N_10 / N_01	Q9N2L7	Q9N2L7	-0.966579	0.966579	0.00194043	9	-0.966473	0.966473	Q9N2L7	plk-2	Serine/threonine-protein kinase plk-2	PLK2_CAEEL	8	-48.8282	0.511718
N_10 / N_01	A0A0S4XR63;A0A0S4XR87;A0A0S4XRA5;A0A0S4XRY0;Q9GZI6	A0A0S4XR63;A0A0S4XR87;A0A0S4XRA5;A0A0S4XRY0;Q9GZI6	0.996405	0.996405	0.00194261	3	0.99504	0.99504	A0A0S4XR63;A0A0S4XR87;A0A0S4XRA5;A0A0S4XRY0;Q9GZI6	taf-6.1	TAF (TBP-associated transcription factor) family	A0A0S4XR63_CAEEL;A0A0S4XR87_CAEEL;A0A0S4XRA5_CAEEL;A0A0S4XRY0_CAEEL;Q9GZI6_CAEEL	1	99.5022	1.99502
N_10 / N_01	Q9U287	Q9U287	-1.04026	1.04026	0.00194564	3	-1.12037	1.12037	Q9U287	CELE_Y48C3A.20	Uncharacterized protein	Q9U287_CAEEL	2	-51.3761	0.486239
N_10 / N_01	C7FZU3;C7FZU4;Q93791	C7FZU3;C7FZU4;Q93791	1.36682	1.36682	0.00197232	97	0.283856	0.283856	C7FZU3;C7FZU4;Q93791	nid-1	NIDogen (Basement membrane protein)	C7FZU3_CAEEL;C7FZU4_CAEEL;Q93791_CAEEL	30	157.902	2.57902
N_10 / N_01	Q2V4S9	Q2V4S9	-0.796638	0.796638	0.00198507	5	-1.03247	1.03247	Q2V4S9	CELE_F33G12.7	Uncharacterized protein	Q2V4S9_CAEEL	2	-42.4311	0.575689
N_10 / N_01	Q95QN1	Q95QN1	-1.68229	1.68229	0.0020016	14	-0.878288	0.878288	Q95QN1	CELE_F01F1.15	Uncharacterized protein	Q95QN1_CAEEL	5	-68.8413	0.311587
N_10 / N_01	O01686	O01686	0.727537	0.727537	0.00201391	28	0.550882	0.550882	O01686	obr-4	Oxysterol-binding protein	O01686_CAEEL	12	65.581	1.65581
N_10 / N_01	O45143	O45143	0.954283	0.954283	0.00204686	9	1.15286	1.15286	O45143	C34H4.2	Uncharacterized protein	O45143_CAEEL	3	93.7616	1.93762
N_10 / N_01	Q965W4	Q965W4	2.21643	2.21643	0.00205102	7	1.97207	1.97207	Q965W4	comt-4	Catechol-O-MethylTransferase family	Q965W4_CAEEL	5	364.741	4.64741
N_10 / N_01	P34345	P34345	-1.89435	1.89435	0.00206698	5	-1.88992	1.88992	P34345	gsto-1	Glutathione transferase omega-1	GSTO1_CAEEL	5	-73.1005	0.268995
N_10 / N_01	Q9BL39	Q9BL39	0.785324	0.785324	0.00206911	16	0.706863	0.706863	Q9BL39	swsn-3	SWI/SNF nucleosome remodeling complex component	Q9BL39_CAEEL	6	72.348	1.72348
N_10 / N_01	G5ECB9	G5ECB9	-0.879995	0.879995	0.00207782	26	-0.50612	0.50612	G5ECB9	mex-1	MEX-1	G5ECB9_CAEEL	14	-45.6631	0.543369
N_10 / N_01	O16284	O16284	1.19724	1.19724	0.0021043	14	0.855124	0.855124	O16284	cysl-4	Cysteine synthase	O16284_CAEEL	3	129.3	2.293
N_10 / N_01	P34479	P34479	0.733442	0.733442	0.0021067	9	0.907879	0.907879	P34479	skat-1	Probable amino acid transporter skat-1	SKAT1_CAEEL	3	66.26	1.6626
N_10 / N_01	Q9N5D7	Q9N5D7	-1.05093	1.05093	0.00213432	4	-1.36121	1.36121	Q9N5D7	lron-8	ELRR (Extracellular Leucine-Rich Repeat) ONly	Q9N5D7_CAEEL	6	-51.7343	0.482657
N_10 / N_01	F5GUI0;O17883	F5GUI0;O17883	0.663655	0.663655	0.00216968	38	0.528944	0.528944	F5GUI0;O17883	strl-1	STeroidogenic acute Regulatory protein Like;Steroidogenic acute regulatory-like protein 1	F5GUI0_CAEEL;STAL1_CAEEL	12	58.4091	1.58409
N_10 / N_01	Q23593	Q23593	1.38384	1.38384	0.0021737	10	0.741025	0.741025	Q23593	inx-8	Innexin-8	INX8_CAEEL	3	160.962	2.60962
N_10 / N_01	Q95X83	Q95X83	-1.92876	1.92876	0.00218813	29	-1.0542	1.0542	Q95X83	rpoa-49	RNA POlymerase I (A) subunit	Q95X83_CAEEL	12	-73.7346	0.262654
N_10 / N_01	Q23190	Q23190	-1.03693	1.03693	0.00219755	3	-1.37361	1.37361	Q23190	dct-11	DAF-16/FOXO Controlled, germline Tumor affecting	Q23190_CAEEL	1	-51.2637	0.487363
N_10 / N_01	O02082	O02082	0.619965	0.619965	0.00225308	14	0.91027	0.91027	O02082	C48E7.1	Uncharacterized protein	O02082_CAEEL	4	53.6838	1.53684
N_10 / N_01	H2KYC9;Q8MQF7;V6CLC8	H2KYC9;Q8MQF7;V6CLC8	2.33717	2.33717	0.00228072	3	2.33723	2.33723	H2KYC9;Q8MQF7;V6CLC8	C01B10.6	Uncharacterized protein	H2KYC9_CAEEL;Q8MQF7_CAEEL;V6CLC8_CAEEL	1	405.31	5.0531
N_10 / N_01	B2D6P1	B2D6P1	-0.699844	0.699844	0.00238061	3	-0.701016	0.701016	B2D6P1	rmd-2	Regulator of Microtubule Dynamics	B2D6P1_CAEEL	1	-38.4361	0.615639
N_10 / N_01	Q09299	Q09299	-1.53821	1.53821	0.00238407	9	-1.02277	1.02277	Q09299	EEED8.10	Putative RNA-binding protein EEED8.10	YQOA_CAEEL	7	-65.5689	0.344311
N_10 / N_01	H2L028	H2L028	0.598089	0.598089	0.0024718	6	0.597451	0.597451	H2L028	wht-7	WHiTe (Drosophila) related ABC transporter	H2L028_CAEEL	2	51.371	1.51371
N_10 / N_01	Q9N363	Q9N363	-0.8479	0.8479	0.00248451	52	0.304221	0.304221	Q9N363	dcap-1	mRNA DeCAPping enzyme	Q9N363_CAEEL	16	-44.4407	0.555593
N_10 / N_01	Q9Y0V2	Q9Y0V2	-0.912613	0.912613	0.00248613	10	-1.22432	1.22432	Q9Y0V2	tin-9.2	Mitochondrial import inner membrane translocase subunit Tim10B	T10B_CAEEL	6	-46.8778	0.531222
N_10 / N_01	Q22396	Q22396	1.62777	1.62777	0.00248801	16	2.22027	2.22027	Q22396	nas-20	Zinc metalloproteinase nas-20	NAS20_CAEEL	8	209.035	3.09035
N_10 / N_01	Q09994	Q09994	1.59293	1.59293	0.00249235	47	-0.746308	0.746308	Q09994	ani-2	Anillin-like protein 2	ANI2_CAEEL	21	201.661	3.01661
N_10 / N_01	O17157	O17157	1.68349	1.68349	0.00249844	48	-0.86174	0.86174	O17157	C24H12.4	Uncharacterized protein	O17157_CAEEL	22	221.204	3.21204
N_10 / N_01	H2L0H3	H2L0H3	0.708621	0.708621	0.00253307	7	0.969585	0.969585	H2L0H3	chat-1	CDC50 family protein chat-1	CHAT1_CAEEL	3	63.4241	1.63424
N_10 / N_01	P90902;Q95ZS1	P90902;Q95ZS1	1.54197	1.54197	0.00257202	11	1.09415	1.09415	P90902;Q95ZS1	gfi-2	GEI-4 (Four) Interacting protein	P90902_CAEEL;Q95ZS1_CAEEL	5	191.192	2.91192
N_10 / N_01	Q18014	Q18014	-0.982053	0.982053	0.00260615	13	-0.958044	0.958044	Q18014	C15C7.7	GDP-fucose protein O-fucosyltransferase 1	OFUT1_CAEEL	7	-49.3741	0.506259
N_10 / N_01	Q17680	Q17680	-1.16367	1.16367	0.00261147	4	-1.10716	1.10716	Q17680	CELE_F33C8.4	Uncharacterized protein	Q17680_CAEEL	2	-55.3624	0.446376
N_10 / N_01	Q9BL57	Q9BL57	1.93908	1.93908	0.0026767	6	1.38275	1.38275	Q9BL57	CELE_Y65B4A.1	Uncharacterized protein	Q9BL57_CAEEL	3	283.46	3.8346
N_10 / N_01	G5ECT2	G5ECT2	2.33961	2.33961	0.00272099	4	3.11352	3.11352	G5ECT2	CELE_F15E6.3	RNA binding protein	G5ECT2_CAEEL	2	406.165	5.06165
N_10 / N_01	H2L0G8	H2L0G8	1.79852	1.79852	0.00276046	12	1.51562	1.51562	H2L0G8	CELE_M01H9.3	Uncharacterized protein	H2L0G8_CAEEL	6	247.864	3.47864
N_10 / N_01	P91223	P91223	-1.40673	1.40673	0.002765	14	-1.46196	1.46196	P91223	CELE_F07E5.5	Uncharacterized protein	P91223_CAEEL	8	-62.2835	0.377165
N_10 / N_01	Q9GPA0	Q9GPA0	-0.641483	0.641483	0.00278608	208	-0.144133	0.144133	Q9GPA0	uggt-1	UDP-Glucose Glycoprotein glucosylTransferase	Q9GPA0_CAEEL	69	-35.8946	0.641054
N_10 / N_01	Q21038	Q21038	0.687843	0.687843	0.00280126	41	0.425211	0.425211	Q21038	ver-3	Tyrosine-protein kinase receptor ver-3	VER3_CAEEL	18	61.0873	1.61087
N_10 / N_01	Q9BKW0	Q9BKW0	-0.736957	0.736957	0.00280774	9	-0.748246	0.748246	Q9BKW0	Y92H12BL.4	Uncharacterized protein	Q9BKW0_CAEEL	3	-39.9997	0.600003
N_10 / N_01	Q22089	Q22089	2.32979	2.32979	0.00281281	15	1.72806	1.72806	Q22089	CELE_T01H3.3	Uncharacterized protein	Q22089_CAEEL	5	402.733	5.02733
N_10 / N_01	L8E951;P34416	L8E951;P34416	0.594866	0.594866	0.00282498	16	0.556482	0.556482	L8E951;P34416	CELE_F42H10.3;F42H10.3	Uncharacterized protein;LIM and SH3 domain protein F42H10.3	L8E951_CAEEL;LASP1_CAEEL	6	51.0332	1.51033
N_10 / N_01	P12114	P12114	-1.5076	1.5076	0.00283057	7	-1.09163	1.09163	P12114	sqt-1	Cuticle collagen sqt-1	SQT1_CAEEL	2	-64.8304	0.351696
N_10 / N_01	Q9NAQ9	Q9NAQ9	0.747882	0.747882	0.00283272	8	-0.747539	0.747539	Q9NAQ9	tim-22	Mitochondrial import inner membrane translocase subunit tim-22	TIM22_CAEEL	3	67.9326	1.67933
N_10 / N_01	Q9GYS2	Q9GYS2	-1.57723	1.57723	0.00283482	8	-1.54009	1.54009	Q9GYS2	col-56	COLlagen	Q9GYS2_CAEEL	3	-66.4876	0.335124
N_10 / N_01	Q9XVJ5	Q9XVJ5	-0.636691	0.636691	0.00285446	6	-0.677951	0.677951	Q9XVJ5	CELE_T01D3.5	Uncharacterized protein	Q9XVJ5_CAEEL	2	-35.6813	0.643187
N_10 / N_01	Q18828	Q18828	-4.25602	4.25602	0.00285641	9	-3.50215	3.50215	Q18828	C54D10.5	Uncharacterized protein	Q18828_CAEEL	2	-94.7663	0.0523372
N_10 / N_01	O62519	O62519	1.56317	1.56317	0.00293931	16	1.40944	1.40944	O62519	CELE_ZK795.1	Uncharacterized protein	O62519_CAEEL	7	195.503	2.95503
N_10 / N_01	Q18655	Q18655	0.633637	0.633637	0.00295164	18	0.49871	0.49871	Q18655	C46C2.2	Uncharacterized protein	Q18655_CAEEL	7	55.1471	1.55147
N_10 / N_01	Q8WTM5	Q8WTM5	-0.983399	0.983399	0.00295779	3	-0.980246	0.980246	Q8WTM5	Y37E11AM.3	Uncharacterized protein	Q8WTM5_CAEEL	1	-49.4213	0.505787
N_10 / N_01	Q20413	Q20413	-1.32521	1.32521	0.00297906	3	-1.32905	1.32905	Q20413	CELE_F44G4.3	Uncharacterized protein	Q20413_CAEEL	1	-60.0909	0.399091
N_10 / N_01	Q95XN2	Q95XN2	2.86943	2.86943	0.00299151	61	-0.468425	0.468425	Q95XN2	mppa-1	Mitochondrial Processing Peptidase Alpha	Q95XN2_CAEEL	22	630.777	7.30777
N_10 / N_01	Q17962	Q17962	0.960058	0.960058	0.00302606	9	0.941548	0.941548	Q17962	C14B1.3	Uncharacterized protein	Q17962_CAEEL	4	94.5388	1.94539
N_10 / N_01	Q21773	Q21773	-0.981623	0.981623	0.00304977	17	-1.23467	1.23467	Q21773	dhp-1	Dihydropyrimidinase 1	DHP1_CAEEL	10	-49.359	0.50641
N_10 / N_01	G5EGS8	G5EGS8	-0.712641	0.712641	0.00305472	15	-0.740513	0.740513	G5EGS8	syp-1	Synaptonemal complex protein SYP-1	G5EGS8_CAEEL	7	-38.9798	0.610202
N_10 / N_01	G5ECR5;P34461	G5ECR5;P34461	2.83811	2.83811	0.003107	5	2.74636	2.74636	G5ECR5;P34461	sod-4	Superoxide dismutase [Cu-Zn];Extracellular superoxide dismutase [Cu-Zn]	G5ECR5_CAEEL;SODE_CAEEL	2	615.083	7.15083
N_10 / N_01	Q19980	Q19980	-4.20912	4.20912	0.00313481	8	-2.66012	2.66012	Q19980	cat-4	GTP cyclohydrolase 1	GCH1_CAEEL	11	-94.5933	0.0540667
N_10 / N_01	P34475	P34475	1.15415	1.15415	0.00314385	54	0.388733	0.388733	P34475	tbg-1	Tubulin gamma chain	TBG_CAEEL	15	122.552	2.22552
N_10 / N_01	Q18037	Q18037	-0.600833	0.600833	0.00328013	25	-0.49492	0.49492	Q18037	C16A3.4	Uncharacterized protein	Q18037_CAEEL	9	-34.0627	0.659373
N_10 / N_01	C2BR94;H2L0N5	C2BR94;H2L0N5	2.81269	2.81269	0.00328516	49	0.646205	0.646205	C2BR94;H2L0N5	CELE_Y32H12A.2	Uncharacterized protein	C2BR94_CAEEL;H2L0N5_CAEEL	18	602.594	7.02594
N_10 / N_01	Q22922	Q22922	-1.52929	1.52929	0.00329468	9	-1.72074	1.72074	Q22922	cdd-1	CytiDine Deaminase	Q22922_CAEEL	4	-65.3551	0.346449
N_10 / N_01	H2KYG6	H2KYG6	3.69019	3.69019	0.0032988	5	3.92522	3.92522	H2KYG6	C05D9.9	Uncharacterized protein	H2KYG6_CAEEL	2	1190.79	12.9079
N_10 / N_01	Q20059	Q20059	1.13211	1.13211	0.00337436	10	1.32999	1.32999	Q20059	wdr-48	WD repeat-containing protein 48 homolog	WDR48_CAEEL	9	119.179	2.19179
N_10 / N_01	A0A0K3AQW8;A0A0K3AQX3;A0A0K3ARG1;A0A0K3ARG6;A0A0K3ATV0;A0A0K3ATV3;A0A0K3ATV6;A0A0K3AUG2;A0A0K3AWS4;A0A0K3AWS8;Q09228	A0A0K3AQW8;A0A0K3AQX3;A0A0K3ARG1;A0A0K3ARG6;A0A0K3ATV0;A0A0K3ATV3;A0A0K3ATV6;A0A0K3AUG2;A0A0K3AWS4;A0A0K3AWS8;Q09228	2.45017	2.45017	0.00344433	6	0.544205	0.544205	A0A0K3AQW8;A0A0K3AQX3;A0A0K3ARG1;A0A0K3ARG6;A0A0K3ATV0;A0A0K3ATV3;A0A0K3ATV6;A0A0K3AUG2;A0A0K3AWS4;A0A0K3AWS8;Q09228	egl-27	Uncharacterized protein;Uncharacterized protein;Uncharacterized protein;Uncharacterized protein;Uncharacterized protein;Uncharacterized protein;Uncharacterized protein;Uncharacterized protein;Uncharacterized protein;Uncharacterized protein;Egg-laying defective protein 27	A0A0K3AQW8_CAEEL;A0A0K3AQX3_CAEEL;A0A0K3ARG1_CAEEL;A0A0K3ARG6_CAEEL;A0A0K3ATV0_CAEEL;A0A0K3ATV3_CAEEL;A0A0K3ATV6_CAEEL;A0A0K3AUG2_CAEEL;A0A0K3AWS4_CAEEL;A0A0K3AWS8_CAEEL;EGL27_CAEEL	3	446.482	5.46482
N_10 / N_01	Q19720	Q19720	1.92965	1.92965	0.00345825	5	1.86207	1.86207	Q19720	ceh-38	Homeobox protein ceh-38	HM38_CAEEL	3	280.963	3.80963
N_10 / N_01	O17397	O17397	-0.643833	0.643833	0.00350731	28	-0.475163	0.475163	O17397	F52H2.6	Diminuto-like protein	DIML_CAEEL	11	-35.999	0.64001
N_10 / N_01	Q966I7	Q966I7	-0.733218	0.733218	0.00353897	9	-0.80353	0.80353	Q966I7	CELE_K08D12.3	Uncharacterized protein	Q966I7_CAEEL	3	-39.8439	0.601561
N_10 / N_01	Q9U3F2	Q9U3F2	1.23125	1.23125	0.00354317	6	0.951991	0.951991	Q9U3F2	dna-2	Yeast DNA helicase/endonuclease family	Q9U3F2_CAEEL	3	134.77	2.3477
N_10 / N_01	O01593	O01593	-1.17228	1.17228	0.0035449	24	-1.04252	1.04252	O01593	CELE_R08E5.3	Uncharacterized protein	O01593_CAEEL	13	-55.6281	0.443719
N_10 / N_01	Q21173	Q21173	1.00269	1.00269	0.00354761	6	0.927281	0.927281	Q21173	CELE_K03B4.2	Uncharacterized protein	Q21173_CAEEL	1	100.374	2.00374
N_10 / N_01	P34343	P34343	1.05325	1.05325	0.00355224	98	0.214179	0.214179	P34343	npp-15	Nuclear pore complex protein 15	NU133_CAEEL	35	107.52	2.0752
N_10 / N_01	P34460	P34460	-0.733415	0.733415	0.00358217	21	-0.517932	0.517932	P34460	eef-1B.1	Probable elongation factor 1-beta/1-delta 1	EF1B1_CAEEL	5	-39.8521	0.601479
N_10 / N_01	Q19189	Q19189	-1.21919	1.21919	0.00359525	10	-1.27366	1.27366	Q19189	prx-12	Putative peroxisome assembly protein 12	PEX12_CAEEL	5	-57.0478	0.429522
N_10 / N_01	Q10131	Q10131	0.834591	0.834591	0.00361294	19	0.526011	0.526011	Q10131	cex-1	Calexcitin-1	CEX1_CAEEL	10	78.3352	1.78335
N_10 / N_01	P34607	P34607	3.82798	3.82798	0.00370763	21	1.62751	1.62751	P34607	mut-7	Exonuclease mut-7	MUT7_CAEEL	9	1320.16	14.2016
N_10 / N_01	Q20022	Q20022	-0.931657	0.931657	0.0037759	7	-0.825783	0.825783	Q20022	CELE_F35C11.5	Uncharacterized protein	Q20022_CAEEL	3	-47.5744	0.524256
N_10 / N_01	C6KRP5	C6KRP5	2.31386	2.31386	0.00383683	11	1.5661	1.5661	C6KRP5	sqrd-1	Sulfide Quinone oxidoReDuctase	C6KRP5_CAEEL	14	397.21	4.9721
N_10 / N_01	Q17740	Q17740	0.683591	0.683591	0.00384217	22	0.577984	0.577984	Q17740	ain-1	ALG-1 INteracting protein	Q17740_CAEEL	9	60.6132	1.60613
N_10 / N_01	Q7JPE2	Q7JPE2	-1.22902	1.22902	0.00387189	68	-0.321242	0.321242	Q7JPE2	cpna-1	CoPiNe domain protein, Atypical	Q7JPE2_CAEEL	31	-57.3393	0.426607
N_10 / N_01	Q9U3K5	Q9U3K5	0.871864	0.871864	0.00388484	2	0.839284	0.839284	Q9U3K5	inx-2	Innexin-2	INX2_CAEEL	1	83.0026	1.83003
N_10 / N_01	Q18697;W6RS06	Q18697;W6RS06	-0.638562	0.638562	0.00393179	9	-0.840882	0.840882	Q18697;W6RS06	pitr-1	Phosphate transporter	Q18697_CAEEL;W6RS06_CAEEL	4	-35.7647	0.642353
N_10 / N_01	I2HA82;Q22267	I2HA82;Q22267	-0.674813	0.674813	0.00395332	25	-0.527214	0.527214	I2HA82;Q22267	acl-2	ACyLtransferase-like;Putative 1-acyl-sn-glycerol-3-phosphate acyltransferase acl-2	I2HA82_CAEEL;PLC2_CAEEL	8	-37.3587	0.626413
N_10 / N_01	Q17868	Q17868	1.06595	1.06595	0.00396276	11	0.870048	0.870048	Q17868	cks-1	Cyclin-dependent kinases regulatory subunit	CKS1_CAEEL	3	109.355	2.09355
N_10 / N_01	Q95XS2	Q95XS2	-1.12001	1.12001	0.00400382	18	-0.873384	0.873384	Q95XS2	CELE_Y38F2AR.9	Uncharacterized protein	Q95XS2_CAEEL	5	-53.9911	0.460089
N_10 / N_01	G5EFQ9	G5EFQ9	0.861103	0.861103	0.00400515	6	0.865438	0.865438	G5EFQ9	mec-5	MEC-5	G5EFQ9_CAEEL	3	81.6427	1.81643
N_10 / N_01	Q22715	Q22715	1.59182	1.59182	0.00403361	12	0.858604	0.858604	Q22715	CELE_T24B8.4	Uncharacterized protein	Q22715_CAEEL	5	201.429	3.01429
N_10 / N_01	D9N122;Q9BIF4	D9N122;Q9BIF4	2.55432	2.55432	0.00409595	40	0.50794	0.50794	D9N122;Q9BIF4	ehs-1	Eps15 (Endocytosis protein) Homologous Sequence;EHS-1	D9N122_CAEEL;Q9BIF4_CAEEL	17	487.389	5.87389
N_10 / N_01	D6R8W9;J7S122	D6R8W9;J7S122	-0.67676	0.67676	0.00410114	61	0.261236	0.261236	D6R8W9;J7S122	rbc-1	RaBConnectin related	D6R8W9_CAEEL;J7S122_CAEEL	25	-37.4432	0.625568
N_10 / N_01	Q95Q68	Q95Q68	2.10848	2.10848	0.00415416	39	0.557364	0.557364	Q95Q68	C37H5.13	Uncharacterized protein	Q95Q68_CAEEL	14	331.236	4.31236
N_10 / N_01	Q18948	Q18948	4.13069	4.13069	0.00417328	6	2.96583	2.96583	Q18948	CELE_D1054.1	Uncharacterized protein	Q18948_CAEEL	3	1651.71	17.5171
N_10 / N_01	P55853	P55853	0.704089	0.704089	0.0041763	11	0.343419	0.343419	P55853	smo-1	Small ubiquitin-related modifier	SUMO_CAEEL	2	62.9116	1.62912
N_10 / N_01	O02621	O02621	-1.61719	1.61719	0.00421006	6	-0.993985	0.993985	O02621	gpx-1	Glutathione peroxidase 1	GPX1_CAEEL	3	-67.4029	0.325971
N_10 / N_01	O45691	O45691	-0.707256	0.707256	0.00425084	7	-0.617023	0.617023	O45691	CELE_M01E5.2	Uncharacterized protein	O45691_CAEEL	4	-38.7516	0.612484
N_10 / N_01	Q17856	Q17856	-4.078	4.078	0.00428193	3	-5.99099	5.99099	Q17856	msp-55	Major sperm protein 55/57	MSP55_CAEEL	3	-94.0789	0.0592107
N_10 / N_01	Q23424	Q23424	0.748789	0.748789	0.00433246	70	0.211302	0.211302	Q23424	fzo-1	Transmembrane GTPase fzo-1	FZO1_CAEEL	22	68.0382	1.68038
N_10 / N_01	A7LPI4;Q93616	A7LPI4;Q93616	1.08001	1.08001	0.0043379	12	1.06956	1.06956	A7LPI4;Q93616	lsy-22	Uncharacterized protein	A7LPI4_CAEEL;Q93616_CAEEL	5	111.405	2.11405
N_10 / N_01	Q9NEY7	Q9NEY7	-1.71701	1.71701	0.00438984	6	-1.08082	1.08082	Q9NEY7	CELE_Y105E8A.11	Uncharacterized protein	Q9NEY7_CAEEL	3	-69.5822	0.304178
N_10 / N_01	Q1ZXU7	Q1ZXU7	-1.8533	1.8533	0.00441365	3	-1.86033	1.86033	Q1ZXU7	CELE_F13H10.8	Uncharacterized protein	Q1ZXU7_CAEEL	1	-72.3242	0.276758
N_10 / N_01	Q9U2G4	Q9U2G4	-1.58113	1.58113	0.00441654	17	-1.37492	1.37492	Q9U2G4	puf-3	PUF (Pumilio/FBF) domain-containing	Q9U2G4_CAEEL	8	-66.578	0.33422
N_10 / N_01	Q21151	Q21151	1.18755	1.18755	0.00442378	38	0.593779	0.593779	Q21151	CELE_K02F3.9	Uncharacterized protein	Q21151_CAEEL	9	127.765	2.27765
N_10 / N_01	Q27873	Q27873	1.21226	1.21226	0.00444834	8	1.49546	1.49546	Q27873	pcm-1	Protein-L-isoaspartate O-methyltransferase	PIMT_CAEEL	8	131.701	2.31701
N_10 / N_01	Q9XXG5	Q9XXG5	2.912	2.912	0.00445029	6	2.0629	2.0629	Q9XXG5	tor-2	TORsin related	Q9XXG5_CAEEL	2	652.66	7.5266
N_10 / N_01	Q20603	Q20603	4.41871	4.41871	0.00446766	12	2.9422	2.9422	Q20603	scl-2	SCP-Like extracellular protein	Q20603_CAEEL	4	2038.77	21.3877
N_10 / N_01	Q9GUE9	Q9GUE9	0.990131	0.990131	0.00447253	6	0.986319	0.986319	Q9GUE9	CELE_Y73B6BL.27	Uncharacterized protein	Q9GUE9_CAEEL	2	98.6365	1.98636
N_10 / N_01	P34305	P34305	-1.71498	1.71498	0.00452819	5	-1.55383	1.55383	P34305	rha-2	Putative ATP-dependent RNA helicase rha-2	RHA2_CAEEL	7	-69.5393	0.304607
N_10 / N_01	Q09359	Q09359	-0.749764	0.749764	0.00455572	34	-0.399648	0.399648	Q09359	ZK1307.1	Uncharacterized protein ZK1307.1	YS11_CAEEL	12	-40.5299	0.594701
N_10 / N_01	J7SA49;X5M5M2	J7SA49;X5M5M2	0.611245	0.611245	0.00455986	21	0.653726	0.653726	J7SA49;X5M5M2	let-526	Uncharacterized protein	J7SA49_CAEEL;X5M5M2_CAEEL	9	52.7577	1.52758
N_10 / N_01	Q09308	Q09308	2.12378	2.12378	0.00460977	3	2.12102	2.12102	Q09308	F19C6.5	Uncharacterized protein F19C6.5	YQR5_CAEEL	1	335.833	4.35833
N_10 / N_01	Q19147	Q19147	0.962796	0.962796	0.00461549	3	0.96561	0.96561	Q19147	CELE_F07C3.2	Uncharacterized protein	Q19147_CAEEL	1	94.9084	1.94908
N_10 / N_01	Q9U239	Q9U239	-3.06839	3.06839	0.0046476	3	-2.66071	2.66071	Q9U239	Y56A3A.18	Zinc finger protein 593 homolog	ZN593_CAEEL	2	-88.0787	0.119213
N_10 / N_01	G5ECM2;G5ED89	G5ECM2;G5ED89	2.97717	2.97717	0.00467048	29	0.991946	0.991946	G5ECM2;G5ED89	dcp-66	Deacetylase Complex Protein	G5ECM2_CAEEL;G5ED89_CAEEL	12	687.438	7.87438
N_10 / N_01	Q93520	Q93520	1.07347	1.07347	0.00471633	3	1.12487	1.12487	Q93520	CELE_F16B12.6	Uncharacterized protein	Q93520_CAEEL	2	110.449	2.10449
N_10 / N_01	Q9U2J0	Q9U2J0	3.6476	3.6476	0.0047297	15	1.53363	1.53363	Q9U2J0	CELE_Y40B1B.8	Uncharacterized protein	Q9U2J0_CAEEL	5	1153.25	12.5325
N_10 / N_01	P43507	P43507	1.26548	1.26548	0.00473582	7	1.153	1.153	P43507	cpr-3	Cathepsin B-like cysteine proteinase 3	CPR3_CAEEL	3	140.408	2.40408
N_10 / N_01	H2KYP5	H2KYP5	-1.55451	1.55451	0.00476924	7	-1.27193	1.27193	H2KYP5	C10G8.8	Uncharacterized protein	H2KYP5_CAEEL	5	-65.9555	0.340445
N_10 / N_01	Q9GUM1	Q9GUM1	-0.654827	0.654827	0.00476976	26	-0.41623	0.41623	Q9GUM1	CELE_Y73E7A.1	Uncharacterized protein	Q9GUM1_CAEEL	7	-36.4848	0.635152
N_10 / N_01	A0A0K3AW68	A0A0K3AW68	1.18715	1.18715	0.00477179	28	0.75736	0.75736	A0A0K3AW68	lipl-5	Lipase	A0A0K3AW68_CAEEL	7	127.703	2.27703
N_10 / N_01	O45440;O45441	O45440;O45441	2.76811	2.76811	0.00482745	2	2.83807	2.83807	O45440;O45441	clec-62	C-type LECtin	O45440_CAEEL;O45441_CAEEL	1	581.217	6.81217
N_10 / N_01	Q21795	Q21795	-0.654467	0.654467	0.00482811	15	-0.626984	0.626984	Q21795	kmo-1	Kynurenine 3-monooxygenase	KMO_CAEEL	11	-36.469	0.63531
N_10 / N_01	O18167	O18167	0.60432	0.60432	0.00488203	9	0.613158	0.613158	O18167	CELE_W04A4.5	Uncharacterized protein	O18167_CAEEL	4	52.0262	1.52026
N_10 / N_01	Q9BIA1	Q9BIA1	2.27644	2.27644	0.00489917	5	2.72212	2.72212	Q9BIA1	C40H1.7	Uncharacterized protein	Q9BIA1_CAEEL	4	384.48	4.8448
N_10 / N_01	O62024	O62024	2.52947	2.52947	0.00495227	6	2.40709	2.40709	O62024	clec-222	C-type LECtin	O62024_CAEEL	3	477.359	5.77359
N_10 / N_01	Q95YC7	Q95YC7	-0.675256	0.675256	0.00496123	6	-0.683244	0.683244	Q95YC7	C45B2.2	Uncharacterized protein	Q95YC7_CAEEL	2	-37.3779	0.626221
N_10 / N_01	Q22240	Q22240	-0.736227	0.736227	0.00497905	144	-0.187732	0.187732	Q22240	CELE_T05H10.1	Ubiquitin carboxyl-terminal hydrolase	Q22240_CAEEL	47	-39.9693	0.600307
N_10 / N_01	P34580	P34580	-1.04458	1.04458	0.00499309	7	-1.06085	1.06085	P34580	T26G10.1	Putative ATP-dependent RNA helicase T26G10.1	DDX47_CAEEL	5	-51.5214	0.484786
N_10 / N_01	G5EEK0	G5EEK0	1.14153	1.14153	0.00499799	3	1.13897	1.13897	G5EEK0	aqp-4	AQuaPorin or aquaglyceroporin related	G5EEK0_CAEEL	1	120.615	2.20615
N_10 / N_01	Q17695	Q17695	1.36832	1.36832	0.0050196	13	1.12475	1.12475	Q17695	spdl-1	SPinDLy (Drosophila chromosome segregation) homolog	Q17695_CAEEL	6	158.17	2.5817
N_10 / N_01	Q9U380	Q9U380	0.613079	0.613079	0.00503549	5	0.499403	0.499403	Q9U380	chaf-1	CHromatin Assembly Factor	Q9U380_CAEEL	2	52.952	1.52952
N_10 / N_01	Q17435	Q17435	-0.679675	0.679675	0.00505328	18	-0.532823	0.532823	Q17435	pfd-4	Probable prefoldin subunit 4	PFD4_CAEEL	4	-37.5694	0.624306
N_10 / N_01	Q9NA83	Q9NA83	-1.13867	1.13867	0.00507348	3	-1.14652	1.14652	Q9NA83	rol-1	ROLler: helically twisted, animals roll when moving	Q9NA83_CAEEL	1	-54.5823	0.454177
N_10 / N_01	O61528	O61528	2.68742	2.68742	0.00507603	42	0.715387	0.715387	O61528	unc-73	Guanine nucleotide exchange factor UNC-73A	O61528_CAEEL	22	544.159	6.44159
N_10 / N_01	Q9U3P1	Q9U3P1	0.78239	0.78239	0.00508643	10	1.34275	1.34275	Q9U3P1	C26G2.2	Uncharacterized protein	Q9U3P1_CAEEL	5	71.9978	1.71998
N_10 / N_01	Q8IG68	Q8IG68	-1.72762	1.72762	0.00513556	6	-1.23367	1.23367	Q8IG68	lpd-2	LiPid Depleted	Q8IG68_CAEEL	3	-69.805	0.30195
N_10 / N_01	C7GIK1	C7GIK1	1.32792	1.32792	0.00517705	3	1.55497	1.55497	C7GIK1	CELE_H06I04.6	Uncharacterized protein	C7GIK1_CAEEL	2	151.04	2.5104
N_10 / N_01	Q21831	Q21831	0.802955	0.802955	0.00520083	10	1.12461	1.12461	Q21831	snfc-5	SNF chromatin remodeling Complex component	Q21831_CAEEL	6	74.4671	1.74467
N_10 / N_01	Q9NAA7	Q9NAA7	-0.944527	0.944527	0.00521625	6	-0.970597	0.970597	Q9NAA7	nsun-5	Nop2 (NOP2)/SUN domain family member	Q9NAA7_CAEEL	4	-48.04	0.5196
N_10 / N_01	Q21196	Q21196	2.83273	2.83273	0.00522738	5	1.88953	1.88953	Q21196	CELE_K03H1.7	Uncharacterized protein	Q21196_CAEEL	2	612.422	7.12422
N_10 / N_01	Q9N368	Q9N368	-0.6975	0.6975	0.00524862	21	-0.505933	0.505933	Q9N368	CELE_Y55F3AM.3	Uncharacterized protein	Q9N368_CAEEL	10	-38.336	0.61664
N_10 / N_01	O17070	O17070	2.3614	2.3614	0.00535875	5	2.12752	2.12752	O17070	CELE_F23F1.7	Uncharacterized protein	O17070_CAEEL	2	413.869	5.13869
N_10 / N_01	Q9BPN6	Q9BPN6	-0.819925	0.819925	0.00543325	32	-0.538771	0.538771	Q9BPN6	mrpl-15	Mitochondrial Ribosomal Protein, Large	Q9BPN6_CAEEL	10	-43.3529	0.566471
N_10 / N_01	G5EF63	G5EF63	3.55353	3.55353	0.00545516	14	1.61847	1.61847	G5EF63	snx-14	Sorting NeXin	G5EF63_CAEEL	5	1074.14	11.7414
N_10 / N_01	Q17635	Q17635	0.595837	0.595837	0.00547119	10	0.933805	0.933805	Q17635	ndc-80	Kinetochore protein ndc-80	NDC80_CAEEL	5	51.1349	1.51135
N_10 / N_01	O45006;Q22524;Q9XW39	O45006;Q22524;Q9XW39	-2.84637	2.84637	0.00547897	4	-2.4972	2.4972	O45006;Q22524;Q9XW39	CELE_W03D8.9;CELE_T16A9.5;CELE_Y69E1A.1	Uncharacterized protein	O45006_CAEEL;Q22524_CAEEL;Q9XW39_CAEEL	2	-86.0955	0.139045
N_10 / N_01	P34545	P34545	1.73287	1.73287	0.00551133	7	1.38388	1.38388	P34545	cbp-1	Protein cbp-1	CBP1_CAEEL	6	232.388	3.32388
N_10 / N_01	G5EBI4	G5EBI4	1.17908	1.17908	0.00551677	8	1.1994	1.1994	G5EBI4	ceeh-1	Epoxide hydrolase 1	CEEH1_CAEEL	6	126.432	2.26432
N_10 / N_01	Q9U284	Q9U284	-0.692521	0.692521	0.00557215	13	-1.23809	1.23809	Q9U284	CELE_Y48G10A.2	Uncharacterized protein	Q9U284_CAEEL	7	-38.1229	0.618771
N_10 / N_01	H2L0Q6	H2L0Q6	2.1275	2.1275	0.00561637	20	1.05806	1.05806	H2L0Q6	ral-1	RAL (Ras-related GTPase) homolog	H2L0Q6_CAEEL	9	336.961	4.36961
N_10 / N_01	E1B6Q6	E1B6Q6	0.634861	0.634861	0.0056242	6	0.695195	0.695195	E1B6Q6	CELE_ZK1127.13	Uncharacterized protein	E1B6Q6_CAEEL	2	55.2789	1.55279
N_10 / N_01	Q18969	Q18969	-0.731587	0.731587	0.00564138	11	-0.832775	0.832775	Q18969	rab-39	RAB family	Q18969_CAEEL	8	-39.7759	0.602241
N_10 / N_01	Q18986	Q18986	-0.970942	0.970942	0.00569607	7	-0.661567	0.661567	Q18986	CELE_D2045.8	Uncharacterized protein	Q18986_CAEEL	4	-48.9827	0.510173
N_10 / N_01	P34281	P34281	-1.05139	1.05139	0.00569769	14	-0.773826	0.773826	P34281	cids-1	CID domain-containing protein 1	CIDS1_CAEEL	5	-51.7497	0.482503
N_10 / N_01	G5EFL4	G5EFL4	3.14483	3.14483	0.00575381	3	3.45685	3.45685	G5EFL4	CELE_H05L14.2	Uncharacterized protein	G5EFL4_CAEEL	2	784.478	8.84478
N_10 / N_01	Q22630	Q22630	-1.18062	1.18062	0.00578479	4	-1.48637	1.48637	Q22630	pho-7	Intestinal acid PHOsphatase	Q22630_CAEEL	4	-55.8838	0.441162
N_10 / N_01	Q18509	Q18509	-1.05463	1.05463	0.0058207	5	-0.852318	0.852318	Q18509	C38D4.4	Uncharacterized protein	Q18509_CAEEL	4	-51.8581	0.481419
N_10 / N_01	O16515	O16515	-1.12501	1.12501	0.00596121	14	-1.43721	1.43721	O16515	CELE_T05H4.10	Uncharacterized protein	O16515_CAEEL	7	-54.1502	0.458498
N_10 / N_01	Q23187	Q23187	1.05105	1.05105	0.00597784	3	1.047	1.047	Q23187	ret-1	Reticulon-like protein	Q23187_CAEEL	1	107.204	2.07204
N_10 / N_01	P90778	P90778	0.622053	0.622053	0.00599784	14	1.09622	1.09622	P90778	C55A6.3	Uncharacterized protein	P90778_CAEEL	4	53.9064	1.53906
N_10 / N_01	Q9NGT3	Q9NGT3	0.837545	0.837545	0.00601737	18	1.49315	1.49315	Q9NGT3	mdf-2	MAD (Yeast Mitosis arrest DeFicient) related	Q9NGT3_CAEEL	8	78.7006	1.78701
N_10 / N_01	H2L073	H2L073	-0.599243	0.599243	0.00602274	9	-0.529972	0.529972	H2L073	CELE_Y61A9LA.11	Uncharacterized protein	H2L073_CAEEL	2	-33.99	0.6601
N_10 / N_01	B7WN71;Q09348	B7WN71;Q09348	1.28383	1.28383	0.00611466	7	0.971371	0.971371	B7WN71;Q09348	CELE_T05H10.4;T05H10.4	Uncharacterized protein;Uncharacterized protein T05H10.4	B7WN71_CAEEL;YRS4_CAEEL	3	143.484	2.43484
N_10 / N_01	G5EFP5	G5EFP5	0.765012	0.765012	0.00612655	19	0.404513	0.404513	G5EFP5	fut-3	Alpha1,3-fucosyltransferase homologue	G5EFP5_CAEEL	7	69.9384	1.69938
N_10 / N_01	G5EF48	G5EF48	1.16006	1.16006	0.00614607	8	1.07889	1.07889	G5EF48	CELE_Y63D3A.8	Uncharacterized protein	G5EF48_CAEEL	2	123.467	2.23467
N_10 / N_01	O16991	O16991	1.5195	1.5195	0.00616062	14	1.02122	1.02122	O16991	ttb-1	Transcription initiation factor IIB	TF2B_CAEEL	5	186.692	2.86692
N_10 / N_01	O77081	O77081	-0.592999	0.592999	0.00618871	25	-0.326113	0.326113	O77081	tpst-1	Protein-tyrosine sulfotransferase A	TPSTA_CAEEL	14	-33.7037	0.662963
N_10 / N_01	Q95XM8	Q95XM8	-1.21192	1.21192	0.00624917	3	-1.22737	1.22737	Q95XM8	CELE_Y71G12B.25	Uncharacterized protein	Q95XM8_CAEEL	1	-56.8305	0.431695
N_10 / N_01	P53585	P53585	-0.633616	0.633616	0.00629399	120	-0.190315	0.190315	P53585	D1005.1	Probable ATP-citrate synthase	ACLY_CAEEL	27	-35.5441	0.644559
N_10 / N_01	H2L0I3	H2L0I3	1.69916	1.69916	0.00632545	3	1.703	1.703	H2L0I3	lfi-1	Lin-5 (Five) Interacting protein	H2L0I3_CAEEL	1	224.712	3.24712
N_10 / N_01	P83386;P83387;Q5R3Y2	P83386;P83387;Q5R3Y2	0.673581	0.673581	0.0063642	3	0.674185	0.674185	P83386;P83387;Q5R3Y2	CELE_F28H1.4;CELE_F47B3.3;CELE_F28H1.4	Uncharacterized protein	P83386_CAEEL;P83387_CAEEL;Q5R3Y2_CAEEL	1	59.5027	1.59503
N_10 / N_01	O02268	O02268	1.10356	1.10356	0.00639076	12	1.19238	1.19238	O02268	drr-1	Dietary Restriction Response (WT but not eat-2 lifespan increased)	O02268_CAEEL	3	114.884	2.14884
N_10 / N_01	Q9XWK2	Q9XWK2	-0.978425	0.978425	0.0063949	26	-0.691056	0.691056	Q9XWK2	CELE_Y54E5A.5	Uncharacterized protein	Q9XWK2_CAEEL	7	-49.2466	0.507534
N_10 / N_01	Q8WQA8	Q8WQA8	-0.883023	0.883023	0.00639574	38	-0.652679	0.652679	Q8WQA8	rps-20	Ribosomal Protein, Small subunit	Q8WQA8_CAEEL	10	-45.777	0.54223
N_10 / N_01	Q21341	Q21341	1.05343	1.05343	0.00642346	3	-0.845717	0.845717	Q21341	let-99	Protein let-99	LET99_CAEEL	2	107.545	2.07545
N_10 / N_01	A0A061ACU6;D3YT53;Q19370	A0A061ACU6;D3YT53;Q19370	-1.51964	1.51964	0.00653763	4	-0.948887	0.948887	A0A061ACU6;D3YT53;Q19370	srgp-1	Slit-Robo GAP homolog	A0A061ACU6_CAEEL;D3YT53_CAEEL;Q19370_CAEEL	3	-65.1227	0.348773
N_10 / N_01	O18054	O18054	-0.610505	0.610505	0.00654724	34	-0.429403	0.429403	O18054	pfd-3	Probable prefoldin subunit 3	PFD3_CAEEL	7	-34.5032	0.654968
N_10 / N_01	Q22422	Q22422	1.77388	1.77388	0.00655441	15	1.22881	1.22881	Q22422	gem-4	Gon-2 Extragenic Modifier	Q22422_CAEEL	11	241.973	3.41973
N_10 / N_01	Q11107	Q11107	1.39929	1.39929	0.00657825	5	0.908489	0.908489	Q11107	lin-13	Zinc finger protein lin-13	LIN13_CAEEL	4	163.771	2.63771
N_10 / N_01	O16453	O16453	3.71094	3.71094	0.0065846	8	2.65369	2.65369	O16453	ftn-1	Ferritin	O16453_CAEEL	7	1209.5	13.095
N_10 / N_01	B1Q250;H2KYQ0	B1Q250;H2KYQ0	-1.75598	1.75598	0.00665574	16	-1.29445	1.29445	B1Q250;H2KYQ0	ugt-26	UDP-glucuronosyltransferase	B1Q250_CAEEL;H2KYQ0_CAEEL	12	-70.3928	0.296072
N_10 / N_01	Q9N3J4	Q9N3J4	-0.854779	0.854779	0.00669658	3	-0.860758	0.860758	Q9N3J4	CELE_Y51H7C.7	Uncharacterized protein	Q9N3J4_CAEEL	1	-44.705	0.55295
N_10 / N_01	P90790	P90790	-1.20545	1.20545	0.00681901	25	-0.744162	0.744162	P90790	CELE_D2030.3	Uncharacterized protein	P90790_CAEEL	12	-56.6366	0.433634
N_10 / N_01	Q19901	Q19901	-0.735617	0.735617	0.00689393	44	0.403382	0.403382	Q19901	hum-1	Heavy chain, Unconventional Myosin	Q19901_CAEEL	18	-39.9439	0.600561
N_10 / N_01	P91454	P91454	-0.970349	0.970349	0.00697874	23	-0.612615	0.612615	P91454	dnj-21	Mitochondrial import inner membrane translocase subunit TIM14	TIM14_CAEEL	6	-48.9617	0.510383
N_10 / N_01	Q9U1W9	Q9U1W9	1.81838	1.81838	0.00701832	2	-1.17515	1.17515	Q9U1W9	rab-19	RAB family	Q9U1W9_CAEEL	2	252.685	3.52685
N_10 / N_01	Q965I8	Q965I8	1.8329	1.8329	0.00708974	3	1.99305	1.99305	Q965I8	CELE_T25D3.3	Uncharacterized protein	Q965I8_CAEEL	5	256.251	3.56251
N_10 / N_01	Q94399	Q94399	-3.10591	3.10591	0.00719237	3	-3.14669	3.14669	Q94399	col-63	COLlagen	Q94399_CAEEL	1	-88.3848	0.116152
N_10 / N_01	Q23605	Q23605	1.48006	1.48006	0.0071979	7	2.5819	2.5819	Q23605	CELE_ZK813.2	Uncharacterized protein	Q23605_CAEEL	2	178.961	2.78961
N_10 / N_01	Q20941	Q20941	-1.62883	1.62883	0.0072484	3	-1.63657	1.63657	Q20941	hlh-19	Helix Loop Helix	Q20941_CAEEL	1	-67.6649	0.323351
N_10 / N_01	Q94162	Q94162	3.96853	3.96853	0.00733682	3	4.98372	4.98372	Q94162	C10G8.4	Uncharacterized protein	Q94162_CAEEL	1	1465.47	15.6547
N_10 / N_01	Q17802	Q17802	0.730676	0.730676	0.00734099	14	1.23992	1.23992	Q17802	cpg-1	Chondroitin proteoglycan 1	CPG1_CAEEL	3	65.9417	1.65942
N_10 / N_01	O17562	O17562	1.74741	1.74741	0.00745255	8	1.61498	1.61498	O17562	clec-223	C-type LECtin	O17562_CAEEL	5	235.756	3.35756
N_10 / N_01	Q564X0;Q564X1;Q93346	Q564X0;Q564X1;Q93346	0.774129	0.774129	0.00746998	10	1.37138	1.37138	Q564X0;Q564X1;Q93346	imp-1	IntraMembrane Protease (IMPAS) family	Q564X0_CAEEL;Q564X1_CAEEL;Q93346_CAEEL	4	71.0158	1.71016
N_10 / N_01	M1ZJ62	M1ZJ62	2.21527	2.21527	0.00750255	12	0.628536	0.628536	M1ZJ62	pud-4	Protein Up-regulated in Daf-2(Gf)	M1ZJ62_CAEEL	8	364.369	4.64369
N_10 / N_01	O62360	O62360	-0.95041	0.95041	0.00762075	6	-0.955212	0.955212	O62360	dnj-17	DNaJ domain (Prokaryotic heat shock protein)	O62360_CAEEL	4	-48.2515	0.517485
N_10 / N_01	Q95Y96	Q95Y96	0.891311	0.891311	0.00762108	14	0.573314	0.573314	Q95Y96	CELE_M04F3.4	Uncharacterized protein	Q95Y96_CAEEL	3	85.4861	1.85486
N_10 / N_01	O17954	O17954	0.964667	0.964667	0.00767245	17	0.925243	0.925243	O17954	CELE_LLC1.2	Uncharacterized protein	O17954_CAEEL	8	95.1613	1.95161
N_10 / N_01	Q20202	Q20202	2.44262	2.44262	0.0078842	3	2.95776	2.95776	Q20202	CELE_F40E10.5	Uncharacterized protein	Q20202_CAEEL	2	443.628	5.43628
N_10 / N_01	O45936	O45936	1.28516	1.28516	0.00792488	6	1.05059	1.05059	O45936	CELE_Y43F4B.7	Uncharacterized protein	O45936_CAEEL	2	143.709	2.43709
N_10 / N_01	Q9N3C2	Q9N3C2	0.781341	0.781341	0.00793416	18	0.776748	0.776748	Q9N3C2	Y54F10AR.2	Uncharacterized protein	Q9N3C2_CAEEL	8	71.8727	1.71873
N_10 / N_01	Q17583	Q17583	-0.932622	0.932622	0.00797269	6	-0.666737	0.666737	Q17583	mlt-2	Uncharacterized protein	Q17583_CAEEL	1	-47.6095	0.523905
N_10 / N_01	B1GRK5	B1GRK5	-1.41628	1.41628	0.00816001	24	1.13495	1.13495	B1GRK5	CELE_F41E6.5	Uncharacterized protein	B1GRK5_CAEEL	14	-62.5322	0.374678
N_10 / N_01	O44734	O44734	-1.49973	1.49973	0.00821586	6	-1.11632	1.11632	O44734	CELE_F57B10.8	Uncharacterized protein	O44734_CAEEL	3	-64.6381	0.353619
N_10 / N_01	P90920	P90920	2.6773	2.6773	0.00827211	50	0.440286	0.440286	P90920	egg-6	Leucine-rich repeat-containing protein egg-6	EGG6_CAEEL	19	539.657	6.39657
N_10 / N_01	Q22554	Q22554	-1.22717	1.22717	0.00845118	6	-0.359366	0.359366	Q22554	CELE_T19A5.1	Uncharacterized protein	Q22554_CAEEL	3	-57.2846	0.427154
N_10 / N_01	Q23570	Q23570	2.70316	2.70316	0.00848514	5	3.64	3.64	Q23570	ZK669.3	GILT-like protein ZK669.3	YO30_CAEEL	2	551.229	6.51229
N_10 / N_01	Q8I4G3	Q8I4G3	-3.75725	3.75725	0.0086519	3	-1.90127	1.90127	Q8I4G3	CELE_T03F7.7	Uncharacterized protein	Q8I4G3_CAEEL	9	-92.6047	0.0739531
N_10 / N_01	P90732	P90732	1.03946	1.03946	0.00865782	14	1.31245	1.31245	P90732	clec-41	C-type LECtin	P90732_CAEEL	3	105.545	2.05545
N_10 / N_01	Q17474	Q17474	1.99065	1.99065	0.00869198	6	1.32493	1.32493	Q17474	B0334.3	Uncharacterized protein	Q17474_CAEEL	1	297.417	3.97417
N_10 / N_01	Q19743	Q19743	3.01388	3.01388	0.00873269	8	2.74966	2.74966	Q19743	hil-3	Histone H1.3	H13_CAEEL	5	707.735	8.07735
N_10 / N_01	Q23405	Q23405	3.34982	3.34982	0.00874625	3	3.36039	3.36039	Q23405	him-14	MutS protein homolog him-14	HIM14_CAEEL	1	919.52	10.1952
N_10 / N_01	Q9XTQ5	Q9XTQ5	0.71433	0.71433	0.00896274	57	0.354845	0.354845	Q9XTQ5	gob-1	Trehalose-phosphatase	GOB1_CAEEL	17	64.0721	1.64072
N_10 / N_01	Q9XW10	Q9XW10	0.619692	0.619692	0.00897318	58	0.384486	0.384486	Q9XW10	pad-1	Protein pad-1	PAD1_CAEEL	23	53.6547	1.53655
N_10 / N_01	Q22541	Q22541	1.33251	1.33251	0.00898165	3	1.86431	1.86431	Q22541	cdf-2	Cation Diffusion Facilitator family	Q22541_CAEEL	2	151.84	2.5184
N_10 / N_01	Q93240	Q93240	1.57987	1.57987	0.00899519	9	1.16735	1.16735	Q93240	C17G1.2	Uncharacterized protein	Q93240_CAEEL	2	198.944	2.98944
N_10 / N_01	P06582	P06582	2.42234	2.42234	0.00904961	14	1.6976	1.6976	P06582	hsp-16.2	Heat shock protein Hsp-16.2	HSP12_CAEEL	8	436.038	5.36038
N_10 / N_01	A0A0K3AWB8;Q20947	A0A0K3AWB8;Q20947	1.80081	1.80081	0.00911031	11	1.31053	1.31053	A0A0K3AWB8;Q20947	bet-2	BET (Two bromodomains) family protein	A0A0K3AWB8_CAEEL;Q20947_CAEEL	5	248.416	3.48416
N_10 / N_01	Q967F1	Q967F1	-0.793021	0.793021	0.00921215	8	-0.718665	0.718665	Q967F1	eif-1	Eukaryotic Initiation Factor	Q967F1_CAEEL	3	-42.2865	0.577135
N_10 / N_01	Q9XXI5;Q9XXI6	Q9XXI5;Q9XXI6	0.608015	0.608015	0.00921358	16	0.775305	0.775305	Q9XXI5;Q9XXI6	CELE_Y17G7B.10	NAD kinase 2, mitochondrial;NAD kinase 2, mitochondrial	Q9XXI5_CAEEL;Q9XXI6_CAEEL	8	52.4161	1.52416
N_10 / N_01	Q23308	Q23308	0.941098	0.941098	0.00923608	6	0.948226	0.948226	Q23308	CELE_ZC412.4	Uncharacterized protein	Q23308_CAEEL	2	91.9989	1.91999
N_10 / N_01	G5EFJ3	G5EFJ3	1.2333	1.2333	0.00945778	11	1.59014	1.59014	G5EFJ3	C08E8.4	Uncharacterized protein	G5EFJ3_CAEEL	11	135.104	2.35104
N_10 / N_01	Q20241	Q20241	2.28606	2.28606	0.00946773	3	2.60809	2.60809	Q20241	tag-120	Uncharacterized protein	Q20241_CAEEL	2	387.721	4.87721
N_10 / N_01	K8ES47;Q9NF23	K8ES47;Q9NF23	0.691506	0.691506	0.00947013	6	0.718348	0.718348	K8ES47;Q9NF23	CELE_Y105E8A.1	Uncharacterized protein	K8ES47_CAEEL;Q9NF23_CAEEL	2	61.4968	1.61497
N_10 / N_01	Q19431	Q19431	-0.948785	0.948785	0.00947357	14	-0.799215	0.799215	Q19431	CELE_F13H8.3	Uncharacterized protein	Q19431_CAEEL	9	-48.1931	0.518069
N_10 / N_01	Q9NA32	Q9NA32	-0.885305	0.885305	0.00948099	21	-0.573071	0.573071	Q9NA32	CELE_Y73F8A.27	Uncharacterized protein	Q9NA32_CAEEL	7	-45.8627	0.541373
N_10 / N_01	Q21799	Q21799	0.868889	0.868889	0.00970591	6	0.801723	0.801723	Q21799	CELE_R07B7.8	Uncharacterized protein	Q21799_CAEEL	2	82.6257	1.82626
N_10 / N_01	Q20390	Q20390	1.68183	1.68183	0.00984117	5	1.71139	1.71139	Q20390	ppt-1	Palmitoyl-protein thioesterase 1	PPT1_CAEEL	6	220.835	3.20835
N_10 / N_01	Q95XV8;U4PAX5;U4PBB7;U4PE60;U4PLR3;U4PR20	Q95XV8;U4PAX5;U4PBB7;U4PE60;U4PLR3;U4PR20	-1.43352	1.43352	0.00993262	3	-1.4651	1.4651	Q95XV8;U4PAX5;U4PBB7;U4PE60;U4PLR3;U4PR20	kvs-5	Uncharacterized protein	Q95XV8_CAEEL;U4PAX5_CAEEL;U4PBB7_CAEEL;U4PE60_CAEEL;U4PLR3_CAEEL;U4PR20_CAEEL	2	-62.9775	0.370225
N_10 / N_01	Q93571	Q93571	-3.56275	3.56275	0.00996126	6	-0.834918	0.834918	Q93571	ubc-25	Ubiquitin-conjugating enzyme E2 25	UBC25_CAEEL	4	-91.5373	0.0846266
N_10 / N_01	P91354	P91354	0.913891	0.913891	0.00996256	3	0.915188	0.915188	P91354	CELE_F59A3.4	Uncharacterized protein	P91354_CAEEL	1	88.412	1.88412
N_10 / N_01	Q7Z137;Q7Z138	Q7Z137;Q7Z138	-0.965239	0.965239	0.0100677	5	-1.14221	1.14221	Q7Z137;Q7Z138	aqp-8	AQuaPorin or aquaglyceroporin related	Q7Z137_CAEEL;Q7Z138_CAEEL	2	-48.7806	0.512194
N_10 / N_01	Q9U3Q1	Q9U3Q1	-0.637373	0.637373	0.0101281	3	-0.642452	0.642452	Q9U3Q1	pptr-2	Protein Phosphatase 2A (Two A) Regulatory subunit	Q9U3Q1_CAEEL	1	-35.7118	0.642882
N_10 / N_01	O45279	O45279	0.626434	0.626434	0.0101839	35	-0.278895	0.278895	O45279	C30H6.7	Uncharacterized protein	O45279_CAEEL	10	54.3745	1.54374
N_10 / N_01	G5EGK7	G5EGK7	-1.86099	1.86099	0.010186	11	-1.35449	1.35449	G5EGK7	ugt-16	UDP-glucuronosyltransferase	G5EGK7_CAEEL	9	-72.4712	0.275288
N_10 / N_01	Q19297	Q19297	1.79117	1.79117	0.0102569	7	2.14799	2.14799	Q19297	F10D7.3	Uncharacterized monothiol glutaredoxin F10D7.3	YZ73_CAEEL	6	246.095	3.46095
N_10 / N_01	Q9GRV5	Q9GRV5	-1.07822	1.07822	0.0102766	4	-1.4171	1.4171	Q9GRV5	trp-4	TRP (Transient receptor potential) channel family	Q9GRV5_CAEEL	2	-52.6386	0.473614
N_10 / N_01	G5EGC1	G5EGC1	0.643968	0.643968	0.0103093	3	0.635137	0.635137	G5EGC1	CELE_DY3.8	Uncharacterized protein	G5EGC1_CAEEL	1	56.2621	1.56262
N_10 / N_01	C5VUK2;Q95PZ0	C5VUK2;Q95PZ0	-1.06539	1.06539	0.0103319	52	0.286294	0.286294	C5VUK2;Q95PZ0	csn-6	COP-9 SigNalosome subunit;COP9 signalosome complex subunit 6	C5VUK2_CAEEL;CSN6_CAEEL	13	-52.2157	0.477843
N_10 / N_01	B7WN92;Q22467	B7WN92;Q22467	-0.706907	0.706907	0.0104055	22	-0.491404	0.491404	B7WN92;Q22467	ctg-2	CRAL/TRIO and GOLD domain containing	B7WN92_CAEEL;Q22467_CAEEL	11	-38.7368	0.612632
N_10 / N_01	Q9XU56	Q9XU56	0.890586	0.890586	0.0105212	36	0.300849	0.300849	Q9XU56	ensa-1	ENdoSulfine Alpha	Q9XU56_CAEEL	10	85.3929	1.85393
N_10 / N_01	O45669;O45670	O45669;O45670	1.0385	1.0385	0.0105297	4	1.07169	1.07169	O45669;O45670	CELE_K10D6.2	Uncharacterized protein	O45669_CAEEL;O45670_CAEEL	3	105.41	2.0541
N_10 / N_01	P49191	P49191	-0.834571	0.834571	0.0105831	3	-1.84908	1.84908	P49191	elo-3	Putative fatty acid elongation protein 3	ELO3_CAEEL	3	-43.925	0.56075
N_10 / N_01	O16265	O16265	1.05544	1.05544	0.0105953	13	0.783949	0.783949	O16265	CELE_F40A3.2	Uncharacterized protein	O16265_CAEEL	4	107.835	2.07835
N_10 / N_01	P91437;Q19306	P91437;Q19306	0.665259	0.665259	0.0106967	6	1.54804	1.54804	P91437;Q19306	CELE_T07F8.4;CELE_F10E7.11	Uncharacterized protein	P91437_CAEEL;Q19306_CAEEL	3	58.5853	1.58585
N_10 / N_01	O44167;V6CK19	O44167;V6CK19	1.06057	1.06057	0.010755	3	1.0472	1.0472	O44167;V6CK19	CELE_F15B10.3	Uncharacterized protein	O44167_CAEEL;V6CK19_CAEEL	1	108.576	2.08576
N_10 / N_01	Q8I4J8	Q8I4J8	4.51414	4.51414	0.0108846	3	4.01444	4.01444	Q8I4J8	CELE_F35B12.9	Uncharacterized protein	Q8I4J8_CAEEL	1	2185.02	22.8502
N_10 / N_01	Q9N5L3	Q9N5L3	3.4225	3.4225	0.0109028	3	3.36778	3.36778	Q9N5L3	ipla-5	Intracelllar PhosphoLipase A family	Q9N5L3_CAEEL	1	972.196	10.722
N_10 / N_01	Q8T8B9;Q95Y54	Q8T8B9;Q95Y54	-0.805199	0.805199	0.0109606	15	-0.691113	0.691113	Q8T8B9;Q95Y54	acmsd;acsd-1	2-amino-3-carboxymuconate-6-semialdehyde decarboxylase;AminoCarboxymuconate Semialdehyde Decarboxylase	ACMSD_CAEEL;Q95Y54_CAEEL	9	-42.7717	0.572283
N_10 / N_01	Q9N4L5	Q9N4L5	-0.918148	0.918148	0.0109737	12	-0.934914	0.934914	Q9N4L5	CELE_ZK973.1	Uncharacterized protein	Q9N4L5_CAEEL	4	-47.0812	0.529188
N_10 / N_01	Q9U3J3	Q9U3J3	-1.35374	1.35374	0.0109954	14	-0.962811	0.962811	Q9U3J3	tag-281	Uncharacterized protein	Q9U3J3_CAEEL	4	-60.8724	0.391277
N_10 / N_01	Q7JLH5	Q7JLH5	3.38974	3.38974	0.0110087	23	0.808565	0.808565	Q7JLH5	pqn-70	Prion-like-(Q/N-rich)-domain-bearing protein	Q7JLH5_CAEEL	5	948.125	10.4812
N_10 / N_01	A0A0K3ARB4;A0A0K3ARW1;A0A0K3AU63;A0A0K3AUW7;A0A0K3AX73;A0A0K3AX79;C7IVS5;C7IVS6	A0A0K3ARB4;A0A0K3ARW1;A0A0K3AU63;A0A0K3AUW7;A0A0K3AX73;A0A0K3AX79;C7IVS5;C7IVS6	-1.20453	1.20453	0.0110621	15	-0.804529	0.804529	A0A0K3ARB4;A0A0K3ARW1;A0A0K3AU63;A0A0K3AUW7;A0A0K3AX73;A0A0K3AX79;C7IVS5;C7IVS6	pqn-80	Prion-like-(Q/N-rich)-domain-bearing protein	A0A0K3ARB4_CAEEL;A0A0K3ARW1_CAEEL;A0A0K3AU63_CAEEL;A0A0K3AUW7_CAEEL;A0A0K3AX73_CAEEL;A0A0K3AX79_CAEEL;C7IVS5_CAEEL;C7IVS6_CAEEL	9	-56.6088	0.433912
N_10 / N_01	P91442	P91442	0.843997	0.843997	0.0110993	11	0.609028	0.609028	P91442	CELE_T10H10.2	Sulfhydryl oxidase	P91442_CAEEL	6	79.5017	1.79502
N_10 / N_01	Q21771	Q21771	0.746406	0.746406	0.0111643	8	0.667402	0.667402	Q21771	cpg-3	Chondroitin proteoglycan 3	CPG3_CAEEL	1	67.7608	1.67761
N_10 / N_01	G5ECW0	G5ECW0	0.731298	0.731298	0.0111857	11	0.599559	0.599559	G5ECW0	ncx-3	Na/Ca eXchangers	G5ECW0_CAEEL	4	66.0132	1.66013
N_10 / N_01	Q9N4E7	Q9N4E7	0.740414	0.740414	0.0112582	5	1.27783	1.27783	Q9N4E7	CELE_Y71H2B.1	Uncharacterized protein	Q9N4E7_CAEEL	3	67.0656	1.67066
N_10 / N_01	Q966J6	Q966J6	1.27473	1.27473	0.0113316	15	0.521946	0.521946	Q966J6	CELE_F41B4.1	Uncharacterized protein	Q966J6_CAEEL	6	141.954	2.41954
N_10 / N_01	Q23591	Q23591	-0.846188	0.846188	0.0113326	25	-0.591006	0.591006	Q23591	CELE_ZK792.5	Uncharacterized protein	Q23591_CAEEL	11	-44.3747	0.556253
N_10 / N_01	Q9XUN9	Q9XUN9	0.59984	0.59984	0.0113418	23	1.51417	1.51417	Q9XUN9	tni-3	Troponin I 3	TNNI3_CAEEL	8	51.5549	1.51555
N_10 / N_01	O17328	O17328	-1.07219	1.07219	0.0113962	27	-0.577429	0.577429	O17328	mct-6	MonoCarboxylate Transporter family	O17328_CAEEL	9	-52.4402	0.475598
N_10 / N_01	P34385	P34385	1.27323	1.27323	0.0114631	114	-0.217521	0.217521	P34385	F02A9.4	Probable methylcrotonoyl-CoA carboxylase beta chain, mitochondrial	MCCB_CAEEL	27	141.701	2.41701
N_10 / N_01	Q95QH4	Q95QH4	-2.48147	2.48147	0.0115349	14	-1.07938	1.07938	Q95QH4	CELE_F32A5.8	Uncharacterized protein	Q95QH4_CAEEL	5	-82.0938	0.179062
N_10 / N_01	Q20789	Q20789	0.666892	0.666892	0.0117141	2	0.826786	0.826786	Q20789	CELE_F54F7.2	Uncharacterized protein	Q20789_CAEEL	1	58.7649	1.58765
N_10 / N_01	Q9N3E0	Q9N3E0	1.94622	1.94622	0.0117268	10	1.37698	1.37698	Q9N3E0	dnj-28	DNaJ domain (Prokaryotic heat shock protein)	Q9N3E0_CAEEL	4	285.364	3.85364
N_10 / N_01	G5EDG2	G5EDG2	3.35971	3.35971	0.0117527	48	0.44163	0.44163	G5EDG2	M03C11.8	SWI/SNF-related matrix-associated actin-dependent regulator of chromatin subfamily A containing DEAD/H box 1 homolog	SMRCD_CAEEL	17	926.532	10.2653
N_10 / N_01	G5ECB7;G5EDU2	G5ECB7;G5EDU2	1.09462	1.09462	0.0117838	3	1.11025	1.11025	G5ECB7;G5EDU2	nhx-4	Sodium/hydrogen exchanger	G5ECB7_CAEEL;G5EDU2_CAEEL	1	113.556	2.13556
N_10 / N_01	O17039	O17039	1.98611	1.98611	0.0118107	4	2.3898	2.3898	O17039	CELE_T15B7.15	Uncharacterized protein	O17039_CAEEL	2	296.168	3.96168
N_10 / N_01	Q22078	Q22078	1.62156	1.62156	0.011864	21	0.878098	0.878098	Q22078	npp-2	Nuclear Pore complex Protein	Q22078_CAEEL	10	207.707	3.07707
N_10 / N_01	Q9XXD4	Q9XXD4	-0.671893	0.671893	0.0119055	45	-0.502122	0.502122	Q9XXD4	Y48A6B.3	Putative H/ACA ribonucleoprotein complex subunit 2-like protein	NHP2_CAEEL	11	-37.2317	0.627683
N_10 / N_01	Q9XWJ1	Q9XWJ1	0.769215	0.769215	0.0121552	12	0.413865	0.413865	Q9XWJ1	smg-9	Protein smg-9	SMG9_CAEEL	4	70.4342	1.70434
N_10 / N_01	Q23536	Q23536	0.714949	0.714949	0.0121675	10	0.641812	0.641812	Q23536	lgg-2	Protein lgg-2	LGG2_CAEEL	5	64.1425	1.64142
N_10 / N_01	Q9N3E8	Q9N3E8	-1.42419	1.42419	0.0123144	5	-1.1413	1.1413	Q9N3E8	CELE_Y54E10A.12	Uncharacterized protein	Q9N3E8_CAEEL	2	-62.7371	0.372629
N_10 / N_01	H2KZP7;Q23505	H2KZP7;Q23505	1.51092	1.51092	0.0123298	6	1.24136	1.24136	H2KZP7;Q23505	CELE_ZK470.2	Uncharacterized protein	H2KZP7_CAEEL;Q23505_CAEEL	2	184.991	2.84991
N_10 / N_01	O61788	O61788	1.51989	1.51989	0.0123375	3	2.28005	2.28005	O61788	inx-17	Innexin-17	INX17_CAEEL	2	186.77	2.8677
N_10 / N_01	Q18942	Q18942	-0.994973	0.994973	0.0124043	18	-0.384668	0.384668	Q18942	prp-38	Yeast PRP (Splicing factor) related	Q18942_CAEEL	7	-49.8255	0.501745
N_10 / N_01	E0DBL0	E0DBL0	-1.54757	1.54757	0.0128587	3	-1.63116	1.63116	E0DBL0	CELE_Y51H7C.5	Uncharacterized protein	E0DBL0_CAEEL	1	-65.7914	0.342086
N_10 / N_01	P92172	P92172	1.31389	1.31389	0.0128803	5	1.64091	1.64091	P92172	daf-7	Dauer larva development regulatory growth factor daf-7	DAF7_CAEEL	2	148.611	2.48611
N_10 / N_01	Q23089	Q23089	-0.817105	0.817105	0.0129369	148	-0.13947	0.13947	Q23089	xpo-1	EXPOrtin (Nuclear export receptor)	Q23089_CAEEL	40	-43.242	0.56758
N_10 / N_01	Q20446	Q20446	-0.66026	0.66026	0.0129989	3	-0.494599	0.494599	Q20446	CELE_F46B6.4	Uncharacterized protein	Q20446_CAEEL	2	-36.7236	0.632764
N_10 / N_01	Q23195	Q23195	0.915848	0.915848	0.0130498	15	0.775342	0.775342	Q23195	CELE_W06B4.2	Uncharacterized protein	Q23195_CAEEL	8	88.6678	1.88668
N_10 / N_01	O44951	O44951	-0.869318	0.869318	0.0130574	15	-0.657905	0.657905	O44951	C34B2.5	Uncharacterized protein	O44951_CAEEL	7	-45.2595	0.547405
N_10 / N_01	H9G2Y9;Q23273	H9G2Y9;Q23273	2.31561	2.31561	0.0131013	6	1.17534	1.17534	H9G2Y9;Q23273	CELE_ZC376.2	Uncharacterized protein	H9G2Y9_CAEEL;Q23273_CAEEL	3	397.817	4.97817
N_10 / N_01	Q19276	Q19276	1.19792	1.19792	0.013313	6	1.12663	1.12663	Q19276	CELE_F09F7.6	Uncharacterized protein	Q19276_CAEEL	2	129.408	2.29408
N_10 / N_01	O45686	O45686	1.29037	1.29037	0.0133342	5	2.18825	2.18825	O45686	asah-1	Acid ceramidase	ASAH1_CAEEL	3	144.591	2.44591
N_10 / N_01	P52819	P52819	-1.07485	1.07485	0.0133425	32	-0.532227	0.532227	P52819	rpl-22	60S ribosomal protein L22	RL22_CAEEL	7	-52.528	0.47472
N_10 / N_01	P90922;Q564V6	P90922;Q564V6	-0.685932	0.685932	0.0133506	17	-0.563372	0.563372	P90922;Q564V6	CELE_K07A12.4	Uncharacterized protein	P90922_CAEEL;Q564V6_CAEEL	9	-37.8396	0.621604
N_10 / N_01	Q23030	Q23030	0.659127	0.659127	0.0134188	13	0.412641	0.412641	Q23030	CELE_R09F10.1	Uncharacterized protein	Q23030_CAEEL	5	57.9127	1.57913
N_10 / N_01	Q9BIA3	Q9BIA3	2.10705	2.10705	0.0134631	7	1.75224	1.75224	Q9BIA3	C25H3.11	Uncharacterized protein	Q9BIA3_CAEEL	3	330.808	4.30808
N_10 / N_01	O44499	O44499	0.625876	0.625876	0.013506	12	0.590621	0.590621	O44499	CELE_R02D3.3	Uncharacterized protein	O44499_CAEEL	5	54.3147	1.54315
N_10 / N_01	Q93382	Q93382	0.742787	0.742787	0.0135191	22	0.419513	0.419513	Q93382	C46F11.4	Uncharacterized protein	Q93382_CAEEL	8	67.3406	1.67341
N_10 / N_01	Q5TYL1	Q5TYL1	2.45243	2.45243	0.0135735	3	2.40655	2.40655	Q5TYL1	CELE_M01H9.3	Uncharacterized protein	Q5TYL1_CAEEL	1	447.337	5.47337
N_10 / N_01	Q9XU92	Q9XU92	1.70501	1.70501	0.013781	4	3.73412	3.73412	Q9XU92	CELE_F57G8.7	Uncharacterized protein	Q9XU92_CAEEL	6	226.03	3.2603
N_10 / N_01	Q17420	Q17420	2.5558	2.5558	0.013848	5	2.55312	2.55312	Q17420	B0024.4	Uncharacterized protein	Q17420_CAEEL	7	487.992	5.87992
N_10 / N_01	P91873	P91873	0.657244	0.657244	0.0139158	6	0.55068	0.55068	P91873	tba-6	TuBulin, Alpha	P91873_CAEEL	1	57.7067	1.57707
N_10 / N_01	D5MNM9	D5MNM9	-1.69932	1.69932	0.0139388	8	-1.41438	1.41438	D5MNM9	CELE_F28D9.4	Uncharacterized protein	D5MNM9_CAEEL	4	-69.2068	0.307932
N_10 / N_01	Q4R127	Q4R127	0.681549	0.681549	0.0139543	9	0.608858	0.608858	Q4R127	CELE_K11D12.13	Uncharacterized protein	Q4R127_CAEEL	2	60.3861	1.60386
N_10 / N_01	O02207	O02207	-1.51611	1.51611	0.0140509	15	-1.06942	1.06942	O02207	oxa-1	OXA mitochondrial inner membrane insertase homolog	O02207_CAEEL	6	-65.0373	0.349627
N_10 / N_01	Q18246	Q18246	0.771949	0.771949	0.0140688	24	0.502476	0.502476	Q18246	rap-1	Ras-related protein Rap-1	RAP1_CAEEL	7	70.7575	1.70757
N_10 / N_01	H2L0G2;Q9N5G9	H2L0G2;Q9N5G9	1.56024	1.56024	0.0141399	3	1.58053	1.58053	H2L0G2;Q9N5G9	CELE_K12H6.6	Uncharacterized protein	H2L0G2_CAEEL;Q9N5G9_CAEEL	1	194.903	2.94903
N_10 / N_01	O17274	O17274	0.583667	0.583667	0.0141667	26	0.239333	0.239333	O17274	lgc-34	Ligand-Gated ion Channel	O17274_CAEEL	7	49.8654	1.49865
N_10 / N_01	Q17902;Q65ZH5	Q17902;Q65ZH5	-0.682324	0.682324	0.0141777	12	-0.721643	0.721643	Q17902;Q65ZH5	egal-1	EGALitarian (Drosophila exonuclease-like) homolog	Q17902_CAEEL;Q65ZH5_CAEEL	6	-37.6839	0.623161
N_10 / N_01	G5EG11	G5EG11	-2.88523	2.88523	0.0142887	6	-1.97511	1.97511	G5EG11	fat-4	Delta(5) fatty acid desaturase fat-4	FAT4_CAEEL	9	-86.465	0.13535
N_10 / N_01	Q9N4B7	Q9N4B7	-2.43642	2.43642	0.0143783	3	-0.482197	0.482197	Q9N4B7	rpc-11	DNA-directed RNA polymerase subunit	Q9N4B7_CAEEL	2	-81.5258	0.184742
N_10 / N_01	V6CLQ8	V6CLQ8	-1.39161	1.39161	0.0144244	3	-1.40444	1.40444	V6CLQ8	pqn-22	Prion-like-(Q/N-rich)-domain-bearing protein	V6CLQ8_CAEEL	1	-61.8862	0.381138
N_10 / N_01	P91002	P91002	1.3179	1.3179	0.0144354	3	1.29294	1.29294	P91002	dod-20	Downstream Of DAF-16 (Regulated by DAF-16)	P91002_CAEEL	1	149.303	2.49303
N_10 / N_01	O16309	O16309	-1.41263	1.41263	0.0144361	12	-1.6118	1.6118	O16309	fkb-3	Peptidyl-prolyl cis-trans isomerase	O16309_CAEEL	11	-62.4374	0.375626
N_10 / N_01	B1V898	B1V898	-0.972495	0.972495	0.0145712	18	-0.520773	0.520773	B1V898	poml-3	PON (Paraoxonase) and MEC-6 Like	B1V898_CAEEL	9	-49.0376	0.509624
N_10 / N_01	Q95QG7	Q95QG7	-1.00525	1.00525	0.0145777	7	-0.791526	0.791526	Q95QG7	exos-8	EXOSome (Multiexonuclease complex) component	Q95QG7_CAEEL	3	-50.1815	0.498185
N_10 / N_01	Q9U2H4	Q9U2H4	0.920858	0.920858	0.0146897	19	0.507309	0.507309	Q9U2H4	fcd-2	FANCD2 (Fanconi's anemia defect) ortholog	Q9U2H4_CAEEL	8	89.3241	1.89324
N_10 / N_01	A5JYS8;Q19789	A5JYS8;Q19789	-1.20167	1.20167	0.0148329	9	-1.28491	1.28491	A5JYS8;Q19789	CELE_F25H8.1	Uncharacterized protein	A5JYS8_CAEEL;Q19789_CAEEL	5	-56.523	0.43477
N_10 / N_01	A4V4W2	A4V4W2	0.927669	0.927669	0.0148857	5	1.88754	1.88754	A4V4W2	oac-10	O-ACyltransferase homolog	A4V4W2_CAEEL	2	90.22	1.9022
N_10 / N_01	Q19864	Q19864	0.760584	0.760584	0.0149397	19	0.318942	0.318942	Q19864	cpf-1	Cleavage and Polyadenylation Factor	Q19864_CAEEL	6	69.4176	1.69418
N_10 / N_01	Q09500	Q09500	0.593741	0.593741	0.0151846	3	0.598756	0.598756	Q09500	ctns-1	Cystinosin homolog	CTNS_CAEEL	1	50.9155	1.50915
N_10 / N_01	Q9XTY5	Q9XTY5	-0.890357	0.890357	0.0152293	3	-1.19979	1.19979	Q9XTY5	mrps-12	Mitochondrial Ribosomal Protein, Small	Q9XTY5_CAEEL	1	-46.0519	0.539481
N_10 / N_01	O62325	O62325	-1.90356	1.90356	0.0154856	11	-1.22582	1.22582	O62325	rbm-28	RNA Binding Motif protein homolog	O62325_CAEEL	8	-73.2717	0.267283
N_10 / N_01	O44622	O44622	0.631603	0.631603	0.0155846	6	0.459424	0.459424	O44622	CELE_K11D12.7	Uncharacterized protein	O44622_CAEEL	3	54.9285	1.54929
N_10 / N_01	G5EFM0	G5EFM0	1.08369	1.08369	0.0156934	19	0.451592	0.451592	G5EFM0	mdf-1	MAD (Yeast Mitosis arrest DeFicient) related	G5EFM0_CAEEL	10	111.946	2.11946
N_10 / N_01	Q6A583	Q6A583	1.95317	1.95317	0.0158845	38	0.338098	0.338098	Q6A583	CELE_T04B8.5	Uncharacterized protein	Q6A583_CAEEL	15	287.223	3.87223
N_10 / N_01	G4SC46	G4SC46	3.3013	3.3013	0.0159933	2	3.3442	3.3442	G4SC46	mltn-13	MLt-TeN (Mlt-10) related	G4SC46_CAEEL	1	885.803	9.85803
N_10 / N_01	I7J4D2	I7J4D2	0.983447	0.983447	0.0160997	3	0.97527	0.97527	I7J4D2	hmp-1	HuMPback (Dorsal lumps)	I7J4D2_CAEEL	1	97.7184	1.97718
N_10 / N_01	H2KY68;H2KY69	H2KY68;H2KY69	1.58822	1.58822	0.016112	4	2.10084	2.10084	H2KY68;H2KY69	cyp-34a9	CYtochrome P450 family	H2KY68_CAEEL;H2KY69_CAEEL	9	200.679	3.00679
N_10 / N_01	Q966A4;Q966A5;Q966A6	Q966A4;Q966A5;Q966A6	1.26326	1.26326	0.0163252	2	1.23208	1.23208	Q966A4;Q966A5;Q966A6	CELE_Y58A7A.5;CELE_Y58A7A.4;CELE_Y58A7A.3	Uncharacterized protein	Q966A4_CAEEL;Q966A5_CAEEL;Q966A6_CAEEL	1	140.038	2.40038
N_10 / N_01	Q21938	Q21938	1.27087	1.27087	0.0164082	2	0.629562	0.629562	Q21938	CELE_R11D1.10	Uncharacterized protein	Q21938_CAEEL	3	141.307	2.41307
N_10 / N_01	O45097	O45097	1.39021	1.39021	0.0164121	14	1.01951	1.01951	O45097	CELE_F57H12.6	Uncharacterized protein	O45097_CAEEL	6	162.117	2.62117
N_10 / N_01	P83351	P83351	2.2684	2.2684	0.0164295	26	0.539099	0.539099	P83351	snap-29	Soluble NSF attachment protein 29	SNA29_CAEEL	8	381.79	4.8179
N_10 / N_01	H2KZV8	H2KZV8	0.660071	0.660071	0.0165057	16	0.428289	0.428289	H2KZV8	mlp-1	MLP/CRP family (Muscle LIM Protein/Cysteine-rich Protein)	H2KZV8_CAEEL	3	58.0161	1.58016
N_10 / N_01	Q45FX5	Q45FX5	3.59464	3.59464	0.016552	3	3.6976	3.6976	Q45FX5	vav-1	Protein vav-1	VAV_CAEEL	1	1108.07	12.0807
N_10 / N_01	O16619	O16619	0.869226	0.869226	0.0166861	60	-0.33977	0.33977	O16619	dhs-13	DeHydrogenases, Short chain	O16619_CAEEL	14	82.6682	1.82668
N_10 / N_01	O45665	O45665	0.871785	0.871785	0.0167025	10	1.27742	1.27742	O45665	CELE_K10C3.4	Uncharacterized protein	O45665_CAEEL	7	82.9925	1.82992
N_10 / N_01	Q9U3A0	Q9U3A0	-1.34726	1.34726	0.0167025	3	-0.981225	0.981225	Q9U3A0	pan-1	P-granule-associated novel protein 1	PAN1_CAEEL	2	-60.6961	0.393039
N_10 / N_01	P16356	P16356	-0.843867	0.843867	0.016762	136	0.200358	0.200358	P16356	ama-1	DNA-directed RNA polymerase II subunit RPB1	RPB1_CAEEL	47	-44.2852	0.557148
N_10 / N_01	P41938	P41938	-0.600368	0.600368	0.0167686	95	-0.189945	0.189945	P41938	B0272.3	Probable 3-hydroxyacyl-CoA dehydrogenase B0272.3	HCDH2_CAEEL	19	-34.0414	0.659586
N_10 / N_01	F5GUC6;Q18843	F5GUC6;Q18843	-0.815558	0.815558	0.0167969	17	-0.42544	0.42544	F5GUC6;Q18843	pmp-3	Peroxisomal Membrane Protein related	F5GUC6_CAEEL;Q18843_CAEEL	8	-43.1811	0.568189
N_10 / N_01	O17890	O17890	0.744543	0.744543	0.0170907	6	0.952205	0.952205	O17890	CELE_F55B11.4	Uncharacterized protein	O17890_CAEEL	1	67.5443	1.67544
N_10 / N_01	A0A0K3AVV4;A0A0K3AY44;O44557	A0A0K3AVV4;A0A0K3AY44;O44557	1.65749	1.65749	0.0175024	7	0.990878	0.990878	A0A0K3AVV4;A0A0K3AY44;O44557	CELE_T08B1.1	Uncharacterized protein	A0A0K3AVV4_CAEEL;A0A0K3AY44_CAEEL;O44557_CAEEL	3	215.468	3.15468
N_10 / N_01	Q09499	Q09499	2.83202	2.83202	0.0175789	8	1.18528	1.18528	Q09499	ire-1	Serine/threonine-protein kinase/endoribonuclease ire-1	IRE1_CAEEL	4	612.069	7.12069
N_10 / N_01	Q86NC1	Q86NC1	-0.708479	0.708479	0.0180485	6	-0.870171	0.870171	Q86NC1	CELE_T22F3.3	Alpha-1,4 glucan phosphorylase	Q86NC1_CAEEL	1	-38.8035	0.611965
N_10 / N_01	Q7JLY3	Q7JLY3	1.6546	1.6546	0.0181039	4	1.61374	1.61374	Q7JLY3	dur-1	Dauer Up-Regulated	Q7JLY3_CAEEL	1	214.837	3.14837
N_10 / N_01	Q9N3B9	Q9N3B9	1.28536	1.28536	0.0182498	8	1.45619	1.45619	Q9N3B9	clec-83	C-type LECtin	Q9N3B9_CAEEL	3	143.743	2.43743
N_10 / N_01	Q9BL09;W6RR25	Q9BL09;W6RR25	-0.70985	0.70985	0.0186602	3	-1.27466	1.27466	Q9BL09;W6RR25	CELE_Y48G8AL.13	Uncharacterized protein	Q9BL09_CAEEL;W6RR25_CAEEL	1	-38.8616	0.611384
N_10 / N_01	P48376	P48376	1.64975	1.64975	0.0186621	30	0.419346	0.419346	P48376	clk-1	5-demethoxyubiquinone hydroxylase, mitochondrial	COQ7_CAEEL	8	213.779	3.13779
N_10 / N_01	Q18935	Q18935	2.2583	2.2583	0.0188077	3	2.32472	2.32472	Q18935	CELE_D1046.4	Uncharacterized protein	Q18935_CAEEL	1	378.426	4.78426
N_10 / N_01	Q10021	Q10021	-1.97799	1.97799	0.0188871	8	-1.2927	1.2927	Q10021	rsp-5	Probable splicing factor, arginine/serine-rich 5	RSP5_CAEEL	4	-74.6156	0.253844
N_10 / N_01	Q09412	Q09412	0.669528	0.669528	0.0188998	8	0.496564	0.496564	Q09412	K10D2.7	Molybdopterin synthase sulfur carrier subunit	MOC2A_CAEEL	2	59.0553	1.59055
N_10 / N_01	C1P629;C6KRJ2;Q18937	C1P629;C6KRJ2;Q18937	0.766176	0.766176	0.0189919	29	0.407372	0.407372	C1P629;C6KRJ2;Q18937	cfim-2	Cleavage Factor IM (CFIm) homolog	C1P629_CAEEL;C6KRJ2_CAEEL;Q18937_CAEEL	9	70.0756	1.70076
N_10 / N_01	O01532	O01532	-1.06953	1.06953	0.019099	22	-0.790187	0.790187	O01532	asp-5	ASpartyl Protease	O01532_CAEEL	9	-52.3527	0.476473
N_10 / N_01	P90795	P90795	1.72636	1.72636	0.0191494	128	0.149379	0.149379	P90795	T25G3.4	Probable glycerol-3-phosphate dehydrogenase, mitochondrial	GPDM_CAEEL	33	230.891	3.30891
N_10 / N_01	Q09525	Q09525	4.83167	4.83167	0.0191777	21	1.13618	1.13618	Q09525	pme-2	Poly(ADP-ribose) polymerase pme-2	PME2_CAEEL	8	2747.59	28.4759
N_10 / N_01	Q11101	Q11101	2.71249	2.71249	0.019208	2	3.279	3.279	Q11101	C02F12.5	BPTI/Kunitz inhibitor domain-containing protein C02F12.5	YL15_CAEEL	4	555.452	6.55452
N_10 / N_01	Q9XWT5	Q9XWT5	1.35279	1.35279	0.0194529	12	1.27554	1.27554	Q9XWT5	CELE_Y62H9A.3	Uncharacterized protein	Q9XWT5_CAEEL	5	155.406	2.55406
N_10 / N_01	A5Z2U9	A5Z2U9	2.96409	2.96409	0.0194553	3	2.94623	2.94623	A5Z2U9	CELE_F30A10.14	Uncharacterized protein	A5Z2U9_CAEEL	2	680.332	7.80332
N_10 / N_01	Q09551	Q09551	3.09001	3.09001	0.0195269	6	1.87446	1.87446	Q09551	F27E5.1	Uncharacterized protein F27E5.1	YQV_CAEEL	3	751.5	8.515
N_10 / N_01	P34630	P34630	-1.3845	1.3845	0.0195323	4	-0.797421	0.797421	P34630	cutc-1	Copper homeostasis protein cutC homolog	CUTC_CAEEL	4	-61.6978	0.383022
N_10 / N_01	P35603	P35603	2.95498	2.95498	0.0195495	27	0.629132	0.629132	P35603	dpy-23	AP-2 complex subunit mu	AP2M_CAEEL	11	675.423	7.75423
N_10 / N_01	Q9TXQ8	Q9TXQ8	3.67192	3.67192	0.0195567	2	4.08075	4.08075	Q9TXQ8	CELE_D1007.8	Uncharacterized protein	Q9TXQ8_CAEEL	2	1174.56	12.7456
N_10 / N_01	G8JYB2;H2L011;H2L012;Q8T3U1	G8JYB2;H2L011;H2L012;Q8T3U1	-0.620714	0.620714	0.0195799	3	-0.640612	0.640612	G8JYB2;H2L011;H2L012;Q8T3U1	ctn-1	Alpha-CaTuliN (Catenin/vinculin related)	G8JYB2_CAEEL;H2L011_CAEEL;H2L012_CAEEL;Q8T3U1_CAEEL	1	-34.9651	0.650349
N_10 / N_01	Q95QQ6;V6CKK1	Q95QQ6;V6CKK1	-1.04254	1.04254	0.0196292	5	-0.732992	0.732992	Q95QQ6;V6CKK1	C55C3.6	Uncharacterized protein	Q95QQ6_CAEEL;V6CKK1_CAEEL	2	-51.453	0.48547
N_10 / N_01	O45935	O45935	0.788261	0.788261	0.0197496	25	0.547696	0.547696	O45935	klp-19	Kinesin-like protein	O45935_CAEEL	12	72.6992	1.72699
N_10 / N_01	O45499	O45499	-0.863325	0.863325	0.0198027	31	-0.55906	0.55906	O45499	rps-26	40S ribosomal protein S26	RS26_CAEEL	7	-45.0316	0.549684
N_10 / N_01	A0A0K3AR51;G5EBE8	A0A0K3AR51;G5EBE8	0.716617	0.716617	0.0198304	16	0.546529	0.546529	A0A0K3AR51;G5EBE8	CELE_F22G12.5	Uncharacterized protein	A0A0K3AR51_CAEEL;G5EBE8_CAEEL	8	64.3324	1.64332
N_10 / N_01	O62426;Q18553	O62426;Q18553	0.983342	0.983342	0.0198749	8	1.09951	1.09951	O62426;Q18553	CELE_Y38H8A.3;C39H7.1	Uncharacterized protein	O62426_CAEEL;Q18553_CAEEL	9	97.7039	1.97704
N_10 / N_01	E2JL04	E2JL04	1.04951	1.04951	0.019885	40	0.477733	0.477733	E2JL04	iars-2	Isoleucyl Amino-acyl tRNA Synthetase	E2JL04_CAEEL	19	106.983	2.06983
N_10 / N_01	Q86S80	Q86S80	0.593044	0.593044	0.0199035	3	0.6008	0.6008	Q86S80	rme-1	Receptor Mediated Endocytosis	Q86S80_CAEEL	1	50.8426	1.50843
N_10 / N_01	Q9U2K5	Q9U2K5	-1.9518	1.9518	0.0199581	3	-1.50004	1.50004	Q9U2K5	CELE_Y39E4B.5	Uncharacterized protein	Q9U2K5_CAEEL	2	-74.1506	0.258494
N_10 / N_01	Q21541	Q21541	-0.757422	0.757422	0.0199583	46	-0.375957	0.375957	Q21541	CELE_M142.5	Uncharacterized protein	Q21541_CAEEL	16	-40.8447	0.591553
N_10 / N_01	D4YWC3	D4YWC3	-1.44937	1.44937	0.0199943	3	-1.43618	1.43618	D4YWC3	dct-16	DAF-16/FOXO Controlled, germline Tumor affecting	D4YWC3_CAEEL	1	-63.3818	0.366182
N_10 / N_01	O76365	O76365	-0.625346	0.625346	0.0200488	22	-0.466738	0.466738	O76365	tut-1	Cytoplasmic tRNA 2-thiolation protein 1	CTU1_CAEEL	9	-35.1736	0.648264
N_10 / N_01	Q20637	Q20637	0.863663	0.863663	0.0200631	3	0.874366	0.874366	Q20637	CELE_F52A8.1	Uncharacterized protein	Q20637_CAEEL	1	81.9652	1.81965
N_10 / N_01	G5EFM7	G5EFM7	-0.660936	0.660936	0.020217	20	-0.497076	0.497076	G5EFM7	CELE_F18C12.3	Uncharacterized protein	G5EFM7_CAEEL	11	-36.7532	0.632468
N_10 / N_01	C1P648;Q20833	C1P648;Q20833	-1.11891	1.11891	0.0202961	5	-1.22021	1.22021	C1P648;Q20833	CELE_F55D12.2	Uncharacterized protein	C1P648_CAEEL;Q20833_CAEEL	2	-53.9559	0.460441
N_10 / N_01	Q18983	Q18983	-0.818012	0.818012	0.0203727	174	-0.132507	0.132507	Q18983	CELE_D2045.2	Uncharacterized protein	Q18983_CAEEL	57	-43.2777	0.567223
N_10 / N_01	P91280	P91280	-4.65388	4.65388	0.0203875	3	-1.58068	1.58068	P91280	CELE_F27C1.6	Uncharacterized protein	P91280_CAEEL	8	-96.0277	0.0397229
N_10 / N_01	P34398	P34398	-0.897452	0.897452	0.0204519	5	-1.22675	1.22675	P34398	F10E9.4	Uncharacterized protein F10E9.4	YLU4_CAEEL	2	-46.3166	0.536834
N_10 / N_01	A0A078BPG0;H2KZI2	A0A078BPG0;H2KZI2	1.42703	1.42703	0.0205023	3	1.45381	1.45381	A0A078BPG0;H2KZI2	CELE_F09E10.7	Uncharacterized protein	A0A078BPG0_CAEEL;H2KZI2_CAEEL	1	168.892	2.68892
N_10 / N_01	H9G2Z8	H9G2Z8	0.998814	0.998814	0.0205328	18	0.642912	0.642912	H9G2Z8	CELE_F10D11.6	Uncharacterized protein	H9G2Z8_CAEEL	6	99.8356	1.99836
N_10 / N_01	G5EC75	G5EC75	2.86093	2.86093	0.0207264	16	0.805903	0.805903	G5EC75	clh-6	Chloride channel protein	G5EC75_CAEEL	9	626.484	7.26484
N_10 / N_01	P91529	P91529	-0.710013	0.710013	0.0208083	12	-0.693856	0.693856	P91529	W09C3.4	Probable DNA-directed RNA polymerase III subunit RPC6	RPC6_CAEEL	5	-38.8685	0.611315
N_10 / N_01	Q19931	Q19931	0.797435	0.797435	0.0208603	6	1.71019	1.71019	Q19931	mth-1	MeTHuselah (Drosophila aging-associated GPCR) homolog	Q19931_CAEEL	2	73.8009	1.73801
N_10 / N_01	Q18237	Q18237	1.2775	1.2775	0.0208652	30	0.452028	0.452028	Q18237	smc-5	SMC (Structural maintenance of chromosomes) family	Q18237_CAEEL	15	142.419	2.42419
N_10 / N_01	Q10129	Q10129	-0.938536	0.938536	0.0209508	22	-0.65714	0.65714	Q10129	mrps-16	Probable 28S ribosomal protein S16, mitochondrial	RT16_CAEEL	7	-47.8238	0.521762
N_10 / N_01	Q9TZD9	Q9TZD9	1.88177	1.88177	0.0209738	73	-0.265185	0.265185	Q9TZD9	haf-4	HAlF transporter (PGP related)	Q9TZD9_CAEEL	25	268.527	3.68527
N_10 / N_01	O16628	O16628	0.892787	0.892787	0.021307	14	0.652174	0.652174	O16628	CELE_K02F6.7	Uncharacterized protein	O16628_CAEEL	9	85.676	1.85676
N_10 / N_01	P90898	P90898	-1.14489	1.14489	0.021377	4	-1.5232	1.5232	P90898	CELE_F58G11.3	Uncharacterized protein	P90898_CAEEL	2	-54.7775	0.452225
N_10 / N_01	Q95PW5	Q95PW5	-1.42201	1.42201	0.0213924	4	-0.667056	0.667056	Q95PW5	tag-307	Uncharacterized protein	Q95PW5_CAEEL	3	-62.6808	0.373192
N_10 / N_01	Q20924	Q20924	-0.613651	0.613651	0.0215465	25	-0.487967	0.487967	Q20924	sun-1	Sun domain-containing protein 1	SUN1_CAEEL	8	-34.6459	0.653541
N_10 / N_01	G5EFH7	G5EFH7	1.00437	1.00437	0.0215679	54	0.295322	0.295322	G5EFH7	agef-1	Arf-1 Guanine nucleotide Exchange Factor homolog	G5EFH7_CAEEL	24	100.607	2.00607
N_10 / N_01	O01254	O01254	0.909199	0.909199	0.0216821	6	0.934512	0.934512	O01254	CELE_T20D3.2	Uncharacterized protein	O01254_CAEEL	3	87.8003	1.878
N_10 / N_01	C0P278	C0P278	-1.07405	1.07405	0.0219555	25	-0.618999	0.618999	C0P278	CELE_F17C8.9	Uncharacterized protein	C0P278_CAEEL	13	-52.5017	0.474983
N_10 / N_01	Q20277	Q20277	-0.662266	0.662266	0.0223272	17	-0.473226	0.473226	Q20277	fipr-21	FIP (Fungus-Induced Protein) Related	Q20277_CAEEL	5	-36.8115	0.631885
N_10 / N_01	O01883	O01883	0.714005	0.714005	0.0225444	9	1.31386	1.31386	O01883	ucp-4	UnCoupling Protein (Mitochondrial substrate carrier)	O01883_CAEEL	6	64.0351	1.64035
N_10 / N_01	O18650	O18650	-0.91251	0.91251	0.0225562	54	-0.425932	0.425932	O18650	rps-19	40S ribosomal protein S19	RS19_CAEEL	17	-46.874	0.53126
N_10 / N_01	G5EGG8;L8E822;Q95Q25	G5EGG8;L8E822;Q95Q25	-0.717122	0.717122	0.0226344	17	-0.479281	0.479281	G5EGG8;L8E822;Q95Q25	rad-51	RAD51 short isoform;Uncharacterized protein;Uncharacterized protein	G5EGG8_CAEEL;L8E822_CAEEL;Q95Q25_CAEEL	7	-39.169	0.60831
N_10 / N_01	Q23523	Q23523	-0.593077	0.593077	0.022906	11	-0.402257	0.402257	Q23523	mdt-4	Mediator of RNA polymerase II transcription subunit 4	MED4_CAEEL	5	-33.7073	0.662927
N_10 / N_01	P34419	P34419	-0.775079	0.775079	0.0231633	9	-0.440531	0.440531	P34419	F42H10.6	Putative esterase F42H10.6	YLZ6_CAEEL	5	-41.5644	0.584356
N_10 / N_01	Q21559	Q21559	1.88324	1.88324	0.0231646	41	0.48888	0.48888	Q21559	aly-3	Ref/ALY RNA export adaptor family	Q21559_CAEEL	9	268.903	3.68903
N_10 / N_01	Q9XXQ6	Q9XXQ6	1.49171	1.49171	0.0233484	16	1.0132	1.0132	Q9XXQ6	ttr-25	TransThyretin-Related family domain	Q9XXQ6_CAEEL	4	181.223	2.81223
N_10 / N_01	A8WHM5;Q22168	A8WHM5;Q22168	-1.7298	1.7298	0.023693	6	-1.57844	1.57844	A8WHM5;Q22168	CELE_T04F8.8	Uncharacterized protein	A8WHM5_CAEEL;Q22168_CAEEL	1	-69.8506	0.301494
N_10 / N_01	Q965X5	Q965X5	1.61989	1.61989	0.0238831	36	0.544925	0.544925	Q965X5	ugt-45	UDP-GlucuronosylTransferase	Q965X5_CAEEL	16	207.352	3.07352
N_10 / N_01	Q9XVQ2	Q9XVQ2	-0.90923	0.90923	0.0239357	13	-0.615431	0.615431	Q9XVQ2	timm-23	Translocase, Inner Mitochondrial Membrane	Q9XVQ2_CAEEL	4	-46.7531	0.532469
N_10 / N_01	G5EEE9	G5EEE9	1.53777	1.53777	0.024057	3	1.48831	1.48831	G5EEE9	gcy-23	Receptor-type guanylate cyclase gcy-23	GCY23_CAEEL	1	190.345	2.90345
N_10 / N_01	Q9GUM5	Q9GUM5	-1.2991	1.2991	0.0242683	11	-0.61652	0.61652	Q9GUM5	CELE_Y73E7A.2	Uncharacterized protein	Q9GUM5_CAEEL	7	-59.3621	0.406379
N_10 / N_01	P54815	P54815	-0.930893	0.930893	0.0242892	22	-0.588265	0.588265	P54815	mspn-1	Mitochondrial sorting homolog	MSP1_CAEEL	11	-47.5466	0.524534
N_10 / N_01	Q22705	Q22705	-2.03667	2.03667	0.0243344	4	-1.53854	1.53854	Q22705	CELE_T23G7.3	Uncharacterized protein	Q22705_CAEEL	5	-75.6275	0.243725
N_10 / N_01	O17387	O17387	-0.963202	0.963202	0.0246124	8	-0.824634	0.824634	O17387	spp-13	SaPosin-like Protein family	O17387_CAEEL	4	-48.7083	0.512917
N_10 / N_01	O17268	O17268	0.783174	0.783174	0.0247976	10	0.539332	0.539332	O17268	lmtr-5	Late endosomal/lysosomal adaptor, Mapk (MAPK) and mToR (MTOR) activator homolog	O17268_CAEEL	3	72.0913	1.72091
N_10 / N_01	Q22712	Q22712	0.73245	0.73245	0.0248359	30	0.588071	0.588071	Q22712	mtm-3	Myotubularin-related protein 3	MTMR3_CAEEL	13	66.1458	1.66146
N_10 / N_01	G5EBM7	G5EBM7	3.30908	3.30908	0.024941	13	1.10645	1.10645	G5EBM7	scav-2	SCAVenger receptor (CD36 family) related	G5EBM7_CAEEL	6	891.132	9.91132
N_10 / N_01	Q17705	Q17705	-1.33497	1.33497	0.0249824	3	-0.992845	0.992845	Q17705	C06B3.6	Uncharacterized protein	Q17705_CAEEL	3	-60.3601	0.396399
N_10 / N_01	O61742	O61742	-0.741115	0.741115	0.0249937	42	-0.345307	0.345307	O61742	rpn-10	Proteasome Regulatory Particle, Non-ATPase-like	O61742_CAEEL	9	-40.1723	0.598277
N_10 / N_01	Q23511	Q23511	0.591426	0.591426	0.0251033	36	-0.430354	0.430354	Q23511	lars-2	Leucyl Amino-acyl tRNA Synthetase	Q23511_CAEEL	21	50.6735	1.50674
N_10 / N_01	H2L0A4;H2L0A5;H2L0A6	H2L0A4;H2L0A5;H2L0A6	1.40293	1.40293	0.0252588	58	0.39567	0.39567	H2L0A4;H2L0A5;H2L0A6	CELE_H14E04.2	Uncharacterized protein	H2L0A4_CAEEL;H2L0A5_CAEEL;H2L0A6_CAEEL	23	164.439	2.64439
N_10 / N_01	Q9N3F1	Q9N3F1	-1.38383	1.38383	0.0252902	2	0.558495	0.558495	Q9N3F1	dnc-6	Dynactin subunit 6	DCTN6_CAEEL	2	-61.6801	0.383199
N_10 / N_01	Q19442	Q19442	1.44771	1.44771	0.0254136	8	1.01852	1.01852	Q19442	pes-23	Patterned Expression Site	Q19442_CAEEL	5	172.775	2.72775
N_10 / N_01	Q9U1P7	Q9U1P7	-1.6206	1.6206	0.0257132	14	-1.0547	1.0547	Q9U1P7	CELE_Y95D11A.1	Uncharacterized protein	Q9U1P7_CAEEL	5	-67.4799	0.325201
N_10 / N_01	O62347	O62347	1.53854	1.53854	0.0261829	32	0.431136	0.431136	O62347	CELE_R11.1	Uncharacterized protein	O62347_CAEEL	13	190.499	2.90499
N_10 / N_01	Q21338	Q21338	0.812707	0.812707	0.0262012	101	0.192819	0.192819	Q21338	spt-5	Transcription elongation factor SPT5	SPT5H_CAEEL	35	75.6505	1.7565
N_10 / N_01	Q20751	Q20751	-0.880218	0.880218	0.0263407	33	-0.666567	0.666567	Q20751	iff-2	Eukaryotic translation initiation factor 5A-2	IF5A2_CAEEL	6	-45.6715	0.543285
N_10 / N_01	Q09641	Q09641	-1.2092	1.2092	0.0266712	4	-0.571194	0.571194	Q09641	CELE_ZC506.1	alpha-1,2-Mannosidase	Q09641_CAEEL	2	-56.7493	0.432507
N_10 / N_01	Q94131	Q94131	-1.16776	1.16776	0.0267846	2	-1.19401	1.19401	Q94131	pie-1	Pharynx and intestine in excess protein 1	PIE1_CAEEL	1	-55.4889	0.445111
N_10 / N_01	Q17764	Q17764	1.03217	1.03217	0.0267919	9	1.3521	1.3521	Q17764	C06H2.2	Uncharacterized protein	Q17764_CAEEL	5	104.509	2.04509
N_10 / N_01	Q22758	Q22758	-0.699623	0.699623	0.0269435	147	-0.20149	0.20149	Q22758	CELE_T24H7.2	Uncharacterized protein	Q22758_CAEEL	44	-38.4267	0.615733
N_10 / N_01	Q09320	Q09320	-1.42296	1.42296	0.0269595	4	0.688833	0.688833	Q09320	F40B5.2	Putative metallophosphoesterase F40B5.2	YQZ2_CAEEL	4	-62.7054	0.372946
N_10 / N_01	P34499	P34499	2.71125	2.71125	0.0270096	4	1.82689	1.82689	P34499	ttr-3	Transthyretin-like protein 3	TTR3_CAEEL	3	554.887	6.54887
N_10 / N_01	G5ECD7;G5EEB3;G5EG29;G5EGT0	G5ECD7;G5EEB3;G5EG29;G5EGT0	0.657299	0.657299	0.0272059	10	0.323449	0.323449	G5ECD7;G5EEB3;G5EG29;G5EGT0	mel-11	Uncharacterized protein;MEL-11;Uncharacterized protein;Uncharacterized protein	G5ECD7_CAEEL;G5EEB3_CAEEL;G5EG29_CAEEL;G5EGT0_CAEEL	5	57.7127	1.57713
N_10 / N_01	E2JKZ0	E2JKZ0	0.722682	0.722682	0.0272283	128	0.153947	0.153947	E2JKZ0	dnc-1	DyNactin Complex component	E2JKZ0_CAEEL	48	65.0247	1.65025
N_10 / N_01	P91309	P91309	0.630015	0.630015	0.027249	39	0.272149	0.272149	P91309	F46F11.1	Inositol hexakisphosphate and diphosphoinositol-pentakisphosphate kinase	VIP1_CAEEL	19	54.7581	1.54758
N_10 / N_01	H2KZG7;Q95X65	H2KZG7;Q95X65	-0.890606	0.890606	0.0272911	6	-0.813002	0.813002	H2KZG7;Q95X65	nmtn-1	NeMiTiN (Neuronal enriched MAP interacting protein) homolog	H2KZG7_CAEEL;Q95X65_CAEEL	2	-46.0612	0.539388
N_10 / N_01	O44975	O44975	1.04397	1.04397	0.0275947	3	0.602767	0.602767	O44975	CELE_F56C11.3	Sulfhydryl oxidase	O44975_CAEEL	2	106.19	2.0619
N_10 / N_01	Q18231	Q18231	-1.69792	1.69792	0.0277568	16	-0.88954	0.88954	Q18231	rps-30	Ribosomal Protein, Small subunit	Q18231_CAEEL	4	-69.177	0.30823
N_10 / N_01	O44608	O44608	-0.74134	0.74134	0.0279216	16	-0.928738	0.928738	O44608	hacd-1	Hydroxy-Acyl-CoA Dehydrogenase	O44608_CAEEL	4	-40.1816	0.598184
N_10 / N_01	Q9XUB2	Q9XUB2	-0.762097	0.762097	0.0279338	25	-0.456342	0.456342	Q9XUB2	mex-5	Zinc finger protein mex-5	MEX5_CAEEL	7	-41.0361	0.589639
N_10 / N_01	Q19591	Q19591	0.986393	0.986393	0.0279849	26	0.516663	0.516663	Q19591	CELE_F19C7.1	Uncharacterized protein	Q19591_CAEEL	7	98.1225	1.98122
N_10 / N_01	O18155	O18155	-1.0738	1.0738	0.0282341	3	-0.938157	0.938157	O18155	CELE_T28D6.7	Uncharacterized protein	O18155_CAEEL	3	-52.4935	0.475065
N_10 / N_01	Q19891	Q19891	-4.16505	4.16505	0.0284144	3	-3.38198	3.38198	Q19891	CELE_F28H7.3	Uncharacterized protein	Q19891_CAEEL	11	-94.4256	0.0557435
N_10 / N_01	Q7Z2A6	Q7Z2A6	1.45698	1.45698	0.0284247	8	1.08951	1.08951	Q7Z2A6	CELE_M60.4	Uncharacterized protein	Q7Z2A6_CAEEL	2	174.533	2.74533
N_10 / N_01	Q22318	Q22318	0.600829	0.600829	0.0284297	6	0.468681	0.468681	Q22318	CELE_T07F10.3	Uncharacterized protein	Q22318_CAEEL	3	51.6588	1.51659
N_10 / N_01	Q18090	Q18090	-0.597426	0.597426	0.0284612	42	-0.302645	0.302645	Q18090	C18E9.6	Mitochondrial import receptor subunit TOM40 homolog	TOM40_CAEEL	13	-33.9068	0.660932
N_10 / N_01	Q23125	Q23125	-0.707734	0.707734	0.0284782	10	-0.678781	0.678781	Q23125	W02B12.9	Mitoferrin	MFRN_CAEEL	4	-38.7719	0.612281
N_10 / N_01	Q9XX25	Q9XX25	1.76576	1.76576	0.0285643	6	1.41247	1.41247	Q9XX25	lron-10	ELRR (Extracellular Leucine-Rich Repeat) ONly	Q9XX25_CAEEL	3	240.053	3.40053
N_10 / N_01	Q9U228	Q9U228	0.613736	0.613736	0.0285834	18	0.727153	0.727153	Q9U228	mif-1	MIF (Macrophage migration Inhibitory Factor) related	Q9U228_CAEEL	4	53.0217	1.53022
N_10 / N_01	O44454	O44454	2.4334	2.4334	0.0286971	6	1.61998	1.61998	O44454	srz-60	Serpentine Receptor, class Z	O44454_CAEEL	2	440.163	5.40163
N_10 / N_01	Q3V5I5	Q3V5I5	-2.08635	2.08635	0.0287472	3	-2.06647	2.06647	Q3V5I5	CELE_Y82E9BR.19	Uncharacterized protein	Q3V5I5_CAEEL	2	-76.4524	0.235476
N_10 / N_01	Q9XW25	Q9XW25	2.49284	2.49284	0.0290612	14	0.963834	0.963834	Q9XW25	attf-6	AT hook Transcription Factor family	Q9XW25_CAEEL	5	462.886	5.62886
N_10 / N_01	Q9XWU2	Q9XWU2	1.01452	1.01452	0.0290626	5	0.430489	0.430489	Q9XWU2	sup-1	Protein SUP-1	SUP1_CAEEL	1	102.023	2.02023
N_10 / N_01	B3GWC0;Q19427	B3GWC0;Q19427	-0.710407	0.710407	0.029131	16	-0.413137	0.413137	B3GWC0;Q19427	ndx-9	NuDiX family;NADH pyrophosphatase	B3GWC0_CAEEL;NPY1_CAEEL	9	-38.8852	0.611148
N_10 / N_01	Q95Q00	Q95Q00	-0.644188	0.644188	0.0291353	11	-0.531084	0.531084	Q95Q00	such-1	Suppressor of spindle checkpoint defect 1	SUCH1_CAEEL	5	-36.0147	0.639853
N_10 / N_01	Q17633	Q17633	-0.63113	0.63113	0.0292162	2	-1.57639	1.57639	Q17633	C04G2.9	Uncharacterized protein	Q17633_CAEEL	5	-35.433	0.64567
N_10 / N_01	H2KZK8	H2KZK8	-0.722928	0.722928	0.0292507	6	-0.373718	0.373718	H2KZK8	CELE_E02H9.3	Uncharacterized protein	H2KZK8_CAEEL	6	-39.4134	0.605866
N_10 / N_01	Q9N4E1	Q9N4E1	-1.43271	1.43271	0.0292602	3	-1.46755	1.46755	Q9N4E1	CELE_Y73C8B.2	Uncharacterized protein	Q9N4E1_CAEEL	1	-62.9564	0.370436
N_10 / N_01	Q10578	Q10578	0.658147	0.658147	0.0293424	94	0.150185	0.150185	Q10578	rpb-2	DNA-directed RNA polymerase II subunit RPB2	RPB2_CAEEL	36	57.8055	1.57805
N_10 / N_01	O01829;Q21289	O01829;Q21289	-2.936	2.936	0.0293593	2	-3.06977	3.06977	O01829;Q21289	ssp-19;ssp-10	Sperm-specific class P protein 19;Sperm-specific class P protein 10	SSP19_CAEEL;SSP10_CAEEL	1	-86.933	0.13067
N_10 / N_01	Q9XW67	Q9XW67	2.44509	2.44509	0.0294906	4	2.86274	2.86274	Q9XW67	CELE_Y75B8A.19	Uncharacterized protein	Q9XW67_CAEEL	2	444.561	5.44561
N_10 / N_01	Q20158	Q20158	3.82807	3.82807	0.0295154	3	3.86407	3.86407	Q20158	CELE_F38E1.6	Uncharacterized protein	Q20158_CAEEL	1	1320.25	14.2025
N_10 / N_01	O44159	O44159	-1.07951	1.07951	0.0296012	25	-0.543129	0.543129	O44159	CD4.3	Uncharacterized protein	O44159_CAEEL	9	-52.6811	0.473189
N_10 / N_01	Q564Z8	Q564Z8	1.11706	1.11706	0.0296744	3	1.11155	1.11155	Q564Z8	suds-3	Uncharacterized protein	Q564Z8_CAEEL	1	116.905	2.16905
N_10 / N_01	O45110	O45110	1.10716	1.10716	0.0298666	37	-0.585657	0.585657	O45110	mrpl-2	Mitochondrial Ribosomal Protein, Large	O45110_CAEEL	14	115.422	2.15422
N_10 / N_01	O16216	O16216	-0.622756	0.622756	0.0299671	3	0.478916	0.478916	O16216	F17A9.2	CWF19-like protein 1 homolog	C19L1_CAEEL	3	-35.0571	0.649429
N_10 / N_01	H2KYG4	H2KYG4	-0.768863	0.768863	0.0301458	19	-0.754915	0.754915	H2KYG4	bas-1	Biogenic Amine Synthesis related	H2KYG4_CAEEL	11	-41.312	0.58688
N_10 / N_01	Q20636	Q20636	0.783882	0.783882	0.0301693	11	0.496162	0.496162	Q20636	gpb-2	Guanine nucleotide-binding protein subunit beta-2	GBB2_CAEEL	4	72.1758	1.72176
N_10 / N_01	Q18318	Q18318	-3.7375	3.7375	0.0302888	2	-3.54829	3.54829	Q18318	C30B5.4	Uncharacterized protein	Q18318_CAEEL	1	-92.5028	0.0749722
N_10 / N_01	Q9TXR4	Q9TXR4	-0.808675	0.808675	0.0306538	50	0.202756	0.202756	Q9TXR4	msh-2	MSH (MutS Homolog) family	Q9TXR4_CAEEL	20	-42.9094	0.570906
N_10 / N_01	Q7JLB1	Q7JLB1	-1.51947	1.51947	0.0307091	4	-1.24541	1.24541	Q7JLB1	ret-1	Reticulon-like protein	Q7JLB1_CAEEL	1	-65.1185	0.348815
N_10 / N_01	P52012	P52012	2.62798	2.62798	0.0308074	30	0.382492	0.382492	P52012	cyn-4	Peptidyl-prolyl cis-trans isomerase 4	PPIL2_CAEEL	15	518.161	6.18161
N_10 / N_01	Q18771	Q18771	1.02624	1.02624	0.0308289	7	0.685994	0.685994	Q18771	C51E3.6	Uncharacterized protein	Q18771_CAEEL	2	103.671	2.03671
N_10 / N_01	B6VQ73;Q23162	B6VQ73;Q23162	3.30839	3.30839	0.031076	4	3.57008	3.57008	B6VQ73;Q23162	lpr-6	LiPocalin-Related protein	B6VQ73_CAEEL;Q23162_CAEEL	4	890.658	9.90658
N_10 / N_01	Q17938	Q17938	-1.08213	1.08213	0.0313453	7	-1.15982	1.15982	Q17938	daf-36	Cholesterol 7-desaturase	DAF36_CAEEL	5	-52.767	0.47233
N_10 / N_01	Q93697	Q93697	0.6303	0.6303	0.0314509	11	0.513233	0.513233	Q93697	gst-15	Glutathione S-Transferase	Q93697_CAEEL	8	54.7886	1.54789
N_10 / N_01	E1B6W2	E1B6W2	-0.925771	0.925771	0.0320986	44	0.389612	0.389612	E1B6W2	CELE_Y49E10.21	Uncharacterized protein	E1B6W2_CAEEL	17	-47.3601	0.526399
N_10 / N_01	O76371	O76371	0.597355	0.597355	0.0321487	123	-0.17152	0.17152	O76371	rpt-5	Proteasome Regulatory Particle, ATPase-like	O76371_CAEEL	24	51.294	1.51294
N_10 / N_01	O17721	O17721	1.24866	1.24866	0.0322543	8	0.808053	0.808053	O17721	C55A6.6	Uncharacterized protein	O17721_CAEEL	3	137.62	2.3762
N_10 / N_01	Q23528	Q23528	0.684277	0.684277	0.0322779	6	1.0991	1.0991	Q23528	try-1	TRYpsin-like protease	Q23528_CAEEL	3	60.6897	1.6069
N_10 / N_01	P34428	P34428	1.14085	1.14085	0.0323903	11	0.524497	0.524497	P34428	mdt-30	Glutamine/asparagine-rich protein mdt-30	MDT30_CAEEL	4	120.51	2.2051
N_10 / N_01	P90781	P90781	-0.617228	0.617228	0.0326604	4	-0.857502	0.857502	P90781	C55A6.7	Uncharacterized protein	P90781_CAEEL	4	-34.8078	0.651922
N_10 / N_01	Q18892	Q18892	-0.80164	0.80164	0.0328074	6	-0.759577	0.759577	Q18892	epg-5	Ectopic P granules protein 5	EPG5_CAEEL	3	-42.6303	0.573697
N_10 / N_01	Q9GYU3;Q9TXS4	Q9GYU3;Q9TXS4	0.863534	0.863534	0.0330546	3	0.880601	0.880601	Q9GYU3;Q9TXS4	CELE_F35F10.5;C17B7.12	Uncharacterized protein	Q9GYU3_CAEEL;Q9TXS4_CAEEL	1	81.949	1.81949
N_10 / N_01	Q18347	Q18347	-1.34576	1.34576	0.0331822	4	-0.883024	0.883024	Q18347	C31H2.4	Putative protein C31H2.4	YBWL_CAEEL	6	-60.6553	0.393447
N_10 / N_01	O45348	O45348	1.47572	1.47572	0.0334663	2	1.25326	1.25326	O45348	mig-18	Uncharacterized protein	O45348_CAEEL	2	178.123	2.78123
N_10 / N_01	G5EBV3	G5EBV3	1.35465	1.35465	0.0335496	3	1.39314	1.39314	G5EBV3	mig-2	Rac-like GTPase	G5EBV3_CAEEL	1	155.735	2.55735
N_10 / N_01	P53015	P53015	0.625817	0.625817	0.033558	3	0.622472	0.622472	P53015	F31E3.4	Uncharacterized protein F31E3.4	YPO4_CAEEL	1	54.3085	1.54308
N_10 / N_01	B7FAS0	B7FAS0	0.687297	0.687297	0.0335632	3	0.819356	0.819356	B7FAS0	mcd-1	Modifier of Cell Death phenotype	B7FAS0_CAEEL	4	61.0263	1.61026
N_10 / N_01	Q9XVH1	Q9XVH1	3.34933	3.34933	0.0335783	2	3.37476	3.37476	Q9XVH1	ssp-37	Sperm Specific family, class P	Q9XVH1_CAEEL	2	919.177	10.1918
N_10 / N_01	I2HA94;Q19470	I2HA94;Q19470	0.682823	0.682823	0.033635	10	1.02592	1.02592	I2HA94;Q19470	col-184	COLlagen	I2HA94_CAEEL;Q19470_CAEEL	5	60.5278	1.60528
N_10 / N_01	K7ZUH9	K7ZUH9	1.49188	1.49188	0.0339105	15	0.819604	0.819604	K7ZUH9	his-40	Histone H3	K7ZUH9_CAEEL	2	181.256	2.81256
N_10 / N_01	O02334	O02334	2.58333	2.58333	0.033944	21	0.823651	0.823651	O02334	pri-2	DNA primase large subunit	PRI2_CAEEL	9	499.32	5.9932
N_10 / N_01	Q9U1Q1	Q9U1Q1	-1.1769	1.1769	0.0341396	8	-0.746029	0.746029	Q9U1Q1	ubc-14	UBiquitin Conjugating enzyme	Q9U1Q1_CAEEL	3	-55.7699	0.442301
N_10 / N_01	Q09314	Q09314	0.705664	0.705664	0.0341591	2	0.685008	0.685008	Q09314	nop-1	Pseudocleavage protein nop-1	NOP1_CAEEL	1	63.0896	1.6309
N_10 / N_01	Q09235	Q09235	0.616453	0.616453	0.0342665	3	0.595335	0.595335	Q09235	C13B9.2	Uncharacterized protein C13B9.2	YQ42_CAEEL	1	53.3101	1.5331
N_10 / N_01	G5EDL4	G5EDL4	2.22084	2.22084	0.0345271	38	0.442144	0.442144	G5EDL4	CELE_R05H10.3	Uncharacterized protein	G5EDL4_CAEEL	15	366.165	4.66165
N_10 / N_01	Q9XTQ7	Q9XTQ7	-0.741385	0.741385	0.0350425	4	-0.678806	0.678806	Q9XTQ7	hke-4.2	Histidine-rich membrane protein KE4 homolog 2	HKE42_CAEEL	1	-40.1835	0.598165
N_10 / N_01	Q22500	Q22500	1.87802	1.87802	0.0350633	5	2.47316	2.47316	Q22500	ttr-53	TransThyretin-Related family domain	Q22500_CAEEL	3	267.571	3.67571
N_10 / N_01	Q9N3R5	Q9N3R5	-0.683254	0.683254	0.0350872	3	-0.895331	0.895331	Q9N3R5	inx-22	Innexin	Q9N3R5_CAEEL	2	-37.7241	0.622759
N_10 / N_01	A7LPD6;Q22096	A7LPD6;Q22096	1.57611	1.57611	0.0352616	6	1.77582	1.77582	A7LPD6;Q22096	igcm-3	ImmunoGlobulin-like Cell adhesion Molecule family	A7LPD6_CAEEL;Q22096_CAEEL	5	198.165	2.98165
N_10 / N_01	Q09603	Q09603	1.7859	1.7859	0.0353874	64	0.212092	0.212092	Q09603	ech-4	Enoyl-CoA Hydratase	Q09603_CAEEL	12	244.833	3.44833
N_10 / N_01	Q10009	Q10009	0.993398	0.993398	0.0354304	5	0.888415	0.888415	Q10009	T19C3.3	Uncharacterized protein T19C3.3	YSV3_CAEEL	2	99.0868	1.99087
N_10 / N_01	Q09477	Q09477	0.916669	0.916669	0.0359113	3	0.929586	0.929586	Q09477	dpff-1	Zinc finger protein dpff-1	DPFF1_CAEEL	1	88.7751	1.88775
N_10 / N_01	O17004	O17004	-1.01448	1.01448	0.0360341	26	-0.447696	0.447696	O17004	mrps-2	Mitochondrial Ribosomal Protein, Small	O17004_CAEEL	9	-50.4994	0.495006
N_10 / N_01	B3WFW5;Q7YTF9	B3WFW5;Q7YTF9	1.11119	1.11119	0.0361602	37	0.293057	0.293057	B3WFW5;Q7YTF9	CELE_ZK858.6	Uncharacterized protein	B3WFW5_CAEEL;Q7YTF9_CAEEL	13	116.024	2.16024
N_10 / N_01	H2L2I2;O44326	H2L2I2;O44326	-1.10251	1.10251	0.0362439	24	0.458489	0.458489	H2L2I2;O44326	hmp-2	HuMPback (Dorsal lumps);Beta-catenin-like protein hmp-2	H2L2I2_CAEEL;HMP2_CAEEL	11	-53.4295	0.465705
N_10 / N_01	Q9XWI2	Q9XWI2	0.600527	0.600527	0.036324	3	0.587896	0.587896	Q9XWI2	tbc-20	TBC (Tre-2/Bub2/Cdc16) domain family	Q9XWI2_CAEEL	1	51.6271	1.51627
N_10 / N_01	Q95PZ8	Q95PZ8	-1.06714	1.06714	0.0364298	9	-0.575577	0.575577	Q95PZ8	nars-2	Asparaginyl(N) Amino-acyl tRNA Synthetase	Q95PZ8_CAEEL	7	-52.2734	0.477266
N_10 / N_01	D1MN75;Q22832	D1MN75;Q22832	0.697271	0.697271	0.0365154	3	0.695354	0.695354	D1MN75;Q22832	CELE_T27D12.1	Uncharacterized protein	D1MN75_CAEEL;Q22832_CAEEL	1	62.1434	1.62143
N_10 / N_01	Q95XS1	Q95XS1	-1.41819	1.41819	0.0365808	13	-0.740818	0.740818	Q95XS1	trap-3	TRanslocon-Associated Protein	Q95XS1_CAEEL	4	-62.5819	0.374181
N_10 / N_01	Q17657	Q17657	0.976771	0.976771	0.0366527	7	1.12972	1.12972	Q17657	C05D12.2	Uncharacterized protein	Q17657_CAEEL	6	96.8055	1.96806
N_10 / N_01	Q21275	Q21275	0.770402	0.770402	0.0366862	29	0.375875	0.375875	Q21275	CELE_K07C5.3	Uncharacterized protein	Q21275_CAEEL	10	70.5745	1.70574
N_10 / N_01	Q9N4E2	Q9N4E2	-0.658676	0.658676	0.0371403	32	-0.340835	0.340835	Q9N4E2	CELE_Y73C8B.3	Uncharacterized protein	Q9N4E2_CAEEL	13	-36.6541	0.633459
N_10 / N_01	Q7YX96	Q7YX96	-0.737353	0.737353	0.0372257	15	-0.584086	0.584086	Q7YX96	C08F8.9	Uncharacterized protein	Q7YX96_CAEEL	3	-40.0161	0.599839
N_10 / N_01	H2KZ53	H2KZ53	-0.931125	0.931125	0.0376982	41	-0.36295	0.36295	H2KZ53	skpo-3	ShK domain and PerOxidase domain containing protein	H2KZ53_CAEEL	19	-47.5551	0.524449
N_10 / N_01	Q11182	Q11182	0.595107	0.595107	0.0378136	33	0.392932	0.392932	Q11182	vps-16	Vacuolar protein sorting-associated protein 16 homolog	VPS16_CAEEL	13	51.0585	1.51059
N_10 / N_01	Q19615	Q19615	0.963677	0.963677	0.0380034	2	1.01043	1.01043	Q19615	CELE_F20A1.1	Uncharacterized protein	Q19615_CAEEL	1	95.0274	1.95027
N_10 / N_01	Q9XU67	Q9XU67	2.54083	2.54083	0.0380077	37	-0.526034	0.526034	Q9XU67	rbd-1	RBD (RNA binding domain) protein	Q9XU67_CAEEL	24	481.923	5.81923
N_10 / N_01	Q9N3S7	Q9N3S7	3.53071	3.53071	0.038365	3	0.914355	0.914355	Q9N3S7	pcaf-1	P300/CBP Associated Factor homolog	Q9N3S7_CAEEL	2	1055.71	11.5571
N_10 / N_01	Q20483	Q20483	-1.30011	1.30011	0.0387291	3	-1.41584	1.41584	Q20483	tag-257	Uncharacterized protein	Q20483_CAEEL	3	-59.3905	0.406095
N_10 / N_01	P52874	P52874	-2.75178	2.75178	0.0388035	22	-0.702351	0.702351	P52874	clpf-1	Protein clpf-1	CLP1_CAEEL	8	-85.1532	0.148468
N_10 / N_01	Q21106	Q21106	2.94347	2.94347	0.0389291	28	0.58572	0.58572	Q21106	dcaf-1	DDB1- and CUL4-associated factor homolog 1	DCAF1_CAEEL	14	669.258	7.69258
N_10 / N_01	Q22436	Q22436	1.14722	1.14722	0.0389291	6	1.29455	1.29455	Q22436	sqst-1	SeQueSTosome related	Q22436_CAEEL	4	121.487	2.21487
N_10 / N_01	Q09238	Q09238	0.920464	0.920464	0.0390158	8	0.81789	0.81789	Q09238	C18H9.6	Uncharacterized protein C18H9.6	YQ86_CAEEL	4	89.2724	1.89272
N_10 / N_01	Q19360	Q19360	-0.832954	0.832954	0.0391041	32	0.31706	0.31706	Q19360	uba-3	NEDD8-activating enzyme E1 catalytic subunit	UBA3_CAEEL	11	-43.8621	0.561379
N_10 / N_01	Q23150;Q2XN04	Q23150;Q2XN04	-1.97158	1.97158	0.0394296	6	-1.16053	1.16053	Q23150;Q2XN04	col-181	COLlagen	Q23150_CAEEL;Q2XN04_CAEEL	2	-74.5026	0.254974
N_10 / N_01	Q9BL86	Q9BL86	0.63669	0.63669	0.0397039	24	-0.433766	0.433766	Q9BL86	mrpl-38	Mitochondrial Ribosomal Protein, Large	Q9BL86_CAEEL	15	55.4758	1.55476
N_10 / N_01	Q95ZK7	Q95ZK7	-1.03978	1.03978	0.0397577	8	-0.782589	0.782589	Q95ZK7	gld-3	Defective in germ line development protein 3	GLD3_CAEEL	4	-51.3597	0.486403
N_10 / N_01	P34712	P34712	-1.56142	1.56142	0.0401508	46	0.353175	0.353175	P34712	pgp-1	Multidrug resistance protein pgp-1	PGP1_CAEEL	17	-66.1183	0.338817
N_10 / N_01	Q9XXQ4	Q9XXQ4	-0.756772	0.756772	0.0402305	4	-1.20396	1.20396	Q9XXQ4	CELE_Y51A2D.18	Uncharacterized protein	Q9XXQ4_CAEEL	4	-40.8181	0.591819
N_10 / N_01	Q9N3I1	Q9N3I1	-0.751102	0.751102	0.0403431	4	-0.256167	0.256167	Q9N3I1	CELE_Y51H7C.13	Uncharacterized protein	Q9N3I1_CAEEL	3	-40.5851	0.594149
N_10 / N_01	G5EFS9;Q9U3C6	G5EFS9;Q9U3C6	0.60455	0.60455	0.0410485	10	0.506577	0.506577	G5EFS9;Q9U3C6	hpl-2	Chromo-domain protein;HP1 Like (Heterochromatin protein)	G5EFS9_CAEEL;Q9U3C6_CAEEL	5	52.0504	1.5205
N_10 / N_01	Q9BI97	Q9BI97	2.56526	2.56526	0.0410934	4	2.01339	2.01339	Q9BI97	CELE_F17C11.11	Uncharacterized protein	Q9BI97_CAEEL	2	491.862	5.91862
N_10 / N_01	H2KZM0	H2KZM0	2.04945	2.04945	0.0412397	3	1.17302	1.17302	H2KZM0	CELE_ZK1055.6	Uncharacterized protein	H2KZM0_CAEEL	3	313.948	4.13948
N_10 / N_01	G5EEW5	G5EEW5	1.07326	1.07326	0.0413168	22	-0.364027	0.364027	G5EEW5	CELE_F54E12.2	Uncharacterized protein	G5EEW5_CAEEL	13	110.418	2.10418
N_10 / N_01	Q9NEQ8	Q9NEQ8	0.858655	0.858655	0.0416351	28	0.273776	0.273776	Q9NEQ8	CELE_Y59A8B.8	Uncharacterized protein	Q9NEQ8_CAEEL	11	81.3348	1.81335
N_10 / N_01	Q8I7F8	Q8I7F8	3.26647	3.26647	0.0420278	37	0.361388	0.361388	Q8I7F8	odr-4	Odorant response abnormal protein 4	ODR4_CAEEL	11	862.287	9.62287
N_10 / N_01	P30429	P30429	-1.64109	1.64109	0.0422294	3	-0.383244	0.383244	P30429	ced-4	Cell death protein 4	CED4_CAEEL	2	-67.9386	0.320614
N_10 / N_01	G5EBZ1	G5EBZ1	0.892128	0.892128	0.0422389	9	0.60628	0.60628	G5EBZ1	xpf-1	(Xeroderma Pigmentosum group F) DNA repair gene homolog	G5EBZ1_CAEEL	4	85.5911	1.85591
N_10 / N_01	Q22749	Q22749	-0.875116	0.875116	0.0423463	13	-0.511863	0.511863	Q22749	CELE_T24G10.2	Uncharacterized protein	Q22749_CAEEL	7	-45.479	0.54521
N_10 / N_01	Q93408	Q93408	1.58653	1.58653	0.0425506	24	0.60463	0.60463	Q93408	D2005.3	Uncharacterized protein D2005.3	YRGK_CAEEL	5	200.327	3.00327
N_10 / N_01	Q09639	Q09639	-0.599491	0.599491	0.0425538	10	-0.813759	0.813759	Q09639	grk-2	G protein-coupled receptor kinase 2	GRK2_CAEEL	4	-34.0013	0.659987
N_10 / N_01	Q20505	Q20505	0.665086	0.665086	0.0427397	9	0.973252	0.973252	Q20505	CELE_F47B10.5	Uncharacterized protein	Q20505_CAEEL	3	58.5663	1.58566
N_10 / N_01	Q18677	Q18677	-2.28645	2.28645	0.0428929	35	-0.505406	0.505406	Q18677	dhp-2	Dihydropyrimidinase 2	DHP2_CAEEL	14	-79.5021	0.204979
N_10 / N_01	P52887	P52887	0.651759	0.651759	0.0437473	10	0.848369	0.848369	P52887	C08H9.3	Probable dolichyl pyrophosphate Glc1Man9GlcNAc2 alpha-1,3-glucosyltransferase	ALG8_CAEEL	5	57.1083	1.57108
N_10 / N_01	P39055	P39055	-0.705112	0.705112	0.0438459	115	0.170671	0.170671	P39055	dyn-1	Dynamin	DYN1_CAEEL	36	-38.6605	0.613395
N_10 / N_01	G5EF08;Q1RPT9	G5EF08;Q1RPT9	-1.07561	1.07561	0.0440164	20	-0.700229	0.700229	G5EF08;Q1RPT9	ncx-1	Na/Ca eXchangers	G5EF08_CAEEL;Q1RPT9_CAEEL	10	-52.553	0.47447
N_10 / N_01	Q95Y28	Q95Y28	1.09536	1.09536	0.0441707	6	0.987292	0.987292	Q95Y28	CELE_Y34B4A.9	Uncharacterized protein	Q95Y28_CAEEL	1	113.666	2.13666
N_10 / N_01	O01761	O01761	-1.28456	1.28456	0.0442183	651	0.0706796	0.0706796	O01761	unc-89	Muscle M-line assembly protein unc-89	UNC89_CAEEL	253	-58.9504	0.410496
N_10 / N_01	Q0G831;Q19425	Q0G831;Q19425	1.12375	1.12375	0.0445972	5	0.990186	0.990186	Q0G831;Q19425	CELE_F13H10.3;F13H10.3	Uncharacterized protein;Sodium-coupled neutral amino acid transporter 9 homolog	Q0G831_CAEEL;S38A9_CAEEL	2	117.913	2.17913
N_10 / N_01	O61931	O61931	2.46982	2.46982	0.0448362	24	0.557603	0.557603	O61931	ergo-1	Piwi-like protein ergo-1	ERGO1_CAEEL	10	453.975	5.53975
N_10 / N_01	H2KZY3	H2KZY3	-0.880187	0.880187	0.0449457	22	-0.306288	0.306288	H2KZY3	CELE_F49E8.7	Uncharacterized protein	H2KZY3_CAEEL	9	-45.6703	0.543297
N_10 / N_01	Q8MYN1	Q8MYN1	1.39508	1.39508	0.045625	18	0.934812	0.934812	Q8MYN1	CELE_Y39B6A.30	Uncharacterized protein	Q8MYN1_CAEEL	6	163.003	2.63003
N_10 / N_01	Q9XTZ3	Q9XTZ3	-1.05858	1.05858	0.0458326	6	-0.793873	0.793873	Q9XTZ3	C18D11.3	Uncharacterized protein	Q9XTZ3_CAEEL	2	-51.9897	0.480103
N_10 / N_01	D4YWC5;G5EBY7;G5EET6;Q9XWG7	D4YWC5;G5EBY7;G5EET6;Q9XWG7	2.15309	2.15309	0.045844	6	0.69425	0.69425	D4YWC5;G5EBY7;G5EET6;Q9XWG7	efa-6	Exchange Factor for Arf	D4YWC5_CAEEL;G5EBY7_CAEEL;G5EET6_CAEEL;Q9XWG7_CAEEL	3	344.779	4.44779
N_10 / N_01	Q95Y04	Q95Y04	-1.11491	1.11491	0.0459631	24	-0.474575	0.474575	Q95Y04	rps-28	40S ribosomal protein S28	RS28_CAEEL	6	-53.828	0.46172
N_10 / N_01	Q17491	Q17491	1.14747	1.14747	0.0459873	3	1.15027	1.15027	Q17491	rbg-3	RaB GAP related	Q17491_CAEEL	1	121.525	2.21525
N_10 / N_01	Q17403	Q17403	-1.08677	1.08677	0.046219	5	-1.01061	1.01061	Q17403	ugt-1	UDP-GlucuronosylTransferase	Q17403_CAEEL	6	-52.9185	0.470815
N_10 / N_01	Q17625	Q17625	0.939326	0.939326	0.0462413	3	1.81016	1.81016	Q17625	C04C11.1	Uncharacterized protein	Q17625_CAEEL	4	91.7632	1.91763
N_10 / N_01	O61794	O61794	-0.655624	0.655624	0.0463866	13	-0.399107	0.399107	O61794	suco-1	SUn (SUN) domain Containing Ossification factor homolog	O61794_CAEEL	5	-36.5199	0.634801
N_10 / N_01	Q19403	Q19403	-0.718257	0.718257	0.0463901	3	-0.710362	0.710362	Q19403	CELE_F13E6.5	Uncharacterized protein	Q19403_CAEEL	1	-39.2169	0.607831
N_10 / N_01	Q10931	Q10931	0.607398	0.607398	0.0463991	6	0.755356	0.755356	Q10931	lgg-3	Ubiquitin-like protein ATG12	Q10931_CAEEL	2	52.3509	1.52351
N_10 / N_01	Q95ZQ5	Q95ZQ5	-1.2014	1.2014	0.0463991	34	-0.390594	0.390594	Q95ZQ5	CELE_R186.7	Uncharacterized protein	Q95ZQ5_CAEEL	11	-56.5146	0.434854
N_10 / N_01	P34349	P34349	1.7734	1.7734	0.0464556	8	1.24303	1.24303	P34349	C30A5.3	Uncharacterized protein C30A5.3	YK83_CAEEL	4	241.859	3.41859
N_10 / N_01	Q8WQF7	Q8WQF7	2.33008	2.33008	0.0465397	14	0.85152	0.85152	Q8WQF7	CELE_F07F6.8	Uncharacterized protein	Q8WQF7_CAEEL	6	402.834	5.02834
N_10 / N_01	Q9N3Q9	Q9N3Q9	2.94503	2.94503	0.0469725	26	-0.706958	0.706958	Q9N3Q9	CELE_Y48G1A.4	Uncharacterized protein	Q9N3Q9_CAEEL	13	670.09	7.7009
N_10 / N_01	O61853	O61853	5.05399	5.05399	0.0470887	8	2.10552	2.10552	O61853	CELE_F33E11.3	Uncharacterized protein	O61853_CAEEL	3	3222.03	33.2203
N_10 / N_01	O01868	O01868	-1.04235	1.04235	0.0473629	39	-0.406177	0.406177	O01868	rpl-24.1	60S ribosomal protein L24	RL24_CAEEL	9	-51.4464	0.485536
N_10 / N_01	P91318	P91318	-1.03894	1.03894	0.0475315	6	-1.50644	1.50644	P91318	F53E10.6	RRP15-like protein	RRP15_CAEEL	3	-51.3315	0.486685
N_10 / N_01	Q18035	Q18035	-1.52568	1.52568	0.0477744	5	-2.07165	2.07165	Q18035	C16A3.6	Uncharacterized protein	Q18035_CAEEL	3	-65.2683	0.347317
N_10 / N_01	Q9XXD0	Q9XXD0	-1.83809	1.83809	0.048046	3	-1.63186	1.63186	Q9XXD0	CELE_Y48A6B.7	Uncharacterized protein	Q9XXD0_CAEEL	5	-72.0308	0.279692
N_10 / N_01	Q9NAB1	Q9NAB1	2.26552	2.26552	0.0481137	3	0.850479	0.850479	Q9NAB1	gst-29	Glutathione S-Transferase	Q9NAB1_CAEEL	3	380.827	4.80827
N_10 / N_01	O45086	O45086	3.15826	3.15826	0.0481412	13	1.36951	1.36951	O45086	C17H12.2	Uncharacterized protein	O45086_CAEEL	6	792.751	8.92751
N_10 / N_01	Q18099	Q18099	0.671054	0.671054	0.0482992	12	0.538156	0.538156	Q18099	C18F10.7	Uncharacterized protein	Q18099_CAEEL	8	59.2236	1.59224
N_10 / N_01	P91302	P91302	-0.655503	0.655503	0.0483969	6	-1.16112	1.16112	P91302	ubl-5	Ubiquitin-like protein 5	UBL5_CAEEL	2	-36.5146	0.634854
N_10 / N_01	O01789	O01789	-1.12952	1.12952	0.0486265	105	0.211214	0.211214	O01789	him-1	Structural maintenance of chromosomes protein 1	SMC1_CAEEL	42	-54.2934	0.457066
N_10 / N_01	Q95ZW1	Q95ZW1	0.599147	0.599147	0.0486968	5	0.346414	0.346414	Q95ZW1	gos-28	Golgi SNAP receptor complex member 1	GOSR1_CAEEL	3	51.482	1.51482
N_10 / N_01	Q21024;Q86MP4	Q21024;Q86MP4	-1.2965	1.2965	0.0488816	6	-0.348741	0.348741	Q21024;Q86MP4	rnh-1.0	RNase H	Q21024_CAEEL;Q86MP4_CAEEL	6	-59.2887	0.407113
N_10 / N_01	G5EGN2	G5EGN2	-2.42469	2.42469	0.0492989	11	-1.59149	1.59149	G5EGN2	fat-6	Delta(9)-fatty-acid desaturase fat-6	FAT6_CAEEL	8	-81.375	0.18625
N_10 / N_01	Q9XXI3	Q9XXI3	-1.98393	1.98393	0.0496019	6	-2.25874	2.25874	Q9XXI3	CELE_Y17G7B.12	Uncharacterized protein	Q9XXI3_CAEEL	4	-74.72	0.2528
