# Supplementary material for: Aging-associated decline of phosphatidylcholine synthesis is a malleable trigger of natural mitochondrial aging
Source: Nat Commun. 2026 Apr 18;17:3589. doi: 10.1038/s41467-026-71508-7 (PMC13091796; doi:10.1038/s41467-026-71508-7)
Supplement: Supplementary file 10 — Supplementary Data 8 [file 41467_2026_71508_MOESM10_ESM.xlsx]

## Sheet: Tabelle1
N2 D10 N2 D5	WormBase Gene ID		N2 D5	WormBase Gene ID		N2 D10	WormBase Gene ID
CELE_F40E10.5	WBGene00009573		lbp-8	WBGene00002260		nasp-2	WBGene00008218
rpl-8	Multiple entries : 2		CELE_Y57G11A.4	WBGene00013292		CELE_T24A6.20	WBGene00020756
valv-1	WBGene00015216		mat-1	WBGene00003132		ZK632.4	WBGene00014013
CELE_T01H3.3	WBGene00011349		rpn-3	WBGene00004460		CELE_F57H12.6	WBGene00019021
CELE_F55B11.2	WBGene00010084		C26C6.9	WBGene00007743		pah-1	WBGene00000240
ZK1127.5	WBGene00022852		CELE_W06B4.1	WBGene00021056		CELE_F35C11.5	WBGene00009404
rab-19	WBGene00004278		C35A5.3	WBGene00007947		CELE_F28H1.4	WBGene00017909
kvs-5	WBGene00021948		CELE_Y71H2B.2	WBGene00022192		CELE_F47B3.3	WBGene00018527
CELE_Y53F4B.18	WBGene00013164		prp-4	Multiple entries : 2		C51E3.6	WBGene00008252
B0334.3	WBGene00007143		ran-2	WBGene00004303		gln-5	WBGene00001606
C14F11.6	WBGene00015781		cebp-1	WBGene00016997		ubl-1	WBGene00006725
hsp-16.48	WBGene00002019		fkb-4	WBGene00001429		noah-1	WBGene00016422
sqt-1	WBGene00005016		CELE_F42A9.8	WBGene00018337		rps-21	WBGene00004490
dpy-18	WBGene00001077		dpy-11	WBGene00001073		C18H9.6	WBGene00016004
CELE_Y105C5A.8	WBGene00013633		acdh-11	WBGene00012860		emb-8	WBGene00001262
CELE_F28B4.3	WBGene00017892		sec-10	WBGene00016376		mel-28	WBGene00003210
CELE_F55B11.4	WBGene00010086		ndg-4	WBGene00003577		igcm-3	WBGene00020160
pho-14	WBGene00020471		CELE_Y48E1B.2	WBGene00013001		cri-3	WBGene00010303
F08C6.2	WBGene00017241		CELE_R12C12.9	WBGene00020029		cku-70	WBGene00000519
pcyt-1	WBGene00017241		maa-1	WBGene00007680		CELE_R148.5	WBGene00020104
pgp-2	WBGene00003996		npp-1	WBGene00003787		mrpl-9	WBGene00015025
CELE_M60.4	WBGene00019780		CELE_F21D5.3	WBGene00009008		D2005.3	WBGene00008398
CELE_K11H12.8	WBGene00019664		hrpf-1	WBGene00020936		C26B2.7	WBGene00016129
inx-17	WBGene00002139		nrf-5	WBGene00003812		C13B9.2	WBGene00015733
CELE_T19B10.2	WBGene00011831		CELE_F25B4.8	WBGene00017771		rpl-5	WBGene00004416
ret-1	WBGene00004336		CELE_Y41D4A.6	WBGene00021508		F53E10.6	WBGene00018762
C42D4.2	WBGene00016595		CELE_K07A1.10	WBGene00010616		CELE_T05A7.1	WBGene00020219
dpy-4	WBGene00001066		pccb-1	WBGene00018701		CELE_D1022.4	WBGene00017023
CELE_R05D11.4	WBGene00011032		fmo-5	WBGene00001480		aqp-2	WBGene00000170
rps-11	WBGene00004480		C53C9.2	WBGene00016898		CELE_F20A1.10	WBGene00017621
srp-1	Multiple entries : 2		trxr-2	WBGene00014028		C29F7.3	WBGene00007812
CELE_F49H12.5	WBGene00018656		rsp-8	WBGene00004705		nmtn-1	WBGene00019434
CELE_ZK813.7	WBGene00045394		CELE_F40F8.11	WBGene00044916		CELE_R11.1	WBGene00011226
CELE_F15E6.3	WBGene00017484		nud-2	WBGene00011230		wdr-48	WBGene00009441
anc-1	WBGene00000140		C07A12.7	WBGene00015561		CELE_F42F12.4	WBGene00009636
oxa-1	WBGene00007215		CELE_ZK1127.6	WBGene00022853		cey-3	WBGene00000474
zig-9	WBGene00022474		psf-2	WBGene00009287		Y53F4B.39	WBGene00013176
drr-1	WBGene00009741		CELE_T13H5.4	WBGene00011758		ceh-38	WBGene00000459
CELE_F33A8.4	WBGene00009352		CELE_F10B5.8	WBGene00008642		C02B10.3	WBGene00015328
ZC116.3	WBGene00013855		CELE_M03F8.3	WBGene00019762		ttr-8	WBGene00020049
NaN	not found		ugt-22	WBGene00007455		CELE_R02D3.3	WBGene00019821
rbd-1	WBGene00004315		CELE_F56G4.6	WBGene00010161		gei-4	WBGene00001561
vav-1	WBGene00006887		CELE_K11G12.5	WBGene00019656		CELE_F53F1.2	WBGene00009980
CELE_W01F3.2	WBGene00012185		CELE_T12A2.1	WBGene00020436		ddb-1	WBGene00010890
C10C5.4	WBGene00007508		ppfr-1	WBGene00008878		CELE_ZK185.3	WBGene00022683
gly-8	WBGene00001633		CELE_Y105C5B.5	WBGene00013647		rps-8	WBGene00004477
lpd-2	WBGene00003059		aqp-7	WBGene00000175		lmn-1	WBGene00003052
clec-50	WBGene00012253		far-8	WBGene00001392		rps-18	WBGene00004487
perm-2	WBGene00016636		CELE_F25E2.3	WBGene00017781		gbh-1	WBGene00001522
rpl-35	WBGene00004449		CELE_K02B7.3	WBGene00010491		nex-2	WBGene00003589
CELE_Y40B1B.8	WBGene00012740		erv-46	WBGene00010725		CELE_T07A9.10	WBGene00020298
lipl-5	WBGene00022642		riok-3	WBGene00014012		pme-2	WBGene00004050
drd-2	WBGene00018237		pdhk-2	WBGene00022719		set-26	WBGene00013106
CELE_T12D8.5	WBGene00011733		aat-3	WBGene00000004		tln-1	WBGene00006771
C37H5.13	WBGene00016511		vha-1	WBGene00006910		art-1	WBGene00000198
lpd-9	WBGene00003065		CELE_F54A3.2	WBGene00018781		inx-22	WBGene00002144
F37C4.5	WBGene00018145		Y51H4A.7	WBGene00013103		B0250.5	WBGene00007122
asp-1	WBGene00000214		clec-47	WBGene00011668		aco-1	WBGene00000040
CELE_E04F6.4	WBGene00017124		npp-14	WBGene00003800		CELE_M57.2	WBGene00019778
hoe-1	WBGene00001983		cyh-1	WBGene00021714		pcn-1	WBGene00003955
CELE_R12E2.11	WBGene00020036		col-80	WBGene00000656		C01G6.3	WBGene00007225
CELE_H17B01.2	WBGene00000646		pcp-4	WBGene00003959		acs-13	WBGene00022037
CELE_Y51H7C.1	WBGene00021779		lys-1	WBGene00003090		CELE_Y87G2A.2	WBGene00013594
rack-1	WBGene00010556		hil-2	WBGene00001853		rpl-18	WBGene00004430
aagr-4	WBGene00018682		vps-25	WBGene00012193		CELE_R08E5.3	WBGene00019963
vit-1	WBGene00006925		CELE_F02E9.1	WBGene00008528		eps-8	WBGene00001330
ttr-25	WBGene00013078		immt-2	WBGene00012315		mel-11	WBGene00003196
CELE_D1007.8	WBGene00017005		CELE_Y106G6H.5	WBGene00013718		F17A9.2	WBGene00017534
pdcd-2	WBGene00011116		ZK370.4	WBGene00022718		gcy-23	WBGene00001548
far-3	WBGene00001387		cpt-1	WBGene00012907		rpc-11	WBGene00022309
CELE_F20D6.11	WBGene00017640		CELE_F40G12.5	WBGene00009600		hpl-2	WBGene00001996
ncl-1	WBGene00003559		pafo-1	WBGene00008338		CELE_F42A10.5	WBGene00018341
sip-1	WBGene00004798		alh-1	WBGene00000107		CELE_T21B6.3	WBGene00011880
Y37D8A.2	WBGene00012544		nuc-1	WBGene00003828		ttr-53	WBGene00011773
acp-5	WBGene00017427		cyp-31a2	WBGene00010354		CELE_T19B4.5	WBGene00020558
CELE_F41B4.1	WBGene00018257		CELE_ZC449.8	WBGene00195189		gna-2	WBGene00001647
clec-65	WBGene00009396		CELE_ZK1193.4	not found		CELE_Y71H10B.1	WBGene00022201
CELE_ZC376.2	WBGene00013874		asp-12	WBGene00017678		hpo-34	WBGene00009259
CELE_T22B7.7	WBGene00020674		C05D2.8	WBGene00015469		sup-17	WBGene00006324
prp-38	WBGene00008380		tax-2	WBGene00006525		CELE_Y38H8A.3	WBGene00012637
rpc-1	WBGene00004411		rpb-7	WBGene00021845		C39H7.1	WBGene00016541
Y39A1A.14	WBGene00012652		dpl-1	WBGene00001061		CELE_T05H10.1	WBGene00011507
CELE_F56C9.10	WBGene00018953		bicd-1	WBGene00016611		fard-1	WBGene00022200
C55A6.3	WBGene00008332		rsp-4	WBGene00004701		odr-4	WBGene00003851
mppa-1	WBGene00022159		CELE_D1069.3	WBGene00017037		cgh-1	WBGene00000479
K07C5.4	WBGene00010627		CELE_T10B10.3	WBGene00011680		C17H12.2	WBGene00015928
E02H1.6	WBGene00008458		CELE_F54C9.3	WBGene00010041		gfat-2	WBGene00009035
cdf-2	WBGene00011821		npp-6	WBGene00003792		CELE_D1054.8	WBGene00008375
tag-307	WBGene00022787		CELE_T15B7.1	WBGene00020516		CELE_R08E3.1	WBGene00019957
F23B12.7	WBGene00009084		arrd-6	WBGene00009579		eif-3.K	WBGene00001233
C01B10.3	WBGene00015278		C49H3.3	WBGene00016790		suco-1	WBGene00020031
C01G10.9	WBGene00007236		pqn-41	WBGene00004128		cbp-1	WBGene00000366
Y37E11AM.3	WBGene00021367		hil-6	WBGene00001857		orc-3	WBGene00022488
mrps-2	WBGene00020718		cysl-3	WBGene00019962		hsr-9	WBGene00002027
msra-1	WBGene00018393		top-1	WBGene00006595		pat-3	WBGene00003930
CELE_DY3.8	WBGene00008440		C18C4.5	not found		C05D9.9	WBGene00015476
frs-2	Multiple entries : 2		CELE_F37C4.6	WBGene00018146		CELE_Y45F10B.13	WBGene00012875
mct-6	WBGene00015676		C39B5.5	WBGene00016523		acl-1	WBGene00010339
F10E9.4	WBGene00017356		Y39B6A.34	WBGene00012693		ttr-32	WBGene00020047
tor-2	WBGene00006598		CELE_Y57A10A.27	WBGene00013267		nlt-1	WBGene00003773
CELE_F21C10.9	WBGene00017658		pqn-51	WBGene00004136		CELE_K03E5.2	WBGene00019361
CELE_R04B5.5	WBGene00011003		CELE_Y39E4B.10	WBGene00012719		gsto-1	WBGene00016204
cox-11	WBGene00010437		col-103	WBGene00000677		tkt-1	WBGene00008506
C54D10.5	WBGene00008300		hmg-4	WBGene00001974		mrpl-23	WBGene00020348
C50D2.7	WBGene00016810		CELE_F56D5.3	WBGene00010148		cyb-1	WBGene00000865
ubl-5	WBGene00006726		C16C10.2	WBGene00007623		mig-23	WBGene00003254
tim-17	WBGene00017119		CELE_F55F8.2	WBGene00018890		pie-1	WBGene00004027
CELE_Y62H9A.5	WBGene00013393		xpo-2	WBGene00002079		tba-4	WBGene00006530
fat-4	WBGene00001396		thoc-1	WBGene00020172		chaf-1	WBGene00011532
lim-8	WBGene00017904		CELE_F10C5.2	WBGene00017328		M03C11.8	WBGene00010845
CELE_ZK813.3	WBGene00022822		fmo-4	WBGene00001479		klp-19	WBGene00002229
CELE_ZK470.2	WBGene00022745		CELE_F58F9.3	WBGene00019057		gst-42	WBGene00001790
CELE_E04F6.8	WBGene00017127		aat-1	WBGene00000002		folt-2	WBGene00018138
C45B2.2	WBGene00016659		CELE_F56D3.1	WBGene00018969		CELE_ZK973.1	WBGene00022830
CELE_K06G5.1	WBGene00010605		CELE_R03G8.6	WBGene00011000		mdf-2	WBGene00003161
ppt-1	WBGene00004092		alh-4	WBGene00000110		CELE_ZK550.3	WBGene00013997
ZK265.6	WBGene00013958		CELE_F23B12.4	WBGene00009081		CELE_Y63D3A.7	WBGene00013406
cec-5	WBGene00017993		uaf-2	WBGene00006698		unc-112	WBGene00006836
mrpl-40	WBGene00018793		K02D10.1	WBGene00019301		pfd-3	WBGene00006889
rbg-3	WBGene00007167		col-138	WBGene00000711		dct-16	WBGene00012615
B0035.13	WBGene00007112		riok-2	WBGene00013688		F40B5.2	WBGene00018226
C49C3.4	WBGene00008194		klp-18	WBGene00002228		CELE_K01G5.9	WBGene00010480
CELE_R04F11.5	WBGene00011017		prp-19	WBGene00020423		akt-1	WBGene00000102
rps-15	WBGene00004484		pud-3	WBGene00017501		ajm-1	WBGene00000100
pmp-1	WBGene00004058		fbxc-44	WBGene00015819		pdf-2	WBGene00018590
xpo-1	WBGene00002078		hpo-28	WBGene00015148		egg-3	WBGene00009701
lpd-6	WBGene00003062		CELE_ZK688.5	WBGene00022800		CELE_T22B11.4	WBGene00020678
CELE_Y75B8A.7	WBGene00013544		ZK688.5	WBGene00022800		CELE_M153.1	WBGene00010924
rpl-21	WBGene00004433		C17C3.1	WBGene00015887		C48E7.1	WBGene00016749
zhit-3	WBGene00006489		fust-1	WBGene00016173		ensa-1	WBGene00010730
C30G12.2	WBGene00016274		CELE_ZK228.3	WBGene00013946		C46F11.4	WBGene00008119
pro-2	WBGene00007413		CELE_F12E12.11	WBGene00044811		kat-1	WBGene00002183
lfi-1	WBGene00022500		ced-6	WBGene00000420		dpff-1	WBGene00016200
C17F4.7	WBGene00015913		ccar-1	WBGene00003085		CELE_ZK546.14	WBGene00022765
pqn-22	WBGene00004112		C16A3.10	WBGene00015814		ZK546.14	WBGene00022765
col-63	WBGene00000639		cyp-35c1	WBGene00007362		CELE_ZK6.11	WBGene00022645
ngp-1	WBGene00003596		glb-1	WBGene00014030		CELE_ZK858.7	WBGene00014120
emo-1	WBGene00001303		air-1	WBGene00000098		C08B11.3	WBGene00007433
CELE_K10D6.2	WBGene00010742		CELE_F25B5.3	WBGene00017775		far-7	WBGene00001391
rpl-15	WBGene00004427		F25B5.3	WBGene00017775		CELE_F29B9.8	WBGene00017923
cyp-35a3	WBGene00019565		cct-3	WBGene00018782		F26E4.3	WBGene00009158
pqn-31	WBGene00004119		vha-20	WBGene00010993		tim-22	not found
asp-4	WBGene00000217		C50D2.8	WBGene00016811		CELE_Y61A9LA.11	WBGene00022022
tag-151	WBGene00006497		set-30	WBGene00022499		R04B3.2	WBGene00019867
byn-1	WBGene00000276		tag-340	WBGene00017826		C06B3.6	WBGene00007365
CELE_F35G2.1	WBGene00009435		set-18	WBGene00044070		cps-6	WBGene00000787
ifb-1	WBGene00002053		tat-4	WBGene00020784		poml-3	WBGene00077701
lact-4	WBGene00010877		B0024.13	WBGene00007102		CELE_K07C5.3	WBGene00010626
CELE_Y51H7C.7	WBGene00021785		snr-2	WBGene00004915		mtm-5	WBGene00003477
C27B7.9	WBGene00007765		CELE_F55F8.9	WBGene00018897		atad-3	WBGene00010015
CELE_F40A3.2	WBGene00018217		CELE_Y46G5A.18	WBGene00012908		C18F10.7	WBGene00015978
CELE_K02F3.9	WBGene00019332		umps-1	WBGene00011559		CELE_Y43F4B.7	WBGene00012804
CELE_F19C7.5	not found		usp-48	WBGene00009267		cgp-1	WBGene00000480
CELE_Y55F3AM.3	WBGene00021921		pfn-2	WBGene00003990		dhfr-1	WBGene00007974
rsp-1	WBGene00004698		nkb-3	WBGene00010117		CELE_F17A9.4	WBGene00017536
vit-6	WBGene00006930		tag-280	WBGene00044322		gcsh-1	WBGene00008354
CELE_D2045.2	WBGene00008422		cyp-25a3	WBGene00014697		rpl-26	WBGene00004440
dod-23	WBGene00009898		CELE_F36D4.5	WBGene00018090		arl-8	WBGene00000192
tag-196	WBGene00007055		CELE_Y54G2A.45	WBGene00044488		ctn-1	WBGene00000832
C01B10.11	WBGene00044294		gta-1	WBGene00001794		vacl-14	WBGene00010565
rps-3	WBGene00004472		CELE_F55F10.1	WBGene00018898		pri-2	WBGene00004181
CELE_ZK899.2	WBGene00014141		cyld-1	WBGene00009594		tag-18	WBGene00006408
lec-4	WBGene00002267		abhd-3.2	WBGene00016644		CELE_VC5.2	WBGene00020908
nlp-40	WBGene00022276		srg-67	WBGene00005224		mca-3	WBGene00003153
F10G2.1	WBGene00017362		acs-7	WBGene00007228		nck-1	WBGene00006410
nst-1	WBGene00003821		bath-40	WBGene00013689		scav-2	WBGene00013578
clec-87	WBGene00007709		CELE_F40E10.6	WBGene00009574		unc-32	WBGene00006768
vgln-1	WBGene00007463		CELE_Y65A5A.2	WBGene00013419		CELE_M28.10	WBGene00010901
CELE_T24B8.3	WBGene00011977		T21C9.4	WBGene00011892		CELE_Y73E7A.1	WBGene00022268
CELE_F47B10.5	WBGene00009816		dnpp-1	WBGene00017163		wdfy-2	WBGene00008402
C06A5.6	WBGene00015504		cpz-1	WBGene00000788		tlk-1	WBGene00006579
his-57	WBGene00001931		F37A4.5	WBGene00018135		ugt-45	WBGene00021372
asp-2	WBGene00000215		test-1	WBGene00016918		mrps-6	WBGene00020037
rpc-25	WBGene00014111		dhs-2	WBGene00000966		smc-4	WBGene00004874
col-56	WBGene00000633		dhs-20	WBGene00000983		CELE_Y45G5AL.1	WBGene00021554
ipla-5	WBGene00019229		catp-3	WBGene00015660		rnp-8	WBGene00020091
unc-116	WBGene00006840		CELE_W03D8.8	WBGene00020989		tni-3	WBGene00006585
dcap-1	WBGene00021929		unc-52	WBGene00006787		isw-1	WBGene00002169
CELE_T08B1.1	WBGene00020340		ubq-2	WBGene00006728		acbp-1	WBGene00016655
ttr-5	WBGene00008040		lec-6	WBGene00002269		hmp-1	WBGene00001978
Y54E10BR.4	WBGene00021843		pck-2	WBGene00011232		B0403.3	WBGene00015167
CELE_H24K24.4	WBGene00019241		cdc-73	WBGene00018064		imp-3	WBGene00016378
ttr-37	WBGene00017667		CELE_Y43F8B.1	WBGene00012812		daf-36	WBGene00007536
Y43B11AR.1	WBGene00021543		cyp-33c9	WBGene00016860		cfim-2	WBGene00008362
stdh-1	WBGene00007363		mep-1	WBGene00003218		T20B12.3	WBGene00020601
pud-4	WBGene00017498		CELE_F22B8.7	WBGene00009049		rpl-9	WBGene00004420
C55C3.6	WBGene00016956		pes-2.1	WBGene00003977		gpi-1	WBGene00013597
Genes	not found		cdr-6	WBGene00010471		cpr-3	WBGene00000783
hpo-6	WBGene00021518		tep-1	WBGene00013969		pad-1	WBGene00003905
nas-37	WBGene00003553		asp-14	WBGene00019619		CELE_F22G12.5	WBGene00009065
W09C3.4	WBGene00021112		C50F2.3	WBGene00016837		vps-33.1	WBGene00015130
mrps-26	WBGene00016412		ttr-23	WBGene00011894		gly-4	WBGene00001629
best-14	WBGene00009340		rsp-2	WBGene00004699		ced-7	WBGene00000421
lec-8	WBGene00002271		gls-1	WBGene00007975		inx-13	WBGene00002135
CELE_M28.8	WBGene00010899		CELE_R13A5.10	WBGene00020052		lec-1	WBGene00002264
clec-190	WBGene00010953		T10C6.5	WBGene00011687		pgp-6	WBGene00004000
ttr-36	WBGene00044605		CELE_T01C3.2	WBGene00011319		Y48A6B.3	WBGene00012964
F37F2.2	WBGene00018159		CELE_F42F12.3	WBGene00009635		gpb-2	WBGene00001680
bcmo-2	WBGene00018755		npp-8	WBGene00003794		swsn-3	WBGene00022182
grd-10	WBGene00001699		col-71	WBGene00000647		ragc-1	WBGene00012497
CELE_F40F8.5	WBGene00009578		C16C2.4	WBGene00007621		dnj-17	WBGene00001035
sams-1	WBGene00008205		CELE_R193.2	WBGene00020128		dut-1	WBGene00010609
fat-1	WBGene00001393		CELE_T28D6.6	WBGene00012126		CELE_K03B4.2	WBGene00019354
cct-7	WBGene00020391		acin-1	WBGene00016601		dhp-1	WBGene00000963
C56A3.6	WBGene00008345		sra-36	WBGene00005062		mrpl-17	WBGene00021829
mthf-1	WBGene00015512		tag-267	WBGene00044318		ndk-1	WBGene00009119
mpst-3	WBGene00010383		tag-123	WBGene00006472		pod-2	WBGene00004076
C39D10.8	WBGene00016535		Y71G10AL.1	WBGene00022134		CELE_F33C8.4	WBGene00009358
pan-1	WBGene00003915		ZK177.4	WBGene00022672		snfc-5	WBGene00011111
cht-3	WBGene00016084		tag-296	WBGene00018632		grsp-4	WBGene00017201
rpa-0	WBGene00004408		hint-3	WBGene00016150		clec-266	WBGene00016088
idh-1	WBGene00010317		CELE_F07C6.3	WBGene00008554		set-27	WBGene00022173
rhi-1	WBGene00004356		bet-1	WBGene00022473		lex-1	WBGene00008682
ugt-47	WBGene00011006		C07A9.2	WBGene00007400		Y39E4A.3	WBGene00012713
B0513.5	WBGene00007197		hpo-31	WBGene00010089		CELE_Y39E4A.3	WBGene00012713
larp-1	WBGene00020097		CELE_M01F1.4	WBGene00010810		glna-2	WBGene00008435
rps-9	WBGene00004478		CELE_Y53C10A.6	WBGene00013137		chdp-1	WBGene00015687
him-14	WBGene00001872		CELE_Y23H5A.3	WBGene00021270		plc-4	WBGene00004039
CELE_T04F8.8	WBGene00011446		alkb-8	WBGene00007581		gos-28	WBGene00017273
mspn-1	WBGene00010557		CELE_K07G5.5	WBGene00010644		C24D10.6	WBGene00016057
rpl-34	WBGene00004448		CELE_Y7A5A.1	WBGene00012407		ubxn-6	WBGene00019163
CELE_ZK792.5	WBGene00014078		CELE_T07D3.9	WBGene00020311		ech-6	WBGene00001155
ced-12	WBGene00000426		F15G9.1	WBGene00008865		CELE_T05H10.4	WBGene00011509
Y104H12D.3	WBGene00022427		CELE_D1046.3	WBGene00008364		T05H10.4	WBGene00011509
elo-2	WBGene00001240		F54C8.1	WBGene00010035		pat-4	WBGene00003931
CELE_F27C1.6	WBGene00017855		C46A5.6	WBGene00016702		CELE_T14G8.3	WBGene00011771
CELE_Y7A9A.1	WBGene00012416		pyc-1	WBGene00004258		CELE_F09E10.7	WBGene00017297
pro-1	WBGene00004185		CELE_Y65B4A.6	WBGene00022029		ZK1127.4	WBGene00022851
cpg-3	WBGene00011063		chd-3	WBGene00000482		csr-1	Multiple entries : 2
icl-1	WBGene00001564		sptl-2	WBGene00018398		tag-273	WBGene00013289
CELE_D1046.4	WBGene00008365		CELE_Y61A9LA.10	WBGene00022021		B0024.4	WBGene00007097
CELE_F47G3.4	WBGene00194641		sax-2	WBGene00004728		cpn-4	WBGene00000780
clec-41	WBGene00007153		coq-4	WBGene00000764		CELE_T01D3.5	WBGene00011329
CELE_F55G11.4	WBGene00010124		grd-14	WBGene00001703		cchl-1	WBGene00011527
cra-1	WBGene00020068		W02B12.10	WBGene00012205		bas-1	WBGene00000239
CELE_Y45F10D.7	WBGene00012887		ncx-4	WBGene00003569		rpl-30	WBGene00004444
CELE_R09B3.3	WBGene00011156		CELE_Y23H5B.6	WBGene00021277		rps-17	WBGene00004486
ifd-2	WBGene00002058		CELE_R09E12.9	WBGene00044514		rps-28	WBGene00004497
CELE_Y54E5A.5	WBGene00013200		CELE_Y39A1A.22	WBGene00012659		nap-1	WBGene00017075
tag-120	WBGene00006470		rpom-1	WBGene00013680		lron-8	WBGene00020693
ZC412.3	WBGene00013884		lys-8	WBGene00003097		pes-9	WBGene00003982
F09B12.3	WBGene00008607		lon-3	WBGene00003057		lars-2	WBGene00003074
srp-7	WBGene00005648		dtmk-1	WBGene00011272		sqst-1	WBGene00011737
col-181	WBGene00000754		CELE_T06E4.9	WBGene00011536		CELE_T23G7.3	WBGene00011966
prmt-1	WBGene00013766		sod-1	WBGene00004930		mrps-34	WBGene00010905
mrps-17	WBGene00015487		npp-16	WBGene00003802		C41G11.1	WBGene00016568
CELE_F35E12.6	WBGene00009430		lmd-3	WBGene00018700		CELE_Y66D12A.9	WBGene00013435
CELE_K07C11.3	WBGene00019476		ssp-9	WBGene00006038		ddx-23	WBGene00017162
pho-1	WBGene00004020		rpoa-2	WBGene00008781		wht-7	WBGene00021535
CELE_K07H8.10	WBGene00019510		CELE_F53H1.4	WBGene00018778		C55A6.6	WBGene00008335
fkb-3	WBGene00001428		C49A9.5	WBGene00016759		hsp-6	WBGene00002010
rsp-5	WBGene00004702		E02H1.5	WBGene00008457		calu-1	WBGene00019760
trap-1	WBGene00022122		mca-1	WBGene00003151		ifb-2	WBGene00002054
CELE_M01H9.3	WBGene00019719		phf-5	WBGene00004016		ndc-80	WBGene00003576
let-268	WBGene00002497		CELE_K08D8.6	WBGene00010660		nra-1	WBGene00012128
rpl-6	WBGene00004417		ccr-4	WBGene00000376		nep-17	WBGene00010070
pho-11	WBGene00007331		CELE_Y76A2B.5	WBGene00013577		phb-2	WBGene00004015
skpo-1	WBGene00009897		B0336.3	WBGene00015143		pfd-4	WBGene00007107
gsto-3	WBGene00019636		CELE_Y105E8A.2	WBGene00013667		uba-2	WBGene00006700
CELE_Y48G10A.2	WBGene00013019		CELE_K11G9.2	WBGene00019653		srpa-72	WBGene00017245
hex-1	WBGene00020509		npp-7	WBGene00003793		rde-4	WBGene00004326
ppw-1	WBGene00004093		alh-2	WBGene00000108		CELE_Y59A8B.8	WBGene00013345
CELE_Y49F6B.8	WBGene00021720		rsp-3	WBGene00004700		gld-3	WBGene00001597
CELE_M05B5.4	WBGene00010872		agt-1	WBGene00000093		rpl-12	WBGene00004424
his-24	WBGene00001898		CELE_T07C4.3	WBGene00011560		F35C8.5	WBGene00018036
lys-4	WBGene00003093		clec-150	WBGene00019914		prg-1	WBGene00004178
ttr-17	WBGene00012383		C01B4.6	WBGene00015270		gst-28	WBGene00001776
ttr-7	WBGene00020566		nlp-47	WBGene00018117		egg-1	WBGene00015083
sma-1	WBGene00004855		bca-2	WBGene00013805		CELE_F23D12.11	WBGene00194674
CELE_T19D12.4	WBGene00020579		CELE_F48D6.4	WBGene00018602		him-3	WBGene00001862
exl-1	WBGene00001371		nud-1	WBGene00003829		C51E3.9	WBGene00008254
C43H6.3	WBGene00016616		gln-6	WBGene00001607		B0286.3	WBGene00015116
sto-1	WBGene00006063		aman-2	WBGene00010284		timm-23	WBGene00008857
K12D12.1	WBGene00010785		aho-3	WBGene00045192		CELE_Y10G11A.1	WBGene00012423
pyr-1	WBGene00004259		C25G4.2	WBGene00007730		mec-5	WBGene00003169
metr-1	WBGene00010988		dnj-23	WBGene00001041		crn-1	WBGene00000794
CELE_F35F10.5	WBGene00018055		pck-1	WBGene00021043		plin-1	WBGene00007024
C17B7.12	WBGene00015886		ztf-4	WBGene00020399		CELE_F43C9.2	WBGene00018376
C08E8.4	WBGene00007440		cyp-37a1	WBGene00008499		cex-1	WBGene00023407
ver-3	WBGene00006896		pud-1.2	WBGene00021236		mog-1	WBGene00003389
rps-24	WBGene00004493		mag-1	WBGene00003123		hmg-1.1	WBGene00001971
CELE_Y62H9A.3	WBGene00013391		F59B2.3	WBGene00010308		syx-7	WBGene00009478
duox-2	WBGene00018771		ges-1	WBGene00001578		acs-19	WBGene00007969
bli-3	WBGene00000253		CELE_F10A3.17	WBGene00045507		F33H2.3	WBGene00009367
CELE_W01A11.1	WBGene00020909		srp-2	Multiple entries : 2		rpt-5	WBGene00004505
CELE_T24B8.4	WBGene00011978		CELE_Y41D4B.11	WBGene00021514		puf-3	WBGene00004239
ucp-4	WBGene00006729		pud-2.1	WBGene00017490		vha-5	WBGene00006914
CELE_F19F10.3	WBGene00017599		cyp-35a2	WBGene00015400		sun-1	WBGene00006311
CELE_R08E3.2	not found		fzy-1	WBGene00001511		pus-1	WBGene00004248
C23G10.7	WBGene00016014		abhd-12	WBGene00022393		clpf-1	WBGene00010304
CELE_F08F1.4	WBGene00017258		ulp-2	WBGene00006737		ifa-2	WBGene00003485
CELE_Y14H12B.2	WBGene00021192		CELE_F42A10.7	WBGene00018343		rps-12	WBGene00004481
dhs-26	WBGene00000989		skr-4	WBGene00004810		mlp-1	WBGene00003375
tbb-6	WBGene00006539		CELE_F08G12.2	WBGene00008586		dnc-1	WBGene00001017
C15F1.1	WBGene00015794		CELE_Y14H12B.1	WBGene00021191		mig-2	WBGene00003239
hsp-17	WBGene00002021		C25H3.17	WBGene00194642		rme-1	WBGene00004373
ttr-54	WBGene00011774		CELE_F58B3.4	WBGene00010231		cdd-1	WBGene00000391
CELE_T04A8.6	WBGene00011408		CELE_ZK180.6	WBGene00022680		pgp-1	WBGene00003995
parn-2	WBGene00013265		bub-3	WBGene00013209		rnr-1	WBGene00004391
CELE_D1086.1	WBGene00008388		CELE_F29C4.2	WBGene00017926		CELE_F01F1.2	WBGene00017159
cec-4	WBGene00017990		Y48A5A.1	WBGene00021655		CELE_F16B12.6	WBGene00008882
bcat-1	WBGene00001149		ddx-15	WBGene00018967		phf-10	WBGene00018013
tatn-1	WBGene00009628		spp-5	WBGene00004990		natc-1	WBGene00020719
C17G1.2	WBGene00007649		ugt-41	WBGene00017336		lin-24	WBGene00003010
CELE_D1054.1	WBGene00008370		ptps-1	WBGene00015010		CELE_H34I24.2	WBGene00019261
CELE_ZC373.2	WBGene00013867		CELE_Y53G8AR.9	WBGene00021816		CELE_Y32H12A.2	WBGene00021311
unc-73	WBGene00006805		ckb-2	WBGene00000512		T23D8.3	WBGene00011944
perm-4	WBGene00016638		col-38	WBGene00000615		rps-5	WBGene00004474
C29F3.7	WBGene00007807		CELE_Y47G6A.15	WBGene00021641		ftn-2	WBGene00001501
hsp-16.2	WBGene00002016		pnk-4	WBGene00006862		inx-8	WBGene00002130
CELE_F44G4.3	WBGene00009713		CELE_F12F6.1	WBGene00008720		gcst-1	WBGene00017765
lipl-7	WBGene00008510		C05C8.2	WBGene00015461		W02B12.9	WBGene00012204
CELE_Y94H6A.5	WBGene00022378		lys-2	WBGene00003091		CELE_F42C5.9	WBGene00018349
fib-1	WBGene00001423		sfxn-2	WBGene00015777		sqd-1	WBGene00022235
CELE_F28D9.4	WBGene00009220		CELE_Y94H6A.10	WBGene00022382		rpl-19	WBGene00004431
C30B5.4	WBGene00016245		tre-1	WBGene00006607		tag-147	WBGene00006493
CELE_Y53C12B.1	WBGene00013143		fat-3	WBGene00001395		atic-1	WBGene00016957
CELE_T02H6.1	WBGene00020171		CELE_K04A8.1	WBGene00019373		C38D4.4	WBGene00008005
Y45F10C.4	WBGene00012880		rsd-2	WBGene00004681		mppb-1	WBGene00013880
tag-225	WBGene00019478		CELE_D1007.5	WBGene00017003		ctg-2	WBGene00011756
pcp-2	WBGene00003957		cysl-2	WBGene00010759		egal-1	WBGene00015680
rpl-16	WBGene00004428		CELE_R02F11.3	WBGene00019841		CELE_Y17G7B.10	WBGene00012463
dhs-19	WBGene00000982		orc-5	WBGene00013857		F10D7.3	WBGene00017340
fip-5	WBGene00009620		CELE_F49C12.7	WBGene00009877		F48E8.6	WBGene00018612
thn-2	WBGene00009215		lec-9	WBGene00002272		CELE_Y51F10.7	WBGene00021768
cids-1	WBGene00015347		nol-10	WBGene00017989		hsp-3	WBGene00002007
scav-3	WBGene00013039		zyg-9	WBGene00006994		mig-18	WBGene00003249
ugt-16	WBGene00013901		dhs-14	WBGene00000977		ttr-34	WBGene00045245
Y45F10C.2	WBGene00012878		mcm-7	WBGene00003159		ugt-12	WBGene00020592
C08F11.12	WBGene00007459		CELE_Y49G5A.1	WBGene00021731		tut-1	WBGene00017928
acer-1	WBGene00016630		CELE_F47B8.5	WBGene00009806		CELE_F17C11.11	WBGene00008922
CELE_F48E3.4	WBGene00018605		gln-3	WBGene00001604		gem-4	WBGene00001577
ima-3	WBGene00002074		tdc-1	WBGene00006562		fcd-2	WBGene00012767
fat-6	WBGene00001398		C24B9.3	WBGene00016048		CELE_H06I04.6	WBGene00019170
CELE_T20B3.1	WBGene00011850		gstk-1	WBGene00014251		htz-1	WBGene00019947
maph-1.3	WBGene00007966		Y102E9.2	WBGene00022420		CELE_Y63D3A.8	WBGene00013407
flu-2	WBGene00015802		cyp-25a2	WBGene00007964		nars-2	WBGene00013447
Y66H1A.4	WBGene00022046		F13H6.3	WBGene00017431		rpia-1	WBGene00015101
hil-5	WBGene00001856		dph-1	WBGene00007576		eif-6	WBGene00001234
nos-3	WBGene00003785		CELE_F56A11.5	WBGene00018925		div-1	WBGene00001002
spds-1	WBGene00012909		ZK550.6	WBGene00014000		CELE_W04A4.5	WBGene00012234
CELE_Y38F2AR.12	WBGene00021430		CELE_ZC449.5	WBGene00022615		mrpl-24	WBGene00019076
ttr-46	WBGene00011571		C23H5.8	WBGene00016027		F02A9.4	WBGene00008514
clec-146	WBGene00013008		rpc-2	WBGene00017300		Y38F1A.6	WBGene00012608
CELE_Y57A10A.23	WBGene00013263		pfkb-1.2	WBGene00019295		mrpl-2	WBGene00018932
acdh-10	WBGene00020366		enu-3.3	WBGene00021015		rrt-1	WBGene00004679
CELE_Y53G8B.2	WBGene00021818		enu-3.2	WBGene00008003		unc-37	WBGene00006773
CELE_ZK813.2	WBGene00022821		enu-3.5	WBGene00012552		sup-26	WBGene00006331
C42D4.1	WBGene00016594		ctr-9	WBGene00007184		CELE_Y38F2AR.9	WBGene00021427
far-6	WBGene00001390		ddo-2	WBGene00017565		Y92H12BL.4	WBGene00022365
CELE_W07E6.2	WBGene00021074		rsp-7	WBGene00004704		vrk-1	WBGene00017895
sph-1	WBGene00004979		acox-2	WBGene00008565		dnj-21	WBGene00001039
Y97E10AL.3	WBGene00022394		acs-21	WBGene00016849		C24H12.5	WBGene00016074
lact-3	WBGene00010897		tag-353	WBGene00009112		eef-2	WBGene00001167
capg-2	WBGene00010093		CELE_Y48B6A.13	WBGene00012984		CELE_ZK742.4	WBGene00022814
far-2	WBGene00001386		Multiple Output Below			ani-2	WBGene00019608
CELE_F25E2.2	WBGene00017780		prp-4	WBGene00004186		Y73F4A.1	WBGene00013514
C03H5.3	WBGene00015405		prp-4	WBGene00007972		lbp-7	WBGene00002259
eif-1.a	WBGene00019162		srp-2	WBGene00004701		C01G5.5	WBGene00015307
2O16	WBGene00013210		srp-2	WBGene00005643		C02F12.5	WBGene00015355
egg-6	WBGene00010621					CELE_Y73F8A.27	WBGene00013532
pho-7	WBGene00011879					CELE_Y80D3A.9	WBGene00013587
R09H10.3	WBGene00011181					C04C11.1	WBGene00007295
CELE_Y62H9A.6	WBGene00013394					rpn-10	WBGene00004466
F42H10.6	WBGene00018370					CELE_Y43F8C.13	WBGene00012834
pmp-5	WBGene00004062					abce-1	WBGene00012714
CELE_H35B03.2	WBGene00019264					clec-83	WBGene00021879
CELE_W07A12.8	WBGene00012325					dna-2	WBGene00001016
msp-55	WBGene00003448					pcaf-1	WBGene00021636
CELE_D1054.10	WBGene00008377					Y54G2A.17	WBGene00021882
C04H5.1	WBGene00007312					haf-6	WBGene00001816
CELE_R186.7	WBGene00011308					pitr-1	WBGene00016739
mut-7	WBGene00003504					ufl-1	WBGene00015555
C10G8.4	WBGene00015683					mrps-14	WBGene00011334
C24H12.4	WBGene00016073					vit-3	WBGene00006927
CELE_ZK1058.9	WBGene00014207					col-184	WBGene00000757
sod-4	WBGene00004933					mrpl-28	WBGene00020796
ketn-1	WBGene00004130					mrps-5	WBGene00008452
vab-10	WBGene00006876					C01F1.3	WBGene00015298
CELE_W03D8.9	WBGene00020990					ZK1307.1	WBGene00014244
CELE_T16A9.5	WBGene00011795					ttr-50	WBGene00010234
CELE_Y69E1A.1	WBGene00013473					C04G2.9	WBGene00007308
CELE_T04B8.5	WBGene00020207					F55F8.3	WBGene00018891
dpf-2	WBGene00001055					lron-10	WBGene00012646
srgp-1	WBGene00006406					fut-3	WBGene00006402
CELE_Y47D3A.29	WBGene00012936					mix-1	WBGene00003367
CELE_Y23H5B.5	WBGene00021276					CELE_F27C1.2	WBGene00017852
tag-165	WBGene00006510					tag-184	WBGene00007050
hgo-1	WBGene00001843					kmo-1	WBGene00011089
heh-1	WBGene00006452					spl-1	WBGene00004981
rpl-24.2	WBGene00004437					asf-1	WBGene00006817
cpi-1	Multiple entries : 2					cpt-5	WBGene00008629
CELE_ZC410.5	WBGene00013882					CELE_Y39B6A.30	WBGene00012689
CELE_F54C9.9	WBGene00010044					CELE_T07F8.4	WBGene00020320
mrp-3	WBGene00003409					CELE_F10E7.11	WBGene00017352
CELE_F14B8.4	WBGene00017446					tbg-1	WBGene00006540
cysl-4	WBGene00019096					CELE_Y39E4B.5	WBGene00012716
pept-2	WBGene00003876					CELE_M01E5.2	WBGene00010805
kdin-1	WBGene00006490					dbn-1	WBGene00010664
pqn-80	WBGene00004161					rpl-36	WBGene00004450
cpr-4	WBGene00000784					ndx-9	WBGene00003586
lem-2	WBGene00002275					CELE_F42G10.1	WBGene00009645
ugt-31	WBGene00021464					zen-4	WBGene00006974
F32A5.3	WBGene00017969					upb-1	WBGene00017440
sptl-3	WBGene00011932					cpna-1	WBGene00006495
pqm-1	WBGene00004096					rpl-20	WBGene00004432
kle-2	WBGene00016202					CELE_Y54G11A.3	WBGene00013214
C47E12.7	WBGene00008151					CELE_T10H10.2	WBGene00020426
CELE_ZK822.2	WBGene00014090					gld-2	WBGene00001596
Y54F10AM.8	WBGene00021852					CELE_K03H1.7	WBGene00010542
CELE_F21C10.10	WBGene00017659					CELE_T04F3.4	WBGene00011439
cle-1	WBGene00000527					lbp-3	WBGene00002255
CELE_T04C12.11	WBGene00077693					hda-1	WBGene00001834
ttr-6	WBGene00020886					CELE_K11D12.13	WBGene00044535
mrpl-18	WBGene00017044					ttb-1	WBGene00006648
C01B10.6	WBGene00015280					tald-1	WBGene00021286
nas-20	WBGene00003539					F13D12.6	WBGene00008741
retr-1	WBGene00018416					ilys-5	WBGene00017691
EEED8.10	WBGene00017138					spr-5	WBGene00005010
mcm-5	WBGene00003157					rla-2	WBGene00004410
hsp-43	WBGene00002024					asp-5	WBGene00000218
Y56A3A.18	WBGene00013236					CELE_Y65B4A.1	WBGene00022025
srp-6	WBGene00005647					dod-19	WBGene00022644
C16A3.6	WBGene00015811					eef-1B.1	WBGene00018846
CELE_T04G9.7	WBGene00020218					smc-5	WBGene00016151
CELE_R09F10.5	WBGene00019988					CELE_K07A12.4	WBGene00010622
ttr-3	WBGene00010538					CELE_Y71F9AL.9	WBGene00022114
C02D5.4	WBGene00043097					CELE_T25G3.3	WBGene00012030
cpi-2	WBGene00000534					let-630	WBGene00002804
his-1	WBGene00001875					CELE_H14E04.2	WBGene00019199
F37H8.5	WBGene00009514					pab-1	WBGene00003902
ckc-1	WBGene00000515					CELE_K10C3.4	WBGene00010731
CELE_R13H4.2	WBGene00014826					CELE_T09B4.2	WBGene00020376
cap-1	WBGene00000292					CELE_Y105E8A.1	WBGene00013666
F44G4.1	WBGene00009711					CELE_Y71G12B.25	WBGene00022160
mcu-1	WBGene00019296					cth-2	WBGene00022856
ttr-2	WBGene00010539					CELE_F54E12.2	WBGene00010061
hex-3	WBGene00012663					his-40	WBGene00001914
bgal-1	WBGene00011832					clh-6	WBGene00000533
ubxn-4	WBGene00022703					acl-14	WBGene00019465
dhs-9	WBGene00000973					CELE_F17A9.5	WBGene00017537
CELE_F13H10.3	WBGene00008774					csn-6	WBGene00000818
F13H10.3	WBGene00008774					chat-1	WBGene00019946
stim-1	WBGene00021910					pcm-1	WBGene00003954
rpl-25.1	WBGene00004438					mig-6	WBGene00003242
upp-1	WBGene00022817					K02A11.3	WBGene00010488
CELE_T28D6.3	WBGene00012123					sth-1	WBGene00006060
F41C3.5	WBGene00018271					usip-1	WBGene00014124
clec-63	WBGene00009394					mex-1	WBGene00003228
C53D5.5	WBGene00016906					gst-15	WBGene00001763
acp-7	WBGene00022246					lmtr-5	WBGene00020101
CELE_W09C5.1	WBGene00012351					sao-1	WBGene00011195
C06A8.3	WBGene00015514					tin-13	WBGene00006574
ost-1	WBGene00003893					clec-88	WBGene00019606
ral-1	WBGene00021811					T19H12.2	WBGene00020588
B0280.9	WBGene00015104					acmsd	WBGene00022104
rps-25	WBGene00004494					acsd-1	WBGene00022104
pqn-24	WBGene00004113					VF13D12L.3	WBGene00012149
atx-2	WBGene00000231					vps-16	WBGene00006516
C46C2.5	WBGene00008113					lin-33	WBGene00003019
T01B11.2	WBGene00020139					let-99	WBGene00002368
cct-1	WBGene00000377					rfc-4	WBGene00004340
CELE_ZK829.7	WBGene00014096					ama-1	WBGene00000123
CELE_Y48G1A.4	WBGene00021660					CELE_F33G12.7	WBGene00044666
mlcd-1	WBGene00009439					cav-1	WBGene00000301
rha-2	WBGene00015525					tpst-1	WBGene00013737
rol-1	WBGene00004394					tin-9.2	WBGene00044083
ttr-35	WBGene00017688					alh-8	WBGene00000114
rpl-10a	WBGene00004412					acs-5	WBGene00013575
ttr-15	WBGene00011561					CELE_Y51A2D.18	WBGene00013083
CELE_D1054.11	WBGene00008378					elo-5	WBGene00001243
CELE_F07E5.5	WBGene00017210					agef-1	WBGene00012386
CELE_W03F11.1	WBGene00021005					CELE_F17C8.9	WBGene00185014
klo-1	WBGene00016848					lec-10	WBGene00002273
T26G10.1	WBGene00012059					CELE_Y48A6B.10	not found
CELE_T25D3.3	WBGene00020797					T01D1.4	WBGene00020149
ZK1320.2	WBGene00014252					C05D12.2	WBGene00007340
C39D10.7	WBGene00016534					dsc-4	WBGene00001099
CELE_T07F10.1	WBGene00011587					CELE_Y73B6BL.27	WBGene00022248
aakb-2	WBGene00012928					CELE_F18A1.7	WBGene00017548
puf-12	WBGene00014165					mrps-9	WBGene00017319
lec-5	WBGene00002268					rps-4	WBGene00004473
CELE_F26A3.1	WBGene00009140					CELE_ZC506.1	WBGene00013919
rpl-7A	WBGene00004419					dlg-1	WBGene00001006
sams-3	WBGene00015538					mel-32	WBGene00003214
CELE_R07H5.8	WBGene00011128					zig-11	WBGene00021305
pqn-52	WBGene00019713					haly-1	WBGene00009813
CELE_F59B1.2	WBGene00019097					attf-6	WBGene00012474
CELE_D1086.11	WBGene00044081					taf-6.1	WBGene00006387
spp-15	WBGene00005000					rps-22	WBGene00004491
oac-10	WBGene00016773					row-1	WBGene00009508
C14B1.3	WBGene00007574					F52C9.3	WBGene00018674
mltn-13	WBGene00017794					ubc-25	WBGene00006720
inx-15	WBGene00002137					gpd-3	WBGene00001685
CELE_F28H7.3	WBGene00009237					fcp-1	WBGene00009479
CELE_F09F7.6	WBGene00017303					unc-115	WBGene00006839
vbh-1	WBGene00006888					ugt-26	WBGene00015695
CELE_Y48G8AL.13	WBGene00021691					CELE_T07F10.3	WBGene00011589
CELE_F53F4.11	WBGene00009993					CELE_F38B6.4	WBGene00018174
C08F11.11	WBGene00007458					grk-2	WBGene00001709
ctl-3	WBGene00013220					C18E9.6	WBGene00007686
C01B10.10	WBGene00015284					cdkr-3	WBGene00013765
rpl-3	WBGene00004414					CELE_K02D7.1	WBGene00019298
rps-6	WBGene00004475					nol-6	WBGene00021789
CELE_T25C12.3	WBGene00012018					rpl-29	WBGene00004443
zig-7	WBGene00006984					C30A5.3	WBGene00016238
pcp-5	WBGene00022801					lig-1	WBGene00002985
aqp-4	WBGene00000172					dcaf-1	WBGene00014243
ttr-18	WBGene00007142					dct-11	WBGene00021060
dpy-23	WBGene00001082					efhd-1	WBGene00012980
CELE_Y37E3.8	WBGene00021350					ipla-3	WBGene00012319
CELE_F37H8.3	WBGene00009512					let-526	Multiple entries : 2
unc-61	WBGene00006795					dhs-25	WBGene00000988
ethe-1	WBGene00007886					CELE_F58F9.7	WBGene00019060
CELE_F42H10.3	WBGene00018367					CELE_F56C9.6	WBGene00018950
F42H10.3	WBGene00018367					ain-1	WBGene00015547
attf-2	WBGene00017317					F31E3.4	WBGene00017951
acbp-3	WBGene00009818					M01F1.3	WBGene00010809
CELE_F13G3.10	WBGene00008768					lin-35	WBGene00003020
nlp-11	WBGene00003749					tba-6	WBGene00006532
E02H1.1	WBGene00008455					skat-1	WBGene00010307
efa-6	WBGene00013223					exos-8	WBGene00018305
ugt-29	WBGene00021709					CELE_Y77E11A.7	WBGene00022310
hke-4.2	WBGene00006494					C01G5.6	WBGene00015308
CELE_F35B12.9	WBGene00009388					hpd-1	WBGene00001993
srh-300	WBGene00005504					mrpl-47	WBGene00015092
elo-3	WBGene00001241					CELE_T09B4.8	WBGene00020382
tbh-1	WBGene00006541					Y39G10AR.9	WBGene00021467
ech-4	WBGene00001153					gss-1	WBGene00010941
CELE_Y106G6D.8	WBGene00013704					suds-3	WBGene00044204
cpr-5	WBGene00000785					gpx-5	WBGene00007516
CELE_F19C7.1	WBGene00017591					magi-1	WBGene00010444
CELE_Y71H2B.4	WBGene00022194					mrpl-19	WBGene00022470
CELE_F08F3.4	WBGene00017262					spdl-1	WBGene00015515
CELE_Y62H9A.4	WBGene00013392					paf-2	WBGene00003907
C27A7.1	WBGene00007753					cka-1	Multiple entries : 2
zmp-3	WBGene00016283					mrpl-1	WBGene00017997
wdr-46	WBGene00009211					wapl-1	WBGene00019953
CELE_T12A2.3	WBGene00020438					C05C10.3	WBGene00007330
cyp-13A5	WBGene00011672					such-1	WBGene00013443
CELE_F13H8.11	WBGene00017443					tsn-1	WBGene00006626
CELE_ZK856.7	WBGene00014108					mccc-1	WBGene00009319
cpz-2	WBGene00000789					nkat-3	WBGene00010984
ssp-19	WBGene00006047					xpd-1	WBGene00021752
ssp-10	WBGene00006039					CELE_F32D8.12	WBGene00009334
CELE_E04F6.9	WBGene00017128					CELE_F57B10.8	WBGene00019005
C34H4.2	WBGene00016425					nop-1	WBGene00017774
cct-8	WBGene00021934					erfa-1	WBGene00020269
CELE_ZC416.6	WBGene00022610					T25B9.9	WBGene00012015
CELE_T05H4.10	WBGene00020273					abhd-3.1	WBGene00013358
CELE_Y17G7B.12	WBGene00012465					CELE_F15B10.3	WBGene00017481
wdr-12	WBGene00018893					CELE_F54D5.12	WBGene00010055
grd-3	WBGene00001692					pmp-3	WBGene00004060
lec-2	WBGene00002265					gst-27	WBGene00001775
CELE_W07E11.1	WBGene00012326					mrpl-21	WBGene00023422
C34C12.8	WBGene00007927					nsun-5	WBGene00013151
CELE_ZK484.3	WBGene00022749					CELE_Y37A1B.5	WBGene00012538
dct-18	WBGene00010266					wht-2	WBGene00007513
dhs-3	WBGene00000967					eef-1G	WBGene00008920
rrbs-1	WBGene00007617					cat-4	WBGene00000298
CELE_ZC412.4	not found					mct-4	WBGene00003986
rpac-19	WBGene00010230					CELE_D2045.8	WBGene00008425
pmt-2	WBGene00018811					CELE_T25B9.1	WBGene00012007
CELE_T03F7.7	WBGene00011404					crml-1	WBGene00010641
CELE_T28A11.2	WBGene00020869					CELE_F58G11.3	WBGene00010281
pes-23	WBGene00003987					CELE_T23E7.2	WBGene00020732
CELE_Y75B8A.19	WBGene00013554					pbo-1	WBGene00003941
CELE_F17H10.2	WBGene00008926					hpo-8	WBGene00020517
sec-61	WBGene00013311					CELE_F13E6.5	WBGene00008749
C17H12.4	WBGene00015930					CELE_W01D2.1	WBGene00012179
CELE_W04B5.3	WBGene00021020					mlt-2	WBGene00007252
vit-4	WBGene00006928					mex-5	WBGene00003230
CELE_F13H10.8	WBGene00044784					hmg-11	WBGene00001976
C23H4.3	WBGene00007692					rab-39	WBGene00004286
CELE_ZK105.1	WBGene00022653					hmgs-1	WBGene00017769
gfm-1	WBGene00009246					CELE_Y48A5A.3	WBGene00044466
CELE_Y32F6A.5	WBGene00012530					syp-2	WBGene00006376
ttr-51	WBGene00010440					elo-1	WBGene00001239
rsp-6	WBGene00004703					cpf-1	WBGene00000773
CELE_R08F11.1	WBGene00019965					rbc-1	WBGene00004313
CELE_F25H9.7	WBGene00009139					CELE_R04F11.3	WBGene00011016
fat-7	WBGene00001399					CELE_D2023.4	WBGene00008408
acs-11	WBGene00018269					rsd-6	WBGene00004684
aman-1	WBGene00018877					trap-2	WBGene00020216
C31H2.4	WBGene00016294					lgg-3	WBGene00002982
comt-4	WBGene00021491					nep-22	WBGene00020788
acdh-1	WBGene00016943					prx-11	WBGene00004196
C44B7.5	WBGene00016627					rad-51	WBGene00004297
epg-4	WBGene00018150					mrpl-39	WBGene00044344
unc-18	WBGene00006757					ugt-46	WBGene00015141
rmd-1	WBGene00011501					CELE_Y105E8A.11	WBGene00013671
rla-1	WBGene00004409					pps-1	WBGene00004091
dnj-11	WBGene00001029					itr-1	WBGene00002173
M28.5	WBGene00010896					rps-30	WBGene00004499
F32A5.4	WBGene00017970					rpb-2	WBGene00016140
cdd-2	WBGene00000392					C10G8.8	WBGene00015684
npa-1	WBGene00003786					lbp-6	WBGene00002258
clec-62	WBGene00009393					C49A9.9	WBGene00016763
CELE_R09B3.2	WBGene00011155					CELE_F23F1.6	WBGene00017747
CELE_Y53H1B.2	WBGene00013181					trr-1	WBGene00007028
tag-281	WBGene00044323					nuaf-3	WBGene00011123
CELE_T28D6.7	WBGene00012127					CELE_Y73E7A.2	WBGene00022269
gst-13	WBGene00001761					mcm-4	WBGene00003156
daf-21	WBGene00000915					C18D11.3	WBGene00007681
snb-1	WBGene00004897					ZK795.3	WBGene00014083
K01G5.5	WBGene00010478					CELE_H35B03.1	WBGene00019263
CELE_Y71H2AM.13	WBGene00022178					gale-1	WBGene00008132
CELE_F57F5.1	WBGene00010204					CELE_JC8.2	WBGene00010435
ttr-30	WBGene00020335					col-140	WBGene00000713
rnr-2	WBGene00004392					pat-12	WBGene00003936
ttr-48	WBGene00022515					cct-6	WBGene00000381
him-1	WBGene00001860					emc-1	WBGene00019209
CELE_T20D3.6	WBGene00011859					alg-2	WBGene00000106
C02F5.3	WBGene00015346					cbl-1	WBGene00007533
nep-1	WBGene00013926					wdr-5.1	WBGene00006474
nhx-4	WBGene00003732					ZK1073.1	WBGene00014213
pmt-1	WBGene00022781					cua-1	WBGene00000834
ttr-45	WBGene00044737					mrps-16	WBGene00018961
ehs-1	WBGene00001224					CELE_Y50D4B.4	WBGene00021743
CELE_ZK1055.6	WBGene00022847					CELE_T22F3.3	WBGene00020696
snx-14	WBGene00013011					C18E9.2	WBGene00007683
Y18D10A.3	WBGene00012476					smg-9	WBGene00013188
ssp-37	WBGene00012211					ahcy-1	WBGene00019322
ccg-1	WBGene00000370					ZK1236.5	WBGene00022864
CELE_K12C11.1	WBGene00019673					CELE_Y34B4A.9	WBGene00021325
far-5	WBGene00001389					T26C12.1	WBGene00020831
far-1	WBGene00001385					swsn-1	WBGene00004203
rps-0	WBGene00004469					hprt-1	WBGene00013690
icd-2	WBGene00022042					CELE_F10E7.6	WBGene00017348
sodh-1	WBGene00010790					his-74	WBGene00012276
rps-13	WBGene00004482					CELE_F07C3.2	WBGene00017193
CELE_Y116A8C.27	WBGene00013804					CELE_F18C12.3	WBGene00008934
pcp-1	WBGene00003956					CELE_K11D12.7	WBGene00019647
ads-1	WBGene00000081					tufm-1	WBGene00007000
C44E4.4	WBGene00016653					cyk-7	WBGene00015591
ncx-1	WBGene00003566					lgc-34	WBGene00020836
nas-11	WBGene00003530					B0272.3	WBGene00007129
K12H4.3	WBGene00019678					rpl-25.2	WBGene00004439
C40H1.7	WBGene00008042					C08H9.3	WBGene00007464
ftn-1	WBGene00001500					C26G2.2	WBGene00007751
B0513.4	WBGene00007196					C50F4.6	WBGene00001910
abcf-2	WBGene00012097					cbd-1	WBGene00010351
rpl-7	WBGene00004418					mth-1	WBGene00017948
tni-1	WBGene00006584					F46F11.1	WBGene00018508
haf-4	WBGene00001814					B0511.6	WBGene00015232
fat-2	WBGene00001394					icd-1	WBGene00002045
rpa-1	WBGene00017546					alh-12	WBGene00000118
C26B9.5	WBGene00016134					CELE_R02D3.1	WBGene00019819
spp-10	WBGene00004995					hat-1	WBGene00044069
CELE_R07B7.8	WBGene00011092					cey-1	WBGene00000472
unc-44	WBGene00006780					uggt-1	WBGene00018604
clec-222	WBGene00007283					C47B2.9	WBGene00008134
lbp-2	WBGene00002254					gpx-1	WBGene00009165
alh-7	WBGene00000113					dnc-6	WBGene00021827
tyr-4	WBGene00016419					CELE_Y71G12B.6	WBGene00022146
CELE_Y49E10.29	WBGene00045239					CELE_DC2.5	WBGene00017082
CELE_F38E1.6	WBGene00018179					msh-2	WBGene00003418
F08B12.4	WBGene00008572					lid-1	WBGene00007711
CD4.3	WBGene00016989					air-2	WBGene00000099
CELE_Y45F10C.1	WBGene00012877					dnj-28	WBGene00001046
C39H7.4	WBGene00016542					gpd-2	WBGene00001684
CELE_LLC1.2	WBGene00010793					hmp-2	WBGene00001979
asp-13	WBGene00017881					ergo-1	WBGene00019971
gob-1	WBGene00001649					evl-14	WBGene00001352
cpg-1	WBGene00000465					nid-1	WBGene00003738
tli-1	WBGene00006578					dpm-3	WBGene00009219
CELE_F13H8.2	WBGene00017435					CELE_T27D12.1	WBGene00012085
CELE_Y51H7C.13	WBGene00021791					let-2	WBGene00002280
CELE_T15B7.15	WBGene00020527					daz-1	WBGene00000935
ttr-24	WBGene00013077					ZK353.9	WBGene00022704
rbm-28	WBGene00011043					smg-6	WBGene00004884
sax-7	WBGene00004732					cec-3	WBGene00011636
rpl-23	WBGene00004435					mdt-30	WBGene00004125
CELE_F41E6.5	WBGene00018286					tomm-20	WBGene00009092
ttr-16	WBGene00012382					CELE_Y37H2A.14	WBGene00045416
nex-1	WBGene00003588					tct-1	WBGene00009122
CELE_K11B4.1	WBGene00010766					gst-7	WBGene00001755
clec-1	WBGene00017772					ubc-14	WBGene00006709
Y54E10A.10	WBGene00021830					rpl-24.1	WBGene00004436
grsp-2	WBGene00012118					elo-6	WBGene00001244
gcp-2.1	WBGene00020082					epg-3	WBGene00012559
CELE_Y43C5A.2	WBGene00012782					CELE_T12G3.4	WBGene00011739
Y46E12BL.2	WBGene00021595					rps-19	WBGene00004488
C25H3.11	WBGene00016120					clp-4	WBGene00000545
snap-29	WBGene00019305					inx-2	WBGene00002124
gfi-2	WBGene00001582					cdk-1	WBGene00000405
acdh-7	WBGene00020812					cysl-1	WBGene00007653
CELE_F52E4.5	WBGene00018702					rap-1	Multiple entries : 2
CELE_Y73B6A.3	WBGene00022230					inx-9	WBGene00002131
nol-5	WBGene00020915					mmaa-1	WBGene00020169
flad-1	WBGene00011271					Y39G10AR.8	WBGene00021466
CELE_K05C4.5	WBGene00010582					xpf-1	WBGene00008140
clu-1	WBGene00000550					lgg-2	WBGene00002981
T19C3.5	WBGene00020563					suf-1	WBGene00006307
CELE_T21H3.1	WBGene00020662					asah-1	WBGene00010769
nola-3	WBGene00007708					mtm-3	WBGene00003476
glh-1	WBGene00001598					acox-5	WBGene00008167
CELE_F38E9.1	WBGene00018184					B0495.5	WBGene00015204
CELE_D2030.3	WBGene00008413					CELE_Y54H5A.1	WBGene00021899
eif-1	WBGene00020868					let-767	WBGene00002891
cpl-1	WBGene00000776					CELE_E02H9.3	WBGene00017101
CELE_Y49F6B.2	WBGene00021715					F27E5.1	WBGene00009192
CELE_K10C2.1	WBGene00019617					CELE_W03F9.10	WBGene00021004
lea-1	WBGene00002263					CELE_T22C1.6	WBGene00011917
CELE_W05H9.1	WBGene00021048					CELE_Y69A2AR.28	WBGene00022099
cyp-25a1	WBGene00007963					acox-1	WBGene00008564
nex-3	WBGene00003590					CELE_M04F3.4	WBGene00019770
C08F8.9	WBGene00007449					CELE_Y37E11B.5	WBGene00021377
cutc-1	WBGene00022702					rpl-28	WBGene00004442
C06G3.5	WBGene00015551					CELE_F07F6.8	WBGene00017220
ugt-1	WBGene00007072					CELE_F52A8.1	WBGene00009915
arf-6	WBGene00000184					T19C3.3	WBGene00020561
F19C6.5	WBGene00008954					atg-18	WBGene00018294
CELE_F14H3.6	WBGene00008825					dhs-13	WBGene00000976
dnj-12	WBGene00001030					acl-6	WBGene00017261
hxk-2	WBGene00010416					mrps-10	WBGene00012556
ttr-59	WBGene00020339					clk-1	WBGene00000536
cht-1	WBGene00000503					CELE_Y58A7A.5	WBGene00021979
fkb-5	WBGene00001430					CELE_Y58A7A.4	WBGene00021978
mif-1	WBGene00003234					CELE_Y58A7A.3	WBGene00021977
CELE_F59A3.4	WBGene00019077					ZK669.4	WBGene00014054
cpr-6	WBGene00000786					cdl-1	WBGene00000411
CELE_T24G10.2	WBGene00020779					CELE_F54F7.2	WBGene00010064
imb-3	WBGene00002077					mec-17	WBGene00003178
CELE_F33E11.3	WBGene00018011					CELE_T23B3.2	WBGene00020710
ttr-44	WBGene00008341					swsn-9	WBGene00007256
CELE_F56C11.3	WBGene00018955					uba-3	WBGene00004341
acs-14	WBGene00008669					CELE_Y51H7C.5	WBGene00021783
CELE_Y57G11C.40	WBGene00013329					vrs-2	WBGene00006936
sup-35	WBGene00012976					rpl-39	WBGene00004453
zmp-4	WBGene00012364					zwl-1	WBGene00021460
ttr-41	WBGene00017374					C04F12.1	WBGene00007297
nath-10	WBGene00018866					hsp-1	WBGene00002005
T25G3.4	WBGene00012031					rpl-13	WBGene00004425
CELE_F13G11.3	WBGene00045038					ddl-3	WBGene00013217
aly-3	WBGene00000122					CELE_R05H10.3	WBGene00011044
gst-36	WBGene00001784					cytb-5.2	WBGene00020931
tth-1	WBGene00006649					nape-2	WBGene00021370
mrpl-46	WBGene00021935					CELE_T08H10.1	WBGene00020369
ifa-4	WBGene00002052					srz-60	WBGene00015411
scpl-1	WBGene00007054					gyg-2	WBGene00012020
rpl-4	WBGene00004415					asp-6	WBGene00000219
CELE_ZK970.7	WBGene00014173					CELE_F49E2.2	WBGene00009886
CELE_F23F1.7	WBGene00017748					ZK177.8	WBGene00022673
his-11	WBGene00001885					hil-4	WBGene00001855
his-41	WBGene00001915					CELE_F11C1.5	WBGene00008694
his-48	WBGene00001922					CELE_K09E2.3	WBGene00019572
his-4	WBGene00001878					CELE_F21C10.7	WBGene00017657
scl-2	WBGene00009895					ifet-1	WBGene00004132
CELE_T10H9.8	WBGene00044779					fln-2	WBGene00016006
CELE_K10C9.3	WBGene00019624					mrpl-34	WBGene00007712
inx-16	WBGene00002138					C12D12.1	WBGene00015713
CELE_F09F7.4	WBGene00017301					gcn-1	WBGene00021697
sec-31	WBGene00011338					hpo-19	WBGene00020268
CELE_T01B7.5	WBGene00011311					pqn-83	WBGene00004164
cah-3	WBGene00000281					cks-1	WBGene00001051
spp-14	WBGene00004999					gad-1	WBGene00001513
rpl-17	WBGene00004429					puf-11	WBGene00022257
acp-6	WBGene00022245					rps-2	WBGene00004471
vit-2	WBGene00006926					CELE_ZK1127.13	WBGene00195239
mce-1	WBGene00008415					tat-1	WBGene00013034
sqrd-1	WBGene00008538					CELE_Y49E10.21	WBGene00013040
gst-29	WBGene00001777					CELE_F23C8.5	WBGene00017734
ncx-3	WBGene00003568					mdf-1	WBGene00003160
B0361.6	WBGene00015160					prx-3	WBGene00004193
C43E11.9	WBGene00016607					try-1	WBGene00006619
CELE_R09F10.1	WBGene00019986					CELE_F20A1.1	WBGene00017613
asns-2	WBGene00019730					rps-26	WBGene00004495
CELE_Y57G11B.5	WBGene00013297					coq-1	Multiple entries : 2
lys-7	WBGene00003096					CELE_F25H8.1	WBGene00009131
CELE_F22F4.5	WBGene00017718					sup-1	WBGene00012759
nra-4	WBGene00015344					mdt-4	WBGene00007012
rps-16	WBGene00004485					K10D2.7	WBGene00019633
msp-77	WBGene00003464					CELE_F10E9.11	WBGene00017360
eif-3.C	WBGene00001226					dpyd-1	WBGene00016103
fbxa-156	WBGene00007392					cgr-1	WBGene00020847
pdi-2	WBGene00003963					imp-1	WBGene00007979
cpr-1	WBGene00000781					spt-5	WBGene00005015
ddx-27	WBGene00022148					rps-20	WBGene00004489
CELE_Y95D11A.1	WBGene00013605					pges-2	WBGene00011239
CELE_F11A10.7	WBGene00008688					CELE_Y73C8B.2	WBGene00022259
ceeh-1	WBGene00019329					car-1	WBGene00012484
unc-89	WBGene00006820					hcp-6	WBGene00001833
C29E4.12	WBGene00016209					lpd-8	not found
rnp-5	WBGene00004388					CELE_F55D12.2	WBGene00010111
CELE_T28H10.3	WBGene00012144					rnh-1.0	WBGene00004382
swsn-6	WBGene00022774					eft-3	WBGene00001168
C18A3.3	WBGene00015941					CELE_Y48C3A.20	WBGene00012998
mrps-25	WBGene00021920					fah-1	WBGene00019620
mup-4	WBGene00003497					ash-2	WBGene00012458
egl-27	WBGene00001194					cth-1	WBGene00009048
C10B5.3	WBGene00015671					unc-25	WBGene00006762
rpl-31	WBGene00004445					fbxa-72	WBGene00017962
CELE_M04C9.3	WBGene00010858					mrp-5	WBGene00003411
cnc-8	WBGene00009624					mrps-12	WBGene00011391
CELE_F36A2.9	WBGene00009456					rme-8	WBGene00004378
CELE_F57G8.7	WBGene00010216					alh-9	WBGene00000115
C06H2.2	WBGene00007386					dod-20	WBGene00015259
itx-1	WBGene00002174					dur-1	WBGene00001113
CELE_D1086.3	WBGene00008390					C55A6.7	WBGene00008336
nog-1	Multiple entries : 2					mrps-7	WBGene00013324
CELE_F20D1.3	WBGene00008975					unc-94	WBGene00006823
vit-5	WBGene00006929					K12H4.7	WBGene00019682
rpa-2	WBGene00019767					jmjc-1	WBGene00020902
C53B7.2	WBGene00016893					gfat-1	WBGene00008546
lpd-3	WBGene00003060					har-1	WBGene00007630
CELE_F54F7.3	WBGene00010065					spr-2	WBGene00005007
rpl-14	WBGene00004426					rmd-2	WBGene00007786
cyp-34a9	WBGene00015044					raga-1	WBGene00006414
hsp-16.1	WBGene00002015					ldp-1	WBGene00017719
rps-27	WBGene00004496					mcd-1	WBGene00013096
pezo-1	WBGene00007505					pap-1	WBGene00012528
C27B7.5	WBGene00007762					obr-4	WBGene00016331
CELE_F31E8.4	WBGene00017954					cyb-3	WBGene00000868
hsp-25	WBGene00002023					CELE_Y22D7AL.10	WBGene00021248
CELE_Y37D8A.19	WBGene00012557					icp-1	WBGene00002047
C55A6.12	WBGene00044019					cct-5	WBGene00000380
C27A7.6	WBGene00007757					CELE_F10D11.6	WBGene00008652
rpl-38	WBGene00004452					cuc-1	WBGene00000835
CELE_K12H6.6	WBGene00019686					klc-1	WBGene00002214
clec-223	WBGene00007282					C02B10.4	WBGene00015329
lbp-1	WBGene00002253					mcm-3	WBGene00003155
aqp-8	WBGene00000176					tag-257	WBGene00018516
CELE_R11D1.10	WBGene00011248					bet-2	WBGene00010199
Y47D3A.21	WBGene00012932					rps-7	WBGene00004476
snb-2	WBGene00004898					CELE_T20D3.2	WBGene00011856
ZK686.2	WBGene00022792					ppat-1	WBGene00011407
tes-1	WBGene00015217					ifc-2	WBGene00002056
drr-2	WBGene00011730					ced-4	WBGene00000418
CELE_ZC434.9	WBGene00013895					hil-3	WBGene00001854
ctps-1	WBGene00012316					iars-2	WBGene00002153
him-4	WBGene00001863					hcf-1	WBGene00001827
Y39B6A.33	WBGene00012692					C15C7.7	WBGene00015793
CELE_T28F4.5	WBGene00012140					K11H12.1	WBGene00019658
cyn-4	WBGene00000880					gld-1	WBGene00001595
dao-5	WBGene00000931					sdpn-1	WBGene00018467
CELE_F13H8.3	WBGene00017436					pptr-2	WBGene00007554
CELE_F32A5.8	WBGene00017971					F09E5.3	WBGene00017283
sur-5	WBGene00006351					dyn-1	WBGene00001130
ctl-1	WBGene00000830					abts-2	WBGene00009929
CELE_T21F4.1	WBGene00020658					wago-1	WBGene00011061
CELE_W06B4.2	WBGene00021057					tbc-20	WBGene00013196
CELE_W02D7.4	WBGene00020940					skr-2	WBGene00004808
ttr-47	WBGene00019203					srpa-68	WBGene00010097
mrps-11	WBGene00012244					mrpl-51	WBGene00011740
ppk-2	WBGene00004088					trp-4	WBGene00006616
mca-2	WBGene00019875					cpna-3	WBGene00007221
brp-1	WBGene00000273					pqn-70	WBGene00004152
CELE_T05E12.3	WBGene00011486					CELE_ZK858.6	WBGene00014119
Multiple Output Below						F52H2.6	WBGene00018718
rpl-8	WBGene00004413					ttr-31	WBGene00010225
rpl-8	WBGene00004419					D1005.1	WBGene00016995
srp-1	WBGene00004703					C34B2.5	WBGene00016390
srp-1	WBGene00005642					mrps-22	WBGene00007564
frs-2	WBGene00001498					eef-1B.2	WBGene00012768
frs-2	WBGene00006786					ntl-4	WBGene00003827
cpi-1	WBGene00000535					nasp-1	WBGene00007500
cpi-1	WBGene00000775					CELE_F49E2.5	WBGene00009888
nog-1	WBGene00004422					CELE_Y48G8AL.5	WBGene00021686
nog-1	WBGene00020297					CELE_T09B4.5	WBGene00020379
						mrps-30	WBGene00044321
						daf-7	WBGene00000903
						CELE_F55B11.1	WBGene00010083
						snf-1	WBGene00004900
						C45B2.1	WBGene00016658
						CELE_F46B6.4	WBGene00009769
						cku-80	WBGene00000520
						pro-3	WBGene00012676
						lntl-1	WBGene00016289
						syp-1	WBGene00006375
						pes-7	WBGene00003980
						CELE_H05L14.2	WBGene00010367
						CELE_Y54E10A.12	WBGene00021832
						lmp-1	WBGene00003053
						strl-1	WBGene00009940
						grp-1	WBGene00001743
						prx-12	WBGene00004197
						Y54F10AR.2	WBGene00021855
						trap-3	WBGene00021420
						CELE_F49E8.7	WBGene00018638
						emb-9	WBGene00001263
						rps-10	WBGene00004479
						CELE_M142.5	WBGene00010922
						plk-2	WBGene00004043
						CELE_F58B4.5	WBGene00010238
						skpo-3	WBGene00017968
						mrpl-15	WBGene00022373
						ire-1	WBGene00002147
						col-8	WBGene00000597
						npp-2	WBGene00003788
						rpl-10	WBGene00004421
						hda-3	WBGene00001836
						CELE_ZK973.11	WBGene00022836
						toca-1	WBGene00017298
						dpy-28	WBGene00001087
						ncam-1	WBGene00017184
						smo-1	WBGene00004888
						hacd-1	WBGene00019978
						mrpl-4	WBGene00020717
						CELE_F20G2.2	WBGene00008986
						nol-1	WBGene00021073
						rpl-27	WBGene00004441
						C46C2.2	WBGene00008110
						C16A3.4	WBGene00015809
						pbrm-1	WBGene00007042
						egl-45	WBGene00001209
						acs-9	WBGene00020634
						lron-7	WBGene00019351
						epg-5	WBGene00016968
						CELE_Y47G6A.22	WBGene00021647
						let-805	WBGene00002915
						tomm-22	WBGene00021133
						pes-8	WBGene00003981
						gpb-1	WBGene00001679
						spp-13	WBGene00004998
						CELE_T19A5.1	WBGene00020553
						CELE_K08D12.3	WBGene00019537
						mrps-31	WBGene00007859
						npp-15	WBGene00003801
						CELE_T09F3.2	WBGene00011662
						unc-84	WBGene00006816
						taco-1	WBGene00021757
						yars-1	WBGene00013677
						CELE_ZK1321.4	WBGene00014262
						ZK484.1	WBGene00022748
						C30H6.7	WBGene00007824
						lin-13	WBGene00003002
						B0507.2	WBGene00015219
						CELE_Y48A6B.7	WBGene00012968
						hum-1	WBGene00002035
						CELE_Y82E9BR.19	WBGene00022351
						lpr-6	WBGene00012255
						lsy-22	WBGene00009188
						CELE_W05B5.1	WBGene00012274
						dhp-2	WBGene00000964
						trap-4	WBGene00013238
						coq-8	WBGene00000767
						C18E9.5	WBGene00007685
						CELE_T24B8.2	WBGene00011976
						C33A12.4	WBGene00007883
						fipr-21	WBGene00009621
						swsn-2.2	WBGene00015971
						CELE_T24H7.2	WBGene00020781
						clec-91	WBGene00014117
						CELE_F07A11.5	WBGene00008548
						adsl-1	WBGene00011064
						CELE_R102.4	WBGene00011291
						laf-1	WBGene00002244
						tdo-2	WBGene00016201
						rpoa-49	WBGene00017749
						cyk-4	WBGene00000875
						fbxc-50	WBGene00015912
						dcp-66	WBGene00000938
						ZK512.2	WBGene00013983
						sptl-1	WBGene00016020
						CELE_F30A10.14	WBGene00045473
						acl-2	WBGene00011543
						ech-7	WBGene00001156
						glh-4	WBGene00001601
						hsp-60	WBGene00002025
						pmp-2	WBGene00004059
						rpl-11.1	WBGene00004422
						pcbd-1	WBGene00020397
						hlh-19	WBGene00001962
						rpl-22	WBGene00004434
						rpl-32	WBGene00004446
						CELE_ZK795.1	WBGene00014081
						gst-26	WBGene00001774
						gbf-1	WBGene00007703
						grl-16	WBGene00001725
						CELE_ZK973.9	WBGene00022835
						inx-12	WBGene00002134
						ung-1	WBGene00013241
						epi-1	WBGene00001328
						CELE_K08C7.6	WBGene00010648
						F25G6.8	WBGene00017799
						puf-9	WBGene00004245
						CELE_K02B12.7	WBGene00010500
						fzo-1	WBGene00001509
						CELE_F01F1.15	WBGene00017169
						CELE_Y73C8B.3	WBGene00022260
						chaf-2	WBGene00022141
						wago-5	WBGene00022877
						rps-14	WBGene00004483
						daf-22	WBGene00013284
						CELE_ZC247.1	WBGene00013859
						mrpl-53	WBGene00008459
						rps-1	WBGene00004470
						CELE_F13C5.2	WBGene00017423
						rmo-1	WBGene00008860
						CELE_K02F6.7	WBGene00019341
						CELE_Y71H2B.1	WBGene00022191
						mrpl-38	WBGene00021327
						ctns-1	WBGene00008052
						iff-2	WBGene00002065
						tyms-1	WBGene00022455
						unc-59	WBGene00006793
						unc-132	WBGene00021078
						ptr-21	WBGene00004235
						C32E8.9	WBGene00016325
						rbbp-5	WBGene00017683
						cey-2	WBGene00000473
						lin-41	WBGene00003026
						haao-1	WBGene00010595
						alh-13	WBGene00011938
						C32D5.3	WBGene00016311
						hxk-1	Multiple entries : 2
						ZK669.3	WBGene00014053
						Multiple Output Below
						csr-1	WBGene00003637
						csr-1	WBGene00017641
						let-526	WBGene00002583
						let-526	WBGene00002717
						cka-1	WBGene00000509
						cka-1	WBGene00003830
						rap-1	WBGene00004307
						rap-1	WBGene00004507
						coq-1	WBGene00000536
						coq-1	WBGene00000761
						hxk-1	WBGene00008780
						hxk-1	WBGene00022306
