# Supplementary material for: Aging-associated decline of phosphatidylcholine synthesis is a malleable trigger of natural mitochondrial aging
Source: Nat Commun. 2026 Apr 18;17:3589. doi: 10.1038/s41467-026-71508-7 (PMC13091796; doi:10.1038/s41467-026-71508-7)
Supplement: Supplementary file 11 — Supplementary Data 9 [file 41467_2026_71508_MOESM11_ESM.xlsx]

## Sheet: Tabelle1
Category 1
Category	RGS	AC	PValue	Bonferroni
Metabolism	76	1601	4.58711e-12	1.33026e-10
mRNA functions	28	407	1.17863e-08	3.41803e-07
Nuclear pore	6	36	9.14644e-05	0.00265247
Category 2
Category	RGS	AC	PValue	Bonferroni
mRNA functions: processing	25	296	1.55258e-09	1.47495e-07
Metabolism: lipid	32	526	1.85302e-08	1.76037e-06
Category 3
Category	RGS	AC	PValue	Bonferroni
mRNA functions: processing: splicing	13	67	1.85121e-09	2.57318e-07
