# Supplementary material for: Aging-associated decline of phosphatidylcholine synthesis is a malleable trigger of natural mitochondrial aging
Source: Nat Commun. 2026 Apr 18;17:3589. doi: 10.1038/s41467-026-71508-7 (PMC13091796; doi:10.1038/s41467-026-71508-7)
Supplement: Supplementary file 12 — Supplementary Data 10 [file 41467_2026_71508_MOESM12_ESM.xlsx]

## Sheet: Tabelle1
Category 1
Category	RGS	AC	PValue	Bonferroni
Ribosome	70	231	1.3545e-31	3.92805e-30
Metabolism	167	1601	1.1196e-20	3.24684e-19
Proteolysis general	45	394	3.63885e-08	1.05527e-06
Stress response	64	833	2.64214e-05	0.00076622
mRNA functions	35	407	0.000219118	0.00635442
Category 2
Category	RGS	AC	PValue	Bonferroni
Ribosome: subunit	35	92	2.32154e-19	2.76264e-17
Ribosome: biogenesis	28	54	1.41255e-18	1.68093e-16
Metabolism: lipid	64	526	7.17975e-12	8.5439e-10
Metabolism: 1CC	9	29	1.80061e-05	0.00214273
Proteolysis general: aspartate	9	33	4.24295e-05	0.00504911
Category 3
Category	RGS	AC	PValue	Bonferroni
Ribosome: subunit	35	92	2.32154e-19	4.52701e-17
Ribosome: biogenesis	28	54	1.41255e-18	2.75446e-16
Metabolism: lipid: binding	17	67	5.02429e-08	9.79736e-06
Unassigned: TransThyretin-Related family domain	9	29	1.80061e-05	0.0035112
