# Supplementary material for: Aging-associated decline of phosphatidylcholine synthesis is a malleable trigger of natural mitochondrial aging
Source: Nat Commun. 2026 Apr 18;17:3589. doi: 10.1038/s41467-026-71508-7 (PMC13091796; doi:10.1038/s41467-026-71508-7)
Supplement: Supplementary file 13 — Supplementary Data 11 [file 41467_2026_71508_MOESM13_ESM.xlsx]

## Sheet: Tabelle1
Category 1
Category	RGS	AC	PValue	Bonferroni
Metabolism	243	1601	1.51578e-39	4.54733e-38
Ribosome	58	231	7.88184e-20	2.36455e-18
Transcription: chromatin	35	222	5.10436e-08	1.53131e-06
mRNA functions	48	407	6.67632e-07	2.0029e-05
Non-coding RNA	20	137	8.21836e-05	0.00246551
Cell cycle	23	172	8.51469e-05	0.00255441
Category 2
Category	RGS	AC	PValue	Bonferroni
Ribosome: subunit	39	92	3.11559e-20	4.61107e-18
Metabolism: mitochondria	59	366	1.11755e-12	1.65397e-10
Metabolism: lipid	69	526	7.09709e-11	1.05037e-08
Metabolism: nucleotide	26	111	2.62337e-09	3.88258e-07
Metabolism: amino acid	22	82	5.13154e-09	7.59468e-07
Transcription: chromatin modification	26	117	6.7136e-09	9.93613e-07
Category 3
Category	RGS	AC	PValue	Bonferroni
Ribosome: subunit	39	92	3.11559e-20	7.50857e-18
Metabolism: mitochondria: ribosome	30	79	6.13082e-15	1.47753e-12
Metabolism: nucleotide	26	111	2.62337e-09	6.32231e-07
Transcription: chromatin modification: SWI/SNF	9	14	6.42972e-07	0.000154956
Metabolism: amino acid: breakdown	11	36	1.1839e-05	0.0028532
Metabolism: amino acid: synthesis	11	39	2.21825e-05	0.00534599
Metabolism: lipid: binding	14	67	3.32938e-05	0.0080238
Metabolism: lipid: beta oxidation	15	78	4.1196e-05	0.00992823
