# Supplementary material for: Aging-associated decline of phosphatidylcholine synthesis is a malleable trigger of natural mitochondrial aging
Source: Nat Commun. 2026 Apr 18;17:3589. doi: 10.1038/s41467-026-71508-7 (PMC13091796; doi:10.1038/s41467-026-71508-7)
Supplement: Supplementary file 14 — Supplementary Data 12 [file 41467_2026_71508_MOESM14_ESM.xlsx]

## Sheet: Tabelle1
Comparison..group1.group2.	Group	ProteinGroups	AVG.Log2.Ratio	Absolute.AVG.Log2.Ratio	Qvalue	X..of.Ratios	X.DEPRECATED..AVG.Log2.Ratio	X.DEPRECATED..Absolute.AVG.Log2.Ratio	UniProtIds	Genes	ProteinDescriptions	ProteinNames	X..Unique.Total.Peptides	X..Change	Ratio
C_10 / C_01	P18948	P18948	1.95274	1.95274	8.34e-228	1142	1.43074	1.43074	P18948	vit-6	Vitellogenin-6	VIT6_CAEEL	178	287.108	3.87108
C_10 / C_01	Q10663	Q10663	1.50037	1.50037	2.79e-110	398	1.31096	1.31096	Q10663	icl-1	Bifunctional glyoxylate cycle protein	GCP_CAEEL	64	182.916	2.82916
C_10 / C_01	Q17832	Q17832	-1.37539	1.37539	1.36e-92	342	-1.30647	1.30647	Q17832	vgln-1	ViGiLN homolog	Q17832_CAEEL	79	-61.4553	0.385447
C_10 / C_01	P27604	P27604	-1.34027	1.34027	1.18e-87	237	-1.63201	1.63201	P27604	ahcy-1	Adenosylhomocysteinase	SAHH_CAEEL	32	-60.5053	0.394947
C_10 / C_01	Q18143	Q18143	2.50547	2.50547	3.13e-84	191	2.44493	2.44493	Q18143	cht-3	Chitinase-like protein C25A8.4	CHITL_CAEEL	48	467.834	5.67834
C_10 / C_01	Q20684	Q20684	1.12386	1.12386	3.62e-81	261	1.58039	1.58039	Q20684	lec-2	GaLECtin	Q20684_CAEEL	49	117.929	2.17929
C_10 / C_01	P05690	P05690	1.07993	1.07993	2.53e-80	1111	0.712082	0.712082	P05690	vit-2	Vitellogenin-2	VIT2_CAEEL	174	111.393	2.11393
C_10 / C_01	P02566	P02566	-0.63075	0.63075	2.3e-75	1000	-0.579378	0.579378	P02566	unc-54	Myosin-4	MYO4_CAEEL	200	-35.4159	0.645841
C_10 / C_01	Q9GZI3	Q9GZI3	-1.70997	1.70997	2.98e-73	240	-1.73046	1.73046	Q9GZI3	pod-2	Uncharacterized protein	Q9GZI3_CAEEL	85	-69.4333	0.305667
C_10 / C_01	Q23500	Q23500	-1.23103	1.23103	1.31e-59	214	-1.13304	1.13304	Q23500	aco-1	Probable cytoplasmic aconitate hydratase	ACOC_CAEEL	45	-57.3988	0.426012
C_10 / C_01	Q94269	Q94269	-2.04202	2.04202	3.26e-58	167	-1.8196	1.8196	Q94269	CELE_K10C2.1	Carboxypeptidase	Q94269_CAEEL	58	-75.7176	0.242824
C_10 / C_01	Q22492	Q22492	3.16822	3.16822	1.1e-57	99	2.97148	2.97148	Q22492	hex-1	Beta-hexosaminidase A	HEXA_CAEEL	27	798.937	8.98937
C_10 / C_01	Q23670	Q23670	1.03189	1.03189	7.85e-57	217	1.02614	1.02614	Q23670	K12D12.1	Probable DNA topoisomerase 2	TOP2_CAEEL	60	104.47	2.0447
C_10 / C_01	G5EBY3	G5EBY3	0.82224	0.82224	9.53e-57	416	0.694029	0.694029	G5EBY3	nmy-2	Non-muscle MYosin	G5EBY3_CAEEL	112	76.8149	1.76815
C_10 / C_01	Q17334	Q17334	3.55682	3.55682	1.94e-56	100	3.20058	3.20058	Q17334	sodh-1	Alcohol dehydrogenase 1	ADH1_CAEEL	20	1076.82	11.7682
C_10 / C_01	E0AHA7;G5EG85	E0AHA7;G5EG85	0.74727	0.74727	1.05e-55	397	0.699927	0.699927	E0AHA7;G5EG85	unc-70	Uncharacterized protein;Beta-G spectrin	E0AHA7_CAEEL;G5EG85_CAEEL	112	67.8614	1.67861
C_10 / C_01	P34466	P34466	-1.51633	1.51633	2.05e-53	228	-1.24178	1.24178	P34466	clu-1	Clustered mitochondria protein homolog	CLU_CAEEL	64	-65.0425	0.349575
C_10 / C_01	Q1HB04;Q22317	Q1HB04;Q22317	2.49364	2.49364	2.12e-52	171	1.96267	1.96267	Q1HB04;Q22317	CELE_T07F10.1	Uncharacterized protein	Q1HB04_CAEEL;Q22317_CAEEL	45	463.196	5.63196
C_10 / C_01	P50432	P50432	-1.14302	1.14302	3.03e-52	207	-1.20124	1.20124	P50432	mel-32	Serine hydroxymethyltransferase	GLYC_CAEEL	38	-54.719	0.45281
C_10 / C_01	O17680	O17680	-2.37589	2.37589	1.94e-51	112	-2.32586	2.32586	O17680	sams-1	Probable S-adenosylmethionine synthase 1	METK1_CAEEL	19	-80.7343	0.192657
C_10 / C_01	G5ED27	G5ED27	0.845172	0.845172	6.01e-50	322	0.773848	0.773848	G5ED27	him-4	High Incidence of Males (Increased X chromosome loss)	G5ED27_CAEEL	114	79.6479	1.79648
C_10 / C_01	Q20616	Q20616	2.4725	2.4725	2.94e-49	109	2.16547	2.16547	Q20616	skpo-1	Peroxidase skpo-1	SKPO1_CAEEL	25	455.006	5.55006
C_10 / C_01	Q19289	Q19289	1.30645	1.30645	1.41e-48	254	0.973508	0.973508	Q19289	ifb-1	Intermediate filament protein ifb-1	IFB1_CAEEL	45	147.333	2.47333
C_10 / C_01	Q17770	Q17770	-1.15542	1.15542	1.92e-48	197	-1.20148	1.20148	Q17770	pdi-2	Protein disulfide-isomerase 2	PDI2_CAEEL	37	-55.1063	0.448937
C_10 / C_01	H2FLK8;H2FLL1	H2FLK8;H2FLL1	1.35797	1.35797	1.44e-46	365	0.790079	0.790079	H2FLK8;H2FLL1	lea-1	Plant Late Embryo Abundant (LEA) related	H2FLK8_CAEEL;H2FLL1_CAEEL	74	156.324	2.56324
C_10 / C_01	G5EBH3;G5EC35;G5EFW3	G5EBH3;G5EC35;G5EFW3	1.05187	1.05187	5.85e-46	319	1.01606	1.01606	G5EBH3;G5EC35;G5EFW3	sma-1	SMAll;Beta chain spectrin homolog Sma1;SMAll	G5EBH3_CAEEL;G5EC35_CAEEL;G5EFW3_CAEEL	142	107.322	2.07322
C_10 / C_01	O44400	O44400	1.29292	1.29292	6.91e-46	175	1.25953	1.25953	O44400	F37C4.5	Protein F37C4.5	F37C4_CAEEL	38	145.023	2.45023
C_10 / C_01	Q9U2M4	Q9U2M4	-0.897357	0.897357	9.19e-46	178	-1.27607	1.27607	Q9U2M4	Y38F1A.6	Probable hydroxyacid-oxoacid transhydrogenase, mitochondrial	HOT_CAEEL	25	-46.3131	0.536869
C_10 / C_01	Q22993	Q22993	-2.16799	2.16799	1.19e-45	137	-2.16166	2.16166	Q22993	pmt-2	Phosphoethanolamine MethylTransferase	Q22993_CAEEL	26	-77.748	0.22252
C_10 / C_01	P90900	P90900	1.92744	1.92744	4.44e-45	160	1.60288	1.60288	P90900	ifa-4	Intermediate filament protein ifa-4	IFA4_CAEEL	37	280.379	3.80379
C_10 / C_01	Q20264	Q20264	1.69194	1.69194	2.13e-44	114	1.70455	1.70455	Q20264	acs-11	Fatty Acid CoA Synthetase family	Q20264_CAEEL	24	223.091	3.23091
C_10 / C_01	Q20829	Q20829	1.65755	1.65755	3.38e-44	134	1.38701	1.38701	Q20829	aman-1	Alpha-mannosidase	Q20829_CAEEL	38	215.48	3.1548
C_10 / C_01	O45569	O45569	-0.852761	0.852761	1.03e-42	203	-0.956887	0.956887	O45569	nep-17	NEPrilysin metallopeptidase family	O45569_CAEEL	49	-44.6276	0.553724
C_10 / C_01	P11141	P11141	-0.93322	0.93322	2.15e-42	209	-0.927555	0.927555	P11141	hsp-6	Heat shock 70 kDa protein F, mitochondrial	HSP7F_CAEEL	40	-47.6312	0.523688
C_10 / C_01	Q27473	Q27473	2.68347	2.68347	1.75e-41	107	2.40446	2.40446	Q27473	nex-3	Annexin	Q27473_CAEEL	25	542.398	6.42398
C_10 / C_01	Q18529	Q18529	1.4067	1.4067	3.71e-39	120	1.80752	1.80752	Q18529	C39D10.7	Uncharacterized protein	Q18529_CAEEL	34	165.13	2.6513
C_10 / C_01	Q22352	Q22352	-1.05426	1.05426	8.84e-38	106	-1.25716	1.25716	Q22352	CELE_T08H10.1	Uncharacterized protein	Q22352_CAEEL	23	-51.8455	0.481545
C_10 / C_01	Q18164	Q18164	-1.8245	1.8245	1.02e-37	121	-1.50051	1.50051	Q18164	dpyd-1	Dihydropyrimidine dehydrogenase [NADP(+)]	DPYD_CAEEL	43	-71.7661	0.282339
C_10 / C_01	P06125	P06125	1.0174	1.0174	2.06e-36	210	1.04889	1.04889	P06125	vit-5	Vitellogenin-5	VIT5_CAEEL	35	102.426	2.02426
C_10 / C_01	H2KYS1	H2KYS1	3.30274	3.30274	2.68e-36	96	2.85998	2.85998	H2KYS1	hsp-43	Heat Shock Protein	H2KYS1_CAEEL	25	886.786	9.86786
C_10 / C_01	Q9XWD1	Q9XWD1	-1.43279	1.43279	4.44e-36	99	-1.27759	1.27759	Q9XWD1	acs-5	Fatty Acid CoA Synthetase family	Q9XWD1_CAEEL	28	-62.9586	0.370414
C_10 / C_01	Q7Z1Q3	Q7Z1Q3	-1.33442	1.33442	2.16e-35	95	-1.26264	1.26264	Q7Z1Q3	alh-12	ALdehyde deHydrogenase	Q7Z1Q3_CAEEL	24	-60.3449	0.396551
C_10 / C_01	O17759	O17759	-0.658996	0.658996	2.97e-35	216	-0.735688	0.735688	O17759	tkt-1	TransKeTolase homolog	O17759_CAEEL	37	-36.6681	0.633319
C_10 / C_01	Q19063	Q19063	4.00493	4.00493	5.52e-35	34	4.02074	4.02074	Q19063	CELE_E04F6.8	Uncharacterized protein	Q19063_CAEEL	7	1505.48	16.0548
C_10 / C_01	H9G2T4;Q21032	H9G2T4;Q21032	-1.3043	1.3043	1.1e-34	155	-1.28984	1.28984	H9G2T4;Q21032	idh-1	Isocitrate dehydrogenase [NADP]	H9G2T4_CAEEL;Q21032_CAEEL	26	-59.5084	0.404916
C_10 / C_01	Q21966	Q21966	1.72355	1.72355	6.3e-34	128	1.14736	1.14736	Q21966	asp-4	ASpartyl Protease	Q21966_CAEEL	21	230.249	3.30249
C_10 / C_01	O44144	O44144	3.61726	3.61726	8.91e-32	67	2.95887	2.95887	O44144	perm-4	PERMeable eggshell	O44144_CAEEL	17	1127.17	12.2717
C_10 / C_01	O76836	O76836	2.7446	2.7446	1.79e-31	88	2.6726	2.6726	O76836	CELE_T19D12.4	Uncharacterized protein	O76836_CAEEL	32	570.203	6.70203
C_10 / C_01	O17861	O17861	2.05553	2.05553	2.92e-31	40	1.8255	1.8255	O17861	F37H8.5	GILT-like protein F37H8.5	YVRI_CAEEL	8	315.697	4.15697
C_10 / C_01	G5EBF4	G5EBF4	2.9972	2.9972	7.23e-31	47	2.89644	2.89644	G5EBF4	CELE_T28H10.3	Uncharacterized protein	G5EBF4_CAEEL	17	698.448	7.98448
C_10 / C_01	Q18990	Q18990	-0.906391	0.906391	8.85e-31	259	-0.799054	0.799054	Q18990	pyr-1	PYRimidine biosynthesis	Q18990_CAEEL	78	-46.6482	0.533518
C_10 / C_01	P34552	P34552	0.836334	0.836334	1.09e-29	153	0.860655	0.860655	P34552	alx-1	Apoptosis-linked gene 2-interacting protein X 1	ALXA_CAEEL	41	78.5507	1.78551
C_10 / C_01	O45012	O45012	-0.758392	0.758392	1.66e-29	163	-0.906122	0.906122	O45012	nol-5	NucleOLar protein	O45012_CAEEL	31	-40.8845	0.591155
C_10 / C_01	Q9GPA1	Q9GPA1	2.7913	2.7913	7.06e-29	45	2.52418	2.52418	Q9GPA1	CELE_F48E3.4	Uncharacterized protein	Q9GPA1_CAEEL	8	592.253	6.92253
C_10 / C_01	O18000	O18000	-1.26892	1.26892	8.54e-29	112	-1.04075	1.04075	O18000	pes-9	Patterned Expression Site	O18000_CAEEL	26	-58.5031	0.414969
C_10 / C_01	P52713	P52713	-0.665075	0.665075	1.55e-28	198	-0.766576	0.766576	P52713	alh-8	Probable methylmalonate-semialdehyde dehydrogenase [acylating], mitochondrial	MMSA_CAEEL	31	-36.9344	0.630656
C_10 / C_01	D5MCN2	D5MCN2	-0.692272	0.692272	3.4e-28	173	-0.694393	0.694393	D5MCN2	larp-1	La-related protein 1	LARP1_CAEEL	49	-38.1121	0.618879
C_10 / C_01	Q23179	Q23179	1.5893	1.5893	3.83e-28	87	3.41661	3.41661	Q23179	CELE_W05H9.1	Uncharacterized protein	Q23179_CAEEL	25	200.902	3.00902
C_10 / C_01	Q067X2	Q067X2	3.06381	3.06381	4.13e-27	53	2.90326	2.90326	Q067X2	CELE_F13G11.3	Uncharacterized protein	Q067X2_CAEEL	12	736.176	8.36176
C_10 / C_01	Q93934	Q93934	-1.74349	1.74349	7.86e-27	90	-1.62312	1.62312	Q93934	CELE_R07H5.8	Uncharacterized protein	Q93934_CAEEL	19	-70.1354	0.298646
C_10 / C_01	Q21281	Q21281	1.08421	1.08421	1.43e-26	128	0.878212	0.878212	Q21281	mup-4	Transmembrane matrix receptor MUP-4	MUP4_CAEEL	40	112.021	2.12021
C_10 / C_01	Q20363	Q20363	1.68108	1.68108	1.53e-26	108	1.17527	1.17527	Q20363	sip-1	Stress-induced protein 1	SIP1_CAEEL	11	220.667	3.20667
C_10 / C_01	Q18594	Q18594	2.17563	2.17563	2.02e-26	75	1.98653	1.98653	Q18594	C44B7.5	Uncharacterized protein C44B7.5	YC4B5_CAEEL	14	351.785	4.51785
C_10 / C_01	O44411	O44411	-0.764473	0.764473	3.08e-26	104	-0.857511	0.857511	O44411	nog-1	Nucleolar GTP-binding protein 1	NOG1_CAEEL	35	-41.1332	0.588668
C_10 / C_01	Q09486	Q09486	-2.06872	2.06872	5.39e-26	86	-1.70378	1.70378	Q09486	C30G12.2	Uncharacterized protein	Q09486_CAEEL	18	-76.1629	0.238371
C_10 / C_01	G5EE46	G5EE46	-0.900297	0.900297	5.83e-26	135	-1.02122	1.02122	G5EE46	CELE_F54D5.12	Uncharacterized protein	G5EE46_CAEEL	22	-46.4223	0.535777
C_10 / C_01	P54889	P54889	-2.03824	2.03824	7.83e-26	67	-1.75517	1.75517	P54889	alh-13	Probable delta-1-pyrroline-5-carboxylate synthase	ALH13_CAEEL	25	-75.654	0.24346
C_10 / C_01	H2KZG6	H2KZG6	-4.99586	4.99586	1.47e-25	73	-4.00333	4.00333	H2KZG6	acdh-1	Acyl CoA DeHydrogenase	H2KZG6_CAEEL	20	-96.866	0.0313399
C_10 / C_01	O45679	O45679	1.45328	1.45328	2.58e-25	112	1.32349	1.32349	O45679	cysl-2	Bifunctional L-3-cyanoalanine synthase/cysteine synthase	CYSK2_CAEEL	16	173.829	2.73829
C_10 / C_01	Q9U2X0	Q9U2X0	-1.14411	1.14411	2.7e-25	107	-1.00741	1.00741	Q9U2X0	prmt-1	PRotein arginine MethylTransferase	Q9U2X0_CAEEL	18	-54.7532	0.452468
C_10 / C_01	Q17574	Q17574	-1.73397	1.73397	5.49e-25	81	-1.50168	1.50168	Q17574	tag-165	Putative methionine synthase reductase	MTRR_CAEEL	33	-69.9376	0.300624
C_10 / C_01	Q9XWV2	Q9XWV2	1.6814	1.6814	1.71e-24	103	1.35974	1.35974	Q9XWV2	Y37D8A.2	Putative phospholipase B-like 1	PLBL1_CAEEL	17	220.74	3.2074
C_10 / C_01	Q18680	Q18680	0.849685	0.849685	2.75e-24	103	0.939874	0.939874	Q18680	pyp-1	Probable inorganic pyrophosphatase 1	IPYR_CAEEL	19	80.2107	1.80211
C_10 / C_01	O44906	O44906	0.916164	0.916164	2.97e-24	285	0.621509	0.621509	O44906	pck-1	Phosphoenolypyruvate CarboxyKinase	O44906_CAEEL	41	88.7091	1.88709
C_10 / C_01	Q19191	Q19191	2.48764	2.48764	4.03e-24	43	2.42046	2.42046	Q19191	F08B12.4	Uncharacterized protein F08B12.4	YZ10_CAEEL	9	460.862	5.60862
C_10 / C_01	Q9N4I3	Q9N4I3	-1.28739	1.28739	6.38e-24	73	-1.0959	1.0959	Q9N4I3	CELE_Y71F9AL.9	Uncharacterized protein	Q9N4I3_CAEEL	16	-59.0308	0.409692
C_10 / C_01	Q9XUF9	Q9XUF9	2.3888	2.3888	7.36e-24	77	2.08272	2.08272	Q9XUF9	C49C3.4	Uncharacterized protein	Q9XUF9_CAEEL	30	423.721	5.23721
C_10 / C_01	P91180;Q95Q60	P91180;Q95Q60	-2.12423	2.12423	7.96e-24	53	-1.98934	1.98934	P91180;Q95Q60	fkb-5	Peptidyl-prolyl cis-trans isomerase	P91180_CAEEL;Q95Q60_CAEEL	15	-77.0626	0.229374
C_10 / C_01	Q9TYS3	Q9TYS3	-1.04041	1.04041	9.47e-24	67	-1.31821	1.31821	Q9TYS3	ftn-2	Ferritin	Q9TYS3_CAEEL	11	-51.3811	0.486189
C_10 / C_01	O44145	O44145	3.36255	3.36255	9.6e-24	39	3.15296	3.15296	O44145	perm-2	PERMeable eggshell	O44145_CAEEL	8	928.557	10.2856
C_10 / C_01	G5ECY0	G5ECY0	0.968401	0.968401	1.36e-23	105	1.3287	1.3287	G5ECY0	dlg-1	Drosophila Discs LarGe homolog	G5ECY0_CAEEL	35	95.6671	1.95667
C_10 / C_01	P34689	P34689	-0.980071	0.980071	1.46e-23	133	-1.05035	1.05035	P34689	glh-1	ATP-dependent RNA helicase glh-1	GLH1_CAEEL	28	-49.3045	0.506955
C_10 / C_01	O01812	O01812	-1.342	1.342	1.68e-23	53	-1.42916	1.42916	O01812	lbp-6	Fatty acid-binding protein homolog 6	FABP6_CAEEL	12	-60.5528	0.394472
C_10 / C_01	Q03604	Q03604	1.04296	1.04296	1.99e-23	180	0.806753	0.806753	Q03604	rnr-1	Ribonucleoside-diphosphate reductase large subunit	RIR1_CAEEL	34	106.045	2.06045
C_10 / C_01	Q4PIU9;Q53U87	Q4PIU9;Q53U87	1.89077	1.89077	2.13e-23	125	0.798002	0.798002	Q4PIU9;Q53U87	sax-7	Sensory AXon guidance;SAX-7 LONGFORM	Q4PIU9_CAEEL;Q53U87_CAEEL	41	270.834	3.70834
C_10 / C_01	Q22053	Q22053	-0.805571	0.805571	5.31e-23	125	-0.759236	0.759236	Q22053	fib-1	rRNA 2'-O-methyltransferase fibrillarin	FBRL_CAEEL	20	-42.7864	0.572136
C_10 / C_01	Q9N302	Q9N302	-0.743025	0.743025	5.58e-23	129	-0.673841	0.673841	Q9N302	acs-13	Fatty Acid CoA Synthetase family	Q9N302_CAEEL	30	-40.2515	0.597485
C_10 / C_01	Q9XWT3	Q9XWT3	2.26634	2.26634	7.55e-23	43	2.30881	2.30881	Q9XWT3	CELE_Y62H9A.6	Uncharacterized protein	Q9XWT3_CAEEL	9	381.099	4.81099
C_10 / C_01	G5EEI4	G5EEI4	-1.68408	1.68408	1.16e-22	57	-1.53999	1.53999	G5EEI4	asp-1	ASpartyl Protease	G5EEI4_CAEEL	14	-68.8799	0.311201
C_10 / C_01	H2L034	H2L034	-3.9648	3.9648	2.75e-22	52	-3.08984	3.08984	H2L034	pmp-5	Peroxisomal Membrane Protein related	H2L034_CAEEL	24	-93.5956	0.0640436
C_10 / C_01	Q9XWN7	Q9XWN7	-1.51794	1.51794	2.81e-22	37	-1.49945	1.49945	Q9XWN7	CELE_Y43F8C.13	Uncharacterized protein	Q9XWN7_CAEEL	12	-65.0815	0.349185
C_10 / C_01	Q9XX57	Q9XX57	-1.4951	1.4951	3.82e-22	72	-1.68505	1.68505	Q9XX57	dct-16	DAF-16/FOXO Controlled, germline Tumor affecting	Q9XX57_CAEEL	11	-64.5244	0.354756
C_10 / C_01	A0A131MBB2;Q18916	A0A131MBB2;Q18916	-0.944066	0.944066	5.52e-22	61	-1.30326	1.30326	A0A131MBB2;Q18916	acs-22	Fatty Acid CoA Synthetase family	A0A131MBB2_CAEEL;Q18916_CAEEL	24	-48.0234	0.519766
C_10 / C_01	O45599	O45599	2.02771	2.02771	5.6e-22	57	1.80425	1.80425	O45599	cbd-1	Chitin-Binding Domain protein	O45599_CAEEL	21	307.758	4.07758
C_10 / C_01	Q966C7	Q966C7	-1.22441	1.22441	5.76e-22	100	-1.13634	1.13634	Q966C7	tald-1	Transaldolase	Q966C7_CAEEL	18	-57.2029	0.427971
C_10 / C_01	Q18947	Q18947	1.77758	1.77758	6.6e-22	45	1.54147	1.54147	Q18947	CELE_D1054.11	Uncharacterized protein	Q18947_CAEEL	10	242.85	3.4285
C_10 / C_01	A0A0K3AQN5;A0A0K3AU66;A0A0K3AWK1;G5EDF9	A0A0K3AQN5;A0A0K3AU66;A0A0K3AWK1;G5EDF9	1.22125	1.22125	8.35e-22	117	0.973363	0.973363	A0A0K3AQN5;A0A0K3AU66;A0A0K3AWK1;G5EDF9	pgp-2	P-GlycoProtein related;P-GlycoProtein related;P-GlycoProtein related;ABC transporter PGP-2	A0A0K3AQN5_CAEEL;A0A0K3AU66_CAEEL;A0A0K3AWK1_CAEEL;G5EDF9_CAEEL	38	133.148	2.33148
C_10 / C_01	Q9U2F2	Q9U2F2	-0.744287	0.744287	2e-21	84	1.17804	1.17804	Q9U2F2	cpt-1	Carnitine Palmitoyl Transferase	Q9U2F2_CAEEL	29	-40.3037	0.596963
C_10 / C_01	Q9U302	Q9U302	-0.727301	0.727301	2.35e-21	263	-0.652972	0.652972	Q9U302	pab-1	Polyadenylate-binding protein	Q9U302_CAEEL	39	-39.5967	0.604033
C_10 / C_01	O01802	O01802	-0.58695	0.58695	3.05e-21	110	-0.660758	0.660758	O01802	rpl-7	60S ribosomal protein L7	RL7_CAEEL	21	-33.4251	0.665749
C_10 / C_01	Q19278	Q19278	2.07521	2.07521	3.32e-21	128	-1.29341	1.29341	Q19278	CELE_F09F7.4	3-hydroxyisobutyryl-CoA hydrolase, mitochondrial	Q19278_CAEEL	23	321.405	4.21405
C_10 / C_01	O18224	O18224	1.44551	1.44551	3.95e-21	71	1.25605	1.25605	O18224	CELE_Y57G11B.5	Uncharacterized protein	O18224_CAEEL	14	172.36	2.7236
C_10 / C_01	Q21276	Q21276	-0.727524	0.727524	5.03e-21	140	-0.81405	0.81405	Q21276	K07C5.4	Uncharacterized NOP5 family protein K07C5.4	YZVL_CAEEL	33	-39.606	0.60394
C_10 / C_01	Q09622	Q09622	-1.0509	1.0509	5.15e-21	105	-1.08354	1.08354	Q09622	puf-12	Pumilio domain-containing protein 12	PUF12_CAEEL	32	-51.7332	0.482668
C_10 / C_01	Q19200	Q19200	1.58619	1.58619	1.33e-20	53	2.07439	2.07439	Q19200	sto-1	Stomatin-1	STO1_CAEEL	16	200.255	3.00255
C_10 / C_01	Q9XUB7	Q9XUB7	1.61808	1.61808	1.34e-20	52	1.65022	1.65022	Q9XUB7	far-6	Fatty Acid/Retinol binding protein	Q9XUB7_CAEEL	9	206.966	3.06966
C_10 / C_01	O17695	O17695	0.843224	0.843224	1.45e-20	75	1.14408	1.14408	O17695	hda-1	Histone deacetylase 1	HDA1_CAEEL	23	79.4055	1.79406
C_10 / C_01	Q27512	Q27512	1.2104	1.2104	1.99e-20	67	1.41291	1.41291	Q27512	nex-2	Annexin	Q27512_CAEEL	17	131.402	2.31402
C_10 / C_01	O17892	O17892	-1.47522	1.47522	2.13e-20	77	-1.28779	1.28779	O17892	CELE_F55B11.1	Uncharacterized protein	O17892_CAEEL	38	-64.0321	0.359679
C_10 / C_01	G5EEA8	G5EEA8	1.20382	1.20382	2.26e-20	129	0.797654	0.797654	G5EEA8	nex-1	Annexin	G5EEA8_CAEEL	24	130.348	2.30348
C_10 / C_01	P30628	P30628	0.767488	0.767488	2.45e-20	71	0.930242	0.930242	P30628	unc-32	Probable V-type proton ATPase 116 kDa subunit a	VPP1_CAEEL	20	70.2304	1.7023
C_10 / C_01	Q18421	Q18421	-1.22342	1.22342	4.52e-20	53	-1.41357	1.41357	Q18421	C34C12.8	GrpE protein homolog, mitochondrial	GRPE_CAEEL	11	-57.1734	0.428266
C_10 / C_01	O61907;Q76NP4;Q86S28	O61907;Q76NP4;Q86S28	1.09046	1.09046	4.82e-20	86	1.06924	1.06924	O61907;Q76NP4;Q86S28	lin-40	Uncharacterized protein	O61907_CAEEL;Q76NP4_CAEEL;Q86S28_CAEEL	32	112.943	2.12943
C_10 / C_01	Q18496;Q65ZB8	Q18496;Q65ZB8	-1.13945	1.13945	4.95e-20	81	-1.26966	1.26966	Q18496;Q65ZB8	acs-19	Acetyl-coenzyme A synthetase	Q18496_CAEEL;Q65ZB8_CAEEL	27	-54.6067	0.453933
C_10 / C_01	Q5WRM0;Q9XUT9	Q5WRM0;Q9XUT9	3.06793	3.06793	6.2e-20	45	2.70137	2.70137	Q5WRM0;Q9XUT9	CELE_K06G5.1	Uncharacterized protein	Q5WRM0_CAEEL;Q9XUT9_CAEEL	12	738.567	8.38567
C_10 / C_01	P46563	P46563	-0.616167	0.616167	6.33e-20	169	-0.73765	0.73765	P46563	aldo-2	Fructose-bisphosphate aldolase 2	ALF2_CAEEL	28	-34.7598	0.652402
C_10 / C_01	P34559	P34559	-1.5037	1.5037	6.79e-20	90	-1.30952	1.30952	P34559	ech-6	Probable enoyl-CoA hydratase, mitochondrial	ECHM_CAEEL	18	-64.7353	0.352647
C_10 / C_01	Q17543	Q17543	1.47883	1.47883	7.79e-20	77	1.32868	1.32868	Q17543	C01B10.3	Uncharacterized protein	Q17543_CAEEL	22	178.722	2.78722
C_10 / C_01	O02056	O02056	-0.627454	0.627454	8.2e-20	164	-0.765837	0.765837	O02056	rpl-4	60S ribosomal protein L4	RL4_CAEEL	32	-35.2682	0.647318
C_10 / C_01	P17329	P17329	-0.907232	0.907232	8.41e-20	154	-0.833846	0.833846	P17329	gpd-2	Glyceraldehyde-3-phosphate dehydrogenase 2	G3P2_CAEEL	27	-46.6793	0.533207
C_10 / C_01	O45083	O45083	2.61608	2.61608	1.27e-19	39	2.52067	2.52067	O45083	C17H12.4	Uncharacterized protein	O45083_CAEEL	16	513.08	6.1308
C_10 / C_01	Q20626	Q20626	-1.02427	1.02427	1.42e-19	159	-0.713579	0.713579	Q20626	CELE_F49E2.5	Uncharacterized protein	Q20626_CAEEL	50	-50.8341	0.491659
C_10 / C_01	Q17490	Q17490	-2.82525	2.82525	1.54e-19	309	0.548717	0.548717	Q17490	unc-44	Uncharacterized protein	Q17490_CAEEL	80	-85.8904	0.141096
C_10 / C_01	A9Z1L1	A9Z1L1	1.3253	1.3253	1.69e-19	103	1.19923	1.19923	A9Z1L1	srp-7	SeRPin	A9Z1L1_CAEEL	26	150.585	2.50585
C_10 / C_01	Q23258	Q23258	2.45422	2.45422	1.83e-19	27	2.43319	2.43319	Q23258	CELE_ZC373.2	Uncharacterized protein	Q23258_CAEEL	5	448.017	5.48017
C_10 / C_01	Q10941	Q10941	-1.76923	1.76923	2.09e-19	47	-1.86555	1.86555	Q10941	ugt-46	Putative UDP-glucuronosyltransferase ugt-46	UGT46_CAEEL	19	-70.6636	0.293364
C_10 / C_01	Q17693	Q17693	-1.88501	1.88501	2.1e-19	72	-1.45984	1.45984	Q17693	mthf-1	Probable methylenetetrahydrofolate reductase	MTHR_CAEEL	28	-72.9257	0.270743
C_10 / C_01	Q19020	Q19020	0.712893	0.712893	2.2e-19	618	0.274017	0.274017	Q19020	dhc-1	Dynein heavy chain, cytoplasmic	DYHC_CAEEL	193	63.9087	1.63909
C_10 / C_01	Q19537	Q19537	1.97382	1.97382	3.56e-19	151	0.704518	0.704518	Q19537	rpa-1	Probable replication factor A 73 kDa subunit	RFA1_CAEEL	31	292.807	3.92807
C_10 / C_01	A0A078BS63;H1ZUX6	A0A078BS63;H1ZUX6	0.596743	0.596743	4.25e-19	74	0.966977	0.966977	A0A078BS63;H1ZUX6	itx-1	InTestinal NeureXin-like	A0A078BS63_CAEEL;H1ZUX6_CAEEL	29	51.2298	1.5123
C_10 / C_01	Q65ZB1	Q65ZB1	0.769478	0.769478	7.28e-19	141	0.549634	0.549634	Q65ZB1	plin-1	PeriLIpiN homolog	Q65ZB1_CAEEL	26	70.4653	1.70465
C_10 / C_01	Q9NA39	Q9NA39	2.10452	2.10452	7.3e-19	71	1.53461	1.53461	Q9NA39	ccg-1	Conserved Cysteine/Glycine domain protein	Q9NA39_CAEEL	18	330.056	4.30056
C_10 / C_01	O62390	O62390	2.38988	2.38988	8.12e-19	34	2.17669	2.17669	O62390	CELE_W01F3.2	Uncharacterized protein	O62390_CAEEL	11	424.115	5.24115
C_10 / C_01	Q23044	Q23044	1.06332	1.06332	9.71e-19	57	1.46314	1.46314	Q23044	CELE_T22B7.7	Uncharacterized protein	Q23044_CAEEL	19	108.973	2.08973
C_10 / C_01	Q9BKU3	Q9BKU3	-0.594208	0.594208	9.97e-19	89	-0.806847	0.806847	Q9BKU3	CELE_Y37E3.10	Uncharacterized protein	Q9BKU3_CAEEL	23	-33.7592	0.662408
C_10 / C_01	G5EC22	G5EC22	4.11921	4.11921	1.04e-18	28	3.62181	3.62181	G5EC22	CELE_F55G11.4	Uncharacterized protein	G5EC22_CAEEL	8	1637.82	17.3782
C_10 / C_01	Q20121	Q20121	0.785395	0.785395	1.04e-18	140	0.675685	0.675685	Q20121	acs-4	Fatty Acid CoA Synthetase family	Q20121_CAEEL	31	72.3565	1.72356
C_10 / C_01	Q95QQ4	Q95QQ4	-0.653305	0.653305	1.24e-18	108	-0.904508	0.904508	Q95QQ4	atic-1	5-Aminoimidazole-4-carboxamide ribonucleotide formylTransferase/IMP Cyclohydrolase homolog	Q95QQ4_CAEEL	26	-36.4178	0.635822
C_10 / C_01	G5EFI4	G5EFI4	1.06026	1.06026	2.16e-18	107	0.918672	0.918672	G5EFI4	lec-5	Galectin	G5EFI4_CAEEL	21	108.531	2.08531
C_10 / C_01	G5EBH7	G5EBH7	-1.07202	1.07202	2.4e-18	91	-1.07584	1.07584	G5EBH7	calu-1	CALUmenin (Calcium-binding protein) homolog	G5EBH7_CAEEL	19	-52.4349	0.475651
C_10 / C_01	O17352	O17352	-0.753239	0.753239	2.86e-18	66	-1.8294	1.8294	O17352	aagr-4	Acid Alpha Glucosidase Relate	O17352_CAEEL	35	-40.673	0.59327
C_10 / C_01	Q23295	Q23295	-0.823407	0.823407	3.27e-18	42	-0.956473	0.956473	Q23295	mppb-1	Mitochondrial Processing Peptidase Beta	Q23295_CAEEL	11	-43.4894	0.565106
C_10 / C_01	Q9U3M0	Q9U3M0	2.52287	2.52287	3.5e-18	47	3.0192	3.0192	Q9U3M0	C46C2.5	Uncharacterized protein	Q9U3M0_CAEEL	11	474.726	5.74726
C_10 / C_01	P54688	P54688	-2.33603	2.33603	5.07e-18	56	-2.19349	2.19349	P54688	bcat-1	Branched-chain-amino-acid aminotransferase, cytosolic	BCAT_CAEEL	16	-80.1946	0.198054
C_10 / C_01	Q21432	Q21432	1.78127	1.78127	8.09e-18	70	1.65048	1.65048	Q21432	nas-11	Zinc metalloproteinase nas-11	NAS11_CAEEL	25	243.728	3.43728
C_10 / C_01	Q966E7	Q966E7	0.984504	0.984504	9.56e-18	85	0.837812	0.837812	Q966E7	Y104H12D.3	Uncharacterized protein	Q966E7_CAEEL	25	97.8634	1.97863
C_10 / C_01	O45444	O45444	3.18179	3.18179	1.07e-17	43	2.59163	2.59163	O45444	clec-63	C-type LECtin	O45444_CAEEL	12	807.434	9.07434
C_10 / C_01	Q19478	Q19478	1.95553	1.95553	1.09e-17	36	3.47656	3.47656	Q19478	far-3	Fatty Acid/Retinol binding protein	Q19478_CAEEL	9	287.859	3.87859
C_10 / C_01	G5EDW8	G5EDW8	-1.02484	1.02484	1.1e-17	78	-1.02554	1.02554	G5EDW8	VF13D12L.3	Uncharacterized protein	G5EDW8_CAEEL	16	-50.8536	0.491464
C_10 / C_01	O01780	O01780	3.24333	3.24333	1.17e-17	37	2.54156	2.54156	O01780	CELE_W03F11.1	Uncharacterized protein	O01780_CAEEL	7	846.978	9.46978
C_10 / C_01	O17406	O17406	0.759	0.759	1.26e-17	88	0.763808	0.763808	O17406	attf-2	AT hook Transcription Factor family	O17406_CAEEL	23	69.2317	1.69232
C_10 / C_01	G5ECG7	G5ECG7	-1.46725	1.46725	1.46e-17	65	-1.35162	1.35162	G5ECG7	dsc-4	Defecation Suppressor of Clk-1	G5ECG7_CAEEL	27	-63.833	0.36167
C_10 / C_01	H2KZF5;Q23552;Q86NB3	H2KZF5;Q23552;Q86NB3	-2.70277	2.70277	1.75e-17	53	-2.51225	2.51225	H2KZF5;Q23552;Q86NB3	pmt-1	Phosphoethanolamine MethylTransferase	H2KZF5_CAEEL;Q23552_CAEEL;Q86NB3_CAEEL	20	-84.6402	0.153598
C_10 / C_01	Q19064	Q19064	3.14532	3.14532	2.01e-17	41	2.61129	2.61129	Q19064	CELE_E04F6.9	Uncharacterized protein	Q19064_CAEEL	10	784.783	8.84783
C_10 / C_01	Q21355	Q21355	-0.665528	0.665528	2.07e-17	93	-0.66471	0.66471	Q21355	gst-4	Glutathione S-transferase 4	GST4_CAEEL	17	-36.9542	0.630458
C_10 / C_01	Q21850;Q7Z1P7	Q21850;Q7Z1P7	1.16692	1.16692	2.65e-17	46	1.97848	1.97848	Q21850;Q7Z1P7	CELE_R08E3.1	Uncharacterized protein	Q21850_CAEEL;Q7Z1P7_CAEEL	22	124.532	2.24532
C_10 / C_01	P90925	P90925	-0.580062	0.580062	2.81e-17	82	-0.635316	0.635316	P90925	pah-1	Probable phenylalanine-4-hydroxylase 1	PH4H_CAEEL	22	-33.1065	0.668935
C_10 / C_01	K8ESM2	K8ESM2	-1.18116	1.18116	3.88e-17	114	-0.92139	0.92139	K8ESM2	CELE_Y16B4A.2	Carboxypeptidase	K8ESM2_CAEEL	34	-55.9003	0.440997
C_10 / C_01	Q18577	Q18577	3.42556	3.42556	3.9e-17	69	2.22965	2.22965	Q18577	C42D4.1	Uncharacterized protein	Q18577_CAEEL	14	974.472	10.7447
C_10 / C_01	Q22111	Q22111	-1.22841	1.22841	4.86e-17	71	-0.935	0.935	Q22111	mmaa-1	Methylmalonic aciduria type A homolog, mitochondrial	MMAA1_CAEEL	17	-57.3214	0.426786
C_10 / C_01	O61196	O61196	1.12395	1.12395	5.02e-17	73	0.781862	0.781862	O61196	CELE_F37C4.6	Uncharacterized protein	O61196_CAEEL	18	117.943	2.17943
C_10 / C_01	Q19056	Q19056	1.50619	1.50619	5.58e-17	34	1.64336	1.64336	Q19056	CELE_E04F6.4	Uncharacterized protein	Q19056_CAEEL	15	184.059	2.84059
C_10 / C_01	O45181	O45181	-0.800958	0.800958	5.64e-17	65	-0.918203	0.918203	O45181	CELE_K07H8.10	Uncharacterized protein	O45181_CAEEL	15	-42.6032	0.573968
C_10 / C_01	Q21166	Q21166	-2.41193	2.41193	6.79e-17	52	-2.38309	2.38309	Q21166	sur-5	Acetoacetyl-CoA synthetase	SUR5_CAEEL	24	-81.2095	0.187905
C_10 / C_01	Q21544	Q21544	-1.31403	1.31403	9e-17	45	-1.47596	1.47596	Q21544	CELE_M153.1	Uncharacterized protein	Q21544_CAEEL	12	-59.7804	0.402196
C_10 / C_01	Q9XTB5	Q9XTB5	1.00466	1.00466	1e-16	39	1.081	1.081	Q9XTB5	lem-2	LEM protein 2	LEM2_CAEEL	14	100.648	2.00648
C_10 / C_01	V6CLP5;V6CLU0	V6CLP5;V6CLU0	1.22538	1.22538	1.48e-16	774	0.223174	0.223174	V6CLP5;V6CLU0	ketn-1	KETtiN (Drosophila actin-binding) homolog	V6CLP5_CAEEL;V6CLU0_CAEEL	197	133.817	2.33817
C_10 / C_01	P91349	P91349	0.630974	0.630974	1.48e-16	144	0.879503	0.879503	P91349	spd-5	Spindle-defective protein 5	SPD5_CAEEL	52	54.861	1.54861
C_10 / C_01	O17345	O17345	1.72245	1.72245	1.54e-16	31	1.61652	1.61652	O17345	ttr-6	TransThyretin-Related family domain	O17345_CAEEL	7	229.996	3.29996
C_10 / C_01	O61874	O61874	2.36612	2.36612	1.56e-16	53	1.97693	1.97693	O61874	dod-19	Downstream Of DAF-16 (Regulated by DAF-16)	O61874_CAEEL	10	415.553	5.15553
C_10 / C_01	Q9NAB4	Q9NAB4	-2.33975	2.33975	1.7e-16	50	-1.87806	1.87806	Q9NAB4	gst-26	Glutathione S-Transferase	Q9NAB4_CAEEL	13	-80.2456	0.197544
C_10 / C_01	O01530	O01530	1.28031	1.28031	2.01e-16	51	1.23466	1.23466	O01530	asp-6	Aspartic protease 6	ASP6_CAEEL	11	142.89	2.4289
C_10 / C_01	Q7JKP6	Q7JKP6	-0.93213	0.93213	2.28e-16	114	0.723153	0.723153	Q7JKP6	hsr-9	Uncharacterized protein	Q7JKP6_CAEEL	39	-47.5916	0.524084
C_10 / C_01	Q18253	Q18253	2.56187	2.56187	2.3e-16	63	1.66553	1.66553	Q18253	dpf-2	Dipeptidyl peptidase family member 2	DPF2_CAEEL	28	490.474	5.90474
C_10 / C_01	O17919	O17919	-0.772549	0.772549	2.57e-16	88	-0.914223	0.914223	O17919	K01G5.5	Putative H/ACA ribonucleoprotein complex subunit 4	DKC1_CAEEL	21	-41.4618	0.585382
C_10 / C_01	D5MCQ2;D5MCQ6	D5MCQ2;D5MCQ6	1.62146	1.62146	2.76e-16	50	1.5334	1.5334	D5MCQ2;D5MCQ6	sup-26	SUPpressor	D5MCQ2_CAEEL;D5MCQ6_CAEEL	10	207.687	3.07687
C_10 / C_01	Q23091	Q23091	1.65373	1.65373	3.62e-16	41	1.33737	1.33737	Q23091	CELE_ZK742.4	Uncharacterized protein	Q23091_CAEEL	16	214.647	3.14647
C_10 / C_01	Q09936	Q09936	-0.91776	0.91776	3.67e-16	69	-0.857769	0.857769	Q09936	C53C9.2	Uncharacterized protein C53C9.2	YSE2_CAEEL	22	-47.067	0.52933
C_10 / C_01	Q56VZ2;Q9U365;Q9XXN4	Q56VZ2;Q9U365;Q9XXN4	-0.986539	0.986539	3.76e-16	65	-1.03995	1.03995	Q56VZ2;Q9U365;Q9XXN4	ngp-1	Nuclear/nucleolar GTP-binding Protein family	Q56VZ2_CAEEL;Q9U365_CAEEL;Q9XXN4_CAEEL	24	-49.5313	0.504687
C_10 / C_01	Q93535	Q93535	1.23911	1.23911	3.99e-16	38	1.2572	1.2572	Q93535	CELE_F20D1.3	Uncharacterized protein	Q93535_CAEEL	8	136.053	2.36053
C_10 / C_01	G5EGP4	G5EGP4	-0.983543	0.983543	4.41e-16	106	-0.880172	0.880172	G5EGP4	vha-6	V-type proton ATPase subunit a	G5EGP4_CAEEL	26	-49.4264	0.505736
C_10 / C_01	G5EE40	G5EE40	1.22225	1.22225	4.52e-16	34	2.01316	2.01316	G5EE40	srp-1	SeRPin	G5EE40_CAEEL	11	133.311	2.33311
C_10 / C_01	Q9XVR7	Q9XVR7	0.817966	0.817966	4.59e-16	141	0.585499	0.585499	Q9XVR7	mcm-3	DNA helicase	Q9XVR7_CAEEL	38	76.2918	1.76292
C_10 / C_01	C9IY22	C9IY22	0.936493	0.936493	5.2e-16	61	0.853575	0.853575	C9IY22	CELE_ZK1058.9	Uncharacterized protein	C9IY22_CAEEL	15	91.387	1.91387
C_10 / C_01	Q9XVS2	Q9XVS2	0.709916	0.709916	5.47e-16	44	0.71433	0.71433	Q9XVS2	C25A1.4	Uncharacterized protein	Q9XVS2_CAEEL	14	63.5709	1.63571
C_10 / C_01	Q02332	Q02332	0.858241	0.858241	5.65e-16	51	0.804701	0.804701	Q02332	pdhk-2	Probable [pyruvate dehydrogenase (acetyl-transferring)] kinase, mitochondrial	PDHK2_CAEEL	17	81.2827	1.81283
C_10 / C_01	Q9U1S2	Q9U1S2	1.09607	1.09607	6.09e-16	61	1.18861	1.18861	Q9U1S2	brp-1	Bypass of Response to Pheromone in yeast	Q9U1S2_CAEEL	20	113.771	2.13771
C_10 / C_01	Q9XXF9	Q9XXF9	-0.721005	0.721005	7.69e-16	104	-0.823635	0.823635	Q9XXF9	CELE_Y37A1B.5	Uncharacterized protein	Q9XXF9_CAEEL	26	-39.3326	0.606674
C_10 / C_01	C1P622;Q09517	C1P622;Q09517	-1.24599	1.24599	8.49e-16	92	-1.18829	1.18829	C1P622;Q09517	let-767	Uncharacterized protein;Very-long-chain 3-oxooacyl-coA reductase let-767	C1P622_CAEEL;LE767_CAEEL	17	-57.8381	0.421619
C_10 / C_01	Q9BL19	Q9BL19	-0.840215	0.840215	9.73e-16	68	-0.807864	0.807864	Q9BL19	rpl-17	60S ribosomal protein L17	RL17_CAEEL	13	-44.144	0.55856
C_10 / C_01	G5EF87;H8ESF3	G5EF87;H8ESF3	1.0515	1.0515	9.77e-16	90	0.85989	0.85989	G5EF87;H8ESF3	swsn-1	SWI/SNF nucleosome remodeling complex component	G5EF87_CAEEL;H8ESF3_CAEEL	26	107.269	2.07269
C_10 / C_01	Q20507	Q20507	-1.35534	1.35534	1.13e-15	31	-1.29964	1.29964	Q20507	acbp-3	Acyl-CoA-binding protein homolog 3	ACBP3_CAEEL	7	-60.9158	0.390842
C_10 / C_01	Q9N4Y8	Q9N4Y8	-0.58366	0.58366	1.2e-15	169	-0.549144	0.549144	Q9N4Y8	nuo-5	NADH Ubiquinone Oxidoreductase	Q9N4Y8_CAEEL	36	-33.2731	0.667269
C_10 / C_01	Q22945	Q22945	-2.36713	2.36713	1.22e-15	43	-2.06157	2.06157	Q22945	CELE_F08F3.4	Uncharacterized protein	Q22945_CAEEL	16	-80.6169	0.193831
C_10 / C_01	O62053	O62053	2.16565	2.16565	1.42e-15	30	2.05708	2.05708	O62053	C08F11.11	UPF0375 protein C08F11.11	U375A_CAEEL	4	348.667	4.48667
C_10 / C_01	H2L0J4;O16725	H2L0J4;O16725	-1.06186	1.06186	1.61e-15	97	-1.05471	1.05471	H2L0J4;O16725	CELE_T07D3.9	Uncharacterized protein	H2L0J4_CAEEL;O16725_CAEEL	22	-52.0984	0.479016
C_10 / C_01	P91079	P91079	-1.08375	1.08375	1.91e-15	70	-1.02001	1.02001	P91079	sptl-1	Serine palmitoyltransferase 1	SPTC1_CAEEL	17	-52.8201	0.471799
C_10 / C_01	Q19782	Q19782	2.88966	2.88966	2.01e-15	71	1.41852	1.41852	Q19782	ifd-2	Intermediate filament protein ifd-2	IFD2_CAEEL	25	641.095	7.41095
C_10 / C_01	Q17761	Q17761	-0.63001	0.63001	2.06e-15	126	-0.70501	0.70501	Q17761	T25B9.9	6-phosphogluconate dehydrogenase, decarboxylating	6PGD_CAEEL	23	-35.3828	0.646172
C_10 / C_01	G8JYE4;P91406	G8JYE4;P91406	1.09311	1.09311	2.32e-15	70	0.976308	0.976308	G8JYE4;P91406	gcp-2.1	See cpr;Glutamate carboxypeptidase 2 homolog	G8JYE4_CAEEL;GCP2_CAEEL	22	113.333	2.13333
C_10 / C_01	G5EEK9	G5EEK9	0.683508	0.683508	2.57e-15	131	0.55351	0.55351	G5EEK9	vha-5	V-type proton ATPase subunit a	G5EEK9_CAEEL	32	60.604	1.60604
C_10 / C_01	O01614	O01614	-0.97875	0.97875	3.14e-15	48	-1.47246	1.47246	O01614	ugt-12	UDP-GlucuronosylTransferase	O01614_CAEEL	19	-49.2581	0.507419
C_10 / C_01	P34500	P34500	3.29081	3.29081	3.65e-15	29	2.96155	2.96155	P34500	ttr-2	Transthyretin-like protein 2	TTR2_CAEEL	6	878.66	9.7866
C_10 / C_01	Q10576	Q10576	-1.26932	1.26932	3.78e-15	77	-1.11366	1.11366	Q10576	dpy-18	Prolyl 4-hydroxylase subunit alpha-1	P4HA1_CAEEL	26	-58.5144	0.414856
C_10 / C_01	O62277	O62277	-2.45779	2.45779	4.08e-15	32	-2.74671	2.74671	O62277	dct-18	DAF-16/FOXO Controlled, germline Tumor affecting	O62277_CAEEL	9	-81.7975	0.182025
C_10 / C_01	Q11174	Q11174	3.77094	3.77094	4.25e-15	23	3.41187	3.41187	Q11174	cht-1	Probable endochitinase	CHIT_CAEEL	8	1265.11	13.6511
C_10 / C_01	P34676	P34676	1.60158	1.60158	5.01e-15	36	1.37369	1.37369	P34676	pcp-5	Prolyl carboxy peptidase like protein 5	PCP5_CAEEL	11	203.474	3.03474
C_10 / C_01	Q19655	Q19655	1.69103	1.69103	5.45e-15	62	0.96273	0.96273	Q19655	CELE_F20D6.11	Uncharacterized protein	Q19655_CAEEL	20	222.887	3.22887
C_10 / C_01	Q21774	Q21774	-0.588936	0.588936	5.99e-15	97	-0.648168	0.648168	Q21774	adsl-1	Adenylosuccinate lyase	PUR8_CAEEL	27	-33.5167	0.664833
C_10 / C_01	P47991	P47991	-0.773016	0.773016	7.73e-15	87	-0.838706	0.838706	P47991	rpl-6	60S ribosomal protein L6	RL6_CAEEL	17	-41.4807	0.585193
C_10 / C_01	P90788	P90788	-0.676645	0.676645	9.48e-15	64	-1.03378	1.03378	P90788	CELE_D2030.2	Uncharacterized protein	P90788_CAEEL	24	-37.4382	0.625618
C_10 / C_01	Q22288	Q22288	2.09179	2.09179	9.56e-15	51	1.67325	1.67325	Q22288	ttr-15	Transthyretin-like protein 15	TTR15_CAEEL	7	326.278	4.26278
C_10 / C_01	Q9NF11	Q9NF11	-1.33446	1.33446	9.76e-15	49	-1.07746	1.07746	Q9NF11	hprt-1	Hypoxanthine PhosphoRibosylTransferase homolog	Q9NF11_CAEEL	13	-60.346	0.39654
C_10 / C_01	Q19246	Q19246	-1.04504	1.04504	9.78e-15	54	-1.07532	1.07532	Q19246	dhs-25	DeHydrogenases, Short chain	Q19246_CAEEL	13	-51.5369	0.484631
C_10 / C_01	Q18599	Q18599	0.942951	0.942951	1.22e-14	155	0.662926	0.662926	Q18599	acer-1	ACEtyl-CoA Regulator	Q18599_CAEEL	24	92.2457	1.92246
C_10 / C_01	G5EDP0	G5EDP0	0.848255	0.848255	1.23e-14	80	0.725299	0.725299	G5EDP0	CELE_Y32F6A.5	Uncharacterized protein	G5EDP0_CAEEL	19	80.0322	1.80032
C_10 / C_01	G5EDQ4	G5EDQ4	1.71089	1.71089	1.45e-14	54	1.23605	1.23605	G5EDQ4	cle-1	CLE-1C protein	G5EDQ4_CAEEL	16	227.364	3.27364
C_10 / C_01	G5EF32	G5EF32	0.858817	0.858817	1.55e-14	322	0.384067	0.384067	G5EF32	npa-1	Nematode Polyprotein Allergen related	G5EF32_CAEEL	63	81.355	1.81355
C_10 / C_01	O02101	O02101	0.957156	0.957156	1.89e-14	63	0.965152	0.965152	O02101	swsn-2.2	SWI/SNF nucleosome remodeling complex component	O02101_CAEEL	24	94.1479	1.94148
C_10 / C_01	A5Z2W3	A5Z2W3	1.06839	1.06839	2.04e-14	49	1.03768	1.03768	A5Z2W3	CELE_R13H4.2	Uncharacterized protein	A5Z2W3_CAEEL	15	109.709	2.09709
C_10 / C_01	G5EDP2	G5EDP2	-0.790143	0.790143	2.1e-14	80	-0.857134	0.857134	G5EDP2	daf-22	Non-specific lipid-transfer protein-like 2	NLTP2_CAEEL	14	-42.1713	0.578287
C_10 / C_01	Q20223	Q20223	2.24935	2.24935	2.24e-14	54	1.53201	1.53201	Q20223	lbp-1	Fatty acid-binding protein homolog 1	FABP1_CAEEL	15	375.468	4.75468
C_10 / C_01	B6VQ59;Q19346	B6VQ59;Q19346	-1.21264	1.21264	3.01e-14	190	-0.519571	0.519571	B6VQ59;Q19346	CELE_F11C1.5	Uncharacterized protein	B6VQ59_CAEEL;Q19346_CAEEL	63	-56.8521	0.431479
C_10 / C_01	Q21265	Q21265	1.48816	1.48816	3.76e-14	21	1.48206	1.48206	Q21265	tag-225	Putative metalloproteinase inhibitor tag-225	TIMPL_CAEEL	5	180.531	2.80531
C_10 / C_01	Q9XWZ2	Q9XWZ2	0.58382	0.58382	4.41e-14	128	0.485939	0.485939	Q9XWZ2	acdh-11	Acyl-CoA dehydrogenase family member 11	ACD11_CAEEL	34	49.8812	1.49881
C_10 / C_01	Q965Q1	Q965Q1	-0.688746	0.688746	5.06e-14	46	-0.870312	0.870312	Q965Q1	CELE_Y22D7AL.10	Uncharacterized protein	Q965Q1_CAEEL	10	-37.9607	0.620393
C_10 / C_01	O44995	O44995	0.888852	0.888852	5.94e-14	104	0.682849	0.682849	O44995	CELE_K12C11.1	Uncharacterized protein	O44995_CAEEL	23	85.1702	1.8517
C_10 / C_01	Q9GZE9	Q9GZE9	-1.44261	1.44261	6.05e-14	60	-1.01805	1.01805	Q9GZE9	ldp-1	Lipid DroPlet localized protein	Q9GZE9_CAEEL	17	-63.2099	0.367901
C_10 / C_01	G4SF79	G4SF79	2.04487	2.04487	6.9e-14	50	1.53412	1.53412	G4SF79	CELE_F25E2.2	Uncharacterized protein	G4SF79_CAEEL	18	312.635	4.12635
C_10 / C_01	P34528	P34528	-0.873829	0.873829	7.04e-14	58	-1.35568	1.35568	P34528	K12H4.7	Putative serine protease K12H4.7	YM67_CAEEL	14	-45.4303	0.545697
C_10 / C_01	Q9N4I4	Q9N4I4	-0.61719	0.61719	7.47e-14	62	-0.783717	0.783717	Q9N4I4	rpl-10a	60S ribosomal protein L10a	RL10A_CAEEL	11	-34.8061	0.651939
C_10 / C_01	H2L0D5;Q21164	H2L0D5;Q21164	-1.35741	1.35741	7.78e-14	51	-1.33198	1.33198	H2L0D5;Q21164	lron-7	ELRR (Extracellular Leucine-Rich Repeat) ONly	H2L0D5_CAEEL;Q21164_CAEEL	16	-60.9717	0.390283
C_10 / C_01	O62289	O62289	3.83926	3.83926	8.04e-14	26	3.56944	3.56944	O62289	ttr-51	TransThyretin-Related family domain	O62289_CAEEL	6	1331.31	14.3131
C_10 / C_01	Q21962	Q21962	-0.720102	0.720102	8.63e-14	184	-0.500103	0.500103	Q21962	CELE_R12C12.1	Uncharacterized protein	Q21962_CAEEL	41	-39.2946	0.607054
C_10 / C_01	Q18943	Q18943	1.69833	1.69833	1.01e-13	45	1.25711	1.25711	Q18943	CELE_D1054.10	Uncharacterized protein	Q18943_CAEEL	9	224.526	3.24526
C_10 / C_01	P52715	P52715	-1.15189	1.15189	1.03e-13	47	-1.18633	1.18633	P52715	F13D12.6	Uncharacterized serine carboxypeptidase F13S12.6	YUA6_CAEEL	12	-54.9965	0.450035
C_10 / C_01	P34382	P34382	0.963498	0.963498	1.07e-13	81	0.953395	0.953395	P34382	far-1	Fatty-acid and retinol-binding protein 1	FAR1_CAEEL	15	95.0033	1.95003
C_10 / C_01	G5EFV4	G5EFV4	1.5432	1.5432	1.18e-13	48	1.26837	1.26837	G5EFV4	hmg-1.1	HMG	G5EFV4_CAEEL	9	191.441	2.91441
C_10 / C_01	G5EC23	G5EC23	1.09255	1.09255	1.47e-13	84	0.845155	0.845155	G5EC23	hcf-1	HCF1 related	G5EC23_CAEEL	27	113.251	2.13251
C_10 / C_01	P02513	P02513	3.18999	3.18999	1.56e-13	22	3.0672	3.0672	P02513	hsp-16.48	Heat shock protein Hsp-16.48/Hsp-16.49	HSP17_CAEEL	7	812.602	9.12602
C_10 / C_01	Q95XT5	Q95XT5	-0.83074	0.83074	1.71e-13	33	-0.749693	0.749693	Q95XT5	trap-1	TRanslocon-Associated Protein	Q95XT5_CAEEL	7	-43.7759	0.562241
C_10 / C_01	Q9XWS6	Q9XWS6	2.9785	2.9785	1.72e-13	34	2.31528	2.31528	Q9XWS6	CELE_Y62H9A.5	Uncharacterized protein	Q9XWS6_CAEEL	7	688.168	7.88168
C_10 / C_01	P50305	P50305	-1.3233	1.3233	2.01e-13	92	-0.944474	0.944474	P50305	sams-3	Probable S-adenosylmethionine synthase 3	METK3_CAEEL	19	-60.0379	0.399621
C_10 / C_01	Q22972	Q22972	-2.64233	2.64233	2.03e-13	27	-2.42177	2.42177	Q22972	asp-13	ASpartyl Protease	Q22972_CAEEL	11	-83.983	0.16017
C_10 / C_01	Q8MXR6	Q8MXR6	-0.930677	0.930677	2.13e-13	36	-1.23951	1.23951	Q8MXR6	sqd-1	Homologous to Drosophila SQD (Squid) protein	Q8MXR6_CAEEL	9	-47.5388	0.524612
C_10 / C_01	O02089	O02089	-2.4524	2.4524	2.32e-13	41	-2.41728	2.41728	O02089	msra-1	Methionine Sulfoxide Reductase A	O02089_CAEEL	9	-81.7294	0.182706
C_10 / C_01	Q17624	Q17624	0.661602	0.661602	2.37e-13	64	0.754185	0.754185	Q17624	arrd-25	ARRestin Domain protein	Q17624_CAEEL	22	58.1838	1.58184
C_10 / C_01	P90786	P90786	-0.929548	0.929548	2.4e-13	65	-1.00794	1.00794	P90786	prg-1	Piwi-like protein	P90786_CAEEL	23	-47.4977	0.525023
C_10 / C_01	Q19264	Q19264	-0.637066	0.637066	3.56e-13	71	-0.666486	0.666486	Q19264	F09E5.3	Putative deoxyribose-phosphate aldolase	DEOC_CAEEL	16	-35.6981	0.643019
C_10 / C_01	G5EE55;G5EFP7;X5LQ26	G5EE55;G5EFP7;X5LQ26	-0.792745	0.792745	3.97e-13	82	-0.745162	0.745162	G5EE55;G5EFP7;X5LQ26	nrfl-1	NHERF (Mammalian Na/H Exchange Regulatory Factor) Like	G5EE55_CAEEL;G5EFP7_CAEEL;X5LQ26_CAEEL	18	-42.2755	0.577245
C_10 / C_01	Q20060	Q20060	2.98879	2.98879	4.52e-13	118	1.0435	1.0435	Q20060	smc-4	Structural maintenance of chromosomes protein 4	SMC4_CAEEL	55	693.808	7.93808
C_10 / C_01	Q9U2A9	Q9U2A9	-0.855088	0.855088	4.56e-13	57	-0.653519	0.653519	Q9U2A9	Y48B6A.1	Ribosome biogenesis protein BOP1 homolog	BOP1_CAEEL	19	-44.7169	0.552831
C_10 / C_01	Q95XY1	Q95XY1	-0.955244	0.955244	4.6e-13	116	-0.652627	0.652627	Q95XY1	vbh-1	Vasa-and Belle-like Helicase	Q95XY1_CAEEL	31	-48.4246	0.515754
C_10 / C_01	Q20502	Q20502	-0.596456	0.596456	5.31e-13	104	-0.623612	0.623612	Q20502	haly-1	Histidine ammonia-lyase	HUTH1_CAEEL	24	-33.8623	0.661377
C_10 / C_01	Q93545	Q93545	-0.910763	0.910763	5.81e-13	54	-0.806524	0.806524	Q93545	CELE_F20G2.2	Uncharacterized protein	Q93545_CAEEL	11	-46.8096	0.531904
C_10 / C_01	O17271	O17271	1.46899	1.46899	6.43e-13	28	1.38997	1.38997	O17271	heh-1	Putative protein heh-1	HEH1_CAEEL	7	176.827	2.76827
C_10 / C_01	Q7JMA9	Q7JMA9	1.03762	1.03762	6.63e-13	48	0.895025	0.895025	Q7JMA9	spr-2	Suppressor of PResenilin defect	Q7JMA9_CAEEL	12	105.284	2.05284
C_10 / C_01	Q9XVS3	Q9XVS3	1.07941	1.07941	6.79e-13	27	0.929605	0.929605	Q9XVS3	clec-87	C-type lectin domain-containing protein 87	CLC87_CAEEL	6	111.317	2.11317
C_10 / C_01	P34383	P34383	1.22546	1.22546	7.67e-13	119	0.948386	0.948386	P34383	far-2	Fatty-acid and retinol-binding protein 2	FAR2_CAEEL	23	133.83	2.3383
C_10 / C_01	P34384	P34384	-0.838277	0.838277	8.46e-13	51	-0.804323	0.804323	P34384	F02A9.4	Uncharacterized protein F02A9.4b	YLPD_CAEEL	17	-44.0689	0.559311
C_10 / C_01	P34540	P34540	0.63095	0.63095	8.83e-13	137	0.430349	0.430349	P34540	unc-116	Kinesin heavy chain	KINH_CAEEL	39	54.8584	1.54858
C_10 / C_01	Q93244	Q93244	-1.30973	1.30973	1.01e-12	75	-0.922144	0.922144	Q93244	cysl-1	Cysteine synthase 1	CYSK1_CAEEL	18	-59.6603	0.403397
C_10 / C_01	Q9XV52	Q9XV52	0.710251	0.710251	1.02e-12	103	-0.80097	0.80097	Q9XV52	gfm-1	Elongation factor G, mitochondrial	EFGM_CAEEL	29	63.6088	1.63609
C_10 / C_01	P91027	P91027	0.799235	0.799235	1.09e-12	89	0.599589	0.599589	P91027	chdp-1	Calponin Homology Domain containing Protein	P91027_CAEEL	20	74.0178	1.74018
C_10 / C_01	Q95XQ8	Q95XQ8	0.799812	0.799812	1.16e-12	152	0.51803	0.51803	Q95XQ8	mcm-4	DNA helicase	Q95XQ8_CAEEL	38	74.0874	1.74087
C_10 / C_01	Q9N4D8	Q9N4D8	1.64032	1.64032	1.21e-12	23	1.97668	1.97668	Q9N4D8	nlp-40	Neuropeptide-Like Protein	Q9N4D8_CAEEL	7	211.736	3.11736
C_10 / C_01	V6CKH6	V6CKH6	0.758127	0.758127	1.27e-12	219	0.447692	0.447692	V6CKH6	pqn-22	Prion-like-(Q/N-rich)-domain-bearing protein	V6CKH6_CAEEL	51	69.1294	1.69129
C_10 / C_01	K8ESE2;O45391	K8ESE2;O45391	-0.902494	0.902494	1.34e-12	40	-1.3011	1.3011	K8ESE2;O45391	cth-1	CystaTHionine gamma lyase	K8ESE2_CAEEL;O45391_CAEEL	10	-46.5039	0.534961
C_10 / C_01	Q9N4X8	Q9N4X8	-1.16041	1.16041	1.36e-12	57	-1.51765	1.51765	Q9N4X8	gst-10	Glutathione S-transferase P 10	GSTPA_CAEEL	15	-55.2614	0.447386
C_10 / C_01	Q7JLJ0;Q8I4K2	Q7JLJ0;Q8I4K2	-0.954177	0.954177	1.61e-12	64	-1.04817	1.04817	Q7JLJ0;Q8I4K2	CELE_F32D8.12	Uncharacterized protein	Q7JLJ0_CAEEL;Q8I4K2_CAEEL	16	-48.3864	0.516136
C_10 / C_01	Q09509	Q09509	-1.20583	1.20583	1.63e-12	41	-1.25337	1.25337	Q09509	F25B5.6	Putative folylpolyglutamate synthase	FOLC_CAEEL	15	-56.6481	0.433519
C_10 / C_01	Q93572	Q93572	-0.673335	0.673335	1.86e-12	109	-0.618204	0.618204	Q93572	rpa-0	60S acidic ribosomal protein P0	RLA0_CAEEL	19	-37.2945	0.627055
C_10 / C_01	Q19753	Q19753	-0.811412	0.811412	1.88e-12	46	-0.830611	0.830611	Q19753	F23B12.7	Uncharacterized protein F23B12.7	YU0O_CAEEL	22	-43.0176	0.569824
C_10 / C_01	Q19341	Q19341	1.04355	1.04355	1.99e-12	45	1.24735	1.24735	Q19341	haao-1	3-hydroxyanthranilate 3,4-dioxygenase	3HAO_CAEEL	13	106.129	2.06129
C_10 / C_01	P91502	P91502	0.699567	0.699567	2.31e-12	112	0.585177	0.585177	P91502	usp-5	Ubiquitin carboxyl-terminal hydrolase	P91502_CAEEL	30	62.4018	1.62402
C_10 / C_01	Q19326	Q19326	1.17345	1.17345	2.83e-12	29	1.03083	1.03083	Q19326	asf-1	Probable histone chaperone asf-1	ASF1_CAEEL	8	125.55	2.2555
C_10 / C_01	Q86NE1	Q86NE1	-1.51842	1.51842	2.94e-12	32	-1.26065	1.26065	Q86NE1	asp-2	ASpartyl Protease	Q86NE1_CAEEL	8	-65.0932	0.349068
C_10 / C_01	Q09596	Q09596	0.902818	0.902818	3.2e-12	44	1.33989	1.33989	Q09596	gst-5	Probable glutathione S-transferase 5	GST5_CAEEL	14	86.9714	1.86971
C_10 / C_01	Q9N3T5	Q9N3T5	-0.59578	0.59578	3.21e-12	137	-0.55942	0.55942	Q9N3T5	spg-7	SPG (Spastic paraplegia)	Q9N3T5_CAEEL	35	-33.8314	0.661686
C_10 / C_01	O02215	O02215	-2.11691	2.11691	3.52e-12	63	-1.7639	1.7639	O02215	cbl-1	Cystathionine Beta Lyase	O02215_CAEEL	14	-76.9459	0.230541
C_10 / C_01	D3YT36;D3YT37;Q23539	D3YT36;D3YT37;Q23539	-0.772335	0.772335	3.58e-12	61	-0.954845	0.954845	D3YT36;D3YT37;Q23539	pyk-2	Pyruvate kinase	D3YT36_CAEEL;D3YT37_CAEEL;Q23539_CAEEL	17	-41.4531	0.585469
C_10 / C_01	Q20143	Q20143	-1.38641	1.38641	3.77e-12	51	-1.08009	1.08009	Q20143	CELE_F38B6.4	Uncharacterized protein	Q20143_CAEEL	26	-61.7486	0.382514
C_10 / C_01	O16202	O16202	4.51247	4.51247	3.91e-12	18	4.64498	4.64498	O16202	lys-7	LYSozyme	O16202_CAEEL	7	2182.39	22.8239
C_10 / C_01	Q93243	Q93243	1.94968	1.94968	4.01e-12	28	2.16199	2.16199	Q93243	nas-37	Zinc metalloproteinase nas-37	NAS37_CAEEL	14	286.289	3.86289
C_10 / C_01	O17373	O17373	1.14667	1.14667	4.24e-12	57	1.21815	1.21815	O17373	pho-14	Intestinal acid PHOsphatase	O17373_CAEEL	16	121.403	2.21403
C_10 / C_01	Q21443	Q21443	-0.931432	0.931432	4.29e-12	219	0.59299	0.59299	Q21443	lmn-1	Lamin-1	LMN1_CAEEL	41	-47.5662	0.524338
C_10 / C_01	Q9TXQ6	Q9TXQ6	2.2871	2.2871	4.45e-12	26	1.96694	1.96694	Q9TXQ6	CELE_T04G9.7	Uncharacterized protein	Q9TXQ6_CAEEL	5	388.073	4.88073
C_10 / C_01	Q9N5S7	Q9N5S7	-0.937737	0.937737	4.59e-12	25	-1.06883	1.06883	Q9N5S7	CELE_F49H12.5	Uncharacterized protein	Q9N5S7_CAEEL	8	-47.7949	0.522051
C_10 / C_01	Q21515	Q21515	1.01566	1.01566	5.71e-12	32	1.12016	1.12016	Q21515	CELE_M05B5.4	Uncharacterized protein	Q21515_CAEEL	12	102.183	2.02183
C_10 / C_01	Q9NEU5	Q9NEU5	-1.09069	1.09069	5.93e-12	41	-0.989083	0.989083	Q9NEU5	Y39B6A.33	Uncharacterized protein Y39B6A.33	GSCR2_CAEEL	15	-53.0464	0.469536
C_10 / C_01	P41994	P41994	-0.991538	0.991538	6.08e-12	27	-1.27356	1.27356	P41994	rpia-1	Probable-ribose 5-phosphate isomerase	RPIA_CAEEL	7	-49.7059	0.502941
C_10 / C_01	F5GU60;H2KZS0	F5GU60;H2KZS0	-2.4785	2.4785	6.58e-12	34	-2.21417	2.21417	F5GU60;H2KZS0	CELE_T21F4.1	Uncharacterized protein	F5GU60_CAEEL;H2KZS0_CAEEL	10	-82.0569	0.179431
C_10 / C_01	Q94272	Q94272	-0.776301	0.776301	6.84e-12	86	-0.640368	0.640368	Q94272	fah-1	FumarylAcetoacetate Hydrolase	Q94272_CAEEL	18	-41.6138	0.583862
C_10 / C_01	O01882	O01882	0.996563	0.996563	8.02e-12	47	1.0754	1.0754	O01882	acl-14	ACyLtransferase-like	O01882_CAEEL	15	99.5241	1.99524
C_10 / C_01	Q9N5Y2	Q9N5Y2	-0.697244	0.697244	8.14e-12	45	-0.976748	0.976748	Q9N5Y2	art-1	Probable very-long-chain enoyl-CoA reductase art-1	TECR_CAEEL	10	-38.3251	0.616749
C_10 / C_01	Q21109	Q21109	1.0339	1.0339	8.38e-12	40	1.5188	1.5188	Q21109	K02A11.3	Poly(U)-specific endoribonuclease homolog	ENDOU_CAEEL	14	104.756	2.04756
C_10 / C_01	Q9NAB7	Q9NAB7	1.0006	1.0006	8.41e-12	88	0.753164	0.753164	Q9NAB7	CELE_Y53F4B.18	Uncharacterized protein	Q9NAB7_CAEEL	20	100.083	2.00083
C_10 / C_01	O45293	O45293	-1.61328	1.61328	9.09e-12	49	-1.33197	1.33197	O45293	gly-8	Probable N-acetylgalactosaminyltransferase 8	GALT8_CAEEL	14	-67.3145	0.326855
C_10 / C_01	O44195	O44195	-1.03109	1.03109	9.19e-12	27	-1.12236	1.12236	O44195	CELE_ZK185.3	Uncharacterized protein	O44195_CAEEL	11	-51.0658	0.489342
C_10 / C_01	O61880	O61880	1.67913	1.67913	1.05e-11	33	1.35562	1.35562	O61880	CELE_F59B1.2	Uncharacterized protein	O61880_CAEEL	8	220.235	3.20235
C_10 / C_01	P10771	P10771	1.97274	1.97274	1.21e-11	27	1.87646	1.87646	P10771	his-24	Histone H1.1	H11_CAEEL	5	292.514	3.92514
C_10 / C_01	P91408	P91408	-1.95288	1.95288	1.23e-11	29	-1.76301	1.76301	P91408	T01B11.2	Alanine--glyoxylate aminotransferase 2-like	AGT2L_CAEEL	12	-74.17	0.2583
C_10 / C_01	Q9XVI6	Q9XVI6	-2.12969	2.12969	1.3e-11	27	-1.8934	1.8934	Q9XVI6	sptl-3	Serine palmitoyltransferase 3	SPTC3_CAEEL	12	-77.1493	0.228507
C_10 / C_01	K8FDY0	K8FDY0	-1.37913	1.37913	1.4e-11	113	-0.800804	0.800804	K8FDY0	hpo-34	Uncharacterized protein	K8FDY0_CAEEL	42	-61.5548	0.384452
C_10 / C_01	Q19480	Q19480	1.35796	1.35796	1.41e-11	37	1.44919	1.44919	Q19480	far-5	Fatty Acid/Retinol binding protein	Q19480_CAEEL	10	156.323	2.56323
C_10 / C_01	O02358	O02358	1.57928	1.57928	1.45e-11	23	1.5701	1.5701	O02358	CELE_F35E12.6	Uncharacterized protein	O02358_CAEEL	9	198.821	2.98821
C_10 / C_01	Q965Z4	Q965Z4	2.79678	2.79678	1.76e-11	16	2.78694	2.78694	Q965Z4	CELE_ZK105.1	Uncharacterized protein	Q965Z4_CAEEL	3	594.889	6.94889
C_10 / C_01	Q93242	Q93242	-1.15395	1.15395	2e-11	37	-1.26167	1.26167	Q93242	ugt-23	UDP-glucuronosyltransferase	Q93242_CAEEL	18	-55.0608	0.449392
C_10 / C_01	Q17603	Q17603	1.01717	1.01717	2.06e-11	30	0.985941	0.985941	Q17603	asfl-1	Probable histone chaperone asf-1-like protein	ASF1L_CAEEL	6	102.394	2.02394
C_10 / C_01	O17687	O17687	0.895477	0.895477	2.2e-11	130	0.555953	0.555953	O17687	nasp-2	NASP (Human Nuclear Autoantigenic Sperm Protein) homolog	O17687_CAEEL	25	86.0224	1.86022
C_10 / C_01	O17389	O17389	1.66674	1.66674	2.27e-11	37	1.38659	1.38659	O17389	tth-1	Tetra THymosin (Four thymosin repeat protein)	O17389_CAEEL	9	217.496	3.17496
C_10 / C_01	P91134	P91134	-0.584269	0.584269	2.43e-11	66	-0.658191	0.658191	P91134	adss-1	Adenylosuccinate synthetase	PURA_CAEEL	18	-33.3013	0.666987
C_10 / C_01	Q9XXR4	Q9XXR4	1.22748	1.22748	2.57e-11	35	1.33996	1.33996	Q9XXR4	ttr-24	TransThyretin-Related family domain	Q9XXR4_CAEEL	9	134.157	2.34157
C_10 / C_01	P61866	P61866	-0.697769	0.697769	3.02e-11	38	-0.835432	0.835432	P61866	rpl-12	60S ribosomal protein L12	RL12_CAEEL	8	-38.3475	0.616525
C_10 / C_01	Q965N8	Q965N8	-0.819773	0.819773	3.34e-11	87	-0.873265	0.873265	Q965N8	Y46E12BL.2	Uncharacterized protein	Q965N8_CAEEL	43	-43.3469	0.566531
C_10 / C_01	Q20228	Q20228	-0.63043	0.63043	3.38e-11	106	-0.648413	0.648413	Q20228	rps-9	40S ribosomal protein S9	RS9_CAEEL	20	-35.4016	0.645984
C_10 / C_01	O45430	O45430	-0.593909	0.593909	3.42e-11	123	-0.518989	0.518989	O45430	mccc-1	MethylCrotonoyl-Coenzyme A Carboxylase (Alpha)	O45430_CAEEL	29	-33.7455	0.662545
C_10 / C_01	G5EE41	G5EE41	-1.71191	1.71191	3.47e-11	21	-1.65908	1.65908	G5EE41	cuc-1	CU (Copper) Chaperonin	G5EE41_CAEEL	7	-69.4744	0.305256
C_10 / C_01	Q22763	Q22763	-0.960602	0.960602	3.99e-11	56	-0.823533	0.823533	Q22763	nep-22	NEPrilysin metallopeptidase family	Q22763_CAEEL	17	-48.6158	0.513842
C_10 / C_01	Q9XVZ2	Q9XVZ2	-0.73581	0.73581	4.43e-11	60	-0.840649	0.840649	Q9XVZ2	CELE_Y7A5A.1	Uncharacterized protein	Q9XVZ2_CAEEL	19	-39.9519	0.600481
C_10 / C_01	Q23378	Q23378	1.84224	1.84224	4.5e-11	33	1.53846	1.53846	Q23378	ttr-48	TransThyretin-Related family domain	Q23378_CAEEL	5	258.566	3.58566
C_10 / C_01	Q17886	Q17886	0.858903	0.858903	5.09e-11	33	1.1351	1.1351	Q17886	nasp-1	NASP (Human Nuclear Autoantigenic Sperm Protein) homolog	Q17886_CAEEL	13	81.3658	1.81366
C_10 / C_01	Q20224	Q20224	2.39951	2.39951	5.3e-11	38	1.84536	1.84536	Q20224	lbp-2	Fatty acid-binding protein homolog 2	FABP2_CAEEL	7	427.623	5.27623
C_10 / C_01	G8JY31;Q21268	G8JY31;Q21268	1.51099	1.51099	5.74e-11	27	1.38458	1.38458	G8JY31;Q21268	CELE_K07C11.7;K07C11.7	Uncharacterized protein;UPF0046 protein K07C11.7	G8JY31_CAEEL;YMSO_CAEEL	8	185.005	2.85005
C_10 / C_01	Q20065	Q20065	-2.074	2.074	6.9e-11	58	-1.38355	1.38355	Q20065	phy-2	Prolyl 4-hydroxylase subunit alpha-2	P4HA2_CAEEL	18	-76.25	0.2375
C_10 / C_01	Q95Q18	Q95Q18	-0.793688	0.793688	7.05e-11	58	-0.854475	0.854475	Q95Q18	Y53F4B.39	Beta-lactamase-like protein 2 homolog	LACB2_CAEEL	13	-42.3133	0.576867
C_10 / C_01	Q7K707	Q7K707	-0.592686	0.592686	7.06e-11	148	-0.543252	0.543252	Q7K707	gpi-1	Glucose-6-phosphate isomerase	Q7K707_CAEEL	27	-33.6893	0.663107
C_10 / C_01	P54816	P54816	0.716521	0.716521	7.72e-11	42	1.1542	1.1542	P54816	lex-1	Tat-binding homolog 7	TBP7_CAEEL	19	64.3215	1.64321
C_10 / C_01	G5EFH8	G5EFH8	-1.54599	1.54599	8.21e-11	88	-0.646903	0.646903	G5EFH8	cbs-1	Cystathionine Beta-Synthase	G5EFH8_CAEEL	28	-65.7539	0.342461
C_10 / C_01	O02365	O02365	0.776596	0.776596	8.29e-11	144	0.585653	0.585653	O02365	ifa-2	Intermediate filament protein ifa-2	IFA2_CAEEL	35	71.3084	1.71308
C_10 / C_01	Q19978	Q19978	1.06936	1.06936	8.9e-11	29	0.954838	0.954838	Q19978	best-14	Bestrophin homolog 14	BST14_CAEEL	11	109.85	2.0985
C_10 / C_01	Q3LFN1	Q3LFN1	0.909994	0.909994	9.56e-11	34	1.0258	1.0258	Q3LFN1	lbp-9	Lipid Binding Protein	Q3LFN1_CAEEL	10	87.9038	1.87904
C_10 / C_01	P47208	P47208	-0.691602	0.691602	9.65e-11	160	-0.571988	0.571988	P47208	cct-4	T-complex protein 1 subunit delta	TCPD_CAEEL	26	-38.0834	0.619166
C_10 / C_01	B5BM32;Q9XVS7	B5BM32;Q9XVS7	0.888409	0.888409	9.7e-11	72	0.549353	0.549353	B5BM32;Q9XVS7	nxf-1	Nuclear eXport Factor;Nuclear RNA export factor 1	B5BM32_CAEEL;NXF1_CAEEL	21	85.1133	1.85113
C_10 / C_01	Q23614	Q23614	0.696648	0.696648	9.85e-11	35	2.05929	2.05929	Q23614	CELE_ZK822.2	Uncharacterized protein	Q23614_CAEEL	8	62.0734	1.62073
C_10 / C_01	P34640	P34640	-0.786984	0.786984	1.1e-10	57	-0.784774	0.784774	P34640	ZK512.2	Probable ATP-dependent RNA helicase DDX55 homolog	DDX55_CAEEL	19	-42.0446	0.579554
C_10 / C_01	O44730	O44730	1.93578	1.93578	1.16e-10	21	1.83998	1.83998	O44730	zig-7	2 (Zwei) IG domain protein	O44730_CAEEL	4	282.585	3.82585
C_10 / C_01	G5EEV5	G5EEV5	-1.77752	1.77752	1.19e-10	21	-1.90577	1.90577	G5EEV5	pud-3	5C820	G5EEV5_CAEEL	9	-70.8317	0.291683
C_10 / C_01	G5EFB5	G5EFB5	1.09223	1.09223	1.33e-10	78	0.660747	0.660747	G5EFB5	cpn-1	CPN-1	G5EFB5_CAEEL	14	113.204	2.13204
C_10 / C_01	A0A9S2	A0A9S2	-2.79778	2.79778	1.34e-10	105	-0.667968	0.667968	A0A9S2	CELE_Y38F2AR.12	Uncharacterized protein	A0A9S2_CAEEL	43	-85.6192	0.143808
C_10 / C_01	Q94051	Q94051	2.96907	2.96907	1.34e-10	21	2.68876	2.68876	Q94051	cav-1	Caveolin-1	CAV1_CAEEL	5	683.032	7.83032
C_10 / C_01	Q86NJ8	Q86NJ8	1.15486	1.15486	1.7e-10	168	0.425411	0.425411	Q86NJ8	ppw-1	Piwi-like protein	Q86NJ8_CAEEL	47	122.663	2.22663
C_10 / C_01	Q9XVP0	Q9XVP0	-0.64067	0.64067	2e-10	60	-0.839666	0.839666	Q9XVP0	rps-15	40S ribosomal protein S15	RS15_CAEEL	12	-35.8585	0.641415
C_10 / C_01	Q2EEM8	Q2EEM8	3.62646	3.62646	2.31e-10	30	2.57416	2.57416	Q2EEM8	ttr-45	TransThyretin-Related family domain	Q2EEM8_CAEEL	5	1135.02	12.3502
C_10 / C_01	Q9BKU5	Q9BKU5	-0.607382	0.607382	2.45e-10	42	-0.731108	0.731108	Q9BKU5	CELE_Y37E3.8	Uncharacterized protein	Q9BKU5_CAEEL	8	-34.3613	0.656387
C_10 / C_01	G5EFH4	G5EFH4	0.829671	0.829671	2.52e-10	49	0.875335	0.875335	G5EFH4	srp-6	SeRPin	G5EFH4_CAEEL	17	77.728	1.77728
C_10 / C_01	Q9N4J2	Q9N4J2	0.882396	0.882396	2.53e-10	1065	0.254203	0.254203	Q9N4J2	vit-3	Vitellogenin-3	VIT3_CAEEL	183	84.3434	1.84343
C_10 / C_01	O18235	O18235	-1.10879	1.10879	2.55e-10	35	-0.916526	0.916526	O18235	coq-3	COenzyme Q (Ubiquinone) biosynthesis	O18235_CAEEL	10	-53.6316	0.463684
C_10 / C_01	Q94246;Q94247	Q94246;Q94247	-0.805151	0.805151	2.69e-10	59	-0.963199	0.963199	Q94246;Q94247	gfi-1;CELE_F57F4.4	GEI-4 (Four) Interacting protein;Uncharacterized protein	Q94246_CAEEL;Q94247_CAEEL	17	-42.7698	0.572302
C_10 / C_01	Q8WTJ4	Q8WTJ4	0.634326	0.634326	2.79e-10	69	0.552036	0.552036	Q8WTJ4	ubxn-6	UBX-containing protein in Nematodes	Q8WTJ4_CAEEL	16	55.2212	1.55221
C_10 / C_01	B2FDA8	B2FDA8	0.875597	0.875597	2.81e-10	152	0.62723	0.62723	B2FDA8	smc-3	Structural maintenance of chromosomes protein 3	SMC3_CAEEL	50	83.4767	1.83477
C_10 / C_01	H2KZV5	H2KZV5	1.52037	1.52037	3.09e-10	45	0.963043	0.963043	H2KZV5	CELE_T21H3.1	Uncharacterized protein	H2KZV5_CAEEL	13	186.864	2.86864
C_10 / C_01	O45946	O45946	-0.591606	0.591606	3.22e-10	68	-0.654243	0.654243	O45946	rpl-18	60S ribosomal protein L18	RL18_CAEEL	15	-33.6396	0.663604
C_10 / C_01	Q9XWP6	Q9XWP6	0.877253	0.877253	4.08e-10	43	0.835042	0.835042	Q9XWP6	spr-5	Probable lysine-specific histone demethylase 1	LSD1_CAEEL	16	83.6874	1.83687
C_10 / C_01	Q20679	Q20679	-1.69127	1.69127	4.09e-10	47	-1.00511	1.00511	Q20679	let-268	Procollagen-lysine,2-oxoglutarate 5-dioxygenase	PLOD_CAEEL	23	-69.0346	0.309654
C_10 / C_01	Q27511	Q27511	1.36892	1.36892	4.25e-10	34	1.79256	1.79256	Q27511	htz-1	Histone H2A.V	H2AV_CAEEL	7	158.277	2.58277
C_10 / C_01	Q9BKP8	Q9BKP8	2.46429	2.46429	4.29e-10	17	2.76489	2.76489	Q9BKP8	C17F4.7	Uncharacterized protein	Q9BKP8_CAEEL	5	451.856	5.51856
C_10 / C_01	C6KRK8	C6KRK8	-2.31403	2.31403	5.96e-10	22	-2.07826	2.07826	C6KRK8	CELE_R102.4	Uncharacterized protein	C6KRK8_CAEEL	9	-79.8902	0.201098
C_10 / C_01	O45227	O45227	3.42141	3.42141	6.52e-10	16	3.16853	3.16853	O45227	B0513.4	Uncharacterized protein	O45227_CAEEL	2	971.387	10.7139
C_10 / C_01	Q22531	Q22531	-1.00504	1.00504	6.91e-10	87	-0.539289	0.539289	Q22531	CELE_T16G12.1	Uncharacterized protein	Q22531_CAEEL	32	-50.1743	0.498257
C_10 / C_01	G5EF01	G5EF01	1.10638	1.10638	7.53e-10	34	1.02495	1.02495	G5EF01	tbb-6	TuBulin, Beta	G5EF01_CAEEL	12	115.305	2.15305
C_10 / C_01	G5EET2	G5EET2	0.923978	0.923978	7.69e-10	44	0.822634	0.822634	G5EET2	dut-1	DeoxyUTPase	G5EET2_CAEEL	13	89.734	1.89734
C_10 / C_01	Q19202	Q19202	-1.04293	1.04293	8.38e-10	98	-0.787042	0.787042	Q19202	apy-1	APYrase	Q19202_CAEEL	22	-51.4658	0.485342
C_10 / C_01	Q23571	Q23571	-0.699028	0.699028	8.38e-10	86	-0.686151	0.686151	Q23571	ZK669.4	Lipoamide acyltransferase component of branched-chain alpha-keto acid dehydrogenase complex, mitochondrial	ODB2_CAEEL	16	-38.4013	0.615987
C_10 / C_01	O44897	O44897	-0.818785	0.818785	8.64e-10	56	-0.701391	0.701391	O44897	haf-9	HAlF transporter (PGP related)	O44897_CAEEL	21	-43.3081	0.566919
C_10 / C_01	G5EC10	G5EC10	-1.53336	1.53336	9.69e-10	37	-1.11661	1.11661	G5EC10	lec-9	Galectin	G5EC10_CAEEL	8	-65.4529	0.345471
C_10 / C_01	O45228	O45228	0.588261	0.588261	9.83e-10	91	0.436771	0.436771	O45228	B0513.5	Proline dehydrogenase 1, mitochondrial	PROD_CAEEL	28	50.3434	1.50343
C_10 / C_01	O76840	O76840	0.697134	0.697134	1.06e-09	98	0.60968	0.60968	O76840	mig-6	Papilin	PPN1_CAEEL	26	62.1281	1.62128
C_10 / C_01	Q19661	Q19661	-1.79725	1.79725	1.11e-09	25	-2.56093	2.56093	Q19661	CELE_F21C10.9	Uncharacterized protein	Q19661_CAEEL	14	-71.2277	0.287723
C_10 / C_01	O45819	O45819	0.771264	0.771264	1.17e-09	53	0.907008	0.907008	O45819	gyg-2	GlYcoGenin like	O45819_CAEEL	10	70.6765	1.70676
C_10 / C_01	Q9NEQ0	Q9NEQ0	-2.48477	2.48477	1.22e-09	25	-2.0575	2.0575	Q9NEQ0	fat-1	Omega-3 fatty acid desaturase fat-1	FAT1_CAEEL	15	-82.1348	0.178652
C_10 / C_01	O17616	O17616	1.16496	1.16496	1.22e-09	30	1.186	1.186	O17616	C29F3.7	Uncharacterized protein	O17616_CAEEL	13	124.227	2.24227
C_10 / C_01	O44183	O44183	-1.95491	1.95491	1.24e-09	30	-1.58711	1.58711	O44183	CELE_ZC416.6	Uncharacterized protein	O44183_CAEEL	15	-74.2062	0.257938
C_10 / C_01	O01593	O01593	-1.02108	1.02108	1.33e-09	43	-1.19671	1.19671	O01593	CELE_R08E5.3	Uncharacterized protein	O01593_CAEEL	13	-50.7253	0.492747
C_10 / C_01	G5EDG9	G5EDG9	1.16281	1.16281	1.4e-09	26	1.14145	1.14145	G5EDG9	hex-3	HEXosaminidase	G5EDG9_CAEEL	14	123.894	2.23894
C_10 / C_01	Q9U3Q6	Q9U3Q6	-1.04184	1.04184	1.41e-09	96	-0.82031	0.82031	Q9U3Q6	ugt-22	UDP-glucuronosyltransferase	Q9U3Q6_CAEEL	19	-51.4293	0.485707
C_10 / C_01	Q18559	Q18559	-0.644588	0.644588	1.43e-09	109	0.883679	0.883679	Q18559	C41A3.1	Uncharacterized protein	Q18559_CAEEL	68	-36.0325	0.639675
C_10 / C_01	Q9XXN2	Q9XXN2	-1.24067	1.24067	1.44e-09	96	-0.611301	0.611301	Q9XXN2	immt-2	MICOS complex subunit MIC60	Q9XXN2_CAEEL	31	-57.6823	0.423177
C_10 / C_01	G5EDZ9	G5EDZ9	4.67357	4.67357	1.49e-09	19	3.77638	3.77638	G5EDZ9	cpi-1	Cystatin	G5EDZ9_CAEEL	5	2452.02	25.5202
C_10 / C_01	G5EEE5	G5EEE5	-1.6669	1.6669	1.61e-09	22	-1.91141	1.91141	G5EEE5	elo-1	Elongation of very long chain fatty acids protein	G5EEE5_CAEEL	7	-68.5071	0.314929
C_10 / C_01	Q9NA78	Q9NA78	-1.90045	1.90045	1.64e-09	29	-1.64121	1.64121	Q9NA78	CELE_Y57A10A.23	Uncharacterized protein	Q9NA78_CAEEL	9	-73.2139	0.267861
C_10 / C_01	Q9XVU2	Q9XVU2	1.35512	1.35512	1.72e-09	27	1.24939	1.24939	Q9XVU2	gln-5	GLutamiNe synthetase (Glutamate-ammonia ligase)	Q9XVU2_CAEEL	7	155.819	2.55819
C_10 / C_01	Q9NAB2	Q9NAB2	-1.37316	1.37316	1.83e-09	22	-1.26871	1.26871	Q9NAB2	gst-28	Glutathione S-Transferase	Q9NAB2_CAEEL	7	-61.3956	0.386044
C_10 / C_01	Q9XTT3	Q9XTT3	1.03401	1.03401	1.95e-09	34	1.26716	1.26716	Q9XTT3	scav-3	SCAVenger receptor (CD36 family) related	Q9XTT3_CAEEL	13	104.771	2.04771
C_10 / C_01	Q09614	Q09614	0.796568	0.796568	2.29e-09	80	0.992858	0.992858	Q09614	ptc-1	Protein patched homolog 1	PTC1_CAEEL	21	73.6964	1.73696
C_10 / C_01	G5EC98	G5EC98	1.11125	1.11125	2.48e-09	155	-0.365323	0.365323	G5EC98	ctps-1	CTP synthase	G5EC98_CAEEL	29	116.032	2.16032
C_10 / C_01	Q27474	Q27474	0.748807	0.748807	2.66e-09	34	0.761371	0.761371	Q27474	lig-1	DNA ligase 1	DNLI1_CAEEL	15	68.0403	1.6804
C_10 / C_01	H2KZ98;Q3Y403	H2KZ98;Q3Y403	3.04128	3.04128	2.79e-09	20	3.05926	3.05926	H2KZ98;Q3Y403	C41G11.1	Uncharacterized protein	H2KZ98_CAEEL;Q3Y403_CAEEL	11	723.219	8.23219
C_10 / C_01	O76672	O76672	3.02456	3.02456	2.87e-09	12	2.84852	2.84852	O76672	CELE_H34I24.2	Uncharacterized protein	O76672_CAEEL	3	713.735	8.13735
C_10 / C_01	Q19390	Q19390	1.77182	1.77182	2.9e-09	28	1.51441	1.51441	Q19390	acp-5	ACid Phosphatase family	Q19390_CAEEL	13	241.484	3.41484
C_10 / C_01	Q18625	Q18625	0.935987	0.935987	3.02e-09	85	0.778998	0.778998	Q18625	lec-4	Galectin	Q18625_CAEEL	20	91.3199	1.9132
C_10 / C_01	P34666	P34666	-0.871426	0.871426	3.06e-09	27	-1.11567	1.11567	P34666	coq-5	2-methoxy-6-polyprenyl-1,4-benzoquinol methylase, mitochondrial	COQ5_CAEEL	13	-45.3394	0.546606
C_10 / C_01	Q9TYZ4	Q9TYZ4	0.835671	0.835671	3.14e-09	35	0.862982	0.862982	Q9TYZ4	CELE_H35B03.1	Uncharacterized protein	Q9TYZ4_CAEEL	14	78.4687	1.78469
C_10 / C_01	Q23359	Q23359	0.881195	0.881195	3.18e-09	33	1.00261	1.00261	Q23359	oma-2	Uncharacterized protein	Q23359_CAEEL	13	84.1901	1.8419
C_10 / C_01	Q19076	Q19076	-2.01052	2.01052	3.21e-09	16	-2.39963	2.39963	Q19076	pho-1	Intestinal acid phosphatase	PHO1_CAEEL	9	-75.1816	0.248184
C_10 / C_01	Q22341	Q22341	1.76809	1.76809	3.32e-09	16	2.05338	2.05338	Q22341	ttr-30	TransThyretin-Related family domain	Q22341_CAEEL	5	240.604	3.40604
C_10 / C_01	Q9U3Q0	Q9U3Q0	-0.731797	0.731797	3.38e-09	46	-0.651987	0.651987	Q9U3Q0	mrps-22	Mitochondrial Ribosomal Protein, Small	Q9U3Q0_CAEEL	15	-39.7846	0.602154
C_10 / C_01	H2KYQ2;H2KYQ3;Q17921	H2KYQ2;H2KYQ3;Q17921	0.841475	0.841475	3.44e-09	36	0.717794	0.717794	H2KYQ2;H2KYQ3;Q17921	C12D12.1	Uncharacterized protein	H2KYQ2_CAEEL;H2KYQ3_CAEEL;Q17921_CAEEL	9	79.1881	1.79188
C_10 / C_01	P62784	P62784	1.1176	1.1176	3.52e-09	56	1.04689	1.04689	P62784	his-1	Histone H4	H4_CAEEL	11	116.986	2.16986
C_10 / C_01	O02225	O02225	0.89583	0.89583	3.52e-09	43	0.798221	0.798221	O02225	gln-6	GLutamiNe synthetase (Glutamate-ammonia ligase)	O02225_CAEEL	11	86.068	1.86068
C_10 / C_01	P34610	P34610	-1.20083	1.20083	3.65e-09	17	-1.25282	1.25282	P34610	pcp-1	Putative serine protease pcp-1	PCP1_CAEEL	6	-56.4976	0.435024
C_10 / C_01	Q22135	Q22135	-1.1848	1.1848	3.76e-09	41	-0.854218	0.854218	Q22135	CELE_T04A8.6	Uncharacterized protein	Q22135_CAEEL	15	-56.0116	0.439884
C_10 / C_01	O02086	O02086	0.667487	0.667487	4.49e-09	24	0.826261	0.826261	O02086	haf-2	HAlF transporter (PGP related)	O02086_CAEEL	10	58.8304	1.5883
C_10 / C_01	O17891	O17891	1.00577	1.00577	4.52e-09	52	0.677626	0.677626	O17891	CELE_F55B11.2	Uncharacterized protein	O17891_CAEEL	12	100.801	2.00801
C_10 / C_01	P91154	P91154	-0.781842	0.781842	4.58e-09	28	-0.919512	0.919512	P91154	C43E11.9	60S ribosome subunit biogenesis protein NIP7 homolog	P91154_CAEEL	6	-41.8376	0.581624
C_10 / C_01	Q9NAB3	Q9NAB3	-2.05405	2.05405	4.62e-09	38	-1.78309	1.78309	Q9NAB3	gst-27	Glutathione S-Transferase	Q9NAB3_CAEEL	11	-75.9193	0.240807
C_10 / C_01	A0A0K3ATC0;Q9XTQ6	A0A0K3ATC0;Q9XTQ6	0.66805	0.66805	4.68e-09	77	0.652598	0.652598	A0A0K3ATC0;Q9XTQ6	tbh-1	Tyramine Beta Hydroxylase;Tyramine beta-hydroxylase	A0A0K3ATC0_CAEEL;TBH1_CAEEL	22	58.8924	1.58892
C_10 / C_01	Q17993	Q17993	-1.50217	1.50217	4.72e-09	26	-1.2503	1.2503	Q17993	C14F11.6	Uncharacterized protein	Q17993_CAEEL	9	-64.6978	0.353022
C_10 / C_01	Q9N3F0	Q9N3F0	-0.941505	0.941505	5.19e-09	31	-0.823133	0.823133	Q9N3F0	Y54E10A.10	Ribosome production factor 2 homolog	RPF2_CAEEL	10	-47.9311	0.520689
C_10 / C_01	Q19433	Q19433	-0.683685	0.683685	5.38e-09	45	-0.720778	0.720778	Q19433	CELE_F13H8.2	Uncharacterized protein	Q19433_CAEEL	18	-37.7427	0.622573
C_10 / C_01	Q19554	Q19554	-0.83316	0.83316	5.41e-09	119	-0.404036	0.404036	Q19554	abcf-1	ABC transporter, class F	Q19554_CAEEL	28	-43.8702	0.561298
C_10 / C_01	O02641	O02641	0.696911	0.696911	5.91e-09	37	0.666384	0.666384	O02641	cyp-33c8	CYtochrome P450 family	O02641_CAEEL	15	62.103	1.62103
C_10 / C_01	G5ECC9	G5ECC9	-0.954209	0.954209	6.13e-09	44	-0.985118	0.985118	G5ECC9	CELE_K11B4.1	Uncharacterized protein	G5ECC9_CAEEL	13	-48.3875	0.516125
C_10 / C_01	Q9U1Q3	Q9U1Q3	0.840152	0.840152	6.42e-09	56	0.706405	0.706405	Q9U1Q3	cyn-15	CYclophyliN	Q9U1Q3_CAEEL	18	79.0239	1.79024
C_10 / C_01	Q5FC69;Q8MP09	Q5FC69;Q8MP09	-0.68587	0.68587	6.44e-09	61	-0.531741	0.531741	Q5FC69;Q8MP09	nkat-3	Nematode Kynurenine AminoTransferase	Q5FC69_CAEEL;Q8MP09_CAEEL	18	-37.8369	0.621631
C_10 / C_01	O18693	O18693	0.688909	0.688909	6.64e-09	97	0.482032	0.482032	O18693	acs-2	Fatty Acid CoA Synthetase family	O18693_CAEEL	21	61.2064	1.61206
C_10 / C_01	Q19531;Q2XN01	Q19531;Q2XN01	1.96424	1.96424	6.65e-09	13	1.8348	1.8348	Q19531;Q2XN01	CELE_F17H10.2	Uncharacterized protein	Q19531_CAEEL;Q2XN01_CAEEL	3	290.206	3.90206
C_10 / C_01	Q19133	Q19133	-1.32667	1.32667	6.96e-09	23	-1.3329	1.3329	Q19133	CELE_F07A11.5	Uncharacterized protein	Q19133_CAEEL	8	-60.1312	0.398688
C_10 / C_01	Q95Y17	Q95Y17	1.91882	1.91882	6.99e-09	18	2.04845	2.04845	Q95Y17	hpo-6	Uncharacterized protein	Q95Y17_CAEEL	7	278.114	3.78114
C_10 / C_01	Q19866	Q19866	0.61636	0.61636	7.01e-09	40	0.605185	0.605185	Q19866	suf-1	SUppressor-of-Forked (Drosophila) homolog	Q19866_CAEEL	15	53.3003	1.533
C_10 / C_01	G5EGA5	G5EGA5	-5.46053	5.46053	7.03e-09	20	-4.75475	4.75475	G5EGA5	fat-2	Delta(12) fatty acid desaturase fat-2	FAT2_CAEEL	15	-97.729	0.02271
C_10 / C_01	Q9XX15	Q9XX15	-1.24013	1.24013	7.1e-09	19	-1.30974	1.30974	Q9XX15	Y39A1A.14	Ribosomal RNA small subunit methyltransferase nep-1	NEP1_CAEEL	5	-57.6665	0.423335
C_10 / C_01	Q27888	Q27888	-0.592769	0.592769	7.58e-09	101	-0.601166	0.601166	Q27888	ldh-1	L-lactate dehydrogenase	LDH_CAEEL	18	-33.6931	0.663069
C_10 / C_01	Q21018	Q21018	-0.802153	0.802153	7.84e-09	31	-0.704749	0.704749	Q21018	cri-3	Conserved regulator of innate immunity protein 3	CRI3_CAEEL	5	-42.6507	0.573493
C_10 / C_01	G5EFJ3	G5EFJ3	0.906466	0.906466	8.18e-09	27	2.10323	2.10323	G5EFJ3	C08E8.4	Uncharacterized protein	G5EFJ3_CAEEL	11	87.4449	1.87445
C_10 / C_01	Q18938	Q18938	-0.826449	0.826449	8.4e-09	46	-0.739818	0.739818	Q18938	gst-42	Probable maleylacetoacetate isomerase	MAAI_CAEEL	12	-43.6085	0.563915
C_10 / C_01	Q20964	Q20964	-3.21052	3.21052	8.44e-09	20	-2.6988	2.6988	Q20964	lys-4	LYSozyme	Q20964_CAEEL	8	-89.1972	0.108028
C_10 / C_01	P43508	P43508	1.45982	1.45982	8.71e-09	36	1.40886	1.40886	P43508	cpr-4	Cathepsin B-like cysteine proteinase 4	CPR4_CAEEL	9	175.075	2.75075
C_10 / C_01	O01805	O01805	-1.24679	1.24679	9.42e-09	40	-1.67784	1.67784	O01805	acbp-1	Acyl-CoA-binding protein homolog 1	ACBP1_CAEEL	6	-57.8615	0.421385
C_10 / C_01	Q17698	Q17698	1.54299	1.54299	9.54e-09	54	0.936945	0.936945	Q17698	C06A8.3	Uncharacterized protein	Q17698_CAEEL	8	191.398	2.91398
C_10 / C_01	Q23402	Q23402	-0.737002	0.737002	9.85e-09	34	-0.86527	0.86527	Q23402	ZK1127.4	Protein BCCIP homolog	BCCIP_CAEEL	11	-40.0015	0.599985
C_10 / C_01	C0P274;P34358	C0P274;P34358	0.83216	0.83216	9.92e-09	48	0.774666	0.774666	C0P274;P34358	ced-7	Uncharacterized protein;ABC transporter ced-7	C0P274_CAEEL;CED7_CAEEL	22	78.0348	1.78035
C_10 / C_01	G5EEL9	G5EEL9	2.11327	2.11327	1.02e-08	15	2.45261	2.45261	G5EEL9	hmg-11	HMG	G5EEL9_CAEEL	4	332.671	4.32671
C_10 / C_01	Q20745	Q20745	1.50909	1.50909	1.03e-08	17	1.43004	1.43004	Q20745	unc-84	Nuclear migration and anchoring protein unc-84	UNC84_CAEEL	11	184.63	2.8463
C_10 / C_01	Q17542	Q17542	1.70362	1.70362	1.04e-08	25	1.62672	1.62672	Q17542	C01B10.10	Uncharacterized protein	Q17542_CAEEL	11	225.717	3.25717
C_10 / C_01	Q9TXI4	Q9TXI4	-0.580202	0.580202	1.1e-08	90	-0.430907	0.430907	Q9TXI4	CELE_F23C8.5	Uncharacterized protein	Q9TXI4_CAEEL	16	-33.113	0.66887
C_10 / C_01	Q22781	Q22781	0.604157	0.604157	1.17e-08	63	0.690055	0.690055	Q22781	acdh-7	Acyl CoA DeHydrogenase	Q22781_CAEEL	13	52.0091	1.52009
C_10 / C_01	O02155	O02155	3.57628	3.57628	1.17e-08	28	2.53769	2.53769	O02155	CELE_T09B4.5	Uncharacterized protein	O02155_CAEEL	9	1092.8	11.928
C_10 / C_01	Q27371	Q27371	-0.648638	0.648638	1.21e-08	71	-0.71524	0.71524	Q27371	mup-2	Troponin T	TNNT_CAEEL	16	-36.2118	0.637882
C_10 / C_01	O16214	O16214	-0.879704	0.879704	1.23e-08	84	-0.735519	0.735519	O16214	CELE_F17A9.4	Uncharacterized protein	O16214_CAEEL	23	-45.6521	0.543479
C_10 / C_01	Q19660	Q19660	1.17859	1.17859	1.31e-08	49	0.978757	0.978757	Q19660	CELE_F21C10.10	Uncharacterized protein	Q19660_CAEEL	13	126.356	2.26356
C_10 / C_01	Q9BL73	Q9BL73	1.25379	1.25379	1.41e-08	38	0.790419	0.790419	Q9BL73	ppk-2	PIP Kinase	Q9BL73_CAEEL	12	138.468	2.38468
C_10 / C_01	G5EDE7	G5EDE7	0.939123	0.939123	1.46e-08	48	0.914266	0.914266	G5EDE7	tpxl-1	TPX2 (Targeting Protein for Xenopus Klp2)-Like	G5EDE7_CAEEL	17	91.7362	1.91736
C_10 / C_01	O01615	O01615	1.18816	1.18816	1.46e-08	66	0.751889	0.751889	O01615	T19H12.2	Acidic leucine-rich nuclear phosphoprotein 32-related protein 2	AN322_CAEEL	9	127.862	2.27862
C_10 / C_01	H2KYJ2	H2KYJ2	1.73532	1.73532	1.55e-08	18	1.8202	1.8202	H2KYJ2	ttr-59	TransThyretin-Related family domain	H2KYJ2_CAEEL	4	232.954	3.32954
C_10 / C_01	Q22966	Q22966	-1.45307	1.45307	1.56e-08	20	-1.54762	1.54762	Q22966	clec-1	C-type LECtin	Q22966_CAEEL	6	-63.4757	0.365243
C_10 / C_01	O62220	O62220	0.949928	0.949928	1.6e-08	30	0.882355	0.882355	O62220	F33H2.3	Acidic leucine-rich nuclear phosphoprotein 32-related protein 1	AN321_CAEEL	5	93.1776	1.93178
C_10 / C_01	Q9XWV5	Q9XWV5	-0.746749	0.746749	1.63e-08	15	-0.741579	0.741579	Q9XWV5	mrps-10	Probable 28S ribosomal protein S10, mitochondrial	RT10_CAEEL	5	-40.4055	0.595945
C_10 / C_01	G5EBV4	G5EBV4	-1.63925	1.63925	1.64e-08	21	-2.10859	2.10859	G5EBV4	lec-10	Galectin	G5EBV4_CAEEL	5	-67.8977	0.321023
C_10 / C_01	Q20496	Q20496	0.865871	0.865871	1.81e-08	57	0.68966	0.68966	Q20496	rhi-1	Probable rho GDP-dissociation inhibitor	GDIR_CAEEL	12	82.244	1.82244
C_10 / C_01	G4SL51	G4SL51	1.28927	1.28927	1.89e-08	78	0.90322	0.90322	G4SL51	pqn-52	Prion-like-(Q/N-rich)-domain-bearing protein	G4SL51_CAEEL	23	144.404	2.44404
C_10 / C_01	Q20675	Q20675	1.579	1.579	1.9e-08	17	1.60208	1.60208	Q20675	CELE_F52E4.5	Uncharacterized protein	Q20675_CAEEL	9	198.762	2.98762
C_10 / C_01	Q9XTT4	Q9XTT4	0.967556	0.967556	2e-08	61	0.868079	0.868079	Q9XTT4	ani-1	Anillin-like protein 1	ANI1_CAEEL	26	95.5525	1.95552
C_10 / C_01	H2L0H5;Q21843	H2L0H5;Q21843	0.691874	0.691874	2.02e-08	42	0.661092	0.661092	H2L0H5;Q21843	wapl-1	Wings apart-like protein homolog 1;WAPL (Drosophila Wings APart-Like cohesin interactor)	WAPL_CAEEL;Q21843_CAEEL	13	61.538	1.61538
C_10 / C_01	Q21854	Q21854	-0.636082	0.636082	2.15e-08	66	-0.522837	0.522837	Q21854	tag-147	Uncharacterized protein	Q21854_CAEEL	24	-35.6542	0.643458
C_10 / C_01	Q93931	Q93931	-0.762058	0.762058	2.36e-08	37	-0.952116	0.952116	Q93931	nuaf-3	NADH:Ubiquinone oxidoreductase Assembly Factor	Q93931_CAEEL	12	-41.0345	0.589655
C_10 / C_01	O61209;Q9N3I0	O61209;Q9N3I0	2.0833	2.0833	2.38e-08	12	2.09258	2.09258	O61209;Q9N3I0	CELE_H17B01.2;CELE_Y51H7C.1	Uncharacterized protein	O61209_CAEEL;Q9N3I0_CAEEL	3	323.775	4.23775
C_10 / C_01	G5EBP5	G5EBP5	0.611833	0.611833	2.39e-08	200	0.387817	0.387817	G5EBP5	CELE_ZC247.1	Uncharacterized protein	G5EBP5_CAEEL	41	52.8199	1.5282
C_10 / C_01	Q18758	Q18758	1.09072	1.09072	2.44e-08	49	0.878836	0.878836	Q18758	klo-1	KLOtho (Mammalian aging-associated protein) homolog	Q18758_CAEEL	20	112.98	2.1298
C_10 / C_01	Q9NEZ8	Q9NEZ8	-1.67062	1.67062	2.46e-08	40	-1.0816	1.0816	Q9NEZ8	ech-7	Enoyl-CoA Hydratase	Q9NEZ8_CAEEL	11	-68.5883	0.314117
C_10 / C_01	Q9XWG2	Q9XWG2	-0.741485	0.741485	2.5e-08	21	-0.801392	0.801392	Q9XWG2	CELE_Y63D3A.7	Uncharacterized protein	Q9XWG2_CAEEL	7	-40.1877	0.598123
C_10 / C_01	Q9TYT8	Q9TYT8	0.690643	0.690643	2.7e-08	30	0.856191	0.856191	Q9TYT8	CELE_W05F2.3	Uncharacterized protein	Q9TYT8_CAEEL	7	61.4003	1.614
C_10 / C_01	Q17941	Q17941	1.06698	1.06698	2.8e-08	58	0.869379	0.869379	Q17941	akt-1	Serine/threonine-protein kinase akt-1	AKT1_CAEEL	20	109.505	2.09505
C_10 / C_01	O02482	O02482	1.08933	1.08933	2.92e-08	27	1.04873	1.04873	O02482	unc-37	Transcription factor unc-37	UNC37_CAEEL	12	112.776	2.12776
C_10 / C_01	H2KYV3;Q18076	H2KYV3;Q18076	-0.917438	0.917438	3.05e-08	98	-0.506957	0.506957	H2KYV3;Q18076	C18B2.5	Uncharacterized protein	H2KYV3_CAEEL;Q18076_CAEEL	24	-47.0552	0.529448
C_10 / C_01	Q20748	Q20748	-0.616288	0.616288	3.23e-08	136	-0.483872	0.483872	Q20748	atad-3	ATPase family AAA domain-containing protein 3	ATAD3_CAEEL	29	-34.7653	0.652347
C_10 / C_01	Q09451	Q09451	2.37871	2.37871	3.27e-08	15	2.28526	2.28526	Q09451	pho-11	Putative acid phosphatase 11	PHO11_CAEEL	6	420.071	5.20071
C_10 / C_01	Q10011	Q10011	2.01664	2.01664	3.61e-08	20	1.65973	1.65973	Q10011	T19C3.5	Uncharacterized protein T19C3.5	YSV5_CAEEL	11	304.641	4.04641
C_10 / C_01	Q21484	Q21484	0.999212	0.999212	3.65e-08	57	0.871038	0.871038	Q21484	hat-1	Histone AcetylTransferase	Q21484_CAEEL	18	99.8908	1.99891
C_10 / C_01	Q95R07	Q95R07	0.632514	0.632514	3.66e-08	31	0.757278	0.757278	Q95R07	mex-3	Muscle EXcess	Q95R07_CAEEL	12	55.0265	1.55026
C_10 / C_01	P91844	P91844	1.12859	1.12859	3.66e-08	34	0.992203	0.992203	P91844	CELE_ZC410.5	Uncharacterized protein	P91844_CAEEL	7	118.644	2.18644
C_10 / C_01	Q93204	Q93204	1.47861	1.47861	3.94e-08	27	1.13751	1.13751	Q93204	gpx-5	Glutathione peroxidase	Q93204_CAEEL	6	178.68	2.7868
C_10 / C_01	Q21523	Q21523	0.623113	0.623113	4.15e-08	44	0.666285	0.666285	Q21523	lact-4	Beta-LACTamase domain containing	Q21523_CAEEL	19	54.0195	1.54019
C_10 / C_01	Q19973	Q19973	1.10382	1.10382	4.71e-08	27	1.38836	1.38836	Q19973	cec-5	C.Elegans Chromodomain protein	Q19973_CAEEL	7	114.923	2.14923
C_10 / C_01	O45518	O45518	-1.91379	1.91379	4.74e-08	29	-1.68451	1.68451	O45518	CELE_F44G3.2	Uncharacterized protein	O45518_CAEEL	11	-73.4606	0.265394
C_10 / C_01	Q17572	Q17572	2.02125	2.02125	4.74e-08	36	1.50342	1.50342	Q17572	C01G6.3	Uncharacterized protein	Q17572_CAEEL	11	305.935	4.05935
C_10 / C_01	Q20660	Q20660	1.23505	1.23505	4.78e-08	29	1.01606	1.01606	Q20660	hsp-17	Heat Shock Protein	Q20660_CAEEL	10	135.389	2.35389
C_10 / C_01	Q9TVW5	Q9TVW5	-4.91669	4.91669	4.8e-08	10	-5.68257	5.68257	Q9TVW5	msp-77	Major sperm protein 77/79	MSP77_CAEEL	9	-96.6892	0.0331077
C_10 / C_01	B1GRK5	B1GRK5	1.40826	1.40826	4.84e-08	27	1.60134	1.60134	B1GRK5	CELE_F41E6.5	Uncharacterized protein	B1GRK5_CAEEL	14	165.417	2.65417
C_10 / C_01	P48162	P48162	-1.53127	1.53127	4.97e-08	31	-1.71911	1.71911	P48162	rpl-25.1	60S ribosomal protein L23a 1	R23A1_CAEEL	6	-65.4028	0.345972
C_10 / C_01	Q09665	Q09665	-0.890822	0.890822	5.42e-08	24	-0.9099	0.9099	Q09665	tnc-2	Troponin C, isoform 2	TNNC2_CAEEL	7	-46.0693	0.539307
C_10 / C_01	P34621	P34621	-0.7287	0.7287	5.48e-08	20	-0.74123	0.74123	P34621	ZK1236.5	Uncharacterized protein ZK1236.5	YO85_CAEEL	6	-39.6552	0.603448
C_10 / C_01	P17140	P17140	0.879795	0.879795	5.69e-08	48	0.645287	0.645287	P17140	let-2	Collagen alpha-2(IV) chain	CO4A2_CAEEL	10	84.0114	1.84011
C_10 / C_01	Q3S1M2;Q7YZW1;Q8MQ16;Q95QE2;Q9N2N3	Q3S1M2;Q7YZW1;Q8MQ16;Q95QE2;Q9N2N3	0.621997	0.621997	5.86e-08	42	0.662179	0.662179	Q3S1M2;Q7YZW1;Q8MQ16;Q95QE2;Q9N2N3	mrp-1	Uncharacterized protein	Q3S1M2_CAEEL;Q7YZW1_CAEEL;Q8MQ16_CAEEL;Q95QE2_CAEEL;Q9N2N3_CAEEL	16	53.9004	1.539
C_10 / C_01	Q21392	Q21392	-0.761492	0.761492	5.94e-08	29	-0.739023	0.739023	Q21392	CELE_K09E2.3	Uncharacterized protein	Q21392_CAEEL	7	-41.0114	0.589886
C_10 / C_01	Q09652	Q09652	0.655831	0.655831	6.06e-08	41	0.685717	0.685717	Q09652	gstk-1	Glutathione S-transferase kappa 1	GSTK1_CAEEL	11	57.5523	1.57552
C_10 / C_01	H2KYM1	H2KYM1	-1.66473	1.66473	6.32e-08	13	-1.79788	1.79788	H2KYM1	C39D10.8	Uncharacterized protein	H2KYM1_CAEEL	7	-68.4597	0.315403
C_10 / C_01	G4SF15;Q95XR3	G4SF15;Q95XR3	1.48925	1.48925	6.45e-08	38	0.837539	0.837539	G4SF15;Q95XR3	Y39G10AR.9	Uncharacterized protein	G4SF15_CAEEL;Q95XR3_CAEEL	12	180.744	2.80744
C_10 / C_01	Q95X21;Q9TZC8	Q95X21;Q9TZC8	-0.586569	0.586569	6.47e-08	96	-0.591339	0.591339	Q95X21;Q9TZC8	CELE_Y71H10B.1	Uncharacterized protein	Q95X21_CAEEL;Q9TZC8_CAEEL	23	-33.4075	0.665925
C_10 / C_01	Q20643	Q20643	1.06446	1.06446	7.08e-08	65	0.849029	0.849029	Q20643	CELE_F52B5.2	Uncharacterized protein	Q20643_CAEEL	16	109.138	2.09138
C_10 / C_01	Q9TYQ5	Q9TYQ5	1.38162	1.38162	7.35e-08	21	1.14337	1.14337	Q9TYQ5	lin-33	Uncharacterized protein	Q9TYQ5_CAEEL	8	160.561	2.60561
C_10 / C_01	Q22629	Q22629	0.783768	0.783768	7.83e-08	36	0.686193	0.686193	Q22629	dgn-1	DystroGlycaN	Q22629_CAEEL	15	72.1621	1.72162
C_10 / C_01	P34647	P34647	1.50449	1.50449	8.47e-08	93	0.749836	0.749836	P34647	mcm-6	DNA replication licensing factor mcm-6	MCM6_CAEEL	28	183.725	2.83725
C_10 / C_01	Q93341	Q93341	0.745411	0.745411	8.86e-08	20	0.840488	0.840488	Q93341	dhfr-1	Putative dihydrofolate reductase	DYR_CAEEL	8	67.6452	1.67645
C_10 / C_01	Q93873	Q93873	-0.770203	0.770203	9.05e-08	97	-0.617242	0.617242	Q93873	gas-1	Probable NADH dehydrogenase [ubiquinone] iron-sulfur protein 2, mitochondrial	NDUS2_CAEEL	21	-41.3665	0.586335
C_10 / C_01	Q9XVZ6	Q9XVZ6	-1.44407	1.44407	9.22e-08	25	-1.21671	1.21671	Q9XVZ6	CELE_Y54G11A.3	Uncharacterized protein	Q9XVZ6_CAEEL	11	-63.2471	0.367529
C_10 / C_01	Q17568	Q17568	1.00703	1.00703	1.03e-07	36	0.766068	0.766068	Q17568	C01G5.5	Uncharacterized protein	Q17568_CAEEL	13	100.977	2.00977
C_10 / C_01	G5EE48	G5EE48	1.61648	1.61648	1.07e-07	16	1.7123	1.7123	G5EE48	ttr-50	TransThyretin-Related family domain	G5EE48_CAEEL	5	206.627	3.06627
C_10 / C_01	B1V898	B1V898	-0.900713	0.900713	1.14e-07	26	-1.03549	1.03549	B1V898	poml-3	PON (Paraoxonase) and MEC-6 Like	B1V898_CAEEL	9	-46.4378	0.535622
C_10 / C_01	G5EF83	G5EF83	1.19094	1.19094	1.16e-07	12	1.14512	1.14512	G5EF83	CELE_K01G5.9	Uncharacterized protein	G5EF83_CAEEL	5	128.301	2.28301
C_10 / C_01	G5EDD4	G5EDD4	-1.65434	1.65434	1.18e-07	20	-1.7132	1.7132	G5EDD4	tba-4	TuBulin, Alpha	G5EDD4_CAEEL	4	-68.2318	0.317682
C_10 / C_01	G5EDC6	G5EDC6	1.09158	1.09158	1.32e-07	61	0.481896	0.481896	G5EDC6	arl-8	ARF-Like	G5EDC6_CAEEL	12	113.107	2.13107
C_10 / C_01	H2L0K4;Q8WTM0	H2L0K4;Q8WTM0	0.692906	0.692906	1.49e-07	28	0.626673	0.626673	H2L0K4;Q8WTM0	CELE_Y45G5AL.1	Uncharacterized protein	H2L0K4_CAEEL;Q8WTM0_CAEEL	7	61.6536	1.61654
C_10 / C_01	Q9TYK1	Q9TYK1	-0.666334	0.666334	1.69e-07	27	-0.867824	0.867824	Q9TYK1	Y66H1A.4	Probable H/ACA ribonucleoprotein complex subunit 1-like protein	GAR1_CAEEL	6	-36.9894	0.630106
C_10 / C_01	Q21706	Q21706	-2.27396	2.27396	1.7e-07	28	-1.62507	1.62507	Q21706	ugt-47	Putative UDP-glucuronosyltransferase ugt-47	UGT47_CAEEL	12	-79.3238	0.206762
C_10 / C_01	Q86S40	Q86S40	0.824598	0.824598	1.75e-07	58	0.685469	0.685469	Q86S40	C50D2.7	Probable ADP-dependent glucokinase	ADPGK_CAEEL	16	77.1042	1.77104
C_10 / C_01	P04970	P04970	1.08819	1.08819	1.75e-07	78	0.701257	0.701257	P04970	gpd-1	Glyceraldehyde-3-phosphate dehydrogenase 1	G3P1_CAEEL	17	112.607	2.12607
C_10 / C_01	O61815	O61815	-0.871632	0.871632	1.76e-07	54	-0.800869	0.800869	O61815	B0511.6	Uncharacterized protein	O61815_CAEEL	18	-45.3472	0.546528
C_10 / C_01	Q20048	Q20048	-0.583969	0.583969	1.78e-07	32	1.41084	1.41084	Q20048	mlcd-1	MaLonyl CoA Decarboxylase	Q20048_CAEEL	14	-33.2874	0.667126
C_10 / C_01	Q9GYM9	Q9GYM9	0.928054	0.928054	1.79e-07	28	1.52287	1.52287	Q9GYM9	CELE_M60.2	Uncharacterized protein	Q9GYM9_CAEEL	14	90.2708	1.90271
C_10 / C_01	P34696	P34696	2.5161	2.5161	1.88e-07	12	2.91328	2.91328	P34696	hsp-16.1	Heat shock protein Hsp-16.1/Hsp-16.11	HSP11_CAEEL	4	472.035	5.72035
C_10 / C_01	G5EC91	G5EC91	-0.631857	0.631857	1.9e-07	44	-0.680776	0.680776	G5EC91	dpy-11	DumPY: shorter than wild-type	G5EC91_CAEEL	12	-35.4655	0.645345
C_10 / C_01	B5BM33;E1B6U2;P90754	B5BM33;E1B6U2;P90754	1.21965	1.21965	1.91e-07	30	1.36423	1.36423	B5BM33;E1B6U2;P90754	C27A7.1	Uncharacterized protein;Uncharacterized protein;Ectonucleotide pyrophosphatase/phosphodiesterase C27A7.1	B5BM33_CAEEL;E1B6U2_CAEEL;ENPP1_CAEEL	12	132.891	2.32891
C_10 / C_01	Q95X39	Q95X39	-0.793221	0.793221	1.91e-07	33	-0.727288	0.727288	Q95X39	mrpl-9	Mitochondrial Ribosomal Protein, Large	Q95X39_CAEEL	13	-42.2946	0.577054
C_10 / C_01	H2KZL1;Q9UA61	H2KZL1;Q9UA61	1.18988	1.18988	1.92e-07	26	1.06631	1.06631	H2KZL1;Q9UA61	CELE_W04B5.3	Galectin	H2KZL1_CAEEL;Q9UA61_CAEEL	9	128.134	2.28134
C_10 / C_01	Q9XWT5	Q9XWT5	1.59898	1.59898	1.93e-07	21	1.5658	1.5658	Q9XWT5	CELE_Y62H9A.3	Uncharacterized protein	Q9XWT5_CAEEL	5	202.93	3.0293
C_10 / C_01	O45783	O45783	4.67586	4.67586	1.93e-07	15	3.00171	3.00171	O45783	CELE_T12D8.5	Uncharacterized protein	O45783_CAEEL	6	2456.07	25.5607
C_10 / C_01	P34815	P34815	0.727809	0.727809	1.97e-07	77	0.567296	0.567296	P34815	unc-18	Putative acetylcholine regulator unc-18	UNC18_CAEEL	22	65.6122	1.65612
C_10 / C_01	TRYP_PIG	TRYP_PIG	-1.18472	1.18472	2e-07	42	-1.12725	1.12725	TRYP_PIG	NaN	Trypsin - Sus scrofa (Pig).	NaN	7	-56.0089	0.439911
C_10 / C_01	Q95XY4	Q95XY4	-0.585419	0.585419	2.02e-07	67	-0.881214	0.881214	Q95XY4	nol-6	NucleOLar protein	Q95XY4_CAEEL	33	-33.3544	0.666456
C_10 / C_01	A0A131MBU3	A0A131MBU3	0.609122	0.609122	2.04e-07	215	0.342714	0.342714	A0A131MBU3	drd-2	Dietary restriction down regulated	A0A131MBU3_CAEEL	52	52.5331	1.52533
C_10 / C_01	Q21754	Q21754	0.752392	0.752392	2.08e-07	75	0.424982	0.424982	Q21754	plc-4	Phosphoinositide phospholipase C	Q21754_CAEEL	24	68.4584	1.68458
C_10 / C_01	O45443	O45443	2.17946	2.17946	2.11e-07	30	1.60861	1.60861	O45443	clec-65	C-type LECtin	O45443_CAEEL	9	352.985	4.52985
C_10 / C_01	G5ED31;G5EDD1	G5ED31;G5EDD1	-0.64595	0.64595	2.16e-07	99	-0.552876	0.552876	G5ED31;G5EDD1	ucr-2.1	Ubiquinol-Cytochrome c oxidoReductase complex	G5ED31_CAEEL;G5EDD1_CAEEL	23	-36.0928	0.639072
C_10 / C_01	Q19848	Q19848	1.17784	1.17784	2.22e-07	33	0.918081	0.918081	Q19848	vrk-1	Serine/threonine-protein kinase VRK1	VRK1_CAEEL	14	126.237	2.26237
C_10 / C_01	H2L0F6;H2L0F7;Q8ITW3	H2L0F6;H2L0F7;Q8ITW3	1.64375	1.64375	2.33e-07	16	1.58736	1.58736	H2L0F6;H2L0F7;Q8ITW3	gei-4	GEX Interacting protein	H2L0F6_CAEEL;H2L0F7_CAEEL;Q8ITW3_CAEEL	7	212.477	3.12477
C_10 / C_01	Q21702	Q21702	0.887036	0.887036	2.48e-07	26	0.904975	0.904975	Q21702	CELE_R04B5.5	Uncharacterized protein	Q21702_CAEEL	12	84.9373	1.84937
C_10 / C_01	Q03575	Q03575	2.08188	2.08188	2.54e-07	27	1.92826	1.92826	Q03575	ttr-5	Transthyretin-like protein 5	TTR5_CAEEL	6	323.358	4.23358
C_10 / C_01	P18833	P18833	1.70851	1.70851	2.63e-07	13	1.07672	1.07672	P18833	col-8	Cuticle collagen 8	COL8_CAEEL	5	226.823	3.26823
C_10 / C_01	Q17410	Q17410	1.14786	1.14786	2.69e-07	24	1.17073	1.17073	Q17410	lin-24	Uncharacterized protein	Q17410_CAEEL	7	121.585	2.21585
C_10 / C_01	O01869	O01869	-0.609346	0.609346	2.69e-07	36	-0.707919	0.707919	O01869	rps-10	Ribosomal Protein, Small subunit	O01869_CAEEL	6	-34.4506	0.655494
C_10 / C_01	Q20303	Q20303	-1.46124	1.46124	2.74e-07	10	-2.50886	2.50886	Q20303	elo-6	Elongation of very long chain fatty acids protein 6	ELO6_CAEEL	5	-63.6818	0.363182
C_10 / C_01	G5ED36;O62178	G5ED36;O62178	1.26717	1.26717	2.81e-07	111	0.400137	0.400137	G5ED36;O62178	rme-8	Endocytosis protein RME-8;Receptor Mediated Endocytosis	G5ED36_CAEEL;O62178_CAEEL	52	140.689	2.40689
C_10 / C_01	O61856	O61856	-0.725911	0.725911	2.81e-07	75	-0.674215	0.674215	O61856	T26C12.1	Acetolactate synthase-like protein	ILVBL_CAEEL	27	-39.5385	0.604615
C_10 / C_01	P34657	P34657	0.79179	0.79179	2.89e-07	12	0.82862	0.82862	P34657	ZK632.12	Uncharacterized protein ZK632.12	YOTB_CAEEL	4	73.1221	1.73122
C_10 / C_01	P53703	P53703	-0.626617	0.626617	3.05e-07	52	-0.812106	0.812106	P53703	cchl-1	Probable cytochrome c-type heme lyase	CCHL_CAEEL	17	-35.2307	0.647693
C_10 / C_01	O17731	O17731	-0.701703	0.701703	3.25e-07	13	-0.784856	0.784856	O17731	CELE_D2023.4	Uncharacterized protein	O17731_CAEEL	4	-38.5154	0.614846
C_10 / C_01	Q20358	Q20358	1.28619	1.28619	3.46e-07	15	1.35952	1.35952	Q20358	CELE_F43C9.2	Uncharacterized protein	Q20358_CAEEL	6	143.882	2.43882
C_10 / C_01	G5ECH0	G5ECH0	0.831002	0.831002	3.49e-07	18	1.10418	1.10418	G5ECH0	hda-3	Histone deacetylase	G5ECH0_CAEEL	9	77.892	1.77892
C_10 / C_01	Q18926	Q18926	-0.775068	0.775068	3.53e-07	35	-0.921866	0.921866	Q18926	CELE_D1022.4	Uncharacterized protein	Q18926_CAEEL	11	-41.5639	0.584361
C_10 / C_01	Q19305	Q19305	0.664127	0.664127	3.72e-07	16	0.768852	0.768852	Q19305	spon-1	SPONdin (Extracellular matrix glycoprotein) family	Q19305_CAEEL	8	58.461	1.58461
C_10 / C_01	Q95QL3	Q95QL3	-0.956202	0.956202	3.75e-07	26	-1.01562	1.01562	Q95QL3	CELE_F11A10.7	Uncharacterized protein	Q95QL3_CAEEL	11	-48.4588	0.515412
C_10 / C_01	O45166	O45166	-2.35311	2.35311	3.79e-07	29	-2.5539	2.5539	O45166	folt-2	Folate-like transporter 2	FOLT2_CAEEL	9	-80.4276	0.195724
C_10 / C_01	B7WNB3;O18202	B7WNB3;O18202	1.15191	1.15191	4.26e-07	19	2.56241	2.56241	B7WNB3;O18202	clec-146	C-type LECtin	B7WNB3_CAEEL;O18202_CAEEL	5	122.207	2.22207
C_10 / C_01	Q9TZ90	Q9TZ90	-0.929091	0.929091	4.3e-07	14	-0.751473	0.751473	Q9TZ90	mrpl-40	Mitochondrial Ribosomal Protein, Large	Q9TZ90_CAEEL	5	-47.4811	0.525189
C_10 / C_01	H2KYP1	H2KYP1	1.01549	1.01549	4.32e-07	37	1.01992	1.01992	H2KYP1	lntl-1	LIN-24 (Twenty-four) Like	H2KYP1_CAEEL	12	102.159	2.02159
C_10 / C_01	G5EE80	G5EE80	-0.616095	0.616095	4.33e-07	84	-0.441347	0.441347	G5EE80	CELE_F21D5.7	Uncharacterized protein	G5EE80_CAEEL	23	-34.7565	0.652435
C_10 / C_01	Q18246	Q18246	0.865459	0.865459	4.85e-07	25	0.860538	0.860538	Q18246	rap-1	Ras-related protein Rap-1	RAP1_CAEEL	7	82.192	1.82192
C_10 / C_01	A0A0K3ARZ7;A0A0K3AVH4	A0A0K3ARZ7;A0A0K3AVH4	-0.959571	0.959571	4.86e-07	26	-1.38722	1.38722	A0A0K3ARZ7;A0A0K3AVH4	fbxa-72	F-box A protein	A0A0K3ARZ7_CAEEL;A0A0K3AVH4_CAEEL	13	-48.579	0.51421
C_10 / C_01	H2KZ57;Q86NG3	H2KZ57;Q86NG3	1.12907	1.12907	5.31e-07	15	1.11469	1.11469	H2KZ57;Q86NG3	clec-88	C-type LECtin;C-type lectin domain-containing protein 88	H2KZ57_CAEEL;CLC88_CAEEL	4	118.718	2.18718
C_10 / C_01	P55956	P55956	-0.81231	0.81231	5.38e-07	59	-0.794538	0.794538	P55956	asp-3	Aspartic protease 3	ASP3_CAEEL	15	-43.0531	0.569469
C_10 / C_01	Q965T4	Q965T4	-0.693493	0.693493	5.57e-07	16	-0.766349	0.766349	Q965T4	taco-1	Translational Activator of Cytochrome c Oxidase	Q965T4_CAEEL	6	-38.1645	0.618355
C_10 / C_01	Q21568	Q21568	-0.909346	0.909346	5.65e-07	28	-0.957357	0.957357	Q21568	M28.5	NHP2-like protein 1 homolog	NH2L1_CAEEL	5	-46.7574	0.532426
C_10 / C_01	Q17339	Q17339	-0.905497	0.905497	5.68e-07	62	-0.630798	0.630798	Q17339	gld-1	Female germline-specific tumor suppressor gld-1	GLD1_CAEEL	18	-46.6151	0.533849
C_10 / C_01	Q9U210	Q9U210	-0.812589	0.812589	5.96e-07	35	-0.749412	0.749412	Q9U210	CELE_Y57A10A.27	Uncharacterized protein	Q9U210_CAEEL	13	-43.0641	0.569359
C_10 / C_01	O61217	O61217	-0.680894	0.680894	6.2e-07	36	-0.614947	0.614947	O61217	CELE_K02D7.1	Purine nucleoside phosphorylase	O61217_CAEEL	10	-37.6221	0.623779
C_10 / C_01	Q9XWU9	Q9XWU9	2.73383	2.73383	6.32e-07	9	2.40533	2.40533	Q9XWU9	CELE_Y37D8A.19	Uncharacterized protein	Q9XWU9_CAEEL	2	565.219	6.65219
C_10 / C_01	Q95XN2	Q95XN2	0.687409	0.687409	6.4e-07	67	-0.65915	0.65915	Q95XN2	mppa-1	Mitochondrial Processing Peptidase Alpha	Q95XN2_CAEEL	22	61.0388	1.61039
C_10 / C_01	Q09610	Q09610	1.40446	1.40446	6.44e-07	25	1.01886	1.01886	Q09610	lec-8	Probable galaptin lec-8	LEC8_CAEEL	2	164.718	2.64718
C_10 / C_01	G3MU28;G3MU29;G3MU30;Q23318;Q7JLE3	G3MU28;G3MU29;G3MU30;Q23318;Q7JLE3	-1.02365	1.02365	6.49e-07	22	-0.941872	0.941872	G3MU28;G3MU29;G3MU30;Q23318;Q7JLE3	CELE_ZC434.9	Uncharacterized protein	G3MU28_CAEEL;G3MU29_CAEEL;G3MU30_CAEEL;Q23318_CAEEL;Q7JLE3_CAEEL	10	-50.8131	0.491869
C_10 / C_01	O61790	O61790	-1.41231	1.41231	7.06e-07	39	-1.0488	1.0488	O61790	CELE_R12E2.11	Uncharacterized protein	O61790_CAEEL	13	-62.429	0.37571
C_10 / C_01	P43510;Q8MQC6	P43510;Q8MQC6	0.740879	0.740879	7.08e-07	66	0.505559	0.505559	P43510;Q8MQC6	cpr-6	Cathepsin B-like cysteine proteinase 6;Cysteine PRotease related	CPR6_CAEEL;Q8MQC6_CAEEL	15	67.1193	1.67119
C_10 / C_01	Q45EK1	Q45EK1	1.5262	1.5262	7.1e-07	17	1.34811	1.34811	Q45EK1	ttr-36	TransThyretin-Related family domain	Q45EK1_CAEEL	4	188.026	2.88026
C_10 / C_01	U4PBL3	U4PBL3	-1.22384	1.22384	7.28e-07	20	-1.15264	1.15264	U4PBL3	Y37E11AM.3	Uncharacterized protein	U4PBL3_CAEEL	8	-57.1859	0.428141
C_10 / C_01	H2KZ73;H8W3Y1;Q8T3B7	H2KZ73;H8W3Y1;Q8T3B7	1.63234	1.63234	7.42e-07	30	1.74669	1.74669	H2KZ73;H8W3Y1;Q8T3B7	noah-1	NOmpA Homolog (Drosophila nompA: no mechanoreceptor potential A)	H2KZ73_CAEEL;H8W3Y1_CAEEL;Q8T3B7_CAEEL	11	210.015	3.10015
C_10 / C_01	Q19972	Q19972	1.49002	1.49002	7.62e-07	8	1.45234	1.45234	Q19972	cec-4	Chromo domain-containing protein cec-4	CEC4_CAEEL	3	180.893	2.80893
C_10 / C_01	Q18673	Q18673	1.20348	1.20348	7.67e-07	33	1.20656	1.20656	Q18673	nep-1	Neprilysin-1	NEPL1_CAEEL	16	130.294	2.30294
C_10 / C_01	Q69YZ0;Q69YZ1;Q9U2K1	Q69YZ0;Q69YZ1;Q9U2K1	0.623708	0.623708	7.7e-07	18	0.676123	0.676123	Q69YZ0;Q69YZ1;Q9U2K1	pqn-83	Prion-like-(Q/N-rich)-domain-bearing protein	Q69YZ0_CAEEL;Q69YZ1_CAEEL;Q9U2K1_CAEEL	4	54.083	1.54083
C_10 / C_01	G5ECM9	G5ECM9	1.50572	1.50572	7.99e-07	35	1.14411	1.14411	G5ECM9	cpi-2	Cystatin	G5ECM9_CAEEL	9	183.967	2.83967
C_10 / C_01	P10299	P10299	0.803243	0.803243	8.3e-07	52	0.5462	0.5462	P10299	gst-1	Glutathione S-transferase P	GSTP1_CAEEL	11	74.502	1.74502
C_10 / C_01	O17766	O17766	0.895903	0.895903	8.5e-07	19	1.22736	1.22736	O17766	lipl-7	Lipase	O17766_CAEEL	8	86.0774	1.86077
C_10 / C_01	P91253	P91253	0.717761	0.717761	8.96e-07	83	0.398544	0.398544	P91253	gst-7	Probable glutathione S-transferase 7	GST7_CAEEL	16	64.4628	1.64463
C_10 / C_01	H2KYG4	H2KYG4	-0.771216	0.771216	9.27e-07	24	-1.00667	1.00667	H2KYG4	bas-1	Biogenic Amine Synthesis related	H2KYG4_CAEEL	11	-41.4077	0.585923
C_10 / C_01	Q8IAA9	Q8IAA9	1.07536	1.07536	9.54e-07	41	0.91681	0.91681	Q8IAA9	clp-4	CaLPain family	Q8IAA9_CAEEL	17	110.725	2.10725
C_10 / C_01	O01427	O01427	1.08569	1.08569	9.56e-07	17	0.940788	0.940788	O01427	air-2	Aurora/IPL1-related protein kinase 2	AIR2_CAEEL	7	112.239	2.12239
C_10 / C_01	Q23604	Q23604	2.19347	2.19347	1e-06	19	1.8527	1.8527	Q23604	CELE_ZK813.3	Uncharacterized protein	Q23604_CAEEL	4	357.403	4.57403
C_10 / C_01	Q9XW16	Q9XW16	0.761719	0.761719	1.01e-06	54	0.743953	0.743953	Q9XW16	pfn-1	Profilin-1	PROF1_CAEEL	11	69.551	1.69551
C_10 / C_01	Q20300;V6CLH1	Q20300;V6CLH1	-2.739	2.739	1.02e-06	14	-3.10935	3.10935	Q20300;V6CLH1	elo-5	Elongation of very long chain fatty acids protein 5;Elongation of very long chain fatty acids protein	ELO5_CAEEL;V6CLH1_CAEEL	6	-85.0211	0.149789
C_10 / C_01	Q23307	Q23307	1.07775	1.07775	1.05e-06	16	1.08104	1.08104	Q23307	ZC412.3	Uncharacterized protein ZC412.3	YHB8_CAEEL	5	111.074	2.11074
C_10 / C_01	Q18140	Q18140	0.657329	0.657329	1.06e-06	17	0.728892	0.728892	Q18140	C25A11.2	Uncharacterized protein	Q18140_CAEEL	8	57.716	1.57716
C_10 / C_01	Q966C6	Q966C6	-0.688753	0.688753	1.1e-06	87	-0.587489	0.587489	Q966C6	rpl-7A	60S ribosomal protein L7a	RL7A_CAEEL	21	-37.961	0.62039
C_10 / C_01	Q19536	Q19536	0.675246	0.675246	1.11e-06	9	0.721586	0.721586	Q19536	CELE_F18A1.7	Uncharacterized protein	Q19536_CAEEL	2	59.6869	1.59687
C_10 / C_01	Q9XWL1	Q9XWL1	1.17183	1.17183	1.12e-06	26	1.00534	1.00534	Q9XWL1	ttr-17	TransThyretin-Related family domain	Q9XWL1_CAEEL	5	125.298	2.25298
C_10 / C_01	Q23068	Q23068	0.754199	0.754199	1.15e-06	83	0.503787	0.503787	Q23068	CELE_W01A11.1	Uncharacterized protein	Q23068_CAEEL	23	68.6695	1.68669
C_10 / C_01	Q95QN2	Q95QN2	0.912664	0.912664	1.18e-06	58	0.904113	0.904113	Q95QN2	ddx-23	DEAD boX helicase homolog	Q95QN2_CAEEL	21	88.2519	1.88252
C_10 / C_01	Q23652	Q23652	1.00915	1.00915	1.2e-06	46	0.921617	0.921617	Q23652	usip-1	U Six snRNA Interacting Protein	Q23652_CAEEL	16	101.272	2.01272
C_10 / C_01	G5ED11;H9G2Z4	G5ED11;H9G2Z4	1.29968	1.29968	1.26e-06	17	1.0258	1.0258	G5ED11;H9G2Z4	C27A7.6	Uncharacterized protein	G5ED11_CAEEL;H9G2Z4_CAEEL	4	146.175	2.46175
C_10 / C_01	Q9U1Q8	Q9U1Q8	-0.916581	0.916581	1.3e-06	20	-1.28645	1.28645	Q9U1Q8	CELE_Y80D3A.9	Uncharacterized protein	Q9U1Q8_CAEEL	11	-47.0237	0.529763
C_10 / C_01	Q20276	Q20276	1.6136	1.6136	1.32e-06	18	2.08826	2.08826	Q20276	fip-5	Fungus-Induced Protein	Q20276_CAEEL	5	206.015	3.06015
C_10 / C_01	P91373	P91373	0.720754	0.720754	1.35e-06	39	0.632209	0.632209	P91373	CELE_K11H12.8	Uncharacterized protein	P91373_CAEEL	11	64.8043	1.64804
C_10 / C_01	P34341	P34341	0.850689	0.850689	1.44e-06	9	0.912168	0.912168	P34341	kle-2	Kleisin, abnormal closure, protein 2	KLE2_CAEEL	4	80.3362	1.80336
C_10 / C_01	Q9N5D7	Q9N5D7	-1.22742	1.22742	1.45e-06	9	-1.30151	1.30151	Q9N5D7	lron-8	ELRR (Extracellular Leucine-Rich Repeat) ONly	Q9N5D7_CAEEL	6	-57.2918	0.427082
C_10 / C_01	G8JYE5;Q23525	G8JYE5;Q23525	-0.708993	0.708993	1.51e-06	16	-0.834825	0.834825	G8JYE5;Q23525	CELE_ZK546.14;ZK546.14	Uncharacterized protein;Uncharacterized protein ZK546.14	G8JYE5_CAEEL;YWIE_CAEEL	7	-38.8253	0.611747
C_10 / C_01	O18239	O18239	-0.84629	0.84629	1.52e-06	80	-0.623938	0.623938	O18239	sec-61	Yeast SEC homolog	O18239_CAEEL	16	-44.3787	0.556213
C_10 / C_01	A3QMC5	A3QMC5	-0.69696	0.69696	1.52e-06	34	-0.649839	0.649839	A3QMC5	rpl-34	Ribosomal Protein, Large subunit	A3QMC5_CAEEL	7	-38.3129	0.616871
C_10 / C_01	G5EBF5	G5EBF5	0.752524	0.752524	1.53e-06	43	0.562868	0.562868	G5EBF5	rde-4	RNA interference promoting factor	G5EBF5_CAEEL	14	68.4737	1.68474
C_10 / C_01	Q95Y89	Q95Y89	-0.66239	0.66239	1.53e-06	64	-0.607028	0.607028	Q95Y89	lpd-7	Pescadillo homolog	PESC_CAEEL	24	-36.8169	0.631831
C_10 / C_01	Q17571	Q17571	1.35919	1.35919	1.55e-06	15	1.32107	1.32107	Q17571	aqp-2	AQuaPorin or aquaglyceroporin related	Q17571_CAEEL	3	156.54	2.5654
C_10 / C_01	Q18805	Q18805	1.65255	1.65255	1.57e-06	6	1.64531	1.64531	Q18805	C53B7.2	Uncharacterized protein	Q18805_CAEEL	1	214.388	3.14388
C_10 / C_01	Q94416	Q94416	-0.729349	0.729349	1.57e-06	19	-0.554179	0.554179	Q94416	CELE_ZK858.7	Uncharacterized protein	Q94416_CAEEL	10	-39.6824	0.603176
C_10 / C_01	Q20950	Q20950	-1.39852	1.39852	1.61e-06	30	-1.30698	1.30698	Q20950	CELE_F57F5.1	Uncharacterized protein	Q20950_CAEEL	13	-62.0682	0.379318
C_10 / C_01	Q11117	Q11117	0.729213	0.729213	1.69e-06	15	0.791548	0.791548	Q11117	lmp-1	LAMP family protein lmp-1	LMP1_CAEEL	4	65.7734	1.65773
C_10 / C_01	Q18674	Q18674	-1.17949	1.17949	1.69e-06	28	-1.19455	1.19455	Q18674	C47E12.7	Ribosomal RNA processing protein 1 homolog	RRP1_CAEEL	11	-55.8493	0.441507
C_10 / C_01	O01757	O01757	-0.830827	0.830827	1.72e-06	37	-0.87694	0.87694	O01757	nath-10	RNA cytidine acetyltransferase	NAT10_CAEEL	20	-43.7793	0.562207
C_10 / C_01	Q9BIC4	Q9BIC4	1.84031	1.84031	1.74e-06	12	1.76293	1.76293	Q9BIC4	spp-15	SaPosin-like Protein family	Q9BIC4_CAEEL	2	258.086	3.58086
C_10 / C_01	G5EE67	G5EE67	0.797831	0.797831	1.83e-06	26	0.674974	0.674974	G5EE67	skr-3	SKR-3	G5EE67_CAEEL	8	73.8485	1.73848
C_10 / C_01	Q9XVT0	Q9XVT0	-0.795298	0.795298	1.88e-06	37	-0.614301	0.614301	Q9XVT0	rrbs-1	Ribosome biogenesis regulatory protein homolog	RRS1_CAEEL	13	-42.3776	0.576224
C_10 / C_01	P34714	P34714	-3.87	3.87	1.93e-06	18	-3.21859	3.21859	P34714	ost-1	SPARC	SPRC_CAEEL	8	-93.1607	0.0683932
C_10 / C_01	P41843	P41843	-1.02284	1.02284	1.95e-06	28	-1.05753	1.05753	P41843	T20B12.3	Uncharacterized protein T20B12.3	YO93_CAEEL	11	-50.7852	0.492148
C_10 / C_01	O62149	O62149	1.26495	1.26495	2.05e-06	9	1.19	1.19	O62149	scrm-4	SCRaMblase (Phospholipid scramblase)	O62149_CAEEL	3	140.318	2.40318
C_10 / C_01	Q18946	Q18946	-1.9065	1.9065	2.11e-06	20	-1.63659	1.63659	Q18946	CELE_D1054.8	Uncharacterized protein	Q18946_CAEEL	8	-73.3262	0.266738
C_10 / C_01	Q27389	Q27389	-0.604735	0.604735	2.15e-06	44	-0.571989	0.571989	Q27389	rpl-16	60S ribosomal protein L13a	RL13A_CAEEL	10	-34.2408	0.657592
C_10 / C_01	Q18032	Q18032	-0.726173	0.726173	2.18e-06	19	-1.04417	1.04417	Q18032	C15H9.9	Uncharacterized protein	Q18032_CAEEL	4	-39.5495	0.604505
C_10 / C_01	O45941;Q9U3R0	O45941;Q9U3R0	3.44762	3.44762	2.26e-06	7	4.4852	4.4852	O45941;Q9U3R0	Y45F10C.2;C08F11.12	UPF0375 protein Y45F10C.2;UPF0375 protein C08F11.12	U375E_CAEEL;U375B_CAEEL	3	991.029	10.9103
C_10 / C_01	O45944	O45944	2.30596	2.30596	2.26e-06	11	2.2052	2.2052	O45944	Y45F10C.4	UPF0375 protein Y45F10C.4	U375F_CAEEL	4	394.496	4.94496
C_10 / C_01	Q22561	Q22561	1.12724	1.12724	2.28e-06	21	0.99819	0.99819	Q22561	CELE_T19B10.8	Uncharacterized protein	Q22561_CAEEL	10	118.441	2.18441
C_10 / C_01	A0A061AE05;Q22501	A0A061AE05;Q22501	-0.589638	0.589638	2.31e-06	45	-0.837411	0.837411	A0A061AE05;Q22501	pps-1	3'-Phosphoadenosine 5'-Phosphosulfate Synthetase	A0A061AE05_CAEEL;Q22501_CAEEL	20	-33.549	0.66451
C_10 / C_01	Q9XUU8	Q9XUU8	-1.16657	1.16657	2.35e-06	16	-0.887393	0.887393	Q9XUU8	CELE_K05C4.5	Uncharacterized protein	Q9XUU8_CAEEL	7	-55.4521	0.445479
C_10 / C_01	O76561	O76561	1.91631	1.91631	2.37e-06	17	1.54922	1.54922	O76561	CELE_F13C5.2	Uncharacterized protein	O76561_CAEEL	6	277.456	3.77456
C_10 / C_01	H2L0E5	H2L0E5	-0.672128	0.672128	2.37e-06	45	-0.58279	0.58279	H2L0E5	mct-4	MonoCarboxylate Transporter family	H2L0E5_CAEEL	15	-37.242	0.62758
C_10 / C_01	H2KYC6	H2KYC6	0.776479	0.776479	2.52e-06	86	0.669029	0.669029	H2KYC6	ajm-1	Apical Junction Molecule	H2KYC6_CAEEL	30	71.2945	1.71295
C_10 / C_01	Q17899	Q17899	0.815414	0.815414	2.59e-06	31	0.553867	0.553867	Q17899	C10C5.4	Aminoacylase-1	Q17899_CAEEL	14	75.9804	1.7598
C_10 / C_01	Q19813	Q19813	1.45171	1.45171	2.6e-06	26	0.807463	0.807463	Q19813	col-140	COLlagen	Q19813_CAEEL	10	173.532	2.73532
C_10 / C_01	O17636	O17636	0.702006	0.702006	2.61e-06	15	0.826794	0.826794	O17636	ethe-1	ETHE1 (Human ETHylmalonic Encephalopathy) homolog	O17636_CAEEL	5	62.6766	1.62677
C_10 / C_01	A0A0K3AUD2;Q18408	A0A0K3AUD2;Q18408	0.852279	0.852279	2.61e-06	20	0.857624	0.857624	A0A0K3AUD2;Q18408	imp-3	IntraMembrane Protease (IMPAS) family	A0A0K3AUD2_CAEEL;Q18408_CAEEL	6	80.535	1.80535
C_10 / C_01	Q94417	Q94417	1.0604	1.0604	2.64e-06	20	1.25148	1.25148	Q94417	clec-91	C-type lectin domain-containing protein 91	CLC91_CAEEL	6	108.552	2.08552
C_10 / C_01	Q18817	Q18817	0.613808	0.613808	2.65e-06	32	0.867729	0.867729	Q18817	ben-1	Uncharacterized protein	Q18817_CAEEL	9	53.0293	1.53029
C_10 / C_01	Q86NH9	Q86NH9	1.99415	1.99415	2.79e-06	13	1.2393	1.2393	Q86NH9	ttr-41	TransThyretin-Related family domain	Q86NH9_CAEEL	4	298.382	3.98382
C_10 / C_01	Q9BL27	Q9BL27	-0.681726	0.681726	2.8e-06	28	-0.650205	0.650205	Q9BL27	CELE_Y71H2AR.1	Uncharacterized protein	Q9BL27_CAEEL	7	-37.6581	0.623419
C_10 / C_01	H2L0A4;H2L0A5;H2L0A6	H2L0A4;H2L0A5;H2L0A6	1.33601	1.33601	2.82e-06	64	0.728168	0.728168	H2L0A4;H2L0A5;H2L0A6	CELE_H14E04.2	Uncharacterized protein	H2L0A4_CAEEL;H2L0A5_CAEEL;H2L0A6_CAEEL	23	152.452	2.52452
C_10 / C_01	Q17963	Q17963	0.595731	0.595731	2.97e-06	17	0.6517	0.6517	Q17963	wdr-5.1	WD repeat-containing protein wdr-5.1	WDR51_CAEEL	6	51.1238	1.51124
C_10 / C_01	O62140	O62140	-0.605191	0.605191	2.98e-06	88	-0.408736	0.408736	O62140	acox-1	Acyl-coenzyme A oxidase	O62140_CAEEL	29	-34.2616	0.657384
C_10 / C_01	Q09364	Q09364	1.51051	1.51051	3.03e-06	21	1.22083	1.22083	Q09364	ZK1320.2	Uncharacterized protein ZK1320.2	YS22_CAEEL	5	184.91	2.8491
C_10 / C_01	Q9U238	Q9U238	-0.624171	0.624171	3.05e-06	39	-0.601545	0.601545	Q9U238	trap-4	TRanslocon-Associated Protein	Q9U238_CAEEL	8	-35.1207	0.648793
C_10 / C_01	Q02335	Q02335	-0.992516	0.992516	3.11e-06	92	-0.562217	0.562217	Q02335	ZK370.8	TPR repeat-containing protein ZK370.8	YOL8_CAEEL	34	-49.7399	0.502601
C_10 / C_01	P30639	P30639	0.809225	0.809225	3.16e-06	23	0.725573	0.725573	P30639	lnkn-1	Protein linkin	LNKN1_CAEEL	8	75.227	1.75227
C_10 / C_01	A0A0K3AW68	A0A0K3AW68	1.42738	1.42738	3.18e-06	23	1.16499	1.16499	A0A0K3AW68	lipl-5	Lipase	A0A0K3AW68_CAEEL	7	168.958	2.68958
C_10 / C_01	Q17758	Q17758	1.61108	1.61108	3.22e-06	19	1.55966	1.55966	Q17758	pept-2	Peptide transporter family 2	PEPT2_CAEEL	10	205.481	3.05481
C_10 / C_01	O16657	O16657	-1.13573	1.13573	3.26e-06	19	-1.12081	1.12081	O16657	C03H5.3	Uncharacterized protein	O16657_CAEEL	8	-54.4896	0.455104
C_10 / C_01	O44159	O44159	-0.944077	0.944077	3.42e-06	28	-0.749617	0.749617	O44159	CD4.3	Uncharacterized protein	O44159_CAEEL	9	-48.0238	0.519762
C_10 / C_01	Q21625	Q21625	0.714194	0.714194	3.61e-06	33	0.893283	0.893283	Q21625	div-1	DNA polymerase alpha subunit B	DPOA2_CAEEL	12	64.0566	1.64057
C_10 / C_01	O44895	O44895	1.14636	1.14636	3.64e-06	26	1.01894	1.01894	O44895	CELE_ZK484.3	Uncharacterized protein	O44895_CAEEL	7	121.355	2.21355
C_10 / C_01	Q09438	Q09438	-0.712795	0.712795	3.69e-06	32	-1.02007	1.02007	Q09438	B0228.7	S-methyl-5'-thioadenosine phosphorylase	MTAP_CAEEL	11	-38.9863	0.610137
C_10 / C_01	Q19694	Q19694	1.1091	1.1091	3.78e-06	9	1.03317	1.03317	Q19694	ttr-35	TransThyretin-Related family domain	Q19694_CAEEL	2	115.71	2.1571
C_10 / C_01	Q19257	Q19257	0.584571	0.584571	3.87e-06	24	0.71196	0.71196	Q19257	CELE_F09E5.7	Uncharacterized protein	Q19257_CAEEL	10	49.9593	1.49959
C_10 / C_01	Q9U3L4	Q9U3L4	-0.813744	0.813744	4.17e-06	14	-0.946857	0.946857	Q9U3L4	C47B2.9	Uncharacterized protein	Q9U3L4_CAEEL	4	-43.1096	0.568904
C_10 / C_01	Q95XX2	Q95XX2	1.85341	1.85341	4.41e-06	6	1.89624	1.89624	Q95XX2	clec-85	C-type LECtin	Q95XX2_CAEEL	2	261.354	3.61354
C_10 / C_01	Q2HQL2	Q2HQL2	0.934399	0.934399	4.52e-06	18	0.775746	0.775746	Q2HQL2	CELE_Y105C5A.8	Uncharacterized protein	Q2HQL2_CAEEL	6	91.1095	1.91109
C_10 / C_01	P34576	P34576	0.653924	0.653924	4.53e-06	42	0.532345	0.532345	P34576	mua-3	Transmembrane cell adhesion receptor mua-3	MUA3_CAEEL	17	57.3442	1.57344
C_10 / C_01	Q10123	Q10123	-0.72639	0.72639	4.61e-06	49	-0.596093	0.596093	Q10123	F52C9.3	Uncharacterized protein F52C9.3	YSM3_CAEEL	16	-39.5585	0.604415
C_10 / C_01	P34385	P34385	1.03872	1.03872	4.65e-06	128	-0.34013	0.34013	P34385	F02A9.4	Probable methylcrotonoyl-CoA carboxylase beta chain, mitochondrial	MCCB_CAEEL	27	105.44	2.0544
C_10 / C_01	Q09441	Q09441	1.068	1.068	4.68e-06	21	0.845294	0.845294	Q09441	C08B11.3	SWI/SNF nucleosome remodeling complex component	SWSN7_CAEEL	10	109.652	2.09652
C_10 / C_01	Q9XUL7	Q9XUL7	1.35106	1.35106	4.84e-06	20	2.07596	2.07596	Q9XUL7	clec-50	C-type LECtin	Q9XUL7_CAEEL	4	155.1	2.551
C_10 / C_01	Q09967	Q09967	1.11225	1.11225	4.9e-06	19	1.21136	1.21136	Q09967	egg-1	EGG sterile (Unfertilizable)	Q09967_CAEEL	4	116.183	2.16183
C_10 / C_01	Q95Y93	Q95Y93	0.836255	0.836255	5.04e-06	12	0.838981	0.838981	Q95Y93	ttr-8	TransThyretin-Related family domain	Q95Y93_CAEEL	4	78.5409	1.78541
C_10 / C_01	Q9N3X4	Q9N3X4	2.3058	2.3058	5.17e-06	6	2.23392	2.23392	Q9N3X4	Y43B11AR.1	Uncharacterized protein	Q9N3X4_CAEEL	1	394.442	4.94442
C_10 / C_01	Q22499	Q22499	1.71563	1.71563	5.24e-06	15	2.02456	2.02456	Q22499	ttr-54	TransThyretin-Related family domain	Q22499_CAEEL	5	228.44	3.2844
C_10 / C_01	Q9U2M1	Q9U2M1	0.817671	0.817671	5.27e-06	46	0.814088	0.814088	Q9U2M1	dpy-28	Condensin complex subunit 1	Q9U2M1_CAEEL	16	76.2559	1.76256
C_10 / C_01	Q95Y97	Q95Y97	1.04278	1.04278	5.31e-06	54	0.800358	0.800358	Q95Y97	rpa-2	Replication Protein A homolog	Q95Y97_CAEEL	14	106.019	2.06019
C_10 / C_01	Q20628	Q20628	-0.721409	0.721409	5.44e-06	18	-0.540491	0.540491	Q20628	cdd-2	CytiDine Deaminase	Q20628_CAEEL	5	-39.3495	0.606505
C_10 / C_01	Q22751	Q22751	0.972263	0.972263	5.52e-06	14	1.08651	1.08651	Q22751	dnj-23	DNaJ domain (Prokaryotic heat shock protein)	Q22751_CAEEL	6	96.1916	1.96192
C_10 / C_01	Q20849	Q20849	0.708526	0.708526	5.76e-06	180	0.388885	0.388885	Q20849	rod-1	ROD (Drosophila RoughDeal) homolog	Q20849_CAEEL	61	63.4134	1.63413
C_10 / C_01	Q9BL43	Q9BL43	0.720676	0.720676	5.8e-06	106	0.494695	0.494695	Q9BL43	CELE_Y71H2AM.13	Uncharacterized protein	Q9BL43_CAEEL	23	64.7955	1.64795
C_10 / C_01	Q9XUR6	Q9XUR6	2.52139	2.52139	5.89e-06	26	3.359	3.359	Q9XUR6	CELE_T05E12.3	Uncharacterized protein	Q9XUR6_CAEEL	18	474.133	5.74133
C_10 / C_01	H2KZ06;H2KZ07	H2KZ06;H2KZ07	3.06777	3.06777	5.91e-06	21	3.55167	3.55167	H2KZ06;H2KZ07	clec-266	C-type LECtin	H2KZ06_CAEEL;H2KZ07_CAEEL	7	738.477	8.38477
C_10 / C_01	Q20720	Q20720	-0.891919	0.891919	6.39e-06	55	-0.684154	0.684154	Q20720	CELE_F53F4.11	Uncharacterized protein	Q20720_CAEEL	19	-46.1103	0.538897
C_10 / C_01	P34650	P34650	0.818937	0.818937	6.4e-06	84	0.43317	0.43317	P34650	ZK632.4	Probable mannose-6-phosphate isomerase	MPI_CAEEL	18	76.4106	1.76411
C_10 / C_01	O45405	O45405	1.26245	1.26245	6.46e-06	15	1.18673	1.18673	O45405	exl-1	Chloride intracellular channel exl-1	EXL1_CAEEL	6	139.903	2.39903
C_10 / C_01	G5EBV1;G5EC56;G5EGD6	G5EBV1;G5EC56;G5EGD6	1.0247	1.0247	6.49e-06	17	0.824514	0.824514	G5EBV1;G5EC56;G5EGD6	ipla-3	Intracelllar PhosphoLipase A family	G5EBV1_CAEEL;G5EC56_CAEEL;G5EGD6_CAEEL	9	103.454	2.03454
C_10 / C_01	Q7JNW8	Q7JNW8	2.20379	2.20379	7.08e-06	25	1.40902	1.40902	Q7JNW8	CELE_F22F4.5	Uncharacterized protein	Q7JNW8_CAEEL	8	360.687	4.60687
C_10 / C_01	O01497	O01497	1.2444	1.2444	7.11e-06	36	1.09918	1.09918	O01497	tyr-4	TYRosinase	O01497_CAEEL	14	136.921	2.36921
C_10 / C_01	B3WFY7;P90933	B3WFY7;P90933	-2.20086	2.20086	7.17e-06	15	-1.86167	1.86167	B3WFY7;P90933	CELE_M04C9.3	Uncharacterized protein	B3WFY7_CAEEL;P90933_CAEEL	6	-78.2493	0.217507
C_10 / C_01	O01767;O61789	O01767;O61789	0.832792	0.832792	7.36e-06	13	0.792008	0.792008	O01767;O61789	egg-4;egg-5	EGG sterile (Unfertilizable)	O01767_CAEEL;O61789_CAEEL	7	78.1129	1.78113
C_10 / C_01	Q3Y3Z9	Q3Y3Z9	-0.898065	0.898065	7.39e-06	23	-1.22643	1.22643	Q3Y3Z9	C01B10.11	Uncharacterized protein	Q3Y3Z9_CAEEL	11	-46.3394	0.536606
C_10 / C_01	Q9NAN1	Q9NAN1	0.947977	0.947977	7.59e-06	36	0.811704	0.811704	Q9NAN1	uba-2	SUMO-activating enzyme subunit uba-2	SAE2_CAEEL	13	92.9165	1.92917
C_10 / C_01	Q18276	Q18276	0.664744	0.664744	7.65e-06	17	0.821074	0.821074	Q18276	spp-10	SaPosin-like Protein family	Q18276_CAEEL	7	58.5286	1.58529
C_10 / C_01	Q10131	Q10131	1.1808	1.1808	7.7e-06	25	0.958276	0.958276	Q10131	cex-1	Calexcitin-1	CEX1_CAEEL	10	126.703	2.26703
C_10 / C_01	Q20932	Q20932	-0.850789	0.850789	7.99e-06	31	-0.830834	0.830834	Q20932	byn-1	Cell adhesion protein byn-1	BYN1_CAEEL	17	-44.5518	0.554482
C_10 / C_01	O17860	O17860	1.38405	1.38405	8.42e-06	18	1.3525	1.3525	O17860	CELE_F37H8.3	Uncharacterized protein	O17860_CAEEL	8	161	2.61
C_10 / C_01	Q20751	Q20751	-1.18442	1.18442	8.51e-06	30	-1.19601	1.19601	Q20751	iff-2	Eukaryotic translation initiation factor 5A-2	IF5A2_CAEEL	6	-55.9997	0.440003
C_10 / C_01	O17725	O17725	1.42777	1.42777	8.51e-06	8	2.2511	2.2511	O17725	CELE_D1086.3	Uncharacterized protein	O17725_CAEEL	4	169.03	2.6903
C_10 / C_01	Q7Z2A6	Q7Z2A6	1.59779	1.59779	8.62e-06	8	1.65015	1.65015	Q7Z2A6	CELE_M60.4	Uncharacterized protein	Q7Z2A6_CAEEL	2	202.678	3.02678
C_10 / C_01	Q9N2Z6	Q9N2Z6	-1.36466	1.36466	8.67e-06	17	-1.46665	1.46665	Q9N2Z6	ptr-21	PaTched Related family	Q9N2Z6_CAEEL	10	-61.1675	0.388325
C_10 / C_01	Q18550	Q18550	0.845687	0.845687	8.78e-06	19	0.704878	0.704878	Q18550	C39H7.4	Uncharacterized protein	Q18550_CAEEL	8	79.712	1.79712
C_10 / C_01	Q19093	Q19093	-0.914012	0.914012	9.15e-06	22	-0.723997	0.723997	Q19093	CELE_F01F1.2	Uncharacterized protein	Q19093_CAEEL	7	-46.9293	0.530707
C_10 / C_01	Q9XX28	Q9XX28	0.616008	0.616008	9.36e-06	31	0.558254	0.558254	Q9XX28	dhs-11	DeHydrogenases, Short chain	Q9XX28_CAEEL	8	53.2629	1.53263
C_10 / C_01	P91127	P91127	0.848408	0.848408	9.57e-06	44	0.53533	0.53533	P91127	tppp-1	Tubulin polymerization-promoting protein homolog	TPPP_CAEEL	9	80.0513	1.80051
C_10 / C_01	Q22814	Q22814	-1.05723	1.05723	9.65e-06	50	-0.589856	0.589856	Q22814	gst-13	Glutathione S-Transferase	Q22814_CAEEL	11	-51.9446	0.480554
C_10 / C_01	N1NTD8;N1NV07;O45623;Q7JKC3	N1NTD8;N1NV07;O45623;Q7JKC3	-0.987075	0.987075	9.82e-06	132	0.334546	0.334546	N1NTD8;N1NV07;O45623;Q7JKC3	math-33;math-33;math-33;usp-7	Ubiquitin carboxyl-terminal hydrolase;Ubiquitin carboxyl-terminal hydrolase;Ubiquitin carboxyl-terminal hydrolase;Ubiquitin carboxyl-terminal hydrolase 7	N1NTD8_CAEEL;N1NV07_CAEEL;O45623_CAEEL;UBP7_CAEEL	37	-49.5501	0.504499
C_10 / C_01	Q95XM9	Q95XM9	-0.886474	0.886474	1e-05	49	-0.909671	0.909671	Q95XM9	ddx-27	DEAD boX helicase homolog	Q95XM9_CAEEL	24	-45.9065	0.540935
C_10 / C_01	G5EFM4	G5EFM4	0.703922	0.703922	1.13e-05	429	0.211724	0.211724	G5EFM4	vab-10	Uncharacterized protein	G5EFM4_CAEEL	148	62.8927	1.62893
C_10 / C_01	P34429	P34429	0.736231	0.736231	1.2e-05	31	0.591395	0.591395	P34429	F44B9.8	Probable replication factor C subunit 5	RFC5_CAEEL	9	66.5818	1.66582
C_10 / C_01	Q9U1X9	Q9U1X9	-0.623118	0.623118	1.21e-05	39	-0.655994	0.655994	Q9U1X9	rla-2	Ribosomal protein, Large subunit, Acidic (P1)	Q9U1X9_CAEEL	8	-35.0734	0.649266
C_10 / C_01	Q22078	Q22078	1.22818	1.22818	1.22e-05	25	1.08486	1.08486	Q22078	npp-2	Nuclear Pore complex Protein	Q22078_CAEEL	10	134.271	2.34271
C_10 / C_01	A7DTF0;Q9XWW2	A7DTF0;Q9XWW2	1.01145	1.01145	1.25e-05	49	0.596783	0.596783	A7DTF0;Q9XWW2	mrg-1	MRG (Mortality factor-Related Gene) related	A7DTF0_CAEEL;Q9XWW2_CAEEL	15	101.593	2.01593
C_10 / C_01	Q23424	Q23424	1.20333	1.20333	1.27e-05	70	0.456135	0.456135	Q23424	fzo-1	Transmembrane GTPase fzo-1	FZO1_CAEEL	22	130.271	2.30271
C_10 / C_01	Q9NAM7	Q9NAM7	-0.985662	0.985662	1.32e-05	18	-1.03141	1.03141	Q9NAM7	Y105C5B.9	Phytanoyl-CoA dioxygenase domain-containing protein 1 homolog	PHYD1_CAEEL	13	-49.5006	0.504994
C_10 / C_01	P91350	P91350	0.819758	0.819758	1.34e-05	128	0.354122	0.354122	P91350	npp-6	Nuclear Pore complex Protein	P91350_CAEEL	46	76.511	1.76511
C_10 / C_01	P91343	P91343	-0.621889	0.621889	1.37e-05	38	-0.608259	0.608259	P91343	wdr-12	Ribosome biogenesis protein WDR12 homolog	WDR12_CAEEL	12	-35.0181	0.649819
C_10 / C_01	Q65XX4	Q65XX4	-0.781424	0.781424	1.39e-05	76	-0.503774	0.503774	Q65XX4	CELE_Y47G6A.15	Uncharacterized protein	Q65XX4_CAEEL	15	-41.8208	0.581792
C_10 / C_01	Q20480	Q20480	-1.66146	1.66146	1.41e-05	6	-1.81442	1.81442	Q20480	sir-2.2	NAD-dependent protein deacylase sir-2.2	SIR41_CAEEL	4	-68.388	0.31612
C_10 / C_01	P34685	P34685	2.5475	2.5475	1.41e-05	58	0.658352	0.658352	P34685	cap-1	F-actin-capping protein subunit alpha	CAPZA_CAEEL	13	484.619	5.84619
C_10 / C_01	Q94402	Q94402	-0.991148	0.991148	1.42e-05	20	-0.6969	0.6969	Q94402	ZK265.6	Nucleolar protein 16	NOP16_CAEEL	6	-49.6923	0.503077
C_10 / C_01	Q10129	Q10129	-0.761997	0.761997	1.45e-05	28	-0.707206	0.707206	Q10129	mrps-16	Probable 28S ribosomal protein S16, mitochondrial	RT16_CAEEL	7	-41.0321	0.589679
C_10 / C_01	Q93169	Q93169	-1.92805	1.92805	1.46e-05	34	-1.24445	1.24445	Q93169	C01G10.9	Methylthioribose-1-phosphate isomerase	MTNA_CAEEL	15	-73.7216	0.262784
C_10 / C_01	B3GWA1	B3GWA1	1.01937	1.01937	1.51e-05	45	0.704868	0.704868	B3GWA1	nono-1	NONO (Conserved nuclear protein, aka PSF) homolog	B3GWA1_CAEEL	15	102.704	2.02704
C_10 / C_01	Q22719;Q7JLZ9	Q22719;Q7JLZ9	1.7042	1.7042	1.51e-05	12	1.34537	1.34537	Q22719;Q7JLZ9	CELE_T24B8.3	Uncharacterized protein	Q22719_CAEEL;Q7JLZ9_CAEEL	4	225.848	3.25848
C_10 / C_01	Q95Q11	Q95Q11	-0.678044	0.678044	1.54e-05	26	-0.557356	0.557356	Q95Q11	mrps-7	28S ribosomal protein S7, mitochondrial	RT07_CAEEL	7	-37.4988	0.625012
C_10 / C_01	Q23642	Q23642	1.50671	1.50671	1.56e-05	18	1.44508	1.44508	Q23642	CELE_ZK856.7	Uncharacterized protein	Q23642_CAEEL	4	184.161	2.84161
C_10 / C_01	Q9BL83	Q9BL83	0.608652	0.608652	1.59e-05	86	0.469412	0.469412	Q9BL83	vps-4	Related to yeast Vacuolar Protein Sorting factor	Q9BL83_CAEEL	20	52.4834	1.52483
C_10 / C_01	Q7K7C1	Q7K7C1	2.75954	2.75954	1.59e-05	15	2.09873	2.09873	Q7K7C1	CELE_Y106G6D.8	Uncharacterized protein	Q7K7C1_CAEEL	2	577.18	6.7718
C_10 / C_01	O62477	O62477	-0.747167	0.747167	1.61e-05	50	-0.600876	0.600876	O62477	CELE_Y45F10D.7	Uncharacterized protein	O62477_CAEEL	25	-40.4228	0.595772
C_10 / C_01	P90850	P90850	0.592468	0.592468	1.62e-05	15	0.678975	0.678975	P90850	F26E4.3	Uncharacterized peptidase C1-like protein F26E4.3	YCF2E_CAEEL	5	50.7824	1.50782
C_10 / C_01	Q22768	Q22768	-0.598186	0.598186	1.64e-05	47	-0.55411	0.55411	Q22768	CELE_T25B9.1	Uncharacterized protein	Q22768_CAEEL	13	-33.9416	0.660584
C_10 / C_01	O17040	O17040	-0.944454	0.944454	1.64e-05	19	-1.02643	1.02643	O17040	hpo-8	Very-long-chain (3R)-3-hydroxyacyl-CoA dehydratase hpo-8	HACD_CAEEL	7	-48.0374	0.519626
C_10 / C_01	Q09390	Q09390	0.768455	0.768455	1.67e-05	32	0.873221	0.873221	Q09390	hmg-1.2	High mobility group protein 1.2	HMG12_CAEEL	10	70.3445	1.70344
C_10 / C_01	O44412	O44412	1.03931	1.03931	1.68e-05	13	0.977084	0.977084	O44412	CELE_T07A9.10	Uncharacterized protein	O44412_CAEEL	5	105.525	2.05525
C_10 / C_01	O16997	O16997	0.899918	0.899918	1.77e-05	68	0.383646	0.383646	O16997	CELE_W03F9.10	Uncharacterized protein	O16997_CAEEL	21	86.596	1.86596
C_10 / C_01	G5EBG0	G5EBG0	-0.710194	0.710194	1.82e-05	25	-0.839595	0.839595	G5EBG0	him-3	High Incidence of Males (Increased X chromosome loss)	G5EBG0_CAEEL	13	-38.8762	0.611238
C_10 / C_01	Q17802	Q17802	1.34902	1.34902	1.83e-05	14	1.20885	1.20885	Q17802	cpg-1	Chondroitin proteoglycan 1	CPG1_CAEEL	3	154.738	2.54738
C_10 / C_01	P34431	P34431	-1.35525	1.35525	1.84e-05	17	-1.38022	1.38022	P34431	retr-1	Retrotransposon-like protein 1	RETR1_CAEEL	15	-60.9134	0.390866
C_10 / C_01	Q09582	Q09582	-2.21594	2.21594	1.88e-05	59	-1.13796	1.13796	Q09582	metr-1	Probable methionine synthase	METH_CAEEL	36	-78.4754	0.215246
C_10 / C_01	Q95QL4	Q95QL4	3.9128	3.9128	1.89e-05	6	4.03785	4.03785	Q95QL4	CELE_F10E9.12	Uncharacterized protein	Q95QL4_CAEEL	3	1406.16	15.0616
C_10 / C_01	G5EDL3	G5EDL3	0.72324	0.72324	1.91e-05	64	0.449236	0.449236	G5EDL3	air-1	Aurora/Ipl1 Related kinase	G5EDL3_CAEEL	15	65.0886	1.65089
C_10 / C_01	P55955	P55955	1.3854	1.3854	1.92e-05	41	0.897631	0.897631	P55955	ttr-16	Transthyretin-like protein 16	TTR16_CAEEL	9	161.245	2.61245
C_10 / C_01	P34317	P34317	-0.749854	0.749854	2.04e-05	31	-0.812146	0.812146	P34317	ugt-60	Putative UDP-glucuronosyltransferase ugt-60	UGT60_CAEEL	15	-40.5336	0.594664
C_10 / C_01	Q10578	Q10578	1.00099	1.00099	2.08e-05	96	0.370743	0.370743	Q10578	rpb-2	DNA-directed RNA polymerase II subunit RPB2	RPB2_CAEEL	36	100.138	2.00138
C_10 / C_01	O01504	O01504	-0.780162	0.780162	2.09e-05	28	-0.8993	0.8993	O01504	rpa-2	60S acidic ribosomal protein P2	RLA2_CAEEL	6	-41.7698	0.582302
C_10 / C_01	Q9U1W1	Q9U1W1	-0.61002	0.61002	2.18e-05	30	-0.603143	0.603143	Q9U1W1	tfg-1	TFG related	Q9U1W1_CAEEL	7	-34.4812	0.655188
C_10 / C_01	O62432	O62432	-0.825661	0.825661	2.2e-05	19	-0.7692	0.7692	O62432	dpy-4	DumPY: shorter than wild-type	O62432_CAEEL	4	-43.5776	0.564224
C_10 / C_01	P34648	P34648	0.856947	0.856947	2.22e-05	18	0.7685	0.7685	P34648	ZK632.2	Uncharacterized protein ZK632.2	YOT2_CAEEL	10	81.1201	1.8112
C_10 / C_01	Q18921	Q18921	0.587496	0.587496	2.25e-05	51	0.447241	0.447241	Q18921	snap-1	SNAP (Soluble NSF Attachment Protein) homolog	Q18921_CAEEL	14	50.2637	1.50264
C_10 / C_01	Q17962	Q17962	1.38413	1.38413	2.47e-05	10	1.43825	1.43825	Q17962	C14B1.3	Uncharacterized protein	Q17962_CAEEL	4	161.015	2.61015
C_10 / C_01	Q09599	Q09599	1.25032	1.25032	2.48e-05	20	0.94869	0.94869	Q09599	cdl-1	Histone RNA hairpin-binding protein	SLBP_CAEEL	8	137.894	2.37894
C_10 / C_01	O44444	O44444	1.12848	1.12848	2.51e-05	30	0.64322	0.64322	O44444	C02B10.4	Uncharacterized protein	O44444_CAEEL	9	118.628	2.18628
C_10 / C_01	G5EBU8;G5EFT0	G5EBU8;G5EFT0	-0.912567	0.912567	2.61e-05	35	-0.844591	0.844591	G5EBU8;G5EFT0	CELE_T12D8.9	Uncharacterized protein	G5EBU8_CAEEL;G5EFT0_CAEEL	21	-46.8761	0.531239
C_10 / C_01	K8ESK7	K8ESK7	2.05337	2.05337	2.62e-05	6	2.05249	2.05249	K8ESK7	CELE_R13H4.2	Uncharacterized protein	K8ESK7_CAEEL	1	315.074	4.15074
C_10 / C_01	O02495	O02495	1.28266	1.28266	2.63e-05	30	0.95983	0.95983	O02495	snb-1	Synaptobrevin-1	SYB1_CAEEL	6	143.288	2.43288
C_10 / C_01	H2L073	H2L073	-0.595384	0.595384	2.64e-05	11	-0.719544	0.719544	H2L073	CELE_Y61A9LA.11	Uncharacterized protein	H2L073_CAEEL	2	-33.8132	0.661868
C_10 / C_01	O44443	O44443	1.1826	1.1826	2.78e-05	6	1.19862	1.19862	O44443	C02B10.3	EGF-like domain-containing protein C02B10.3	YC2BA_CAEEL	2	126.985	2.26985
C_10 / C_01	P34519	P34519	-0.646828	0.646828	2.82e-05	71	-0.413508	0.413508	P34519	K11H3.3	Putative tricarboxylate transport protein, mitochondrial	TXTP_CAEEL	17	-36.1317	0.638683
C_10 / C_01	P91989	P91989	-2.0286	2.0286	3.06e-05	9	-2.58488	2.58488	P91989	CELE_F25H9.7	Uncharacterized protein	P91989_CAEEL	4	-75.4908	0.245092
C_10 / C_01	Q9N4E4	Q9N4E4	-1.03882	1.03882	3.26e-05	6	-1.04364	1.04364	Q9N4E4	CELE_Y73B6A.3	Uncharacterized protein	Q9N4E4_CAEEL	1	-51.3274	0.486726
C_10 / C_01	O16309	O16309	-1.01731	1.01731	3.27e-05	25	-1.53738	1.53738	O16309	fkb-3	Peptidyl-prolyl cis-trans isomerase	O16309_CAEEL	11	-50.5963	0.494037
C_10 / C_01	Q09365	Q09365	0.878956	0.878956	3.35e-05	17	0.640834	0.640834	Q09365	ZK1320.3	Uncharacterized protein ZK1320.3	YS23_CAEEL	4	83.9044	1.83904
C_10 / C_01	P90904	P90904	-0.611927	0.611927	3.37e-05	24	-0.564988	0.564988	P90904	CELE_K02B12.7	Uncharacterized protein	P90904_CAEEL	8	-34.5678	0.654322
C_10 / C_01	Q9GYS2	Q9GYS2	-1.23181	1.23181	3.37e-05	9	-0.765051	0.765051	Q9GYS2	col-56	COLlagen	Q9GYS2_CAEEL	3	-57.4216	0.425784
C_10 / C_01	Q22885	Q22885	0.81918	0.81918	3.47e-05	12	0.987994	0.987994	Q22885	B0507.2	BRO1 domain-containing protein BROX homolog	BROX_CAEEL	7	76.4402	1.7644
C_10 / C_01	Q95Q34	Q95Q34	-0.794925	0.794925	3.48e-05	29	-0.79372	0.79372	Q95Q34	riok-2	Serine/threonine-protein kinase RIO2	RIOK2_CAEEL	11	-42.3627	0.576373
C_10 / C_01	P91491	P91491	2.06195	2.06195	3.51e-05	9	2.33437	2.33437	P91491	CELE_T23B3.2	Uncharacterized protein	P91491_CAEEL	3	317.551	4.17551
C_10 / C_01	C2BR91	C2BR91	-4.40765	4.40765	3.57e-05	6	-3.67536	3.67536	C2BR91	C39B5.5	Cystatin	C2BR91_CAEEL	6	-95.2884	0.0471157
C_10 / C_01	Q09238	Q09238	1.45509	1.45509	3.72e-05	12	2.04536	2.04536	Q09238	C18H9.6	Uncharacterized protein C18H9.6	YQ86_CAEEL	4	174.174	2.74174
C_10 / C_01	Q9N5U5	Q9N5U5	0.601779	0.601779	3.8e-05	46	0.509312	0.509312	Q9N5U5	cdc-73	Cell division cycle protein 73	CDC73_CAEEL	15	51.7587	1.51759
C_10 / C_01	Q95Y79	Q95Y79	1.22608	1.22608	3.8e-05	23	0.854944	0.854944	Q95Y79	zig-9	2 (Zwei) IG domain protein	Q95Y79_CAEEL	7	133.931	2.33931
C_10 / C_01	Q25AR8;Q8I4C9;Q9U277	Q25AR8;Q8I4C9;Q9U277	1.08165	1.08165	3.8e-05	37	0.736116	0.736116	Q25AR8;Q8I4C9;Q9U277	unc-61	Uncharacterized protein	Q25AR8_CAEEL;Q8I4C9_CAEEL;Q9U277_CAEEL	14	111.646	2.11646
C_10 / C_01	Q21021;Q86G90	Q21021;Q86G90	0.622229	0.622229	3.84e-05	170	0.251401	0.251401	Q21021;Q86G90	npp-9	Nuclear Pore complex Protein	Q21021_CAEEL;Q86G90_CAEEL	38	53.9251	1.53925
C_10 / C_01	Q22144	Q22144	0.669427	0.669427	3.87e-05	9	0.680279	0.680279	Q22144	CELE_T04A8.8	Uncharacterized protein	Q22144_CAEEL	4	59.0441	1.59044
C_10 / C_01	Q9U2U3	Q9U2U3	-1.11532	1.11532	3.92e-05	34	-0.761138	0.761138	Q9U2U3	CELE_Y116A8C.27	Uncharacterized protein	Q9U2U3_CAEEL	11	-53.8412	0.461588
C_10 / C_01	Q09359	Q09359	-0.659089	0.659089	4.05e-05	49	-0.701872	0.701872	Q09359	ZK1307.1	Uncharacterized protein ZK1307.1	YS11_CAEEL	12	-36.6722	0.633278
C_10 / C_01	Q9NAP0	Q9NAP0	4.4315	4.4315	4.06e-05	19	3.00315	3.00315	Q9NAP0	clec-190	C-type LECtin	Q9NAP0_CAEEL	8	2057.81	21.5781
C_10 / C_01	Q22721	Q22721	-0.798349	0.798349	4.08e-05	29	-1.07162	1.07162	Q22721	CELE_T24C12.3	Uncharacterized protein	Q22721_CAEEL	12	-42.4993	0.575007
C_10 / C_01	Q20615	Q20615	3.24697	3.24697	4.09e-05	12	3.24149	3.24149	Q20615	dod-23	Downstream Of DAF-16 (Regulated by DAF-16)	Q20615_CAEEL	5	849.369	9.49369
C_10 / C_01	Q18905	Q18905	0.96597	0.96597	4.2e-05	41	0.755062	0.755062	Q18905	cgp-1	GTP-binding protein cgp-1	CGP1_CAEEL	14	95.3376	1.95338
C_10 / C_01	G5EG58	G5EG58	-0.732432	0.732432	4.28e-05	35	-0.602343	0.602343	G5EG58	pgp-9	P-GlycoProtein related	G5EG58_CAEEL	21	-39.8112	0.601888
C_10 / C_01	A0A061ACU2;A0A061AE33;A0A061AJB7;C6KRJ3;D0VWN8;H9G2S2;H9G2S3;Q17897	A0A061ACU2;A0A061AE33;A0A061AJB7;C6KRJ3;D0VWN8;H9G2S2;H9G2S3;Q17897	1.21134	1.21134	4.29e-05	81	0.761298	0.761298	A0A061ACU2;A0A061AE33;A0A061AJB7;C6KRJ3;D0VWN8;H9G2S2;H9G2S3;Q17897	pezo-1	Piezo-type mechanosensitive ion channel component	A0A061ACU2_CAEEL;A0A061AE33_CAEEL;A0A061AJB7_CAEEL;C6KRJ3_CAEEL;D0VWN8_CAEEL;H9G2S2_CAEEL;H9G2S3_CAEEL;Q17897_CAEEL	34	131.553	2.31553
C_10 / C_01	A3QMC6	A3QMC6	1.06095	1.06095	4.34e-05	21	1.0204	1.0204	A3QMC6	erl-1	ERLin (ER lipid raft associated protein) homolog	A3QMC6_CAEEL	8	108.631	2.08631
C_10 / C_01	K7ZUH9	K7ZUH9	1.25158	1.25158	4.37e-05	15	0.872176	0.872176	K7ZUH9	his-40	Histone H3	K7ZUH9_CAEEL	2	138.102	2.38102
C_10 / C_01	O02115	O02115	0.749704	0.749704	4.42e-05	62	0.625997	0.625997	O02115	pcn-1	Proliferating cell nuclear antigen	PCNA_CAEEL	13	68.1448	1.68145
C_10 / C_01	O16922	O16922	-0.905335	0.905335	4.46e-05	27	-0.781143	0.781143	O16922	ugt-41	UDP-GlucuronosylTransferase	O16922_CAEEL	13	-46.6091	0.533909
C_10 / C_01	G5EBP0	G5EBP0	0.94482	0.94482	4.46e-05	19	0.713531	0.713531	G5EBP0	CELE_K08C7.6	Uncharacterized protein	G5EBP0_CAEEL	7	92.4949	1.92495
C_10 / C_01	Q18597	Q18597	-2.20682	2.20682	4.51e-05	60	-0.667432	0.667432	Q18597	pmp-1	Peroxisomal Membrane Protein related	Q18597_CAEEL	25	-78.3389	0.216611
C_10 / C_01	Q20177	Q20177	1.12007	1.12007	4.55e-05	18	1.15218	1.15218	Q20177	CELE_F38E9.1	Uncharacterized protein	Q20177_CAEEL	7	117.357	2.17357
C_10 / C_01	E5QCE7;Q21162	E5QCE7;Q21162	0.997598	0.997598	4.58e-05	12	1.0183	1.0183	E5QCE7;Q21162	dnj-14	DNaJ domain (Prokaryotic heat shock protein)	E5QCE7_CAEEL;Q21162_CAEEL	4	99.6674	1.99667
C_10 / C_01	G5EG62	G5EG62	0.713042	0.713042	4.59e-05	85	-0.511875	0.511875	G5EG62	unc-45	UNC-45	G5EG62_CAEEL	34	63.9257	1.63926
C_10 / C_01	P53016	P53016	0.879638	0.879638	4.65e-05	18	0.711145	0.711145	P53016	rfc-4	Replication factor C subunit 4	RFC4_CAEEL	6	83.9914	1.83991
C_10 / C_01	O45226	O45226	-0.660519	0.660519	4.76e-05	12	-1.16704	1.16704	O45226	rpl-29	Ribosomal Protein, Large subunit	O45226_CAEEL	1	-36.7349	0.632651
C_10 / C_01	Q9BPN6	Q9BPN6	-0.644643	0.644643	4.93e-05	33	-0.567793	0.567793	Q9BPN6	mrpl-15	Mitochondrial Ribosomal Protein, Large	Q9BPN6_CAEEL	10	-36.0349	0.639651
C_10 / C_01	O45097	O45097	1.30856	1.30856	4.98e-05	12	1.49685	1.49685	O45097	CELE_F57H12.6	Uncharacterized protein	O45097_CAEEL	6	147.693	2.47693
C_10 / C_01	Q19587	Q19587	2.07152	2.07152	5.32e-05	6	2.11765	2.11765	Q19587	CELE_F19C7.5	Uncharacterized protein	Q19587_CAEEL	1	320.328	4.20328
C_10 / C_01	Q9N4L9	Q9N4L9	0.975139	0.975139	5.36e-05	9	0.80077	0.80077	Q9N4L9	CELE_ZK973.9	Uncharacterized protein	Q9N4L9_CAEEL	3	96.5831	1.96583
C_10 / C_01	G5EC40	G5EC40	0.88276	0.88276	5.53e-05	24	0.689623	0.689623	G5EC40	tre-1	Trehalase	G5EC40_CAEEL	12	84.39	1.8439
C_10 / C_01	Q22968	Q22968	-0.795046	0.795046	5.61e-05	102	-0.55582	0.55582	Q22968	gcst-1	Aminomethyltransferase	Q22968_CAEEL	20	-42.3675	0.576325
C_10 / C_01	A5HU91	A5HU91	1.83704	1.83704	5.67e-05	23	1.81144	1.81144	A5HU91	CELE_ZK813.7	Uncharacterized protein	A5HU91_CAEEL	5	257.276	3.57276
C_10 / C_01	O76677	O76677	1.13952	1.13952	5.68e-05	23	0.960456	0.960456	O76677	C04E12.4	Uncharacterized protein	O76677_CAEEL	11	120.308	2.20308
C_10 / C_01	O61887	O61887	1.26242	1.26242	5.82e-05	34	0.812037	0.812037	O61887	CELE_K10C9.3	Uncharacterized protein	O61887_CAEEL	10	139.898	2.39898
C_10 / C_01	Q22169	Q22169	-0.7996	0.7996	5.9e-05	26	-0.698271	0.698271	Q22169	trap-2	Translocon-associated protein subunit beta	SSRB_CAEEL	5	-42.5492	0.574508
C_10 / C_01	C6KRN4	C6KRN4	-0.589721	0.589721	5.96e-05	17	-0.614295	0.614295	C6KRN4	CELE_D1086.11	Uncharacterized protein	C6KRN4_CAEEL	4	-33.5529	0.664471
C_10 / C_01	O17577	O17577	1.4941	1.4941	5.98e-05	13	1.67071	1.67071	O17577	fbxa-156	F-box A protein	O17577_CAEEL	8	181.689	2.81689
C_10 / C_01	O01876	O01876	0.943527	0.943527	6.02e-05	13	1.14482	1.14482	O01876	pqn-24	Prion-like-(Q/N-rich)-domain-bearing protein	O01876_CAEEL	5	92.3224	1.92322
C_10 / C_01	A5PEY0	A5PEY0	1.41344	1.41344	6.08e-05	9	1.85941	1.85941	A5PEY0	CELE_Y37H2A.14	Uncharacterized protein	A5PEY0_CAEEL	4	166.372	2.66372
C_10 / C_01	Q19967	Q19967	-1.01439	1.01439	6.16e-05	11	-1.57151	1.57151	Q19967	emo-1	Protein transport protein Sec61 subunit gamma	SC61G_CAEEL	3	-50.4962	0.495038
C_10 / C_01	Q21301	Q21301	0.785831	0.785831	6.27e-05	30	0.760299	0.760299	Q21301	crml-1	CARMIL (Capping, ARp2/3, Myosin I Linker protein) homolog	Q21301_CAEEL	15	72.4085	1.72409
C_10 / C_01	Q8MQG6	Q8MQG6	-1.08979	1.08979	6.32e-05	10	-1.13884	1.13884	Q8MQG6	CELE_W02D3.12	Uncharacterized protein	Q8MQG6_CAEEL	4	-53.0169	0.469831
C_10 / C_01	Q17336	Q17336	-0.74782	0.74782	6.54e-05	37	-0.431335	0.431335	Q17336	let-858	Pre-mRNA-splicing factor CWC22 homolog	CWC22_CAEEL	13	-40.4497	0.595503
C_10 / C_01	O45781	O45781	-0.88235	0.88235	6.58e-05	19	-0.813296	0.813296	O45781	drr-2	Dietary Restriction Response (WT but not eat-2 lifespan increased)	O45781_CAEEL	6	-45.7517	0.542483
C_10 / C_01	Q7YTR9	Q7YTR9	1.71835	1.71835	7.01e-05	10	1.97073	1.97073	Q7YTR9	C27B7.9	Uncharacterized protein	Q7YTR9_CAEEL	3	229.06	3.2906
C_10 / C_01	O01257	O01257	-1.56395	1.56395	7.06e-05	14	-1.38461	1.38461	O01257	CELE_T20D3.6	Uncharacterized protein	O01257_CAEEL	4	-66.1776	0.338224
C_10 / C_01	G5EDF5	G5EDF5	-0.659586	0.659586	7.1e-05	53	-0.566189	0.566189	G5EDF5	tufm-2	Mitochondrial elongation factor Tu homologue	G5EDF5_CAEEL	17	-36.694	0.63306
C_10 / C_01	Q9BL48	Q9BL48	-0.714128	0.714128	7.1e-05	20	-0.506718	0.506718	Q9BL48	set-27	SET (Trithorax/polycomb) domain containing	Q9BL48_CAEEL	12	-39.0426	0.609574
C_10 / C_01	Q20603	Q20603	2.64014	2.64014	7.12e-05	18	2.43521	2.43521	Q20603	scl-2	SCP-Like extracellular protein	Q20603_CAEEL	4	523.392	6.23392
C_10 / C_01	G4S7A1	G4S7A1	2.00375	2.00375	7.14e-05	6	1.9781	1.9781	G4S7A1	CELE_F47G3.4	Uncharacterized protein	G4S7A1_CAEEL	1	301.041	4.01041
C_10 / C_01	H2KYP5	H2KYP5	-1.65008	1.65008	7.25e-05	7	-1.79313	1.79313	H2KYP5	C10G8.8	Uncharacterized protein	H2KYP5_CAEEL	5	-68.1377	0.318623
C_10 / C_01	G5EDA7	G5EDA7	-1.23643	1.23643	7.36e-05	14	-1.13278	1.13278	G5EDA7	C06H5.6	Uncharacterized protein	G5EDA7_CAEEL	7	-57.5578	0.424422
C_10 / C_01	Q21452	Q21452	-0.741174	0.741174	7.5e-05	15	-0.728079	0.728079	Q21452	M01F1.3	Lipoyl synthase, mitochondrial	LIAS_CAEEL	6	-40.1748	0.598252
C_10 / C_01	Q9BL35	Q9BL35	0.748014	0.748014	7.5e-05	35	0.494379	0.494379	Q9BL35	CELE_Y71H2AM.20	Serine/threonine-protein phosphatase 2A activator	Q9BL35_CAEEL	10	67.948	1.67948
C_10 / C_01	A5Z2W6	A5Z2W6	-1.0553	1.0553	7.62e-05	21	-1.00503	1.00503	A5Z2W6	CELE_ZK228.4	Uncharacterized protein	A5Z2W6_CAEEL	10	-51.8804	0.481196
C_10 / C_01	P34623	P34623	-0.632346	0.632346	7.81e-05	16	-0.637589	0.637589	P34623	ufbp-1	DDRGK domain-containing protein 1	DDRGK_CAEEL	5	-35.4874	0.645126
C_10 / C_01	Q22824	Q22824	-2.45232	2.45232	7.84e-05	10	-2.07155	2.07155	Q22824	cgr-1	CRAL/TRIO and GOLD domain suppressor of activated Ras	Q22824_CAEEL	10	-81.7283	0.182717
C_10 / C_01	Q17606	Q17606	1.92174	1.92174	8e-05	6	-1.15907	1.15907	Q17606	rpl-24.2	Probable ribosome biogenesis protein RLP24	RLP24_CAEEL	2	278.88	3.7888
C_10 / C_01	G5ECT2	G5ECT2	3.18239	3.18239	8.1e-05	5	3.37198	3.37198	G5ECT2	CELE_F15E6.3	RNA binding protein	G5ECT2_CAEEL	2	807.809	9.07809
C_10 / C_01	Q22957	Q22957	0.936256	0.936256	8.1e-05	15	0.914314	0.914314	Q22957	F10G2.1	UPF0376 protein F10G2.1	U376C_CAEEL	3	91.3555	1.91356
C_10 / C_01	Q9TYU4	Q9TYU4	0.864524	0.864524	8.16e-05	19	0.923165	0.923165	Q9TYU4	CELE_VC5.2	Uncharacterized protein	Q9TYU4_CAEEL	12	82.0738	1.82074
C_10 / C_01	P49191	P49191	-1.38914	1.38914	8.2e-05	6	-1.52078	1.52078	P49191	elo-3	Putative fatty acid elongation protein 3	ELO3_CAEEL	3	-61.8207	0.381793
C_10 / C_01	O01991	O01991	-0.707218	0.707218	8.33e-05	13	-0.84844	0.84844	O01991	efk-1	Eukaryotic elongation factor 2 kinase	EF2K_CAEEL	9	-38.75	0.6125
C_10 / C_01	Q05062	Q05062	0.730999	0.730999	8.34e-05	15	0.868782	0.868782	Q05062	cdc-42	Cell division control protein 42 homolog	CDC42_CAEEL	3	65.9788	1.65979
C_10 / C_01	Q18347	Q18347	-1.18389	1.18389	8.67e-05	12	-1.28121	1.28121	Q18347	C31H2.4	Putative protein C31H2.4	YBWL_CAEEL	6	-55.9837	0.440163
C_10 / C_01	Q21155	Q21155	-0.826012	0.826012	8.84e-05	8	-1.17124	1.17124	Q21155	rnp-5	RNP (RRM RNA binding domain) containing	Q21155_CAEEL	3	-43.5914	0.564086
C_10 / C_01	P41996	P41996	0.714733	0.714733	8.87e-05	14	0.74174	0.74174	P41996	cpg-2	Chondroitin proteoglycan-2	CPG2_CAEEL	5	64.118	1.64118
C_10 / C_01	Q19948	Q19948	1.66781	1.66781	8.97e-05	6	2.01746	2.01746	Q19948	F32A5.4	Uncharacterized protein F32A5.4	YPP4_CAEEL	2	217.731	3.17731
C_10 / C_01	Q19459	Q19459	0.706869	0.706869	8.98e-05	36	0.65968	0.65968	Q19459	F14E5.2	Golgi apparatus protein 1 homolog	GSLG1_CAEEL	12	63.2258	1.63226
C_10 / C_01	Q95QL1	Q95QL1	2.236	2.236	9.13e-05	18	1.69067	1.69067	Q95QL1	CELE_F13H8.11	Uncharacterized protein	Q95QL1_CAEEL	9	371.089	4.71089
C_10 / C_01	O44991	O44991	-2.35565	2.35565	9.24e-05	27	-1.14731	1.14731	O44991	lpd-6	LiPid Depleted	O44991_CAEEL	11	-80.4621	0.195379
C_10 / C_01	Q23028	Q23028	1.4546	1.4546	9.25e-05	11	1.41934	1.41934	Q23028	CELE_R09F10.5	Uncharacterized protein	Q23028_CAEEL	3	174.081	2.74081
C_10 / C_01	P91013	P91013	0.610935	0.610935	9.44e-05	21	0.611376	0.611376	P91013	dhs-1	DeHydrogenases, Short chain	P91013_CAEEL	8	52.7248	1.52725
C_10 / C_01	Q7YXH1	Q7YXH1	-0.586251	0.586251	9.52e-05	35	-1.3919	1.3919	Q7YXH1	CELE_H06H21.8	Uncharacterized protein	Q7YXH1_CAEEL	18	-33.3928	0.666072
C_10 / C_01	Q22285	Q22285	1.42407	1.42407	9.53e-05	19	1.14169	1.14169	Q22285	ttr-46	Transthyretin-like protein 46	TTR46_CAEEL	5	168.342	2.68342
C_10 / C_01	Q23188	Q23188	-2.6917	2.6917	9.57e-05	6	-2.69604	2.69604	Q23188	ret-1	Reticulon-like protein	Q23188_CAEEL	2	-84.5219	0.154781
C_10 / C_01	P48150	P48150	-0.584732	0.584732	0.000100338	62	-0.449756	0.449756	P48150	rps-14	40S ribosomal protein S14	RS14_CAEEL	11	-33.3227	0.666773
C_10 / C_01	P12114	P12114	-0.993061	0.993061	0.000102357	9	-0.841624	0.841624	P12114	sqt-1	Cuticle collagen sqt-1	SQT1_CAEEL	2	-49.759	0.50241
C_10 / C_01	P54871	P54871	-0.763956	0.763956	0.000103922	21	-1.07651	1.07651	P54871	hmgs-1	Hydroxymethylglutaryl-CoA synthase	HMCS_CAEEL	10	-41.1121	0.588879
C_10 / C_01	Q21882	Q21882	0.629556	0.629556	0.000105765	16	0.778057	0.778057	Q21882	R09H10.3	Probable 5-hydroxyisourate hydrolase R09H10.3	HIUH1_CAEEL	4	54.7089	1.54709
C_10 / C_01	O62515	O62515	0.667267	0.667267	0.000110457	39	0.364984	0.364984	O62515	ZK550.6	Probable phytanoyl-CoA dioxygenase	PAHX_CAEEL	10	58.8062	1.58806
C_10 / C_01	Q9XW58	Q9XW58	-2.89651	2.89651	0.000111803	57	-0.617147	0.617147	Q9XW58	CELE_Y75B8A.7	U3 small nucleolar ribonucleoprotein protein MPP10	Q9XW58_CAEEL	22	-86.5703	0.134297
C_10 / C_01	Q20789	Q20789	0.919036	0.919036	0.000111951	6	0.908238	0.908238	Q20789	CELE_F54F7.2	Uncharacterized protein	Q20789_CAEEL	1	89.0852	1.89085
C_10 / C_01	P17343	P17343	0.675053	0.675053	0.000112291	36	0.639198	0.639198	P17343	gpb-1	Guanine nucleotide-binding protein subunit beta-1	GBB1_CAEEL	8	59.6656	1.59666
C_10 / C_01	O01516	O01516	0.763159	0.763159	0.000112849	11	0.768889	0.768889	O01516	CELE_F19F10.3	Uncharacterized protein	O01516_CAEEL	4	69.7203	1.6972
C_10 / C_01	O61711	O61711	-0.624514	0.624514	0.000112935	35	-0.770324	0.770324	O61711	rnp-8	RNP (RRM RNA binding domain) containing	O61711_CAEEL	17	-35.1362	0.648638
C_10 / C_01	P90902;Q95ZS1	P90902;Q95ZS1	0.596201	0.596201	0.000114254	11	0.642498	0.642498	P90902;Q95ZS1	gfi-2	GEI-4 (Four) Interacting protein	P90902_CAEEL;Q95ZS1_CAEEL	5	51.173	1.51173
C_10 / C_01	Q9TZD9	Q9TZD9	1.13877	1.13877	0.000116589	71	-0.506391	0.506391	Q9TZD9	haf-4	HAlF transporter (PGP related)	Q9TZD9_CAEEL	25	120.193	2.20193
C_10 / C_01	P06582	P06582	2.91178	2.91178	0.00011789	18	2.26536	2.26536	P06582	hsp-16.2	Heat shock protein Hsp-16.2	HSP12_CAEEL	8	652.549	7.52549
C_10 / C_01	Q17740	Q17740	0.65372	0.65372	0.000119444	22	0.616528	0.616528	Q17740	ain-1	ALG-1 INteracting protein	Q17740_CAEEL	9	57.3219	1.57322
C_10 / C_01	O45244	O45244	0.883181	0.883181	0.000120357	24	0.724315	0.724315	O45244	mog-4	Probable pre-mRNA-splicing factor ATP-dependent RNA helicase mog-4	DHX16_CAEEL	13	84.4438	1.84444
C_10 / C_01	P54815	P54815	-0.752538	0.752538	0.000120989	26	-0.95201	0.95201	P54815	mspn-1	Mitochondrial sorting homolog	MSP1_CAEEL	11	-40.6442	0.593558
C_10 / C_01	Q10653	Q10653	0.912026	0.912026	0.000121368	14	1.11713	1.11713	Q10653	cyb-1	G2/mitotic-specific cyclin-B1	CCNB1_CAEEL	5	88.1686	1.88169
C_10 / C_01	Q9TZL9	Q9TZL9	0.966802	0.966802	0.000121455	69	-0.644804	0.644804	Q9TZL9	fard-1	Fatty Acyl-CoA ReDuctase	Q9TZL9_CAEEL	21	95.4503	1.9545
C_10 / C_01	P91453	P91453	0.779175	0.779175	0.000125294	17	0.893874	0.893874	P91453	CELE_T19B4.5	Uncharacterized protein	P91453_CAEEL	9	71.6149	1.71615
C_10 / C_01	G5EFH0	G5EFH0	-0.60722	0.60722	0.000129218	20	-1.05355	1.05355	G5EFH0	CELE_W09C5.1	Uncharacterized protein	G5EFH0_CAEEL	8	-34.3539	0.656461
C_10 / C_01	Q2PJ97	Q2PJ97	1.09055	1.09055	0.00013089	13	1.035	1.035	Q2PJ97	CELE_F52E1.14	Uncharacterized protein	Q2PJ97_CAEEL	2	112.955	2.12955
C_10 / C_01	Q9U3J3	Q9U3J3	-0.80013	0.80013	0.000131358	17	-1.15599	1.15599	Q9U3J3	tag-281	Uncharacterized protein	Q9U3J3_CAEEL	4	-42.5703	0.574297
C_10 / C_01	G5EGK1	G5EGK1	0.90037	0.90037	0.000137995	332	0.168514	0.168514	G5EGK1	tln-1	TaLiN	G5EGK1_CAEEL	99	86.6545	1.86654
C_10 / C_01	Q95017	Q95017	0.841128	0.841128	0.000141101	23	0.539513	0.539513	Q95017	ubc-9	SUMO-conjugating enzyme UBC9	UBC9_CAEEL	6	79.1451	1.79145
C_10 / C_01	Q9U1P7	Q9U1P7	-1.03985	1.03985	0.00014518	13	-0.876152	0.876152	Q9U1P7	CELE_Y95D11A.1	Uncharacterized protein	Q9U1P7_CAEEL	5	-51.3623	0.486377
C_10 / C_01	H2KY72;Q7JNW7	H2KY72;Q7JNW7	1.82759	1.82759	0.000146493	6	1.90318	1.90318	H2KY72;Q7JNW7	pqn-31	Prion-like-(Q/N-rich)-domain-bearing protein	H2KY72_CAEEL;Q7JNW7_CAEEL	2	254.944	3.54944
C_10 / C_01	Q23155	Q23155	-0.710895	0.710895	0.000147292	14	-0.441134	0.441134	Q23155	mrps-11	Mitochondrial Ribosomal Protein, Small	Q23155_CAEEL	5	-38.9059	0.610941
C_10 / C_01	O61787	O61787	0.701722	0.701722	0.000149139	21	0.71675	0.71675	O61787	inx-16	Innexin-16	INX16_CAEEL	5	62.6445	1.62645
C_10 / C_01	G5EBU3	G5EBU3	1.29085	1.29085	0.000149852	31	1.05867	1.05867	G5EBU3	zmp-3	Matrix metalloproteinase	G5EBU3_CAEEL	13	144.673	2.44673
C_10 / C_01	Q10923	Q10923	0.652957	0.652957	0.000151458	20	0.652279	0.652279	Q10923	ntl-2	NOT-Like (Yeast CCR4/NOT complex component)	Q10923_CAEEL	7	57.2387	1.57239
C_10 / C_01	Q19767	Q19767	1.40226	1.40226	0.000151812	6	1.41858	1.41858	Q19767	snb-2	SyNaptoBrevin related	Q19767_CAEEL	2	164.315	2.64315
C_10 / C_01	Q9U3A1	Q9U3A1	-0.620471	0.620471	0.00015899	13	-0.783519	0.783519	Q9U3A1	cisd-3.1	CDGSH Iron Sulfur Domain protein homolog	Q9U3A1_CAEEL	3	-34.9541	0.650459
C_10 / C_01	P24893	P24893	-1.05406	1.05406	0.000161182	20	-0.913867	0.913867	P24893	cox-1	Cytochrome c oxidase subunit 1	COX1_CAEEL	4	-51.839	0.48161
C_10 / C_01	Q9N4E2	Q9N4E2	-0.684537	0.684537	0.000161505	43	-0.481902	0.481902	Q9N4E2	CELE_Y73C8B.3	Uncharacterized protein	Q9N4E2_CAEEL	13	-37.7795	0.622205
C_10 / C_01	H2L0G2;Q9N5G9	H2L0G2;Q9N5G9	1.47625	1.47625	0.000162632	2	1.46972	1.46972	H2L0G2;Q9N5G9	CELE_K12H6.6	Uncharacterized protein	H2L0G2_CAEEL;Q9N5G9_CAEEL	1	178.224	2.78224
C_10 / C_01	Q20123	Q20123	1.01635	1.01635	0.000162986	11	1.0924	1.0924	Q20123	epg-4	Ectopic P granules protein 4	EI24_CAEEL	3	102.28	2.0228
C_10 / C_01	Q17525	Q17525	1.82216	1.82216	0.000163458	10	2.09723	2.09723	Q17525	tes-1	TEStin (Human testis-derived transcript) homolog	Q17525_CAEEL	4	253.61	3.5361
C_10 / C_01	Q9N4U6	Q9N4U6	0.875781	0.875781	0.000165903	6	0.908074	0.908074	Q9N4U6	CELE_Y49F6B.8	Uncharacterized protein	Q9N4U6_CAEEL	1	83.5002	1.835
C_10 / C_01	Q7YZW5	Q7YZW5	0.613932	0.613932	0.00016668	34	0.50473	0.50473	Q7YZW5	vem-1	VEMA (Mammalian ventral midline antigen) related	Q7YZW5_CAEEL	8	53.0424	1.53042
C_10 / C_01	Q86S73	Q86S73	-1.23463	1.23463	0.000170339	8	-1.54754	1.54754	Q86S73	ubc-26	UBiquitin Conjugating enzyme	Q86S73_CAEEL	5	-57.5048	0.424952
C_10 / C_01	Q11077	Q11077	1.23667	1.23667	0.000176012	14	2.52957	2.52957	Q11077	B0403.3	Uncharacterized protein B0403.3	YWV3_CAEEL	8	135.653	2.35653
C_10 / C_01	O62337	O62337	-0.960288	0.960288	0.000176771	12	-1.66415	1.66415	O62337	CELE_R06C1.4	Uncharacterized protein	O62337_CAEEL	3	-48.6046	0.513954
C_10 / C_01	P34496	P34496	-0.626013	0.626013	0.000178594	33	-0.491336	0.491336	P34496	mtss-1	Single-stranded DNA-binding protein, mitochondrial	MTSS1_CAEEL	7	-35.2036	0.647964
C_10 / C_01	Q20310	Q20310	-0.669695	0.669695	0.000182459	91	-0.384119	0.384119	Q20310	CELE_F42A10.5	Uncharacterized protein	Q20310_CAEEL	18	-37.136	0.62864
C_10 / C_01	Q9BKQ5	Q9BKQ5	0.600026	0.600026	0.00018343	20	0.652036	0.652036	Q9BKQ5	rep-1	Rab Escort Protein homolog	Q9BKQ5_CAEEL	8	51.5744	1.51574
C_10 / C_01	Q9U332	Q9U332	-0.626875	0.626875	0.000183545	12	-0.899452	0.899452	Q9U332	rpl-31	60S ribosomal protein L31	RL31_CAEEL	2	-35.2422	0.647578
C_10 / C_01	D9PTP5	D9PTP5	0.658178	0.658178	0.00018552	69	0.279199	0.279199	D9PTP5	snx-6	Sorting NeXin	D9PTP5_CAEEL	18	57.8089	1.57809
C_10 / C_01	Q21614;Q8WQD8	Q21614;Q8WQD8	1.07452	1.07452	0.000185603	43	0.84305	0.84305	Q21614;Q8WQD8	cah-4	Carbonic AnHydrase	Q21614_CAEEL;Q8WQD8_CAEEL	10	110.601	2.10601
C_10 / C_01	Q9N3D3	Q9N3D3	-0.75783	0.75783	0.000186219	29	-0.595657	0.595657	Q9N3D3	Y54E10BR.4	Uncharacterized protein	Q9N3D3_CAEEL	10	-40.8615	0.591385
C_10 / C_01	L8E6W9	L8E6W9	0.891181	0.891181	0.000186611	74	-0.614335	0.614335	L8E6W9	CELE_F55F10.1	Uncharacterized protein	L8E6W9_CAEEL	41	85.4693	1.85469
C_10 / C_01	G5ECM2;G5ED89	G5ECM2;G5ED89	1.38147	1.38147	0.000187477	32	0.719576	0.719576	G5ECM2;G5ED89	dcp-66	Deacetylase Complex Protein	G5ECM2_CAEEL;G5ED89_CAEEL	12	160.534	2.60534
C_10 / C_01	P34499	P34499	2.48882	2.48882	0.000188511	9	2.48042	2.48042	P34499	ttr-3	Transthyretin-like protein 3	TTR3_CAEEL	3	461.32	5.6132
C_10 / C_01	Q5ZR27	Q5ZR27	-0.861795	0.861795	0.000193312	46	-0.731257	0.731257	Q5ZR27	lec-12	Galectin	Q5ZR27_CAEEL	16	-44.9733	0.550267
C_10 / C_01	Q19743	Q19743	2.41172	2.41172	0.000193676	11	2.26927	2.26927	Q19743	hil-3	Histone H1.3	H13_CAEEL	5	432.109	5.32109
C_10 / C_01	Q20757	Q20757	0.843188	0.843188	0.000194004	47	-0.801735	0.801735	Q20757	puf-5	Pumilio domain-containing protein 5	PUF5_CAEEL	17	79.401	1.79401
C_10 / C_01	Q9N3T2	Q9N3T2	0.899561	0.899561	0.000194336	32	0.612308	0.612308	Q9N3T2	crn-1	Flap endonuclease 1	FEN1_CAEEL	11	86.5498	1.8655
C_10 / C_01	Q95XP9	Q95XP9	1.12039	1.12039	0.000199691	78	0.390592	0.390592	Q95XP9	zwl-1	Protein zwilch homolog	ZWILC_CAEEL	26	117.406	2.17406
C_10 / C_01	Q9BL39	Q9BL39	0.980671	0.980671	0.000200627	15	1.18581	1.18581	Q9BL39	swsn-3	SWI/SNF nucleosome remodeling complex component	Q9BL39_CAEEL	6	97.3384	1.97338
C_10 / C_01	Q21267	Q21267	2.67716	2.67716	0.000204665	8	2.36075	2.36075	Q21267	CELE_K07C11.3	Uncharacterized protein	Q21267_CAEEL	5	539.595	6.39595
C_10 / C_01	Q8WQA4	Q8WQA4	0.592274	0.592274	0.000206161	23	0.594807	0.594807	Q8WQA4	exc-4	Chloride intracellular channel exc-4	EXC4_CAEEL	10	50.7621	1.50762
C_10 / C_01	Q93716	Q93716	0.726267	0.726267	0.000206216	28	0.708013	0.708013	Q93716	cfim-1	Cleavage Factor IM (CFIm) homolog	Q93716_CAEEL	9	65.4353	1.65435
C_10 / C_01	A5Z2U9	A5Z2U9	1.98992	1.98992	0.000206822	6	2.03728	2.03728	A5Z2U9	CELE_F30A10.14	Uncharacterized protein	A5Z2U9_CAEEL	2	297.215	3.97215
C_10 / C_01	J7S164;J7SA65	J7S164;J7SA65	1.20626	1.20626	0.000207452	26	1.73401	1.73401	J7S164;J7SA65	his-57	Histone H2A	J7S164_CAEEL;J7SA65_CAEEL	5	130.739	2.30739
C_10 / C_01	O45665	O45665	1.19729	1.19729	0.000209259	13	1.53711	1.53711	O45665	CELE_K10C3.4	Uncharacterized protein	O45665_CAEEL	7	129.309	2.29309
C_10 / C_01	Q93240	Q93240	1.25332	1.25332	0.000210038	8	1.24032	1.24032	Q93240	C17G1.2	Uncharacterized protein	Q93240_CAEEL	2	138.389	2.38389
C_10 / C_01	Q20634	Q20634	-0.582174	0.582174	0.000210747	12	-0.708908	0.708908	Q20634	CELE_F52A8.5	Uncharacterized protein	Q20634_CAEEL	2	-33.2044	0.667956
C_10 / C_01	Q9BL17;V6CKC7	Q9BL17;V6CKC7	-0.689246	0.689246	0.000211524	45	-0.674103	0.674103	Q9BL17;V6CKC7	haf-6	HAlF transporter (PGP related)	Q9BL17_CAEEL;V6CKC7_CAEEL	15	-37.9822	0.620178
C_10 / C_01	Q8MNU8	Q8MNU8	-1.15048	1.15048	0.000212181	21	-0.695985	0.695985	Q8MNU8	C29E4.12	UPF0562 protein C29E4.12	U562_CAEEL	7	-54.9524	0.450476
C_10 / C_01	Q09254	Q09254	-1.34754	1.34754	0.000219147	24	-1.26262	1.26262	Q09254	har-1	Hemiasterlin resistant protein 1	HAR1_CAEEL	3	-60.7038	0.392962
C_10 / C_01	Q22396	Q22396	0.621538	0.621538	0.000228389	26	1.31477	1.31477	Q22396	nas-20	Zinc metalloproteinase nas-20	NAS20_CAEEL	8	53.8515	1.53851
C_10 / C_01	A0A061ACH4;A0A061ACK7;A0A061ADS3;A0A061AKN1;Q95Q10;Q9U1W6;Q9U1W7	A0A061ACH4;A0A061ACK7;A0A061ADS3;A0A061AKN1;Q95Q10;Q9U1W6;Q9U1W7	-0.809641	0.809641	0.000229156	12	-0.836117	0.836117	A0A061ACH4;A0A061ACK7;A0A061ADS3;A0A061AKN1;Q95Q10;Q9U1W6;Q9U1W7	CELE_Y62E10A.13	Uncharacterized protein	A0A061ACH4_CAEEL;A0A061ACK7_CAEEL;A0A061ADS3_CAEEL;A0A061AKN1_CAEEL;Q95Q10_CAEEL;Q9U1W6_CAEEL;Q9U1W7_CAEEL	8	-42.9476	0.570524
C_10 / C_01	O16319	O16319	0.916648	0.916648	0.000232854	24	1.0058	1.0058	O16319	C10B5.3	Uncharacterized protein	O16319_CAEEL	6	88.7724	1.88772
C_10 / C_01	Q19573	Q19573	1.86157	1.86157	0.000235776	14	1.28306	1.28306	Q19573	pes-8	Patterned Expression Site	Q19573_CAEEL	4	263.404	3.63404
C_10 / C_01	O02171	O02171	-1.32262	1.32262	0.000241673	6	-1.35235	1.35235	O02171	acs-9	Fatty Acid CoA Synthetase family	O02171_CAEEL	2	-60.0191	0.399809
C_10 / C_01	Q9XWQ1	Q9XWQ1	0.823507	0.823507	0.000241673	8	1.0337	1.0337	Q9XWQ1	dsbn-1	Dysbindin protein homolog	DTBP1_CAEEL	3	76.9702	1.7697
C_10 / C_01	Q18244	Q18244	-0.929847	0.929847	0.000242216	13	-0.753385	0.753385	Q18244	C27B7.5	Uncharacterized protein	Q18244_CAEEL	10	-47.5086	0.524914
C_10 / C_01	Q23451	Q23451	0.635542	0.635542	0.000245588	86	0.329706	0.329706	Q23451	rad-23	Uncharacterized protein	Q23451_CAEEL	15	55.3521	1.55352
C_10 / C_01	O02218	O02218	0.669132	0.669132	0.000245841	23	0.686164	0.686164	O02218	lid-1	Abhydrolase domain-containing protein lid-1	LID1_CAEEL	10	59.0116	1.59012
C_10 / C_01	C0P278	C0P278	-0.894742	0.894742	0.000248804	38	-0.68574	0.68574	C0P278	CELE_F17C8.9	Uncharacterized protein	C0P278_CAEEL	13	-46.2157	0.537843
C_10 / C_01	Q564W7;Q9XVS4	Q564W7;Q9XVS4	-0.992454	0.992454	0.00025039	37	-1.05788	1.05788	Q564W7;Q9XVS4	dao-5	Dauer or Aging adult Overexpression	Q564W7_CAEEL;Q9XVS4_CAEEL	12	-49.7378	0.502622
C_10 / C_01	P18947	P18947	1.16283	1.16283	0.000254591	81	0.462501	0.462501	P18947	vit-4	Vitellogenin-4	VIT4_CAEEL	16	123.897	2.23897
C_10 / C_01	O17328	O17328	-1.06706	1.06706	0.000255668	27	-0.990622	0.990622	O17328	mct-6	MonoCarboxylate Transporter family	O17328_CAEEL	9	-52.2708	0.477292
C_10 / C_01	Q21939	Q21939	-0.745485	0.745485	0.000258262	20	-0.578067	0.578067	Q21939	mrpl-49	Probable 39S ribosomal protein L49, mitochondrial	RM49_CAEEL	7	-40.3533	0.596467
C_10 / C_01	F5GUI0;O17883	F5GUI0;O17883	0.724351	0.724351	0.000259229	45	0.655024	0.655024	F5GUI0;O17883	strl-1	STeroidogenic acute Regulatory protein Like;Steroidogenic acute regulatory-like protein 1	F5GUI0_CAEEL;STAL1_CAEEL	12	65.2157	1.65216
C_10 / C_01	P83351	P83351	0.984712	0.984712	0.000260737	25	0.883644	0.883644	P83351	snap-29	Soluble NSF attachment protein 29	SNA29_CAEEL	8	97.8919	1.97892
C_10 / C_01	G5ECH9;M1Z859	G5ECH9;M1Z859	1.72708	1.72708	0.000267152	12	1.40745	1.40745	G5ECH9;M1Z859	CELE_K08D8.6	Uncharacterized protein	G5ECH9_CAEEL;M1Z859_CAEEL	5	231.057	3.31057
C_10 / C_01	G5EC43;G5EG83;Q8MQ03;Q8MQ04;V6CL80;V6CLB1	G5EC43;G5EG83;Q8MQ03;Q8MQ04;V6CL80;V6CLB1	0.650389	0.650389	0.000267502	18	1.38123	1.38123	G5EC43;G5EG83;Q8MQ03;Q8MQ04;V6CL80;V6CLB1	zen-4	Kinesin-like protein	G5EC43_CAEEL;G5EG83_CAEEL;Q8MQ03_CAEEL;Q8MQ04_CAEEL;V6CL80_CAEEL;V6CLB1_CAEEL	11	56.9591	1.56959
C_10 / C_01	Q9XXE9	Q9XXE9	1.82299	1.82299	0.00026792	9	1.9017	1.9017	Q9XXE9	CELE_Y43C5A.2	Uncharacterized protein	Q9XXE9_CAEEL	3	253.815	3.53815
C_10 / C_01	O62360	O62360	-0.612909	0.612909	0.000269791	8	-0.578545	0.578545	O62360	dnj-17	DNaJ domain (Prokaryotic heat shock protein)	O62360_CAEEL	4	-34.6123	0.653877
C_10 / C_01	Q9N2V6	Q9N2V6	0.952906	0.952906	0.000270753	23	0.645145	0.645145	Q9N2V6	gpa-16	Guanine nucleotide-binding protein alpha-16 subunit	GPA16_CAEEL	6	93.5768	1.93577
C_10 / C_01	Q93233	Q93233	0.758985	0.758985	0.000273033	12	0.74858	0.74858	Q93233	pabp-2	PolyA Binding Protein (Nuclear)	Q93233_CAEEL	3	69.23	1.6923
C_10 / C_01	P34476	P34476	-0.689911	0.689911	0.000277362	11	-0.914876	0.914876	P34476	rpac-19	Probable DNA-directed RNA polymerases I and III subunit RPAC2	RPAC2_CAEEL	3	-38.0108	0.619892
C_10 / C_01	P49594	P49594	1.09285	1.09285	0.000279669	46	0.551531	0.551531	P49594	fem-2	Ca(2+)/calmodulin-dependent protein kinase phosphatase	FEM2_CAEEL	16	113.295	2.13295
C_10 / C_01	Q20222;Q27GU2	Q20222;Q27GU2	0.996909	0.996909	0.000282487	39	0.633864	0.633864	Q20222;Q27GU2	lbp-3	Fatty acid-binding protein homolog 3;Lipid Binding Protein	FABP3_CAEEL;Q27GU2_CAEEL	8	99.5719	1.99572
C_10 / C_01	P90849	P90849	-0.599215	0.599215	0.000284882	28	-0.517206	0.517206	P90849	cco-1	Cytochrome C Oxidase	P90849_CAEEL	4	-33.9887	0.660113
C_10 / C_01	O62214	O62214	-0.875197	0.875197	0.000292532	14	-0.703172	0.703172	O62214	CELE_F33A8.4	Uncharacterized protein	O62214_CAEEL	5	-45.4821	0.545179
C_10 / C_01	H2KYQ5	H2KYQ5	-0.600874	0.600874	0.000293916	41	-0.453464	0.453464	H2KYQ5	gyg-1	Glycogenin-1	GYG1_CAEEL	11	-34.0646	0.659354
C_10 / C_01	Q95YC7	Q95YC7	-1.43551	1.43551	0.00029476	6	-1.45019	1.45019	Q95YC7	C45B2.2	Uncharacterized protein	Q95YC7_CAEEL	2	-63.0284	0.369716
C_10 / C_01	Q23570	Q23570	2.13738	2.13738	0.000295761	8	2.41313	2.41313	Q23570	ZK669.3	GILT-like protein ZK669.3	YO30_CAEEL	2	339.963	4.39963
C_10 / C_01	Q9XWN4	Q9XWN4	0.968333	0.968333	0.000298828	6	0.992533	0.992533	Q9XWN4	nlp-26	Neuropeptide-Like Protein	Q9XWN4_CAEEL	2	95.6579	1.95658
C_10 / C_01	A9D0C6	A9D0C6	-0.636418	0.636418	0.000302619	20	-0.624207	0.624207	A9D0C6	CELE_T02H6.1	Uncharacterized protein	A9D0C6_CAEEL	8	-35.6692	0.643308
C_10 / C_01	Q8I4J8	Q8I4J8	2.03093	2.03093	0.000302898	6	2.03804	2.03804	Q8I4J8	CELE_F35B12.9	Uncharacterized protein	Q8I4J8_CAEEL	1	308.669	4.08669
C_10 / C_01	O44476	O44476	1.00709	1.00709	0.00030624	51	0.592184	0.592184	O44476	hoe-1	Ribonuclease Z	RNZ_CAEEL	20	100.985	2.00985
C_10 / C_01	A0A0K3AYJ1;Q19698	A0A0K3AYJ1;Q19698	-1.01778	1.01778	0.000307641	20	-0.931696	0.931696	A0A0K3AYJ1;Q19698	ilys-5	Invertebrate LYSozyme	A0A0K3AYJ1_CAEEL;Q19698_CAEEL	5	-50.6123	0.493877
C_10 / C_01	Q21793	Q21793	0.600277	0.600277	0.00031186	49	0.505821	0.505821	Q21793	pqn-53	Prion-like-(Q/N-rich)-domain-bearing protein	Q21793_CAEEL	18	51.6008	1.51601
C_10 / C_01	Q93254	Q93254	1.67391	1.67391	0.000311884	17	1.08047	1.08047	Q93254	C23H4.3	Uncharacterized protein	Q93254_CAEEL	12	219.079	3.19079
C_10 / C_01	H2L0D0;H2L0D1;Q8MXF3	H2L0D0;H2L0D1;Q8MXF3	-1.26638	1.26638	0.00031251	8	-1.27397	1.27397	H2L0D0;H2L0D1;Q8MXF3	CELE_H28G03.1	Uncharacterized protein	H2L0D0_CAEEL;H2L0D1_CAEEL;Q8MXF3_CAEEL	5	-58.4299	0.415701
C_10 / C_01	H2KY68;H2KY69	H2KY68;H2KY69	0.890577	0.890577	0.000316844	11	1.32862	1.32862	H2KY68;H2KY69	cyp-34a9	CYtochrome P450 family	H2KY68_CAEEL;H2KY69_CAEEL	9	85.3918	1.85392
C_10 / C_01	Q95XS1	Q95XS1	-1.01407	1.01407	0.000316865	13	-0.993138	0.993138	Q95XS1	trap-3	TRanslocon-Associated Protein	Q95XS1_CAEEL	4	-50.4851	0.495149
C_10 / C_01	G5EDV7	G5EDV7	2.0717	2.0717	0.000322599	29	1.29	1.29	G5EDV7	CELE_Y53H1B.2	Uncharacterized protein	G5EDV7_CAEEL	9	320.381	4.20381
C_10 / C_01	P04255;Q27484;Q27876;Q27894	P04255;Q27484;Q27876;Q27894	1.14512	1.14512	0.000324213	45	0.703023	0.703023	P04255;Q27484;Q27876;Q27894	his-11;his-41;his-48;his-4	Histone H2B 1;Probable histone H2B 3;Probable histone H2B 4;Histone H2B 2	H2B1_CAEEL;H2B3_CAEEL;H2B4_CAEEL;H2B2_CAEEL	6	121.164	2.21164
C_10 / C_01	H2KZN5	H2KZN5	2.2231	2.2231	0.000330569	4	2.29912	2.29912	H2KZN5	CELE_F08F1.4	Uncharacterized protein	H2KZN5_CAEEL	3	366.895	4.66895
C_10 / C_01	Q22703	Q22703	0.791696	0.791696	0.000331184	22	0.644325	0.644325	Q22703	dpl-1	Transcription factor dpl-1	TFDP1_CAEEL	8	73.1108	1.73111
C_10 / C_01	Q9NES7	Q9NES7	-0.847939	0.847939	0.000331627	15	-0.984526	0.984526	Q9NES7	CELE_Y39B6A.1	Uncharacterized protein	Q9NES7_CAEEL	2	-44.4422	0.555578
C_10 / C_01	Q23166	Q23166	-0.676081	0.676081	0.000344054	55	-0.368464	0.368464	Q23166	CELE_W04G3.5	Uncharacterized protein	Q23166_CAEEL	13	-37.4137	0.625863
C_10 / C_01	P34556	P34556	0.851334	0.851334	0.0003472	76	0.514378	0.514378	P34556	cdk-1	Cyclin-dependent kinase 1	CDK1_CAEEL	20	80.4168	1.80417
C_10 / C_01	O17580	O17580	-0.867048	0.867048	0.000348704	19	-0.631684	0.631684	O17580	pro-2	Nucleolar complex protein 2 homolog	NOC2L_CAEEL	9	-45.1732	0.548268
C_10 / C_01	O02328	O02328	1.0988	1.0988	0.000351916	141	-0.245117	0.245117	O02328	eif-3.C	Eukaryotic translation initiation factor 3 subunit C	EIF3C_CAEEL	35	114.177	2.14177
C_10 / C_01	Q9XUS9	Q9XUS9	0.936904	0.936904	0.000355338	23	1.09841	1.09841	Q9XUS9	cyk-4	CYtoKinesis defect	Q9XUS9_CAEEL	12	91.4416	1.91442
C_10 / C_01	O45319	O45319	-0.645133	0.645133	0.000356014	40	-0.590222	0.590222	O45319	tin-13	Mitochondrial import inner membrane translocase subunit tim-13	TIM13_CAEEL	7	-36.0566	0.639434
C_10 / C_01	Q18934	Q18934	-1.05589	1.05589	0.000356482	3	-0.948768	0.948768	Q18934	CELE_D1046.3	Uncharacterized protein	Q18934_CAEEL	3	-51.8999	0.481001
C_10 / C_01	Q93703	Q93703	-1.25357	1.25357	0.0003646	8	-1.18733	1.18733	Q93703	tatn-1	Tyrosine AminoTraNsferase	Q93703_CAEEL	6	-58.059	0.41941
C_10 / C_01	Q95QG1	Q95QG1	0.686463	0.686463	0.000365154	16	0.837538	0.837538	Q95QG1	CELE_F44E2.10	Uncharacterized protein	Q95QG1_CAEEL	6	60.9334	1.60933
C_10 / C_01	Q17522	Q17522	1.75485	1.75485	0.000372172	9	1.82439	1.82439	Q17522	valv-1	Uncharacterized protein	Q17522_CAEEL	2	237.492	3.37492
C_10 / C_01	Q19819	Q19819	0.989761	0.989761	0.000385977	8	1.12759	1.12759	Q19819	tag-340	Uncharacterized protein	Q19819_CAEEL	3	98.5856	1.98586
C_10 / C_01	P90746	P90746	0.998629	0.998629	0.000390709	14	0.787552	0.787552	P90746	wht-2	WHiTe (Drosophila) related ABC transporter	P90746_CAEEL	7	99.8101	1.9981
C_10 / C_01	Q20334	Q20334	-1.92808	1.92808	0.000394377	9	-1.97487	1.97487	Q20334	tni-1	Troponin I 1	TNNI1_CAEEL	5	-73.7221	0.262779
C_10 / C_01	Q9N4N4	Q9N4N4	0.586325	0.586325	0.000399838	53	0.613298	0.613298	Q9N4N4	swsn-6	SWI/SNF nucleosome remodeling complex component	Q9N4N4_CAEEL	16	50.1417	1.50142
C_10 / C_01	O44555	O44555	-0.841279	0.841279	0.000408888	56	-0.370434	0.370434	O44555	alh-5	Aldehyde dehydrogenase	O44555_CAEEL	19	-44.1851	0.558149
C_10 / C_01	Q9NA76	Q9NA76	-1.75697	1.75697	0.000409763	6	-0.745102	0.745102	Q9NA76	parn-2	PARN (Poly(A)-specific RiboNuclease) homolog	Q9NA76_CAEEL	3	-70.413	0.29587
C_10 / C_01	P32744	P32744	0.819265	0.819265	0.000422614	77	0.371268	0.371268	P32744	cls-2	Protein CLASP-2	CLAS2_CAEEL	31	76.4507	1.76451
C_10 / C_01	Q10457	Q10457	-1.16564	1.16564	0.000424965	41	-0.850477	0.850477	Q10457	B0286.3	Probable multifunctional protein ADE2	PUR6_CAEEL	14	-55.4234	0.445766
C_10 / C_01	Q22705	Q22705	-0.766215	0.766215	0.000425297	8	-1.07004	1.07004	Q22705	CELE_T23G7.3	Uncharacterized protein	Q22705_CAEEL	5	-41.2042	0.587958
C_10 / C_01	Q9TXP3	Q9TXP3	-1.77606	1.77606	0.000434914	3	-1.77032	1.77032	Q9TXP3	mtm-5	Myotubularin-related protein 5	MTMR5_CAEEL	1	-70.802	0.29198
C_10 / C_01	Q17687	Q17687	0.598331	0.598331	0.000440407	12	0.559847	0.559847	Q17687	mvb-12	MVB (Yeast MultiVesicular Body sorting factor) related	Q17687_CAEEL	4	51.3964	1.51396
C_10 / C_01	O62024	O62024	2.72174	2.72174	0.000441313	11	1.93001	1.93001	O62024	clec-222	C-type LECtin	O62024_CAEEL	3	559.667	6.59667
C_10 / C_01	Q21225	Q21225	0.657247	0.657247	0.00044158	25	0.510313	0.510313	Q21225	vacl-14	VAC (Yeast VACuole morphology)-Like	Q21225_CAEEL	13	57.7071	1.57707
C_10 / C_01	Q22438	Q22438	-0.727225	0.727225	0.00045009	14	-0.778628	0.778628	Q22438	mrpl-51	39S ribosomal protein L51, mitochondrial	RM51_CAEEL	6	-39.5935	0.604065
C_10 / C_01	Q9U1Z6	Q9U1Z6	-0.818475	0.818475	0.000455987	12	-0.634889	0.634889	Q9U1Z6	abhd-3.1	ABHydrolase Domain containing homolog	Q9U1Z6_CAEEL	4	-43.2959	0.567041
C_10 / C_01	B2MZD0;G5EDH1	B2MZD0;G5EDH1	0.916299	0.916299	0.000458733	40	0.654601	0.654601	B2MZD0;G5EDH1	vha-7	Vacuolar H ATPase;V-type proton ATPase subunit a	B2MZD0_CAEEL;G5EDH1_CAEEL	17	88.7267	1.88727
C_10 / C_01	Q8MXJ1	Q8MXJ1	-0.830345	0.830345	0.000468149	11	-1.11761	1.11761	Q8MXJ1	CELE_T23E7.2	Uncharacterized protein	Q8MXJ1_CAEEL	2	-43.7605	0.562395
C_10 / C_01	G5EFG3	G5EFG3	-1.42294	1.42294	0.000475661	15	-1.33254	1.33254	G5EFG3	spds-1	SPermiDine Synthase	G5EFG3_CAEEL	7	-62.7049	0.372951
C_10 / C_01	Q22641	Q22641	-0.957044	0.957044	0.000503029	24	-0.830552	0.830552	Q22641	lpd-9	LiPid Depleted	Q22641_CAEEL	6	-48.4889	0.515111
C_10 / C_01	G5EGH2	G5EGH2	0.605709	0.605709	0.000537053	35	0.369213	0.369213	G5EGH2	moc-1	MOlybdenum Cofactor biosynthesis	G5EGH2_CAEEL	12	52.1727	1.52173
C_10 / C_01	Q9NEQ8	Q9NEQ8	1.19542	1.19542	0.000537707	32	0.497688	0.497688	Q9NEQ8	CELE_Y59A8B.8	Uncharacterized protein	Q9NEQ8_CAEEL	11	129.011	2.29011
C_10 / C_01	G5EFM0	G5EFM0	1.01453	1.01453	0.000539705	20	0.529671	0.529671	G5EFM0	mdf-1	MAD (Yeast Mitosis arrest DeFicient) related	G5EFM0_CAEEL	10	102.024	2.02024
C_10 / C_01	G5EFC8	G5EFC8	-0.621222	0.621222	0.000545877	35	-0.382553	0.382553	G5EFC8	dap-3	Mammalian cell Death Associated Protein related	G5EFC8_CAEEL	12	-34.988	0.65012
C_10 / C_01	Q9BL15	Q9BL15	0.776535	0.776535	0.000546412	99	-0.359961	0.359961	Q9BL15	CELE_Y48G8AL.5	Uncharacterized protein	Q9BL15_CAEEL	27	71.3012	1.71301
C_10 / C_01	Q9XWU3	Q9XWU3	0.902953	0.902953	0.000551661	16	0.856261	0.856261	Q9XWU3	CELE_Y41C4A.11	Uncharacterized protein	Q9XWU3_CAEEL	5	86.9889	1.86989
C_10 / C_01	A0A0K3AWU0;H1ZUV7;H2KYF1;Q95X82	A0A0K3AWU0;H1ZUV7;H2KYF1;Q95X82	1.5509	1.5509	0.000568381	5	1.00621	1.00621	A0A0K3AWU0;H1ZUV7;H2KYF1;Q95X82	C24H12.5	Uncharacterized protein	A0A0K3AWU0_CAEEL;H1ZUV7_CAEEL;H2KYF1_CAEEL;Q95X82_CAEEL	2	193	2.93
C_10 / C_01	O16454	O16454	1.00071	1.00071	0.000573023	22	1.21046	1.21046	O16454	tag-196	Uncharacterized protein	O16454_CAEEL	9	100.098	2.00098
C_10 / C_01	Q19266	Q19266	0.582427	0.582427	0.00057973	18	0.510595	0.510595	Q19266	pkc-3	Protein kinase C-like 3	KPC3_CAEEL	6	49.7366	1.49737
C_10 / C_01	Q20790	Q20790	1.49872	1.49872	0.00058985	8	1.93605	1.93605	Q20790	CELE_F54F7.3	Uncharacterized protein	Q20790_CAEEL	4	182.592	2.82592
C_10 / C_01	Q19004	Q19004	0.733383	0.733383	0.00059184	38	0.604033	0.604033	Q19004	aagr-1	Acid Alpha Glucosidase Relate	Q19004_CAEEL	17	66.2533	1.66253
C_10 / C_01	Q9TXR7	Q9TXR7	-0.582286	0.582286	0.000592408	29	-0.374908	0.374908	Q9TXR7	CELE_F56B3.11	Uncharacterized protein	Q9TXR7_CAEEL	6	-33.2095	0.667905
C_10 / C_01	O01833	O01833	-1.31026	1.31026	0.000594008	22	-0.899899	0.899899	O01833	hil-5	Histone H1.5	H15_CAEEL	6	-59.6752	0.403248
C_10 / C_01	G5EBG4	G5EBG4	1.56656	1.56656	0.00059504	8	1.30251	1.30251	G5EBG4	clec-209	C-type LECtin	G5EBG4_CAEEL	4	196.197	2.96197
C_10 / C_01	Q9TYY5	Q9TYY5	0.649451	0.649451	0.000597182	72	-0.494132	0.494132	Q9TYY5	ugt-19	UDP-GlucuronosylTransferase	Q9TYY5_CAEEL	21	56.8571	1.56857
C_10 / C_01	Q23087	Q23087	0.631583	0.631583	0.000598758	13	0.502151	0.502151	Q23087	acl-9	ACyLtransferase-like	Q23087_CAEEL	6	54.9264	1.54926
C_10 / C_01	Q22422	Q22422	1.91345	1.91345	0.000600286	13	1.7605	1.7605	Q22422	gem-4	Gon-2 Extragenic Modifier	Q22422_CAEEL	11	276.709	3.76709
C_10 / C_01	P34545	P34545	1.47282	1.47282	0.000601059	7	1.24313	1.24313	P34545	cbp-1	Protein cbp-1	CBP1_CAEEL	6	177.563	2.77563
C_10 / C_01	Q9N488	Q9N488	2.90125	2.90125	0.000611054	6	0.639033	0.639033	Q9N488	Y110A2AR.1	Receptor expression-enhancing protein	Q9N488_CAEEL	2	647.072	7.47072
C_10 / C_01	O16580	O16580	1.25021	1.25021	0.000621652	18	1.28592	1.28592	O16580	gba-1	Putative glucosylceramidase 1	GLCM1_CAEEL	11	137.876	2.37876
C_10 / C_01	Q23227	Q23227	0.730586	0.730586	0.000626756	35	0.430912	0.430912	Q23227	zmp-4	Zinc MetalloProtease	Q23227_CAEEL	11	65.9313	1.65931
C_10 / C_01	D1MN74;Q20232	D1MN74;Q20232	-0.831189	0.831189	0.000629576	3	-0.802263	0.802263	D1MN74;Q20232	arrd-6	ARRestin Domain protein	D1MN74_CAEEL;Q20232_CAEEL	2	-43.7934	0.562066
C_10 / C_01	G5EF48	G5EF48	1.11271	1.11271	0.000649412	8	0.984757	0.984757	G5EF48	CELE_Y63D3A.8	Uncharacterized protein	G5EF48_CAEEL	2	116.251	2.16251
C_10 / C_01	Q23195	Q23195	0.770658	0.770658	0.000651167	16	0.716376	0.716376	Q23195	CELE_W06B4.2	Uncharacterized protein	Q23195_CAEEL	8	70.6048	1.70605
C_10 / C_01	Q94300	Q94300	-1.04824	1.04824	0.000652157	43	-0.937489	0.937489	Q94300	rpl-11.1	60S ribosomal protein L11	RL11_CAEEL	8	-51.6444	0.483556
C_10 / C_01	D5MCQ1;D5MCQ7;D5MCR3;D5MCR4;Q7JMB8	D5MCQ1;D5MCQ7;D5MCR3;D5MCR4;Q7JMB8	0.979042	0.979042	0.000666427	9	1.09945	1.09945	D5MCQ1;D5MCQ7;D5MCR3;D5MCR4;Q7JMB8	sup-26	SUPpressor	D5MCQ1_CAEEL;D5MCQ7_CAEEL;D5MCR3_CAEEL;D5MCR4_CAEEL;Q7JMB8_CAEEL	1	97.1156	1.97116
C_10 / C_01	Q5FC67	Q5FC67	-0.644422	0.644422	0.000675642	9	-0.614943	0.614943	Q5FC67	CELE_T06E4.12	Uncharacterized protein	Q5FC67_CAEEL	2	-36.0251	0.639749
C_10 / C_01	O01884	O01884	-0.615465	0.615465	0.000684174	47	-0.511048	0.511048	O01884	coq-6	Ubiquinone biosynthesis monooxygenase COQ6, mitochondrial	COQ6_CAEEL	18	-34.728	0.65272
C_10 / C_01	Q95YC6	Q95YC6	-1.19115	1.19115	0.00068781	18	-1.08258	1.08258	Q95YC6	C45B2.1	Uncharacterized protein	Q95YC6_CAEEL	5	-56.2045	0.437955
C_10 / C_01	O44511	O44511	0.934028	0.934028	0.000701195	12	1.0907	1.0907	O44511	sph-1	SynaptoPHysin	O44511_CAEEL	4	91.0603	1.9106
C_10 / C_01	Q9N369	Q9N369	0.697174	0.697174	0.000702347	32	0.575138	0.575138	Q9N369	atg-3	Autophagy-related protein 3	Q9N369_CAEEL	11	62.1325	1.62133
C_10 / C_01	O44787	O44787	0.877936	0.877936	0.000723746	21	0.818392	0.818392	O44787	usp-39	Ubiquitin Specific Protease	O44787_CAEEL	8	83.7744	1.83774
C_10 / C_01	O44466	O44466	-4.98049	4.98049	0.000727419	3	-2.83084	2.83084	O44466	test-1	Vertebrate proteoglycan TESTican homolog	O44466_CAEEL	4	-96.8325	0.0316754
C_10 / C_01	Q9BL94	Q9BL94	-0.719122	0.719122	0.000731272	15	-0.807349	0.807349	Q9BL94	CELE_Y18H1A.4	Uncharacterized protein	Q9BL94_CAEEL	7	-39.2533	0.607467
C_10 / C_01	Q18358	Q18358	1.78789	1.78789	0.000732302	6	1.84825	1.84825	Q18358	C33A12.4	Uncharacterized protein	Q18358_CAEEL	2	245.309	3.45309
C_10 / C_01	O17726	O17726	2.75055	2.75055	0.000734363	8	3.42776	3.42776	O17726	CELE_D1086.1	Uncharacterized protein	O17726_CAEEL	3	572.975	6.72975
C_10 / C_01	Q27477	Q27477	-1.19831	1.19831	0.000743245	8	-1.28431	1.28431	Q27477	cyp-25a1	CYtochrome P450 family	Q27477_CAEEL	4	-56.4214	0.435786
C_10 / C_01	Q6BES8	Q6BES8	-0.598537	0.598537	0.000774423	13	-0.814049	0.814049	Q6BES8	CELE_F53F4.16	Uncharacterized protein	Q6BES8_CAEEL	4	-33.9577	0.660423
C_10 / C_01	Q2XMZ1	Q2XMZ1	2.22189	2.22189	0.000777962	3	2.22368	2.22368	Q2XMZ1	CELE_F30A10.13	Uncharacterized protein	Q2XMZ1_CAEEL	1	366.505	4.66505
C_10 / C_01	Q8MXR2	Q8MXR2	0.594238	0.594238	0.000786899	34	0.35367	0.35367	Q8MXR2	hrpf-2	HnRNP F homolog	Q8MXR2_CAEEL	12	50.9675	1.50967
C_10 / C_01	G5EEG6	G5EEG6	0.978972	0.978972	0.000789244	26	0.64827	0.64827	G5EEG6	CELE_T09F3.2	Carrier protein (C2)	G5EEG6_CAEEL	10	97.106	1.97106
C_10 / C_01	Q19491	Q19491	0.723324	0.723324	0.000793357	44	0.364175	0.364175	Q19491	rsd-6	Uncharacterized protein	Q19491_CAEEL	16	65.0982	1.65098
C_10 / C_01	P34328	P34328	-0.703584	0.703584	0.000793669	12	-0.67486	0.67486	P34328	hsp-12.2	Heat shock protein Hsp-12.2	HSP10_CAEEL	3	-38.5955	0.614045
C_10 / C_01	Q93874	Q93874	0.585777	0.585777	0.000801409	23	0.736729	0.736729	Q93874	rab-14	RAB family	Q93874_CAEEL	7	50.0847	1.50085
C_10 / C_01	D9N122;Q9BIF4	D9N122;Q9BIF4	0.604847	0.604847	0.000805004	38	0.628033	0.628033	D9N122;Q9BIF4	ehs-1	Eps15 (Endocytosis protein) Homologous Sequence;EHS-1	D9N122_CAEEL;Q9BIF4_CAEEL	17	52.0817	1.52082
C_10 / C_01	C6KRI7;H2FLG9	C6KRI7;H2FLG9	1.15417	1.15417	0.000805989	11	1.01986	1.01986	C6KRI7;H2FLG9	grsp-2	Glycine Rich Secreted Protein	C6KRI7_CAEEL;H2FLG9_CAEEL	3	122.556	2.22556
C_10 / C_01	Q9BIB8	Q9BIB8	0.582702	0.582702	0.000811145	98	0.318168	0.318168	Q9BIB8	imb-1	IMportin Beta family	Q9BIB8_CAEEL	24	49.7651	1.49765
C_10 / C_01	Q18964	Q18964	0.848545	0.848545	0.000826572	19	0.57079	0.57079	Q18964	wdfy-2	WD repeat and FYVE domain-containing protein 2	WDFY2_CAEEL	8	80.0684	1.80068
C_10 / C_01	Q22307	Q22307	2.71132	2.71132	0.000827428	48	0.63682	0.63682	Q22307	rha-1	Probable ATP-dependent RNA helicase A	DHX9_CAEEL	22	554.919	6.54919
C_10 / C_01	Q21196	Q21196	1.63505	1.63505	0.000834839	5	1.34617	1.34617	Q21196	CELE_K03H1.7	Uncharacterized protein	Q21196_CAEEL	2	210.599	3.10599
C_10 / C_01	P34355	P34355	-0.660645	0.660645	0.000837886	45	-0.515212	0.515212	P34355	acox-5	Probable peroxisomal acyl-coenzyme A oxidase 5	ACOX5_CAEEL	19	-36.7404	0.632596
C_10 / C_01	Q1XFY4	Q1XFY4	0.751828	0.751828	0.000851467	8	0.992955	0.992955	Q1XFY4	CELE_T10H9.8	Uncharacterized protein	Q1XFY4_CAEEL	3	68.3925	1.68392
C_10 / C_01	Q95XR2	Q95XR2	-0.606833	0.606833	0.000852751	30	-0.595332	0.595332	Q95XR2	nsun-4	Nop2 (NOP2)/SUN domain family member	Q95XR2_CAEEL	13	-34.3363	0.656637
C_10 / C_01	G5EF58	G5EF58	-1.29854	1.29854	0.000852764	6	-1.3317	1.3317	G5EF58	ipla-7	Intracelllar PhosphoLipase A family	G5EF58_CAEEL	5	-59.3462	0.406538
C_10 / C_01	Q09261	Q09261	-0.711529	0.711529	0.000854478	40	-0.682274	0.682274	Q09261	mrps-31	28S ribosomal protein S31, mitochondrial	RT31_CAEEL	17	-38.9327	0.610673
C_10 / C_01	E3W741;Q18878	E3W741;Q18878	1.10196	1.10196	0.000870045	9	0.747871	0.747871	E3W741;Q18878	ttr-44	TransThyretin-Related family domain	E3W741_CAEEL;Q18878_CAEEL	2	114.646	2.14646
C_10 / C_01	Q965J1	Q965J1	-0.753909	0.753909	0.000875604	30	-0.574746	0.574746	Q965J1	CELE_T24A6.20	Uncharacterized protein	Q965J1_CAEEL	12	-40.7005	0.592995
C_10 / C_01	O18155	O18155	-1.2774	1.2774	0.000884843	6	-1.34189	1.34189	O18155	CELE_T28D6.7	Uncharacterized protein	O18155_CAEEL	3	-58.7461	0.412539
C_10 / C_01	Q95Y96	Q95Y96	1.05126	1.05126	0.000888987	15	0.686513	0.686513	Q95Y96	CELE_M04F3.4	Uncharacterized protein	Q95Y96_CAEEL	3	107.233	2.07233
C_10 / C_01	O18236	O18236	-0.675197	0.675197	0.000889228	32	-0.509695	0.509695	O18236	nuo-3	NADH Ubiquinone Oxidoreductase	O18236_CAEEL	5	-37.3753	0.626247
C_10 / C_01	Q9XVQ9	Q9XVQ9	-2.37588	2.37588	0.000906898	7	-2.85257	2.85257	Q9XVQ9	elo-2	Elongation of very long chain fatty acids protein	Q9XVQ9_CAEEL	4	-80.7341	0.192659
C_10 / C_01	Q9GUF1	Q9GUF1	1.38508	1.38508	0.000908148	5	1.34568	1.34568	Q9GUF1	acp-7	ACid Phosphatase family	Q9GUF1_CAEEL	2	161.186	2.61186
C_10 / C_01	Q9U2J0	Q9U2J0	1.81067	1.81067	0.000909851	15	1.04654	1.04654	Q9U2J0	CELE_Y40B1B.8	Uncharacterized protein	Q9U2J0_CAEEL	5	250.804	3.50804
C_10 / C_01	P34668	P34668	-0.673079	0.673079	0.000910777	18	-0.601969	0.601969	P34668	ZK686.2	Putative ATP-dependent RNA helicase ZK686.2	YO12_CAEEL	10	-37.2833	0.627167
C_10 / C_01	G5EDD8	G5EDD8	-0.583955	0.583955	0.000916034	28	-0.561067	0.561067	G5EDD8	skr-2	SKR-2	G5EDD8_CAEEL	7	-33.2868	0.667132
C_10 / C_01	Q23683	Q23683	1.89901	1.89901	0.000916144	16	2.57155	2.57155	Q23683	CELE_ZK970.7	Uncharacterized protein	Q23683_CAEEL	9	272.957	3.72957
C_10 / C_01	Q20992	Q20992	1.00889	1.00889	0.000919647	65	0.325656	0.325656	Q20992	CELE_F58F9.7	Acyl-coenzyme A oxidase	Q20992_CAEEL	21	101.237	2.01237
C_10 / C_01	P91423	P91423	-1.11482	1.11482	0.000933462	25	-0.876733	0.876733	P91423	CELE_T03F1.11	Uncharacterized protein	P91423_CAEEL	5	-53.825	0.46175
C_10 / C_01	Q18508	Q18508	-1.46873	1.46873	0.000935289	54	0.597538	0.597538	Q18508	mel-28	Uncharacterized protein	Q18508_CAEEL	20	-63.8701	0.361299
C_10 / C_01	C1P629;C6KRJ2;Q18937	C1P629;C6KRJ2;Q18937	0.691141	0.691141	0.000961331	31	0.403869	0.403869	C1P629;C6KRJ2;Q18937	cfim-2	Cleavage Factor IM (CFIm) homolog	C1P629_CAEEL;C6KRJ2_CAEEL;Q18937_CAEEL	9	61.4559	1.61456
C_10 / C_01	Q5FC37	Q5FC37	1.00494	1.00494	0.000965687	11	0.924092	0.924092	Q5FC37	CELE_D1086.12	Uncharacterized protein	Q5FC37_CAEEL	4	100.686	2.00686
C_10 / C_01	Q23400	Q23400	-1.18076	1.18076	0.000968597	9	-1.14839	1.14839	Q23400	ZK1127.5	Probable RNA 3'-terminal phosphate cyclase-like protein	RCL1_CAEEL	6	-55.8879	0.441121
C_10 / C_01	P52716	P52716	-2.39682	2.39682	0.000971016	13	-1.86439	1.86439	P52716	F32A5.3	Uncharacterized serine carboxypeptidase F32A5.3	YPP3_CAEEL	12	-81.0117	0.189883
C_10 / C_01	Q9XU67	Q9XU67	1.62616	1.62616	0.000973857	40	-0.67304	0.67304	Q9XU67	rbd-1	RBD (RNA binding domain) protein	Q9XU67_CAEEL	24	208.69	3.0869
C_10 / C_01	Q23644	Q23644	-0.647708	0.647708	0.000987218	4	-0.894283	0.894283	Q23644	zhit-3	Zinc finger, HIT-type	Q23644_CAEEL	2	-36.1706	0.638294
C_10 / C_01	Q9N4S3	Q9N4S3	1.20987	1.20987	0.00099494	21	0.940375	0.940375	Q9N4S3	CELE_Y53G8B.2	Uncharacterized protein	Q9N4S3_CAEEL	9	131.317	2.31317
C_10 / C_01	Q21574	Q21574	1.3699	1.3699	0.00101217	6	1.54766	1.54766	Q21574	CELE_M28.8	Uncharacterized protein	Q21574_CAEEL	3	158.452	2.58452
C_10 / C_01	G5EFY7	G5EFY7	0.773274	0.773274	0.00104431	6	0.783532	0.783532	G5EFY7	pqm-1	ParaQuat (Methylviologen) responsive	G5EFY7_CAEEL	1	70.9144	1.70914
C_10 / C_01	H2L2A1;H2L2A2	H2L2A1;H2L2A2	1.78449	1.78449	0.0010678	22	0.905486	0.905486	H2L2A1;H2L2A2	CELE_F40F8.5	Uncharacterized protein	H2L2A1_CAEEL;H2L2A2_CAEEL	8	244.496	3.44496
C_10 / C_01	Q9TZ51	Q9TZ51	0.834427	0.834427	0.00106982	8	1.12475	1.12475	Q9TZ51	far-7	Fatty Acid/Retinol binding protein	Q9TZ51_CAEEL	3	78.3149	1.78315
C_10 / C_01	Q9GYI7	Q9GYI7	0.917867	0.917867	0.00107021	8	1.12471	1.12471	Q9GYI7	CELE_F29B9.8	Uncharacterized protein	Q9GYI7_CAEEL	3	88.9319	1.88932
C_10 / C_01	Q8I0Z7;Q9U2A6	Q8I0Z7;Q9U2A6	1.0425	1.0425	0.00107716	13	0.926107	0.926107	Q8I0Z7;Q9U2A6	efhd-1	EF HanD calcium binding protein	Q8I0Z7_CAEEL;Q9U2A6_CAEEL	7	105.979	2.05979
C_10 / C_01	Q95XZ0	Q95XZ0	1.0262	1.0262	0.00110911	39	0.312384	0.312384	Q95XZ0	cogc-4	Conserved oligomeric Golgi complex subunit 4	COG4_CAEEL	18	103.665	2.03665
C_10 / C_01	Q9N534	Q9N534	-1.00946	1.00946	0.00111121	12	-0.787899	0.787899	Q9N534	CELE_Y32H12A.7	Uncharacterized protein	Q9N534_CAEEL	4	-50.3267	0.496733
C_10 / C_01	G5EFS2	G5EFS2	-0.737179	0.737179	0.00114645	32	-0.513522	0.513522	G5EFS2	msi-1	MuSashI (Fly neural) family	G5EFS2_CAEEL	9	-40.0089	0.599911
C_10 / C_01	G5EFU2;G5EFW8	G5EFU2;G5EFW8	-1.35352	1.35352	0.00116207	14	-1.34209	1.34209	G5EFU2;G5EFW8	ant-1.4;ant-1.3	Adenine Nucleotide Translocator	G5EFU2_CAEEL;G5EFW8_CAEEL	7	-60.8663	0.391337
C_10 / C_01	O61522	O61522	1.15398	1.15398	0.00118276	26	0.528596	0.528596	O61522	CELE_F17E9.4	Uncharacterized protein	O61522_CAEEL	4	122.527	2.22527
C_10 / C_01	O17536	O17536	-0.635933	0.635933	0.00118902	15	-0.712173	0.712173	O17536	hil-4	Histone H1.4	H14_CAEEL	5	-35.6476	0.643524
C_10 / C_01	G5EEV2	G5EEV2	1.33034	1.33034	0.00119329	37	0.907091	0.907091	G5EEV2	trr-1	Transcription-associated protein 1	TRR1_CAEEL	14	151.462	2.51462
C_10 / C_01	Q21736	Q21736	-1.16208	1.16208	0.00123349	17	-0.804052	0.804052	Q21736	CELE_R05D11.4	Uncharacterized protein	Q21736_CAEEL	12	-55.3132	0.446868
C_10 / C_01	Q18705	Q18705	0.988113	0.988113	0.0012652	10	0.903904	0.903904	Q18705	C49C8.5	Uncharacterized protein	Q18705_CAEEL	5	98.3588	1.98359
C_10 / C_01	O01686	O01686	0.92545	0.92545	0.00126602	31	0.895638	0.895638	O01686	obr-4	Oxysterol-binding protein	O01686_CAEEL	12	89.9276	1.89928
C_10 / C_01	G5EC86	G5EC86	0.776499	0.776499	0.00127341	31	0.443063	0.443063	G5EC86	oma-1	Uncharacterized protein	G5EC86_CAEEL	11	71.297	1.71297
C_10 / C_01	Q27873	Q27873	1.94466	1.94466	0.00127744	9	1.81547	1.81547	Q27873	pcm-1	Protein-L-isoaspartate O-methyltransferase	PIMT_CAEEL	8	284.947	3.84947
C_10 / C_01	Q18566	Q18566	-0.779943	0.779943	0.0012798	37	-0.407691	0.407691	Q18566	rpc-1	DNA-directed RNA polymerase subunit	Q18566_CAEEL	16	-41.761	0.58239
C_10 / C_01	Q21486	Q21486	0.824044	0.824044	0.0012825	43	0.47655	0.47655	Q21486	prp-3	Yeast PRP (Splicing factor) related	Q21486_CAEEL	17	77.0361	1.77036
C_10 / C_01	Q93595	Q93595	-1.44888	1.44888	0.00130127	17	-1.02798	1.02798	Q93595	CELE_F26A3.1	Uncharacterized protein	Q93595_CAEEL	9	-63.3695	0.366305
C_10 / C_01	P34419	P34419	-0.781747	0.781747	0.00132768	9	-0.835113	0.835113	P34419	F42H10.6	Putative esterase F42H10.6	YLZ6_CAEEL	5	-41.8338	0.581662
C_10 / C_01	G5EFZ3;Q9XXH3;Q9XXH4	G5EFZ3;Q9XXH3;Q9XXH4	1.12816	1.12816	0.00133596	5	1.01143	1.01143	G5EFZ3;Q9XXH3;Q9XXH4	ash-2	ASH histone methyltransferase complex subunit (Drosophila absent, small or homeotic discs);ASH histone methyltransferase complex subunit (Drosophila absent, small or homeotic discs);ASH histone methyltransferase complex subunit (Drosophila absent, small or homeotic discs)	G5EFZ3_CAEEL;Q9XXH3_CAEEL;Q9XXH4_CAEEL	2	118.58	2.1858
C_10 / C_01	Q22006	Q22006	-1.31031	1.31031	0.00135637	25	-0.59009	0.59009	Q22006	pro-1	Pre-rRNA-processing protein pro-1	PRO1_CAEEL	13	-59.6765	0.403235
C_10 / C_01	O18256	O18256	1.13081	1.13081	0.0013713	8	1.02635	1.02635	O18256	CELE_Y7A9A.1	Uncharacterized protein	O18256_CAEEL	10	118.982	2.18982
C_10 / C_01	Q11189	Q11189	-0.683041	0.683041	0.00137863	24	-0.603791	0.603791	Q11189	mrps-17	28S ribosomal protein S17, mitochondrial	RT17_CAEEL	8	-37.7149	0.622851
C_10 / C_01	Q21849	Q21849	2.34748	2.34748	0.00138221	6	2.58216	2.58216	Q21849	CELE_R08E3.2	Uncharacterized protein	Q21849_CAEEL	2	408.935	5.08935
C_10 / C_01	Q965K2	Q965K2	0.663394	0.663394	0.00138306	31	0.59707	0.59707	Q965K2	CELE_F53H1.1	Uncharacterized protein	Q965K2_CAEEL	17	58.3804	1.5838
C_10 / C_01	Q03570	Q03570	0.668509	0.668509	0.00138445	5	0.621793	0.621793	Q03570	rgr-1	Mediator of RNA polymerase II transcription subunit 14	MED14_CAEEL	2	58.943	1.58943
C_10 / C_01	D5MNM9	D5MNM9	-2.69356	2.69356	0.00138718	12	-1.18285	1.18285	D5MNM9	CELE_F28D9.4	Uncharacterized protein	D5MNM9_CAEEL	4	-84.5419	0.154581
C_10 / C_01	Q22436	Q22436	1.50531	1.50531	0.001438	9	1.80045	1.80045	Q22436	sqst-1	SeQueSTosome related	Q22436_CAEEL	4	183.886	2.83886
C_10 / C_01	Q9NAH7	Q9NAH7	0.716341	0.716341	0.00146344	28	0.536663	0.536663	Q9NAH7	aakb-2	AMP-Activated Kinase Beta subunit	Q9NAH7_CAEEL	8	64.301	1.64301
C_10 / C_01	Q9U280	Q9U280	1.26849	1.26849	0.00148223	28	0.631268	0.631268	Q9U280	tat-1	Phospholipid-transporting ATPase tat-1	TAT1_CAEEL	12	140.909	2.40909
C_10 / C_01	Q9N3B9	Q9N3B9	1.71043	1.71043	0.00148885	9	1.49433	1.49433	Q9N3B9	clec-83	C-type LECtin	Q9N3B9_CAEEL	3	227.258	3.27258
C_10 / C_01	Q02328	Q02328	0.848537	0.848537	0.00148997	89	0.403243	0.403243	Q02328	hipr-1	Huntington interacting protein related 1	SLAP2_CAEEL	31	80.0673	1.80067
C_10 / C_01	O16453	O16453	2.45964	2.45964	0.00151036	12	1.28252	1.28252	O16453	ftn-1	Ferritin	O16453_CAEEL	7	450.079	5.50079
C_10 / C_01	O44953	O44953	0.76662	0.76662	0.00152154	24	0.483781	0.483781	O44953	C34B2.10	Probable signal peptidase complex subunit 1	SPCS1_CAEEL	3	70.128	1.70128
C_10 / C_01	Q20719	Q20719	-0.776032	0.776032	0.00152958	47	-0.430686	0.430686	Q20719	F53F4.10	Probable NADH dehydrogenase [ubiquinone] flavoprotein 2, mitochondrial	NDUV2_CAEEL	9	-41.6029	0.583971
C_10 / C_01	G5EFM7	G5EFM7	-0.614595	0.614595	0.00153164	25	-0.603553	0.603553	G5EFM7	CELE_F18C12.3	Uncharacterized protein	G5EFM7_CAEEL	11	-34.6887	0.653113
C_10 / C_01	Q9XU15	Q9XU15	0.857631	0.857631	0.00153594	80	0.289939	0.289939	Q9XU15	hxk-2	Phosphotransferase	Q9XU15_CAEEL	25	81.2061	1.81206
C_10 / C_01	H1UBJ9	H1UBJ9	0.898412	0.898412	0.00156029	26	0.374744	0.374744	H1UBJ9	CELE_Y48C3A.14	DNA topoisomerase	H1UBJ9_CAEEL	12	86.4013	1.86401
C_10 / C_01	Q9N4E7	Q9N4E7	1.61838	1.61838	0.00156336	6	1.49646	1.49646	Q9N4E7	CELE_Y71H2B.1	Uncharacterized protein	Q9N4E7_CAEEL	3	207.03	3.0703
C_10 / C_01	Q7YZH4	Q7YZH4	0.70537	0.70537	0.00160221	6	0.956867	0.956867	Q7YZH4	ttr-7	TransThyretin-Related family domain	Q7YZH4_CAEEL	3	63.0562	1.63056
C_10 / C_01	A0A078BQP7;Q9U309	A0A078BQP7;Q9U309	1.34653	1.34653	0.00161127	21	0.828738	0.828738	A0A078BQP7;Q9U309	CELE_Y105C5B.15	Purple acid phosphatase	A0A078BQP7_CAEEL;Q9U309_CAEEL	8	154.3	2.543
C_10 / C_01	G5ECN5	G5ECN5	0.716041	0.716041	0.00161742	19	0.618489	0.618489	G5ECN5	strd-1	STE20-related kinase adapter protein strd-1	STRD1_CAEEL	7	64.2668	1.64267
C_10 / C_01	Q8T5S1	Q8T5S1	0.62555	0.62555	0.00163588	7	0.537688	0.537688	Q8T5S1	nhx-2	Na(+)/H(+) exchanger protein 2	NHX2_CAEEL	3	54.2799	1.5428
C_10 / C_01	Q02331	Q02331	1.11476	1.11476	0.0016429	60	0.420416	0.420416	Q02331	ZK370.4	Uncharacterized NTE family protein ZK370.4	YOL4_CAEEL	24	116.558	2.16558
C_10 / C_01	Q8I116	Q8I116	1.40381	1.40381	0.00164711	7	1.96764	1.96764	Q8I116	CELE_M28.10	Uncharacterized protein	Q8I116_CAEEL	2	164.599	2.64599
C_10 / C_01	Q20375	Q20375	-1.79826	1.79826	0.00165487	12	-1.16431	1.16431	Q20375	sptl-2	Serine palmitoyltransferase 2	SPTC2_CAEEL	9	-71.2479	0.287521
C_10 / C_01	A0A061AD39;A0A061AD72;A0A061AEC1;A0A061AJK4;A0A061AL87;Q067Y1;Q20109;Q27GQ4	A0A061AD39;A0A061AD72;A0A061AEC1;A0A061AJK4;A0A061AL87;Q067Y1;Q20109;Q27GQ4	0.743322	0.743322	0.0016558	72	0.319762	0.319762	A0A061AD39;A0A061AD72;A0A061AEC1;A0A061AJK4;A0A061AL87;Q067Y1;Q20109;Q27GQ4	kdin-1	KiDINs220 (Vertebrate scaffold protein) homolog	A0A061AD39_CAEEL;A0A061AD72_CAEEL;A0A061AEC1_CAEEL;A0A061AJK4_CAEEL;A0A061AL87_CAEEL;Q067Y1_CAEEL;Q20109_CAEEL;Q27GQ4_CAEEL	30	67.4026	1.67403
C_10 / C_01	Q95Y92	Q95Y92	1.45325	1.45325	0.00167431	8	1.4447	1.4447	Q95Y92	ttr-32	TransThyretin-Related family domain	Q95Y92_CAEEL	4	173.825	2.73825
C_10 / C_01	C1P633;C1P635	C1P633;C1P635	0.654912	0.654912	0.00167727	7	0.81025	0.81025	C1P633;C1P635	magi-1	MAGI (Membrane Associated Guanylate kinase Inverted) homolog	C1P633_CAEEL;C1P635_CAEEL	4	57.452	1.57452
C_10 / C_01	Q20311	Q20311	0.88653	0.88653	0.0016966	22	0.700032	0.700032	Q20311	CELE_F42A10.6	Uncharacterized protein	Q20311_CAEEL	5	84.8725	1.84872
C_10 / C_01	G5EDG2	G5EDG2	0.843575	0.843575	0.00170743	49	0.378864	0.378864	G5EDG2	M03C11.8	SWI/SNF-related matrix-associated actin-dependent regulator of chromatin subfamily A containing DEAD/H box 1 homolog	SMRCD_CAEEL	17	79.4492	1.79449
C_10 / C_01	C6KRP5	C6KRP5	0.794931	0.794931	0.00171195	36	0.441987	0.441987	C6KRP5	sqrd-1	Sulfide Quinone oxidoReDuctase	C6KRP5_CAEEL	14	73.4995	1.73499
C_10 / C_01	Q95ZI6	Q95ZI6	0.771729	0.771729	0.00172288	30	0.550239	0.550239	Q95ZI6	ZK353.9	PITH domain-containing protein ZK353.9	PITH1_CAEEL	9	70.7315	1.70731
C_10 / C_01	Q20059	Q20059	2.84168	2.84168	0.00172681	9	2.15542	2.15542	Q20059	wdr-48	WD repeat-containing protein 48 homolog	WDR48_CAEEL	9	616.853	7.16853
C_10 / C_01	P34607	P34607	1.6274	1.6274	0.00175176	24	0.602372	0.602372	P34607	mut-7	Exonuclease mut-7	MUT7_CAEEL	9	208.955	3.08955
C_10 / C_01	Q11107	Q11107	0.969181	0.969181	0.00176037	7	1.02613	1.02613	Q11107	lin-13	Zinc finger protein lin-13	LIN13_CAEEL	4	95.7729	1.95773
C_10 / C_01	A3QM98	A3QM98	-0.879484	0.879484	0.00176654	13	-0.744187	0.744187	A3QM98	col-138	COLlagen	A3QM98_CAEEL	4	-45.6438	0.543562
C_10 / C_01	O61206	O61206	0.65306	0.65306	0.00178788	11	0.660042	0.660042	O61206	fbxc-52	F-box C protein	O61206_CAEEL	5	57.2499	1.5725
C_10 / C_01	A7LPD6;Q22096	A7LPD6;Q22096	1.38263	1.38263	0.00178828	11	1.14829	1.14829	A7LPD6;Q22096	igcm-3	ImmunoGlobulin-like Cell adhesion Molecule family	A7LPD6_CAEEL;Q22096_CAEEL	5	160.743	2.60743
C_10 / C_01	Q9XXI5;Q9XXI6	Q9XXI5;Q9XXI6	1.01685	1.01685	0.00179097	13	0.953869	0.953869	Q9XXI5;Q9XXI6	CELE_Y17G7B.10	NAD kinase 2, mitochondrial;NAD kinase 2, mitochondrial	Q9XXI5_CAEEL;Q9XXI6_CAEEL	8	102.35	2.0235
C_10 / C_01	Q95XL8;Q95XL9	Q95XL8;Q95XL9	1.00273	1.00273	0.00182488	18	0.79232	0.79232	Q95XL8;Q95XL9	chaf-2	CHromatin Assembly Factor	Q95XL8_CAEEL;Q95XL9_CAEEL	6	100.379	2.00379
C_10 / C_01	A5JYT9;Q20130;Q8WQF4	A5JYT9;Q20130;Q8WQF4	1.06224	1.06224	0.0018314	8	0.974665	0.974665	A5JYT9;Q20130;Q8WQF4	row-1	Relative of Woc homolog	A5JYT9_CAEEL;Q20130_CAEEL;Q8WQF4_CAEEL	3	108.817	2.08817
C_10 / C_01	Q966I7	Q966I7	-0.695054	0.695054	0.00183463	9	-0.966578	0.966578	Q966I7	CELE_K08D12.3	Uncharacterized protein	Q966I7_CAEEL	3	-38.2314	0.617686
C_10 / C_01	Q9XWT4	Q9XWT4	0.738056	0.738056	0.00184085	26	0.834849	0.834849	Q9XWT4	CELE_Y62H9A.4	Uncharacterized protein	Q9XWT4_CAEEL	7	66.7927	1.66793
C_10 / C_01	O18218;O62486	O18218;O62486	-0.75208	0.75208	0.00186188	22	-0.969846	0.969846	O18218;O62486	nos-3	NanOS related	O18218_CAEEL;O62486_CAEEL	9	-40.6253	0.593747
C_10 / C_01	O01795;O61213	O01795;O61213	0.74867	0.74867	0.00188568	10	0.775433	0.775433	O01795;O61213	duox-2;bli-3	DUal OXidase;Dual oxidase 1	O01795_CAEEL;DUOX1_CAEEL	4	68.0244	1.68024
C_10 / C_01	O76512	O76512	0.75985	0.75985	0.00190081	81	0.289282	0.289282	O76512	smg-2	Regulator of nonsense transcripts 1	RENT1_CAEEL	30	69.3314	1.69331
C_10 / C_01	G5EFP5	G5EFP5	0.804582	0.804582	0.00190094	19	0.744002	0.744002	G5EFP5	fut-3	Alpha1,3-fucosyltransferase homologue	G5EFP5_CAEEL	7	74.664	1.74664
C_10 / C_01	Q20241	Q20241	3.08375	3.08375	0.00190504	5	2.81587	2.81587	Q20241	tag-120	Uncharacterized protein	Q20241_CAEEL	2	747.815	8.47815
C_10 / C_01	O76725	O76725	0.768801	0.768801	0.00190755	9	0.98488	0.98488	O76725	ctsa-2	Carboxypeptidase	O76725_CAEEL	5	70.3854	1.70385
C_10 / C_01	E9P843	E9P843	1.67065	1.67065	0.00191341	3	1.67658	1.67658	E9P843	CELE_K10C2.12	Uncharacterized protein	E9P843_CAEEL	1	218.358	3.18358
C_10 / C_01	Q9Y0V2	Q9Y0V2	-0.876201	0.876201	0.00191458	13	-1.195	1.195	Q9Y0V2	tin-9.2	Mitochondrial import inner membrane translocase subunit Tim10B	T10B_CAEEL	6	-45.52	0.5448
C_10 / C_01	Q17585	Q17585	-1.68356	1.68356	0.00195241	10	-1.56923	1.56923	Q17585	C01H6.4	Flavin-containing monooxygenase	Q17585_CAEEL	7	-68.8687	0.311313
C_10 / C_01	G5EGH6	G5EGH6	-2.1565	2.1565	0.00195287	4	-2.66668	2.66668	G5EGH6	fat-7	Delta(9)-fatty-acid desaturase fat-7	FAT7_CAEEL	10	-77.5699	0.224301
C_10 / C_01	D3NQ92	D3NQ92	3.47041	3.47041	0.00197709	5	4.30072	4.30072	D3NQ92	CELE_Y25C1A.14	Uncharacterized protein	D3NQ92_CAEEL	3	1008.4	11.084
C_10 / C_01	Q18198	Q18198	0.658529	0.658529	0.00198068	41	-0.314218	0.314218	Q18198	C26B9.5	Uncharacterized protein	Q18198_CAEEL	11	57.8472	1.57847
C_10 / C_01	Q9NEY7	Q9NEY7	-1.28964	1.28964	0.00198489	9	-0.80639	0.80639	Q9NEY7	CELE_Y105E8A.11	Uncharacterized protein	Q9NEY7_CAEEL	3	-59.0946	0.409054
C_10 / C_01	Q22415	Q22415	1.94224	1.94224	0.00200552	6	2.41368	2.41368	Q22415	CELE_T12A2.3	Uncharacterized protein	Q22415_CAEEL	2	284.302	3.84302
C_10 / C_01	Q22263	Q22263	-0.990045	0.990045	0.00204878	10	-0.821784	0.821784	Q22263	CELE_T06E4.9	Uncharacterized protein	Q22263_CAEEL	3	-49.6538	0.503462
C_10 / C_01	O17397	O17397	-0.926176	0.926176	0.00207034	24	-0.77617	0.77617	O17397	F52H2.6	Diminuto-like protein	DIML_CAEEL	11	-47.3749	0.526251
C_10 / C_01	O16277	O16277	1.31608	1.31608	0.00208717	12	1.30878	1.30878	O16277	hil-6	Putative histone H1.6	H16_CAEEL	3	148.989	2.48989
C_10 / C_01	K8ERV5;O44556	K8ERV5;O44556	-0.604015	0.604015	0.00208838	13	-0.988598	0.988598	K8ERV5;O44556	tnt-4	TropoNin T	K8ERV5_CAEEL;O44556_CAEEL	6	-34.208	0.65792
C_10 / C_01	Q20340	Q20340	-1.23349	1.23349	0.00212259	18	-1.07907	1.07907	Q20340	CELE_F42F12.4	1,2-dihydroxy-3-keto-5-methylthiopentene dioxygenase	Q20340_CAEEL	6	-57.4713	0.425287
C_10 / C_01	Q20246	Q20246	-3.82222	3.82222	0.00214258	4	-3.24962	3.24962	Q20246	CELE_F40G12.5	Uncharacterized protein	Q20246_CAEEL	3	-92.9304	0.0706964
C_10 / C_01	Q9N5X8	Q9N5X8	-1.10087	1.10087	0.00224852	12	-1.48828	1.48828	Q9N5X8	C15F1.1	Uncharacterized protein	Q9N5X8_CAEEL	5	-53.3766	0.466234
C_10 / C_01	P34342	P34342	-0.742179	0.742179	0.00225658	87	0.238503	0.238503	P34342	ran-2	Ran GTPase-activating protein 2	RGP2_CAEEL	32	-40.2164	0.597836
C_10 / C_01	Q19048	Q19048	1.28538	1.28538	0.00226629	52	0.608736	0.608736	Q19048	mrp-3	Uncharacterized protein	Q19048_CAEEL	22	143.747	2.43747
C_10 / C_01	Q9XU56	Q9XU56	0.589632	0.589632	0.00226807	33	0.577794	0.577794	Q9XU56	ensa-1	ENdoSulfine Alpha	Q9XU56_CAEEL	10	50.4863	1.50486
C_10 / C_01	Q22134	Q22134	-0.631658	0.631658	0.00229714	23	-0.811939	0.811939	Q22134	ppat-1	Amidophosphoribosyltransferase	Q22134_CAEEL	10	-35.4566	0.645434
C_10 / C_01	Q5FC79	Q5FC79	-0.961472	0.961472	0.00230293	15	-0.852273	0.852273	Q5FC79	sfxn-5	Sideroflexin-5	SFXN5_CAEEL	7	-48.6467	0.513533
C_10 / C_01	P91002	P91002	2.59018	2.59018	0.0023048	3	2.58427	2.58427	P91002	dod-20	Downstream Of DAF-16 (Regulated by DAF-16)	P91002_CAEEL	1	502.173	6.02173
C_10 / C_01	Q93778	Q93778	1.13781	1.13781	0.00236178	23	0.858929	0.858929	Q93778	CELE_F53H4.2	Uncharacterized protein	Q93778_CAEEL	7	120.047	2.20047
C_10 / C_01	P37165	P37165	-0.781693	0.781693	0.0023756	10	-1.00663	1.00663	P37165	ubl-1	Ubiquitin-like protein 1-40S ribosomal protein S27a	RS27A_CAEEL	2	-41.8316	0.581684
C_10 / C_01	Q5ZR75	Q5ZR75	-0.605365	0.605365	0.00238947	12	-0.623673	0.623673	Q5ZR75	CELE_T15B7.1	Uncharacterized protein	Q5ZR75_CAEEL	4	-34.2695	0.657305
C_10 / C_01	Q18965	Q18965	1.43359	1.43359	0.00242316	97	0.317657	0.317657	Q18965	eat-3	Uncharacterized protein	Q18965_CAEEL	37	170.119	2.70119
C_10 / C_01	H2L0E0;H2L0E1;Q8MXT7;U4PBP1;U4PBP7;U4PC14;U4PC20;U4PEW5;U4PEX3;U4PMH3;U4PRS4;U4PRS8	H2L0E0;H2L0E1;Q8MXT7;U4PBP1;U4PBP7;U4PC14;U4PC20;U4PEW5;U4PEX3;U4PMH3;U4PRS4;U4PRS8	0.864853	0.864853	0.00245087	10	1.24406	1.24406	H2L0E0;H2L0E1;Q8MXT7;U4PBP1;U4PBP7;U4PC14;U4PC20;U4PEW5;U4PEX3;U4PMH3;U4PRS4;U4PRS8	CELE_Y77E11A.7	Uncharacterized protein	H2L0E0_CAEEL;H2L0E1_CAEEL;Q8MXT7_CAEEL;U4PBP1_CAEEL;U4PBP7_CAEEL;U4PC14_CAEEL;U4PC20_CAEEL;U4PEW5_CAEEL;U4PEX3_CAEEL;U4PMH3_CAEEL;U4PRS4_CAEEL;U4PRS8_CAEEL	6	82.1154	1.82115
C_10 / C_01	Q9U2H4	Q9U2H4	0.948243	0.948243	0.00246473	18	0.601902	0.601902	Q9U2H4	fcd-2	FANCD2 (Fanconi's anemia defect) ortholog	Q9U2H4_CAEEL	8	92.9521	1.92952
C_10 / C_01	O44477	O44477	-0.671967	0.671967	0.00247664	39	-0.435488	0.435488	O44477	tim-17	Probable mitochondrial import inner membrane translocase subunit Tim17	TIM17_CAEEL	7	-37.235	0.62765
C_10 / C_01	Q17872	Q17872	0.732409	0.732409	0.00251723	25	0.577061	0.577061	Q17872	npp-23	Nuclear Pore complex Protein	Q17872_CAEEL	9	66.141	1.66141
C_10 / C_01	Q9TXR4	Q9TXR4	0.693549	0.693549	0.00254582	48	0.397916	0.397916	Q9TXR4	msh-2	MSH (MutS Homolog) family	Q9TXR4_CAEEL	20	61.7257	1.61726
C_10 / C_01	Q95Y51	Q95Y51	0.706709	0.706709	0.00261402	16	0.455111	0.455111	Q95Y51	smr-1	SMN (Survival of Motor Neuron protein) Related	Q95Y51_CAEEL	7	63.2077	1.63208
C_10 / C_01	B2D6M2	B2D6M2	0.685507	0.685507	0.00266433	15	0.687975	0.687975	B2D6M2	lin-61	Protein lin-61	LIN61_CAEEL	6	60.8267	1.60827
C_10 / C_01	Q94010	Q94010	0.745276	0.745276	0.00271111	11	0.414578	0.414578	Q94010	CELE_T08G11.1	Uncharacterized protein	Q94010_CAEEL	2	67.6295	1.6763
C_10 / C_01	Q9U489	Q9U489	-0.815586	0.815586	0.00272598	18	-0.480068	0.480068	Q9U489	lin-41	Protein lin-41	LIN41_CAEEL	17	-43.1822	0.568178
C_10 / C_01	P34653	P34653	0.724499	0.724499	0.00275206	15	0.73441	0.73441	P34653	panl-3	PAB-dependent poly(A)-specific ribonuclease subunit PAN3	PAN3_CAEEL	9	65.2326	1.65233
C_10 / C_01	Q09499	Q09499	0.787857	0.787857	0.00275268	8	0.937457	0.937457	Q09499	ire-1	Serine/threonine-protein kinase/endoribonuclease ire-1	IRE1_CAEEL	4	72.6508	1.72651
C_10 / C_01	Q9TYY8	Q9TYY8	1.1498	1.1498	0.00276207	127	0.225869	0.225869	Q9TYY8	CELE_H34C03.2	Ubiquitin carboxyl-terminal hydrolase	Q9TYY8_CAEEL	36	121.883	2.21883
C_10 / C_01	I2HA82;Q22267	I2HA82;Q22267	-0.635335	0.635335	0.00284401	24	-0.566625	0.566625	I2HA82;Q22267	acl-2	ACyLtransferase-like;Putative 1-acyl-sn-glycerol-3-phosphate acyltransferase acl-2	I2HA82_CAEEL;PLC2_CAEEL	8	-35.6209	0.643791
C_10 / C_01	O61743	O61743	0.606397	0.606397	0.00284527	6	0.632335	0.632335	O61743	B0205.8	Uncharacterized protein	O61743_CAEEL	1	52.2452	1.52245
C_10 / C_01	Q9XWW0	Q9XWW0	0.644158	0.644158	0.00287824	23	0.372853	0.372853	Q9XWW0	cec-7	C.Elegans Chromodomain protein	Q9XWW0_CAEEL	9	56.2827	1.56283
C_10 / C_01	A3FPL3	A3FPL3	-2.08644	2.08644	0.00289344	3	-3.17901	3.17901	A3FPL3	CELE_Y49E10.29	Uncharacterized protein	A3FPL3_CAEEL	3	-76.4538	0.235462
C_10 / C_01	G5EGN2	G5EGN2	-2.29912	2.29912	0.00291436	10	-2.22073	2.22073	G5EGN2	fat-6	Delta(9)-fatty-acid desaturase fat-6	FAT6_CAEEL	8	-79.6812	0.203188
C_10 / C_01	P91851	P91851	1.04055	1.04055	0.00295665	6	1.25575	1.25575	P91851	nmat-2	Nicotinamide/nicotinic acid mononucleotide adenylyltransferase 2	NMNA2_CAEEL	4	105.701	2.05701
C_10 / C_01	O45943	O45943	1.29145	1.29145	0.00296871	3	1.29463	1.29463	O45943	CELE_Y45F10C.1	Uncharacterized protein	O45943_CAEEL	1	144.775	2.44775
C_10 / C_01	O01592	O01592	1.19098	1.19098	0.00296909	77	0.335335	0.335335	O01592	cysl-3	Cysteine synthase 3	CYSK3_CAEEL	17	128.307	2.28307
C_10 / C_01	Q9TYP8	Q9TYP8	-1.46315	1.46315	0.00298425	5	-1.36381	1.36381	Q9TYP8	CELE_Y14H12B.2	Uncharacterized protein	Q9TYP8_CAEEL	2	-63.7299	0.362701
C_10 / C_01	D4YWC5;G5EBY7;G5EET6;Q9XWG7	D4YWC5;G5EBY7;G5EET6;Q9XWG7	1.07607	1.07607	0.00302379	6	0.777168	0.777168	D4YWC5;G5EBY7;G5EET6;Q9XWG7	efa-6	Exchange Factor for Arf	D4YWC5_CAEEL;G5EBY7_CAEEL;G5EET6_CAEEL;Q9XWG7_CAEEL	3	110.828	2.10828
C_10 / C_01	Q9N4I5	Q9N4I5	1.4361	1.4361	0.00307244	12	1.13589	1.13589	Q9N4I5	CELE_Y71F9AL.12	Uncharacterized protein	Q9N4I5_CAEEL	5	170.588	2.70588
C_10 / C_01	Q18846	Q18846	-0.683128	0.683128	0.00307403	46	-0.402727	0.402727	Q18846	rskn-2	Putative ribosomal protein S6 kinase alpha-2	KS6A2_CAEEL	21	-37.7186	0.622814
C_10 / C_01	P52887	P52887	0.756356	0.756356	0.003081	9	0.689437	0.689437	P52887	C08H9.3	Probable dolichyl pyrophosphate Glc1Man9GlcNAc2 alpha-1,3-glucosyltransferase	ALG8_CAEEL	5	68.9219	1.68922
C_10 / C_01	F5GUC6;Q18843	F5GUC6;Q18843	-0.643802	0.643802	0.00308862	15	-0.488181	0.488181	F5GUC6;Q18843	pmp-3	Peroxisomal Membrane Protein related	F5GUC6_CAEEL;Q18843_CAEEL	8	-35.9976	0.640024
C_10 / C_01	Q18645	Q18645	-1.04578	1.04578	0.00309079	8	-1.13708	1.13708	Q18645	C45E5.1	Uncharacterized protein	Q18645_CAEEL	6	-51.5616	0.484384
C_10 / C_01	Q95XZ5	Q95XZ5	2.21634	2.21634	0.00310161	53	0.462335	0.462335	Q95XZ5	pqn-85	Nipped-B-like protein pqn-85	NPBL_CAEEL	22	364.714	4.64714
C_10 / C_01	O16628	O16628	1.46638	1.46638	0.00310939	13	1.01464	1.01464	O16628	CELE_K02F6.7	Uncharacterized protein	O16628_CAEEL	9	176.329	2.76329
C_10 / C_01	Q18014	Q18014	-0.951843	0.951843	0.00311639	12	-1.08264	1.08264	Q18014	C15C7.7	GDP-fucose protein O-fucosyltransferase 1	OFUT1_CAEEL	7	-48.3028	0.516972
C_10 / C_01	O01917	O01917	-0.607043	0.607043	0.00313108	6	-0.623453	0.623453	O01917	CELE_F23H11.5	Uncharacterized protein	O01917_CAEEL	1	-34.3459	0.656541
C_10 / C_01	Q95XM8	Q95XM8	-1.07028	1.07028	0.00318723	3	-1.07103	1.07103	Q95XM8	CELE_Y71G12B.25	Uncharacterized protein	Q95XM8_CAEEL	1	-52.3772	0.476228
C_10 / C_01	Q20390	Q20390	0.922494	0.922494	0.00320251	8	1.21018	1.21018	Q20390	ppt-1	Palmitoyl-protein thioesterase 1	PPT1_CAEEL	6	89.5389	1.89539
C_10 / C_01	O17004	O17004	-0.88861	0.88861	0.00321329	25	-0.702403	0.702403	O17004	mrps-2	Mitochondrial Ribosomal Protein, Small	O17004_CAEEL	9	-45.9866	0.540134
C_10 / C_01	O45712	O45712	-0.746073	0.746073	0.00322318	22	-0.934994	0.934994	O45712	CELE_R09B3.2	Uncharacterized protein	O45712_CAEEL	4	-40.3776	0.596224
C_10 / C_01	H2KYV8	H2KYV8	1.17344	1.17344	0.00325059	26	0.512115	0.512115	H2KYV8	C18C4.5	Uncharacterized protein	H2KYV8_CAEEL	13	125.55	2.2555
C_10 / C_01	Q17474	Q17474	1.66444	1.66444	0.00331072	11	1.10192	1.10192	Q17474	B0334.3	Uncharacterized protein	Q17474_CAEEL	1	216.991	3.16991
C_10 / C_01	C2BR94;H2L0N5	C2BR94;H2L0N5	1.25118	1.25118	0.00331152	47	0.368904	0.368904	C2BR94;H2L0N5	CELE_Y32H12A.2	Uncharacterized protein	C2BR94_CAEEL;H2L0N5_CAEEL	18	138.036	2.38036
C_10 / C_01	Q9TYW7	Q9TYW7	-0.801202	0.801202	0.00333099	21	-0.52128	0.52128	Q9TYW7	grd-3	GRounDhog (Hedgehog-like family)	Q9TYW7_CAEEL	5	-42.6129	0.573871
C_10 / C_01	K8F7V7	K8F7V7	1.37203	1.37203	0.00336496	276	0.202361	0.202361	K8F7V7	CELE_W07E11.1	Uncharacterized protein	K8F7V7_CAEEL	87	158.835	2.58835
C_10 / C_01	Q95QL6	Q95QL6	-3.66457	3.66457	0.00337472	7	-1.90147	1.90147	Q95QL6	CELE_F10E9.11	Uncharacterized protein	Q95QL6_CAEEL	3	-92.114	0.0788598
C_10 / C_01	G5EC16	G5EC16	0.722478	0.722478	0.00340266	11	0.62383	0.62383	G5EC16	smn-1	SMN (Human Survival Motor Neuron gene) homolog	G5EC16_CAEEL	4	65.0014	1.65001
C_10 / C_01	Q20027	Q20027	-1.82719	1.82719	0.00340696	5	-2.07434	2.07434	Q20027	F35C8.5	Cholesterol 25-hydroxylase-like protein	C25HL_CAEEL	4	-71.8187	0.281813
C_10 / C_01	B7WN71;Q09348	B7WN71;Q09348	0.816245	0.816245	0.0034171	9	0.719362	0.719362	B7WN71;Q09348	CELE_T05H10.4;T05H10.4	Uncharacterized protein;Uncharacterized protein T05H10.4	B7WN71_CAEEL;YRS4_CAEEL	3	76.0817	1.76082
C_10 / C_01	Q95XC8	Q95XC8	-1.08403	1.08403	0.00342924	5	-1.07184	1.07184	Q95XC8	htp-2	Him-Three Paralog	Q95XC8_CAEEL	3	-52.829	0.47171
C_10 / C_01	Q10920	Q10920	0.621642	0.621642	0.00348766	19	0.518501	0.518501	Q10920	psmd-9	Probable 26S proteasome non-ATPase regulatory subunit 9	PSMD9_CAEEL	7	53.8625	1.53863
C_10 / C_01	Q9XWV3	Q9XWV3	0.645025	0.645025	0.00350335	35	0.52724	0.52724	Q9XWV3	arx-5	Probable actin-related protein 2/3 complex subunit 3	ARPC3_CAEEL	8	56.3766	1.56377
C_10 / C_01	O44133	O44133	-0.634208	0.634208	0.00353063	15	-0.414109	0.414109	O44133	C24D10.6	Uncharacterized protein	O44133_CAEEL	6	-35.5705	0.644295
C_10 / C_01	V6CJ77	V6CJ77	-1.81855	1.81855	0.00362509	3	-1.81548	1.81548	V6CJ77	CELE_Y48G8AL.5	Uncharacterized protein	V6CJ77_CAEEL	1	-71.6493	0.283507
C_10 / C_01	Q9U380	Q9U380	1.10176	1.10176	0.00365867	5	1.00383	1.00383	Q9U380	chaf-1	CHromatin Assembly Factor	Q9U380_CAEEL	2	114.616	2.14616
C_10 / C_01	O01789	O01789	0.621444	0.621444	0.00366393	108	0.515272	0.515272	O01789	him-1	Structural maintenance of chromosomes protein 1	SMC1_CAEEL	42	53.8414	1.53841
C_10 / C_01	Q20877	Q20877	-3.69882	3.69882	0.00367976	3	-3.06684	3.06684	Q20877	CELE_F56D3.1	Uncharacterized protein	Q20877_CAEEL	4	-92.299	0.0770097
C_10 / C_01	Q9XW15	Q9XW15	0.779453	0.779453	0.00373383	13	0.544137	0.544137	Q9XW15	Y18D10A.3	NAD(P)H-hydrate epimerase	NNRE_CAEEL	4	71.648	1.71648
C_10 / C_01	Q9U2G4	Q9U2G4	-1.03514	1.03514	0.00377471	16	-0.918365	0.918365	Q9U2G4	puf-3	PUF (Pumilio/FBF) domain-containing	Q9U2G4_CAEEL	8	-51.2032	0.487968
C_10 / C_01	Q11101	Q11101	3.65941	3.65941	0.00377884	5	3.76598	3.76598	Q11101	C02F12.5	BPTI/Kunitz inhibitor domain-containing protein C02F12.5	YL15_CAEEL	4	1163.55	12.6355
C_10 / C_01	Q17938	Q17938	-0.705032	0.705032	0.00378293	10	-0.970257	0.970257	Q17938	daf-36	Cholesterol 7-desaturase	DAF36_CAEEL	5	-38.6571	0.613429
C_10 / C_01	Q9NEU2	Q9NEU2	-0.902899	0.902899	0.00379283	46	-0.563845	0.563845	Q9NEU2	pro-3	Protein SDA1 homolog	SDA1_CAEEL	23	-46.5189	0.534811
C_10 / C_01	Q9N3Z3	Q9N3Z3	0.878752	0.878752	0.00380441	10	1.3657	1.3657	Q9N3Z3	chk-1	Serine/threonine-protein kinase chk-1	CHK1_CAEEL	4	83.8784	1.83878
C_10 / C_01	H2KZM0	H2KZM0	1.42699	1.42699	0.00380815	6	1.57732	1.57732	H2KZM0	CELE_ZK1055.6	Uncharacterized protein	H2KZM0_CAEEL	3	168.884	2.68884
C_10 / C_01	Q21106	Q21106	1.24576	1.24576	0.00382047	33	0.516586	0.516586	Q21106	dcaf-1	DDB1- and CUL4-associated factor homolog 1	DCAF1_CAEEL	14	137.144	2.37144
C_10 / C_01	O17622	O17622	-0.630035	0.630035	0.00385627	48	-0.461228	0.461228	O17622	C29F7.3	UMP-CMP kinase 1	KCY1_CAEEL	10	-35.3839	0.646161
C_10 / C_01	G5EEU1	G5EEU1	1.55856	1.55856	0.00387184	14	0.73044	0.73044	G5EEU1	nbet-1	BET1	G5EEU1_CAEEL	6	194.559	2.94559
C_10 / C_01	Q19442	Q19442	1.02755	1.02755	0.00389586	8	1.6325	1.6325	Q19442	pes-23	Patterned Expression Site	Q19442_CAEEL	5	103.856	2.03856
C_10 / C_01	P90917	P90917	0.672232	0.672232	0.00391648	8	1.1355	1.1355	P90917	rba-1	Probable histone-binding protein rba-1	RBA1_CAEEL	6	59.3537	1.59354
C_10 / C_01	A8XQE0;Q8WQA7	A8XQE0;Q8WQA7	0.842147	0.842147	0.00392936	11	0.818877	0.818877	A8XQE0;Q8WQA7	ekl-4	Uncharacterized protein	A8XQE0_CAEEL;Q8WQA7_CAEEL	4	79.2716	1.79272
C_10 / C_01	Q18828	Q18828	-4.02261	4.02261	0.00395391	9	-3.79929	3.79929	Q18828	C54D10.5	Uncharacterized protein	Q18828_CAEEL	2	-93.8472	0.061528
C_10 / C_01	Q21915	Q21915	-0.965208	0.965208	0.00399658	26	-0.719199	0.719199	Q21915	lpd-8	LiPid Depleted	Q21915_CAEEL	10	-48.7795	0.512205
C_10 / C_01	A5JYT2;Q17581	A5JYT2;Q17581	0.95886	0.95886	0.00402117	14	0.751604	0.751604	A5JYT2;Q17581	swsn-9	SWI/SNF nucleosome remodeling complex component	A5JYT2_CAEEL;Q17581_CAEEL	10	94.3773	1.94377
C_10 / C_01	O45241	O45241	-0.583666	0.583666	0.00402984	20	-0.691903	0.691903	O45241	C04H5.1	Multifunctional methyltransferase subunit TRM112-like protein	TR112_CAEEL	5	-33.2734	0.667266
C_10 / C_01	H2KYC9;Q8MQF7;V6CLC8	H2KYC9;Q8MQF7;V6CLC8	2.54873	2.54873	0.00408265	3	2.5604	2.5604	H2KYC9;Q8MQF7;V6CLC8	C01B10.6	Uncharacterized protein	H2KYC9_CAEEL;Q8MQF7_CAEEL;V6CLC8_CAEEL	1	485.121	5.85121
C_10 / C_01	Q18650	Q18650	-1.75731	1.75731	0.00413917	4	-1.41501	1.41501	Q18650	C46A5.6	Uncharacterized protein	Q18650_CAEEL	2	-70.42	0.2958
C_10 / C_01	Q95QD1	Q95QD1	-0.985108	0.985108	0.00414672	18	-0.922299	0.922299	Q95QD1	tmem-135	TMEM (Human TransMEMbrane protein) homolog	Q95QD1_CAEEL	6	-49.4812	0.505188
C_10 / C_01	Q93546	Q93546	-0.644002	0.644002	0.00418208	3	-1.19699	1.19699	Q93546	CELE_F20G2.3	Uncharacterized protein	Q93546_CAEEL	2	-36.0065	0.639935
C_10 / C_01	Q965I8	Q965I8	1.57006	1.57006	0.00418589	6	1.44972	1.44972	Q965I8	CELE_T25D3.3	Uncharacterized protein	Q965I8_CAEEL	5	196.917	2.96917
C_10 / C_01	G5ECQ5	G5ECQ5	-0.718801	0.718801	0.00420069	7	-0.821321	0.821321	G5ECQ5	pes-2.1	Patterned Expression Site	G5ECQ5_CAEEL	3	-39.2398	0.607602
C_10 / C_01	Q19877	Q19877	-0.610948	0.610948	0.00424507	24	-0.501566	0.501566	Q19877	rps-23	40S ribosomal protein S23	RS23_CAEEL	4	-34.5234	0.654766
C_10 / C_01	V6CIS8;V6CLC0	V6CIS8;V6CLC0	-0.587695	0.587695	0.00427612	191	-0.209641	0.209641	V6CIS8;V6CLC0	hecd-1	HECtD1 ubiquitin ligase homolog	V6CIS8_CAEEL;V6CLC0_CAEEL	70	-33.4595	0.665405
C_10 / C_01	A0A0K3AWB8;Q20947	A0A0K3AWB8;Q20947	0.979781	0.979781	0.0043924	13	0.784669	0.784669	A0A0K3AWB8;Q20947	bet-2	BET (Two bromodomains) family protein	A0A0K3AWB8_CAEEL;Q20947_CAEEL	5	97.2165	1.97217
C_10 / C_01	Q21697	Q21697	1.65727	1.65727	0.00448438	11	1.60492	1.60492	Q21697	R04B3.2	Putative N(4)-(beta-N-acetylglucosaminyl)-L-asparaginase	ASPG_CAEEL	6	215.42	3.1542
C_10 / C_01	P17139	P17139	1.14018	1.14018	0.00448537	24	0.527182	0.527182	P17139	emb-9	Collagen alpha-1(IV) chain	CO4A1_CAEEL	9	120.408	2.20408
C_10 / C_01	Q20968	Q20968	-0.67083	0.67083	0.00453561	5	-0.895742	0.895742	Q20968	lys-6	LYSozyme	Q20968_CAEEL	2	-37.1855	0.628145
C_10 / C_01	Q18264	Q18264	-0.607998	0.607998	0.00455082	9	-0.580705	0.580705	Q18264	C27F2.8	Uncharacterized protein	Q18264_CAEEL	4	-34.3894	0.656106
C_10 / C_01	G5EE14	G5EE14	-1.11809	1.11809	0.00476583	33	-0.699943	0.699943	G5EE14	cua-1	CU (Copper) ATPase	G5EE14_CAEEL	17	-53.9298	0.460702
C_10 / C_01	O01531	O01531	2.49158	2.49158	0.00477074	2	2.53444	2.53444	O01531	asp-12	ASpartyl Protease	O01531_CAEEL	1	462.393	5.62393
C_10 / C_01	Q7YTT9	Q7YTT9	1.97041	1.97041	0.00478731	3	1.97441	1.97441	Q7YTT9	CELE_ZK909.6	Uncharacterized protein	Q7YTT9_CAEEL	1	291.881	3.91881
C_10 / C_01	Q9U348;Q9U349;Q9XUE9;Q9XVG3	Q9U348;Q9U349;Q9XUE9;Q9XVG3	-1.39727	1.39727	0.00483996	9	-2.9314	2.9314	Q9U348;Q9U349;Q9XUE9;Q9XVG3	col-93;col-94;col-133;col-92	COLlagen	Q9U348_CAEEL;Q9U349_CAEEL;Q9XUE9_CAEEL;Q9XVG3_CAEEL	2	-62.0354	0.379646
C_10 / C_01	Q95PW5	Q95PW5	-1.07462	1.07462	0.00485939	6	-0.799152	0.799152	Q95PW5	tag-307	Uncharacterized protein	Q95PW5_CAEEL	3	-52.5204	0.474796
C_10 / C_01	Q8WSN2	Q8WSN2	-0.652001	0.652001	0.00487958	8	-0.774885	0.774885	Q8WSN2	skr-18	SKp1 Related (Ubiquitin ligase complex component)	Q8WSN2_CAEEL	3	-36.3603	0.636397
C_10 / C_01	P91873	P91873	0.698049	0.698049	0.0048809	6	0.852806	0.852806	P91873	tba-6	TuBulin, Alpha	P91873_CAEEL	1	62.231	1.62231
C_10 / C_01	A5Z2W7;O45637	A5Z2W7;O45637	1.66574	1.66574	0.00495909	3	1.23684	1.23684	A5Z2W7;O45637	CELE_K02B7.3	Uncharacterized protein	A5Z2W7_CAEEL;O45637_CAEEL	2	217.276	3.17276
C_10 / C_01	G5EGL2	G5EGL2	0.886789	0.886789	0.00496031	67	-0.292472	0.292472	G5EGL2	CELE_T28D6.6	Uncharacterized protein	G5EGL2_CAEEL	18	84.9056	1.84906
C_10 / C_01	O45904	O45904	0.59939	0.59939	0.00507214	103	0.221601	0.221601	O45904	lec-1	Galectin	O45904_CAEEL	23	51.5075	1.51508
C_10 / C_01	P91442	P91442	0.738153	0.738153	0.00507796	13	0.836936	0.836936	P91442	CELE_T10H10.2	Sulfhydryl oxidase	P91442_CAEEL	6	66.8039	1.66804
C_10 / C_01	Q23361	Q23361	1.52281	1.52281	0.00508546	3	1.52494	1.52494	Q23361	ZC513.5	Probable Dol-P-Man:Man(7)GlcNAc(2)-PP-Dol alpha-1,6-mannosyltransferase	ALG12_CAEEL	1	187.35	2.8735
C_10 / C_01	O18215	O18215	-0.695819	0.695819	0.00509	40	-0.631024	0.631024	O18215	CELE_Y53C12B.1	Uncharacterized protein	O18215_CAEEL	18	-38.2641	0.617359
C_10 / C_01	Q9GYI6	Q9GYI6	-1.39395	1.39395	0.0051053	9	-1.26223	1.26223	Q9GYI6	CELE_F29B9.7	Uncharacterized protein	Q9GYI6_CAEEL	2	-61.9478	0.380522
C_10 / C_01	D4YWC3	D4YWC3	-1.94905	1.94905	0.00512088	3	-1.94463	1.94463	D4YWC3	dct-16	DAF-16/FOXO Controlled, germline Tumor affecting	D4YWC3_CAEEL	1	-74.1013	0.258987
C_10 / C_01	Q20025	Q20025	0.620209	0.620209	0.0051691	37	0.338416	0.338416	Q20025	pfn-2	Profilin-2	PROF2_CAEEL	8	53.7098	1.5371
C_10 / C_01	Q09411	Q09411	0.992745	0.992745	0.00517191	6	1.23514	1.23514	Q09411	K10D2.5	Uncharacterized protein K10D2.5	YRJ5_CAEEL	2	98.9967	1.98997
C_10 / C_01	A5JYW9;O01319	A5JYW9;O01319	0.807987	0.807987	0.00526551	15	0.534645	0.534645	A5JYW9;O01319	sin-3	SIN3 (Yeast Switch INdependent) histone deacetylase component homolog	A5JYW9_CAEEL;O01319_CAEEL	9	75.0767	1.75077
C_10 / C_01	G5EEW5	G5EEW5	0.677576	0.677576	0.00528609	18	0.379573	0.379573	G5EEW5	CELE_F54E12.2	Uncharacterized protein	G5EEW5_CAEEL	13	59.945	1.59945
C_10 / C_01	Q95ZT5	Q95ZT5	-0.700716	0.700716	0.00536781	3	-0.701187	0.701187	Q95ZT5	CELE_F45H11.5	Uncharacterized protein	Q95ZT5_CAEEL	1	-38.4733	0.615267
C_10 / C_01	P49583;Q3HKC4	P49583;Q3HKC4	-1.67041	1.67041	0.00537678	41	-0.481189	0.481189	P49583;Q3HKC4	F08C6.2;pcyt-1	Putative choline-phosphate cytidylyltransferase;Phosphocholine CYtidylylTransferase	PCY1_CAEEL;Q3HKC4_CAEEL	13	-68.5836	0.314164
C_10 / C_01	Q18089	Q18089	1.37095	1.37095	0.00537928	3	1.34956	1.34956	Q18089	C18E9.9	Uncharacterized protein	Q18089_CAEEL	1	158.641	2.58641
C_10 / C_01	Q8TA47	Q8TA47	-0.655565	0.655565	0.00539225	3	-0.653151	0.653151	Q8TA47	CELE_Y51F10.7	Uncharacterized protein	Q8TA47_CAEEL	1	-36.5173	0.634827
C_10 / C_01	Q27506	Q27506	-0.803241	0.803241	0.00539912	20	-0.588457	0.588457	Q27506	cyp-14a1	CYtochrome P450 family	Q27506_CAEEL	9	-42.694	0.57306
C_10 / C_01	Q9U2K8	Q9U2K8	-1.13727	1.13727	0.00543523	114	-0.302108	0.302108	Q9U2K8	abce-1	ABC transporter, class E	Q9U2K8_CAEEL	25	-54.5381	0.454619
C_10 / C_01	Q5WRP2	Q5WRP2	-0.761165	0.761165	0.00545358	11	-1.12854	1.12854	Q5WRP2	C11H1.9	Uncharacterized protein	Q5WRP2_CAEEL	7	-40.998	0.59002
C_10 / C_01	Q9NHZ6	Q9NHZ6	0.637836	0.637836	0.00548135	11	0.861492	0.861492	Q9NHZ6	ZK484.1	Ornithine decarboxylase antizyme	OAZ_CAEEL	4	55.5993	1.55599
C_10 / C_01	Q965W9	Q965W9	0.928749	0.928749	0.0055922	6	0.862995	0.862995	Q965W9	mtm-9	Myotubularin-related protein 9	MTMR9_CAEEL	2	90.3624	1.90362
C_10 / C_01	G5EGB3	G5EGB3	0.583735	0.583735	0.00564556	32	0.531974	0.531974	G5EGB3	ragc-1	RAs-related GTP binding protein C homolog	G5EGB3_CAEEL	11	49.8725	1.49872
C_10 / C_01	O16515	O16515	-0.948019	0.948019	0.00571262	14	-0.618339	0.618339	O16515	CELE_T05H4.10	Uncharacterized protein	O16515_CAEEL	7	-48.1656	0.518344
C_10 / C_01	P91341	P91341	-0.826257	0.826257	0.00571549	30	-0.687817	0.687817	P91341	F55F8.3	Periodic tryptophan protein 2 homolog	PWP2_CAEEL	15	-43.6009	0.563991
C_10 / C_01	Q21771	Q21771	0.885128	0.885128	0.00577566	9	0.82712	0.82712	Q21771	cpg-3	Chondroitin proteoglycan 3	CPG3_CAEEL	1	84.6929	1.84693
C_10 / C_01	Q17559	Q17559	1.1287	1.1287	0.0057954	5	0.832487	0.832487	Q17559	cpna-3	CoPiNe domain protein, Atypical	Q17559_CAEEL	2	118.662	2.18662
C_10 / C_01	O01683	O01683	0.713435	0.713435	0.00579654	39	0.252676	0.252676	O01683	hmg-3	FACT complex subunit ssrp1-B	SSP1B_CAEEL	13	63.9704	1.6397
C_10 / C_01	Q20911	Q20911	1.06495	1.06495	0.00579847	7	1.21575	1.21575	Q20911	ZC116.3	Probable cubilin	CUBN_CAEEL	4	109.21	2.0921
C_10 / C_01	C6KRJ5	C6KRJ5	-0.965296	0.965296	0.00583289	6	-0.931749	0.931749	C6KRJ5	CELE_T20D3.3	Uncharacterized protein	C6KRJ5_CAEEL	1	-48.7827	0.512173
C_10 / C_01	Q23308	Q23308	2.23866	2.23866	0.00589805	4	2.28539	2.28539	Q23308	CELE_ZC412.4	Uncharacterized protein	Q23308_CAEEL	2	371.958	4.71958
C_10 / C_01	Q18093	Q18093	-1.60523	1.60523	0.00591697	19	-0.979841	0.979841	Q18093	C18E9.2	Uncharacterized protein	Q18093_CAEEL	6	-67.1318	0.328682
C_10 / C_01	Q17846	Q17846	-2.72341	2.72341	0.00594082	3	-2.04529	2.04529	Q17846	C09B8.4	Uncharacterized protein	Q17846_CAEEL	4	-84.8584	0.151416
C_10 / C_01	O45628	O45628	0.929325	0.929325	0.00596847	11	0.920287	0.920287	O45628	CELE_H40L08.1	Uncharacterized protein	O45628_CAEEL	4	90.4384	1.90438
C_10 / C_01	Q9XW75	Q9XW75	2.95977	2.95977	0.00597734	4	2.88716	2.88716	Q9XW75	CELE_Y75B8A.3	Uncharacterized protein	Q9XW75_CAEEL	3	678.002	7.78002
C_10 / C_01	Q20924	Q20924	0.619093	0.619093	0.00599134	23	0.480302	0.480302	Q20924	sun-1	Sun domain-containing protein 1	SUN1_CAEEL	8	53.591	1.53591
C_10 / C_01	O62078	O62078	-1.13402	1.13402	0.00599784	3	-1.18249	1.18249	O62078	C25F9.4	Uncharacterized protein	O62078_CAEEL	2	-54.4357	0.455643
C_10 / C_01	O17039	O17039	0.87918	0.87918	0.00602885	5	1.69352	1.69352	O17039	CELE_T15B7.15	Uncharacterized protein	O17039_CAEEL	2	83.933	1.83933
C_10 / C_01	G5EF05	G5EF05	0.710657	0.710657	0.00603355	3	0.712573	0.712573	G5EF05	CELE_W07E11.1	Uncharacterized protein	G5EF05_CAEEL	1	63.6549	1.63655
C_10 / C_01	Q8WTM5	Q8WTM5	-0.611317	0.611317	0.00609941	3	-0.612783	0.612783	Q8WTM5	Y37E11AM.3	Uncharacterized protein	Q8WTM5_CAEEL	1	-34.5401	0.654599
C_10 / C_01	H2KYH8;Q8MQE8	H2KYH8;Q8MQE8	1.40843	1.40843	0.00610013	11	0.871051	0.871051	H2KYH8;Q8MQE8	C06A6.2	Uncharacterized protein	H2KYH8_CAEEL;Q8MQE8_CAEEL	6	165.449	2.65449
C_10 / C_01	O02362	O02362	1.50619	1.50619	0.00620885	32	0.739643	0.739643	O02362	CELE_F35E12.10	Uncharacterized protein	O02362_CAEEL	13	184.06	2.8406
C_10 / C_01	Q18492	Q18492	3.37486	3.37486	0.00621999	3	1.64471	1.64471	Q18492	clec-5	C-type LECtin	Q18492_CAEEL	3	937.374	10.3737
C_10 / C_01	Q9N3E8	Q9N3E8	-1.16354	1.16354	0.00626734	5	-0.979247	0.979247	Q9N3E8	CELE_Y54E10A.12	Uncharacterized protein	Q9N3E8_CAEEL	2	-55.3584	0.446416
C_10 / C_01	G5EGT6	G5EGT6	1.10476	1.10476	0.00633693	63	0.318098	0.318098	G5EGT6	cyp-31a2	CYtochrome P450 family	G5EGT6_CAEEL	16	115.062	2.15062
C_10 / C_01	Q19441	Q19441	2.44517	2.44517	0.00642471	5	2.93354	2.93354	Q19441	CELE_F14B8.4	Uncharacterized protein	Q19441_CAEEL	1	444.59	5.4459
C_10 / C_01	Q965V4	Q965V4	-0.628492	0.628492	0.00643354	124	0.300891	0.300891	Q965V4	xpo-2	EXPOrtin (Nuclear export receptor)	Q965V4_CAEEL	33	-35.3148	0.646852
C_10 / C_01	Q23588	Q23588	-1.25212	1.25212	0.00644132	33	-0.374021	0.374021	Q23588	upp-1	Uridine PhosPhorylase	Q23588_CAEEL	11	-58.017	0.41983
C_10 / C_01	P34426	P34426	-0.68356	0.68356	0.00647547	9	-0.604902	0.604902	P34426	F44B9.5	Ancient ubiquitous protein 1 homolog	AUP1_CAEEL	6	-37.7373	0.622627
C_10 / C_01	O62137	O62137	1.23693	1.23693	0.00647998	33	-0.781226	0.781226	O62137	acox-2	Acyl-coenzyme A oxidase	O62137_CAEEL	16	135.697	2.35697
C_10 / C_01	G5ECR5;P34461	G5ECR5;P34461	1.84268	1.84268	0.00658867	4	1.64123	1.64123	G5ECR5;P34461	sod-4	Superoxide dismutase [Cu-Zn];Extracellular superoxide dismutase [Cu-Zn]	G5ECR5_CAEEL;SODE_CAEEL	2	258.675	3.58675
C_10 / C_01	Q17491	Q17491	1.0739	1.0739	0.0066227	3	1.07986	1.07986	Q17491	rbg-3	RaB GAP related	Q17491_CAEEL	1	110.512	2.10512
C_10 / C_01	Q22017	Q22017	-1.0758	1.0758	0.00668281	30	-0.430954	0.430954	Q22017	flad-1	Probable FAD synthase	FAD1_CAEEL	16	-52.5593	0.474407
C_10 / C_01	O45086	O45086	4.01114	4.01114	0.00704623	14	1.7238	1.7238	O45086	C17H12.2	Uncharacterized protein	O45086_CAEEL	6	1512.41	16.1241
C_10 / C_01	Q20312	Q20312	-0.887999	0.887999	0.00708415	5	-0.897969	0.897969	Q20312	CELE_F42A10.7	Uncharacterized protein	Q20312_CAEEL	4	-45.9637	0.540363
C_10 / C_01	Q93315	Q93315	-0.821505	0.821505	0.00716211	14	-0.714956	0.714956	Q93315	cytb-5.1	YTochrome B	Q93315_CAEEL	4	-43.4149	0.565851
C_10 / C_01	Q18157	Q18157	3.67969	3.67969	0.00721348	3	3.7124	3.7124	Q18157	C25E10.8	Uncharacterized protein	Q18157_CAEEL	1	1181.44	12.8144
C_10 / C_01	Q17561	Q17561	1.96578	1.96578	0.00725866	19	0.718093	0.718093	Q17561	aly-1	Ref/ALY RNA export adaptor family	Q17561_CAEEL	8	290.623	3.90623
C_10 / C_01	P91821;Q8I4F7	P91821;Q8I4F7	-1.57303	1.57303	0.00751266	7	-2.54454	2.54454	P91821;Q8I4F7	set-18	SET (Trithorax/polycomb) domain containing	P91821_CAEEL;Q8I4F7_CAEEL	6	-66.3899	0.336101
C_10 / C_01	G1K0X0;Q1ZXU6;Q22656	G1K0X0;Q1ZXU6;Q22656	1.13401	1.13401	0.00754472	48	0.33277	0.33277	G1K0X0;Q1ZXU6;Q22656	pgp-6	P-GlycoProtein related	G1K0X0_CAEEL;Q1ZXU6_CAEEL;Q22656_CAEEL	20	119.468	2.19468
C_10 / C_01	Q19936	Q19936	1.33022	1.33022	0.00764383	5	1.09058	1.09058	Q19936	CELE_F31E8.4	Uncharacterized protein	Q19936_CAEEL	2	151.441	2.51441
C_10 / C_01	O01829;Q21289	O01829;Q21289	-3.17391	3.17391	0.00765453	3	-3.22113	3.22113	O01829;Q21289	ssp-19;ssp-10	Sperm-specific class P protein 19;Sperm-specific class P protein 10	SSP19_CAEEL;SSP10_CAEEL	1	-88.9195	0.110805
C_10 / C_01	G5EGC1	G5EGC1	0.767639	0.767639	0.00765941	3	0.761635	0.761635	G5EGC1	CELE_DY3.8	Uncharacterized protein	G5EGC1_CAEEL	1	70.2482	1.70248
C_10 / C_01	Q21059	Q21059	1.68177	1.68177	0.00773238	13	1.85463	1.85463	Q21059	hch-1	Zinc metalloproteinase nas-34	NAS34_CAEEL	8	220.821	3.20821
C_10 / C_01	O62325	O62325	-0.788729	0.788729	0.00780002	10	-0.864708	0.864708	O62325	rbm-28	RNA Binding Motif protein homolog	O62325_CAEEL	8	-42.1146	0.578854
C_10 / C_01	O44151	O44151	-1.36309	1.36309	0.00781955	4	-1.58949	1.58949	O44151	C49A9.5	Uncharacterized protein	O44151_CAEEL	3	-61.1252	0.388748
C_10 / C_01	Q21454	Q21454	-0.919768	0.919768	0.00782808	8	-0.54726	0.54726	Q21454	mrpl-35	Probable 39S ribosomal protein L35, mitochondrial	RM35_CAEEL	3	-47.1406	0.528594
C_10 / C_01	O45451	O45451	1.62806	1.62806	0.0079474	5	1.43032	1.43032	O45451	gst-38	Glutathione S-Transferase	O45451_CAEEL	2	209.097	3.09097
C_10 / C_01	Q17583	Q17583	-0.624773	0.624773	0.00797269	6	-1.06902	1.06902	Q17583	mlt-2	Uncharacterized protein	Q17583_CAEEL	1	-35.1478	0.648522
C_10 / C_01	Q9U3F2	Q9U3F2	1.05386	1.05386	0.00806467	7	1.29119	1.29119	Q9U3F2	dna-2	Yeast DNA helicase/endonuclease family	Q9U3F2_CAEEL	3	107.608	2.07608
C_10 / C_01	Q19616	Q19616	1.49392	1.49392	0.00808208	11	1.19227	1.19227	Q19616	CELE_F20A1.10	Uncharacterized protein	Q19616_CAEEL	3	181.653	2.81653
C_10 / C_01	Q19876	Q19876	2.65821	2.65821	0.00814421	8	2.18279	2.18279	Q19876	thn-2	THaumatiN family	Q19876_CAEEL	6	531.25	6.3125
C_10 / C_01	Q9XVW3	Q9XVW3	0.975735	0.975735	0.00818998	12	0.800337	0.800337	Q9XVW3	cnc-8	CaeNaCin (Caenorhabditis bacteriocin)	Q9XVW3_CAEEL	4	96.6643	1.96664
C_10 / C_01	A0A0K3AQW8;A0A0K3AQX3;A0A0K3ARG1;A0A0K3ARG6;A0A0K3ATV0;A0A0K3ATV3;A0A0K3ATV6;A0A0K3AUG2;A0A0K3AWS4;A0A0K3AWS8;Q09228	A0A0K3AQW8;A0A0K3AQX3;A0A0K3ARG1;A0A0K3ARG6;A0A0K3ATV0;A0A0K3ATV3;A0A0K3ATV6;A0A0K3AUG2;A0A0K3AWS4;A0A0K3AWS8;Q09228	1.61424	1.61424	0.00822651	6	0.799929	0.799929	A0A0K3AQW8;A0A0K3AQX3;A0A0K3ARG1;A0A0K3ARG6;A0A0K3ATV0;A0A0K3ATV3;A0A0K3ATV6;A0A0K3AUG2;A0A0K3AWS4;A0A0K3AWS8;Q09228	egl-27	Uncharacterized protein;Uncharacterized protein;Uncharacterized protein;Uncharacterized protein;Uncharacterized protein;Uncharacterized protein;Uncharacterized protein;Uncharacterized protein;Uncharacterized protein;Uncharacterized protein;Egg-laying defective protein 27	A0A0K3AQW8_CAEEL;A0A0K3AQX3_CAEEL;A0A0K3ARG1_CAEEL;A0A0K3ARG6_CAEEL;A0A0K3ATV0_CAEEL;A0A0K3ATV3_CAEEL;A0A0K3ATV6_CAEEL;A0A0K3AUG2_CAEEL;A0A0K3AWS4_CAEEL;A0A0K3AWS8_CAEEL;EGL27_CAEEL	3	206.151	3.06151
C_10 / C_01	Q09309	Q09309	0.689954	0.689954	0.00826723	13	0.619864	0.619864	Q09309	rbbp-5	Retinoblastoma-binding protein homolog 5	RBBP5_CAEEL	5	61.3232	1.61323
C_10 / C_01	O45246	O45246	0.785384	0.785384	0.00828608	8	1.05486	1.05486	O45246	hsp-70	Heat Shock Protein	O45246_CAEEL	6	72.3551	1.72355
C_10 / C_01	O17234	O17234	1.96025	1.96025	0.00841967	5	2.05924	2.05924	O17234	gsto-3	Glutathione S-Transferase, Omega class	O17234_CAEEL	3	289.129	3.89129
C_10 / C_01	H2KYE0;Q9UAN9	H2KYE0;Q9UAN9	2.00629	2.00629	0.00843335	170	-0.178038	0.178038	H2KYE0;Q9UAN9	nra-4	Nicotinic Receptor Associated	H2KYE0_CAEEL;Q9UAN9_CAEEL	43	301.747	4.01747
C_10 / C_01	H2KYN5;O16466	H2KYN5;O16466	0.633683	0.633683	0.00846426	29	0.603793	0.603793	H2KYN5;O16466	atg-18	AuTophaGy (Yeast Atg homolog)	H2KYN5_CAEEL;O16466_CAEEL	10	55.152	1.55152
C_10 / C_01	O01590	O01590	1.23729	1.23729	0.00848963	74	-0.359337	0.359337	O01590	CELE_K09H11.1	Uncharacterized protein	O01590_CAEEL	32	135.756	2.35756
C_10 / C_01	Q22207	Q22207	0.60995	0.60995	0.00856156	6	0.693394	0.693394	Q22207	CELE_T05A7.1	Uncharacterized protein	Q22207_CAEEL	3	52.6207	1.52621
C_10 / C_01	P91400	P91400	-0.765637	0.765637	0.00860472	11	0.830251	0.830251	P91400	klp-15	Kinesin-like protein	P91400_CAEEL	8	-41.1806	0.588194
C_10 / C_01	Q21773	Q21773	-0.624425	0.624425	0.00863918	18	-0.61331	0.61331	Q21773	dhp-1	Dihydropyrimidinase 1	DHP1_CAEEL	10	-35.1322	0.648678
C_10 / C_01	Q22392	Q22392	0.671616	0.671616	0.00864887	31	0.478171	0.478171	Q22392	dhs-19	DeHydrogenases, Short chain	Q22392_CAEEL	9	59.2856	1.59286
C_10 / C_01	O44989	O44989	-0.921089	0.921089	0.0087239	6	-0.915662	0.915662	O44989	col-49	COLlagen	O44989_CAEEL	2	-47.189	0.52811
C_10 / C_01	G5EG14	G5EG14	0.597591	0.597591	0.00875986	11	0.79882	0.79882	G5EG14	cacn-1	Cactin	CATIN_CAEEL	7	51.3188	1.51319
C_10 / C_01	Q21624	Q21624	0.783916	0.783916	0.00913717	57	-0.253721	0.253721	Q21624	cor-1	Coronin-like protein cor-1	CORO_CAEEL	19	72.1798	1.7218
C_10 / C_01	Q17705	Q17705	-1.1711	1.1711	0.00914473	4	-0.783954	0.783954	Q17705	C06B3.6	Uncharacterized protein	Q17705_CAEEL	3	-55.5918	0.444082
C_10 / C_01	Q9XUU5	Q9XUU5	-0.645789	0.645789	0.00926568	14	-0.606776	0.606776	Q9XUU5	CELE_K05C4.7	Armadillo repeat-containing protein 1	Q9XUU5_CAEEL	6	-36.0857	0.639143
C_10 / C_01	Q9XUB9	Q9XUB9	0.688647	0.688647	0.0093179	23	0.531024	0.531024	Q9XUB9	nra-1	Nicotinic receptor-associated protein 1	NRA1_CAEEL	9	61.1771	1.61177
C_10 / C_01	Q94215	Q94215	1.00609	1.00609	0.00931974	12	2.04368	2.04368	Q94215	lec-11	Galectin	Q94215_CAEEL	6	100.845	2.00845
C_10 / C_01	Q5FC47	Q5FC47	-1.0453	1.0453	0.0093365	7	-1.35843	1.35843	Q5FC47	C55A6.12	Uncharacterized protein	Q5FC47_CAEEL	5	-51.5456	0.484544
C_10 / C_01	G5EBM7	G5EBM7	0.943275	0.943275	0.0093705	11	0.769775	0.769775	G5EBM7	scav-2	SCAVenger receptor (CD36 family) related	G5EBM7_CAEEL	6	92.2889	1.92289
C_10 / C_01	Q8MPU7	Q8MPU7	1.48925	1.48925	0.00941893	2	1.61297	1.61297	Q8MPU7	CELE_F48C1.9	Uncharacterized protein	Q8MPU7_CAEEL	1	180.743	2.80743
C_10 / C_01	Q17856	Q17856	-4.60779	4.60779	0.00946253	5	-4.6842	4.6842	Q17856	msp-55	Major sperm protein 55/57	MSP55_CAEEL	3	-95.8987	0.0410125
C_10 / C_01	Q8I4N3	Q8I4N3	0.651471	0.651471	0.0094934	34	0.432073	0.432073	Q8I4N3	npp-22	Nucleoporin ndc-1	NDC1_CAEEL	15	57.0769	1.57077
C_10 / C_01	Q18742	Q18742	0.62385	0.62385	0.00951379	12	0.68532	0.68532	Q18742	C50F4.6	Uncharacterized protein	Q18742_CAEEL	3	54.0982	1.54098
C_10 / C_01	Q19891	Q19891	-2.54596	2.54596	0.00959408	5	-2.64681	2.64681	Q19891	CELE_F28H7.3	Uncharacterized protein	Q19891_CAEEL	11	-82.8766	0.171234
C_10 / C_01	Q7YWX7	Q7YWX7	0.951653	0.951653	0.00964992	17	0.713111	0.713111	Q7YWX7	mig-14	Protein wntless homolog	WLS_CAEEL	5	93.4087	1.93409
C_10 / C_01	Q09221	Q09221	0.900153	0.900153	0.00973303	117	-0.29722	0.29722	Q09221	cpna-2	Copine family protein 2	CPNA2_CAEEL	50	86.6263	1.86626
C_10 / C_01	P17330	P17330	-0.8893	0.8893	0.0097539	6	-0.841432	0.841432	P17330	gpd-3	Glyceraldehyde-3-phosphate dehydrogenase 3	G3P3_CAEEL	1	-46.0124	0.539876
C_10 / C_01	Q21826	Q21826	-0.680192	0.680192	0.00976453	9	-0.572105	0.572105	Q21826	pdcd-2	PDCD (Mammalian ProgrammeD Cell Death protein) homolog	Q21826_CAEEL	3	-37.5918	0.624082
C_10 / C_01	Q9N4U1	Q9N4U1	-1.35921	1.35921	0.0098103	11	-1.24278	1.24278	Q9N4U1	CELE_Y49F6B.2	Uncharacterized protein	Q9N4U1_CAEEL	6	-61.0203	0.389797
C_10 / C_01	Q10021	Q10021	-0.893847	0.893847	0.00981955	11	-0.749973	0.749973	Q10021	rsp-5	Probable splicing factor, arginine/serine-rich 5	RSP5_CAEEL	4	-46.1823	0.538177
C_10 / C_01	Q17625	Q17625	2.17312	2.17312	0.00986753	4	2.44704	2.44704	Q17625	C04C11.1	Uncharacterized protein	Q17625_CAEEL	4	350.997	4.50997
C_10 / C_01	Q18315	Q18315	0.799931	0.799931	0.00996204	9	0.733084	0.733084	Q18315	C29H12.2	Uncharacterized protein	Q18315_CAEEL	3	74.1018	1.74102
C_10 / C_01	Q9TXT9	Q9TXT9	0.835946	0.835946	0.010081	30	0.526795	0.526795	Q9TXT9	bcmo-2	Beta-Carotene 15,15'-MonoOxygenase	Q9TXT9_CAEEL	14	78.5027	1.78503
C_10 / C_01	Q3V5I5	Q3V5I5	-1.19654	1.19654	0.0100836	3	-1.20113	1.20113	Q3V5I5	CELE_Y82E9BR.19	Uncharacterized protein	Q3V5I5_CAEEL	2	-56.368	0.43632
C_10 / C_01	P0DM41;P0DM42	P0DM41;P0DM42	0.634259	0.634259	0.0100983	27	-0.660024	0.660024	P0DM41;P0DM42	act-1;act-3	Actin-1;Actin-3	ACT1_CAEEL;ACT3_CAEEL	2	55.214	1.55214
C_10 / C_01	Q9BKR5	Q9BKR5	1.94336	1.94336	0.0101638	85	0.220843	0.220843	Q9BKR5	CELE_Y82E9BR.18	Uncharacterized protein	Q9BKR5_CAEEL	30	284.599	3.84599
C_10 / C_01	O45952	O45952	0.77497	0.77497	0.0102114	14	0.578693	0.578693	O45952	csc-1	Chromosome segregation and cytokinesis defective protein 1	CSC1_CAEEL	6	71.1154	1.71115
C_10 / C_01	G5EF08;Q1RPT9	G5EF08;Q1RPT9	-0.728862	0.728862	0.0102401	24	-0.55622	0.55622	G5EF08;Q1RPT9	ncx-1	Na/Ca eXchangers	G5EF08_CAEEL;Q1RPT9_CAEEL	10	-39.662	0.60338
C_10 / C_01	P92186	P92186	-2.20503	2.20503	0.0102706	2	1.47937	1.47937	P92186	lin-28	Protein lin-28	LIN28_CAEEL	3	-78.3119	0.216881
C_10 / C_01	O44734	O44734	-0.889252	0.889252	0.010309	6	-0.82824	0.82824	O44734	CELE_F57B10.8	Uncharacterized protein	O44734_CAEEL	3	-46.0106	0.539894
C_10 / C_01	Q95XV8;U4PAX5;U4PBB7;U4PE60;U4PLR3;U4PR20	Q95XV8;U4PAX5;U4PBB7;U4PE60;U4PLR3;U4PR20	-1.21174	1.21174	0.0103381	3	-1.37316	1.37316	Q95XV8;U4PAX5;U4PBB7;U4PE60;U4PLR3;U4PR20	kvs-5	Uncharacterized protein	Q95XV8_CAEEL;U4PAX5_CAEEL;U4PBB7_CAEEL;U4PE60_CAEEL;U4PLR3_CAEEL;U4PR20_CAEEL	2	-56.8253	0.431747
C_10 / C_01	C6KRL2	C6KRL2	-2.66939	2.66939	0.010342	7	-2.38116	2.38116	C6KRL2	CELE_F23D12.11	Uncharacterized protein	C6KRL2_CAEEL	4	-84.2807	0.157193
C_10 / C_01	O17562	O17562	1.29587	1.29587	0.0104512	13	0.880796	0.880796	O17562	clec-223	C-type LECtin	O17562_CAEEL	5	145.525	2.45525
C_10 / C_01	Q966J6	Q966J6	1.03724	1.03724	0.0104887	17	0.622085	0.622085	Q966J6	CELE_F41B4.1	Uncharacterized protein	Q966J6_CAEEL	6	105.23	2.0523
C_10 / C_01	G5EGA6	G5EGA6	0.721113	0.721113	0.0105198	43	0.473904	0.473904	G5EGA6	dhrs-4	Dehydrogenase/reductase SDR family member 4	DHRS4_CAEEL	15	64.8454	1.64845
C_10 / C_01	V6CK82	V6CK82	-1.62181	1.62181	0.0107874	3	-1.61743	1.61743	V6CK82	deb-1	DEnse Body	V6CK82_CAEEL	1	-67.5072	0.324928
C_10 / C_01	Q23338	Q23338	-1.72731	1.72731	0.0110468	12	-1.45726	1.45726	Q23338	fkb-4	Peptidyl-prolyl cis-trans isomerase	Q23338_CAEEL	9	-69.7985	0.302015
C_10 / C_01	P91207	P91207	-0.601796	0.601796	0.0110903	12	-0.569139	0.569139	P91207	grsp-4	Glycine Rich Secreted Protein	P91207_CAEEL	5	-34.1067	0.658933
C_10 / C_01	Q5TYL1	Q5TYL1	2.0789	2.0789	0.0113065	3	2.10554	2.10554	Q5TYL1	CELE_M01H9.3	Uncharacterized protein	Q5TYL1_CAEEL	1	322.486	4.22486
C_10 / C_01	Q21730	Q21730	1.92717	1.92717	0.0113355	13	1.039	1.039	Q21730	CELE_R04F11.3	Uncharacterized protein	Q21730_CAEEL	7	280.309	3.80309
C_10 / C_01	O18156	O18156	0.642128	0.642128	0.0113468	6	0.929294	0.929294	O18156	CELE_T28D6.3	Uncharacterized protein	O18156_CAEEL	2	56.063	1.56063
C_10 / C_01	Q19403	Q19403	-0.799849	0.799849	0.0114453	3	-0.787586	0.787586	Q19403	CELE_F13E6.5	Uncharacterized protein	Q19403_CAEEL	1	-42.5591	0.574409
C_10 / C_01	P91354	P91354	1.13887	1.13887	0.0115335	3	1.14861	1.14861	P91354	CELE_F59A3.4	Uncharacterized protein	P91354_CAEEL	1	120.209	2.20209
C_10 / C_01	Q86NC1	Q86NC1	-0.67247	0.67247	0.0115402	6	-1.26581	1.26581	Q86NC1	CELE_T22F3.3	Alpha-1,4 glucan phosphorylase	Q86NC1_CAEEL	1	-37.2569	0.627431
C_10 / C_01	Q9BKT9	Q9BKT9	0.806454	0.806454	0.0115716	86	0.221485	0.221485	Q9BKT9	npp-13	Nuclear Pore complex Protein	Q9BKT9_CAEEL	26	74.8907	1.74891
C_10 / C_01	G5EF02	G5EF02	0.681401	0.681401	0.0115989	15	0.93367	0.93367	G5EF02	spn-4	PIP-1	G5EF02_CAEEL	7	60.3696	1.6037
C_10 / C_01	O17745	O17745	1.96732	1.96732	0.011686	6	1.79477	1.79477	O17745	CELE_E03H4.5	Uncharacterized protein	O17745_CAEEL	2	291.042	3.91042
C_10 / C_01	Q9TW67	Q9TW67	-1.00386	1.00386	0.0117746	32	-0.46655	0.46655	Q9TW67	png-1	Peptide-N(4)-(N-acetyl-beta-glucosaminyl)asparagine amidase	NGLY1_CAEEL	10	-50.1337	0.498663
C_10 / C_01	U4PSC5	U4PSC5	-2.65753	2.65753	0.0119135	3	-0.986125	0.986125	U4PSC5	CELE_R02D1.2	Uncharacterized protein	U4PSC5_CAEEL	4	-84.1509	0.158491
C_10 / C_01	Q9N5L3	Q9N5L3	1.01445	1.01445	0.0119288	3	1.05068	1.05068	Q9N5L3	ipla-5	Intracelllar PhosphoLipase A family	Q9N5L3_CAEEL	1	102.014	2.02014
C_10 / C_01	Q18547	Q18547	0.600817	0.600817	0.0119724	27	0.324819	0.324819	Q18547	rfc-3	RFC (DNA replication factor) family	Q18547_CAEEL	7	51.6575	1.51657
C_10 / C_01	F3Y5Q2;Q9U2B0;S6FWQ3	F3Y5Q2;Q9U2B0;S6FWQ3	-0.697676	0.697676	0.0119728	28	-0.456026	0.456026	F3Y5Q2;Q9U2B0;S6FWQ3	CELE_Y48A6B.10	Uncharacterized protein	F3Y5Q2_CAEEL;Q9U2B0_CAEEL;S6FWQ3_CAEEL	11	-38.3436	0.616564
C_10 / C_01	P90795	P90795	1.36504	1.36504	0.01198	140	0.172467	0.172467	P90795	T25G3.4	Probable glycerol-3-phosphate dehydrogenase, mitochondrial	GPDM_CAEEL	33	157.583	2.57583
C_10 / C_01	G5EE78;Q21734	G5EE78;Q21734	-0.778191	0.778191	0.0119851	18	-0.449829	0.449829	G5EE78;Q21734	rskn-1	Ribosomal protein S6 kinase;Putative ribosomal protein S6 kinase alpha-1	G5EE78_CAEEL;KS6A1_CAEEL	8	-41.6903	0.583097
C_10 / C_01	Q9TXM0	Q9TXM0	-1.35214	1.35214	0.0120025	3	-1.35892	1.35892	Q9TXM0	alh-2	ALdehyde deHydrogenase	Q9TXM0_CAEEL	1	-60.8289	0.391711
C_10 / C_01	Q22159	Q22159	-0.858106	0.858106	0.0120824	10	-1.09706	1.09706	Q22159	CELE_T04F3.4	Uncharacterized protein	Q22159_CAEEL	3	-44.8323	0.551677
C_10 / C_01	O46009	O46009	-0.599666	0.599666	0.012148	19	-0.497342	0.497342	O46009	CELE_ZK228.3	Uncharacterized protein	O46009_CAEEL	8	-34.0093	0.659907
C_10 / C_01	Q09477	Q09477	0.903226	0.903226	0.0123623	3	0.913132	0.913132	Q09477	dpff-1	Zinc finger protein dpff-1	DPFF1_CAEEL	1	87.0243	1.87024
C_10 / C_01	Q9N3E0	Q9N3E0	1.81129	1.81129	0.0123625	8	1.58108	1.58108	Q9N3E0	dnj-28	DNaJ domain (Prokaryotic heat shock protein)	Q9N3E0_CAEEL	4	250.955	3.50955
C_10 / C_01	Q9N457;V6CM00	Q9N457;V6CM00	0.638739	0.638739	0.0124245	6	1.06071	1.06071	Q9N457;V6CM00	CELE_Y34D9A.7	Uncharacterized protein	Q9N457_CAEEL;V6CM00_CAEEL	3	55.6968	1.55697
C_10 / C_01	Q22460	Q22460	-0.64642	0.64642	0.0125005	28	-0.374882	0.374882	Q22460	bca-1	Beta carbonic anhydrase 1	BCA1_CAEEL	9	-36.1136	0.638864
C_10 / C_01	O44625	O44625	0.867536	0.867536	0.0125843	9	0.843647	0.843647	O44625	pqn-51	Prion-like-(Q/N-rich)-domain-bearing protein	O44625_CAEEL	4	82.4543	1.82454
C_10 / C_01	Q27GT6	Q27GT6	2.80976	2.80976	0.0127617	3	2.82704	2.82704	Q27GT6	C08A9.10	Uncharacterized protein	Q27GT6_CAEEL	1	601.167	7.01167
C_10 / C_01	Q09603	Q09603	1.89826	1.89826	0.0128138	67	0.235681	0.235681	Q09603	ech-4	Enoyl-CoA Hydratase	Q09603_CAEEL	12	272.763	3.72763
C_10 / C_01	P90781	P90781	-0.911595	0.911595	0.0128659	5	-1.13392	1.13392	P90781	C55A6.7	Uncharacterized protein	P90781_CAEEL	4	-46.8403	0.531597
C_10 / C_01	O61528	O61528	1.30923	1.30923	0.0129323	49	0.533435	0.533435	O61528	unc-73	Guanine nucleotide exchange factor UNC-73A	O61528_CAEEL	22	147.809	2.47809
C_10 / C_01	Q23190	Q23190	-1.7555	1.7555	0.0130538	2	-1.97582	1.97582	Q23190	dct-11	DAF-16/FOXO Controlled, germline Tumor affecting	Q23190_CAEEL	1	-70.383	0.29617
C_10 / C_01	Q9U2D2	Q9U2D2	1.05307	1.05307	0.013129	27	0.653728	0.653728	Q9U2D2	cku-70	Caenorhabditis KU	Q9U2D2_CAEEL	14	107.493	2.07493
C_10 / C_01	Q22262	Q22262	-0.891918	0.891918	0.013151	6	-0.85889	0.85889	Q22262	CELE_T06E4.8	Uncharacterized protein	Q22262_CAEEL	2	-46.1103	0.538897
C_10 / C_01	O01426	O01426	-0.691467	0.691467	0.013236	3	-0.699461	0.699461	O01426	B0207.6	Uncharacterized protein	O01426_CAEEL	1	-38.0776	0.619224
C_10 / C_01	Q9TYR0	Q9TYR0	0.984617	0.984617	0.0133429	22	0.951976	0.951976	Q9TYR0	CELE_H04M03.3	Uncharacterized protein	Q9TYR0_CAEEL	12	97.8788	1.97879
C_10 / C_01	O62332	O62332	1.49843	1.49843	0.0135784	44	0.266796	0.266796	O62332	imb-2	IMportin Beta family	O62332_CAEEL	14	182.535	2.82535
C_10 / C_01	Q20637	Q20637	1.02929	1.02929	0.0136379	3	1.02869	1.02869	Q20637	CELE_F52A8.1	Uncharacterized protein	Q20637_CAEEL	1	104.102	2.04102
C_10 / C_01	Q23187	Q23187	0.606824	0.606824	0.0136909	3	0.610706	0.610706	Q23187	ret-1	Reticulon-like protein	Q23187_CAEEL	1	52.2903	1.5229
C_10 / C_01	G5EEK0	G5EEK0	0.651886	0.651886	0.013806	3	0.656929	0.656929	G5EEK0	aqp-4	AQuaPorin or aquaglyceroporin related	G5EEK0_CAEEL	1	57.1221	1.57122
C_10 / C_01	O45398	O45398	-2.82778	2.82778	0.0138074	40	0.629281	0.629281	O45398	CELE_F22G12.4	Uncharacterized protein	O45398_CAEEL	14	-85.9151	0.140849
C_10 / C_01	Q9N3Q9	Q9N3Q9	-2.05969	2.05969	0.0138599	28	-0.823889	0.823889	Q9N3Q9	CELE_Y48G1A.4	Uncharacterized protein	Q9N3Q9_CAEEL	13	-76.0133	0.239867
C_10 / C_01	O16458	O16458	0.647153	0.647153	0.0138778	27	0.459056	0.459056	O16458	vps-60	Related to yeast Vacuolar Protein Sorting factor	O16458_CAEEL	8	56.6075	1.56608
C_10 / C_01	Q93725	Q93725	-0.672104	0.672104	0.0139215	18	-0.454724	0.454724	Q93725	ned-8	NEDD8	NEDD8_CAEEL	4	-37.2409	0.627591
C_10 / C_01	P25807	P25807	1.23557	1.23557	0.0139464	6	1.32809	1.32809	P25807	cpr-1	Gut-specific cysteine proteinase	CPR1_CAEEL	11	135.474	2.35474
C_10 / C_01	G3MTX3;P34314;Q2XN10	G3MTX3;P34314;Q2XN10	0.772602	0.772602	0.0140907	20	0.620529	0.620529	G3MTX3;P34314;Q2XN10	tlk-1	Tousled-Like Kinase;Serine/threonine-protein kinase tousled-like 1;Tousled-Like Kinase	G3MTX3_CAEEL;TLK1_CAEEL;Q2XN10_CAEEL	9	70.8348	1.70835
C_10 / C_01	O44413	O44413	1.20043	1.20043	0.0141144	8	0.589275	0.589275	O44413	ears-2	Glutamyl(E) Amino-acyl tRNA Synthetase	O44413_CAEEL	5	129.809	2.29809
C_10 / C_01	O61977	O61977	1.00529	1.00529	0.0142076	21	0.463369	0.463369	O61977	ttr-47	TransThyretin-Related family domain	O61977_CAEEL	5	100.735	2.00735
C_10 / C_01	Q94234	Q94234	2.32769	2.32769	0.0142873	8	0.486432	0.486432	Q94234	hmg-5	HMG	Q94234_CAEEL	4	402.001	5.02001
C_10 / C_01	H2L265;H2L266;Q7JMS4	H2L265;H2L266;Q7JMS4	-0.659299	0.659299	0.014307	26	0.602396	0.602396	H2L265;H2L266;Q7JMS4	cyld-1	CYLinDromatosis (Human disease gene) homolog	H2L265_CAEEL;H2L266_CAEEL;Q7JMS4_CAEEL	11	-36.6814	0.633186
C_10 / C_01	Q9GYT3	Q9GYT3	2.31472	2.31472	0.0143551	3	2.34361	2.34361	Q9GYT3	CELE_F35F10.1	Uncharacterized protein	Q9GYT3_CAEEL	2	397.508	4.97508
C_10 / C_01	G5EDP6	G5EDP6	-1.61716	1.61716	0.0143673	2	-0.772888	0.772888	G5EDP6	fmo-1	Dimethylaniline monooxygenase [N-oxide-forming]	G5EDP6_CAEEL	6	-67.4023	0.325977
C_10 / C_01	O18222	O18222	0.839103	0.839103	0.0143797	9	0.650538	0.650538	O18222	CELE_Y57G11A.4	Uncharacterized protein	O18222_CAEEL	3	78.8938	1.78894
C_10 / C_01	Q8T3C8	Q8T3C8	0.960269	0.960269	0.0143813	6	-0.53735	0.53735	Q8T3C8	mtp-18	Mitochondrial fission process protein 1	MTFP1_CAEEL	4	94.5673	1.94567
C_10 / C_01	Q304F0	Q304F0	-1.44104	1.44104	0.0144078	3	-1.56875	1.56875	Q304F0	CELE_R144.13	Uncharacterized protein	Q304F0_CAEEL	2	-63.1699	0.368301
C_10 / C_01	Q21815	Q21815	-0.699267	0.699267	0.0144676	3	-0.69425	0.69425	Q21815	mig-23	Nucleoside-diphosphatase mig-23	MIG23_CAEEL	1	-38.4115	0.615885
C_10 / C_01	Q23312	Q23312	-0.631938	0.631938	0.0145159	71	-0.295073	0.295073	Q23312	rps-7	40S ribosomal protein S7	RS7_CAEEL	14	-35.4691	0.645309
C_10 / C_01	P91136	P91136	-1.6998	1.6998	0.014589	33	-0.408803	0.408803	P91136	C37H5.5	Nucleolar complex protein 3 homolog	NOC3L_CAEEL	15	-69.2171	0.307829
C_10 / C_01	Q9XWI2	Q9XWI2	0.918808	0.918808	0.0146074	3	0.914465	0.914465	Q9XWI2	tbc-20	TBC (Tre-2/Bub2/Cdc16) domain family	Q9XWI2_CAEEL	1	89.0552	1.89055
C_10 / C_01	L8E833	L8E833	1.61923	1.61923	0.0146733	6	1.95694	1.95694	L8E833	CELE_W05H9.1	Uncharacterized protein	L8E833_CAEEL	2	207.212	3.07212
C_10 / C_01	Q967F1	Q967F1	-0.868294	0.868294	0.0147217	9	-0.854143	0.854143	Q967F1	eif-1	Eukaryotic Initiation Factor	Q967F1_CAEEL	3	-45.2206	0.547794
C_10 / C_01	Q2HQK2;Q9U1Y0	Q2HQK2;Q9U1Y0	-0.723003	0.723003	0.0147911	5	-0.86609	0.86609	Q2HQK2;Q9U1Y0	agt-1	AlkylGuanine DNA alkylTransferase	Q2HQK2_CAEEL;Q9U1Y0_CAEEL	2	-39.4165	0.605835
C_10 / C_01	Q9BIA1	Q9BIA1	1.57145	1.57145	0.0147977	5	1.42919	1.42919	Q9BIA1	C40H1.7	Uncharacterized protein	Q9BIA1_CAEEL	4	197.203	2.97203
C_10 / C_01	P90780	P90780	-0.978844	0.978844	0.0148101	15	-0.615065	0.615065	P90780	sdz-8	SKN-1 Dependent Zygotic transcript	P90780_CAEEL	6	-49.2614	0.507386
C_10 / C_01	P90993	P90993	-0.586012	0.586012	0.0148361	27	-0.649426	0.649426	P90993	mrpl-41	39S ribosomal protein L41, mitochondrial	RM41_CAEEL	10	-33.3818	0.666182
C_10 / C_01	Q21275	Q21275	0.776177	0.776177	0.014892	22	0.399224	0.399224	Q21275	CELE_K07C5.3	Uncharacterized protein	Q21275_CAEEL	10	71.2586	1.71259
C_10 / C_01	Q21822	Q21822	-0.763918	0.763918	0.0149335	3	-0.761812	0.761812	Q21822	CELE_R07E5.11	Uncharacterized protein	Q21822_CAEEL	1	-41.1105	0.588895
C_10 / C_01	Q8MYM9	Q8MYM9	-1.20085	1.20085	0.0149445	11	-0.796202	0.796202	Q8MYM9	Y39B6A.34	APOPT family protein Y39B6A.34, mitochondrial	APOP1_CAEEL	5	-56.4981	0.435019
C_10 / C_01	Q9XUT0	Q9XUT0	0.637272	0.637272	0.0150692	61	0.289531	0.289531	Q9XUT0	dbn-1	DreBriN 1/DreBriN-like (Where Drebrin is from Developmentally REgulated BRaIN protein) family homolog	Q9XUT0_CAEEL	21	55.5385	1.55538
C_10 / C_01	Q45FX5	Q45FX5	1.29857	1.29857	0.0152245	3	1.29212	1.29212	Q45FX5	vav-1	Protein vav-1	VAV_CAEEL	1	145.984	2.45984
C_10 / C_01	G5EC53	G5EC53	-1.27632	1.27632	0.0152334	3	-2.02682	2.02682	G5EC53	mboa-3	Lysophospholipid acyltransferase	G5EC53_CAEEL	3	-58.7152	0.412848
C_10 / C_01	Q9XUY0	Q9XUY0	-0.742867	0.742867	0.0153447	5	-0.835556	0.835556	Q9XUY0	CELE_F56G4.6	Uncharacterized protein	Q9XUY0_CAEEL	2	-40.2449	0.597551
C_10 / C_01	Q27532	Q27532	1.34133	1.34133	0.0156448	31	0.781502	0.781502	Q27532	his-74	Histone H3.3-like type 2	H33L2_CAEEL	7	153.385	2.53385
C_10 / C_01	O16405	O16405	1.10431	1.10431	0.0156814	11	0.793075	0.793075	O16405	C36C5.5	Uncharacterized protein	O16405_CAEEL	4	114.996	2.14996
C_10 / C_01	Q23405	Q23405	1.17835	1.17835	0.0157638	3	1.17558	1.17558	Q23405	him-14	MutS protein homolog him-14	HIM14_CAEEL	1	126.318	2.26318
C_10 / C_01	Q75MI6	Q75MI6	0.69232	0.69232	0.0158278	28	0.487001	0.487001	Q75MI6	CELE_Y94H6A.10	Uncharacterized protein	Q75MI6_CAEEL	7	61.588	1.61588
C_10 / C_01	Q94162	Q94162	3.6292	3.6292	0.0158737	4	2.99421	2.99421	Q94162	C10G8.4	Uncharacterized protein	Q94162_CAEEL	1	1137.36	12.3736
C_10 / C_01	Q94271	Q94271	-1.32425	1.32425	0.0158934	9	-1.24774	1.24774	Q94271	asp-14	ASpartyl Protease	Q94271_CAEEL	9	-60.0643	0.399357
C_10 / C_01	P42000	P42000	-1.18522	1.18522	0.015913	9	-1.11469	1.11469	P42000	B0280.9	U3 small nucleolar RNA-associated protein 18 homolog	UTP18_CAEEL	7	-56.0243	0.439757
C_10 / C_01	G4SJU0;G5ECY7	G4SJU0;G5ECY7	-0.827524	0.827524	0.0160581	5	-0.971343	0.971343	G4SJU0;G5ECY7	CELE_T15B12.1	Uncharacterized protein	G4SJU0_CAEEL;G5ECY7_CAEEL	2	-43.6505	0.563495
C_10 / C_01	V6CKR1	V6CKR1	-0.652738	0.652738	0.0164554	6	-0.583972	0.583972	V6CKR1	icd-2	Inhibitor of Cell Death	V6CKR1_CAEEL	1	-36.3928	0.636072
C_10 / C_01	P43507	P43507	0.943766	0.943766	0.0164664	6	1.53526	1.53526	P43507	cpr-3	Cathepsin B-like cysteine proteinase 3	CPR3_CAEEL	3	92.3543	1.92354
C_10 / C_01	O45089	O45089	-0.618923	0.618923	0.0164854	26	-0.564331	0.564331	O45089	faah-3	Fatty Acid Amide Hydrolase homolog	O45089_CAEEL	14	-34.8843	0.651157
C_10 / C_01	A0A0S4XR63;A0A0S4XR87;A0A0S4XRA5;A0A0S4XRY0;Q9GZI6	A0A0S4XR63;A0A0S4XR87;A0A0S4XRA5;A0A0S4XRY0;Q9GZI6	0.599313	0.599313	0.0165107	3	0.602039	0.602039	A0A0S4XR63;A0A0S4XR87;A0A0S4XRA5;A0A0S4XRY0;Q9GZI6	taf-6.1	TAF (TBP-associated transcription factor) family	A0A0S4XR63_CAEEL;A0A0S4XR87_CAEEL;A0A0S4XRA5_CAEEL;A0A0S4XRY0_CAEEL;Q9GZI6_CAEEL	1	51.4995	1.515
C_10 / C_01	Q9U3S8	Q9U3S8	0.70018	0.70018	0.0165543	9	0.754187	0.754187	Q9U3S8	B0035.1	Uncharacterized protein	Q9U3S8_CAEEL	3	62.4708	1.62471
C_10 / C_01	P34428	P34428	1.67307	1.67307	0.0165571	9	0.789593	0.789593	P34428	mdt-30	Glutamine/asparagine-rich protein mdt-30	MDT30_CAEEL	4	218.893	3.18893
C_10 / C_01	E3W759;O17902	E3W759;O17902	2.53449	2.53449	0.0166091	7	1.93598	1.93598	E3W759;O17902	CELE_H01G02.1	Uncharacterized protein	E3W759_CAEEL;O17902_CAEEL	2	479.371	5.79371
C_10 / C_01	Q11182	Q11182	0.593044	0.593044	0.0166819	33	0.469207	0.469207	Q11182	vps-16	Vacuolar protein sorting-associated protein 16 homolog	VPS16_CAEEL	13	50.8426	1.50843
C_10 / C_01	H2L0I3	H2L0I3	1.65228	1.65228	0.016684	3	1.6715	1.6715	H2L0I3	lfi-1	Lin-5 (Five) Interacting protein	H2L0I3_CAEEL	1	214.33	3.1433
C_10 / C_01	E1B6T7	E1B6T7	-0.975669	0.975669	0.0168137	7	-0.212995	0.212995	E1B6T7	try-10	TRYpsin-like protease	E1B6T7_CAEEL	2	-49.1496	0.508504
C_10 / C_01	O76606	O76606	-0.704998	0.704998	0.0169162	30	-0.415196	0.415196	O76606	mrpl-28	Mitochondrial Ribosomal Protein, Large	O76606_CAEEL	14	-38.6557	0.613443
C_10 / C_01	P92005	P92005	1.02627	1.02627	0.0169311	32	0.375957	0.375957	P92005	cpz-2	CathePsin Z	P92005_CAEEL	9	103.675	2.03675
C_10 / C_01	P34475	P34475	1.69704	1.69704	0.0171826	55	0.369117	0.369117	P34475	tbg-1	Tubulin gamma chain	TBG_CAEEL	15	224.236	3.24236
C_10 / C_01	Q9NEL2	Q9NEL2	0.599367	0.599367	0.0171921	13	0.564343	0.564343	Q9NEL2	ssl-1	Helicase ssl-1	SSL1_CAEEL	5	51.5051	1.51505
C_10 / C_01	O16284	O16284	0.720173	0.720173	0.017204	15	0.661555	0.661555	O16284	cysl-4	Cysteine synthase	O16284_CAEEL	3	64.7379	1.64738
C_10 / C_01	O16481	O16481	0.92835	0.92835	0.0173689	5	0.747804	0.747804	O16481	acs-21	Fatty Acid CoA Synthetase family	O16481_CAEEL	4	90.3098	1.9031
C_10 / C_01	Q7JLH5	Q7JLH5	2.6072	2.6072	0.0174672	22	0.571227	0.571227	Q7JLH5	pqn-70	Prion-like-(Q/N-rich)-domain-bearing protein	Q7JLH5_CAEEL	5	509.318	6.09318
C_10 / C_01	H2FLH8;H2FLH9	H2FLH8;H2FLH9	-1.13408	1.13408	0.0176602	3	-1.1864	1.1864	H2FLH8;H2FLH9	CELE_F47B8.5	Uncharacterized protein	H2FLH8_CAEEL;H2FLH9_CAEEL	1	-54.4374	0.455626
C_10 / C_01	Q9XUD6	Q9XUD6	-0.615318	0.615318	0.0177442	2	-2.82043	2.82043	Q9XUD6	CELE_F55G11.8	Uncharacterized protein	Q9XUD6_CAEEL	3	-34.7214	0.652786
C_10 / C_01	Q20202	Q20202	1.29148	1.29148	0.0178232	3	1.42211	1.42211	Q20202	CELE_F40E10.5	Uncharacterized protein	Q20202_CAEEL	2	144.779	2.44779
C_10 / C_01	Q8I4G3	Q8I4G3	6.88633	6.88633	0.0180778	4	-1.27314	1.27314	Q8I4G3	CELE_T03F7.7	Uncharacterized protein	Q8I4G3_CAEEL	9	11730.2	118.302
C_10 / C_01	Q21435;Q2L6Y0	Q21435;Q2L6Y0	1.79195	1.79195	0.0184809	6	0.561291	0.561291	Q21435;Q2L6Y0	CELE_K11G12.6	Lipase maturation factor	Q21435_CAEEL;Q2L6Y0_CAEEL	3	246.282	3.46282
C_10 / C_01	G5EFG0	G5EFG0	2.52258	2.52258	0.0186171	61	0.439337	0.439337	G5EFG0	sel-1	SEL-1	G5EFG0_CAEEL	27	474.608	5.74608
C_10 / C_01	Q967F4	Q967F4	0.666279	0.666279	0.018657	15	0.588517	0.588517	Q967F4	hmr-1	Cadherin-related hmr-1	HMR1_CAEEL	7	58.6975	1.58697
C_10 / C_01	G2TRV3	G2TRV3	-0.607917	0.607917	0.018698	6	-0.640914	0.640914	G2TRV3	C50E10.2	Uncharacterized protein	G2TRV3_CAEEL	2	-34.3856	0.656144
C_10 / C_01	H2L0Q6	H2L0Q6	1.62225	1.62225	0.0187439	25	0.626691	0.626691	H2L0Q6	ral-1	RAL (Ras-related GTPase) homolog	H2L0Q6_CAEEL	9	207.855	3.07855
C_10 / C_01	P91175	P91175	1.32626	1.32626	0.0187511	74	0.24448	0.24448	P91175	C50F2.3	Uncharacterized protein	P91175_CAEEL	28	150.753	2.50753
C_10 / C_01	Q9U301	Q9U301	-1.69469	1.69469	0.0191275	4	-1.60913	1.60913	Q9U301	CELE_Y106G6H.1	Uncharacterized protein	Q9U301_CAEEL	2	-69.108	0.30892
C_10 / C_01	H2L083;Q9N2Z3	H2L083;Q9N2Z3	-0.907555	0.907555	0.0192946	8	-0.996978	0.996978	H2L083;Q9N2Z3	grl-16	GRound-Like (Grd related)	H2L083_CAEEL;Q9N2Z3_CAEEL	2	-46.6912	0.533088
C_10 / C_01	Q94361	Q94361	0.853373	0.853373	0.0193167	24	0.658317	0.658317	Q94361	gei-17	E3 SUMO-protein ligase gei-17	GEI17_CAEEL	10	80.672	1.80672
C_10 / C_01	Q7YTI7	Q7YTI7	1.14159	1.14159	0.0193315	6	1.25411	1.25411	Q7YTI7	CELE_Y57G11C.40	Uncharacterized protein	Q7YTI7_CAEEL	2	120.624	2.20624
C_10 / C_01	Q22743	Q22743	0.654967	0.654967	0.0193501	44	0.622594	0.622594	Q22743	raga-1	RAs-related GTP-binding protein A	Q22743_CAEEL	12	57.4579	1.57458
C_10 / C_01	Q965G5	Q965G5	0.711699	0.711699	0.0193537	3	-0.574539	0.574539	Q965G5	mak-2	MAP kinase Activated protein Kinase	Q965G5_CAEEL	2	63.7731	1.63773
C_10 / C_01	D3KFX0	D3KFX0	0.861072	0.861072	0.0194215	4	0.716039	0.716039	D3KFX0	CELE_Y65A5A.2	Uncharacterized protein	D3KFX0_CAEEL	2	81.6387	1.81639
C_10 / C_01	P34537	P34537	-0.596761	0.596761	0.0194443	22	0.468092	0.468092	P34537	rfp-1	E3 ubiquitin-protein ligase bre-1	BRE1_CAEEL	11	-33.8763	0.661237
C_10 / C_01	Q17868	Q17868	1.12245	1.12245	0.0195425	10	1.02313	1.02313	Q17868	cks-1	Cyclin-dependent kinases regulatory subunit	CKS1_CAEEL	3	117.717	2.17717
C_10 / C_01	Q9TYZ2;V6CJB4	Q9TYZ2;V6CJB4	-0.666163	0.666163	0.0198734	13	-0.427716	0.427716	Q9TYZ2;V6CJB4	CELE_H35B03.2	Uncharacterized protein	Q9TYZ2_CAEEL;V6CJB4_CAEEL	6	-36.982	0.63018
C_10 / C_01	Q9XUH3	Q9XUH3	0.913148	0.913148	0.0199919	3	2.29136	2.29136	Q9XUH3	dod-24	Downstream Of DAF-16 (Regulated by DAF-16)	Q9XUH3_CAEEL	6	88.315	1.88315
C_10 / C_01	Q18390;Q9XUR1	Q18390;Q9XUR1	-0.949473	0.949473	0.0200242	2	-2.44938	2.44938	Q18390;Q9XUR1	C33F10.12;CELE_T05F1.8	Uncharacterized protein	Q18390_CAEEL;Q9XUR1_CAEEL	5	-48.2178	0.517822
C_10 / C_01	Q9UAW2	Q9UAW2	-0.770854	0.770854	0.0204704	35	-0.393949	0.393949	Q9UAW2	CELE_DC2.5	Uncharacterized protein	Q9UAW2_CAEEL	15	-41.393	0.58607
C_10 / C_01	Q22718	Q22718	0.904938	0.904938	0.0205398	19	0.524322	0.524322	Q22718	CELE_T24B8.2	Uncharacterized protein	Q22718_CAEEL	7	87.2464	1.87246
C_10 / C_01	B3GWC0;Q19427	B3GWC0;Q19427	-0.581871	0.581871	0.0205643	19	-0.397653	0.397653	B3GWC0;Q19427	ndx-9	NuDiX family;NADH pyrophosphatase	B3GWC0_CAEEL;NPY1_CAEEL	9	-33.1903	0.668097
C_10 / C_01	H2L0D7	H2L0D7	-1.84904	1.84904	0.020642	5	-2.31118	2.31118	H2L0D7	CELE_Y47G6A.19	Uncharacterized protein	H2L0D7_CAEEL	10	-72.2423	0.277577
C_10 / C_01	A5HWA5;Q9U2F1	A5HWA5;Q9U2F1	-1.5609	1.5609	0.0206839	3	-2.15127	2.15127	A5HWA5;Q9U2F1	CELE_Y46G5A.18	Uncharacterized protein	A5HWA5_CAEEL;Q9U2F1_CAEEL	2	-66.106	0.33894
C_10 / C_01	Q86S80	Q86S80	1.14213	1.14213	0.020724	3	1.14327	1.14327	Q86S80	rme-1	Receptor Mediated Endocytosis	Q86S80_CAEEL	1	120.707	2.20707
C_10 / C_01	A2V8C3	A2V8C3	-1.05644	1.05644	0.0208414	6	-0.830119	0.830119	A2V8C3	ttr-42	TransThyretin-Related family domain	A2V8C3_CAEEL	2	-51.9183	0.480817
C_10 / C_01	Q1ZXU7	Q1ZXU7	-1.59513	1.59513	0.0210201	3	-1.58905	1.58905	Q1ZXU7	CELE_F13H10.8	Uncharacterized protein	Q1ZXU7_CAEEL	1	-66.9008	0.330992
C_10 / C_01	Q17680	Q17680	-0.907879	0.907879	0.0210475	3	-1.10608	1.10608	Q17680	CELE_F33C8.4	Uncharacterized protein	Q17680_CAEEL	2	-46.7032	0.532968
C_10 / C_01	O45110	O45110	0.636464	0.636464	0.0211018	44	-0.360548	0.360548	O45110	mrpl-2	Mitochondrial Ribosomal Protein, Large	O45110_CAEEL	14	55.4515	1.55451
C_10 / C_01	Q09308	Q09308	1.157	1.157	0.0211642	3	1.1677	1.1677	Q09308	F19C6.5	Uncharacterized protein F19C6.5	YQR5_CAEEL	1	122.993	2.22993
C_10 / C_01	Q19431	Q19431	-0.621398	0.621398	0.021501	18	-0.787691	0.787691	Q19431	CELE_F13H8.3	Uncharacterized protein	Q19431_CAEEL	9	-34.9959	0.650041
C_10 / C_01	G5EGB9	G5EGB9	1.54871	1.54871	0.0216708	5	1.54408	1.54408	G5EGB9	abts-2	Anion transporter ABTS-2	G5EGB9_CAEEL	3	192.555	2.92555
C_10 / C_01	H2L0H3	H2L0H3	0.958583	0.958583	0.021851	6	1.04821	1.04821	H2L0H3	chat-1	CDC50 family protein chat-1	CHAT1_CAEEL	3	94.34	1.9434
C_10 / C_01	Q95QD5;S6F574	Q95QD5;S6F574	-0.976304	0.976304	0.0219642	6	-0.72986	0.72986	Q95QD5;S6F574	cox-11	Cytochrome OXidase assembly protein	Q95QD5_CAEEL;S6F574_CAEEL	2	-49.172	0.50828
C_10 / C_01	H2KZ53	H2KZ53	-1.26673	1.26673	0.0219673	40	-0.512159	0.512159	H2KZ53	skpo-3	ShK domain and PerOxidase domain containing protein	H2KZ53_CAEEL	19	-58.4399	0.415601
C_10 / C_01	O44499	O44499	1.03569	1.03569	0.0219817	13	0.588184	0.588184	O44499	CELE_R02D3.3	Uncharacterized protein	O44499_CAEEL	5	105.009	2.05009
C_10 / C_01	G5EFD1	G5EFD1	0.620849	0.620849	0.0220013	11	0.389389	0.389389	G5EFD1	vab-10	Uncharacterized protein	G5EFD1_CAEEL	2	53.778	1.53778
C_10 / C_01	Q20158	Q20158	1.68169	1.68169	0.0221986	3	1.74263	1.74263	Q20158	CELE_F38E1.6	Uncharacterized protein	Q20158_CAEEL	1	220.804	3.20804
C_10 / C_01	Q20164	Q20164	2.70844	2.70844	0.0222264	3	2.78678	2.78678	Q20164	hsp-12.3	Heat Shock Protein	Q20164_CAEEL	3	553.616	6.53616
C_10 / C_01	Q9N4S0	Q9N4S0	-2.30771	2.30771	0.0224795	3	-0.789286	0.789286	Q9N4S0	CELE_Y53G8B.1	Uncharacterized protein	Q9N4S0_CAEEL	3	-79.802	0.20198
C_10 / C_01	Q21035	Q21035	-0.588333	0.588333	0.0224894	6	-0.438798	0.438798	Q21035	cdh-9	CaDHerin family	Q21035_CAEEL	2	-33.4889	0.665111
C_10 / C_01	O45669;O45670	O45669;O45670	1.48839	1.48839	0.0224932	3	1.91264	1.91264	O45669;O45670	CELE_K10D6.2	Uncharacterized protein	O45669_CAEEL;O45670_CAEEL	3	180.576	2.80576
C_10 / C_01	G5EFQ9	G5EFQ9	0.640896	0.640896	0.0225737	7	0.499721	0.499721	G5EFQ9	mec-5	MEC-5	G5EFQ9_CAEEL	3	55.9298	1.5593
C_10 / C_01	P34686	P34686	0.636425	0.636425	0.022672	41	0.29684	0.29684	P34686	cap-2	F-actin-capping protein subunit beta	CAPZB_CAEEL	9	55.4472	1.55447
C_10 / C_01	Q23593	Q23593	1.59288	1.59288	0.0228357	9	0.709503	0.709503	Q23593	inx-8	Innexin-8	INX8_CAEEL	3	201.65	3.0165
C_10 / C_01	G5EGK7	G5EGK7	-0.73532	0.73532	0.0228599	17	-0.671728	0.671728	G5EGK7	ugt-16	UDP-glucuronosyltransferase	G5EGK7_CAEEL	9	-39.9315	0.600685
C_10 / C_01	Q10009	Q10009	1.91486	1.91486	0.0228843	3	0.822126	0.822126	Q10009	T19C3.3	Uncharacterized protein T19C3.3	YSV3_CAEEL	2	277.076	3.77076
C_10 / C_01	Q965R9	Q965R9	-0.736242	0.736242	0.0228945	22	-0.312266	0.312266	Q965R9	Y97E10AR.6	Uncharacterized protein	Q965R9_CAEEL	8	-39.9699	0.600301
C_10 / C_01	H2KZX2;Q8MQ17	H2KZX2;Q8MQ17	0.962435	0.962435	0.0231198	12	0.411447	0.411447	H2KZX2;Q8MQ17	flap-1	FLi1-Associated Protein homolog	H2KZX2_CAEEL;Q8MQ17_CAEEL	4	94.8596	1.9486
C_10 / C_01	Q09346	Q09346	-0.931652	0.931652	0.0231996	7	-0.543561	0.543561	Q09346	R144.5	Uncharacterized protein R144.5	YRR5_CAEEL	3	-47.5742	0.524258
C_10 / C_01	Q17695	Q17695	1.36942	1.36942	0.023369	11	0.797055	0.797055	Q17695	spdl-1	SPinDLy (Drosophila chromosome segregation) homolog	Q17695_CAEEL	6	158.367	2.58367
C_10 / C_01	Q22630	Q22630	-1.34233	1.34233	0.0237037	5	-1.61417	1.61417	Q22630	pho-7	Intestinal acid PHOsphatase	Q22630_CAEEL	4	-60.5616	0.394384
C_10 / C_01	Q22018	Q22018	-0.652814	0.652814	0.023746	33	-0.312529	0.312529	Q22018	dtmk-1	Thymidylate kinase	KTHY_CAEEL	11	-36.3962	0.636038
C_10 / C_01	Q9U3P1	Q9U3P1	1.16915	1.16915	0.0238168	7	1.47448	1.47448	Q9U3P1	C26G2.2	Uncharacterized protein	Q9U3P1_CAEEL	5	124.88	2.2488
C_10 / C_01	Q27499	Q27499	-0.696903	0.696903	0.0239859	11	-0.923387	0.923387	Q27499	cyp-33e2	CYtochrome P450 family	Q27499_CAEEL	9	-38.3105	0.616895
C_10 / C_01	Q9XXD2	Q9XXD2	-1.08679	1.08679	0.0243339	19	-0.502252	0.502252	Q9XXD2	exos-1	EXOSome (Multiexonuclease complex) component	Q9XXD2_CAEEL	6	-52.9193	0.470807
C_10 / C_01	Q19974	Q19974	-0.989637	0.989637	0.0244945	9	-0.673175	0.673175	Q19974	nol-10	NucleOLar protein	Q19974_CAEEL	4	-49.6396	0.503604
C_10 / C_01	F5GUD3	F5GUD3	-0.612341	0.612341	0.0246317	16	-0.946351	0.946351	F5GUD3	tre-3	Trehalase	F5GUD3_CAEEL	10	-34.5866	0.654134
C_10 / C_01	Q9NA83	Q9NA83	-1.3973	1.3973	0.0247291	3	-1.40513	1.40513	Q9NA83	rol-1	ROLler: helically twisted, animals roll when moving	Q9NA83_CAEEL	1	-62.0361	0.379639
C_10 / C_01	Q21938	Q21938	1.28211	1.28211	0.0247712	3	0.509186	0.509186	Q21938	CELE_R11D1.10	Uncharacterized protein	Q21938_CAEEL	3	143.194	2.43194
C_10 / C_01	P90790	P90790	-0.820233	0.820233	0.0247989	26	-0.413357	0.413357	P90790	CELE_D2030.3	Uncharacterized protein	P90790_CAEEL	12	-43.365	0.56635
C_10 / C_01	Q23023	Q23023	-1.52344	1.52344	0.0247992	3	-1.54778	1.54778	Q23023	unc-51	Serine/threonine-protein kinase unc-51	UNC51_CAEEL	1	-65.2143	0.347857
C_10 / C_01	P51875	P51875	0.711692	0.711692	0.0255789	54	0.358389	0.358389	P51875	goa-1	Guanine nucleotide-binding protein G(o) subunit alpha	GNAO_CAEEL	13	63.7723	1.63772
C_10 / C_01	Q17556	Q17556	-0.611166	0.611166	0.0256875	66	-0.306684	0.306684	Q17556	C01F1.3	Uncharacterized protein	Q17556_CAEEL	23	-34.5333	0.654667
C_10 / C_01	H2L0G8	H2L0G8	0.649457	0.649457	0.0256906	15	1.00211	1.00211	H2L0G8	CELE_M01H9.3	Uncharacterized protein	H2L0G8_CAEEL	6	56.8578	1.56858
C_10 / C_01	O45100	O45100	0.678559	0.678559	0.0256941	18	0.570414	0.570414	O45100	mec-17	Alpha-tubulin N-acetyltransferase 1	ATAT1_CAEEL	6	60.0541	1.60054
C_10 / C_01	D7SFN6;D9N138;D9N139;Q18874	D7SFN6;D9N138;D9N139;Q18874	1.13233	1.13233	0.0257887	6	0.816049	0.816049	D7SFN6;D9N138;D9N139;Q18874	C56A3.6	Uncharacterized protein	D7SFN6_CAEEL;D9N138_CAEEL;D9N139_CAEEL;Q18874_CAEEL	2	119.213	2.19213
C_10 / C_01	Q9XXK7	Q9XXK7	0.729351	0.729351	0.0260025	6	0.752294	0.752294	Q9XXK7	tram-1	Translocating chain-associated membrane protein	Q9XXK7_CAEEL	1	65.7893	1.65789
C_10 / C_01	O45445	O45445	0.940823	0.940823	0.0260702	7	1.09112	1.09112	O45445	clec-66	C-type LECtin	O45445_CAEEL	3	91.9623	1.91962
C_10 / C_01	Q93968	Q93968	-1.16583	1.16583	0.0262222	17	-0.726412	0.726412	Q93968	CELE_T01H8.2	Uncharacterized protein	Q93968_CAEEL	6	-55.4291	0.445709
C_10 / C_01	Q22922	Q22922	-1.13628	1.13628	0.0262848	7	-1.51332	1.51332	Q22922	cdd-1	CytiDine Deaminase	Q22922_CAEEL	4	-54.507	0.45493
C_10 / C_01	Q95R19	Q95R19	0.774008	0.774008	0.0262849	3	0.77377	0.77377	Q95R19	B0041.8	Uncharacterized protein	Q95R19_CAEEL	1	71.0013	1.71001
C_10 / C_01	Q965X5	Q965X5	2.1387	2.1387	0.026373	36	0.569688	0.569688	Q965X5	ugt-45	UDP-GlucuronosylTransferase	Q965X5_CAEEL	16	340.365	4.40365
C_10 / C_01	O02207	O02207	-1.66829	1.66829	0.026484	16	-0.916858	0.916858	O02207	oxa-1	OXA mitochondrial inner membrane insertase homolog	O02207_CAEEL	6	-68.5374	0.314626
C_10 / C_01	Q9XXI7	Q9XXI7	0.777897	0.777897	0.0266467	5	1.02099	1.02099	Q9XXI7	cyn-16	CYclophyliN	Q9XXI7_CAEEL	6	71.4629	1.71463
C_10 / C_01	Q9XWJ9	Q9XWJ9	-1.20184	1.20184	0.0266736	3	-1.22134	1.22134	Q9XWJ9	CELE_Y54E5A.6	Uncharacterized protein	Q9XWJ9_CAEEL	1	-56.5278	0.434722
C_10 / C_01	Q9UAV8	Q9UAV8	0.695091	0.695091	0.02676	69	0.274942	0.274942	Q9UAV8	acs-1	Fatty Acid CoA Synthetase family	Q9UAV8_CAEEL	20	61.8987	1.61899
C_10 / C_01	G5EC96	G5EC96	-2.67259	2.67259	0.0267628	3	-1.13846	1.13846	G5EC96	CELE_F02D8.4	Uncharacterized protein	G5EC96_CAEEL	2	-84.3156	0.156844
C_10 / C_01	O45346	O45346	0.619405	0.619405	0.0267646	16	0.361588	0.361588	O45346	osm-11	Uncharacterized protein	O45346_CAEEL	3	53.6241	1.53624
C_10 / C_01	Q9UAZ2	Q9UAZ2	0.788224	0.788224	0.0267678	5	0.966718	0.966718	Q9UAZ2	CELE_Y49G5A.1	Uncharacterized protein	Q9UAZ2_CAEEL	4	72.6947	1.72695
C_10 / C_01	P34454	P34454	-0.684521	0.684521	0.0269127	19	-0.782459	0.782459	P34454	F54F2.9	Uncharacterized protein F54F2.9	YMA9_CAEEL	9	-37.7788	0.622212
C_10 / C_01	H2KYR2	H2KYR2	-2.55609	2.55609	0.0269992	3	-1.78259	1.78259	H2KYR2	fcho-1	FCH domain Only (FCH stands for Fes/CIP4 homology domain)	H2KYR2_CAEEL	2	-82.9964	0.170036
C_10 / C_01	Q688Z3	Q688Z3	-0.843594	0.843594	0.0272325	17	-0.565172	0.565172	Q688Z3	CELE_Y94H6A.5	Uncharacterized protein	Q688Z3_CAEEL	11	-44.2746	0.557254
C_10 / C_01	Q18968	Q18968	-0.687731	0.687731	0.0273607	8	-0.741004	0.741004	Q18968	scp-1	SREBP Cleavage activating Protein (SCAP) homolog	Q18968_CAEEL	4	-37.917	0.62083
C_10 / C_01	Q21173	Q21173	0.990029	0.990029	0.0276637	4	0.832566	0.832566	Q21173	CELE_K03B4.2	Uncharacterized protein	Q21173_CAEEL	1	98.6225	1.98623
C_10 / C_01	O45686	O45686	2.39323	2.39323	0.0278042	5	2.51866	2.51866	O45686	asah-1	Acid ceramidase	ASAH1_CAEEL	3	425.33	5.2533
C_10 / C_01	P34398	P34398	-0.727228	0.727228	0.0281205	6	-0.737252	0.737252	P34398	F10E9.4	Uncharacterized protein F10E9.4	YLU4_CAEEL	2	-39.5936	0.604064
C_10 / C_01	Q8I7F8	Q8I7F8	1.70507	1.70507	0.0281799	40	0.304046	0.304046	Q8I7F8	odr-4	Odorant response abnormal protein 4	ODR4_CAEEL	11	226.045	3.26045
C_10 / C_01	Q9N4C2	Q9N4C2	0.616855	0.616855	0.0283842	20	0.394347	0.394347	Q9N4C2	cpsf-1	Probable cleavage and polyadenylation specificity factor subunit 1	CPSF1_CAEEL	9	53.3529	1.53353
C_10 / C_01	Q95ZK7	Q95ZK7	0.93169	0.93169	0.0284258	4	0.543562	0.543562	Q95ZK7	gld-3	Defective in germ line development protein 3	GLD3_CAEEL	4	90.751	1.90751
C_10 / C_01	Q22036	Q22036	0.665459	0.665459	0.0284347	12	0.716863	0.716863	Q22036	tra-3	Calpain-5	CAN5_CAEEL	7	58.6073	1.58607
C_10 / C_01	Q22541	Q22541	1.99854	1.99854	0.0284551	3	1.14342	1.14342	Q22541	cdf-2	Cation Diffusion Facilitator family	Q22541_CAEEL	2	299.594	3.99594
C_10 / C_01	Q22949	Q22949	-1.45879	1.45879	0.0285902	27	-0.35946	0.35946	Q22949	acl-6	Probable glycerol-3-phosphate acyltransferase, mitochondrial	PLSB_CAEEL	12	-63.6201	0.363799
C_10 / C_01	P91464;P91517	P91464;P91517	0.881851	0.881851	0.0294049	2	0.786701	0.786701	P91464;P91517	CELE_T20D4.11;CELE_T28A11.19	Uncharacterized protein	P91464_CAEEL;P91517_CAEEL	1	84.2738	1.84274
C_10 / C_01	A0A0K3AVL7;O17395	A0A0K3AVL7;O17395	0.843504	0.843504	0.0295068	3	0.874197	0.874197	A0A0K3AVL7;O17395	aat-3	Amino Acid Transporter	A0A0K3AVL7_CAEEL;O17395_CAEEL	1	79.4403	1.7944
C_10 / C_01	Q9N4G1	Q9N4G1	-1.81818	1.81818	0.0297839	6	-0.869405	0.869405	Q9N4G1	CELE_Y71F9B.1	Uncharacterized protein	Q9N4G1_CAEEL	3	-71.6422	0.283578
C_10 / C_01	Q23528	Q23528	1.57933	1.57933	0.0300092	3	2.0344	2.0344	Q23528	try-1	TRYpsin-like protease	Q23528_CAEEL	3	198.831	2.98831
C_10 / C_01	P52874	P52874	-2.23253	2.23253	0.0300343	23	-0.502882	0.502882	P52874	clpf-1	Protein clpf-1	CLP1_CAEEL	8	-78.7215	0.212785
C_10 / C_01	Q9NAA7	Q9NAA7	-0.610862	0.610862	0.0300732	10	-0.430881	0.430881	Q9NAA7	nsun-5	Nop2 (NOP2)/SUN domain family member	Q9NAA7_CAEEL	4	-34.5195	0.654805
C_10 / C_01	Q95PV7	Q95PV7	0.97727	0.97727	0.0303741	9	0.426167	0.426167	Q95PV7	tftc-3	Transcription Factor ThreeC subunit (GTF3C homolog)	Q95PV7_CAEEL	3	96.8737	1.96874
C_10 / C_01	P90779	P90779	1.01441	1.01441	0.0305271	16	-0.646762	0.646762	P90779	C55A6.4	Uncharacterized protein	P90779_CAEEL	7	102.008	2.02008
C_10 / C_01	Q18169	Q18169	-0.707634	0.707634	0.0307797	3	-0.691726	0.691726	Q18169	C25G4.2	Esterase C25G4.2	LOVG_CAEEL	2	-38.7676	0.612324
C_10 / C_01	Q9XVH1	Q9XVH1	1.88037	1.88037	0.0309589	4	1.82684	1.82684	Q9XVH1	ssp-37	Sperm Specific family, class P	Q9XVH1_CAEEL	2	268.168	3.68168
C_10 / C_01	Q9N4E1	Q9N4E1	-1.10684	1.10684	0.0310062	2	-1.18503	1.18503	Q9N4E1	CELE_Y73C8B.2	Uncharacterized protein	Q9N4E1_CAEEL	1	-53.5689	0.464311
C_10 / C_01	P50444	P50444	0.63575	0.63575	0.0315398	6	0.716206	0.716206	P50444	R74.6	Protein pelota homolog	PELO_CAEEL	2	55.3745	1.55375
C_10 / C_01	Q2V4S7	Q2V4S7	2.02133	2.02133	0.0316809	3	2.06053	2.06053	Q2V4S7	CELE_F59A6.12	Uncharacterized protein	Q2V4S7_CAEEL	1	305.958	4.05958
C_10 / C_01	Q20941	Q20941	-0.966645	0.966645	0.0317546	3	-0.974464	0.974464	Q20941	hlh-19	Helix Loop Helix	Q20941_CAEEL	1	-48.8305	0.511695
C_10 / C_01	Q18691	Q18691	0.908025	0.908025	0.0318817	5	0.534955	0.534955	Q18691	C47E8.4	Protein FAM50 homolog	FAM50_CAEEL	3	87.6475	1.87647
C_10 / C_01	Q9XXB3	Q9XXB3	1.29202	1.29202	0.0320293	6	0.816963	0.816963	Q9XXB3	srh-300	Serpentine Receptor, class H	Q9XXB3_CAEEL	1	144.871	2.44871
C_10 / C_01	Q17602	Q17602	1.10438	1.10438	0.0320311	78	0.247499	0.247499	Q17602	npp-14	Nuclear Pore complex Protein	Q17602_CAEEL	35	115.007	2.15007
C_10 / C_01	Q94187	Q94187	-1.63536	1.63536	0.0321887	3	-1.85311	1.85311	Q94187	CELE_F16F9.4	Uncharacterized protein	Q94187_CAEEL	2	-67.811	0.32189
C_10 / C_01	A4UVK2	A4UVK2	0.669535	0.669535	0.0322599	13	0.727288	0.727288	A4UVK2	C44C10.9	Uncharacterized protein	A4UVK2_CAEEL	6	59.056	1.59056
C_10 / C_01	Q18231	Q18231	-0.898466	0.898466	0.0322694	18	-0.623369	0.623369	Q18231	rps-30	Ribosomal Protein, Small subunit	Q18231_CAEEL	4	-46.3543	0.536457
C_10 / C_01	H2KZJ7	H2KZJ7	-0.594612	0.594612	0.0326062	12	-0.564804	0.564804	H2KZJ7	praf-3	Prenylated Rab Acceptor 1 domain Family	H2KZJ7_CAEEL	3	-33.7777	0.662223
C_10 / C_01	Q09994	Q09994	1.59351	1.59351	0.03368	54	-0.311858	0.311858	Q09994	ani-2	Anillin-like protein 2	ANI2_CAEEL	21	201.783	3.01783
C_10 / C_01	B6VQ70	B6VQ70	-0.930185	0.930185	0.0337193	3	-0.927396	0.927396	B6VQ70	CELE_W02H3.1	Uncharacterized protein	B6VQ70_CAEEL	1	-47.5209	0.524791
C_10 / C_01	O45717	O45717	1.05159	1.05159	0.0337763	4	1.33125	1.33125	O45717	nud-2	Aspergillus NUclear Division related	O45717_CAEEL	3	107.281	2.07281
C_10 / C_01	Q9N588	Q9N588	0.890832	0.890832	0.0339818	41	0.342926	0.342926	Q9N588	tyms-1	Thymidylate synthase	Q9N588_CAEEL	12	85.4245	1.85424
C_10 / C_01	Q8WTL2	Q8WTL2	0.869324	0.869324	0.0340638	8	0.791539	0.791539	Q8WTL2	clec-84	C-type LECtin	Q8WTL2_CAEEL	3	82.6807	1.82681
C_10 / C_01	Q20636	Q20636	0.612622	0.612622	0.0340979	6	0.659828	0.659828	Q20636	gpb-2	Guanine nucleotide-binding protein subunit beta-2	GBB2_CAEEL	4	52.9036	1.52904
C_10 / C_01	A8WHS3	A8WHS3	-1.93819	1.93819	0.0343319	8	-1.55225	1.55225	A8WHS3	CELE_F23B12.4	Uncharacterized protein	A8WHS3_CAEEL	6	-73.9056	0.260944
C_10 / C_01	Q10050	Q10050	-1.4284	1.4284	0.0344762	29	-0.361434	0.361434	Q10050	CELE_T10F2.2	Uncharacterized protein	Q10050_CAEEL	7	-62.8456	0.371544
C_10 / C_01	G5EF60	G5EF60	0.683599	0.683599	0.0345927	36	0.216869	0.216869	G5EF60	stim-1	Stromal interaction molecule 1	STIM1_CAEEL	14	60.6141	1.60614
C_10 / C_01	Q95Y87	Q95Y87	-1.48296	1.48296	0.0348241	3	-1.89596	1.89596	Q95Y87	CELE_R13A5.10	Uncharacterized protein	Q95Y87_CAEEL	3	-64.2246	0.357754
C_10 / C_01	A4V4W2	A4V4W2	0.653667	0.653667	0.0351684	5	1.7537	1.7537	A4V4W2	oac-10	O-ACyltransferase homolog	A4V4W2_CAEEL	2	57.3162	1.57316
C_10 / C_01	E0DBL0	E0DBL0	-1.85737	1.85737	0.0352794	3	-1.86214	1.86214	E0DBL0	CELE_Y51H7C.5	Uncharacterized protein	E0DBL0_CAEEL	1	-72.4021	0.275979
C_10 / C_01	Q09312;Q9N5M6	Q09312;Q9N5M6	-0.7081	0.7081	0.0359327	6	-0.827307	0.827307	Q09312;Q9N5M6	fbf-2;fbf-1	Fem-3 mRNA-binding factor 2;Fem-3 mRNA-binding factor 1	FBF2_CAEEL;FBF1_CAEEL	5	-38.7874	0.612126
C_10 / C_01	Q10956	Q10956	0.654446	0.654446	0.0360067	11	0.754238	0.754238	Q10956	hpo-28	Major sperm protein	Q10956_CAEEL	4	57.4011	1.57401
C_10 / C_01	Q9XWJ1	Q9XWJ1	1.17802	1.17802	0.0366215	12	0.546349	0.546349	Q9XWJ1	smg-9	Protein smg-9	SMG9_CAEEL	4	126.266	2.26266
C_10 / C_01	Q20797	Q20797	1.50325	1.50325	0.0366762	12	0.699718	0.699718	Q20797	syx-5	Putative syntaxin-5	STX5_CAEEL	6	183.48	2.8348
C_10 / C_01	P30627	P30627	0.657341	0.657341	0.0370449	35	0.316539	0.316539	P30627	glb-1	Globin-like protein	GLBH_CAEEL	6	57.7174	1.57717
C_10 / C_01	Q2V4S9	Q2V4S9	-0.65541	0.65541	0.0373104	5	-0.569981	0.569981	Q2V4S9	CELE_F33G12.7	Uncharacterized protein	Q2V4S9_CAEEL	2	-36.5105	0.634895
C_10 / C_01	H2L028	H2L028	0.696046	0.696046	0.0374201	5	0.689492	0.689492	H2L028	wht-7	WHiTe (Drosophila) related ABC transporter	H2L028_CAEEL	2	62.0058	1.62006
C_10 / C_01	Q19859	Q19859	-0.687997	0.687997	0.0377055	3	-0.71117	0.71117	Q19859	CELE_F28C10.4	Uncharacterized protein	Q19859_CAEEL	1	-37.9285	0.620715
C_10 / C_01	O16291	O16291	0.917986	0.917986	0.0380034	7	0.749571	0.749571	O16291	CELE_F32D1.7	Uncharacterized protein	O16291_CAEEL	5	88.9476	1.88948
C_10 / C_01	O76628	O76628	1.16756	1.16756	0.0380711	6	1.13884	1.13884	O76628	CELE_Y57G7A.1	Uncharacterized protein	O76628_CAEEL	3	124.631	2.24631
C_10 / C_01	Q86S61	Q86S61	1.02856	1.02856	0.0381495	16	0.705426	0.705426	Q86S61	ugt-31	UDP-GlucuronosylTransferase	Q86S61_CAEEL	14	103.999	2.03999
C_10 / C_01	H9G2Z8	H9G2Z8	0.726835	0.726835	0.038262	20	0.542131	0.542131	H9G2Z8	CELE_F10D11.6	Uncharacterized protein	H9G2Z8_CAEEL	6	65.5005	1.655
C_10 / C_01	B2D6L8	B2D6L8	-0.95201	0.95201	0.0386391	6	-0.979588	0.979588	B2D6L8	CELE_T06E4.14	Uncharacterized protein	B2D6L8_CAEEL	1	-48.3088	0.516912
C_10 / C_01	Q9XTZ3	Q9XTZ3	-1.21533	1.21533	0.0387346	6	-0.918209	0.918209	Q9XTZ3	C18D11.3	Uncharacterized protein	Q9XTZ3_CAEEL	2	-56.9326	0.430674
C_10 / C_01	Q9GRV5	Q9GRV5	-1.3016	1.3016	0.0392555	3	-1.81596	1.81596	Q9GRV5	trp-4	TRP (Transient receptor potential) channel family	Q9GRV5_CAEEL	2	-59.4325	0.405675
C_10 / C_01	G5ECB7;G5EDU2	G5ECB7;G5EDU2	0.980515	0.980515	0.0392811	3	0.990694	0.990694	G5ECB7;G5EDU2	nhx-4	Sodium/hydrogen exchanger	G5ECB7_CAEEL;G5EDU2_CAEEL	1	97.317	1.97317
C_10 / C_01	Q17657	Q17657	0.630219	0.630219	0.0393033	9	0.680017	0.680017	Q17657	C05D12.2	Uncharacterized protein	Q17657_CAEEL	6	54.78	1.5478
C_10 / C_01	Q9XTY9	Q9XTY9	-0.621416	0.621416	0.0393763	24	-0.452248	0.452248	Q9XTY9	vha-20	Vacuolar H ATPase	Q9XTY9_CAEEL	8	-34.9967	0.650033
C_10 / C_01	Q20760	Q20760	-0.76135	0.76135	0.0394151	10	-0.471144	0.471144	Q20760	CELE_F54C9.9	Uncharacterized protein	Q20760_CAEEL	6	-41.0056	0.589944
C_10 / C_01	O44471	O44471	-0.644458	0.644458	0.039427	12	-0.983225	0.983225	O44471	grd-10	GRounDhog (Hedgehog-like family)	O44471_CAEEL	4	-36.0267	0.639733
C_10 / C_01	G5EC68	G5EC68	6.25366	6.25366	0.0396061	2	8.71208	8.71208	G5EC68	abf-2	Antibacterial factor-related peptide 2	ABF2_CAEEL	2	7530.24	76.3024
C_10 / C_01	Q17703	Q17703	0.583604	0.583604	0.0400349	22	0.482137	0.482137	Q17703	stdh-1	Putative steroid dehydrogenase 1	STDH1_CAEEL	9	49.8588	1.49859
C_10 / C_01	Q9TZE4	Q9TZE4	-1.00646	1.00646	0.0400523	6	-0.809973	0.809973	Q9TZE4	CELE_W04C9.4	Uncharacterized protein	Q9TZE4_CAEEL	6	-50.2233	0.497767
C_10 / C_01	G5EEN3	G5EEN3	1.64764	1.64764	0.0401892	7	-0.252267	0.252267	G5EEN3	ced-5	CED-5	G5EEN3_CAEEL	5	213.321	3.13321
C_10 / C_01	O45006;Q22524;Q9XW39	O45006;Q22524;Q9XW39	-3.5765	3.5765	0.0402579	3	-3.62397	3.62397	O45006;Q22524;Q9XW39	CELE_W03D8.9;CELE_T16A9.5;CELE_Y69E1A.1	Uncharacterized protein	O45006_CAEEL;Q22524_CAEEL;Q9XW39_CAEEL	2	-91.6176	0.0838237
C_10 / C_01	P34631	P34631	-0.871287	0.871287	0.0405015	25	-0.417444	0.417444	P34631	ubxn-4	UBX domain-containing protein 4	UBXN4_CAEEL	11	-45.3341	0.546659
C_10 / C_01	Q09294	Q09294	-0.693442	0.693442	0.0411541	14	-0.431995	0.431995	Q09294	EEED8.3	Uncharacterized protein EEED8.3	YQO3_CAEEL	6	-38.1623	0.618377
C_10 / C_01	G5EBV5	G5EBV5	-0.734823	0.734823	0.0411985	5	-0.849551	0.849551	G5EBV5	flp-12	FMRF-Like Peptide	G5EBV5_CAEEL	2	-39.9108	0.600892
C_10 / C_01	G5EFD9	G5EFD9	1.28298	1.28298	0.0422644	7	0.953703	0.953703	G5EFD9	sup-17	ADAM 10	G5EFD9_CAEEL	6	143.342	2.43342
C_10 / C_01	Q9XXQ4	Q9XXQ4	-0.831781	0.831781	0.0425415	4	-1.3029	1.3029	Q9XXQ4	CELE_Y51A2D.18	Uncharacterized protein	Q9XXQ4_CAEEL	4	-43.8165	0.561835
C_10 / C_01	A5PEY3;Q8WQA3	A5PEY3;Q8WQA3	-0.871796	0.871796	0.0430505	12	-0.566359	0.566359	A5PEY3;Q8WQA3	rpom-1	DNA-directed RNA polymerase	A5PEY3_CAEEL;Q8WQA3_CAEEL	7	-45.3534	0.546466
C_10 / C_01	O18686	O18686	0.816234	0.816234	0.0432816	4	0.799655	0.799655	O18686	CELE_F26E4.2	Uncharacterized protein	O18686_CAEEL	2	76.0803	1.7608
C_10 / C_01	Q22047	Q22047	3.58062	3.58062	0.0437157	14	0.904762	0.904762	Q22047	trcs-2	TRansport of membrane to Cell Surface	Q22047_CAEEL	8	1096.39	11.9639
C_10 / C_01	A0A131MAQ8;A0A131MAV3	A0A131MAQ8;A0A131MAV3	-2.51728	2.51728	0.0437617	2	1.12025	1.12025	A0A131MAQ8;A0A131MAV3	mys-2	MYST family histone acetyltransferase-like;Histone acetyltransferase	A0A131MAQ8_CAEEL;A0A131MAV3_CAEEL	2	-82.5328	0.174672
C_10 / C_01	I7J4D2	I7J4D2	1.21586	1.21586	0.0440011	3	1.12057	1.12057	I7J4D2	hmp-1	HuMPback (Dorsal lumps)	I7J4D2_CAEEL	1	132.279	2.32279
C_10 / C_01	P90778	P90778	0.758249	0.758249	0.0441354	14	0.443627	0.443627	P90778	C55A6.3	Uncharacterized protein	P90778_CAEEL	4	69.1436	1.69144
C_10 / C_01	Q9GYR5	Q9GYR5	0.755305	0.755305	0.0441588	31	0.354559	0.354559	Q9GYR5	C23G10.8	Uncharacterized protein	Q9GYR5_CAEEL	14	68.7989	1.68799
C_10 / C_01	Q966L4	Q966L4	0.670792	0.670792	0.0443121	18	0.43382	0.43382	Q966L4	CELE_E01A2.5	Diphthine--ammonia ligase	Q966L4_CAEEL	5	59.1947	1.59195
C_10 / C_01	P91369	P91369	0.700304	0.700304	0.044978	3	0.729378	0.729378	P91369	CELE_K11H12.4	Uncharacterized protein	P91369_CAEEL	1	62.4847	1.62485
C_10 / C_01	Q9U368	Q9U368	1.34982	1.34982	0.0451454	16	0.95518	0.95518	Q9U368	CELE_T16G1.7	Uncharacterized protein	Q9U368_CAEEL	9	154.88	2.5488
C_10 / C_01	Q4W4Z2	Q4W4Z2	-0.771905	0.771905	0.045175	53	-0.215588	0.215588	Q4W4Z2	rad-8	Uncharacterized protein	Q4W4Z2_CAEEL	18	-41.4357	0.585643
C_10 / C_01	H2KYG6	H2KYG6	2.29433	2.29433	0.0452496	2	1.77574	1.77574	H2KYG6	C05D9.9	Uncharacterized protein	H2KYG6_CAEEL	2	390.526	4.90526
C_10 / C_01	Q22715	Q22715	1.33684	1.33684	0.045567	13	0.481756	0.481756	Q22715	CELE_T24B8.4	Uncharacterized protein	Q22715_CAEEL	5	152.597	2.52597
C_10 / C_01	Q17902;Q65ZH5	Q17902;Q65ZH5	-0.863116	0.863116	0.0460417	14	-0.672113	0.672113	Q17902;Q65ZH5	egal-1	EGALitarian (Drosophila exonuclease-like) homolog	Q17902_CAEEL;Q65ZH5_CAEEL	6	-45.0236	0.549764
C_10 / C_01	O62025	O62025	0.819286	0.819286	0.0460693	3	0.844116	0.844116	O62025	clec-147	C-type LECtin	O62025_CAEEL	1	76.4533	1.76453
C_10 / C_01	Q17404	Q17404	-1.06469	1.06469	0.0461659	16	-0.701145	0.701145	Q17404	ugt-2	UDP-GlucuronosylTransferase	Q17404_CAEEL	10	-52.1926	0.478074
C_10 / C_01	Q22562	Q22562	0.764077	0.764077	0.0465435	59	0.231682	0.231682	Q22562	CELE_T19B10.2	Uncharacterized protein	Q22562_CAEEL	14	69.8283	1.69828
C_10 / C_01	Q09510	Q09510	0.605889	0.605889	0.0467277	37	0.292108	0.292108	Q09510	mlc-4	Myosin regulatory light chain	MLRH_CAEEL	10	52.1916	1.52192
C_10 / C_01	Q09367	Q09367	-0.790811	0.790811	0.0468774	3	-0.829202	0.829202	Q09367	nlp-11	Neuropeptide-like peptide 11	NLP11_CAEEL	1	-42.1981	0.578019
C_10 / C_01	J7SA49;X5M5M2	J7SA49;X5M5M2	0.699816	0.699816	0.0468877	21	0.460358	0.460358	J7SA49;X5M5M2	let-526	Uncharacterized protein	J7SA49_CAEEL;X5M5M2_CAEEL	9	62.4298	1.6243
C_10 / C_01	P90858	P90858	-1.90731	1.90731	0.0481872	3	-1.89853	1.89853	P90858	ncx-4	Na/Ca eXchangers	P90858_CAEEL	1	-73.3411	0.266589
C_10 / C_01	Q8I4C5;Q9U217	Q8I4C5;Q9U217	-0.617188	0.617188	0.048314	64	0.141861	0.141861	Q8I4C5;Q9U217	faah-4	Fatty Acid Amide Hydrolase homolog	Q8I4C5_CAEEL;Q9U217_CAEEL	17	-34.806	0.65194
C_10 / C_01	Q9GYQ6	Q9GYQ6	-2.16162	2.16162	0.0484989	2	-2.06418	2.06418	Q9GYQ6	C49H3.3	Uncharacterized protein	Q9GYQ6_CAEEL	1	-77.6494	0.223506
C_10 / C_01	Q9BL57	Q9BL57	1.28829	1.28829	0.0489493	3	0.973893	0.973893	Q9BL57	CELE_Y65B4A.1	Uncharacterized protein	Q9BL57_CAEEL	3	144.239	2.44239
C_10 / C_01	O02209	O02209	0.918055	0.918055	0.0489649	5	1.08187	1.08187	O02209	tads-1	Temporal Asymmetry between Division of Sister cells	O02209_CAEEL	2	88.9567	1.88957
C_10 / C_01	P34280	P34280	-0.833463	0.833463	0.0492453	65	-0.193843	0.193843	P34280	C02F5.3	Uncharacterized GTP-binding protein C02F5.3	YKK3_CAEEL	17	-43.8819	0.561181
C_10 / C_01	H2KZ89;Q5ZR77	H2KZ89;Q5ZR77	-0.969924	0.969924	0.0495838	3	-0.590095	0.590095	H2KZ89;Q5ZR77	CELE_R02F11.3	Uncharacterized protein	H2KZ89_CAEEL;Q5ZR77_CAEEL	3	-48.9467	0.510533
C_10 / C_01	G5EFS9;Q9U3C6	G5EFS9;Q9U3C6	0.619498	0.619498	0.0496503	9	0.38905	0.38905	G5EFS9;Q9U3C6	hpl-2	Chromo-domain protein;HP1 Like (Heterochromatin protein)	G5EFS9_CAEEL;Q9U3C6_CAEEL	5	53.634	1.53634
C_10 / C_01	Q9XXQ6	Q9XXQ6	1.05473	1.05473	0.0496533	16	0.60805	0.60805	Q9XXQ6	ttr-25	TransThyretin-Related family domain	Q9XXQ6_CAEEL	4	107.733	2.07733
