# Supplementary material for: Aging-associated decline of phosphatidylcholine synthesis is a malleable trigger of natural mitochondrial aging
Source: Nat Commun. 2026 Apr 18;17:3589. doi: 10.1038/s41467-026-71508-7 (PMC13091796; doi:10.1038/s41467-026-71508-7)
Supplement: Supplementary file 15 — Supplementary Data 13 [file 41467_2026_71508_MOESM15_ESM.xlsx]

## Sheet: Tabelle1
Names	total	elements
N2 D10/D1 clk-1 D10/D1	1126	CELE_F40E10.5
		valv-1
		CELE_F55B11.2
		nasp-2
		ZK1127.5
		CELE_T24A6.20
		ZK632.4
		kvs-5
		CELE_Y53F4B.18
		B0334.3
		C14F11.6
		hsp-16.48
		sqt-1
		CELE_F57H12.6
		dpy-18
		pah-1
		CELE_Y105C5A.8
		gln-5
		ubl-1
		noah-1
		C18H9.6
		pho-14
		F08C6.2;pcyt-1
		mel-28
		pgp-2
		CELE_M60.4
		igcm-3
		cri-3
		CELE_K11H12.8
		cku-70
		mrpl-9
		CELE_T19B10.2
		ret-1
		dpy-4
		CELE_T05A7.1
		CELE_R05D11.4
		CELE_D1022.4
		aqp-2
		srp-1
		CELE_F20A1.10
		C29F7.3
		CELE_F49H12.5
		CELE_ZK813.7
		wdr-48
		CELE_F42F12.4
		CELE_F15E6.3
		oxa-1
		zig-9
		Y53F4B.39
		CELE_F33A8.4
		C02B10.3
		ttr-8
		CELE_R02D3.3
		gei-4
		ZC116.3
		NaN
		rbd-1
		CELE_ZK185.3
		vav-1
		lmn-1
		CELE_W01F3.2
		nex-2
		C10C5.4
		CELE_T07A9.10
		gly-8
		tln-1
		art-1
		clec-50
		aco-1
		pcn-1
		perm-2
		C01G6.3
		acs-13
		rpl-18
		CELE_Y40B1B.8
		lipl-5
		CELE_R08E5.3
		drd-2
		CELE_T12D8.5
		lpd-9
		hpl-2
		F37C4.5
		asp-1
		CELE_F42A10.5
		CELE_E04F6.4
		hoe-1
		CELE_R12E2.11
		CELE_H17B01.2;CELE_Y51H7C.1
		CELE_T19B4.5
		aagr-4
		CELE_Y71H10B.1
		hpo-34
		sup-17
		fard-1
		ttr-25
		odr-4
		C17H12.2
		pdcd-2
		CELE_D1054.8
		far-3
		CELE_R08E3.1
		CELE_F20D6.11
		cbp-1
		hsr-9
		sip-1
		Y37D8A.2
		C05D9.9
		acp-5
		CELE_F41B4.1
		clec-65
		ttr-32
		CELE_T22B7.7
		rpc-1
		Y39A1A.14
		C55A6.3
		mppa-1
		K07C5.4
		cdf-2
		tkt-1
		cyb-1
		tag-307
		mig-23
		F23B12.7
		tba-4
		chaf-1
		C01B10.3
		M03C11.8
		C01G10.9
		Y37E11AM.3
		gst-42
		mrps-2
		folt-2
		msra-1
		CELE_DY3.8
		mct-6
		CELE_Y63D3A.7
		F10E9.4
		CELE_F21C10.9
		CELE_R04B5.5
		cox-11
		dct-16
		CELE_K01G5.9
		akt-1
		ajm-1
		C54D10.5
		C50D2.7
		tim-17
		CELE_Y62H9A.5
		CELE_M153.1
		ensa-1
		CELE_ZK813.3
		CELE_E04F6.8
		C45B2.2
		CELE_K06G5.1
		dpff-1
		CELE_ZK546.14;ZK546.14
		ppt-1
		CELE_ZK858.7
		C08B11.3
		far-7
		ZK265.6
		CELE_F29B9.8
		cec-5
		F26E4.3
		mrpl-40
		rbg-3
		CELE_Y61A9LA.11
		R04B3.2
		C06B3.6
		poml-3
		CELE_K07C5.3
		mtm-5
		C49C3.4
		atad-3
		cgp-1
		dhfr-1
		CELE_F17A9.4
		arl-8
		vacl-14
		rps-15
		CELE_VC5.2
		pmp-1
		lpd-6
		CELE_Y75B8A.7
		scav-2
		unc-32
		CELE_M28.10
		zhit-3
		C30G12.2
		pro-2
		wdfy-2
		tlk-1
		ugt-45
		smc-4
		CELE_Y45G5AL.1
		rnp-8
		lfi-1
		C17F4.7
		pqn-22
		ngp-1
		emo-1
		acbp-1
		CELE_K10D6.2
		hmp-1
		B0403.3
		imp-3
		daf-36
		cfim-2
		pqn-31
		asp-4
		T20B12.3
		gpi-1
		byn-1
		cpr-3
		ifb-1
		lact-4
		C27B7.9
		ced-7
		CELE_F19C7.5
		lec-1
		pgp-6
		gpb-2
		vit-6
		swsn-3
		ragc-1
		dnj-17
		dod-23
		tag-196
		dut-1
		C01B10.11
		CELE_K03B4.2
		dhp-1
		lec-4
		pod-2
		nlp-40
		F10G2.1
		clec-87
		vgln-1
		CELE_T24B8.3
		CELE_F33C8.4
		his-57
		grsp-4
		asp-2
		clec-266
		col-56
		set-27
		ipla-5
		unc-116
		lex-1
		chdp-1
		plc-4
		C24D10.6
		ubxn-6
		ech-6
		CELE_T05H10.4;T05H10.4
		ttr-5
		Y54E10BR.4
		Y43B11AR.1
		stdh-1
		ZK1127.4
		Genes
		hpo-6
		cchl-1
		nas-37
		bas-1
		lron-8
		pes-9
		best-14
		lec-8
		CELE_M28.8
		sqst-1
		CELE_T23G7.3
		C41G11.1
		ddx-23
		wht-7
		clec-190
		ttr-36
		hsp-6
		calu-1
		bcmo-2
		grd-10
		CELE_F40F8.5
		sams-1
		nep-17
		nra-1
		fat-1
		C56A3.6
		mthf-1
		uba-2
		rde-4
		C39D10.8
		CELE_Y59A8B.8
		cht-3
		rpa-0
		idh-1
		rhi-1
		gld-3
		rpl-12
		F35C8.5
		ugt-47
		prg-1
		gst-28
		egg-1
		him-3
		CELE_F23D12.11
		B0513.5
		B0286.3
		larp-1
		rps-9
		him-14
		mec-5
		plin-1
		crn-1
		mspn-1
		CELE_F43C9.2
		rpl-34
		cex-1
		Y104H12D.3
		elo-2
		hmg-1.1
		acs-19
		CELE_Y7A9A.1
		F33H2.3
		pro-1
		cpg-3
		puf-3
		icl-1
		CELE_F47G3.4
		vha-5
		sun-1
		CELE_F55G11.4
		CELE_Y45F10D.7
		clpf-1
		ifa-2
		rme-1
		ifd-2
		cdd-1
		tag-120
		ZC412.3
		srp-7
		rnr-1
		prmt-1
		mrps-17
		CELE_F01F1.2
		CELE_F35E12.6
		CELE_K07C11.3
		lin-24
		CELE_H34I24.2
		pho-1
		CELE_Y32H12A.2
		fkb-3
		CELE_K07H8.10
		rsp-5
		ftn-2
		inx-8
		trap-1
		gcst-1
		CELE_M01H9.3
		sqd-1
		let-268
		rpl-6
		tag-147
		pho-11
		atic-1
		skpo-1
		gsto-3
		hex-1
		mppb-1
		ppw-1
		CELE_Y49F6B.8
		egal-1
		CELE_Y17G7B.10
		CELE_M05B5.4
		CELE_Y51F10.7
		his-24
		lys-4
		ttr-17
		ttr-7
		sma-1
		ugt-12
		CELE_T19D12.4
		gem-4
		exl-1
		fcd-2
		htz-1
		CELE_Y63D3A.8
		sto-1
		rpia-1
		K12D12.1
		div-1
		pyr-1
		metr-1
		C08E8.4
		F02A9.4
		Y38F1A.6
		mrpl-2
		unc-37
		sup-26
		vrk-1
		CELE_Y62H9A.3
		duox-2;bli-3
		CELE_T24B8.4
		C24H12.5
		CELE_W01A11.1
		CELE_ZK742.4
		ani-2
		CELE_F19F10.3
		CELE_R08E3.2
		CELE_F08F1.4
		C01G5.5
		C02F12.5
		CELE_Y80D3A.9
		C04C11.1
		CELE_Y14H12B.2
		tbb-6
		C15F1.1
		hsp-17
		ttr-54
		CELE_T04A8.6
		parn-2
		cec-4
		CELE_D1086.1
		CELE_Y43F8C.13
		bcat-1
		abce-1
		clec-83
		dna-2
		tatn-1
		C17G1.2
		CELE_ZC373.2
		haf-6
		unc-73
		perm-4
		C29F3.7
		hsp-16.2
		lipl-7
		vit-3
		mrpl-28
		CELE_Y94H6A.5
		C01F1.3
		fib-1
		CELE_F28D9.4
		ZK1307.1
		CELE_Y53C12B.1
		ttr-50
		F55F8.3
		fut-3
		CELE_T02H6.1
		Y45F10C.4
		tag-225
		asf-1
		tbg-1
		rpl-16
		dhs-19
		fip-5
		thn-2
		dbn-1
		ndx-9
		zen-4
		CELE_Y54G11A.3
		CELE_T10H10.2
		scav-3
		ugt-16
		Y45F10C.2;C08F11.12
		acer-1
		CELE_K03H1.7
		CELE_F48E3.4
		fat-6
		CELE_T04F3.4
		lbp-3
		hda-1
		tald-1
		F13D12.6
		ilys-5
		Y66H1A.4
		spr-5
		rla-2
		CELE_Y65B4A.1
		hil-5
		nos-3
		dod-19
		spds-1
		CELE_Y71F9AL.9
		CELE_Y38F2AR.12
		CELE_H14E04.2
		pab-1
		CELE_K10C3.4
		ttr-46
		clec-146
		CELE_Y57A10A.23
		CELE_Y71G12B.25
		CELE_Y53G8B.2
		C42D4.1
		CELE_F54E12.2
		far-6
		his-40
		acl-14
		sph-1
		far-2
		C03H5.3
		CELE_F25E2.2
		pho-7
		chat-1
		R09H10.3
		pcm-1
		F42H10.6
		CELE_Y62H9A.6
		pmp-5
		mig-6
		K02A11.3
		CELE_H35B03.2
		usip-1
		msp-55
		CELE_D1054.10
		C04H5.1
		tin-13
		clec-88
		mut-7
		C10G8.4
		CELE_ZK1058.9
		T19H12.2
		VF13D12L.3
		vps-16
		lin-33
		sod-4
		ketn-1
		vab-10
		CELE_W03D8.9;CELE_T16A9.5;CELE_Y69E1A.1
		rfc-4
		dpf-2
		CELE_F33G12.7
		cav-1
		tin-9.2
		alh-8
		tag-165
		acs-5
		heh-1
		rpl-24.2
		CELE_Y51A2D.18
		elo-5
		CELE_F17C8.9
		cpi-1
		lec-10
		CELE_Y48A6B.10
		C05D12.2
		dsc-4
		CELE_ZC410.5
		CELE_F18A1.7
		CELE_F54C9.9
		mrp-3
		CELE_F14B8.4
		dlg-1
		mel-32
		cysl-4
		pept-2
		haly-1
		taf-6.1
		row-1
		kdin-1
		cpr-4
		lem-2
		F52C9.3
		gpd-3
		F32A5.3
		ugt-31
		sptl-3
		pqm-1
		kle-2
		C47E12.7
		CELE_F38B6.4
		CELE_ZK822.2
		CELE_F21C10.10
		cle-1
		ttr-6
		CELE_K02D7.1
		C01B10.6
		nol-6
		nas-20
		rpl-29
		retr-1
		lig-1
		dcaf-1
		hsp-43
		srp-6
		dct-11
		efhd-1
		CELE_T04G9.7
		CELE_R09F10.5
		ipla-3
		ttr-3
		let-526
		dhs-25
		CELE_F58F9.7
		cpi-2
		his-1
		F37H8.5
		ain-1
		M01F1.3
		tba-6
		CELE_R13H4.2
		cap-1
		CELE_Y77E11A.7
		ttr-2
		hex-3
		Y39G10AR.9
		ubxn-4
		gpx-5
		magi-1
		stim-1
		rpl-25.1
		spdl-1
		upp-1
		CELE_T28D6.3
		clec-63
		acp-7
		wapl-1
		CELE_W09C5.1
		C06A8.3
		ost-1
		mccc-1
		nkat-3
		ral-1
		CELE_F32D8.12
		CELE_F57B10.8
		B0280.9
		pqn-24
		C46C2.5
		T01B11.2
		T25B9.9
		abhd-3.1
		CELE_F54D5.12
		pmp-3
		CELE_Y48G1A.4
		gst-27
		mlcd-1
		rol-1
		ttr-35
		nsun-5
		rpl-10a
		ttr-15
		CELE_D1054.11
		CELE_W03F11.1
		klo-1
		CELE_Y37A1B.5
		wht-2
		CELE_T25D3.3
		ZK1320.2
		C39D10.7
		CELE_T07F10.1
		aakb-2
		mct-4
		puf-12
		CELE_T25B9.1
		lec-5
		rpl-7A
		CELE_F26A3.1
		CELE_R07H5.8
		sams-3
		crml-1
		CELE_T23E7.2
		pqn-52
		hpo-8
		CELE_F13E6.5
		CELE_F59B1.2
		CELE_D1086.11
		spp-15
		oac-10
		mlt-2
		hmg-11
		C14B1.3
		hmgs-1
		elo-1
		CELE_F28H7.3
		vbh-1
		CELE_R04F11.3
		CELE_D2023.4
		rsd-6
		trap-2
		CELE_F53F4.11
		nep-22
		C08F11.11
		ugt-46
		C01B10.10
		CELE_Y105E8A.11
		pps-1
		pcp-5
		zig-7
		aqp-4
		rps-30
		C10G8.8
		rpb-2
		lbp-6
		CELE_Y37E3.8
		CELE_F37H8.3
		trr-1
		unc-61
		ethe-1
		nuaf-3
		mcm-4
		attf-2
		acbp-3
		C18D11.3
		nlp-11
		efa-6
		CELE_H35B03.1
		col-140
		CELE_F35B12.9
		srh-300
		elo-3
		cbl-1
		tbh-1
		wdr-5.1
		ech-4
		cua-1
		mrps-16
		CELE_Y106G6D.8
		CELE_T22F3.3
		C18E9.2
		smg-9
		ahcy-1
		ZK1236.5
		CELE_F08F3.4
		CELE_Y62H9A.4
		C27A7.1
		zmp-3
		T26C12.1
		swsn-1
		CELE_T12A2.3
		hprt-1
		CELE_F13H8.11
		CELE_ZK856.7
		cpz-2
		ssp-19;ssp-10
		his-74
		CELE_E04F6.9
		CELE_F18C12.3
		CELE_ZC416.6
		CELE_T05H4.10
		wdr-12
		grd-3
		lec-2
		CELE_W07E11.1
		C34C12.8
		CELE_ZK484.3
		dct-18
		C08H9.3
		C26G2.2
		rrbs-1
		C50F4.6
		CELE_ZC412.4
		cbd-1
		rpac-19
		B0511.6
		pmt-2
		alh-12
		CELE_T03F7.7
		pes-23
		hat-1
		C47B2.9
		CELE_F17H10.2
		sec-61
		C17H12.4
		CELE_DC2.5
		CELE_W04B5.3
		vit-4
		CELE_F13H10.8
		C23H4.3
		msh-2
		lid-1
		air-2
		CELE_ZK105.1
		dnj-28
		gpd-2
		gfm-1
		CELE_Y32F6A.5
		ttr-51
		CELE_F25H9.7
		fat-7
		acs-11
		aman-1
		let-2
		C31H2.4
		acdh-1
		ZK353.9
		C44B7.5
		epg-4
		unc-18
		mdt-30
		M28.5
		CELE_Y37H2A.14
		gst-7
		F32A5.4
		cdd-2
		npa-1
		CELE_R09B3.2
		CELE_Y53H1B.2
		elo-6
		tag-281
		CELE_T28D6.7
		gst-13
		snb-1
		clp-4
		K01G5.5
		CELE_Y71H2AM.13
		cdk-1
		cysl-1
		rap-1
		CELE_F57F5.1
		mmaa-1
		ttr-30
		ttr-48
		CELE_T20D3.6
		him-1
		C02F5.3
		nep-1
		nhx-4
		pmt-1
		ttr-45
		ehs-1
		suf-1
		CELE_ZK1055.6
		asah-1
		acox-5
		let-767
		Y18D10A.3
		CELE_W03F9.10
		acox-1
		CELE_M04F3.4
		ssp-37
		ccg-1
		CELE_K12C11.1
		CELE_F52A8.1
		T19C3.3
		far-5
		atg-18
		far-1
		acl-6
		mrps-10
		ZK669.4
		icd-2
		sodh-1
		cdl-1
		CELE_Y116A8C.27
		CELE_F54F7.2
		pcp-1
		mec-17
		CELE_T23B3.2
		swsn-9
		CELE_Y51H7C.5
		ncx-1
		nas-11
		C40H1.7
		ftn-1
		B0513.4
		zwl-1
		rpl-7
		tni-1
		haf-4
		fat-2
		rpa-1
		CELE_T08H10.1
		C26B9.5
		spp-10
		unc-44
		gyg-2
		asp-6
		clec-222
		lbp-2
		hil-4
		tyr-4
		CELE_F11C1.5
		CELE_Y49E10.29
		CELE_K09E2.3
		CELE_F38E1.6
		F08B12.4
		CD4.3
		CELE_Y45F10C.1
		C39H7.4
		asp-13
		C12D12.1
		pqn-83
		cpg-1
		CELE_F13H8.2
		cks-1
		CELE_T15B7.15
		ttr-24
		rbm-28
		sax-7
		CELE_F41E6.5
		tat-1
		ttr-16
		nex-1
		CELE_K11B4.1
		CELE_F23C8.5
		clec-1
		mdf-1
		try-1
		Y54E10A.10
		grsp-2
		CELE_F10E9.11
		dpyd-1
		gcp-2.1
		cgr-1
		CELE_Y43C5A.2
		Y46E12BL.2
		snap-29
		CELE_Y73C8B.2
		acdh-7
		gfi-2
		lpd-8
		CELE_F52E4.5
		CELE_Y73B6A.3
		nol-5
		flad-1
		fah-1
		ash-2
		cth-1
		CELE_K05C4.5
		fbxa-72
		clu-1
		T19C3.5
		rme-8
		CELE_T21H3.1
		dod-20
		glh-1
		CELE_F38E9.1
		C55A6.7
		CELE_D2030.3
		mrps-7
		K12H4.7
		eif-1
		CELE_Y49F6B.2
		CELE_K10C2.1
		har-1
		spr-2
		lea-1
		CELE_W05H9.1
		raga-1
		cyp-25a1
		ldp-1
		nex-3
		obr-4
		CELE_Y22D7AL.10
		CELE_F10D11.6
		cuc-1
		C02B10.4
		mcm-3
		F19C6.5
		bet-2
		rps-7
		ppat-1
		hil-3
		hcf-1
		C15C7.7
		gld-1
		F09E5.3
		abts-2
		hxk-2
		ttr-59
		cht-1
		tbc-20
		fkb-5
		skr-2
		CELE_F59A3.4
		mrpl-51
		trp-4
		cpr-6
		cpna-3
		ttr-44
		pqn-70
		F52H2.6
		mrps-22
		CELE_Y57G11C.40
		zmp-4
		ttr-41
		nasp-1
		CELE_F49E2.5
		CELE_Y48G8AL.5
		nath-10
		T25G3.4
		CELE_T09B4.5
		CELE_F13G11.3
		CELE_F55B11.1
		C45B2.1
		pro-3
		lntl-1
		tth-1
		ifa-4
		rpl-4
		CELE_Y54E10A.12
		lmp-1
		strl-1
		CELE_ZK970.7
		his-11;his-41;his-48;his-4
		scl-2
		CELE_T10H9.8
		CELE_K10C9.3
		trap-3
		emb-9
		inx-16
		CELE_F09F7.4
		rps-10
		skpo-3
		mrpl-15
		ire-1
		col-8
		npp-2
		rpl-17
		hda-3
		vit-2
		sqrd-1
		dpy-28
		CELE_F20G2.2
		C43E11.9
		CELE_Y57G11B.5
		lys-7
		CELE_F22F4.5
		nra-4
		msp-77
		acs-9
		lron-7
		eif-3.C
		fbxa-156
		pdi-2
		cpr-1
		ddx-27
		pes-8
		gpb-1
		CELE_F11A10.7
		CELE_Y95D11A.1
		CELE_K08D12.3
		mrps-31
		unc-84
		CELE_T09F3.2
		taco-1
		C29E4.12
		rnp-5
		swsn-6
		CELE_T28H10.3
		ZK484.1
		lin-13
		B0507.2
		CELE_Y82E9BR.19
		trap-4
		CELE_T24B8.2
		C33A12.4
		mup-4
		swsn-2.2
		clec-91
		egl-27
		C10B5.3
		CELE_F07A11.5
		rpl-31
		CELE_M04C9.3
		adsl-1
		CELE_R102.4
		cnc-8
		cyk-4
		dcp-66
		itx-1
		CELE_D1086.3
		ZK512.2
		sptl-1
		CELE_F30A10.14
		nog-1
		acl-2
		ech-7
		CELE_F20D1.3
		vit-5
		rpa-2
		rpl-11.1
		C53B7.2
		hlh-19
		CELE_F54F7.3
		cyp-34a9
		hsp-16.1
		C27B7.5
		pezo-1
		CELE_F31E8.4
		gst-26
		CELE_Y37D8A.19
		C55A6.12
		grl-16
		C27A7.6
		CELE_ZK973.9
		CELE_K12H6.6
		CELE_K08C7.6
		clec-223
		lbp-1
		CELE_K02B12.7
		fzo-1
		CELE_R11D1.10
		CELE_Y73C8B.3
		chaf-2
		snb-2
		ZK686.2
		tes-1
		rps-14
		daf-22
		drr-2
		CELE_ZC434.9
		CELE_ZC247.1
		ctps-1
		him-4
		Y39B6A.33
		CELE_F13C5.2
		CELE_K02F6.7
		CELE_Y71H2B.1
		iff-2
		dao-5
		tyms-1
		CELE_F13H8.3
		sur-5
		CELE_T21F4.1
		CELE_W06B4.2
		ttr-47
		ptr-21
		mrps-11
		rbbp-5
		lin-41
		haao-1
		ppk-2
		alh-13
		brp-1
		ZK669.3
		CELE_T05E12.3
N2 D10/D1	709	rpl-8
		CELE_T01H3.3
		rab-19
		CELE_F35C11.5
		CELE_F28H1.4;CELE_F47B3.3;CELE_F28H1.4
		CELE_F28B4.3
		C51E3.6
		CELE_F55B11.4
		rps-21
		emb-8
		CELE_R148.5
		D2005.3
		inx-17
		C26B2.7
		C13B9.2
		rpl-5
		F53E10.6
		C42D4.2
		rps-11
		nmtn-1
		CELE_R11.1
		cey-3
		anc-1
		drr-1
		ceh-38
		CELE_F53F1.2
		ddb-1
		rps-8
		rps-18
		gbh-1
		pme-2
		set-26
		lpd-2
		inx-22
		B0250.5
		CELE_M57.2
		rpl-35
		CELE_Y87G2A.2
		eps-8
		mel-11
		F17A9.2
		C37H5.13
		gcy-23
		rpc-11
		CELE_T21B6.3
		ttr-53
		rack-1
		gna-2
		CELE_Y38H8A.3;C39H7.1
		CELE_T05H10.1
		vit-1
		CELE_D1007.8
		cgh-1
		gfat-2
		eif-3.K
		suco-1
		ncl-1
		orc-3
		pat-3
		CELE_Y45F10B.13
		acl-1
		CELE_ZC376.2
		prp-38
		nlt-1
		CELE_K03E5.2
		CELE_F56C9.10
		gsto-1
		E02H1.6
		mrpl-23
		pie-1
		klp-19
		CELE_ZK973.1
		mdf-2
		CELE_ZK550.3
		frs-2
		tor-2
		unc-112
		pfd-3
		F40B5.2
		pdf-2
		ubl-5
		egg-3
		fat-4
		CELE_T22B11.4
		C48E7.1
		lim-8
		C46F11.4
		kat-1
		CELE_ZK470.2
		CELE_ZK6.11
		tim-22
		cps-6
		B0035.13
		CELE_R04F11.5
		C18F10.7
		CELE_Y43F4B.7
		gcsh-1
		rpl-26
		ctn-1
		pri-2
		tag-18
		mca-3
		xpo-1
		rpl-21
		nck-1
		CELE_Y73E7A.1
		mrps-6
		tni-3
		col-63
		isw-1
		rpl-15
		cyp-35a3
		tag-151
		rpl-9
		CELE_F35G2.1
		pad-1
		CELE_F22G12.5
		CELE_Y51H7C.7
		CELE_F40A3.2
		vps-33.1
		gly-4
		inx-13
		CELE_K02F3.9
		CELE_Y55F3AM.3
		Y48A6B.3
		rsp-1
		CELE_D2045.2
		rps-3
		mrpl-17
		ndk-1
		CELE_ZK899.2
		nst-1
		CELE_F47B10.5
		C06A5.6
		snfc-5
		rpc-25
		dcap-1
		CELE_T08B1.1
		Y39E4A.3;CELE_Y39E4A.3
		glna-2
		gos-28
		pat-4
		CELE_H24K24.4
		ttr-37
		CELE_T14G8.3
		CELE_F09E10.7
		csr-1
		C55C3.6
		pud-4
		tag-273
		B0024.4
		cpn-4
		CELE_T01D3.5
		rpl-30
		W09C3.4
		rps-17
		rps-28
		nap-1
		mrps-26
		lars-2
		mrps-34
		CELE_Y66D12A.9
		F37F2.2
		C55A6.6
		ifb-2
		ndc-80
		phb-2
		cct-7
		pfd-4
		mpst-3
		srpa-72
		pan-1
		C51E3.9
		timm-23
		CELE_Y10G11A.1
		CELE_T04F8.8
		CELE_ZK792.5
		ced-12
		mog-1
		CELE_F27C1.6
		syx-7
		rpt-5
		CELE_D1046.4
		clec-41
		pus-1
		cra-1
		CELE_R09B3.3
		rps-12
		mlp-1
		dnc-1
		mig-2
		CELE_Y54E5A.5
		F09B12.3
		col-181
		pgp-1
		CELE_F16B12.6
		phf-10
		natc-1
		T23D8.3
		rps-5
		W02B12.9
		CELE_F42C5.9
		rpl-19
		C38D4.4
		CELE_Y48G10A.2
		ctg-2
		F10D7.3
		F48E8.6
		hsp-3
		mig-18
		ttr-34
		tut-1
		CELE_F17C11.11
		CELE_H06I04.6
		C43H6.3
		nars-2
		eif-6
		CELE_F35F10.5;C17B7.12
		CELE_W04A4.5
		mrpl-24
		ver-3
		rps-24
		rrt-1
		CELE_Y38F2AR.9
		Y92H12BL.4
		dnj-21
		eef-2
		ucp-4
		C23G10.7
		Y73F4A.1
		lbp-7
		CELE_Y73F8A.27
		dhs-26
		rpn-10
		CELE_D1054.1
		pcaf-1
		Y54G2A.17
		pitr-1
		ufl-1
		CELE_F44G4.3
		mrps-14
		col-184
		mrps-5
		C30B5.4
		C04G2.9
		lron-10
		mix-1
		CELE_F27C1.2
		tag-184
		kmo-1
		spl-1
		cpt-5
		CELE_Y39B6A.30
		pcp-2
		CELE_T07F8.4;CELE_F10E7.11
		CELE_Y39E4B.5
		CELE_M01E5.2
		cids-1
		rpl-36
		CELE_F42G10.1
		upb-1
		cpna-1
		rpl-20
		gld-2
		ima-3
		CELE_T20B3.1
		CELE_K11D12.13
		ttb-1
		flu-2
		maph-1.3
		asp-5
		eef-1B.1
		smc-5
		CELE_K07A12.4
		CELE_T25G3.3
		let-630
		CELE_T09B4.2
		CELE_Y105E8A.1
		acdh-10
		cth-2
		CELE_ZK813.2
		clh-6
		CELE_W07E6.2
		Y97E10AL.3
		lact-3
		capg-2
		CELE_F17A9.5
		eif-1.a
		2O16
		csn-6
		egg-6
		sth-1
		CELE_W07A12.8
		mex-1
		gst-15
		lmtr-5
		sao-1
		CELE_R186.7
		C24H12.4
		acmsd;acsd-1
		let-99
		ama-1
		CELE_T04B8.5
		srgp-1
		CELE_Y47D3A.29
		CELE_Y23H5B.5
		tpst-1
		hgo-1
		agef-1
		T01D1.4
		CELE_Y73B6BL.27
		mrps-9
		rps-4
		CELE_ZC506.1
		zig-11
		attf-6
		rps-22
		pqn-80
		ubc-25
		fcp-1
		unc-115
		ugt-26
		CELE_T07F10.3
		grk-2
		Y54F10AM.8
		CELE_T04C12.11
		C18E9.6
		mrpl-18
		cdkr-3
		C30A5.3
		EEED8.10
		mcm-5
		Y56A3A.18
		C16A3.6
		C02D5.4
		CELE_F56C9.6
		F31E3.4
		ckc-1
		lin-35
		skat-1
		exos-8
		F44G4.1
		mcu-1
		C01G5.6
		hpd-1
		mrpl-47
		CELE_T09B4.8
		bgal-1
		gss-1
		suds-3
		dhs-9
		mrpl-19
		CELE_F13H10.3;F13H10.3
		paf-2
		F41C3.5
		cka-1
		C53D5.5
		mrpl-1
		C05C10.3
		tsn-1
		such-1
		xpd-1
		nop-1
		rps-25
		erfa-1
		atx-2
		cct-1
		CELE_ZK829.7
		CELE_F15B10.3
		mrpl-21
		rha-2
		CELE_F07E5.5
		T26G10.1
		eef-1G
		cat-4
		CELE_D2045.8
		CELE_F58G11.3
		pbo-1
		CELE_W01D2.1
		mex-5
		mltn-13
		rab-39
		CELE_Y48A5A.3
		syp-2
		inx-15
		cpf-1
		rbc-1
		CELE_F09F7.6
		CELE_Y48G8AL.13
		lgg-3
		prx-11
		ctl-3
		rad-51
		mrpl-39
		rpl-3
		rps-6
		itr-1
		CELE_T25C12.3
		ttr-18
		C49A9.9
		dpy-23
		CELE_F23F1.6
		CELE_Y73E7A.2
		CELE_F42H10.3;F42H10.3
		ZK795.3
		CELE_F13G3.10
		E02H1.1
		ugt-29
		gale-1
		hke-4.2
		CELE_JC8.2
		pat-12
		cct-6
		emc-1
		alg-2
		ZK1073.1
		CELE_Y50D4B.4
		cpr-5
		CELE_F19C7.1
		CELE_Y71H2B.4
		CELE_Y34B4A.9
		wdr-46
		cyp-13A5
		CELE_F10E7.6
		CELE_F07C3.2
		C34H4.2
		cct-8
		CELE_K11D12.7
		CELE_Y17G7B.12
		tufm-1
		cyk-7
		lgc-34
		B0272.3
		rpl-25.2
		dhs-3
		mth-1
		F46F11.1
		icd-1
		CELE_T28A11.2
		CELE_R02D3.1
		cey-1
		CELE_Y75B8A.19
		uggt-1
		gpx-1
		dnc-6
		CELE_Y71G12B.6
		hmp-2
		ergo-1
		evl-14
		nid-1
		rsp-6
		CELE_R08F11.1
		dpm-3
		CELE_T27D12.1
		comt-4
		daz-1
		smg-6
		cec-3
		rmd-1
		rla-1
		dnj-11
		tomm-20
		tct-1
		clec-62
		ubc-14
		rpl-24.1
		epg-3
		daf-21
		CELE_T12G3.4
		rps-19
		inx-2
		inx-9
		Y39G10AR.8
		rnr-2
		xpf-1
		lgg-2
		snx-14
		mtm-3
		B0495.5
		CELE_Y54H5A.1
		F27E5.1
		CELE_E02H9.3
		CELE_T22C1.6
		CELE_Y69A2AR.28
		CELE_Y37E11B.5
		rpl-28
		CELE_F07F6.8
		dhs-13
		clk-1
		rps-0
		CELE_Y58A7A.5;CELE_Y58A7A.4;CELE_Y58A7A.3
		rps-13
		ads-1
		C44E4.4
		uba-3
		K12H4.3
		vrs-2
		rpl-39
		C04F12.1
		hsp-1
		rpl-13
		ddl-3
		CELE_R05H10.3
		abcf-2
		cytb-5.2
		nape-2
		CELE_R07B7.8
		srz-60
		CELE_F49E2.2
		ZK177.8
		alh-7
		CELE_F21C10.7
		ifet-1
		fln-2
		mrpl-34
		CELE_LLC1.2
		hpo-19
		gcn-1
		gob-1
		tli-1
		CELE_Y51H7C.13
		gad-1
		puf-11
		rps-2
		rpl-23
		CELE_ZK1127.13
		CELE_Y49E10.21
		prx-3
		CELE_F20A1.1
		rps-26
		coq-1
		CELE_F25H8.1
		mdt-4
		sup-1
		K10D2.7
		imp-1
		spt-5
		rps-20
		C25H3.11
		pges-2
		car-1
		hcp-6
		CELE_F55D12.2
		eft-3
		CELE_Y48C3A.20
		rnh-1.0
		unc-25
		mrp-5
		mrps-12
		nola-3
		alh-9
		dur-1
		unc-94
		jmjc-1
		cpl-1
		gfat-1
		rmd-2
		mcd-1
		pap-1
		cyb-3
		C08F8.9
		cutc-1
		C06G3.5
		icp-1
		cct-5
		ugt-1
		klc-1
		arf-6
		tag-257
		CELE_T20D3.2
		ifc-2
		ced-4
		CELE_F14H3.6
		iars-2
		K11H12.1
		dnj-12
		sdpn-1
		pptr-2
		dyn-1
		wago-1
		mif-1
		srpa-68
		CELE_T24G10.2
		imb-3
		CELE_F33E11.3
		CELE_F56C11.3
		CELE_ZK858.6
		acs-14
		ttr-31
		D1005.1
		C34B2.5
		eef-1B.2
		sup-35
		ntl-4
		mrps-30
		daf-7
		aly-3
		snf-1
		gst-36
		CELE_F46B6.4
		cku-80
		mrpl-46
		syp-1
		scpl-1
		pes-7
		CELE_H05L14.2
		grp-1
		prx-12
		Y54F10AR.2
		CELE_F23F1.7
		CELE_F49E8.7
		sec-31
		CELE_M142.5
		plk-2
		CELE_F58B4.5
		CELE_T01B7.5
		cah-3
		spp-14
		rpl-10
		acp-6
		mce-1
		CELE_ZK973.11
		gst-29
		toca-1
		ncx-3
		ncam-1
		B0361.6
		smo-1
		mrpl-4
		hacd-1
		CELE_R09F10.1
		asns-2
		nol-1
		rps-16
		rpl-27
		C46C2.2
		C16A3.4
		pbrm-1
		egl-45
		epg-5
		CELE_Y47G6A.22
		let-805
		tomm-22
		spp-13
		CELE_T19A5.1
		npp-15
		ceeh-1
		unc-89
		yars-1
		CELE_ZK1321.4
		C30H6.7
		CELE_Y48A6B.7
		hum-1
		lpr-6
		lsy-22
		C18A3.3
		mrps-25
		CELE_W05B5.1
		dhp-2
		coq-8
		C18E9.5
		fipr-21
		CELE_T24H7.2
		tdo-2
		laf-1
		rpoa-49
		fbxc-50
		CELE_F36A2.9
		CELE_F57G8.7
		C06H2.2
		glh-4
		hsp-60
		pmp-2
		pcbd-1
		rpl-22
		lpd-3
		rpl-14
		rps-27
		rpl-32
		CELE_ZK795.1
		hsp-25
		gbf-1
		inx-12
		rpl-38
		ung-1
		epi-1
		F25G6.8
		puf-9
		aqp-8
		CELE_F01F1.15
		wago-5
		Y47D3A.21
		mrpl-53
		rps-1
		rmo-1
		CELE_T28F4.5
		mrpl-38
		cyn-4
		ctns-1
		unc-59
		CELE_F32A5.8
		ctl-1
		unc-132
		CELE_W02D7.4
		C32E8.9
		cey-2
		C32D5.3
		mca-2
		hxk-1
clk-1 D10/D1	499	dhc-1
		CELE_Y57G11A.4
		gyg-1
		cor-1
		mvb-12
		CELE_Y54E5A.6
		ran-2
		CELE_Y71H2AM.20
		tnc-2
		gst-1
		nxf-1
		fkb-4
		cisd-3.1
		dpy-11
		math-33;math-33;math-33;usp-7
		lin-40
		cyp-33c8
		npp-22
		acdh-11
		F53F4.10
		CELE_F52E1.14
		spn-4
		mcm-6
		CELE_H01G02.1
		mak-2
		hsp-12.2
		CELE_W04G3.5
		ekl-4
		ntl-2
		alh-5
		C08A9.10
		pabp-2
		C53C9.2
		cyp-33e2
		lin-61
		ldh-1
		nhx-2
		mtp-18
		CELE_F29B9.7
		mboa-3
		phy-2
		rep-1
		nud-2
		clec-209
		ani-1
		CELE_T24C12.3
		haf-2
		eat-3
		CELE_F10E9.12
		ubc-9
		acs-2
		nono-1
		CELE_F23H11.5
		cyn-15
		ugt-22
		abf-2
		mys-2
		dnj-14
		gpd-1
		arx-5
		gst-10
		CELE_F56G4.6
		hipr-1
		cap-2
		CELE_Y75B8A.3
		skr-18
		CELE_Y41C4A.11
		vps-60
		mlc-4
		pyk-2
		CELE_F35E12.10
		aldo-2
		unc-51
		cco-1
		ugt-2
		hsp-70
		CELE_K02B7.3
		CELE_W05F2.3
		lnkn-1
		pdhk-2
		CELE_R02D1.2
		aat-3
		cct-4
		CELE_F59A6.12
		sir-2.2
		npp-14
		CELE_Y71F9AL.12
		C11H1.9
		snap-1
		tmem-135
		tppp-1
		immt-2
		CELE_Y48C3A.14
		CELE_F30A10.13
		CELE_F02D8.4
		ZK370.4
		ufbp-1
		C47E8.4
		cpt-1
		CELE_F40G12.5
		dhs-11
		haf-9
		tnt-4
		htp-2
		CELE_R06C1.4
		cyp-31a2
		C15H9.9
		CELE_Y53G8B.1
		coq-5
		col-93;col-94;col-133;col-92
		CELE_R144.13
		CELE_F45H11.5
		panl-3
		CELE_Y106G6H.1
		asp-12
		dhrs-4
		mup-2
		cytb-5.1
		alx-1
		erl-1
		mrp-1
		dpl-1
		rfc-3
		ucr-2.1
		CELE_T08G11.1
		sdz-8
		ubc-26
		exos-1
		pyp-1
		Y97E10AR.6
		npp-23
		npp-6
		ZK1320.3
		CELE_T15B7.1
		arrd-6
		hsp-12.3
		C49H3.3
		CELE_F26E4.2
		C36C5.5
		acs-22
		cah-4
		hil-6
		unc-45
		cysl-3
		C18C4.5
		gei-17
		CELE_F37C4.6
		Y39B6A.34
		C39B5.5
		ZC513.5
		pkc-3
		K11H3.3
		CELE_Y57A10A.27
		gst-38
		pqn-51
		CELE_Y34D9A.7
		CELE_K10C2.12
		atg-3
		mtss-1
		CELE_K11H12.4
		mrpl-49
		fbf-2;fbf-1
		chk-1
		smn-1
[truncated: 335 more rows]
