# Supplementary material for: Aging-associated decline of phosphatidylcholine synthesis is a malleable trigger of natural mitochondrial aging
Source: Nat Commun. 2026 Apr 18;17:3589. doi: 10.1038/s41467-026-71508-7 (PMC13091796; doi:10.1038/s41467-026-71508-7)
Supplement: Supplementary file 16 — Supplementary Data 14 [file 41467_2026_71508_MOESM16_ESM.xlsx]

## Sheet: Tabelle1
N2 D10/D1 clk-1 D10/D1	WormBase Gene ID		clk-1 D10/D1	WormBase Gene ID
CELE_F40E10.5	WBGene00009573		dhc-1	WBGene00000962
valv-1	WBGene00015216		CELE_Y57G11A.4	WBGene00013292
CELE_F55B11.2	WBGene00010084		gyg-1	WBGene00006863
nasp-2	WBGene00008218		cor-1	WBGene00000768
ZK1127.5	WBGene00022852		mvb-12	WBGene00015508
CELE_T24A6.20	WBGene00020756		CELE_Y54E5A.6	WBGene00013201
ZK632.4	WBGene00014013		ran-2	WBGene00004303
kvs-5	WBGene00021948		CELE_Y71H2AM.20	WBGene00022185
CELE_Y53F4B.18	WBGene00013164		tnc-2	WBGene00006583
B0334.3	WBGene00007143		gst-1	WBGene00001749
C14F11.6	WBGene00015781		nxf-1	WBGene00003834
hsp-16.48	WBGene00002019		fkb-4	WBGene00001429
sqt-1	WBGene00005016		cisd-3.1	WBGene00010909
CELE_F57H12.6	WBGene00019021		dpy-11	WBGene00001073
dpy-18	WBGene00001077		math-33	WBGene00010406
pah-1	WBGene00000240		usp-7	not found
CELE_Y105C5A.8	WBGene00013633		lin-40	WBGene00003025
gln-5	WBGene00001606		cyp-33c8	WBGene00019967
ubl-1	WBGene00006725		npp-22	WBGene00007118
noah-1	WBGene00016422		acdh-11	WBGene00012860
C18H9.6	WBGene00016004		F53F4.10	WBGene00009992
pho-14	WBGene00020471		CELE_F52E1.14	WBGene00044696
F08C6.2	WBGene00017241		spn-4	WBGene00004984
pcyt-1	WBGene00017241		mcm-6	WBGene00003158
mel-28	WBGene00003210		CELE_H01G02.1	WBGene00010348
pgp-2	WBGene00003996		mak-2	WBGene00007007
CELE_M60.4	WBGene00019780		hsp-12.2	WBGene00002011
igcm-3	WBGene00020160		CELE_W04G3.5	WBGene00012258
cri-3	WBGene00010303		ekl-4	WBGene00013676
CELE_K11H12.8	WBGene00019664		ntl-2	WBGene00003825
cku-70	WBGene00000519		alh-5	WBGene00000111
mrpl-9	WBGene00015025		C08A9.10	WBGene00044773
CELE_T19B10.2	WBGene00011831		pabp-2	WBGene00003904
ret-1	WBGene00004336		C53C9.2	WBGene00016898
dpy-4	WBGene00001066		cyp-33e2	WBGene00018334
CELE_T05A7.1	WBGene00020219		lin-61	WBGene00003041
CELE_R05D11.4	WBGene00011032		ldh-1	WBGene00002262
CELE_D1022.4	WBGene00017023		nhx-2	WBGene00003730
aqp-2	WBGene00000170		mtp-18	WBGene00077690
srp-1	Multiple entries : 2		CELE_F29B9.7	WBGene00017922
CELE_F20A1.10	WBGene00017621		mboa-3	WBGene00016934
C29F7.3	WBGene00007812		phy-2	WBGene00004025
CELE_F49H12.5	WBGene00018656		rep-1	WBGene00022051
CELE_ZK813.7	WBGene00045394		nud-2	WBGene00011230
wdr-48	WBGene00009441		clec-209	WBGene00021224
CELE_F42F12.4	WBGene00009636		ani-1	WBGene00013038
CELE_F15E6.3	WBGene00017484		CELE_T24C12.3	WBGene00020765
oxa-1	WBGene00007215		haf-2	WBGene00001812
zig-9	WBGene00022474		eat-3	WBGene00001134
Y53F4B.39	WBGene00013176		CELE_F10E9.12	WBGene00017361
CELE_F33A8.4	WBGene00009352		ubc-9	WBGene00006706
C02B10.3	WBGene00015328		acs-2	WBGene00009221
ttr-8	WBGene00020049		nono-1	WBGene00017778
CELE_R02D3.3	WBGene00019821		CELE_F23H11.5	WBGene00000263
gei-4	WBGene00001561		cyn-15	WBGene00000891
ZC116.3	WBGene00013855		ugt-22	WBGene00007455
NaN	not found		abf-2	WBGene00000013
rbd-1	WBGene00004315		mys-2	WBGene00010537
CELE_ZK185.3	WBGene00022683		dnj-14	WBGene00001032
vav-1	WBGene00006887		gpd-1	WBGene00001683
lmn-1	WBGene00003052		arx-5	WBGene00000203
CELE_W01F3.2	WBGene00012185		gst-10	WBGene00001758
nex-2	WBGene00003589		CELE_F56G4.6	WBGene00010161
C10C5.4	WBGene00007508		hipr-1	WBGene00022717
CELE_T07A9.10	WBGene00020298		cap-2	WBGene00000293
gly-8	WBGene00001633		CELE_Y75B8A.3	WBGene00013540
tln-1	WBGene00006771		skr-18	WBGene00018935
art-1	WBGene00000198		CELE_Y41C4A.11	WBGene00012757
clec-50	WBGene00012253		vps-60	WBGene00018290
aco-1	WBGene00000040		mlc-4	WBGene00003372
pcn-1	WBGene00003955		pyk-2	WBGene00014001
perm-2	WBGene00016636		CELE_F35E12.10	WBGene00009434
C01G6.3	WBGene00007225		aldo-2	WBGene00017166
acs-13	WBGene00022037		unc-51	WBGene00006786
rpl-18	WBGene00004430		cco-1	WBGene00000371
CELE_Y40B1B.8	WBGene00012740		ugt-2	WBGene00007073
lipl-5	WBGene00022642		hsp-70	WBGene00002026
CELE_R08E5.3	WBGene00019963		CELE_K02B7.3	WBGene00010491
drd-2	WBGene00018237		CELE_W05F2.3	WBGene00021035
CELE_T12D8.5	WBGene00011733		lnkn-1	WBGene00014023
lpd-9	WBGene00003065		pdhk-2	WBGene00022719
hpl-2	WBGene00001996		CELE_R02D1.2	WBGene00235310
F37C4.5	WBGene00018145		aat-3	WBGene00000004
asp-1	WBGene00000214		cct-4	WBGene00000379
CELE_F42A10.5	WBGene00018341		CELE_F59A6.12	WBGene00044665
CELE_E04F6.4	WBGene00017124		sir-2.2	WBGene00004801
hoe-1	WBGene00001983		npp-14	WBGene00003800
CELE_R12E2.11	WBGene00020036		CELE_Y71F9AL.12	WBGene00022117
CELE_H17B01.2	WBGene00000646		C11H1.9	WBGene00023500
CELE_Y51H7C.1	WBGene00021779		snap-1	WBGene00017016
CELE_T19B4.5	WBGene00020558		tmem-135	WBGene00019345
aagr-4	WBGene00018682		tppp-1	WBGene00016321
CELE_Y71H10B.1	WBGene00022201		immt-2	WBGene00012315
hpo-34	WBGene00009259		CELE_Y48C3A.14	WBGene00012995
sup-17	WBGene00006324		CELE_F30A10.13	WBGene00044680
fard-1	WBGene00022200		CELE_F02D8.4	WBGene00008521
ttr-25	WBGene00013078		ZK370.4	WBGene00022718
odr-4	WBGene00003851		ufbp-1	WBGene00022865
C17H12.2	WBGene00015928		C47E8.4	WBGene00008143
pdcd-2	WBGene00011116		cpt-1	WBGene00012907
CELE_D1054.8	WBGene00008375		CELE_F40G12.5	WBGene00009600
far-3	WBGene00001387		dhs-11	WBGene00000974
CELE_R08E3.1	WBGene00019957		haf-9	WBGene00001819
CELE_F20D6.11	WBGene00017640		tnt-4	WBGene00006589
cbp-1	WBGene00000366		htp-2	WBGene00002033
hsr-9	WBGene00002027		CELE_R06C1.4	WBGene00011059
sip-1	WBGene00004798		cyp-31a2	WBGene00010354
Y37D8A.2	WBGene00012544		C15H9.9	WBGene00015803
C05D9.9	WBGene00015476		CELE_Y53G8B.1	WBGene00021817
acp-5	WBGene00017427		coq-5	WBGene00000765
CELE_F41B4.1	WBGene00018257		col-93	WBGene00000668
clec-65	WBGene00009396		col-94	WBGene00000669
ttr-32	WBGene00020047		col-133	WBGene00000707
CELE_T22B7.7	WBGene00020674		col-92	WBGene00000667
rpc-1	WBGene00004411		CELE_R144.13	WBGene00044648
Y39A1A.14	WBGene00012652		CELE_F45H11.5	WBGene00009745
C55A6.3	WBGene00008332		panl-3	WBGene00014015
mppa-1	WBGene00022159		CELE_Y106G6H.1	WBGene00013716
K07C5.4	WBGene00010627		asp-12	WBGene00017678
cdf-2	WBGene00011821		dhrs-4	WBGene00010063
tkt-1	WBGene00008506		mup-2	WBGene00003495
cyb-1	WBGene00000865		cytb-5.1	WBGene00007848
tag-307	WBGene00022787		alx-1	WBGene00007010
mig-23	WBGene00003254		erl-1	WBGene00016592
F23B12.7	WBGene00009084		mrp-1	WBGene00003407
tba-4	WBGene00006530		dpl-1	WBGene00001061
chaf-1	WBGene00011532		rfc-3	WBGene00004339
C01B10.3	WBGene00015278		ucr-2.1	WBGene00012158
M03C11.8	WBGene00010845		CELE_T08G11.1	WBGene00011629
C01G10.9	WBGene00007236		sdz-8	WBGene00008334
Y37E11AM.3	WBGene00021367		ubc-26	WBGene00022450
gst-42	WBGene00001790		exos-1	WBGene00012966
mrps-2	WBGene00020718		pyp-1	WBGene00008149
folt-2	WBGene00018138		Y97E10AR.6	WBGene00022401
msra-1	WBGene00018393		npp-23	WBGene00007493
CELE_DY3.8	WBGene00008440		npp-6	WBGene00003792
mct-6	WBGene00015676		ZK1320.3	WBGene00014253
CELE_Y63D3A.7	WBGene00013406		CELE_T15B7.1	WBGene00020516
F10E9.4	WBGene00017356		arrd-6	WBGene00009579
CELE_F21C10.9	WBGene00017658		hsp-12.3	WBGene00002012
CELE_R04B5.5	WBGene00011003		C49H3.3	WBGene00016790
cox-11	WBGene00010437		CELE_F26E4.2	WBGene00009157
dct-16	WBGene00012615		C36C5.5	WBGene00016474
CELE_K01G5.9	WBGene00010480		acs-22	WBGene00017012
akt-1	WBGene00000102		cah-4	WBGene00000282
ajm-1	WBGene00000100		hil-6	WBGene00001857
C54D10.5	WBGene00008300		unc-45	WBGene00006781
C50D2.7	WBGene00016810		cysl-3	WBGene00019962
tim-17	WBGene00017119		C18C4.5	not found
CELE_Y62H9A.5	WBGene00013393		gei-17	WBGene00001574
CELE_M153.1	WBGene00010924		CELE_F37C4.6	WBGene00018146
ensa-1	WBGene00010730		Y39B6A.34	WBGene00012693
CELE_ZK813.3	WBGene00022822		C39B5.5	WBGene00016523
CELE_E04F6.8	WBGene00017127		ZC513.5	WBGene00022629
C45B2.2	WBGene00016659		pkc-3	WBGene00004034
CELE_K06G5.1	WBGene00010605		K11H3.3	WBGene00010780
dpff-1	WBGene00016200		CELE_Y57A10A.27	WBGene00013267
CELE_ZK546.14	WBGene00022765		gst-38	WBGene00001786
ZK546.14	WBGene00022765		pqn-51	WBGene00004136
ppt-1	WBGene00004092		CELE_Y34D9A.7	WBGene00021332
CELE_ZK858.7	WBGene00014120		CELE_K10C2.12	WBGene00206386
C08B11.3	WBGene00007433		atg-3	WBGene00021922
far-7	WBGene00001391		mtss-1	WBGene00019800
ZK265.6	WBGene00013958		CELE_K11H12.4	WBGene00019660
CELE_F29B9.8	WBGene00017923		mrpl-49	WBGene00011247
cec-5	WBGene00017993		fbf-2	WBGene00001402
F26E4.3	WBGene00009158		fbf-1	WBGene00001401
mrpl-40	WBGene00018793		chk-1	WBGene00000498
rbg-3	WBGene00007167		smn-1	WBGene00004887
CELE_Y61A9LA.11	WBGene00022022		tram-1	WBGene00007696
R04B3.2	WBGene00019867		CELE_T06E4.14	WBGene00077691
C06B3.6	WBGene00007365		xpo-2	WBGene00002079
poml-3	WBGene00077701		B0205.8	WBGene00015022
CELE_K07C5.3	WBGene00010626		clec-66	WBGene00009397
mtm-5	WBGene00003477		ptc-1	WBGene00004208
C49C3.4	WBGene00008194		F54F2.9	WBGene00018836
atad-3	WBGene00010015		cls-2	WBGene00000549
cgp-1	WBGene00000480		tre-3	WBGene00006609
dhfr-1	WBGene00007974		praf-3	WBGene00017070
CELE_F17A9.4	WBGene00017536		CELE_K07C11.7	WBGene00019479
arl-8	WBGene00000192		K07C11.7	WBGene00019479
vacl-14	WBGene00010565		hecd-1	WBGene00016405
rps-15	WBGene00004484		acs-1	WBGene00018488
CELE_VC5.2	WBGene00020908		cyn-16	WBGene00000892
pmp-1	WBGene00004058		C55A6.4	WBGene00008333
lpd-6	WBGene00003062		CELE_H40L08.1	WBGene00010433
CELE_Y75B8A.7	WBGene00013544		coq-3	WBGene00000763
scav-2	WBGene00013578		CELE_Y71F9B.1	WBGene00022125
unc-32	WBGene00006768		pqn-85	WBGene00004166
CELE_M28.10	WBGene00010901		let-858	WBGene00002957
zhit-3	WBGene00006489		CELE_F56D3.1	WBGene00018969
C30G12.2	WBGene00016274		cyp-14a1	WBGene00010705
pro-2	WBGene00007413		C25F9.4	WBGene00007724
wdfy-2	WBGene00008402		CELE_F44E2.10	WBGene00018423
tlk-1	WBGene00006579		try-10	WBGene00008849
ugt-45	WBGene00021372		dhs-1	WBGene00000965
smc-4	WBGene00004874		pfn-1	WBGene00003989
CELE_Y45G5AL.1	WBGene00021554		clec-5	WBGene00016450
rnp-8	WBGene00020091		CELE_F23B12.4	WBGene00009081
lfi-1	WBGene00022500		nmat-2	WBGene00009176
C17F4.7	WBGene00015913		cfim-1	WBGene00009668
pqn-22	WBGene00004112		rfp-1	WBGene00007008
ngp-1	WBGene00003596		rskn-1	WBGene00011352
emo-1	WBGene00001303		trcs-2	WBGene00011312
acbp-1	WBGene00016655		col-138	WBGene00000711
CELE_K10D6.2	WBGene00010742		vps-4	WBGene00021334
hmp-1	WBGene00001978		ZK632.2	WBGene00014011
B0403.3	WBGene00015167		riok-2	WBGene00013688
imp-3	WBGene00016378		asfl-1	WBGene00007277
daf-36	WBGene00007536		pud-3	WBGene00017501
cfim-2	WBGene00008362		C33F10.12	WBGene00016358
pqn-31	WBGene00004119		CELE_T05F1.8	WBGene00011493
asp-4	WBGene00000217		CELE_W04C9.4	WBGene00021026
T20B12.3	WBGene00020601		hmr-1	WBGene00001980
gpi-1	WBGene00013597		CELE_K09H11.1	WBGene00019599
byn-1	WBGene00000276		CELE_F09E5.7	WBGene00017285
cpr-3	WBGene00000783		hpo-28	WBGene00015148
ifb-1	WBGene00002053		fcho-1	WBGene00018974
lact-4	WBGene00010877		CELE_ZK228.3	WBGene00013946
C27B7.9	WBGene00007765		rba-1	WBGene00004312
ced-7	WBGene00000421		C37H5.5	WBGene00016508
CELE_F19C7.5	not found		hmg-5	WBGene00001975
lec-1	WBGene00002264		scrm-4	WBGene00008681
pgp-6	WBGene00004000		dsbn-1	WBGene00013697
gpb-2	WBGene00001680		ned-8	WBGene00003587
vit-6	WBGene00006930		glb-1	WBGene00014030
swsn-3	WBGene00022182		nuo-3	WBGene00013308
ragc-1	WBGene00012497		CELE_W02D3.12	WBGene00020937
dnj-17	WBGene00001035		goa-1	WBGene00001648
dod-23	WBGene00009898		sel-1	WBGene00004759
tag-196	WBGene00007055		air-1	WBGene00000098
dut-1	WBGene00010609		F44B9.5	WBGene00018408
C01B10.11	WBGene00044294		CELE_K05C4.7	WBGene00010583
CELE_K03B4.2	WBGene00019354		vha-20	WBGene00010993
dhp-1	WBGene00000963		CELE_Y57G7A.1	WBGene00021965
lec-4	WBGene00002267		npp-13	WBGene00003799
pod-2	WBGene00004076		deb-1	WBGene00000942
nlp-40	WBGene00022276		tag-340	WBGene00017826
F10G2.1	WBGene00017362		set-18	WBGene00044070
clec-87	WBGene00007709		mrpl-35	WBGene00010812
vgln-1	WBGene00007463		CELE_D2030.2	WBGene00008412
CELE_T24B8.3	WBGene00011977		cogc-4	WBGene00021784
CELE_F33C8.4	WBGene00009358		CELE_F55G11.8	WBGene00010128
his-57	WBGene00001931		vem-1	WBGene00006890
grsp-4	WBGene00017201		CELE_Y46G5A.18	WBGene00012908
asp-2	WBGene00000215		cdh-9	WBGene00000401
clec-266	WBGene00016088		pfn-2	WBGene00003990
col-56	WBGene00000633		cox-1	not found
set-27	WBGene00022173		gst-5	WBGene00001753
ipla-5	WBGene00019229		tpxl-1	WBGene00021470
unc-116	WBGene00006840		oma-2	WBGene00003865
lex-1	WBGene00008682		imb-1	WBGene00002075
chdp-1	WBGene00015687		cpsf-1	WBGene00022301
plc-4	WBGene00004039		CELE_F55F10.1	WBGene00018898
C24D10.6	WBGene00016057		CELE_F53H4.2	WBGene00010007
ubxn-6	WBGene00019163		cyld-1	WBGene00009594
ech-6	WBGene00001155		rod-1	WBGene00018900
CELE_T05H10.4	WBGene00011509		CELE_Y65A5A.2	WBGene00013419
T05H10.4	WBGene00011509		C45E5.1	WBGene00016664
ttr-5	WBGene00008040		mig-14	WBGene00003246
Y54E10BR.4	WBGene00021843		tfg-1	WBGene00006565
Y43B11AR.1	WBGene00021543		ZK632.12	WBGene00014019
stdh-1	WBGene00007363		CELE_H34C03.2	WBGene00019259
ZK1127.4	WBGene00022851		test-1	WBGene00016918
Genes	not found		CELE_T06E4.12	WBGene00044011
hpo-6	WBGene00021518		CELE_F32D1.7	WBGene00017986
cchl-1	WBGene00011527		coq-6	WBGene00000766
nas-37	WBGene00003553		fbxc-52	WBGene00016710
bas-1	WBGene00000239		R74.6	WBGene00011280
lron-8	WBGene00020693		lpd-7	WBGene00003063
pes-9	WBGene00003982		usp-5	WBGene00020839
best-14	WBGene00009340		usp-39	WBGene00017280
lec-8	WBGene00002271		cdc-73	WBGene00018064
CELE_M28.8	WBGene00010899		cdc-42	WBGene00000390
sqst-1	WBGene00011737		asp-3	WBGene00000216
CELE_T23G7.3	WBGene00011966		F44B9.8	WBGene00018409
C41G11.1	WBGene00016568		EEED8.3	WBGene00017134
ddx-23	WBGene00017162		CELE_ZK909.6	WBGene00014150
wht-7	WBGene00021535		clec-84	WBGene00021895
clec-190	WBGene00010953		CELE_W02H3.1	WBGene00012217
ttr-36	WBGene00044605		CELE_Y25C1A.14	WBGene00194985
hsp-6	WBGene00002010		lec-12	WBGene00017080
calu-1	WBGene00019760		lbp-9	WBGene00021486
bcmo-2	WBGene00018755		Y105C5B.9	WBGene00013650
grd-10	WBGene00001699		CELE_T20D4.11	WBGene00020617
CELE_F40F8.5	WBGene00009578		CELE_T28A11.19	WBGene00020881
sams-1	WBGene00008205		pes-2.1	WBGene00003977
nep-17	WBGene00010070		msi-1	WBGene00003423
nra-1	WBGene00012128		tads-1	WBGene00007217
fat-1	WBGene00001393		ttr-42	WBGene00045268
C56A3.6	WBGene00008345		asp-14	WBGene00019619
mthf-1	WBGene00015512		CELE_F22G12.4	WBGene00009064
uba-2	WBGene00006700		CELE_E01A2.5	WBGene00017087
rde-4	WBGene00004326		acs-4	WBGene00018152
C39D10.8	WBGene00016535		C25E10.8	WBGene00016097
CELE_Y59A8B.8	WBGene00013345		C50F2.3	WBGene00016837
cht-3	WBGene00016084		CELE_Y32H12A.7	WBGene00021315
rpa-0	WBGene00004408		tftc-3	WBGene00014114
idh-1	WBGene00010317		gst-4	WBGene00001752
rhi-1	WBGene00004356		unc-54	WBGene00006789
gld-3	WBGene00001597		gas-1	WBGene00001520
rpl-12	WBGene00004424		csc-1	WBGene00000804
F35C8.5	WBGene00018036		oma-1	WBGene00003864
ugt-47	WBGene00011006		CELE_R13A5.10	WBGene00020052
prg-1	WBGene00004178		cec-7	WBGene00012551
gst-28	WBGene00001776		nuo-5	WBGene00021562
egg-1	WBGene00015083		CELE_F56B3.11	WBGene00018934
him-3	WBGene00001862		CELE_F42A10.6	WBGene00018342
CELE_F23D12.11	WBGene00194674		aagr-1	WBGene00017071
B0513.5	WBGene00007197		hmg-1.2	WBGene00001972
B0286.3	WBGene00015116		CELE_T01H8.2	WBGene00011353
larp-1	WBGene00020097		C01H6.4	WBGene00007254
rps-9	WBGene00004478		hmg-3	WBGene00001973
him-14	WBGene00001872		C49C8.5	WBGene00016769
mec-5	WBGene00003169		cpg-2	WBGene00015102
plin-1	WBGene00007024		K10D2.5	WBGene00019631
crn-1	WBGene00000794		CELE_T28D6.6	WBGene00012126
mspn-1	WBGene00010557		apy-1	WBGene00017244
CELE_F43C9.2	WBGene00018376		CELE_M60.2	WBGene00019779
rpl-34	WBGene00004448		tufm-2	WBGene00007001
cex-1	WBGene00023407		mog-4	WBGene00003392
Y104H12D.3	WBGene00022427		pgp-9	WBGene00004003
elo-2	WBGene00001240		CELE_T19B10.8	WBGene00011835
hmg-1.1	WBGene00001971		spd-5	WBGene00004955
acs-19	WBGene00007969		skr-3	WBGene00004809
CELE_Y7A9A.1	WBGene00012416		clec-147	WBGene00007313
F33H2.3	WBGene00009367		smg-2	WBGene00004880
pro-1	WBGene00004185		C27F2.8	WBGene00016170
cpg-3	WBGene00011063		C04E12.4	WBGene00015434
puf-3	WBGene00004239		ced-5	WBGene00000419
icl-1	WBGene00001564		C41A3.1	WBGene00016558
CELE_F47G3.4	WBGene00194641		lin-28	WBGene00003014
vha-5	WBGene00006914		png-1	WBGene00010160
sun-1	WBGene00006311		C06A6.2	WBGene00015507
CELE_F55G11.4	WBGene00010124		CELE_T20D3.3	WBGene00011857
CELE_Y45F10D.7	WBGene00012887		scp-1	WBGene00004744
clpf-1	WBGene00010304		ZK370.8	WBGene00022722
ifa-2	WBGene00003485		ant-1.4	WBGene00020140
rme-1	WBGene00004373		ant-1.3	WBGene00010485
ifd-2	WBGene00002058		CELE_Y7A5A.1	WBGene00012407
cdd-1	WBGene00000391		CELE_T07D3.9	WBGene00020311
tag-120	WBGene00006470		sin-3	WBGene00004117
ZC412.3	WBGene00013884		nbet-1	WBGene00043064
srp-7	WBGene00005648		strd-1	WBGene00013132
rnr-1	WBGene00004391		CELE_D1046.3	WBGene00008364
prmt-1	WBGene00013766		hch-1	WBGene00001828
mrps-17	WBGene00015487		cpna-2	WBGene00015061
CELE_F01F1.2	WBGene00017159		CELE_D1086.12	WBGene00044082
CELE_F35E12.6	WBGene00009430		CELE_F48C1.9	WBGene00018601
CELE_K07C11.3	WBGene00019476		gba-1	WBGene00016335
lin-24	WBGene00003010		rskn-2	WBGene00008311
CELE_H34I24.2	WBGene00019261		clec-85	WBGene00021872
pho-1	WBGene00004020		ben-1	WBGene00000248
CELE_Y32H12A.2	WBGene00021311		adss-1	WBGene00016509
fkb-3	WBGene00001428		C46A5.6	WBGene00016702
CELE_K07H8.10	WBGene00019510		CELE_T16G1.7	WBGene00011801
rsp-5	WBGene00004702		F14E5.2	WBGene00008800
ftn-2	WBGene00001501		CELE_F52B5.2	WBGene00009921
inx-8	WBGene00002130		B0228.7	WBGene00015064
trap-1	WBGene00022122		C29H12.2	WBGene00016235
gcst-1	WBGene00017765		sptl-2	WBGene00018398
CELE_M01H9.3	WBGene00019719		R144.5	WBGene00020095
sqd-1	WBGene00022235		Y48B6A.1	WBGene00012978
let-268	WBGene00002497		ipla-7	WBGene00011423
rpl-6	WBGene00004417		dap-3	WBGene00000933
tag-147	WBGene00006493		C34B2.10	WBGene00016395
pho-11	WBGene00007331		CELE_Y16B4A.2	WBGene00012445
atic-1	WBGene00016957		rab-14	WBGene00004276
skpo-1	WBGene00009897		CELE_F44G3.2	WBGene00009706
gsto-3	WBGene00019636		CELE_H28G03.1	WBGene00019249
hex-1	WBGene00020509		CELE_T06E4.8	WBGene00011535
mppb-1	WBGene00013880		nmy-2	WBGene00003777
ppw-1	WBGene00004093		ncx-4	WBGene00003569
CELE_Y49F6B.8	WBGene00021720		CELE_R12C12.1	WBGene00020022
egal-1	WBGene00015680		CELE_H04M03.3	WBGene00019153
CELE_Y17G7B.10	WBGene00012463		CELE_Y82E9BR.18	WBGene00022350
CELE_M05B5.4	WBGene00010872		rps-23	WBGene00004492
CELE_Y51F10.7	WBGene00021768		CELE_Y71H2AR.1	WBGene00022188
his-24	WBGene00001898		rpom-1	WBGene00013680
lys-4	WBGene00003093		CELE_Y62E10A.13	WBGene00013379
ttr-17	WBGene00012383		aly-1	WBGene00000120
ttr-7	WBGene00020566		npp-9	WBGene00003795
sma-1	WBGene00004855		dtmk-1	WBGene00011272
ugt-12	WBGene00020592		ssl-1	WBGene00007027
CELE_T19D12.4	WBGene00020579		CELE_T06E4.9	WBGene00011536
gem-4	WBGene00001577		CELE_R07E5.11	WBGene00011117
exl-1	WBGene00001371		CELE_F17E9.4	WBGene00017541
fcd-2	WBGene00012767		spg-7	WBGene00004978
htz-1	WBGene00019947		CELE_T04A8.8	WBGene00011410
CELE_Y63D3A.8	WBGene00013407		B0041.8	WBGene00015011
sto-1	WBGene00006063		C49A9.5	WBGene00016759
rpia-1	WBGene00015101		cbs-1	WBGene00013866
K12D12.1	WBGene00010785		CELE_T16G12.1	WBGene00011803
div-1	WBGene00001002		CELE_K08D8.6	WBGene00010660
pyr-1	WBGene00004259		F25B5.6	WBGene00017777
metr-1	WBGene00010988		mrg-1	WBGene00003406
C08E8.4	WBGene00007440		dgn-1	WBGene00000961
F02A9.4	WBGene00008514		fmo-1	WBGene00001476
Y38F1A.6	WBGene00012608		gfi-1	WBGene00001581
mrpl-2	WBGene00018932		CELE_F57F4.4	WBGene00019017
unc-37	WBGene00006773		lec-11	WBGene00002274
sup-26	WBGene00006331		arrd-25	WBGene00007296
vrk-1	WBGene00017895		psmd-9	WBGene00016623
CELE_Y62H9A.3	WBGene00013391		fem-2	WBGene00001412
duox-2	WBGene00018771		mex-3	WBGene00003229
bli-3	WBGene00000253		cacn-1	WBGene00012230
CELE_T24B8.4	WBGene00011978		CELE_Y47G6A.19	WBGene00021645
C24H12.5	WBGene00016074		alh-2	WBGene00000108
CELE_W01A11.1	WBGene00020909		col-49	WBGene00000626
CELE_ZK742.4	WBGene00022814		tra-3	WBGene00006606
ani-2	WBGene00019608		nsun-4	WBGene00021476
CELE_F19F10.3	WBGene00017599		CELE_F53H1.1	WBGene00018776
CELE_R08E3.2	not found		egg-4	WBGene00020652
CELE_F08F1.4	WBGene00017258		egg-5	WBGene00020035
C01G5.5	WBGene00015307		ears-2	WBGene00001338
C02F12.5	WBGene00015355		agt-1	WBGene00000093
CELE_Y80D3A.9	WBGene00013587		CELE_H06H21.8	WBGene00019164
C04C11.1	WBGene00007295		C09B8.4	WBGene00015623
CELE_Y14H12B.2	WBGene00021192		mtm-9	WBGene00003479
tbb-6	WBGene00006539		C18E9.9	WBGene00007689
C15F1.1	WBGene00015794		gln-6	WBGene00001607
hsp-17	WBGene00002021		ugt-60	WBGene00007402
ttr-54	WBGene00011774		C25G4.2	WBGene00007730
CELE_T04A8.6	WBGene00011408		lys-6	WBGene00003095
parn-2	WBGene00013265		dnj-23	WBGene00001041
cec-4	WBGene00017990		exc-4	WBGene00001365
CELE_D1086.1	WBGene00008388		pck-1	WBGene00021043
CELE_Y43F8C.13	WBGene00012834		CELE_Y37E3.10	WBGene00021351
bcat-1	WBGene00001149		CELE_T10F2.2	WBGene00020422
abce-1	WBGene00012714		imb-2	WBGene00002076
clec-83	WBGene00021879		nlp-26	WBGene00003764
dna-2	WBGene00001016		bca-1	WBGene00000245
tatn-1	WBGene00009628		hrpf-2	WBGene00022253
C17G1.2	WBGene00007649		faah-3	WBGene00019068
CELE_ZC373.2	WBGene00013867		mua-3	WBGene00003482
haf-6	WBGene00001816		rad-8	WBGene00044305
unc-73	WBGene00006805		CELE_F52A8.5	WBGene00009918
perm-4	WBGene00016638		C25A1.4	WBGene00045383
C29F3.7	WBGene00007807		vha-7	WBGene00006916
hsp-16.2	WBGene00002016		smc-3	WBGene00004873
lipl-7	WBGene00008510		gpa-16	WBGene00001678
vit-3	WBGene00006927		CELE_T15B12.1	WBGene00020530
mrpl-28	WBGene00020796		efk-1	WBGene00001160
CELE_Y94H6A.5	WBGene00022378		spon-1	WBGene00006893
C01F1.3	WBGene00015298		rad-23	WBGene00013924
fib-1	WBGene00001423		puf-5	WBGene00004241
CELE_F28D9.4	WBGene00009220		syx-5	WBGene00006373
ZK1307.1	WBGene00014244		CELE_F42A10.7	WBGene00018343
CELE_Y53C12B.1	WBGene00013143		moc-1	WBGene00003384
ttr-50	WBGene00010234		CELE_ZK228.4	WBGene00013947
F55F8.3	WBGene00018891		CELE_Y39B6A.1	WBGene00012664
fut-3	WBGene00006402		flap-1	WBGene00018998
CELE_T02H6.1	WBGene00020171		sfxn-5	WBGene00044049
Y45F10C.4	WBGene00012880		CELE_F53F4.16	WBGene00023419
tag-225	WBGene00019478		smr-1	WBGene00004891
asf-1	WBGene00006817		rha-1	WBGene00004355
tbg-1	WBGene00006540		CELE_F20G2.3	WBGene00008987
rpl-16	WBGene00004428		B0035.1	WBGene00007105
dhs-19	WBGene00000982		prp-3	WBGene00010844
fip-5	WBGene00009620		CELE_T03F1.11	WBGene00020192
thn-2	WBGene00009215		Y110A2AR.1	WBGene00022452
dbn-1	WBGene00010664		CELE_F35F10.1	WBGene00018052
ndx-9	WBGene00003586		pqn-53	WBGene00004138
zen-4	WBGene00006974		flp-12	WBGene00001455
CELE_Y54G11A.3	WBGene00013214		ugt-41	WBGene00017336
CELE_T10H10.2	WBGene00020426		C50E10.2	WBGene00016826
scav-3	WBGene00013039		CELE_Y47G6A.15	WBGene00021641
ugt-16	WBGene00013901		nrfl-1	WBGene00006438
Y45F10C.2	WBGene00012878		CELE_Y94H6A.10	WBGene00022382
C08F11.12	WBGene00007459		tre-1	WBGene00006607
acer-1	WBGene00016630		osm-11	WBGene00003891
CELE_K03H1.7	WBGene00010542		CELE_Y18H1A.4	WBGene00021210
CELE_F48E3.4	WBGene00018605		CELE_E03H4.5	WBGene00008473
fat-6	WBGene00001398		ugt-23	WBGene00007650
CELE_T04F3.4	WBGene00011439		CELE_F28C10.4	WBGene00017899
lbp-3	WBGene00002255		cysl-2	WBGene00010759
hda-1	WBGene00001834		CELE_R02F11.3	WBGene00019841
tald-1	WBGene00021286		abcf-1	WBGene00006512
F13D12.6	WBGene00008741		CELE_K11G12.6	WBGene00019657
ilys-5	WBGene00017691		lec-9	WBGene00002272
Y66H1A.4	WBGene00022046		nol-10	WBGene00017989
spr-5	WBGene00005010		snx-6	WBGene00013354
rla-2	WBGene00004410		CELE_F21D5.7	WBGene00009012
CELE_Y65B4A.1	WBGene00022025		CELE_Y49G5A.1	WBGene00021731
hil-5	WBGene00001856		CELE_Y105C5B.15	WBGene00013654
nos-3	WBGene00003785		CELE_F47B8.5	WBGene00009806
dod-19	WBGene00022644		mrpl-41	WBGene00015185
spds-1	WBGene00012909		unc-70	WBGene00006803
CELE_Y71F9AL.9	WBGene00022114		klp-15	WBGene00002225
CELE_Y38F2AR.12	WBGene00021430		C06H5.6	WBGene00007394
CELE_H14E04.2	WBGene00019199		rgr-1	WBGene00004343
pab-1	WBGene00003902		gstk-1	WBGene00014251
CELE_K10C3.4	WBGene00010731		faah-4	WBGene00013232
ttr-46	WBGene00011571		cpn-1	WBGene00000777
clec-146	WBGene00013008		acl-9	WBGene00022646
CELE_Y57A10A.23	WBGene00013263		ugt-19	WBGene00019515
CELE_Y71G12B.25	WBGene00022160		C23G10.8	WBGene00016015
CELE_Y53G8B.2	WBGene00021818		CELE_T12D8.9	WBGene00011736
C42D4.1	WBGene00016594		ctsa-2	Multiple entries : 2
CELE_F54E12.2	WBGene00010061		ZK550.6	WBGene00014000
far-6	WBGene00001390		act-1	WBGene00000063
his-40	WBGene00001914		act-3	WBGene00000065
acl-14	WBGene00019465		C44C10.9	WBGene00008089
sph-1	WBGene00004979		CELE_F16F9.4	WBGene00017515
far-2	WBGene00001386		C18B2.5	WBGene00015956
C03H5.3	WBGene00015405		vha-6	WBGene00006915
CELE_F25E2.2	WBGene00017780		acox-2	WBGene00008565
pho-7	WBGene00011879		C25A11.2	WBGene00016087
chat-1	WBGene00019946		acs-21	WBGene00016849
R09H10.3	WBGene00011181		B0207.6	WBGene00015029
pcm-1	WBGene00003954		dod-24	WBGene00007875
F42H10.6	WBGene00018370		Multiple Output Below
CELE_Y62H9A.6	WBGene00013394		ctsa-2	WBGene00019617
pmp-5	WBGene00004062		ctsa-2	WBGene00021503
mig-6	WBGene00003242
K02A11.3	WBGene00010488
CELE_H35B03.2	WBGene00019264
usip-1	WBGene00014124
msp-55	WBGene00003448
CELE_D1054.10	WBGene00008377
C04H5.1	WBGene00007312
tin-13	WBGene00006574
clec-88	WBGene00019606
mut-7	WBGene00003504
C10G8.4	WBGene00015683
CELE_ZK1058.9	WBGene00014207
T19H12.2	WBGene00020588
VF13D12L.3	WBGene00012149
vps-16	WBGene00006516
lin-33	WBGene00003019
sod-4	WBGene00004933
ketn-1	WBGene00004130
vab-10	WBGene00006876
CELE_W03D8.9	WBGene00020990
CELE_T16A9.5	WBGene00011795
CELE_Y69E1A.1	WBGene00013473
rfc-4	WBGene00004340
dpf-2	WBGene00001055
CELE_F33G12.7	WBGene00044666
cav-1	WBGene00000301
tin-9.2	WBGene00044083
alh-8	WBGene00000114
tag-165	WBGene00006510
acs-5	WBGene00013575
heh-1	WBGene00006452
rpl-24.2	WBGene00004437
CELE_Y51A2D.18	WBGene00013083
elo-5	WBGene00001243
CELE_F17C8.9	WBGene00185014
cpi-1	Multiple entries : 2
lec-10	WBGene00002273
CELE_Y48A6B.10	not found
C05D12.2	WBGene00007340
dsc-4	WBGene00001099
CELE_ZC410.5	WBGene00013882
CELE_F18A1.7	WBGene00017548
CELE_F54C9.9	WBGene00010044
mrp-3	WBGene00003409
CELE_F14B8.4	WBGene00017446
dlg-1	WBGene00001006
mel-32	WBGene00003214
cysl-4	WBGene00019096
pept-2	WBGene00003876
haly-1	WBGene00009813
taf-6.1	WBGene00006387
row-1	WBGene00009508
kdin-1	WBGene00006490
cpr-4	WBGene00000784
lem-2	WBGene00002275
F52C9.3	WBGene00018674
gpd-3	WBGene00001685
F32A5.3	WBGene00017969
ugt-31	WBGene00021464
sptl-3	WBGene00011932
pqm-1	WBGene00004096
kle-2	WBGene00016202
C47E12.7	WBGene00008151
CELE_F38B6.4	WBGene00018174
CELE_ZK822.2	WBGene00014090
CELE_F21C10.10	WBGene00017659
cle-1	WBGene00000527
ttr-6	WBGene00020886
CELE_K02D7.1	WBGene00019298
C01B10.6	WBGene00015280
nol-6	WBGene00021789
nas-20	WBGene00003539
rpl-29	WBGene00004443
retr-1	WBGene00018416
lig-1	WBGene00002985
dcaf-1	WBGene00014243
hsp-43	WBGene00002024
srp-6	WBGene00005647
dct-11	WBGene00021060
efhd-1	WBGene00012980
CELE_T04G9.7	WBGene00020218
CELE_R09F10.5	WBGene00019988
ipla-3	WBGene00012319
ttr-3	WBGene00010538
let-526	Multiple entries : 2
dhs-25	WBGene00000988
CELE_F58F9.7	WBGene00019060
cpi-2	WBGene00000534
his-1	WBGene00001875
F37H8.5	WBGene00009514
ain-1	WBGene00015547
M01F1.3	WBGene00010809
tba-6	WBGene00006532
CELE_R13H4.2	WBGene00014826
cap-1	WBGene00000292
CELE_Y77E11A.7	WBGene00022310
ttr-2	WBGene00010539
hex-3	WBGene00012663
Y39G10AR.9	WBGene00021467
ubxn-4	WBGene00022703
gpx-5	WBGene00007516
magi-1	WBGene00010444
stim-1	WBGene00021910
rpl-25.1	WBGene00004438
spdl-1	WBGene00015515
upp-1	WBGene00022817
CELE_T28D6.3	WBGene00012123
clec-63	WBGene00009394
acp-7	WBGene00022246
wapl-1	WBGene00019953
CELE_W09C5.1	WBGene00012351
C06A8.3	WBGene00015514
ost-1	WBGene00003893
mccc-1	WBGene00009319
nkat-3	WBGene00010984
ral-1	WBGene00021811
CELE_F32D8.12	WBGene00009334
CELE_F57B10.8	WBGene00019005
B0280.9	WBGene00015104
pqn-24	WBGene00004113
C46C2.5	WBGene00008113
T01B11.2	WBGene00020139
T25B9.9	WBGene00012015
abhd-3.1	WBGene00013358
CELE_F54D5.12	WBGene00010055
pmp-3	WBGene00004060
CELE_Y48G1A.4	WBGene00021660
gst-27	WBGene00001775
mlcd-1	WBGene00009439
rol-1	WBGene00004394
ttr-35	WBGene00017688
nsun-5	WBGene00013151
rpl-10a	WBGene00004412
ttr-15	WBGene00011561
CELE_D1054.11	WBGene00008378
CELE_W03F11.1	WBGene00021005
klo-1	WBGene00016848
CELE_Y37A1B.5	WBGene00012538
wht-2	WBGene00007513
CELE_T25D3.3	WBGene00020797
ZK1320.2	WBGene00014252
C39D10.7	WBGene00016534
CELE_T07F10.1	WBGene00011587
aakb-2	WBGene00012928
mct-4	WBGene00003986
puf-12	WBGene00014165
CELE_T25B9.1	WBGene00012007
lec-5	WBGene00002268
rpl-7A	WBGene00004419
CELE_F26A3.1	WBGene00009140
CELE_R07H5.8	WBGene00011128
sams-3	WBGene00015538
crml-1	WBGene00010641
CELE_T23E7.2	WBGene00020732
pqn-52	WBGene00019713
hpo-8	WBGene00020517
CELE_F13E6.5	WBGene00008749
CELE_F59B1.2	WBGene00019097
CELE_D1086.11	WBGene00044081
spp-15	WBGene00005000
oac-10	WBGene00016773
mlt-2	WBGene00007252
hmg-11	WBGene00001976
C14B1.3	WBGene00007574
hmgs-1	WBGene00017769
elo-1	WBGene00001239
CELE_F28H7.3	WBGene00009237
vbh-1	WBGene00006888
CELE_R04F11.3	WBGene00011016
CELE_D2023.4	WBGene00008408
rsd-6	WBGene00004684
trap-2	WBGene00020216
CELE_F53F4.11	WBGene00009993
nep-22	WBGene00020788
C08F11.11	WBGene00007458
ugt-46	WBGene00015141
C01B10.10	WBGene00015284
CELE_Y105E8A.11	WBGene00013671
pps-1	WBGene00004091
pcp-5	WBGene00022801
zig-7	WBGene00006984
aqp-4	WBGene00000172
rps-30	WBGene00004499
C10G8.8	WBGene00015684
rpb-2	WBGene00016140
lbp-6	WBGene00002258
CELE_Y37E3.8	WBGene00021350
CELE_F37H8.3	WBGene00009512
trr-1	WBGene00007028
unc-61	WBGene00006795
ethe-1	WBGene00007886
nuaf-3	WBGene00011123
mcm-4	WBGene00003156
attf-2	WBGene00017317
acbp-3	WBGene00009818
C18D11.3	WBGene00007681
nlp-11	WBGene00003749
efa-6	WBGene00013223
CELE_H35B03.1	WBGene00019263
col-140	WBGene00000713
CELE_F35B12.9	WBGene00009388
srh-300	WBGene00005504
elo-3	WBGene00001241
cbl-1	WBGene00007533
tbh-1	WBGene00006541
wdr-5.1	WBGene00006474
ech-4	WBGene00001153
cua-1	WBGene00000834
mrps-16	WBGene00018961
CELE_Y106G6D.8	WBGene00013704
CELE_T22F3.3	WBGene00020696
C18E9.2	WBGene00007683
smg-9	WBGene00013188
ahcy-1	WBGene00019322
ZK1236.5	WBGene00022864
CELE_F08F3.4	WBGene00017262
CELE_Y62H9A.4	WBGene00013392
C27A7.1	WBGene00007753
zmp-3	WBGene00016283
T26C12.1	WBGene00020831
swsn-1	WBGene00004203
CELE_T12A2.3	WBGene00020438
hprt-1	WBGene00013690
CELE_F13H8.11	WBGene00017443
CELE_ZK856.7	WBGene00014108
cpz-2	WBGene00000789
ssp-19	WBGene00006047
ssp-10	WBGene00006039
his-74	WBGene00012276
CELE_E04F6.9	WBGene00017128
CELE_F18C12.3	WBGene00008934
CELE_ZC416.6	WBGene00022610
CELE_T05H4.10	WBGene00020273
wdr-12	WBGene00018893
grd-3	WBGene00001692
lec-2	WBGene00002265
CELE_W07E11.1	WBGene00012326
C34C12.8	WBGene00007927
CELE_ZK484.3	WBGene00022749
dct-18	WBGene00010266
C08H9.3	WBGene00007464
C26G2.2	WBGene00007751
rrbs-1	WBGene00007617
C50F4.6	WBGene00001910
CELE_ZC412.4	not found
cbd-1	WBGene00010351
rpac-19	WBGene00010230
B0511.6	WBGene00015232
pmt-2	WBGene00018811
alh-12	WBGene00000118
CELE_T03F7.7	WBGene00011404
pes-23	WBGene00003987
hat-1	WBGene00044069
C47B2.9	WBGene00008134
CELE_F17H10.2	WBGene00008926
sec-61	WBGene00013311
C17H12.4	WBGene00015930
CELE_DC2.5	WBGene00017082
CELE_W04B5.3	WBGene00021020
vit-4	WBGene00006928
CELE_F13H10.8	WBGene00044784
C23H4.3	WBGene00007692
msh-2	WBGene00003418
lid-1	WBGene00007711
air-2	WBGene00000099
CELE_ZK105.1	WBGene00022653
dnj-28	WBGene00001046
gpd-2	WBGene00001684
gfm-1	WBGene00009246
CELE_Y32F6A.5	WBGene00012530
ttr-51	WBGene00010440
CELE_F25H9.7	WBGene00009139
fat-7	WBGene00001399
acs-11	WBGene00018269
aman-1	WBGene00018877
let-2	WBGene00002280
C31H2.4	WBGene00016294
acdh-1	WBGene00016943
ZK353.9	WBGene00022704
C44B7.5	WBGene00016627
epg-4	WBGene00018150
unc-18	WBGene00006757
mdt-30	WBGene00004125
M28.5	WBGene00010896
CELE_Y37H2A.14	WBGene00045416
gst-7	WBGene00001755
F32A5.4	WBGene00017970
cdd-2	WBGene00000392
npa-1	WBGene00003786
CELE_R09B3.2	WBGene00011155
CELE_Y53H1B.2	WBGene00013181
elo-6	WBGene00001244
tag-281	WBGene00044323
CELE_T28D6.7	WBGene00012127
gst-13	WBGene00001761
snb-1	WBGene00004897
clp-4	WBGene00000545
K01G5.5	WBGene00010478
CELE_Y71H2AM.13	WBGene00022178
cdk-1	WBGene00000405
cysl-1	WBGene00007653
rap-1	Multiple entries : 2
CELE_F57F5.1	WBGene00010204
mmaa-1	WBGene00020169
ttr-30	WBGene00020335
ttr-48	WBGene00022515
CELE_T20D3.6	WBGene00011859
him-1	WBGene00001860
C02F5.3	WBGene00015346
nep-1	WBGene00013926
nhx-4	WBGene00003732
pmt-1	WBGene00022781
ttr-45	WBGene00044737
ehs-1	WBGene00001224
suf-1	WBGene00006307
CELE_ZK1055.6	WBGene00022847
asah-1	WBGene00010769
acox-5	WBGene00008167
let-767	WBGene00002891
Y18D10A.3	WBGene00012476
CELE_W03F9.10	WBGene00021004
acox-1	WBGene00008564
CELE_M04F3.4	WBGene00019770
ssp-37	WBGene00012211
ccg-1	WBGene00000370
CELE_K12C11.1	WBGene00019673
CELE_F52A8.1	WBGene00009915
T19C3.3	WBGene00020561
far-5	WBGene00001389
atg-18	WBGene00018294
far-1	WBGene00001385
acl-6	WBGene00017261
mrps-10	WBGene00012556
ZK669.4	WBGene00014054
icd-2	WBGene00022042
sodh-1	WBGene00010790
cdl-1	WBGene00000411
CELE_Y116A8C.27	WBGene00013804
CELE_F54F7.2	WBGene00010064
pcp-1	WBGene00003956
mec-17	WBGene00003178
CELE_T23B3.2	WBGene00020710
swsn-9	WBGene00007256
CELE_Y51H7C.5	WBGene00021783
ncx-1	WBGene00003566
nas-11	WBGene00003530
C40H1.7	WBGene00008042
ftn-1	WBGene00001500
B0513.4	WBGene00007196
zwl-1	WBGene00021460
rpl-7	WBGene00004418
tni-1	WBGene00006584
haf-4	WBGene00001814
fat-2	WBGene00001394
rpa-1	WBGene00017546
CELE_T08H10.1	WBGene00020369
C26B9.5	WBGene00016134
spp-10	WBGene00004995
unc-44	WBGene00006780
gyg-2	WBGene00012020
asp-6	WBGene00000219
clec-222	WBGene00007283
lbp-2	WBGene00002254
hil-4	WBGene00001855
tyr-4	WBGene00016419
CELE_F11C1.5	WBGene00008694
CELE_Y49E10.29	WBGene00045239
CELE_K09E2.3	WBGene00019572
CELE_F38E1.6	WBGene00018179
F08B12.4	WBGene00008572
CD4.3	WBGene00016989
CELE_Y45F10C.1	WBGene00012877
C39H7.4	WBGene00016542
asp-13	WBGene00017881
C12D12.1	WBGene00015713
pqn-83	WBGene00004164
cpg-1	WBGene00000465
CELE_F13H8.2	WBGene00017435
cks-1	WBGene00001051
CELE_T15B7.15	WBGene00020527
ttr-24	WBGene00013077
rbm-28	WBGene00011043
sax-7	WBGene00004732
CELE_F41E6.5	WBGene00018286
tat-1	WBGene00013034
ttr-16	WBGene00012382
nex-1	WBGene00003588
CELE_K11B4.1	WBGene00010766
CELE_F23C8.5	WBGene00017734
clec-1	WBGene00017772
mdf-1	WBGene00003160
try-1	WBGene00006619
Y54E10A.10	WBGene00021830
grsp-2	WBGene00012118
CELE_F10E9.11	WBGene00017360
dpyd-1	WBGene00016103
gcp-2.1	WBGene00020082
cgr-1	WBGene00020847
CELE_Y43C5A.2	WBGene00012782
Y46E12BL.2	WBGene00021595
snap-29	WBGene00019305
CELE_Y73C8B.2	WBGene00022259
acdh-7	WBGene00020812
gfi-2	WBGene00001582
lpd-8	not found
CELE_F52E4.5	WBGene00018702
CELE_Y73B6A.3	WBGene00022230
nol-5	WBGene00020915
flad-1	WBGene00011271
fah-1	WBGene00019620
ash-2	WBGene00012458
cth-1	WBGene00009048
CELE_K05C4.5	WBGene00010582
fbxa-72	WBGene00017962
clu-1	WBGene00000550
T19C3.5	WBGene00020563
rme-8	WBGene00004378
CELE_T21H3.1	WBGene00020662
dod-20	WBGene00015259
glh-1	WBGene00001598
CELE_F38E9.1	WBGene00018184
C55A6.7	WBGene00008336
CELE_D2030.3	WBGene00008413
mrps-7	WBGene00013324
K12H4.7	WBGene00019682
eif-1	WBGene00020868
CELE_Y49F6B.2	WBGene00021715
CELE_K10C2.1	WBGene00019617
har-1	WBGene00007630
spr-2	WBGene00005007
lea-1	WBGene00002263
CELE_W05H9.1	WBGene00021048
raga-1	WBGene00006414
cyp-25a1	WBGene00007963
ldp-1	WBGene00017719
nex-3	WBGene00003590
obr-4	WBGene00016331
CELE_Y22D7AL.10	WBGene00021248
CELE_F10D11.6	WBGene00008652
cuc-1	WBGene00000835
C02B10.4	WBGene00015329
mcm-3	WBGene00003155
F19C6.5	WBGene00008954
bet-2	WBGene00010199
rps-7	WBGene00004476
ppat-1	WBGene00011407
hil-3	WBGene00001854
hcf-1	WBGene00001827
C15C7.7	WBGene00015793
gld-1	WBGene00001595
F09E5.3	WBGene00017283
abts-2	WBGene00009929
hxk-2	WBGene00010416
ttr-59	WBGene00020339
cht-1	WBGene00000503
tbc-20	WBGene00013196
fkb-5	WBGene00001430
skr-2	WBGene00004808
CELE_F59A3.4	WBGene00019077
mrpl-51	WBGene00011740
trp-4	WBGene00006616
cpr-6	WBGene00000786
cpna-3	WBGene00007221
ttr-44	WBGene00008341
pqn-70	WBGene00004152
F52H2.6	WBGene00018718
mrps-22	WBGene00007564
CELE_Y57G11C.40	WBGene00013329
zmp-4	WBGene00012364
ttr-41	WBGene00017374
nasp-1	WBGene00007500
CELE_F49E2.5	WBGene00009888
CELE_Y48G8AL.5	WBGene00021686
nath-10	WBGene00018866
T25G3.4	WBGene00012031
CELE_T09B4.5	WBGene00020379
CELE_F13G11.3	WBGene00045038
CELE_F55B11.1	WBGene00010083
C45B2.1	WBGene00016658
pro-3	WBGene00012676
lntl-1	WBGene00016289
tth-1	WBGene00006649
ifa-4	WBGene00002052
rpl-4	WBGene00004415
CELE_Y54E10A.12	WBGene00021832
lmp-1	WBGene00003053
strl-1	WBGene00009940
CELE_ZK970.7	WBGene00014173
his-11	WBGene00001885
his-41	WBGene00001915
his-48	WBGene00001922
his-4	WBGene00001878
scl-2	WBGene00009895
CELE_T10H9.8	WBGene00044779
CELE_K10C9.3	WBGene00019624
trap-3	WBGene00021420
emb-9	WBGene00001263
inx-16	WBGene00002138
CELE_F09F7.4	WBGene00017301
rps-10	WBGene00004479
skpo-3	WBGene00017968
mrpl-15	WBGene00022373
ire-1	WBGene00002147
col-8	WBGene00000597
npp-2	WBGene00003788
rpl-17	WBGene00004429
hda-3	WBGene00001836
vit-2	WBGene00006926
sqrd-1	WBGene00008538
dpy-28	WBGene00001087
CELE_F20G2.2	WBGene00008986
C43E11.9	WBGene00016607
CELE_Y57G11B.5	WBGene00013297
lys-7	WBGene00003096
CELE_F22F4.5	WBGene00017718
nra-4	WBGene00015344
msp-77	WBGene00003464
acs-9	WBGene00020634
lron-7	WBGene00019351
eif-3.C	WBGene00001226
fbxa-156	WBGene00007392
pdi-2	WBGene00003963
cpr-1	WBGene00000781
ddx-27	WBGene00022148
pes-8	WBGene00003981
gpb-1	WBGene00001679
CELE_F11A10.7	WBGene00008688
CELE_Y95D11A.1	WBGene00013605
CELE_K08D12.3	WBGene00019537
mrps-31	WBGene00007859
unc-84	WBGene00006816
CELE_T09F3.2	WBGene00011662
taco-1	WBGene00021757
C29E4.12	WBGene00016209
rnp-5	WBGene00004388
swsn-6	WBGene00022774
CELE_T28H10.3	WBGene00012144
ZK484.1	WBGene00022748
lin-13	WBGene00003002
B0507.2	WBGene00015219
CELE_Y82E9BR.19	WBGene00022351
trap-4	WBGene00013238
CELE_T24B8.2	WBGene00011976
C33A12.4	WBGene00007883
mup-4	WBGene00003497
swsn-2.2	WBGene00015971
clec-91	WBGene00014117
egl-27	WBGene00001194
C10B5.3	WBGene00015671
CELE_F07A11.5	WBGene00008548
rpl-31	WBGene00004445
CELE_M04C9.3	WBGene00010858
adsl-1	WBGene00011064
CELE_R102.4	WBGene00011291
cnc-8	WBGene00009624
cyk-4	WBGene00000875
dcp-66	WBGene00000938
itx-1	WBGene00002174
CELE_D1086.3	WBGene00008390
ZK512.2	WBGene00013983
sptl-1	WBGene00016020
CELE_F30A10.14	WBGene00045473
nog-1	Multiple entries : 2
acl-2	WBGene00011543
ech-7	WBGene00001156
CELE_F20D1.3	WBGene00008975
vit-5	WBGene00006929
rpa-2	WBGene00019767
rpl-11.1	WBGene00004422
C53B7.2	WBGene00016893
hlh-19	WBGene00001962
CELE_F54F7.3	WBGene00010065
cyp-34a9	WBGene00015044
hsp-16.1	WBGene00002015
C27B7.5	WBGene00007762
pezo-1	WBGene00007505
CELE_F31E8.4	WBGene00017954
gst-26	WBGene00001774
CELE_Y37D8A.19	WBGene00012557
C55A6.12	WBGene00044019
grl-16	WBGene00001725
C27A7.6	WBGene00007757
CELE_ZK973.9	WBGene00022835
CELE_K12H6.6	WBGene00019686
CELE_K08C7.6	WBGene00010648
clec-223	WBGene00007282
lbp-1	WBGene00002253
CELE_K02B12.7	WBGene00010500
fzo-1	WBGene00001509
CELE_R11D1.10	WBGene00011248
CELE_Y73C8B.3	WBGene00022260
chaf-2	WBGene00022141
snb-2	WBGene00004898
ZK686.2	WBGene00022792
tes-1	WBGene00015217
rps-14	WBGene00004483
daf-22	WBGene00013284
drr-2	WBGene00011730
CELE_ZC434.9	WBGene00013895
CELE_ZC247.1	WBGene00013859
ctps-1	WBGene00012316
him-4	WBGene00001863
Y39B6A.33	WBGene00012692
CELE_F13C5.2	WBGene00017423
CELE_K02F6.7	WBGene00019341
CELE_Y71H2B.1	WBGene00022191
iff-2	WBGene00002065
dao-5	WBGene00000931
tyms-1	WBGene00022455
CELE_F13H8.3	WBGene00017436
sur-5	WBGene00006351
CELE_T21F4.1	WBGene00020658
CELE_W06B4.2	WBGene00021057
ttr-47	WBGene00019203
ptr-21	WBGene00004235
mrps-11	WBGene00012244
rbbp-5	WBGene00017683
lin-41	WBGene00003026
haao-1	WBGene00010595
ppk-2	WBGene00004088
alh-13	WBGene00011938
brp-1	WBGene00000273
ZK669.3	WBGene00014053
CELE_T05E12.3	WBGene00011486
Multiple Output Below
srp-1	WBGene00004703
srp-1	WBGene00005642
cpi-1	WBGene00000535
cpi-1	WBGene00000775
let-526	WBGene00002583
let-526	WBGene00002717
rap-1	WBGene00004307
rap-1	WBGene00004507
nog-1	WBGene00004422
nog-1	WBGene00020297
