# Supplementary material for: Aging-associated decline of phosphatidylcholine synthesis is a malleable trigger of natural mitochondrial aging
Source: Nat Commun. 2026 Apr 18;17:3589. doi: 10.1038/s41467-026-71508-7 (PMC13091796; doi:10.1038/s41467-026-71508-7)
Supplement: Supplementary file 17 — Supplementary Data 15 [file 41467_2026_71508_MOESM17_ESM.xlsx]

## Sheet: Tabelle1
Category 1
Category	RGS	AC	PValue	Bonferroni
Metabolism	277	1601	3.08724e-45	9.57046e-44
Ribosome	51	231	6.70537e-14	2.07866e-12
Transcription: chromatin	41	222	1.68167e-09	5.21317e-08
Proteolysis general	52	394	3.01404e-07	9.34352e-06
Sum	421
Category 2
Category	RGS	AC	PValue	Bonferroni
Metabolism: lipid	102	526	4.75456e-22	6.70393e-20
Metabolism: nucleotide	30	111	1.23783e-10	1.74534e-08
Ribosome: biogenesis	21	54	3.28194e-10	4.62753e-08
Ribosome: subunit	25	92	3.66077e-09	5.16168e-07
Metabolism: 1CC	15	29	5.26512e-09	7.42382e-07
Metabolism: amino acid	21	82	1.43542e-07	2.02394e-05
Metabolism: mitochondria	49	366	4.38863e-07	6.18797e-05
Transcription: chromatin modification	22	117	6.41209e-06	0.000904105
Proteolysis general: aspartate	11	33	1.69513e-05	0.00239013
Transcription: chromatin structure	19	105	4.15587e-05	0.00585977
Sum	315
Category 3
Category	RGS	AC	PValue	Bonferroni
Metabolism: lipid: binding	27	67	5.57559e-13	1.31584e-10
Metabolism: nucleotide	30	111	1.23783e-10	2.92128e-08
Ribosome: biogenesis	21	54	3.28194e-10	7.74538e-08
Ribosome: subunit	25	92	3.66077e-09	8.63941e-07
Metabolism: lipid: fatty acid	21	68	9.64515e-09	2.27625e-06
Metabolism: mitochondria: ribosome	17	79	1.5312e-05	0.00361364
Category 3, relative contributions	RGS	%	Metabolic contribution
Metabolism: lipid	48	34.0426	67.3759
Metabolism: mitochondria	17	12.0567
Metabolism: other	30	21.2766
Non-metabolic	46	32.6241
Sum	141
