# Supplementary material for: Aging-associated decline of phosphatidylcholine synthesis is a malleable trigger of natural mitochondrial aging
Source: Nat Commun. 2026 Apr 18;17:3589. doi: 10.1038/s41467-026-71508-7 (PMC13091796; doi:10.1038/s41467-026-71508-7)
Supplement: Supplementary file 18 — Supplementary Data 16 [file 41467_2026_71508_MOESM18_ESM.xlsx]

## Sheet: Tabelle1
Category 1
Category	RGS	AC	PValue	Bonferroni
Metabolism	98	1601	1.59956e-12	4.47876e-11
mRNA functions	29	407	3.79521e-06	0.000106266
Nuclear pore	7	36	9.27738e-05	0.00259767
Category 2
Category	RGS	AC	PValue	Bonferroni
Metabolism: mitochondria	26	366	1.1863e-05	0.00138797
Transmembrane transport: mitochondrial	7	34	6.76534e-05	0.00791545
Category 3	NA
