# Supplementary material for: Aging-associated decline of phosphatidylcholine synthesis is a malleable trigger of natural mitochondrial aging
Source: Nat Commun. 2026 Apr 18;17:3589. doi: 10.1038/s41467-026-71508-7 (PMC13091796; doi:10.1038/s41467-026-71508-7)
Supplement: Supplementary file 19 — Supplementary Data 17 [file 41467_2026_71508_MOESM19_ESM.xlsx]

## Sheet: Tabelle1
Comparison..group1.group2.	Group	ProteinGroups	AVG.Log2.Ratio	Absolute.AVG.Log2.Ratio	Qvalue	X..of.Ratios	X.DEPRECATED..AVG.Log2.Ratio	X.DEPRECATED..Absolute.AVG.Log2.Ratio	UniProtIds	Genes	ProteinDescriptions	ProteinNames	X..Unique.Total.Peptides	X..Change	Ratio
I_10 / I_01	P18948	P18948	2.09849	2.09849	0	1077	1.90357	1.90357	P18948	vit-6	Vitellogenin-6	VIT6_CAEEL	178	328.261	4.28261
I_10 / I_01	Q9N4J2	Q9N4J2	1.90153	1.90153	9.05e-237	975	1.62362	1.62362	Q9N4J2	vit-3	Vitellogenin-3	VIT3_CAEEL	183	273.61	3.7361
I_10 / I_01	P05690	P05690	1.29527	1.29527	3.49e-199	1086	1.09573	1.09573	P05690	vit-2	Vitellogenin-2	VIT2_CAEEL	174	145.423	2.45423
I_10 / I_01	V6CLP5;V6CLU0	V6CLP5;V6CLU0	1.35941	1.35941	7.63e-146	840	0.613428	0.613428	V6CLP5;V6CLU0	ketn-1	KETtiN (Drosophila actin-binding) homolog	V6CLP5_CAEEL;V6CLU0_CAEEL	197	156.58	2.5658
I_10 / I_01	Q10663	Q10663	0.908293	0.908293	5.22e-95	405	0.871198	0.871198	Q10663	icl-1	Bifunctional glyoxylate cycle protein	GCP_CAEEL	64	87.6823	1.87682
I_10 / I_01	Q9GZI3	Q9GZI3	-1.48267	1.48267	8.47e-91	323	-1.31016	1.31016	Q9GZI3	pod-2	Uncharacterized protein	Q9GZI3_CAEEL	85	-64.2174	0.357826
I_10 / I_01	P27604	P27604	-1.61114	1.61114	1.15e-87	236	-1.56256	1.56256	P27604	ahcy-1	Adenosylhomocysteinase	SAHH_CAEEL	32	-67.2661	0.327339
I_10 / I_01	G5EBY3	G5EBY3	0.765884	0.765884	1.25e-83	413	0.773672	0.773672	G5EBY3	nmy-2	Non-muscle MYosin	G5EBY3_CAEEL	112	70.0412	1.70041
I_10 / I_01	Q18143	Q18143	2.64886	2.64886	1.15e-77	170	2.58401	2.58401	Q18143	cht-3	Chitinase-like protein C25A8.4	CHITL_CAEEL	48	527.172	6.27172
I_10 / I_01	Q23500	Q23500	-1.82171	1.82171	4.45e-76	219	-1.56815	1.56815	Q23500	aco-1	Probable cytoplasmic aconitate hydratase	ACOC_CAEEL	45	-71.7114	0.282886
I_10 / I_01	O44400	O44400	1.74875	1.74875	1.1e-74	171	1.68989	1.68989	O44400	F37C4.5	Protein F37C4.5	F37C4_CAEEL	38	236.068	3.36068
I_10 / I_01	P50432	P50432	-1.25615	1.25615	6.35e-74	207	-1.10667	1.10667	P50432	mel-32	Serine hydroxymethyltransferase	GLYC_CAEEL	38	-58.1341	0.418659
I_10 / I_01	Q17832	Q17832	-0.951788	0.951788	5.08e-68	355	-0.896728	0.896728	Q17832	vgln-1	ViGiLN homolog	Q17832_CAEEL	79	-48.3009	0.516991
I_10 / I_01	P02567	P02567	-0.74679	0.74679	1.27e-64	378	-0.71839	0.71839	P02567	myo-1	Myosin-1	MYO1_CAEEL	94	-40.4072	0.595928
I_10 / I_01	P06125	P06125	1.99114	1.99114	6.15e-64	196	1.96602	1.96602	P06125	vit-5	Vitellogenin-5	VIT5_CAEEL	35	297.55	3.9755
I_10 / I_01	Q17770	Q17770	-1.19589	1.19589	1.73e-60	198	-1.20593	1.20593	Q17770	pdi-2	Protein disulfide-isomerase 2	PDI2_CAEEL	37	-56.3483	0.436517
I_10 / I_01	H2FLK8;H2FLL1	H2FLK8;H2FLL1	1.04559	1.04559	1.34e-59	367	0.780771	0.780771	H2FLK8;H2FLL1	lea-1	Plant Late Embryo Abundant (LEA) related	H2FLK8_CAEEL;H2FLL1_CAEEL	74	106.421	2.06421
I_10 / I_01	O17680	O17680	-2.54368	2.54368	9.01e-59	110	-2.43414	2.43414	O17680	sams-1	Probable S-adenosylmethionine synthase 1	METK1_CAEEL	19	-82.8495	0.171505
I_10 / I_01	Q94269	Q94269	-2.22708	2.22708	6.13e-57	162	-2.01122	2.01122	Q94269	CELE_K10C2.1	Carboxypeptidase	Q94269_CAEEL	58	-78.641	0.21359
I_10 / I_01	G5EBH3;G5EC35;G5EFW3	G5EBH3;G5EC35;G5EFW3	1.21068	1.21068	4.06e-55	341	0.864105	0.864105	G5EBH3;G5EC35;G5EFW3	sma-1	SMAll;Beta chain spectrin homolog Sma1;SMAll	G5EBH3_CAEEL;G5EC35_CAEEL;G5EFW3_CAEEL	142	131.447	2.31447
I_10 / I_01	Q20684	Q20684	0.748155	0.748155	1.14e-54	241	0.874969	0.874969	Q20684	lec-2	GaLECtin	Q20684_CAEEL	49	67.9644	1.67964
I_10 / I_01	H2KYS1	H2KYS1	2.58817	2.58817	2.96e-54	111	2.26909	2.26909	H2KYS1	hsp-43	Heat Shock Protein	H2KYS1_CAEEL	25	501.335	6.01335
I_10 / I_01	Q22492	Q22492	2.4957	2.4957	5.72e-52	99	2.4027	2.4027	Q22492	hex-1	Beta-hexosaminidase A	HEXA_CAEEL	27	464	5.64
I_10 / I_01	Q21966	Q21966	1.9509	1.9509	2.53e-50	129	1.68384	1.68384	Q21966	asp-4	ASpartyl Protease	Q21966_CAEEL	21	286.615	3.86615
I_10 / I_01	H9G2T4;Q21032	H9G2T4;Q21032	-1.65647	1.65647	7.99e-50	167	-1.52369	1.52369	H9G2T4;Q21032	idh-1	Isocitrate dehydrogenase [NADP]	H9G2T4_CAEEL;Q21032_CAEEL	26	-68.2785	0.317215
I_10 / I_01	Q65ZB1	Q65ZB1	1.06529	1.06529	2.02e-49	140	0.987643	0.987643	Q65ZB1	plin-1	PeriLIpiN homolog	Q65ZB1_CAEEL	26	109.259	2.09259
I_10 / I_01	O45569	O45569	-0.652708	0.652708	4.98e-49	213	-0.896478	0.896478	O45569	nep-17	NEPrilysin metallopeptidase family	O45569_CAEEL	49	-36.3915	0.636085
I_10 / I_01	Q9XXF9	Q9XXF9	-1.6168	1.6168	3.21e-47	107	-1.61537	1.61537	Q9XXF9	CELE_Y37A1B.5	Uncharacterized protein	Q9XXF9_CAEEL	26	-67.3943	0.326057
I_10 / I_01	O44906	O44906	0.816955	0.816955	2.78e-46	290	0.655375	0.655375	O44906	pck-1	Phosphoenolypyruvate CarboxyKinase	O44906_CAEEL	41	76.1684	1.76168
I_10 / I_01	Q20264	Q20264	1.41975	1.41975	3.6e-46	113	1.30485	1.30485	Q20264	acs-11	Fatty Acid CoA Synthetase family	Q20264_CAEEL	24	167.54	2.6754
I_10 / I_01	Q22993	Q22993	-1.72959	1.72959	5.79e-45	142	-1.42662	1.42662	Q22993	pmt-2	Phosphoethanolamine MethylTransferase	Q22993_CAEEL	26	-69.8463	0.301537
I_10 / I_01	Q20829	Q20829	1.59496	1.59496	6.53e-44	132	1.76469	1.76469	Q20829	aman-1	Alpha-mannosidase	Q20829_CAEEL	38	202.087	3.02087
I_10 / I_01	Q27473	Q27473	2.61583	2.61583	1.9e-42	103	2.429	2.429	Q27473	nex-3	Annexin	Q27473_CAEEL	25	512.974	6.12974
I_10 / I_01	Q18164	Q18164	-1.92821	1.92821	1.37e-41	130	-1.57942	1.57942	Q18164	dpyd-1	Dihydropyrimidine dehydrogenase [NADP(+)]	DPYD_CAEEL	43	-73.7246	0.262754
I_10 / I_01	O17759	O17759	-0.841085	0.841085	4.39e-41	220	-0.710169	0.710169	O17759	tkt-1	TransKeTolase homolog	O17759_CAEEL	37	-44.1776	0.558224
I_10 / I_01	Q9XWD1	Q9XWD1	-1.40808	1.40808	4.94e-41	99	-1.32503	1.32503	Q9XWD1	acs-5	Fatty Acid CoA Synthetase family	Q9XWD1_CAEEL	28	-62.3186	0.376814
I_10 / I_01	Q19289	Q19289	1.09055	1.09055	2.25e-40	249	0.88229	0.88229	Q19289	ifb-1	Intermediate filament protein ifb-1	IFB1_CAEEL	45	112.956	2.12956
I_10 / I_01	Q20363	Q20363	1.35049	1.35049	4.75e-39	107	1.29758	1.29758	Q20363	sip-1	Stress-induced protein 1	SIP1_CAEEL	11	154.998	2.54998
I_10 / I_01	Q9N4M4	Q9N4M4	1.01633	1.01633	5.17e-39	579	0.374927	0.374927	Q9N4M4	anc-1	Nuclear anchorage protein 1	ANC1_CAEEL	151	102.277	2.02277
I_10 / I_01	P90900	P90900	1.16799	1.16799	1.93e-38	164	1.06473	1.06473	P90900	ifa-4	Intermediate filament protein ifa-4	IFA4_CAEEL	37	124.699	2.24699
I_10 / I_01	Q9U2M4	Q9U2M4	-0.669284	0.669284	1.2e-37	176	-0.734082	0.734082	Q9U2M4	Y38F1A.6	Probable hydroxyacid-oxoacid transhydrogenase, mitochondrial	HOT_CAEEL	25	-37.1181	0.628819
I_10 / I_01	Q21233	Q21233	-0.904777	0.904777	1.8e-36	121	-0.926028	0.926028	Q21233	nuo-4	NADH Ubiquinone Oxidoreductase	Q21233_CAEEL	23	-46.5885	0.534115
I_10 / I_01	Q9XWV2	Q9XWV2	1.42905	1.42905	6.05e-35	99	1.29833	1.29833	Q9XWV2	Y37D8A.2	Putative phospholipase B-like 1	PLBL1_CAEEL	17	169.268	2.69268
I_10 / I_01	Q18529	Q18529	1.24462	1.24462	1.67e-34	97	1.75691	1.75691	Q18529	C39D10.7	Uncharacterized protein	Q18529_CAEEL	34	136.955	2.36955
I_10 / I_01	Q18990	Q18990	-0.719691	0.719691	1.85e-34	249	-0.620629	0.620629	Q18990	pyr-1	PYRimidine biosynthesis	Q18990_CAEEL	78	-39.2772	0.607228
I_10 / I_01	Q17574	Q17574	-1.95827	1.95827	3.14e-34	74	-1.76493	1.76493	Q17574	tag-165	Putative methionine synthase reductase	MTRR_CAEEL	33	-74.2663	0.257337
I_10 / I_01	O44144	O44144	3.57269	3.57269	3.87e-34	59	3.14211	3.14211	O44144	perm-4	PERMeable eggshell	O44144_CAEEL	17	1089.84	11.8984
I_10 / I_01	Q03604	Q03604	0.901404	0.901404	1.74e-33	173	0.792297	0.792297	Q03604	rnr-1	Ribonucleoside-diphosphate reductase large subunit	RIR1_CAEEL	34	86.7883	1.86788
I_10 / I_01	B7FAR9;D9PTN8	B7FAR9;D9PTN8	0.758679	0.758679	3.71e-33	194	0.662146	0.662146	B7FAR9;D9PTN8	CELE_Y43F8B.1	Uncharacterized protein	B7FAR9_CAEEL;D9PTN8_CAEEL	40	69.1941	1.69194
I_10 / I_01	Q9GPA1	Q9GPA1	2.8207	2.8207	1.2e-31	45	2.66719	2.66719	Q9GPA1	CELE_F48E3.4	Uncharacterized protein	Q9GPA1_CAEEL	8	606.503	7.06503
I_10 / I_01	P34466	P34466	-1.19423	1.19423	4.28e-31	257	-0.88537	0.88537	P34466	clu-1	Clustered mitochondria protein homolog	CLU_CAEEL	64	-56.2981	0.437019
I_10 / I_01	G5EEI4	G5EEI4	-3.32693	3.32693	4.92e-31	51	-3.05919	3.05919	G5EEI4	asp-1	ASpartyl Protease	G5EEI4_CAEEL	14	-90.0346	0.099654
I_10 / I_01	Q19063	Q19063	3.8643	3.8643	6.71e-31	33	3.94426	3.94426	Q19063	CELE_E04F6.8	Uncharacterized protein	Q19063_CAEEL	7	1356.36	14.5636
I_10 / I_01	Q93244	Q93244	-1.70282	1.70282	1.33e-30	76	-1.43716	1.43716	Q93244	cysl-1	Cysteine synthase 1	CYSK1_CAEEL	18	-69.2814	0.307186
I_10 / I_01	G5EBH7	G5EBH7	-1.07816	1.07816	2.65e-30	91	-1.18732	1.18732	G5EBH7	calu-1	CALUmenin (Calcium-binding protein) homolog	G5EBH7_CAEEL	19	-52.6368	0.473632
I_10 / I_01	Q20616	Q20616	2.19158	2.19158	2.91e-30	97	1.80987	1.80987	Q20616	skpo-1	Peroxidase skpo-1	SKPO1_CAEEL	25	356.805	4.56805
I_10 / I_01	Q966C7	Q966C7	-1.03193	1.03193	4.57e-30	102	-1.02026	1.02026	Q966C7	tald-1	Transaldolase	Q966C7_CAEEL	18	-51.0945	0.489055
I_10 / I_01	O02158	O02158	-0.696796	0.696796	8.99e-30	104	-0.59999	0.59999	O02158	CELE_T09B4.8	Uncharacterized protein	O02158_CAEEL	25	-38.3059	0.616941
I_10 / I_01	O76836	O76836	2.37212	2.37212	1.34e-29	88	2.01658	2.01658	O76836	CELE_T19D12.4	Uncharacterized protein	O76836_CAEEL	32	417.701	5.17701
I_10 / I_01	Q18594	Q18594	2.76117	2.76117	3.14e-29	75	2.15232	2.15232	Q18594	C44B7.5	Uncharacterized protein C44B7.5	YC4B5_CAEEL	14	577.943	6.77943
I_10 / I_01	Q93934	Q93934	-1.84168	1.84168	3.51e-29	89	-1.53615	1.53615	Q93934	CELE_R07H5.8	Uncharacterized protein	Q93934_CAEEL	19	-72.1003	0.278997
I_10 / I_01	Q23179	Q23179	1.80412	1.80412	1.08e-28	79	3.43931	3.43931	Q23179	CELE_W05H9.1	Uncharacterized protein	Q23179_CAEEL	25	249.215	3.49215
I_10 / I_01	Q17543	Q17543	1.25421	1.25421	3.62e-28	76	1.24477	1.24477	Q17543	C01B10.3	Uncharacterized protein	Q17543_CAEEL	22	138.536	2.38536
I_10 / I_01	G5EBF4	G5EBF4	2.96126	2.96126	1.06e-27	47	3.03321	3.03321	G5EBF4	CELE_T28H10.3	Uncharacterized protein	G5EBF4_CAEEL	17	678.806	7.78806
I_10 / I_01	G5EDW8	G5EDW8	-0.846386	0.846386	2.92e-27	84	-0.953746	0.953746	G5EDW8	VF13D12L.3	Uncharacterized protein	G5EDW8_CAEEL	16	-44.3824	0.556176
I_10 / I_01	P91180;Q95Q60	P91180;Q95Q60	-2.4966	2.4966	3.63e-27	56	-2.16938	2.16938	P91180;Q95Q60	fkb-5	Peptidyl-prolyl cis-trans isomerase	P91180_CAEEL;Q95Q60_CAEEL	15	-82.2807	0.177193
I_10 / I_01	O17626	O17626	-0.734129	0.734129	4.4e-27	78	-0.81427	0.81427	O17626	C31C9.2	Uncharacterized protein	O17626_CAEEL	17	-39.8819	0.601181
I_10 / I_01	Q9XWT3	Q9XWT3	2.95881	2.95881	5.28e-27	42	2.97019	2.97019	Q9XWT3	CELE_Y62H9A.6	Uncharacterized protein	Q9XWT3_CAEEL	9	677.482	7.77482
I_10 / I_01	Q22288	Q22288	1.87699	1.87699	6.2e-27	47	1.7489	1.7489	Q22288	ttr-15	Transthyretin-like protein 15	TTR15_CAEEL	7	267.308	3.67308
I_10 / I_01	Q9N4Y8	Q9N4Y8	-0.808015	0.808015	7.19e-27	156	-0.744629	0.744629	Q9N4Y8	nuo-5	NADH Ubiquinone Oxidoreductase	Q9N4Y8_CAEEL	36	-42.8833	0.571167
I_10 / I_01	Q067X2	Q067X2	3.16404	3.16404	7.96e-27	49	3.01728	3.01728	Q067X2	CELE_F13G11.3	Uncharacterized protein	Q067X2_CAEEL	12	796.336	8.96336
I_10 / I_01	Q95QQ4	Q95QQ4	-0.777936	0.777936	9.61e-27	111	-0.841306	0.841306	Q95QQ4	atic-1	5-Aminoimidazole-4-carboxamide ribonucleotide formylTransferase/IMP Cyclohydrolase homolog	Q95QQ4_CAEEL	26	-41.6799	0.583201
I_10 / I_01	P18947	P18947	2.0437	2.0437	2.29e-26	81	1.49466	1.49466	P18947	vit-4	Vitellogenin-4	VIT4_CAEEL	16	312.302	4.12302
I_10 / I_01	O18000	O18000	-1.1245	1.1245	2.55e-26	123	-0.973872	0.973872	O18000	pes-9	Patterned Expression Site	O18000_CAEEL	26	-54.1339	0.458661
I_10 / I_01	O18224	O18224	2.29615	2.29615	5.79e-26	59	2.12248	2.12248	O18224	CELE_Y57G11B.5	Uncharacterized protein	O18224_CAEEL	14	391.147	4.91147
I_10 / I_01	O17861	O17861	1.7671	1.7671	6.8e-26	40	1.6448	1.6448	O17861	F37H8.5	GILT-like protein F37H8.5	YVRI_CAEEL	8	240.37	3.4037
I_10 / I_01	Q9GUF2	Q9GUF2	1.30876	1.30876	9.63e-26	110	1.07816	1.07816	Q9GUF2	acp-6	ACid Phosphatase family	Q9GUF2_CAEEL	23	147.728	2.47728
I_10 / I_01	O45218	O45218	-1.20801	1.20801	2.29e-25	106	-0.890701	0.890701	O45218	ads-1	Alkyldihydroxyacetonephosphate synthase	ADAS_CAEEL	26	-56.7134	0.432866
I_10 / I_01	P46562	P46562	0.829921	0.829921	3.03e-25	128	0.700329	0.700329	P46562	alh-9	Putative aldehyde dehydrogenase family 7 member A1 homolog	AL7A1_CAEEL	24	77.7589	1.77759
I_10 / I_01	Q9U1S2	Q9U1S2	1.53561	1.53561	3.42e-25	65	1.44633	1.44633	Q9U1S2	brp-1	Bypass of Response to Pheromone in yeast	Q9U1S2_CAEEL	20	189.911	2.89911
I_10 / I_01	G5ED27	G5ED27	1.5076	1.5076	4.34e-25	343	0.450983	0.450983	G5ED27	him-4	High Incidence of Males (Increased X chromosome loss)	G5ED27_CAEEL	114	184.336	2.84336
I_10 / I_01	Q21432	Q21432	2.34121	2.34121	6.23e-25	77	2.38814	2.38814	Q21432	nas-11	Zinc metalloproteinase nas-11	NAS11_CAEEL	25	406.728	5.06728
I_10 / I_01	Q1HB04;Q22317	Q1HB04;Q22317	2.42313	2.42313	9.99e-25	99	1.55225	1.55225	Q1HB04;Q22317	CELE_T07F10.1	Uncharacterized protein	Q1HB04_CAEEL;Q22317_CAEEL	45	436.334	5.36334
I_10 / I_01	Q21281	Q21281	0.810089	0.810089	1.7e-24	135	0.66815	0.66815	Q21281	mup-4	Transmembrane matrix receptor MUP-4	MUP4_CAEEL	40	75.332	1.75332
I_10 / I_01	Q9NAB7	Q9NAB7	1.34217	1.34217	2.06e-24	84	1.13216	1.13216	Q9NAB7	CELE_Y53F4B.18	Uncharacterized protein	Q9NAB7_CAEEL	20	153.533	2.53533
I_10 / I_01	H2KZF5;Q23552;Q86NB3	H2KZF5;Q23552;Q86NB3	-2.37562	2.37562	2.36e-24	59	-2.13362	2.13362	H2KZF5;Q23552;Q86NB3	pmt-1	Phosphoethanolamine MethylTransferase	H2KZF5_CAEEL;Q23552_CAEEL;Q86NB3_CAEEL	20	-80.7307	0.192693
I_10 / I_01	Q19191	Q19191	2.34485	2.34485	6.17e-24	40	2.34669	2.34669	Q19191	F08B12.4	Uncharacterized protein F08B12.4	YZ10_CAEEL	9	408.008	5.08008
I_10 / I_01	G5EEA8	G5EEA8	1.21203	1.21203	6.67e-24	128	0.915767	0.915767	G5EEA8	nex-1	Annexin	G5EEA8_CAEEL	24	131.663	2.31663
I_10 / I_01	Q21276	Q21276	-0.594303	0.594303	8.09e-24	158	-0.587801	0.587801	Q21276	K07C5.4	Uncharacterized NOP5 family protein K07C5.4	YZVL_CAEEL	33	-33.7636	0.662364
I_10 / I_01	O01812	O01812	-1.4222	1.4222	1.24e-23	57	-1.32501	1.32501	O01812	lbp-6	Fatty acid-binding protein homolog 6	FABP6_CAEEL	12	-62.6858	0.373142
I_10 / I_01	Q20502	Q20502	-1.1503	1.1503	1.53e-23	96	-0.953905	0.953905	Q20502	haly-1	Histidine ammonia-lyase	HUTH1_CAEEL	24	-54.9467	0.450533
I_10 / I_01	H2L034	H2L034	-2.99569	2.99569	1.59e-23	59	-2.68097	2.68097	H2L034	pmp-5	Peroxisomal Membrane Protein related	H2L034_CAEEL	24	-87.4626	0.125374
I_10 / I_01	Q18947	Q18947	1.92394	1.92394	1.79e-23	45	1.94185	1.94185	Q18947	CELE_D1054.11	Uncharacterized protein	Q18947_CAEEL	10	279.458	3.79458
I_10 / I_01	Q20121	Q20121	0.688547	0.688547	2.14e-23	144	0.495622	0.495622	Q20121	acs-4	Fatty Acid CoA Synthetase family	Q20121_CAEEL	31	61.166	1.61166
I_10 / I_01	Q23068	Q23068	1.46961	1.46961	2.32e-23	82	1.12463	1.12463	Q23068	CELE_W01A11.1	Uncharacterized protein	Q23068_CAEEL	23	176.946	2.76946
I_10 / I_01	A9Z1L1	A9Z1L1	1.18321	1.18321	2.38e-23	95	0.9858	0.9858	A9Z1L1	srp-7	SeRPin	A9Z1L1_CAEEL	26	127.081	2.27081
I_10 / I_01	Q20626	Q20626	-0.899812	0.899812	3.61e-23	167	-0.803197	0.803197	Q20626	CELE_F49E2.5	Uncharacterized protein	Q20626_CAEEL	50	-46.4043	0.535957
I_10 / I_01	P34500	P34500	2.99969	2.99969	3.79e-23	31	2.79216	2.79216	P34500	ttr-2	Transthyretin-like protein 2	TTR2_CAEEL	6	699.83	7.9983
I_10 / I_01	O44411	O44411	-0.750999	0.750999	3.79e-23	121	-0.660546	0.660546	O44411	nog-1	Nucleolar GTP-binding protein 1	NOG1_CAEEL	35	-40.5808	0.594192
I_10 / I_01	G5EDP2	G5EDP2	-0.978901	0.978901	4.09e-23	85	-0.926768	0.926768	G5EDP2	daf-22	Non-specific lipid-transfer protein-like 2	NLTP2_CAEEL	14	-49.2634	0.507366
I_10 / I_01	A5JYX4	A5JYX4	1.44494	1.44494	8.6e-23	65	1.18708	1.18708	A5JYX4	dhs-3	DeHydrogenases, Short chain	A5JYX4_CAEEL	13	172.252	2.72252
I_10 / I_01	Q21481	Q21481	-0.683726	0.683726	1.22e-22	117	-0.872373	0.872373	Q21481	dhs-28	DeHydrogenases, Short chain	Q21481_CAEEL	22	-37.7445	0.622555
I_10 / I_01	Q10576	Q10576	-1.57512	1.57512	1.23e-22	76	-1.51762	1.51762	Q10576	dpy-18	Prolyl 4-hydroxylase subunit alpha-1	P4HA1_CAEEL	26	-66.4384	0.335616
I_10 / I_01	G5ECV9	G5ECV9	-0.959828	0.959828	1.81e-22	140	-0.806238	0.806238	G5ECV9	alh-3	10-formyltetrahydrofolate dehydrogenase	G5ECV9_CAEEL	38	-48.5882	0.514118
I_10 / I_01	Q18421	Q18421	-1.40864	1.40864	1.91e-22	58	-1.34499	1.34499	Q18421	C34C12.8	GrpE protein homolog, mitochondrial	GRPE_CAEEL	11	-62.3332	0.376668
I_10 / I_01	Q5WRM0;Q9XUT9	Q5WRM0;Q9XUT9	1.67634	1.67634	3.14e-22	46	1.60085	1.60085	Q5WRM0;Q9XUT9	CELE_K06G5.1	Uncharacterized protein	Q5WRM0_CAEEL;Q9XUT9_CAEEL	12	219.615	3.19615
I_10 / I_01	O17345	O17345	1.58849	1.58849	3.34e-22	32	1.70647	1.70647	O17345	ttr-6	TransThyretin-Related family domain	O17345_CAEEL	7	200.735	3.00735
I_10 / I_01	Q7Z1Q3	Q7Z1Q3	-0.928601	0.928601	3.41e-22	99	-0.778554	0.778554	Q7Z1Q3	alh-12	ALdehyde deHydrogenase	Q7Z1Q3_CAEEL	24	-47.4632	0.525368
I_10 / I_01	Q9XUB7	Q9XUB7	1.46801	1.46801	3.51e-22	55	1.35604	1.35604	Q9XUB7	far-6	Fatty Acid/Retinol binding protein	Q9XUB7_CAEEL	9	176.64	2.7664
I_10 / I_01	K8ESM2	K8ESM2	-1.43276	1.43276	5.08e-22	110	-1.29355	1.29355	K8ESM2	CELE_Y16B4A.2	Carboxypeptidase	K8ESM2_CAEEL	34	-62.9578	0.370422
I_10 / I_01	O45293	O45293	-1.62724	1.62724	6.92e-22	52	-1.55797	1.55797	O45293	gly-8	Probable N-acetylgalactosaminyltransferase 8	GALT8_CAEEL	14	-67.6293	0.323707
I_10 / I_01	Q17693	Q17693	-2.67762	2.67762	8.63e-22	69	-2.30633	2.30633	Q17693	mthf-1	Probable methylenetetrahydrofolate reductase	MTHR_CAEEL	28	-84.3701	0.156299
I_10 / I_01	A0A0K3AQN5;A0A0K3AU66;A0A0K3AWK1;G5EDF9	A0A0K3AQN5;A0A0K3AU66;A0A0K3AWK1;G5EDF9	0.995808	0.995808	1.38e-21	115	0.845996	0.845996	A0A0K3AQN5;A0A0K3AU66;A0A0K3AWK1;G5EDF9	pgp-2	P-GlycoProtein related;P-GlycoProtein related;P-GlycoProtein related;ABC transporter PGP-2	A0A0K3AQN5_CAEEL;A0A0K3AU66_CAEEL;A0A0K3AWK1_CAEEL;G5EDF9_CAEEL	38	99.4197	1.9942
I_10 / I_01	H2KZG6	H2KZG6	-5.17024	5.17024	1.56e-21	70	-3.842	3.842	H2KZG6	acdh-1	Acyl CoA DeHydrogenase	H2KZG6_CAEEL	20	-97.2228	0.0277717
I_10 / I_01	O62053	O62053	2.19195	2.19195	2.54e-21	30	2.17963	2.17963	O62053	C08F11.11	UPF0375 protein C08F11.11	U375A_CAEEL	4	356.923	4.56923
I_10 / I_01	Q20224	Q20224	2.08649	2.08649	2.77e-21	38	2.00609	2.00609	Q20224	lbp-2	Fatty acid-binding protein homolog 2	FABP2_CAEEL	7	324.713	4.24713
I_10 / I_01	Q09936	Q09936	-1.15334	1.15334	3.25e-21	59	-1.19621	1.19621	Q09936	C53C9.2	Uncharacterized protein C53C9.2	YSE2_CAEEL	22	-55.0417	0.449583
I_10 / I_01	Q22352	Q22352	-0.995841	0.995841	3.34e-21	113	-0.806133	0.806133	Q22352	CELE_T08H10.1	Uncharacterized protein	Q22352_CAEEL	23	-49.8556	0.501444
I_10 / I_01	Q18496;Q65ZB8	Q18496;Q65ZB8	-1.59627	1.59627	5.16e-21	86	-1.31492	1.31492	Q18496;Q65ZB8	acs-19	Acetyl-coenzyme A synthetase	Q18496_CAEEL;Q65ZB8_CAEEL	27	-66.9269	0.330731
I_10 / I_01	Q23044	Q23044	1.27643	1.27643	6.61e-21	61	1.25242	1.25242	Q23044	CELE_T22B7.7	Uncharacterized protein	Q23044_CAEEL	19	142.238	2.42238
I_10 / I_01	Q20143	Q20143	-1.36687	1.36687	6.84e-21	64	-1.08843	1.08843	Q20143	CELE_F38B6.4	Uncharacterized protein	Q20143_CAEEL	26	-61.2269	0.387731
I_10 / I_01	P11141	P11141	-0.734922	0.734922	7.18e-21	219	-0.651706	0.651706	P11141	hsp-6	Heat shock 70 kDa protein F, mitochondrial	HSP7F_CAEEL	40	-39.9149	0.600851
I_10 / I_01	G5EFI4	G5EFI4	1.01034	1.01034	9.14e-21	108	0.928516	0.928516	G5EFI4	lec-5	Galectin	G5EFI4_CAEEL	21	101.438	2.01438
I_10 / I_01	Q19200	Q19200	0.92389	0.92389	1.08e-20	55	1.40757	1.40757	Q19200	sto-1	Stomatin-1	STO1_CAEEL	16	89.7224	1.89722
I_10 / I_01	Q17761	Q17761	-0.870443	0.870443	1.69e-20	135	-0.738045	0.738045	Q17761	T25B9.9	6-phosphogluconate dehydrogenase, decarboxylating	6PGD_CAEEL	23	-45.3021	0.546979
I_10 / I_01	G5ECM6	G5ECM6	-0.64612	0.64612	1.71e-20	163	-0.556677	0.556677	G5ECM6	tufm-1	Elongation factor Tu homologue	G5ECM6_CAEEL	30	-36.1004	0.638996
I_10 / I_01	O45083	O45083	2.55265	2.55265	2.65e-20	41	2.46448	2.46448	O45083	C17H12.4	Uncharacterized protein	O45083_CAEEL	16	486.709	5.86709
I_10 / I_01	Q95X21;Q9TZC8	Q95X21;Q9TZC8	-0.991728	0.991728	3.18e-20	102	-0.967071	0.967071	Q95X21;Q9TZC8	CELE_Y71H10B.1	Uncharacterized protein	Q95X21_CAEEL;Q9TZC8_CAEEL	23	-49.7125	0.502875
I_10 / I_01	Q18577	Q18577	2.31914	2.31914	3.84e-20	67	1.70855	1.70855	Q18577	C42D4.1	Uncharacterized protein	Q18577_CAEEL	14	399.036	4.99036
I_10 / I_01	Q23258	Q23258	2.62832	2.62832	4.59e-20	25	2.58625	2.58625	Q23258	CELE_ZC373.2	Uncharacterized protein	Q23258_CAEEL	5	518.304	6.18304
I_10 / I_01	Q09590	Q09590	-0.778009	0.778009	8.53e-20	103	-0.69504	0.69504	Q09590	emb-8	NADPH--cytochrome P450 reductase	Q09590_CAEEL	26	-41.6829	0.583171
I_10 / I_01	Q93535	Q93535	1.15008	1.15008	9.28e-20	39	1.25515	1.25515	Q93535	CELE_F20D1.3	Uncharacterized protein	Q93535_CAEEL	8	121.926	2.21926
I_10 / I_01	O17373	O17373	0.679415	0.679415	9.63e-20	64	1.31973	1.31973	O17373	pho-14	Intestinal acid PHOsphatase	O17373_CAEEL	16	60.149	1.60149
I_10 / I_01	O44145	O44145	3.31492	3.31492	1.22e-19	35	3.17297	3.17297	O44145	perm-2	PERMeable eggshell	O44145_CAEEL	8	895.155	9.95155
I_10 / I_01	P34383	P34383	1.20427	1.20427	1.79e-19	113	1.12426	1.12426	P34383	far-2	Fatty-acid and retinol-binding protein 2	FAR2_CAEEL	23	130.421	2.30421
I_10 / I_01	O02089	O02089	-2.7828	2.7828	1.85e-19	48	-2.55026	2.55026	O02089	msra-1	Methionine Sulfoxide Reductase A	O02089_CAEEL	9	-85.469	0.14531
I_10 / I_01	Q23614	Q23614	2.19438	2.19438	2.74e-19	34	2.0967	2.0967	Q23614	CELE_ZK822.2	Uncharacterized protein	Q23614_CAEEL	8	357.692	4.57692
I_10 / I_01	O45168	O45168	-1.04792	1.04792	3.4e-19	63	-1.05848	1.05848	O45168	ifc-1	Intermediate filament protein ifc-1	IFC1_CAEEL	18	-51.6335	0.483665
I_10 / I_01	Q19537	Q19537	2.4712	2.4712	3.41e-19	150	0.63352	0.63352	Q19537	rpa-1	Probable replication factor A 73 kDa subunit	RFA1_CAEEL	31	454.504	5.54504
I_10 / I_01	Q10941	Q10941	-1.25012	1.25012	3.96e-19	55	-1.34849	1.34849	Q10941	ugt-46	Putative UDP-glucuronosyltransferase ugt-46	UGT46_CAEEL	19	-57.9587	0.420413
I_10 / I_01	G5EFS5;Q9N5T2	G5EFS5;Q9N5T2	-2.77899	2.77899	4.38e-19	54	-2.43521	2.43521	G5EFS5;Q9N5T2	CELE_F45D11.15;CELE_F45D11.14	Uncharacterized protein	G5EFS5_CAEEL;Q9N5T2_CAEEL	26	-85.4306	0.145694
I_10 / I_01	Q56VZ2;Q9U365;Q9XXN4	Q56VZ2;Q9U365;Q9XXN4	-0.667345	0.667345	5.18e-19	75	-0.868906	0.868906	Q56VZ2;Q9U365;Q9XXN4	ngp-1	Nuclear/nucleolar GTP-binding Protein family	Q56VZ2_CAEEL;Q9U365_CAEEL;Q9XXN4_CAEEL	24	-37.0336	0.629664
I_10 / I_01	O62140	O62140	-0.935491	0.935491	5.57e-19	87	-0.866607	0.866607	O62140	acox-1	Acyl-coenzyme A oxidase	O62140_CAEEL	29	-47.7135	0.522865
I_10 / I_01	G5EE40	G5EE40	0.92743	0.92743	6.68e-19	43	1.63024	1.63024	G5EE40	srp-1	SeRPin	G5EE40_CAEEL	11	90.1885	1.90189
I_10 / I_01	P90788	P90788	-0.611535	0.611535	9.29e-19	70	-1.19356	1.19356	P90788	CELE_D2030.2	Uncharacterized protein	P90788_CAEEL	24	-34.55	0.6545
I_10 / I_01	Q9TYS3	Q9TYS3	-0.68744	0.68744	9.52e-19	71	-0.744924	0.744924	Q9TYS3	ftn-2	Ferritin	Q9TYS3_CAEEL	11	-37.9045	0.620955
I_10 / I_01	Q9NAB4	Q9NAB4	-2.09319	2.09319	1.02e-18	50	-1.6646	1.6646	Q9NAB4	gst-26	Glutathione S-Transferase	Q9NAB4_CAEEL	13	-76.5638	0.234362
I_10 / I_01	P34559	P34559	-1.00263	1.00263	1.23e-18	99	-0.879996	0.879996	P34559	ech-6	Probable enoyl-CoA hydratase, mitochondrial	ECHM_CAEEL	18	-50.0912	0.499088
I_10 / I_01	O62289	O62289	3.47631	3.47631	1.23e-18	27	3.27624	3.27624	O62289	ttr-51	TransThyretin-Related family domain	O62289_CAEEL	6	1012.94	11.1294
I_10 / I_01	O62390	O62390	2.76675	2.76675	1.38e-18	32	2.39721	2.39721	O62390	CELE_W01F3.2	Uncharacterized protein	O62390_CAEEL	11	580.572	6.80572
I_10 / I_01	Q86NJ8	Q86NJ8	1.59805	1.59805	1.38e-18	162	0.564995	0.564995	Q86NJ8	ppw-1	Piwi-like protein	Q86NJ8_CAEEL	47	202.734	3.02734
I_10 / I_01	Q18943	Q18943	1.66302	1.66302	1.8e-18	43	1.39961	1.39961	Q18943	CELE_D1054.10	Uncharacterized protein	Q18943_CAEEL	9	216.678	3.16678
I_10 / I_01	G5EGP4	G5EGP4	-0.80215	0.80215	2.06e-18	110	-0.747275	0.747275	G5EGP4	vha-6	V-type proton ATPase subunit a	G5EGP4_CAEEL	26	-42.6506	0.573494
I_10 / I_01	O45599	O45599	1.6583	1.6583	2.4e-18	55	1.51047	1.51047	O45599	cbd-1	Chitin-Binding Domain protein	O45599_CAEEL	21	215.645	3.15645
I_10 / I_01	P43510;Q8MQC6	P43510;Q8MQC6	1.4963	1.4963	2.57e-18	64	1.08921	1.08921	P43510;Q8MQC6	cpr-6	Cathepsin B-like cysteine proteinase 6;Cysteine PRotease related	CPR6_CAEEL;Q8MQC6_CAEEL	15	182.118	2.82118
I_10 / I_01	P52717	P52717	0.638737	0.638737	2.61e-18	144	0.584365	0.584365	P52717	F41C3.5	Uncharacterized serine carboxypeptidase F41C3.5	YUW5_CAEEL	21	55.6966	1.55697
I_10 / I_01	G5EC10	G5EC10	-1.02401	1.02401	3.2e-18	36	-0.956822	0.956822	G5EC10	lec-9	Galectin	G5EC10_CAEEL	8	-50.8253	0.491747
I_10 / I_01	Q19699	Q19699	1.00028	1.00028	3.94e-18	123	0.7527	0.7527	Q19699	gfat-2	Glutamine-Fructose 6-phosphate AminoTransferase homolog	Q19699_CAEEL	31	100.038	2.00038
I_10 / I_01	Q18625	Q18625	1.17099	1.17099	4.71e-18	84	0.867232	0.867232	Q18625	lec-4	Galectin	Q18625_CAEEL	20	125.166	2.25166
I_10 / I_01	Q22763	Q22763	-1.35215	1.35215	4.89e-18	49	-1.08378	1.08378	Q22763	nep-22	NEPrilysin metallopeptidase family	Q22763_CAEEL	17	-60.8291	0.391709
I_10 / I_01	P34382	P34382	0.864211	0.864211	4.99e-18	69	0.981624	0.981624	P34382	far-1	Fatty-acid and retinol-binding protein 1	FAR1_CAEEL	15	82.0343	1.82034
I_10 / I_01	Q21774	Q21774	-0.728339	0.728339	5.29e-18	101	-0.672816	0.672816	Q21774	adsl-1	Adenylosuccinate lyase	PUR8_CAEEL	27	-39.6402	0.603598
I_10 / I_01	O61874	O61874	1.88441	1.88441	5.92e-18	51	1.62898	1.62898	O61874	dod-19	Downstream Of DAF-16 (Regulated by DAF-16)	O61874_CAEEL	10	269.203	3.69203
I_10 / I_01	G5EFB5	G5EFB5	1.12021	1.12021	6.37e-18	77	1.12825	1.12825	G5EFB5	cpn-1	CPN-1	G5EFB5_CAEEL	14	117.379	2.17379
I_10 / I_01	P54688	P54688	-3.1969	3.1969	8.54e-18	46	-3.01805	3.01805	P54688	bcat-1	Branched-chain-amino-acid aminotransferase, cytosolic	BCAT_CAEEL	16	-89.0947	0.109053
I_10 / I_01	Q18253	Q18253	2.16473	2.16473	1.12e-17	51	1.75017	1.75017	Q18253	dpf-2	Dipeptidyl peptidase family member 2	DPF2_CAEEL	28	348.382	4.48382
I_10 / I_01	Q93896	Q93896	-1.33446	1.33446	1.37e-17	39	-1.69251	1.69251	Q93896	mct-3	MonoCarboxylate Transporter family	Q93896_CAEEL	12	-60.346	0.39654
I_10 / I_01	P91844	P91844	1.45511	1.45511	1.56e-17	36	1.36537	1.36537	P91844	CELE_ZC410.5	Uncharacterized protein	P91844_CAEEL	7	174.178	2.74178
I_10 / I_01	V6CKH6	V6CKH6	0.756841	0.756841	1.67e-17	223	0.441649	0.441649	V6CKH6	pqn-22	Prion-like-(Q/N-rich)-domain-bearing protein	V6CKH6_CAEEL	51	68.9786	1.68979
I_10 / I_01	P17329	P17329	-0.649222	0.649222	1.79e-17	156	-0.619558	0.619558	P17329	gpd-2	Glyceraldehyde-3-phosphate dehydrogenase 2	G3P2_CAEEL	27	-36.2376	0.637624
I_10 / I_01	G5EDF5	G5EDF5	-0.766381	0.766381	1.97e-17	54	-0.752503	0.752503	G5EDF5	tufm-2	Mitochondrial elongation factor Tu homologue	G5EDF5_CAEEL	17	-41.2109	0.58789
I_10 / I_01	O16521	O16521	-0.607248	0.607248	2.01e-17	93	-0.722502	0.722502	O16521	hpo-19	NADH-cytochrome b5 reductase	O16521_CAEEL	19	-34.3552	0.656448
I_10 / I_01	Q95YF3	Q95YF3	0.603746	0.603746	2.47e-17	154	0.464158	0.464158	Q95YF3	cgh-1	ATP-dependent RNA helicase cgh-1	CGH1_CAEEL	26	51.9657	1.51966
I_10 / I_01	G5EGA5	G5EGA5	-4.00927	4.00927	2.84e-17	40	-3.92457	3.92457	G5EGA5	fat-2	Delta(12) fatty acid desaturase fat-2	FAT2_CAEEL	15	-93.7901	0.0620995
I_10 / I_01	Q19064	Q19064	3.10377	3.10377	3.01e-17	36	2.91594	2.91594	Q19064	CELE_E04F6.9	Uncharacterized protein	Q19064_CAEEL	10	759.662	8.59662
I_10 / I_01	O01780	O01780	3.43652	3.43652	4.04e-17	26	3.23226	3.23226	O01780	CELE_W03F11.1	Uncharacterized protein	O01780_CAEEL	7	982.666	10.8267
I_10 / I_01	Q9XXR4	Q9XXR4	1.27894	1.27894	4.11e-17	32	1.19264	1.19264	Q9XXR4	ttr-24	TransThyretin-Related family domain	Q9XXR4_CAEEL	9	142.66	2.4266
I_10 / I_01	G5EDQ4	G5EDQ4	1.50535	1.50535	4.26e-17	56	1.18724	1.18724	G5EDQ4	cle-1	CLE-1C protein	G5EDQ4_CAEEL	16	183.893	2.83893
I_10 / I_01	P34528	P34528	-1.04965	1.04965	6.92e-17	56	-1.71365	1.71365	P34528	K12H4.7	Putative serine protease K12H4.7	YM67_CAEEL	14	-51.6914	0.483086
I_10 / I_01	Q19478	Q19478	2.93609	2.93609	8.7e-17	40	4.65171	4.65171	Q19478	far-3	Fatty Acid/Retinol binding protein	Q19478_CAEEL	9	665.337	7.65337
I_10 / I_01	Q9TXQ6	Q9TXQ6	2.13799	2.13799	8.89e-17	26	2.5114	2.5114	Q9TXQ6	CELE_T04G9.7	Uncharacterized protein	Q9TXQ6_CAEEL	5	340.147	4.40147
I_10 / I_01	G5ECC9	G5ECC9	-0.771486	0.771486	9.44e-17	42	-0.710721	0.710721	G5ECC9	CELE_K11B4.1	Uncharacterized protein	G5ECC9_CAEEL	13	-41.4186	0.585814
I_10 / I_01	Q9BL43	Q9BL43	0.972602	0.972602	1.2e-16	102	1.01235	1.01235	Q9BL43	CELE_Y71H2AM.13	Uncharacterized protein	Q9BL43_CAEEL	23	96.2377	1.96238
I_10 / I_01	P91079	P91079	-1.18046	1.18046	1.32e-16	73	-0.91016	0.91016	P91079	sptl-1	Serine palmitoyltransferase 1	SPTC1_CAEEL	17	-55.8789	0.441211
I_10 / I_01	Q19390	Q19390	1.70406	1.70406	1.89e-16	35	1.60927	1.60927	Q19390	acp-5	ACid Phosphatase family	Q19390_CAEEL	13	225.816	3.25816
I_10 / I_01	O02365	O02365	0.732999	0.732999	2e-16	153	0.689109	0.689109	O02365	ifa-2	Intermediate filament protein ifa-2	IFA2_CAEEL	35	66.2091	1.66209
I_10 / I_01	O44191;V6CIR8	O44191;V6CIR8	0.871676	0.871676	2.08e-16	63	0.999618	0.999618	O44191;V6CIR8	rme-2	Receptor Mediated Endocytosis	O44191_CAEEL;V6CIR8_CAEEL	18	82.9787	1.82979
I_10 / I_01	Q19264	Q19264	-0.640776	0.640776	2.86e-16	74	-0.63051	0.63051	Q19264	F09E5.3	Putative deoxyribose-phosphate aldolase	DEOC_CAEEL	16	-35.8632	0.641368
I_10 / I_01	O01805	O01805	-1.25586	1.25586	3.26e-16	38	-1.40265	1.40265	O01805	acbp-1	Acyl-CoA-binding protein homolog 1	ACBP1_CAEEL	6	-58.1257	0.418743
I_10 / I_01	G5EE55;G5EFP7;X5LQ26	G5EE55;G5EFP7;X5LQ26	-0.743788	0.743788	3.99e-16	86	-0.595578	0.595578	G5EE55;G5EFP7;X5LQ26	nrfl-1	NHERF (Mammalian Na/H Exchange Regulatory Factor) Like	G5EE55_CAEEL;G5EFP7_CAEEL;X5LQ26_CAEEL	18	-40.2831	0.597169
I_10 / I_01	Q9N584	Q9N584	-0.636458	0.636458	4.22e-16	93	-0.506162	0.506162	Q9N584	let-630	Uncharacterized protein	Q9N584_CAEEL	28	-35.671	0.64329
I_10 / I_01	H2L023	H2L023	0.609232	0.609232	4.25e-16	100	0.66675	0.66675	H2L023	cas-1	Adenylyl cyclase-associated protein	H2L023_CAEEL	23	52.5447	1.52545
I_10 / I_01	P90786	P90786	-0.646957	0.646957	5.87e-16	75	-0.76887	0.76887	P90786	prg-1	Piwi-like protein	P90786_CAEEL	23	-36.1374	0.638626
I_10 / I_01	Q27512	Q27512	0.601774	0.601774	6.3e-16	68	0.990699	0.990699	Q27512	nex-2	Annexin	Q27512_CAEEL	17	51.7581	1.51758
I_10 / I_01	Q20974	Q20974	-1.08057	1.08057	6.47e-16	63	-0.895018	0.895018	Q20974	CELE_F58B4.5	Uncharacterized protein	Q20974_CAEEL	14	-52.7159	0.472841
I_10 / I_01	Q20643	Q20643	1.13704	1.13704	6.49e-16	63	1.13049	1.13049	Q20643	CELE_F52B5.2	Uncharacterized protein	Q20643_CAEEL	16	119.929	2.19929
I_10 / I_01	O17891	O17891	1.1409	1.1409	6.94e-16	46	1.16961	1.16961	O17891	CELE_F55B11.2	Uncharacterized protein	O17891_CAEEL	12	120.519	2.20519
I_10 / I_01	F5GU60;H2KZS0	F5GU60;H2KZS0	-2.13986	2.13986	7.56e-16	37	-1.93486	1.93486	F5GU60;H2KZS0	CELE_T21F4.1	Uncharacterized protein	F5GU60_CAEEL;H2KZS0_CAEEL	10	-77.3098	0.226902
I_10 / I_01	Q21166	Q21166	-1.84878	1.84878	8.6e-16	66	-1.8925	1.8925	Q21166	sur-5	Acetoacetyl-CoA synthetase	SUR5_CAEEL	24	-72.2374	0.277626
I_10 / I_01	O17687	O17687	0.651077	0.651077	9.43e-16	129	0.434639	0.434639	O17687	nasp-2	NASP (Human Nuclear Autoantigenic Sperm Protein) homolog	O17687_CAEEL	25	57.034	1.57034
I_10 / I_01	C1P622;Q09517	C1P622;Q09517	-1.22371	1.22371	1.24e-15	98	-0.936928	0.936928	C1P622;Q09517	let-767	Uncharacterized protein;Very-long-chain 3-oxooacyl-coA reductase let-767	C1P622_CAEEL;LE767_CAEEL	17	-57.182	0.42818
I_10 / I_01	P91997	P91997	-0.876912	0.876912	1.31e-15	71	-0.75091	0.75091	P91997	CELE_F53F1.2	Uncharacterized protein	P91997_CAEEL	15	-45.5468	0.544532
I_10 / I_01	A0A0K3ATC0;Q9XTQ6	A0A0K3ATC0;Q9XTQ6	1.06103	1.06103	1.4e-15	72	1.00539	1.00539	A0A0K3ATC0;Q9XTQ6	tbh-1	Tyramine Beta Hydroxylase;Tyramine beta-hydroxylase	A0A0K3ATC0_CAEEL;TBH1_CAEEL	22	108.643	2.08643
I_10 / I_01	Q20065	Q20065	-1.77169	1.77169	2.12e-15	50	-1.57137	1.57137	Q20065	phy-2	Prolyl 4-hydroxylase subunit alpha-2	P4HA2_CAEEL	18	-70.7135	0.292865
I_10 / I_01	O44897	O44897	-0.689943	0.689943	3.58e-15	62	-0.666405	0.666405	O44897	haf-9	HAlF transporter (PGP related)	O44897_CAEEL	21	-38.0122	0.619878
I_10 / I_01	O02358	O02358	2.29701	2.29701	4.62e-15	24	2.73709	2.73709	O02358	CELE_F35E12.6	Uncharacterized protein	O02358_CAEEL	9	391.439	4.91439
I_10 / I_01	Q19341	Q19341	0.813257	0.813257	6.98e-15	43	0.720277	0.720277	Q19341	haao-1	3-hydroxyanthranilate 3,4-dioxygenase	3HAO_CAEEL	13	75.7174	1.75717
I_10 / I_01	Q09582	Q09582	-2.35105	2.35105	7.14e-15	72	-1.53185	1.53185	Q09582	metr-1	Probable methionine synthase	METH_CAEEL	36	-80.3996	0.196004
I_10 / I_01	Q22437	Q22437	0.841296	0.841296	7.63e-15	61	0.689836	0.689836	Q22437	CELE_T12G3.4	Uncharacterized protein	Q22437_CAEEL	20	79.1659	1.79166
I_10 / I_01	G5EDV7	G5EDV7	2.56111	2.56111	7.8e-15	35	2.11488	2.11488	G5EDV7	CELE_Y53H1B.2	Uncharacterized protein	G5EDV7_CAEEL	9	490.161	5.90161
I_10 / I_01	Q21544	Q21544	-1.03909	1.03909	7.93e-15	46	-0.938196	0.938196	Q21544	CELE_M153.1	Uncharacterized protein	Q21544_CAEEL	12	-51.3365	0.486635
I_10 / I_01	Q03575	Q03575	2.13029	2.13029	8.4e-15	32	1.94089	1.94089	Q03575	ttr-5	Transthyretin-like protein 5	TTR5_CAEEL	6	337.806	4.37806
I_10 / I_01	O17389	O17389	1.24148	1.24148	1.16e-14	39	1.11163	1.11163	O17389	tth-1	Tetra THymosin (Four thymosin repeat protein)	O17389_CAEEL	9	136.441	2.36441
I_10 / I_01	H2KZL1;Q9UA61	H2KZL1;Q9UA61	1.33504	1.33504	1.52e-14	28	1.04155	1.04155	H2KZL1;Q9UA61	CELE_W04B5.3	Galectin	H2KZL1_CAEEL;Q9UA61_CAEEL	9	152.283	2.52283
I_10 / I_01	G8JYE4;P91406	G8JYE4;P91406	0.805588	0.805588	1.63e-14	77	0.740858	0.740858	G8JYE4;P91406	gcp-2.1	See cpr;Glutamate carboxypeptidase 2 homolog	G8JYE4_CAEEL;GCP2_CAEEL	22	74.7858	1.74786
I_10 / I_01	O17892	O17892	-2.41231	2.41231	1.76e-14	52	-1.94458	1.94458	O17892	CELE_F55B11.1	Uncharacterized protein	O17892_CAEEL	38	-81.2145	0.187855
I_10 / I_01	P53703	P53703	-0.930949	0.930949	1.97e-14	50	-1.12282	1.12282	P53703	cchl-1	Probable cytochrome c-type heme lyase	CCHL_CAEEL	17	-47.5487	0.524513
I_10 / I_01	Q20748	Q20748	-0.622787	0.622787	1.99e-14	137	-0.434005	0.434005	Q20748	atad-3	ATPase family AAA domain-containing protein 3	ATAD3_CAEEL	29	-35.0585	0.649415
I_10 / I_01	Q09622	Q09622	-0.747858	0.747858	2.21e-14	113	-0.713889	0.713889	Q09622	puf-12	Pumilio domain-containing protein 12	PUF12_CAEEL	32	-40.4513	0.595487
I_10 / I_01	P34453	P34453	-0.854894	0.854894	2.4e-14	76	-0.818582	0.818582	P34453	prx-19	Putative peroxisomal biogenesis factor 19	PEX19_CAEEL	14	-44.7094	0.552906
I_10 / I_01	H2KYJ2	H2KYJ2	1.64147	1.64147	2.83e-14	18	1.82367	1.82367	H2KYJ2	ttr-59	TransThyretin-Related family domain	H2KYJ2_CAEEL	4	211.984	3.11984
I_10 / I_01	Q95XQ8	Q95XQ8	0.595083	0.595083	2.88e-14	150	0.477144	0.477144	Q95XQ8	mcm-4	DNA helicase	Q95XQ8_CAEEL	38	51.0559	1.51056
I_10 / I_01	Q7K707	Q7K707	-0.622642	0.622642	3.01e-14	143	-0.507352	0.507352	Q7K707	gpi-1	Glucose-6-phosphate isomerase	Q7K707_CAEEL	27	-35.052	0.64948
I_10 / I_01	O17271	O17271	1.56926	1.56926	3.01e-14	31	1.70166	1.70166	O17271	heh-1	Putative protein heh-1	HEH1_CAEEL	7	196.752	2.96752
I_10 / I_01	Q4PIU9;Q53U87	Q4PIU9;Q53U87	1.85657	1.85657	3.09e-14	132	0.431269	0.431269	Q4PIU9;Q53U87	sax-7	Sensory AXon guidance;SAX-7 LONGFORM	Q4PIU9_CAEEL;Q53U87_CAEEL	41	262.146	3.62146
I_10 / I_01	P91353	P91353	-0.592398	0.592398	3.54e-14	41	-0.574996	0.574996	P91353	mrpl-24	Probable 39S ribosomal protein L24, mitochondrial	RM24_CAEEL	15	-33.6761	0.663239
I_10 / I_01	Q22562	Q22562	0.807087	0.807087	3.57e-14	57	0.713022	0.713022	Q22562	CELE_T19B10.2	Uncharacterized protein	Q22562_CAEEL	14	74.9675	1.74968
I_10 / I_01	Q09610	Q09610	1.55541	1.55541	3.76e-14	24	1.36244	1.36244	Q09610	lec-8	Probable galaptin lec-8	LEC8_CAEEL	2	193.917	2.93917
I_10 / I_01	Q19480	Q19480	1.62594	1.62594	4.1e-14	37	1.68711	1.68711	Q19480	far-5	Fatty Acid/Retinol binding protein	Q19480_CAEEL	10	208.642	3.08642
I_10 / I_01	P34676	P34676	0.937031	0.937031	4.18e-14	38	0.832186	0.832186	P34676	pcp-5	Prolyl carboxy peptidase like protein 5	PCP5_CAEEL	11	91.4584	1.91458
I_10 / I_01	Q9NA78	Q9NA78	-2.60189	2.60189	4.4e-14	33	-2.26437	2.26437	Q9NA78	CELE_Y57A10A.23	Uncharacterized protein	Q9NA78_CAEEL	9	-83.5278	0.164722
I_10 / I_01	G5EET8	G5EET8	0.752374	0.752374	4.97e-14	39	0.768689	0.768689	G5EET8	pud-1.2	Protein Up-regulated in Daf-2(Gf)	G5EET8_CAEEL	7	68.4562	1.68456
I_10 / I_01	Q9GZE9	Q9GZE9	-0.883271	0.883271	5.22e-14	64	-0.758604	0.758604	Q9GZE9	ldp-1	Lipid DroPlet localized protein	Q9GZE9_CAEEL	17	-45.7863	0.542137
I_10 / I_01	Q09614	Q09614	1.25851	1.25851	5.28e-14	80	1.03511	1.03511	Q09614	ptc-1	Protein patched homolog 1	PTC1_CAEEL	21	139.249	2.39249
I_10 / I_01	Q9N350	Q9N350	0.727729	0.727729	5.78e-14	41	1.11536	1.11536	Q9N350	CELE_Y55F3BR.6	Uncharacterized protein	Q9N350_CAEEL	10	65.603	1.65603
I_10 / I_01	Q9NA39	Q9NA39	1.18106	1.18106	6.72e-14	68	1.44795	1.44795	Q9NA39	ccg-1	Conserved Cysteine/Glycine domain protein	Q9NA39_CAEEL	18	126.743	2.26743
I_10 / I_01	Q20679	Q20679	-1.52788	1.52788	8.14e-14	58	-1.1165	1.1165	Q20679	let-268	Procollagen-lysine,2-oxoglutarate 5-dioxygenase	PLOD_CAEEL	23	-65.3214	0.346786
I_10 / I_01	Q23359	Q23359	1.19418	1.19418	9.5e-14	41	1.2162	1.2162	Q23359	oma-2	Uncharacterized protein	Q23359_CAEEL	13	128.815	2.28815
I_10 / I_01	Q10123	Q10123	-0.914448	0.914448	1.06e-13	50	-0.762618	0.762618	Q10123	F52C9.3	Uncharacterized protein F52C9.3	YSM3_CAEEL	16	-46.9453	0.530547
I_10 / I_01	Q9XWS6	Q9XWS6	3.25555	3.25555	1.1e-13	33	2.98222	2.98222	Q9XWS6	CELE_Y62H9A.5	Uncharacterized protein	Q9XWS6_CAEEL	7	855.03	9.5503
I_10 / I_01	O62277	O62277	-1.9435	1.9435	1.12e-13	32	-1.88737	1.88737	O62277	dct-18	DAF-16/FOXO Controlled, germline Tumor affecting	O62277_CAEEL	9	-74.0015	0.259985
I_10 / I_01	Q9XV52	Q9XV52	0.717583	0.717583	1.14e-13	108	-0.693441	0.693441	Q9XV52	gfm-1	Elongation factor G, mitochondrial	EFGM_CAEEL	29	64.4424	1.64442
I_10 / I_01	P41994	P41994	-1.087	1.087	1.46e-13	26	-1.06714	1.06714	P41994	rpia-1	Probable-ribose 5-phosphate isomerase	RPIA_CAEEL	7	-52.926	0.47074
I_10 / I_01	Q09509	Q09509	-1.59848	1.59848	1.48e-13	40	-1.39746	1.39746	Q09509	F25B5.6	Putative folylpolyglutamate synthase	FOLC_CAEEL	15	-66.9775	0.330225
I_10 / I_01	Q23091	Q23091	0.775391	0.775391	1.48e-13	54	0.842355	0.842355	Q23091	CELE_ZK742.4	Uncharacterized protein	Q23091_CAEEL	16	71.1654	1.71165
I_10 / I_01	Q02335	Q02335	-1.17636	1.17636	1.88e-13	116	-0.696654	0.696654	Q02335	ZK370.8	TPR repeat-containing protein ZK370.8	YOL8_CAEEL	34	-55.7533	0.442467
I_10 / I_01	G5EFJ3	G5EFJ3	1.31591	1.31591	2.24e-13	34	2.15001	2.15001	G5EFJ3	C08E8.4	Uncharacterized protein	G5EFJ3_CAEEL	11	148.959	2.48959
I_10 / I_01	Q9XWN7	Q9XWN7	-1.21573	1.21573	2.31e-13	46	-1.08547	1.08547	Q9XWN7	CELE_Y43F8C.13	Uncharacterized protein	Q9XWN7_CAEEL	12	-56.9445	0.430555
I_10 / I_01	H2L0E5	H2L0E5	-1.3132	1.3132	3e-13	44	-1.11342	1.11342	H2L0E5	mct-4	MonoCarboxylate Transporter family	H2L0E5_CAEEL	15	-59.7573	0.402427
I_10 / I_01	P90795	P90795	1.12857	1.12857	3.24e-13	143	0.359946	0.359946	P90795	T25G3.4	Probable glycerol-3-phosphate dehydrogenase, mitochondrial	GPDM_CAEEL	33	118.642	2.18642
I_10 / I_01	Q9NAB3	Q9NAB3	-1.80112	1.80112	3.62e-13	36	-1.51795	1.51795	Q9NAB3	gst-27	Glutathione S-Transferase	Q9NAB3_CAEEL	11	-71.3049	0.286951
I_10 / I_01	I2HAG1;Q09581	I2HAG1;Q09581	-0.734364	0.734364	3.99e-13	73	-0.669881	0.669881	I2HAG1;Q09581	lec-3	Galectin;32 kDa beta-galactoside-binding lectin lec-3	I2HAG1_CAEEL;LEC3_CAEEL	19	-39.8917	0.601083
I_10 / I_01	Q22814	Q22814	-1.18733	1.18733	4.02e-13	50	-0.940741	0.940741	Q22814	gst-13	Glutathione S-Transferase	Q22814_CAEEL	11	-56.0886	0.439114
I_10 / I_01	Q9N5F6	Q9N5F6	-1.09246	1.09246	4.55e-13	74	-0.73215	0.73215	Q9N5F6	CELE_R193.2	Uncharacterized protein	Q9N5F6_CAEEL	24	-53.104	0.46896
I_10 / I_01	Q93243	Q93243	1.26664	1.26664	5.04e-13	28	1.35642	1.35642	Q93243	nas-37	Zinc metalloproteinase nas-37	NAS37_CAEEL	14	140.6	2.406
I_10 / I_01	Q20675	Q20675	1.93232	1.93232	5.07e-13	28	2.03775	2.03775	Q20675	CELE_F52E4.5	Uncharacterized protein	Q20675_CAEEL	9	281.668	3.81668
I_10 / I_01	Q9U3M0	Q9U3M0	1.52039	1.52039	5.17e-13	42	2.40198	2.40198	Q9U3M0	C46C2.5	Uncharacterized protein	Q9U3M0_CAEEL	11	186.868	2.86868
I_10 / I_01	Q23295	Q23295	-0.816258	0.816258	5.24e-13	43	-0.791194	0.791194	Q23295	mppb-1	Mitochondrial Processing Peptidase Beta	Q23295_CAEEL	11	-43.2087	0.567913
I_10 / I_01	Q22968	Q22968	-0.801852	0.801852	5.77e-13	102	-0.570759	0.570759	Q22968	gcst-1	Aminomethyltransferase	Q22968_CAEEL	20	-42.6388	0.573612
I_10 / I_01	Q9XX57	Q9XX57	-0.82137	0.82137	6.75e-13	72	-0.855591	0.855591	Q9XX57	dct-16	DAF-16/FOXO Controlled, germline Tumor affecting	Q9XX57_CAEEL	11	-43.4096	0.565904
I_10 / I_01	Q9NEZ8	Q9NEZ8	-1.63805	1.63805	6.93e-13	46	-1.09504	1.09504	Q9NEZ8	ech-7	Enoyl-CoA Hydratase	Q9NEZ8_CAEEL	11	-67.8708	0.321292
I_10 / I_01	Q09652	Q09652	0.692577	0.692577	8.41e-13	41	0.899845	0.899845	Q09652	gstk-1	Glutathione S-transferase kappa 1	GSTK1_CAEEL	11	61.6168	1.61617
I_10 / I_01	O01602	O01602	-0.831853	0.831853	8.43e-13	75	-0.703917	0.703917	O01602	nuo-2	NADH Ubiquinone Oxidoreductase	O01602_CAEEL	18	-43.8193	0.561807
I_10 / I_01	Q23604	Q23604	3.03187	3.03187	9.85e-13	15	3.39195	3.39195	Q23604	CELE_ZK813.3	Uncharacterized protein	Q23604_CAEEL	4	717.871	8.17871
I_10 / I_01	G5EET2	G5EET2	0.914073	0.914073	1.02e-12	44	0.820809	0.820809	G5EET2	dut-1	DeoxyUTPase	G5EET2_CAEEL	13	88.4357	1.88436
I_10 / I_01	O44195	O44195	-0.672396	0.672396	1.18e-12	31	-0.751216	0.751216	O44195	CELE_ZK185.3	Uncharacterized protein	O44195_CAEEL	11	-37.2536	0.627464
I_10 / I_01	Q17603	Q17603	0.708746	0.708746	1.31e-12	28	0.867481	0.867481	Q17603	asfl-1	Probable histone chaperone asf-1-like protein	ASF1L_CAEEL	6	63.4383	1.63438
I_10 / I_01	Q17698	Q17698	1.45779	1.45779	1.32e-12	53	1.1516	1.1516	Q17698	C06A8.3	Uncharacterized protein	Q17698_CAEEL	8	174.687	2.74687
I_10 / I_01	P91408	P91408	-1.82623	1.82623	1.39e-12	27	-1.83158	1.83158	P91408	T01B11.2	Alanine--glyoxylate aminotransferase 2-like	AGT2L_CAEEL	12	-71.7999	0.282001
I_10 / I_01	Q11174	Q11174	1.81617	1.81617	1.4e-12	25	1.76108	1.76108	Q11174	cht-1	Probable endochitinase	CHIT_CAEEL	8	252.144	3.52144
I_10 / I_01	Q22945	Q22945	-3.59403	3.59403	1.42e-12	37	-2.70082	2.70082	Q22945	CELE_F08F3.4	Uncharacterized protein	Q22945_CAEEL	16	-91.7189	0.0828113
I_10 / I_01	Q9XXN2	Q9XXN2	-1.35864	1.35864	1.5e-12	101	-0.478389	0.478389	Q9XXN2	immt-2	MICOS complex subunit MIC60	Q9XXN2_CAEEL	31	-61.0051	0.389949
I_10 / I_01	Q86NE1	Q86NE1	-2.37603	2.37603	1.86e-12	31	-2.02201	2.02201	Q86NE1	asp-2	ASpartyl Protease	Q86NE1_CAEEL	8	-80.7362	0.192638
I_10 / I_01	Q20060	Q20060	1.48413	1.48413	2.03e-12	116	0.667722	0.667722	Q20060	smc-4	Structural maintenance of chromosomes protein 4	SMC4_CAEEL	55	179.749	2.79749
I_10 / I_01	O45444	O45444	1.3107	1.3107	2.14e-12	44	1.06247	1.06247	O45444	clec-63	C-type LECtin	O45444_CAEEL	12	148.061	2.48061
I_10 / I_01	Q19056	Q19056	1.61051	1.61051	2.68e-12	37	1.42821	1.42821	Q19056	CELE_E04F6.4	Uncharacterized protein	Q19056_CAEEL	15	205.36	3.0536
I_10 / I_01	Q19655	Q19655	1.52181	1.52181	2.78e-12	61	0.833067	0.833067	Q19655	CELE_F20D6.11	Uncharacterized protein	Q19655_CAEEL	20	187.152	2.87152
I_10 / I_01	Q95QL1	Q95QL1	2.17265	2.17265	2.8e-12	27	2.02048	2.02048	Q95QL1	CELE_F13H8.11	Uncharacterized protein	Q95QL1_CAEEL	9	350.852	4.50852
I_10 / I_01	Q20819	Q20819	-0.929273	0.929273	2.94e-12	53	-0.991895	0.991895	Q20819	tsfm-1	Elongation factor Ts, mitochondrial	EFTS_CAEEL	12	-47.4877	0.525123
I_10 / I_01	O17365	O17365	0.746937	0.746937	3.15e-12	41	0.833967	0.833967	O17365	srp-2	SeRPin	O17365_CAEEL	15	67.8226	1.67823
I_10 / I_01	Q21109	Q21109	0.941172	0.941172	3.82e-12	41	1.14576	1.14576	Q21109	K02A11.3	Poly(U)-specific endoribonuclease homolog	ENDOU_CAEEL	14	92.0088	1.92009
I_10 / I_01	Q20223	Q20223	1.93238	1.93238	3.84e-12	54	1.18014	1.18014	Q20223	lbp-1	Fatty acid-binding protein homolog 1	FABP1_CAEEL	15	281.686	3.81686
I_10 / I_01	Q09486	Q09486	-0.884378	0.884378	3.91e-12	104	-0.658668	0.658668	Q09486	C30G12.2	Uncharacterized protein	Q09486_CAEEL	18	-45.8279	0.541721
I_10 / I_01	O01593	O01593	-1.68164	1.68164	4.04e-12	46	-1.74372	1.74372	O01593	CELE_R08E5.3	Uncharacterized protein	O01593_CAEEL	13	-68.8272	0.311728
I_10 / I_01	Q9XVI6	Q9XVI6	-1.20451	1.20451	4.1e-12	33	-1.46103	1.46103	Q9XVI6	sptl-3	Serine palmitoyltransferase 3	SPTC3_CAEEL	12	-56.6082	0.433918
I_10 / I_01	P49583;Q3HKC4	P49583;Q3HKC4	-0.988532	0.988532	4.16e-12	39	-1.14405	1.14405	P49583;Q3HKC4	F08C6.2;pcyt-1	Putative choline-phosphate cytidylyltransferase;Phosphocholine CYtidylylTransferase	PCY1_CAEEL;Q3HKC4_CAEEL	13	-49.601	0.50399
I_10 / I_01	P91502	P91502	0.595202	0.595202	4.39e-12	111	0.436819	0.436819	P91502	usp-5	Ubiquitin carboxyl-terminal hydrolase	P91502_CAEEL	30	51.0684	1.51068
I_10 / I_01	Q9XWG2	Q9XWG2	-1.01156	1.01156	5.01e-12	18	-0.971587	0.971587	Q9XWG2	CELE_Y63D3A.7	Uncharacterized protein	Q9XWG2_CAEEL	7	-50.3991	0.496009
I_10 / I_01	Q966E7	Q966E7	0.881743	0.881743	5.33e-12	90	0.700116	0.700116	Q966E7	Y104H12D.3	Uncharacterized protein	Q966E7_CAEEL	25	84.26	1.8426
I_10 / I_01	Q23655	Q23655	-0.826528	0.826528	5.77e-12	40	-0.879155	0.879155	Q23655	nlt-1	Non-specific lipid-transfer protein-like 1	NLTP1_CAEEL	6	-43.6115	0.563885
I_10 / I_01	Q9U2U3	Q9U2U3	-1.3027	1.3027	5.92e-12	43	-1.00681	1.00681	Q9U2U3	CELE_Y116A8C.27	Uncharacterized protein	Q9U2U3_CAEEL	11	-59.4633	0.405367
I_10 / I_01	O44555	O44555	-1.24137	1.24137	5.96e-12	63	-0.865786	0.865786	O44555	alh-5	Aldehyde dehydrogenase	O44555_CAEEL	19	-57.7029	0.422971
I_10 / I_01	Q17410	Q17410	0.949837	0.949837	6.01e-12	22	0.978798	0.978798	Q17410	lin-24	Uncharacterized protein	Q17410_CAEEL	7	93.1654	1.93165
I_10 / I_01	P02513	P02513	3.67187	3.67187	6.35e-12	16	3.44704	3.44704	P02513	hsp-16.48	Heat shock protein Hsp-16.48/Hsp-16.49	HSP17_CAEEL	7	1174.51	12.7451
I_10 / I_01	Q20964	Q20964	-3.80349	3.80349	6.75e-12	21	-3.29699	3.29699	Q20964	lys-4	LYSozyme	Q20964_CAEEL	8	-92.838	0.0716201
I_10 / I_01	P55955	P55955	0.989265	0.989265	1.04e-11	41	0.861219	0.861219	P55955	ttr-16	Transthyretin-like protein 16	TTR16_CAEEL	9	98.5174	1.98517
I_10 / I_01	Q2EEM8	Q2EEM8	3.55977	3.55977	1.21e-11	29	2.59508	2.59508	Q2EEM8	ttr-45	TransThyretin-Related family domain	Q2EEM8_CAEEL	5	1079.23	11.7923
I_10 / I_01	Q9XUF9	Q9XUF9	1.3688	1.3688	1.22e-11	80	0.979792	0.979792	Q9XUF9	C49C3.4	Uncharacterized protein	Q9XUF9_CAEEL	30	158.255	2.58255
I_10 / I_01	Q7YZW5	Q7YZW5	0.747402	0.747402	1.24e-11	30	0.756152	0.756152	Q7YZW5	vem-1	VEMA (Mammalian ventral midline antigen) related	Q7YZW5_CAEEL	8	67.8767	1.67877
I_10 / I_01	Q9NEQ0	Q9NEQ0	-1.8923	1.8923	1.4e-11	35	-1.73275	1.73275	Q9NEQ0	fat-1	Omega-3 fatty acid desaturase fat-1	FAT1_CAEEL	15	-73.0622	0.269378
I_10 / I_01	P50305	P50305	-1.53446	1.53446	1.42e-11	98	-0.997372	0.997372	P50305	sams-3	Probable S-adenosylmethionine synthase 3	METK3_CAEEL	19	-65.4791	0.345209
I_10 / I_01	Q21706	Q21706	-1.62064	1.62064	1.54e-11	40	-1.29127	1.29127	Q21706	ugt-47	Putative UDP-glucuronosyltransferase ugt-47	UGT47_CAEEL	12	-67.481	0.32519
I_10 / I_01	Q5FC69;Q8MP09	Q5FC69;Q8MP09	-0.671725	0.671725	1.61e-11	64	-0.469429	0.469429	Q5FC69;Q8MP09	nkat-3	Nematode Kynurenine AminoTransferase	Q5FC69_CAEEL;Q8MP09_CAEEL	18	-37.2244	0.627756
I_10 / I_01	H2KYM1	H2KYM1	-1.81315	1.81315	1.76e-11	14	-1.80896	1.80896	H2KYM1	C39D10.8	Uncharacterized protein	H2KYM1_CAEEL	7	-71.5432	0.284568
I_10 / I_01	O01814	O01814	-0.648605	0.648605	1.89e-11	27	-0.958004	0.958004	O01814	lbp-5	Fatty acid-binding protein homolog 5	FABP5_CAEEL	6	-36.2103	0.637897
I_10 / I_01	Q27888	Q27888	-0.623194	0.623194	1.97e-11	101	-0.596525	0.596525	Q27888	ldh-1	L-lactate dehydrogenase	LDH_CAEEL	18	-35.0768	0.649232
I_10 / I_01	Q9XVU2	Q9XVU2	1.41815	1.41815	1.98e-11	28	1.36881	1.36881	Q9XVU2	gln-5	GLutamiNe synthetase (Glutamate-ammonia ligase)	Q9XVU2_CAEEL	7	167.243	2.67243
I_10 / I_01	C7IVS4;Q9NAH1	C7IVS4;Q9NAH1	1.31745	1.31745	1.99e-11	59	0.586322	0.586322	C7IVS4;Q9NAH1	CELE_Y47D3A.29	DNA polymerase	C7IVS4_CAEEL;Q9NAH1_CAEEL	25	149.225	2.49225
I_10 / I_01	G4SL51	G4SL51	0.952624	0.952624	2.02e-11	80	0.643575	0.643575	G4SL51	pqn-52	Prion-like-(Q/N-rich)-domain-bearing protein	G4SL51_CAEEL	23	93.5389	1.93539
I_10 / I_01	G5EC86	G5EC86	1.33831	1.33831	2.12e-11	31	1.22179	1.22179	G5EC86	oma-1	Uncharacterized protein	G5EC86_CAEEL	11	152.855	2.52855
I_10 / I_01	Q9XXQ6	Q9XXQ6	1.70899	1.70899	2.27e-11	15	1.5896	1.5896	Q9XXQ6	ttr-25	TransThyretin-Related family domain	Q9XXQ6_CAEEL	4	226.932	3.26932
I_10 / I_01	Q9N4I3	Q9N4I3	-0.699038	0.699038	2.28e-11	74	-0.670027	0.670027	Q9N4I3	CELE_Y71F9AL.9	Uncharacterized protein	Q9N4I3_CAEEL	16	-38.4017	0.615983
I_10 / I_01	Q18758	Q18758	1.33045	1.33045	2.33e-11	53	1.15284	1.15284	Q18758	klo-1	KLOtho (Mammalian aging-associated protein) homolog	Q18758_CAEEL	20	151.481	2.51481
I_10 / I_01	O02267	O02267	-0.775416	0.775416	2.45e-11	32	-0.775584	0.775584	O02267	CELE_F45H10.3	Uncharacterized protein	O02267_CAEEL	10	-41.578	0.58422
I_10 / I_01	Q93931	Q93931	-0.738212	0.738212	2.66e-11	38	-0.81531	0.81531	Q93931	nuaf-3	NADH:Ubiquinone oxidoreductase Assembly Factor	Q93931_CAEEL	12	-40.0518	0.599482
I_10 / I_01	Q95XP9	Q95XP9	1.23736	1.23736	2.76e-11	78	0.470456	0.470456	Q95XP9	zwl-1	Protein zwilch homolog	ZWILC_CAEEL	26	135.766	2.35766
I_10 / I_01	P34556	P34556	0.717021	0.717021	2.9e-11	76	0.608723	0.608723	P34556	cdk-1	Cyclin-dependent kinase 1	CDK1_CAEEL	20	64.3785	1.64378
I_10 / I_01	Q7JNW8	Q7JNW8	1.96787	1.96787	3.12e-11	30	1.58029	1.58029	Q7JNW8	CELE_F22F4.5	Uncharacterized protein	Q7JNW8_CAEEL	8	291.189	3.91189
I_10 / I_01	B5BM33;E1B6U2;P90754	B5BM33;E1B6U2;P90754	1.02058	1.02058	3.3e-11	25	1.1359	1.1359	B5BM33;E1B6U2;P90754	C27A7.1	Uncharacterized protein;Uncharacterized protein;Ectonucleotide pyrophosphatase/phosphodiesterase C27A7.1	B5BM33_CAEEL;E1B6U2_CAEEL;ENPP1_CAEEL	12	102.874	2.02874
I_10 / I_01	Q19202	Q19202	-1.03234	1.03234	3.53e-11	108	-0.821007	0.821007	Q19202	apy-1	APYrase	Q19202_CAEEL	22	-51.1085	0.488915
I_10 / I_01	Q18926	Q18926	-0.76466	0.76466	4.08e-11	34	-0.797339	0.797339	Q18926	CELE_D1022.4	Uncharacterized protein	Q18926_CAEEL	11	-41.1408	0.588592
I_10 / I_01	Q95R07	Q95R07	1.32542	1.32542	4.47e-11	30	1.2796	1.2796	Q95R07	mex-3	Muscle EXcess	Q95R07_CAEEL	12	150.606	2.50606
I_10 / I_01	P06582	P06582	2.88042	2.88042	4.52e-11	13	3.02444	3.02444	P06582	hsp-16.2	Heat shock protein Hsp-16.2	HSP12_CAEEL	8	636.362	7.36362
I_10 / I_01	P54889	P54889	-1.6218	1.6218	4.55e-11	84	-1.15777	1.15777	P54889	alh-13	Probable delta-1-pyrroline-5-carboxylate synthase	ALH13_CAEEL	25	-67.507	0.32493
I_10 / I_01	Q95YC6	Q95YC6	-1.15847	1.15847	5.31e-11	18	-1.26116	1.26116	Q95YC6	C45B2.1	Uncharacterized protein	Q95YC6_CAEEL	5	-55.2012	0.447988
I_10 / I_01	Q09359	Q09359	-0.963368	0.963368	5.6e-11	47	-0.818483	0.818483	Q09359	ZK1307.1	Uncharacterized protein ZK1307.1	YS11_CAEEL	12	-48.7142	0.512858
I_10 / I_01	Q19660	Q19660	0.913165	0.913165	5.92e-11	48	0.83848	0.83848	Q19660	CELE_F21C10.10	Uncharacterized protein	Q19660_CAEEL	13	88.3173	1.88317
I_10 / I_01	Q18074	Q18074	-0.787018	0.787018	6.14e-11	52	-0.722329	0.722329	Q18074	C18B2.3	Uncharacterized protein	Q18074_CAEEL	11	-42.0459	0.579541
I_10 / I_01	O16214	O16214	-0.91487	0.91487	6.15e-11	77	-0.68631	0.68631	O16214	CELE_F17A9.4	Uncharacterized protein	O16214_CAEEL	23	-46.9608	0.530392
I_10 / I_01	P34384	P34384	-0.746976	0.746976	6.24e-11	54	-0.849477	0.849477	P34384	F02A9.4	Uncharacterized protein F02A9.4b	YLPD_CAEEL	17	-40.4149	0.595851
I_10 / I_01	Q20507	Q20507	-2.03899	2.03899	6.39e-11	28	-2.06371	2.06371	Q20507	acbp-3	Acyl-CoA-binding protein homolog 3	ACBP3_CAEEL	7	-75.6666	0.243334
I_10 / I_01	Q9N5S7	Q9N5S7	-1.35738	1.35738	6.42e-11	27	-1.77445	1.77445	Q9N5S7	CELE_F49H12.5	Uncharacterized protein	Q9N5S7_CAEEL	8	-60.971	0.39029
I_10 / I_01	G5EBV4	G5EBV4	-1.51129	1.51129	6.5e-11	34	-1.80576	1.80576	G5EBV4	lec-10	Galectin	G5EBV4_CAEEL	5	-64.9203	0.350797
I_10 / I_01	Q19782	Q19782	0.618523	0.618523	6.52e-11	70	0.617739	0.617739	Q19782	ifd-2	Intermediate filament protein ifd-2	IFD2_CAEEL	25	53.5302	1.5353
I_10 / I_01	G5EFH4	G5EFH4	0.647562	0.647562	6.73e-11	54	0.76664	0.76664	G5EFH4	srp-6	SeRPin	G5EFH4_CAEEL	17	56.6519	1.56652
I_10 / I_01	Q22972	Q22972	-2.75751	2.75751	6.78e-11	28	-2.50067	2.50067	Q22972	asp-13	ASpartyl Protease	Q22972_CAEEL	11	-85.2121	0.147879
I_10 / I_01	Q20496	Q20496	0.845299	0.845299	7.01e-11	57	0.707763	0.707763	Q20496	rhi-1	Probable rho GDP-dissociation inhibitor	GDIR_CAEEL	12	79.6636	1.79664
I_10 / I_01	O01614	O01614	-0.707406	0.707406	8.87e-11	65	-1.07275	1.07275	O01614	ugt-12	UDP-GlucuronosylTransferase	O01614_CAEEL	19	-38.758	0.61242
I_10 / I_01	O02323	O02323	-1.32051	1.32051	9.6e-11	22	-1.42496	1.42496	O02323	lbp-7	Fatty acid-binding protein homolog 7	FABP7_CAEEL	7	-59.9607	0.400393
I_10 / I_01	Q17758	Q17758	1.47961	1.47961	9.72e-11	21	1.27181	1.27181	Q17758	pept-2	Peptide transporter family 2	PEPT2_CAEEL	10	178.872	2.78872
I_10 / I_01	C0P274;P34358	C0P274;P34358	0.702625	0.702625	1.07e-10	55	0.568616	0.568616	C0P274;P34358	ced-7	Uncharacterized protein;ABC transporter ced-7	C0P274_CAEEL;CED7_CAEEL	22	62.7464	1.62746
I_10 / I_01	Q22781	Q22781	0.606158	0.606158	1.18e-10	52	0.454766	0.454766	Q22781	acdh-7	Acyl CoA DeHydrogenase	Q22781_CAEEL	13	52.22	1.5222
I_10 / I_01	O17616	O17616	0.878906	0.878906	1.19e-10	38	0.85003	0.85003	O17616	C29F3.7	Uncharacterized protein	O17616_CAEEL	13	83.898	1.83898
I_10 / I_01	G5EF01	G5EF01	1.06106	1.06106	1.26e-10	31	1.29741	1.29741	G5EF01	tbb-6	TuBulin, Beta	G5EF01_CAEEL	12	108.647	2.08647
I_10 / I_01	O16202	O16202	5.09446	5.09446	1.38e-10	13	5.61368	5.61368	O16202	lys-7	LYSozyme	O16202_CAEEL	7	3316.54	34.1654
I_10 / I_01	Q22341	Q22341	1.50524	1.50524	1.51e-10	17	1.6391	1.6391	Q22341	ttr-30	TransThyretin-Related family domain	Q22341_CAEEL	5	183.871	2.83871
I_10 / I_01	Q95Q18	Q95Q18	-0.83811	0.83811	1.63e-10	57	-0.659518	0.659518	Q95Q18	Y53F4B.39	Beta-lactamase-like protein 2 homolog	LACB2_CAEEL	13	-44.0624	0.559376
I_10 / I_01	Q8IAA9	Q8IAA9	1.11748	1.11748	1.74e-10	46	0.830275	0.830275	Q8IAA9	clp-4	CaLPain family	Q8IAA9_CAEEL	17	116.968	2.16968
I_10 / I_01	O44183	O44183	-2.76877	2.76877	1.75e-10	28	-2.38203	2.38203	O44183	CELE_ZC416.6	Uncharacterized protein	O44183_CAEEL	15	-85.3271	0.146729
I_10 / I_01	Q23597	Q23597	-0.69209	0.69209	1.77e-10	63	-0.659627	0.659627	Q23597	CELE_ZK809.3	Uncharacterized protein	Q23597_CAEEL	15	-38.1043	0.618957
I_10 / I_01	P48162	P48162	-1.35782	1.35782	1.77e-10	35	-1.42703	1.42703	P48162	rpl-25.1	60S ribosomal protein L23a 1	R23A1_CAEEL	6	-60.9829	0.390171
I_10 / I_01	Q95Y17	Q95Y17	1.80702	1.80702	1.8e-10	17	1.7878	1.7878	Q95Y17	hpo-6	Uncharacterized protein	Q95Y17_CAEEL	7	249.919	3.49919
I_10 / I_01	B1V898	B1V898	-1.14019	1.14019	2.02e-10	28	-1.13587	1.13587	B1V898	poml-3	PON (Paraoxonase) and MEC-6 Like	B1V898_CAEEL	9	-54.6299	0.453701
I_10 / I_01	K8FDY0	K8FDY0	-1.13488	1.13488	2.11e-10	136	-0.564564	0.564564	K8FDY0	hpo-34	Uncharacterized protein	K8FDY0_CAEEL	42	-54.4627	0.455373
I_10 / I_01	G5ECG7	G5ECG7	-0.98719	0.98719	2.38e-10	80	-0.929529	0.929529	G5ECG7	dsc-4	Defecation Suppressor of Clk-1	G5ECG7_CAEEL	27	-49.5541	0.504459
I_10 / I_01	Q93425	Q93425	-0.646978	0.646978	2.47e-10	59	-0.438513	0.438513	Q93425	mrps-5	Putative 28S ribosomal protein S5, mitochondrial	RT05_CAEEL	18	-36.1383	0.638617
I_10 / I_01	Q21219	Q21219	-1.07369	1.07369	2.79e-10	31	-1.2929	1.2929	Q21219	pept-1	Peptide transporter family 1	PEPT1_CAEEL	12	-52.4899	0.475101
I_10 / I_01	Q22531	Q22531	-1.04889	1.04889	3.45e-10	79	-0.726155	0.726155	Q22531	CELE_T16G12.1	Uncharacterized protein	Q22531_CAEEL	32	-51.6661	0.483339
I_10 / I_01	Q9TZ90	Q9TZ90	-0.861143	0.861143	3.49e-10	14	-0.848982	0.848982	Q9TZ90	mrpl-40	Mitochondrial Ribosomal Protein, Large	Q9TZ90_CAEEL	5	-44.9484	0.550516
I_10 / I_01	Q9XWL1	Q9XWL1	1.39696	1.39696	3.53e-10	27	1.48963	1.48963	Q9XWL1	ttr-17	TransThyretin-Related family domain	Q9XWL1_CAEEL	5	163.347	2.63347
I_10 / I_01	G5EDD4	G5EDD4	-1.27113	1.27113	3.64e-10	27	-1.24027	1.24027	G5EDD4	tba-4	TuBulin, Alpha	G5EDD4_CAEEL	4	-58.5664	0.414336
I_10 / I_01	P90893	P90893	-0.817807	0.817807	4.06e-10	46	-0.784816	0.784816	P90893	F56F10.1	Putative serine protease F56F10.1	YM9I_CAEEL	11	-43.2696	0.567304
I_10 / I_01	O16922	O16922	0.986826	0.986826	4.09e-10	34	0.874625	0.874625	O16922	ugt-41	UDP-GlucuronosylTransferase	O16922_CAEEL	13	98.182	1.98182
I_10 / I_01	Q8MXR6	Q8MXR6	-0.847586	0.847586	4.6e-10	36	-0.814824	0.814824	Q8MXR6	sqd-1	Homologous to Drosophila SQD (Squid) protein	Q8MXR6_CAEEL	9	-44.4286	0.555714
I_10 / I_01	G4SF79	G4SF79	1.7272	1.7272	4.99e-10	45	1.38894	1.38894	G4SF79	CELE_F25E2.2	Uncharacterized protein	G4SF79_CAEEL	18	231.085	3.31085
I_10 / I_01	O01497	O01497	1.83509	1.83509	5.23e-10	43	1.55224	1.55224	O01497	tyr-4	TYRosinase	O01497_CAEEL	14	256.793	3.56793
I_10 / I_01	Q10011	Q10011	2.10712	2.10712	5.41e-10	20	1.95948	1.95948	Q10011	T19C3.5	Uncharacterized protein T19C3.5	YSV5_CAEEL	11	330.832	4.30832
I_10 / I_01	O01876	O01876	0.873907	0.873907	5.95e-10	15	0.946166	0.946166	O01876	pqn-24	Prion-like-(Q/N-rich)-domain-bearing protein	O01876_CAEEL	5	83.2619	1.83262
I_10 / I_01	Q9N4L8	Q9N4L8	-0.821192	0.821192	6.2e-10	50	-0.750633	0.750633	Q9N4L8	lpd-5	LiPid Depleted	Q9N4L8_CAEEL	11	-43.4026	0.565974
I_10 / I_01	Q27371	Q27371	-0.656387	0.656387	7.2e-10	78	-0.619295	0.619295	Q27371	mup-2	Troponin T	TNNT_CAEEL	16	-36.5535	0.634465
I_10 / I_01	O18693	O18693	-0.626759	0.626759	7.43e-10	91	-0.739699	0.739699	O18693	acs-2	Fatty Acid CoA Synthetase family	O18693_CAEEL	21	-35.237	0.64763
I_10 / I_01	O17525	O17525	1.01095	1.01095	7.76e-10	29	1.08265	1.08265	O17525	CELE_W02D7.4	Uncharacterized protein	O17525_CAEEL	10	101.524	2.01524
I_10 / I_01	P46563	P46563	-0.583802	0.583802	8.21e-10	164	-0.485332	0.485332	P46563	aldo-2	Fructose-bisphosphate aldolase 2	ALF2_CAEEL	28	-33.2797	0.667203
I_10 / I_01	Q09318	Q09318	-0.914987	0.914987	8.55e-10	31	-0.938603	0.938603	Q09318	F36G3.2	Uncharacterized protein F36G3.2	YQY2_CAEEL	9	-46.9652	0.530348
I_10 / I_01	Q3Y3Z9	Q3Y3Z9	-1.5923	1.5923	8.66e-10	25	-1.46703	1.46703	Q3Y3Z9	C01B10.11	Uncharacterized protein	Q3Y3Z9_CAEEL	11	-66.8358	0.331642
I_10 / I_01	Q93204	Q93204	1.1863	1.1863	9.62e-10	27	1.00051	1.00051	Q93204	gpx-5	Glutathione peroxidase	Q93204_CAEEL	6	127.569	2.27569
I_10 / I_01	Q965Z4	Q965Z4	2.97049	2.97049	1.04e-09	15	3.09418	3.09418	Q965Z4	CELE_ZK105.1	Uncharacterized protein	Q965Z4_CAEEL	3	683.802	7.83802
I_10 / I_01	H2L0D5;Q21164	H2L0D5;Q21164	-0.935867	0.935867	1.09e-09	56	-0.753446	0.753446	H2L0D5;Q21164	lron-7	ELRR (Extracellular Leucine-Rich Repeat) ONly	H2L0D5_CAEEL;Q21164_CAEEL	16	-47.7272	0.522728
I_10 / I_01	Q09438	Q09438	-1.09981	1.09981	1.1e-09	32	-1.17283	1.17283	Q09438	B0228.7	S-methyl-5'-thioadenosine phosphorylase	MTAP_CAEEL	11	-53.3423	0.466577
I_10 / I_01	Q20584;Q27GQ5	Q20584;Q27GQ5	1.2485	1.2485	1.11e-09	46	1.07939	1.07939	Q20584;Q27GQ5	CELE_F49C12.7	Uncharacterized protein	Q20584_CAEEL;Q27GQ5_CAEEL	17	137.594	2.37594
I_10 / I_01	P90920	P90920	1.31892	1.31892	1.15e-09	42	1.33241	1.33241	P90920	egg-6	Leucine-rich repeat-containing protein egg-6	EGG6_CAEEL	19	149.479	2.49479
I_10 / I_01	Q22067	Q22067	-0.87432	0.87432	1.18e-09	115	-0.551444	0.551444	Q22067	got-1.2	Probable aspartate aminotransferase, cytoplasmic	AATC_CAEEL	23	-45.4489	0.545511
I_10 / I_01	A0A9S2	A0A9S2	-2.97084	2.97084	1.3e-09	110	-0.643578	0.643578	A0A9S2	CELE_Y38F2AR.12	Uncharacterized protein	A0A9S2_CAEEL	43	-87.2448	0.127552
I_10 / I_01	Q23594	Q23594	1.2414	1.2414	1.3e-09	19	1.41051	1.41051	Q23594	inx-9	Innexin	Q23594_CAEEL	6	136.428	2.36428
I_10 / I_01	Q7JLJ0;Q8I4K2	Q7JLJ0;Q8I4K2	-0.755935	0.755935	1.47e-09	65	-0.82806	0.82806	Q7JLJ0;Q8I4K2	CELE_F32D8.12	Uncharacterized protein	Q7JLJ0_CAEEL;Q8I4K2_CAEEL	16	-40.7838	0.592162
I_10 / I_01	O61818	O61818	-0.639565	0.639565	1.53e-09	56	-0.625537	0.625537	O61818	mrps-30	Mitochondrial Ribosomal Protein, Small	O61818_CAEEL	18	-35.8093	0.641907
I_10 / I_01	Q22135	Q22135	-0.838748	0.838748	1.64e-09	46	-0.734143	0.734143	Q22135	CELE_T04A8.6	Uncharacterized protein	Q22135_CAEEL	15	-44.0871	0.559129
I_10 / I_01	A9D0C6	A9D0C6	-0.653891	0.653891	1.65e-09	24	-0.604714	0.604714	A9D0C6	CELE_T02H6.1	Uncharacterized protein	A9D0C6_CAEEL	8	-36.4436	0.635564
I_10 / I_01	Q19326	Q19326	0.944007	0.944007	1.78e-09	32	0.881835	0.881835	Q19326	asf-1	Probable histone chaperone asf-1	ASF1_CAEEL	8	92.3865	1.92386
I_10 / I_01	Q21182	Q21182	-1.21883	1.21883	1.82e-09	16	-1.13771	1.13771	Q21182	CELE_K03B8.6	Uncharacterized protein	Q21182_CAEEL	6	-57.0368	0.429632
I_10 / I_01	O61217	O61217	-1.12311	1.12311	1.88e-09	33	-1.07784	1.07784	O61217	CELE_K02D7.1	Purine nucleoside phosphorylase	O61217_CAEEL	10	-54.0896	0.459104
I_10 / I_01	O02215	O02215	-0.969918	0.969918	1.88e-09	76	-0.701307	0.701307	O02215	cbl-1	Cystathionine Beta Lyase	O02215_CAEEL	14	-48.9465	0.510535
I_10 / I_01	Q21829	Q21829	0.651498	0.651498	1.9e-09	52	0.785224	0.785224	Q21829	cku-80	ATP-dependent DNA helicase II subunit 2	Q21829_CAEEL	23	57.0799	1.5708
I_10 / I_01	Q95Y97	Q95Y97	0.694306	0.694306	1.99e-09	54	0.500688	0.500688	Q95Y97	rpa-2	Replication Protein A homolog	Q95Y97_CAEEL	14	61.8105	1.61811
I_10 / I_01	Q22850	Q22850	1.02423	1.02423	2.1e-09	23	1.15418	1.15418	Q22850	CELE_T28F4.5	Uncharacterized protein	Q22850_CAEEL	5	103.387	2.03387
I_10 / I_01	Q23495	Q23495	-0.583772	0.583772	2.15e-09	136	-0.585799	0.585799	Q23495	toe-1	HEAT repeat-containing protein 1 homolog	HEAT1_CAEEL	53	-33.2783	0.667217
I_10 / I_01	Q9N2W7	Q9N2W7	-0.783246	0.783246	2.2e-09	35	-0.899447	0.899447	Q9N2W7	Y94H6A.8	Probable NADH dehydrogenase [ubiquinone] 1 alpha subcomplex subunit 12	NDUAC_CAEEL	10	-41.8942	0.581058
I_10 / I_01	Q9XXE9	Q9XXE9	1.36372	1.36372	2.2e-09	10	1.39269	1.39269	Q9XXE9	CELE_Y43C5A.2	Uncharacterized protein	Q9XXE9_CAEEL	3	157.348	2.57348
I_10 / I_01	G5EDC6	G5EDC6	0.797027	0.797027	2.25e-09	59	0.707719	0.707719	G5EDC6	arl-8	ARF-Like	G5EDC6_CAEEL	12	73.7517	1.73752
I_10 / I_01	Q95XM9	Q95XM9	-0.802144	0.802144	2.28e-09	60	-0.655697	0.655697	Q95XM9	ddx-27	DEAD boX helicase homolog	Q95XM9_CAEEL	24	-42.6504	0.573496
I_10 / I_01	Q9N4D8	Q9N4D8	1.26388	1.26388	2.32e-09	24	1.70347	1.70347	Q9N4D8	nlp-40	Neuropeptide-Like Protein	Q9N4D8_CAEEL	7	140.141	2.40141
I_10 / I_01	O18239	O18239	-0.702116	0.702116	2.34e-09	76	-0.466428	0.466428	O18239	sec-61	Yeast SEC homolog	O18239_CAEEL	16	-38.533	0.61467
I_10 / I_01	Q22966	Q22966	-1.24185	1.24185	2.45e-09	22	-1.01804	1.01804	Q22966	clec-1	C-type LECtin	Q22966_CAEEL	6	-57.717	0.42283
I_10 / I_01	Q95XM5	Q95XM5	-0.637534	0.637534	2.82e-09	71	-0.614352	0.614352	Q95XM5	CELE_Y71G12B.6	Uncharacterized protein	Q95XM5_CAEEL	24	-35.7189	0.642811
I_10 / I_01	Q95QS3	Q95QS3	-0.612185	0.612185	2.89e-09	39	-0.647855	0.647855	Q95QS3	mrps-26	Mitochondrial Ribosomal Protein, Small	Q95QS3_CAEEL	13	-34.5795	0.654205
I_10 / I_01	Q9NEU5	Q9NEU5	-0.752484	0.752484	2.97e-09	44	-0.63318	0.63318	Q9NEU5	Y39B6A.33	Uncharacterized protein Y39B6A.33	GSCR2_CAEEL	15	-40.6419	0.593581
I_10 / I_01	Q18347	Q18347	-1.47692	1.47692	3.14e-09	15	-1.29336	1.29336	Q18347	C31H2.4	Putative protein C31H2.4	YBWL_CAEEL	6	-64.0746	0.359254
I_10 / I_01	P41996	P41996	0.977927	0.977927	3.41e-09	16	1.08324	1.08324	P41996	cpg-2	Chondroitin proteoglycan-2	CPG2_CAEEL	5	96.9634	1.96963
I_10 / I_01	O45781	O45781	-0.635135	0.635135	3.44e-09	23	-0.784452	0.784452	O45781	drr-2	Dietary Restriction Response (WT but not eat-2 lifespan increased)	O45781_CAEEL	6	-35.6119	0.643881
I_10 / I_01	Q21925	Q21925	-0.955087	0.955087	3.45e-09	41	-0.84375	0.84375	Q21925	pges-2	ProstaGlandin E Synthase homolog	Q21925_CAEEL	15	-48.419	0.51581
I_10 / I_01	Q18621	Q18621	-1.08189	1.08189	4.05e-09	19	-1.12974	1.12974	Q18621	C44E12.1	Uncharacterized protein	Q18621_CAEEL	7	-52.7592	0.472408
I_10 / I_01	A0A061AE05;Q22501	A0A061AE05;Q22501	-0.74288	0.74288	4.33e-09	49	-1.08466	1.08466	A0A061AE05;Q22501	pps-1	3'-Phosphoadenosine 5'-Phosphosulfate Synthetase	A0A061AE05_CAEEL;Q22501_CAEEL	20	-40.2455	0.597545
I_10 / I_01	Q23588	Q23588	-1.15937	1.15937	4.41e-09	34	-0.69169	0.69169	Q23588	upp-1	Uridine PhosPhorylase	Q23588_CAEEL	11	-55.2293	0.447707
I_10 / I_01	G5ED31;G5EDD1	G5ED31;G5EDD1	-0.66008	0.66008	4.55e-09	102	-0.612603	0.612603	G5ED31;G5EDD1	ucr-2.1	Ubiquinol-Cytochrome c oxidoReductase complex	G5ED31_CAEEL;G5EDD1_CAEEL	23	-36.7157	0.632843
I_10 / I_01	Q21392	Q21392	-0.846796	0.846796	4.64e-09	29	-0.746868	0.746868	Q21392	CELE_K09E2.3	Uncharacterized protein	Q21392_CAEEL	7	-44.3982	0.556018
I_10 / I_01	Q23642	Q23642	1.44044	1.44044	4.88e-09	18	1.66419	1.66419	Q23642	CELE_ZK856.7	Uncharacterized protein	Q23642_CAEEL	4	171.404	2.71404
I_10 / I_01	P54816	P54816	1.02971	1.02971	5.23e-09	43	0.838831	0.838831	P54816	lex-1	Tat-binding homolog 7	TBP7_CAEEL	19	104.161	2.04161
I_10 / I_01	Q9TZL9	Q9TZL9	0.612942	0.612942	5.33e-09	76	-0.90265	0.90265	Q9TZL9	fard-1	Fatty Acyl-CoA ReDuctase	Q9TZL9_CAEEL	21	52.9375	1.52938
I_10 / I_01	Q9BL03	Q9BL03	-0.776941	0.776941	5.67e-09	28	-0.88155	0.88155	Q9BL03	Y54F10AM.5	NADH dehydrogenase [ubiquinone] 1 alpha subcomplex subunit 8	Q9BL03_CAEEL	7	-41.6397	0.583603
I_10 / I_01	G5EDZ9	G5EDZ9	4.4881	4.4881	6.06e-09	19	3.60927	3.60927	G5EDZ9	cpi-1	Cystatin	G5EDZ9_CAEEL	5	2144.16	22.4416
I_10 / I_01	Q86S40	Q86S40	0.65966	0.65966	6.13e-09	61	0.679868	0.679868	Q86S40	C50D2.7	Probable ADP-dependent glucokinase	ADPGK_CAEEL	16	57.9711	1.57971
I_10 / I_01	O02225	O02225	0.891559	0.891559	6.23e-09	44	0.873625	0.873625	O02225	gln-6	GLutamiNe synthetase (Glutamate-ammonia ligase)	O02225_CAEEL	11	85.518	1.85518
I_10 / I_01	P52715	P52715	-0.92214	0.92214	6.41e-09	47	-0.862834	0.862834	P52715	F13D12.6	Uncharacterized serine carboxypeptidase F13S12.6	YUA6_CAEEL	12	-47.2274	0.527726
I_10 / I_01	Q21265	Q21265	1.33551	1.33551	6.81e-09	21	1.28111	1.28111	Q21265	tag-225	Putative metalloproteinase inhibitor tag-225	TIMPL_CAEEL	5	152.364	2.52364
I_10 / I_01	O16657	O16657	-0.711737	0.711737	6.98e-09	21	-0.737945	0.737945	O16657	C03H5.3	Uncharacterized protein	O16657_CAEEL	8	-38.9416	0.610584
I_10 / I_01	P34647	P34647	1.61067	1.61067	6.98e-09	93	0.738531	0.738531	P34647	mcm-6	DNA replication licensing factor mcm-6	MCM6_CAEEL	28	205.394	3.05394
I_10 / I_01	Q9NF11	Q9NF11	-0.794158	0.794158	7.11e-09	55	-0.719186	0.719186	Q9NF11	hprt-1	Hypoxanthine PhosphoRibosylTransferase homolog	Q9NF11_CAEEL	13	-42.332	0.57668
I_10 / I_01	Q23652	Q23652	0.675844	0.675844	7.2e-09	47	0.905018	0.905018	Q23652	usip-1	U Six snRNA Interacting Protein	Q23652_CAEEL	16	59.7531	1.59753
I_10 / I_01	P92020	P92020	1.2809	1.2809	7.37e-09	16	1.19904	1.19904	P92020	CELE_T10G3.3	Uncharacterized protein	P92020_CAEEL	4	142.99	2.4299
I_10 / I_01	Q9N3F0	Q9N3F0	-0.581411	0.581411	7.4e-09	32	-0.595775	0.595775	Q9N3F0	Y54E10A.10	Ribosome production factor 2 homolog	RPF2_CAEEL	10	-33.169	0.66831
I_10 / I_01	G5EC22	G5EC22	5.01992	5.01992	7.9e-09	16	4.20625	4.20625	G5EC22	CELE_F55G11.4	Uncharacterized protein	G5EC22_CAEEL	8	3144.48	32.4448
I_10 / I_01	Q20719	Q20719	-1.02133	1.02133	7.93e-09	44	-0.770607	0.770607	Q20719	F53F4.10	Probable NADH dehydrogenase [ubiquinone] flavoprotein 2, mitochondrial	NDUV2_CAEEL	9	-50.7337	0.492663
I_10 / I_01	G5EDQ0;Q22833	G5EDQ0;Q22833	-0.601982	0.601982	8.16e-09	35	-0.628074	0.628074	G5EDQ0;Q22833	clh-1	Chloride channel protein	G5EDQ0_CAEEL;Q22833_CAEEL	15	-34.1152	0.658848
I_10 / I_01	Q09501	Q09501	1.18933	1.18933	8.3e-09	96	-0.65687	0.65687	Q09501	ifp-1	Intermediate filament protein ifp-1	IFP1_CAEEL	32	128.047	2.28047
I_10 / I_01	O45227	O45227	2.99241	2.99241	8.52e-09	13	3.35114	3.35114	O45227	B0513.4	Uncharacterized protein	O45227_CAEEL	2	695.805	7.95805
I_10 / I_01	Q23378	Q23378	1.43014	1.43014	9.12e-09	30	1.26381	1.26381	Q23378	ttr-48	TransThyretin-Related family domain	Q23378_CAEEL	5	169.472	2.69472
I_10 / I_01	Q9XU15	Q9XU15	0.803126	0.803126	9.39e-09	82	0.462868	0.462868	Q9XU15	hxk-2	Phosphotransferase	Q9XU15_CAEEL	25	74.4878	1.74488
I_10 / I_01	Q965N8	Q965N8	-0.796535	0.796535	1e-08	100	-0.534251	0.534251	Q965N8	Y46E12BL.2	Uncharacterized protein	Q965N8_CAEEL	43	-42.427	0.57573
I_10 / I_01	Q9BKQ9	Q9BKQ9	-0.855978	0.855978	1.07e-08	16	-1.03037	1.03037	Q9BKQ9	cisd-3.2	CDGSH Iron Sulfur Domain protein homolog	Q9BKQ9_CAEEL	4	-44.7509	0.552491
I_10 / I_01	Q9TVW5	Q9TVW5	-5.47221	5.47221	1.08e-08	13	-5.46186	5.46186	Q9TVW5	msp-77	Major sperm protein 77/79	MSP77_CAEEL	9	-97.7473	0.0225268
I_10 / I_01	Q27249	Q27249	-0.628837	0.628837	1.13e-08	46	-0.761212	0.761212	Q27249	lev-11	Tropomyosin isoforms c/e	TPM3_CAEEL	13	-35.3303	0.646697
I_10 / I_01	Q09451	Q09451	1.31364	1.31364	1.17e-08	18	1.15684	1.15684	Q09451	pho-11	Putative acid phosphatase 11	PHO11_CAEEL	6	148.569	2.48569
I_10 / I_01	Q17993	Q17993	-3.28966	3.28966	1.21e-08	23	-2.41099	2.41099	Q17993	C14F11.6	Uncharacterized protein	Q17993_CAEEL	9	-89.7738	0.102262
I_10 / I_01	O61856	O61856	-0.7042	0.7042	1.33e-08	83	-0.622266	0.622266	O61856	T26C12.1	Acetolactate synthase-like protein	ILVBL_CAEEL	27	-38.6217	0.613783
I_10 / I_01	O45783	O45783	2.78706	2.78706	1.42e-08	19	2.37407	2.37407	O45783	CELE_T12D8.5	Uncharacterized protein	O45783_CAEEL	6	590.224	6.90224
I_10 / I_01	Q23227	Q23227	0.87079	0.87079	1.48e-08	34	0.824796	0.824796	Q23227	zmp-4	Zinc MetalloProtease	Q23227_CAEEL	11	82.8665	1.82866
I_10 / I_01	P91349	P91349	0.615604	0.615604	1.49e-08	156	0.443804	0.443804	P91349	spd-5	Spindle-defective protein 5	SPD5_CAEEL	52	53.2199	1.5322
I_10 / I_01	Q17542	Q17542	1.38743	1.38743	1.56e-08	29	1.39747	1.39747	Q17542	C01B10.10	Uncharacterized protein	Q17542_CAEEL	11	161.611	2.61611
I_10 / I_01	Q20164	Q20164	2.70177	2.70177	1.58e-08	9	2.09946	2.09946	Q20164	hsp-12.3	Heat Shock Protein	Q20164_CAEEL	3	550.599	6.50599
I_10 / I_01	Q09596	Q09596	0.683177	0.683177	1.61e-08	49	0.941537	0.941537	Q09596	gst-5	Probable glutathione S-transferase 5	GST5_CAEEL	14	60.5671	1.60567
I_10 / I_01	Q9GYS9	Q9GYS9	-0.647753	0.647753	1.62e-08	22	-0.736802	0.736802	Q9GYS9	mrpl-23	Probable 39S ribosomal protein L23, mitochondrial	RM23_CAEEL	7	-36.1726	0.638274
I_10 / I_01	Q9BL83	Q9BL83	0.584746	0.584746	1.63e-08	83	0.534428	0.534428	Q9BL83	vps-4	Related to yeast Vacuolar Protein Sorting factor	Q9BL83_CAEEL	20	49.9774	1.49977
I_10 / I_01	Q93242	Q93242	-0.729045	0.729045	1.65e-08	46	-0.793777	0.793777	Q93242	ugt-23	UDP-glucuronosyltransferase	Q93242_CAEEL	18	-39.6697	0.603303
I_10 / I_01	Q9BL73	Q9BL73	0.838679	0.838679	1.86e-08	35	0.577697	0.577697	Q9BL73	ppk-2	PIP Kinase	Q9BL73_CAEEL	12	78.8411	1.78841
I_10 / I_01	P91240	P91240	-0.613351	0.613351	1.91e-08	92	-0.404036	0.404036	P91240	srpa-72	Signal recognition particle subunit SRP72	SRP72_CAEEL	26	-34.6323	0.653677
I_10 / I_01	B3GWC9;Q18541;Q7JLS6	B3GWC9;Q18541;Q7JLS6	0.722088	0.722088	1.93e-08	24	1.00879	1.00879	B3GWC9;Q18541;Q7JLS6	C39E9.8	Uncharacterized protein	B3GWC9_CAEEL;Q18541_CAEEL;Q7JLS6_CAEEL	6	64.9567	1.64957
I_10 / I_01	Q7Z2A6	Q7Z2A6	1.21711	1.21711	2.03e-08	9	1.19465	1.19465	Q7Z2A6	CELE_M60.4	Uncharacterized protein	Q7Z2A6_CAEEL	2	132.481	2.32481
I_10 / I_01	Q17522	Q17522	1.90374	1.90374	2.18e-08	9	1.72189	1.72189	Q17522	valv-1	Uncharacterized protein	Q17522_CAEEL	2	274.181	3.74181
I_10 / I_01	Q94417	Q94417	1.21613	1.21613	2.27e-08	20	1.47295	1.47295	Q94417	clec-91	C-type lectin domain-containing protein 91	CLC91_CAEEL	6	132.322	2.32322
I_10 / I_01	Q9TZD9	Q9TZD9	0.892197	0.892197	2.29e-08	84	-0.616972	0.616972	Q9TZD9	haf-4	HAlF transporter (PGP related)	Q9TZD9_CAEEL	25	85.6001	1.856
I_10 / I_01	Q21018	Q21018	-0.811981	0.811981	2.37e-08	32	-0.667821	0.667821	Q21018	cri-3	Conserved regulator of innate immunity protein 3	CRI3_CAEEL	5	-43.0401	0.569599
I_10 / I_01	Q17490	Q17490	1.73624	1.73624	2.57e-08	312	0.209676	0.209676	Q17490	unc-44	Uncharacterized protein	Q17490_CAEEL	80	233.166	3.33166
I_10 / I_01	Q9TYT8	Q9TYT8	1.04164	1.04164	2.57e-08	29	1.174	1.174	Q9TYT8	CELE_W05F2.3	Uncharacterized protein	Q9TYT8_CAEEL	7	105.857	2.05857
I_10 / I_01	O17726	O17726	2.36238	2.36238	2.75e-08	9	2.74804	2.74804	O17726	CELE_D1086.1	Uncharacterized protein	O17726_CAEEL	3	414.218	5.14218
I_10 / I_01	Q9BPN6	Q9BPN6	-0.694094	0.694094	2.83e-08	36	-0.658931	0.658931	Q9BPN6	mrpl-15	Mitochondrial Ribosomal Protein, Large	Q9BPN6_CAEEL	10	-38.1903	0.618097
I_10 / I_01	P10299	P10299	0.633199	0.633199	2.88e-08	52	0.788361	0.788361	P10299	gst-1	Glutathione S-transferase P	GSTP1_CAEEL	11	55.1001	1.551
I_10 / I_01	O44995	O44995	0.76043	0.76043	2.99e-08	99	0.478925	0.478925	O44995	CELE_K12C11.1	Uncharacterized protein	O44995_CAEEL	23	69.3995	1.694
I_10 / I_01	Q9UAW8	Q9UAW8	-0.708375	0.708375	3.2e-08	46	-0.813229	0.813229	Q9UAW8	CELE_T12B3.3	Uncharacterized protein	Q9UAW8_CAEEL	15	-38.7991	0.612009
I_10 / I_01	H2KYP1	H2KYP1	0.862107	0.862107	3.48e-08	33	0.768641	0.768641	H2KYP1	lntl-1	LIN-24 (Twenty-four) Like	H2KYP1_CAEEL	12	81.7691	1.81769
I_10 / I_01	H2KYG4	H2KYG4	-0.925186	0.925186	3.49e-08	32	-0.950658	0.950658	H2KYG4	bas-1	Biogenic Amine Synthesis related	H2KYG4_CAEEL	11	-47.3387	0.526613
I_10 / I_01	Q965T4	Q965T4	-0.757828	0.757828	3.67e-08	17	-0.758324	0.758324	Q965T4	taco-1	Translational Activator of Cytochrome c Oxidase	Q965T4_CAEEL	6	-40.8614	0.591386
I_10 / I_01	Q93831	Q93831	-0.607567	0.607567	3.74e-08	79	-0.52419	0.52419	Q93831	CELE_F59C6.5	Uncharacterized protein	Q93831_CAEEL	18	-34.3698	0.656302
I_10 / I_01	O17087	O17087	0.735362	0.735362	3.79e-08	43	0.565131	0.565131	O17087	gld-2	Poly(A) RNA polymerase gld-2	GLD2_CAEEL	20	66.4815	1.66482
I_10 / I_01	Q17802	Q17802	1.57022	1.57022	3.82e-08	14	1.70608	1.70608	Q17802	cpg-1	Chondroitin proteoglycan 1	CPG1_CAEEL	3	196.949	2.96949
I_10 / I_01	Q20711	Q20711	-0.628497	0.628497	3.91e-08	34	-0.745766	0.745766	Q20711	CELE_F53B3.6	Uncharacterized protein	Q20711_CAEEL	11	-35.315	0.64685
I_10 / I_01	Q9U3J3	Q9U3J3	-1.00445	1.00445	4.27e-08	18	-1.03721	1.03721	Q9U3J3	tag-281	Uncharacterized protein	Q9U3J3_CAEEL	4	-50.1541	0.498459
I_10 / I_01	Q17556	Q17556	-0.697158	0.697158	4.44e-08	59	-0.738144	0.738144	Q17556	C01F1.3	Uncharacterized protein	Q17556_CAEEL	23	-38.3214	0.616786
I_10 / I_01	Q93169	Q93169	-1.74844	1.74844	4.44e-08	37	-1.37256	1.37256	Q93169	C01G10.9	Methylthioribose-1-phosphate isomerase	MTNA_CAEEL	15	-70.2377	0.297623
I_10 / I_01	G5EDE7	G5EDE7	0.92225	0.92225	4.49e-08	49	0.556962	0.556962	G5EDE7	tpxl-1	TPX2 (Targeting Protein for Xenopus Klp2)-Like	G5EDE7_CAEEL	17	89.5068	1.89507
I_10 / I_01	P54815	P54815	-1.03364	1.03364	4.65e-08	30	-0.828253	0.828253	P54815	mspn-1	Mitochondrial sorting homolog	MSP1_CAEEL	11	-51.1525	0.488475
I_10 / I_01	Q9TXQ1	Q9TXQ1	-0.797142	0.797142	5.2e-08	46	-0.758198	0.758198	Q9TXQ1	tank-1	Tankyrase-like protein	TNKS1_CAEEL	24	-42.4512	0.575488
I_10 / I_01	Q9U3A1	Q9U3A1	-0.749865	0.749865	5.26e-08	15	-0.755417	0.755417	Q9U3A1	cisd-3.1	CDGSH Iron Sulfur Domain protein homolog	Q9U3A1_CAEEL	3	-40.5341	0.594659
I_10 / I_01	Q17568	Q17568	0.917063	0.917063	5.55e-08	37	0.723686	0.723686	Q17568	C01G5.5	Uncharacterized protein	Q17568_CAEEL	13	88.8268	1.88827
I_10 / I_01	Q20277	Q20277	-0.819293	0.819293	5.64e-08	17	-0.918821	0.918821	Q20277	fipr-21	FIP (Fungus-Induced Protein) Related	Q20277_CAEEL	5	-43.328	0.56672
I_10 / I_01	Q19130;Q95QM8	Q19130;Q95QM8	0.784737	0.784737	5.9e-08	64	0.739878	0.739878	Q19130;Q95QM8	gfat-1	Glutamine-Fructose 6-phosphate AminoTransferase homolog	Q19130_CAEEL;Q95QM8_CAEEL	18	72.2778	1.72278
I_10 / I_01	Q9U334	Q9U334	1.05798	1.05798	5.93e-08	40	0.754959	0.754959	Q9U334	unc-59	Uncharacterized protein	Q9U334_CAEEL	13	108.201	2.08201
I_10 / I_01	G5EFH8	G5EFH8	-0.788853	0.788853	6.17e-08	89	-0.595697	0.595697	G5EFH8	cbs-1	Cystathionine Beta-Synthase	G5EFH8_CAEEL	28	-42.1196	0.578804
I_10 / I_01	O01767;O61789	O01767;O61789	1.1211	1.1211	6.2e-08	15	1.25954	1.25954	O01767;O61789	egg-4;egg-5	EGG sterile (Unfertilizable)	O01767_CAEEL;O61789_CAEEL	7	117.513	2.17513
I_10 / I_01	H2L0K4;Q8WTM0	H2L0K4;Q8WTM0	0.589297	0.589297	6.35e-08	27	0.64278	0.64278	H2L0K4;Q8WTM0	CELE_Y45G5AL.1	Uncharacterized protein	H2L0K4_CAEEL;Q8WTM0_CAEEL	7	50.4514	1.50451
I_10 / I_01	P49594	P49594	0.642212	0.642212	6.48e-08	50	0.496533	0.496533	P49594	fem-2	Ca(2+)/calmodulin-dependent protein kinase phosphatase	FEM2_CAEEL	16	56.072	1.56072
I_10 / I_01	G5EEE5	G5EEE5	-1.20233	1.20233	6.79e-08	24	-1.51444	1.51444	G5EEE5	elo-1	Elongation of very long chain fatty acids protein	G5EEE5_CAEEL	7	-56.5426	0.434574
I_10 / I_01	H2KZ98;Q3Y403	H2KZ98;Q3Y403	2.34452	2.34452	6.88e-08	25	2.21097	2.21097	H2KZ98;Q3Y403	C41G11.1	Uncharacterized protein	H2KZ98_CAEEL;Q3Y403_CAEEL	11	407.892	5.07892
I_10 / I_01	Q20276	Q20276	0.951569	0.951569	7e-08	15	2.00358	2.00358	Q20276	fip-5	Fungus-Induced Protein	Q20276_CAEEL	5	93.3975	1.93398
I_10 / I_01	P47991	P47991	-0.58538	0.58538	9.11e-08	87	-0.506938	0.506938	P47991	rpl-6	60S ribosomal protein L6	RL6_CAEEL	17	-33.3526	0.666474
I_10 / I_01	O62432	O62432	-1.33953	1.33953	9.14e-08	18	-1.14735	1.14735	O62432	dpy-4	DumPY: shorter than wild-type	O62432_CAEEL	4	-60.4851	0.395149
I_10 / I_01	F5GU98;G5EC04;G5EC39;G5EFR6	F5GU98;G5EC04;G5EC39;G5EFR6	0.692939	0.692939	9.18e-08	28	0.520089	0.520089	F5GU98;G5EC04;G5EC39;G5EFR6	mca-1	Calcium-transporting ATPase	F5GU98_CAEEL;G5EC04_CAEEL;G5EC39_CAEEL;G5EFR6_CAEEL	12	61.6574	1.61657
I_10 / I_01	Q19133	Q19133	-0.827458	0.827458	9.24e-08	27	-0.969257	0.969257	Q19133	CELE_F07A11.5	Uncharacterized protein	Q19133_CAEEL	8	-43.6479	0.563521
I_10 / I_01	A5Z2W3	A5Z2W3	0.653283	0.653283	9.47e-08	57	0.751309	0.751309	A5Z2W3	CELE_R13H4.2	Uncharacterized protein	A5Z2W3_CAEEL	15	57.2743	1.57274
I_10 / I_01	G5ECD0	G5ECD0	1.26124	1.26124	1.07e-07	25	1.38285	1.38285	G5ECD0	cyp-35c1	CYtochrome P450 family	G5ECD0_CAEEL	17	139.702	2.39702
I_10 / I_01	B7WN92;Q22467	B7WN92;Q22467	-0.912245	0.912245	1.23e-07	29	-1.12194	1.12194	B7WN92;Q22467	ctg-2	CRAL/TRIO and GOLD domain containing	B7WN92_CAEEL;Q22467_CAEEL	11	-46.8642	0.531358
I_10 / I_01	O45181	O45181	-0.633655	0.633655	1.34e-07	61	-0.544102	0.544102	O45181	CELE_K07H8.10	Uncharacterized protein	O45181_CAEEL	15	-35.5459	0.644541
I_10 / I_01	Q9XVS3	Q9XVS3	1.00524	1.00524	1.39e-07	27	1.02205	1.02205	Q9XVS3	clec-87	C-type lectin domain-containing protein 87	CLC87_CAEEL	6	100.727	2.00727
I_10 / I_01	Q95Q11	Q95Q11	-0.725138	0.725138	1.55e-07	24	-0.687015	0.687015	Q95Q11	mrps-7	28S ribosomal protein S7, mitochondrial	RT07_CAEEL	7	-39.5061	0.604939
I_10 / I_01	Q95XT5	Q95XT5	-0.82497	0.82497	1.68e-07	36	-0.665582	0.665582	Q95XT5	trap-1	TRanslocon-Associated Protein	Q95XT5_CAEEL	7	-43.5506	0.564494
I_10 / I_01	Q94246;Q94247	Q94246;Q94247	-0.8195	0.8195	1.69e-07	58	-0.728547	0.728547	Q94246;Q94247	gfi-1;CELE_F57F4.4	GEI-4 (Four) Interacting protein;Uncharacterized protein	Q94246_CAEEL;Q94247_CAEEL	17	-43.3362	0.566638
I_10 / I_01	O17766	O17766	0.971024	0.971024	1.71e-07	25	0.909403	0.909403	O17766	lipl-7	Lipase	O17766_CAEEL	8	96.0232	1.96023
I_10 / I_01	O01427	O01427	0.680555	0.680555	1.76e-07	17	0.655554	0.655554	O01427	air-2	Aurora/IPL1-related protein kinase 2	AIR2_CAEEL	7	60.2756	1.60276
I_10 / I_01	O44159	O44159	-0.848899	0.848899	1.82e-07	28	-0.793375	0.793375	O44159	CD4.3	Uncharacterized protein	O44159_CAEEL	9	-44.4792	0.555208
I_10 / I_01	Q9BL33	Q9BL33	-0.582508	0.582508	1.91e-07	51	-0.550848	0.550848	Q9BL33	CELE_Y71H2AM.4	Uncharacterized protein	Q9BL33_CAEEL	8	-33.2198	0.667802
I_10 / I_01	C6KRK8	C6KRK8	-1.92792	1.92792	2.22e-07	22	-1.9004	1.9004	C6KRK8	CELE_R102.4	Uncharacterized protein	C6KRK8_CAEEL	9	-73.7193	0.262807
I_10 / I_01	Q9XWU3	Q9XWU3	2.04776	2.04776	2.23e-07	12	2.11814	2.11814	Q9XWU3	CELE_Y41C4A.11	Uncharacterized protein	Q9XWU3_CAEEL	5	313.464	4.13464
I_10 / I_01	G5EC23	G5EC23	0.602596	0.602596	2.28e-07	87	0.464263	0.464263	G5EC23	hcf-1	HCF1 related	G5EC23_CAEEL	27	51.8446	1.51845
I_10 / I_01	H2KYV3;Q18076	H2KYV3;Q18076	-0.735563	0.735563	2.36e-07	98	-0.411023	0.411023	H2KYV3;Q18076	C18B2.5	Uncharacterized protein	H2KYV3_CAEEL;Q18076_CAEEL	24	-39.9416	0.600584
I_10 / I_01	O16453	O16453	1.46852	1.46852	2.51e-07	22	2.09772	2.09772	O16453	ftn-1	Ferritin	O16453_CAEEL	7	176.738	2.76738
I_10 / I_01	Q19724	Q19724	-0.794403	0.794403	2.51e-07	11	-0.772045	0.772045	Q19724	nduf-6	Probable NADH dehydrogenase [ubiquinone] iron-sulfur protein 6, mitochondrial	NDUS6_CAEEL	4	-42.3418	0.576582
I_10 / I_01	O45166	O45166	-0.9854	0.9854	2.53e-07	27	-1.29667	1.29667	O45166	folt-2	Folate-like transporter 2	FOLT2_CAEEL	9	-49.4914	0.505086
I_10 / I_01	H2KZ57;Q86NG3	H2KZ57;Q86NG3	1.18945	1.18945	2.59e-07	15	1.1682	1.1682	H2KZ57;Q86NG3	clec-88	C-type LECtin;C-type lectin domain-containing protein 88	H2KZ57_CAEEL;CLC88_CAEEL	4	128.065	2.28065
I_10 / I_01	O45518	O45518	-1.35098	1.35098	2.6e-07	27	-1.51445	1.51445	O45518	CELE_F44G3.2	Uncharacterized protein	O45518_CAEEL	11	-60.7973	0.392027
I_10 / I_01	Q09665	Q09665	-0.899937	0.899937	2.61e-07	23	-0.897057	0.897057	Q09665	tnc-2	Troponin C, isoform 2	TNNC2_CAEEL	7	-46.409	0.53591
I_10 / I_01	P55956	P55956	-0.928969	0.928969	2.71e-07	60	-0.765334	0.765334	P55956	asp-3	Aspartic protease 3	ASP3_CAEEL	15	-47.4767	0.525233
I_10 / I_01	O01882	O01882	0.580226	0.580226	2.79e-07	48	0.491588	0.491588	O01882	acl-14	ACyLtransferase-like	O01882_CAEEL	15	49.5083	1.49508
I_10 / I_01	P34329	P34329	-0.887865	0.887865	2.95e-07	61	-0.680005	0.680005	P34329	C14B9.2	Probable protein disulfide-isomerase A4	PDIA4_CAEEL	23	-45.9587	0.540413
I_10 / I_01	Q9XWU9	Q9XWU9	2.91492	2.91492	2.99e-07	9	2.94155	2.94155	Q9XWU9	CELE_Y37D8A.19	Uncharacterized protein	Q9XWU9_CAEEL	2	654.187	7.54187
I_10 / I_01	Q965W4	Q965W4	2.17976	2.17976	3.03e-07	15	2.50874	2.50874	Q965W4	comt-4	Catechol-O-MethylTransferase family	Q965W4_CAEEL	5	353.077	4.53077
I_10 / I_01	Q965Q1	Q965Q1	-0.743373	0.743373	3.14e-07	48	-0.603199	0.603199	Q965Q1	CELE_Y22D7AL.10	Uncharacterized protein	Q965Q1_CAEEL	10	-40.2659	0.597341
I_10 / I_01	Q95QL3	Q95QL3	-0.638951	0.638951	3.3e-07	29	-0.711139	0.711139	Q95QL3	CELE_F11A10.7	Uncharacterized protein	Q95QL3_CAEEL	11	-35.782	0.64218
I_10 / I_01	Q9TYY8	Q9TYY8	0.596405	0.596405	3.5e-07	136	0.265615	0.265615	Q9TYY8	CELE_H34C03.2	Ubiquitin carboxyl-terminal hydrolase	Q9TYY8_CAEEL	36	51.1944	1.51194
I_10 / I_01	O01532	O01532	-0.720049	0.720049	3.56e-07	26	-1.1133	1.1133	O01532	asp-5	ASpartyl Protease	O01532_CAEEL	9	-39.2923	0.607077
I_10 / I_01	Q9N3D9	Q9N3D9	-0.630562	0.630562	3.61e-07	24	-0.716581	0.716581	Q9N3D9	nduf-5	NADH Ubiquinone oxidoreductase Fe-S protein	Q9N3D9_CAEEL	6	-35.4075	0.645925
I_10 / I_01	P34696	P34696	2.84963	2.84963	4.08e-07	12	2.75953	2.75953	P34696	hsp-16.1	Heat shock protein Hsp-16.1/Hsp-16.11	HSP11_CAEEL	4	620.813	7.20813
I_10 / I_01	O44511	O44511	0.964398	0.964398	4.08e-07	11	0.90223	0.90223	O44511	sph-1	SynaptoPHysin	O44511_CAEEL	4	95.1249	1.95125
I_10 / I_01	Q09225	Q09225	-0.668989	0.668989	4.19e-07	28	-0.861788	0.861788	Q09225	nrf-6	Nose resistant to fluoxetine protein 6	NRF6_CAEEL	12	-37.1053	0.628947
I_10 / I_01	Q2L6V1;Q2L6V2	Q2L6V1;Q2L6V2	-0.619193	0.619193	4.45e-07	20	-0.627999	0.627999	Q2L6V1;Q2L6V2	mrpl-47	Mitochondrial Ribosomal Protein, Large;Mitochondrial Ribosomal Protein, Large	Q2L6V1_CAEEL;Q2L6V2_CAEEL	7	-34.8965	0.651035
I_10 / I_01	Q18014	Q18014	-0.729089	0.729089	5.16e-07	18	-1.34294	1.34294	Q18014	C15C7.7	GDP-fucose protein O-fucosyltransferase 1	OFUT1_CAEEL	7	-39.6715	0.603285
I_10 / I_01	Q9GYI7	Q9GYI7	1.23516	1.23516	5.22e-07	9	1.24436	1.24436	Q9GYI7	CELE_F29B9.8	Uncharacterized protein	Q9GYI7_CAEEL	3	135.407	2.35407
I_10 / I_01	Q9N4V3	Q9N4V3	-0.717304	0.717304	5.84e-07	20	-0.656062	0.656062	Q9N4V3	CELE_Y47D9A.1	Uncharacterized protein	Q9N4V3_CAEEL	7	-39.1767	0.608233
I_10 / I_01	O76606	O76606	-0.682714	0.682714	5.95e-07	29	-0.610417	0.610417	O76606	mrpl-28	Mitochondrial Ribosomal Protein, Large	O76606_CAEEL	14	-37.7008	0.622992
I_10 / I_01	Q86NH9	Q86NH9	0.967412	0.967412	6.03e-07	11	1.50719	1.50719	Q86NH9	ttr-41	TransThyretin-Related family domain	Q86NH9_CAEEL	4	95.533	1.95533
I_10 / I_01	Q22561	Q22561	0.943779	0.943779	6.19e-07	24	1.01897	1.01897	Q22561	CELE_T19B10.8	Uncharacterized protein	Q22561_CAEEL	10	92.356	1.92356
I_10 / I_01	B3WFY7;P90933	B3WFY7;P90933	-1.64144	1.64144	6.55e-07	14	-1.59701	1.59701	B3WFY7;P90933	CELE_M04C9.3	Uncharacterized protein	B3WFY7_CAEEL;P90933_CAEEL	6	-67.9465	0.320535
I_10 / I_01	G5EGT6	G5EGT6	1.15847	1.15847	6.58e-07	59	0.645099	0.645099	G5EGT6	cyp-31a2	CYtochrome P450 family	G5EGT6_CAEEL	16	123.22	2.2322
I_10 / I_01	Q20375	Q20375	-1.94056	1.94056	6.92e-07	25	-1.79625	1.79625	Q20375	sptl-2	Serine palmitoyltransferase 2	SPTC2_CAEEL	9	-73.9485	0.260515
I_10 / I_01	G5EEG4	G5EEG4	0.589158	0.589158	7.03e-07	43	0.425702	0.425702	G5EEG4	mce-1	Methylmalonyl-CoA Epimerase	G5EEG4_CAEEL	8	50.4369	1.50437
I_10 / I_01	P34621	P34621	-0.658871	0.658871	7.12e-07	21	-0.571915	0.571915	P34621	ZK1236.5	Uncharacterized protein ZK1236.5	YO85_CAEEL	6	-36.6626	0.633374
I_10 / I_01	Q9U3L4	Q9U3L4	-0.881515	0.881515	7.63e-07	13	-0.958317	0.958317	Q9U3L4	C47B2.9	Uncharacterized protein	Q9U3L4_CAEEL	4	-45.7203	0.542797
I_10 / I_01	O02495	O02495	1.01039	1.01039	8.05e-07	29	0.879158	0.879158	O02495	snb-1	Synaptobrevin-1	SYB1_CAEEL	6	101.445	2.01445
I_10 / I_01	O61977	O61977	1.18038	1.18038	8.17e-07	21	1.16777	1.16777	O61977	ttr-47	TransThyretin-Related family domain	O61977_CAEEL	5	126.636	2.26636
I_10 / I_01	P34610	P34610	-2.06979	2.06979	8.23e-07	15	-1.78025	1.78025	P34610	pcp-1	Putative serine protease pcp-1	PCP1_CAEEL	6	-76.1806	0.238194
I_10 / I_01	A0A0K3ASH9	A0A0K3ASH9	-1.00828	1.00828	8.33e-07	54	-0.921267	0.921267	A0A0K3ASH9	CELE_Y50D4B.4	Uncharacterized protein	A0A0K3ASH9_CAEEL	14	-50.2862	0.497138
I_10 / I_01	Q9XW16	Q9XW16	0.776611	0.776611	8.77e-07	54	0.587843	0.587843	Q9XW16	pfn-1	Profilin-1	PROF1_CAEEL	11	71.3101	1.7131
I_10 / I_01	Q9TYQ5	Q9TYQ5	0.755234	0.755234	8.78e-07	22	0.68838	0.68838	Q9TYQ5	lin-33	Uncharacterized protein	Q9TYQ5_CAEEL	8	68.7905	1.68791
I_10 / I_01	Q9BKU5	Q9BKU5	-0.585644	0.585644	9.34e-07	42	-0.53013	0.53013	Q9BKU5	CELE_Y37E3.8	Uncharacterized protein	Q9BKU5_CAEEL	8	-33.3648	0.666352
I_10 / I_01	Q10457	Q10457	-0.891301	0.891301	9.49e-07	53	-0.785789	0.785789	Q10457	B0286.3	Probable multifunctional protein ADE2	PUR6_CAEEL	14	-46.0872	0.539128
I_10 / I_01	P90889	P90889	0.95179	0.95179	9.56e-07	15	0.854739	0.854739	P90889	CELE_F55H12.4	Uncharacterized protein	P90889_CAEEL	3	93.4271	1.93427
I_10 / I_01	Q9BIC4	Q9BIC4	1.76673	1.76673	1.01e-06	11	2.06067	2.06067	Q9BIC4	spp-15	SaPosin-like Protein family	Q9BIC4_CAEEL	2	240.282	3.40282
I_10 / I_01	P34714	P34714	-2.11771	2.11771	1.07e-06	23	-1.68679	1.68679	P34714	ost-1	SPARC	SPRC_CAEEL	8	-76.9588	0.230412
I_10 / I_01	Q9N3X4	Q9N3X4	2.00496	2.00496	1.07e-06	6	1.93443	1.93443	Q9N3X4	Y43B11AR.1	Uncharacterized protein	Q9N3X4_CAEEL	1	301.379	4.01379
I_10 / I_01	A0A0K3AYJ1;Q19698	A0A0K3AYJ1;Q19698	-0.723518	0.723518	1.1e-06	17	-0.924841	0.924841	A0A0K3AYJ1;Q19698	ilys-5	Invertebrate LYSozyme	A0A0K3AYJ1_CAEEL;Q19698_CAEEL	5	-39.4381	0.605619
I_10 / I_01	P34519	P34519	-0.668056	0.668056	1.14e-06	73	-0.378603	0.378603	P34519	K11H3.3	Putative tricarboxylate transport protein, mitochondrial	TXTP_CAEEL	17	-37.0646	0.629354
I_10 / I_01	Q9N588	Q9N588	0.744438	0.744438	1.14e-06	43	0.557888	0.557888	Q9N588	tyms-1	Thymidylate synthase	Q9N588_CAEEL	12	67.5322	1.67532
I_10 / I_01	Q22499	Q22499	2.0369	2.0369	1.21e-06	16	1.91172	1.91172	Q22499	ttr-54	TransThyretin-Related family domain	Q22499_CAEEL	5	310.364	4.10364
I_10 / I_01	Q18846	Q18846	-0.976496	0.976496	1.21e-06	46	-0.633826	0.633826	Q18846	rskn-2	Putative ribosomal protein S6 kinase alpha-2	KS6A2_CAEEL	21	-49.1787	0.508213
I_10 / I_01	O45944	O45944	1.51801	1.51801	1.24e-06	12	1.58345	1.58345	O45944	Y45F10C.4	UPF0375 protein Y45F10C.4	U375F_CAEEL	4	186.397	2.86397
I_10 / I_01	P91423	P91423	-1.09056	1.09056	1.26e-06	25	-0.890167	0.890167	P91423	CELE_T03F1.11	Uncharacterized protein	P91423_CAEEL	5	-53.0419	0.469581
I_10 / I_01	Q9NEY7	Q9NEY7	-1.28678	1.28678	1.28e-06	10	-0.972137	0.972137	Q9NEY7	CELE_Y105E8A.11	Uncharacterized protein	Q9NEY7_CAEEL	3	-59.0136	0.409864
I_10 / I_01	Q23155	Q23155	-0.688085	0.688085	1.28e-06	15	-0.547985	0.547985	Q23155	mrps-11	Mitochondrial Ribosomal Protein, Small	Q23155_CAEEL	5	-37.9323	0.620677
I_10 / I_01	Q9NEU2	Q9NEU2	-0.732418	0.732418	1.29e-06	55	-0.854883	0.854883	Q9NEU2	pro-3	Protein SDA1 homolog	SDA1_CAEEL	23	-39.8106	0.601894
I_10 / I_01	O44572	O44572	-0.729736	0.729736	1.3e-06	31	-0.829611	0.829611	O44572	tni-4	Troponin I 4	TNNI4_CAEEL	7	-39.6986	0.603014
I_10 / I_01	O61209;Q9N3I0	O61209;Q9N3I0	1.5394	1.5394	1.31e-06	11	1.90609	1.90609	O61209;Q9N3I0	CELE_H17B01.2;CELE_Y51H7C.1	Uncharacterized protein	O61209_CAEEL;Q9N3I0_CAEEL	3	190.673	2.90673
I_10 / I_01	P54871	P54871	-1.03411	1.03411	1.43e-06	26	-1.11342	1.11342	P54871	hmgs-1	Hydroxymethylglutaryl-CoA synthase	HMCS_CAEEL	10	-51.1684	0.488316
I_10 / I_01	H2KZ06;H2KZ07	H2KZ06;H2KZ07	1.5199	1.5199	1.45e-06	23	1.89678	1.89678	H2KZ06;H2KZ07	clec-266	C-type LECtin	H2KZ06_CAEEL;H2KZ07_CAEEL	7	186.771	2.86771
I_10 / I_01	B7WNB3;O18202	B7WNB3;O18202	1.8609	1.8609	1.49e-06	14	2.6812	2.6812	B7WNB3;O18202	clec-146	C-type LECtin	B7WNB3_CAEEL;O18202_CAEEL	5	263.235	3.63235
I_10 / I_01	Q9XUB2	Q9XUB2	0.748384	0.748384	1.52e-06	28	1.01863	1.01863	Q9XUB2	mex-5	Zinc finger protein mex-5	MEX5_CAEEL	7	67.991	1.67991
I_10 / I_01	Q8MXJ1	Q8MXJ1	-0.994441	0.994441	1.56e-06	12	-0.999503	0.999503	Q8MXJ1	CELE_T23E7.2	Uncharacterized protein	Q8MXJ1_CAEEL	2	-49.807	0.50193
I_10 / I_01	Q19661	Q19661	-2.29138	2.29138	1.56e-06	22	-2.53452	2.53452	Q19661	CELE_F21C10.9	Uncharacterized protein	Q19661_CAEEL	14	-79.5719	0.204281
I_10 / I_01	Q95XL8;Q95XL9	Q95XL8;Q95XL9	1.05367	1.05367	1.65e-06	16	1.0335	1.0335	Q95XL8;Q95XL9	chaf-2	CHromatin Assembly Factor	Q95XL8_CAEEL;Q95XL9_CAEEL	6	107.581	2.07581
I_10 / I_01	Q20790	Q20790	1.78889	1.78889	1.65e-06	9	1.77036	1.77036	Q20790	CELE_F54F7.3	Uncharacterized protein	Q20790_CAEEL	4	245.549	3.45549
I_10 / I_01	Q19536	Q19536	1.13896	1.13896	1.79e-06	9	1.16975	1.16975	Q19536	CELE_F18A1.7	Uncharacterized protein	Q19536_CAEEL	2	120.223	2.20223
I_10 / I_01	P04970	P04970	1.35432	1.35432	1.79e-06	73	0.652528	0.652528	P04970	gpd-1	Glyceraldehyde-3-phosphate dehydrogenase 1	G3P1_CAEEL	17	155.676	2.55676
I_10 / I_01	Q9N4U6	Q9N4U6	2.06535	2.06535	1.8e-06	6	2.05324	2.05324	Q9N4U6	CELE_Y49F6B.8	Uncharacterized protein	Q9N4U6_CAEEL	1	318.535	4.18535
I_10 / I_01	Q9NAB2	Q9NAB2	-1.43417	1.43417	1.98e-06	24	-1.1537	1.1537	Q9NAB2	gst-28	Glutathione S-Transferase	Q9NAB2_CAEEL	7	-62.9941	0.370059
I_10 / I_01	Q21452	Q21452	-0.964869	0.964869	2.06e-06	17	-1.00841	1.00841	Q21452	M01F1.3	Lipoyl synthase, mitochondrial	LIAS_CAEEL	6	-48.7675	0.512325
I_10 / I_01	Q9U1Y9	Q9U1Y9	0.873602	0.873602	2.12e-06	19	0.826235	0.826235	Q9U1Y9	skr-4	SKp1 Related (Ubiquitin ligase complex component)	Q9U1Y9_CAEEL	6	83.2232	1.83223
I_10 / I_01	G5ED11;H9G2Z4	G5ED11;H9G2Z4	0.8955	0.8955	2.18e-06	17	0.874346	0.874346	G5ED11;H9G2Z4	C27A7.6	Uncharacterized protein	G5ED11_CAEEL;H9G2Z4_CAEEL	4	86.0255	1.86025
I_10 / I_01	O44730	O44730	1.26377	1.26377	2.38e-06	17	1.43254	1.43254	O44730	zig-7	2 (Zwei) IG domain protein	O44730_CAEEL	4	140.122	2.40122
I_10 / I_01	Q75MI6	Q75MI6	0.720195	0.720195	2.52e-06	23	0.746691	0.746691	Q75MI6	CELE_Y94H6A.10	Uncharacterized protein	Q75MI6_CAEEL	7	64.7405	1.6474
I_10 / I_01	G5ECM9	G5ECM9	1.35238	1.35238	2.53e-06	38	0.959505	0.959505	G5ECM9	cpi-2	Cystatin	G5ECM9_CAEEL	9	155.332	2.55332
I_10 / I_01	G4SF15;Q95XR3	G4SF15;Q95XR3	0.951687	0.951687	2.56e-06	33	0.504348	0.504348	G4SF15;Q95XR3	Y39G10AR.9	Uncharacterized protein	G4SF15_CAEEL;Q95XR3_CAEEL	12	93.4133	1.93413
I_10 / I_01	Q22438	Q22438	-0.643179	0.643179	2.69e-06	15	-0.556756	0.556756	Q22438	mrpl-51	39S ribosomal protein L51, mitochondrial	RM51_CAEEL	6	-35.9699	0.640301
I_10 / I_01	Q20300;V6CLH1	Q20300;V6CLH1	-2.32727	2.32727	2.76e-06	15	-2.04112	2.04112	Q20300;V6CLH1	elo-5	Elongation of very long chain fatty acids protein 5;Elongation of very long chain fatty acids protein	ELO5_CAEEL;V6CLH1_CAEEL	6	-80.0739	0.199261
I_10 / I_01	G5EDE4	G5EDE4	-0.614789	0.614789	2.81e-06	21	-0.97657	0.97657	G5EDE4	CELE_W08E3.2	Uncharacterized protein	G5EDE4_CAEEL	14	-34.6975	0.653025
I_10 / I_01	P34388	P34388	-0.694262	0.694262	2.86e-06	63	-0.562524	0.562524	P34388	mrps-9	Probable 40S ribosomal protein S9, mitochondrial	RT09_CAEEL	15	-38.1974	0.618026
I_10 / I_01	Q18276	Q18276	0.681229	0.681229	2.96e-06	18	0.722251	0.722251	Q18276	spp-10	SaPosin-like Protein family	Q18276_CAEEL	7	60.3505	1.60351
I_10 / I_01	Q8I4G9;Q8I4H0;Q9U3A6	Q8I4G9;Q8I4H0;Q9U3A6	0.617621	0.617621	3.04e-06	42	0.534219	0.534219	Q8I4G9;Q8I4H0;Q9U3A6	dab-1	DAB (Drosophila disabled) homolog	Q8I4G9_CAEEL;Q8I4H0_CAEEL;Q9U3A6_CAEEL	14	53.4343	1.53434
I_10 / I_01	O16276	O16276	-0.676	0.676	3.1e-06	56	-0.812118	0.812118	O16276	ugt-61	UDP-glucuronosyltransferase	O16276_CAEEL	21	-37.4102	0.625898
I_10 / I_01	Q5ZR27	Q5ZR27	-0.989376	0.989376	3.24e-06	45	-0.713876	0.713876	Q5ZR27	lec-12	Galectin	Q5ZR27_CAEEL	16	-49.6304	0.503696
I_10 / I_01	Q18946	Q18946	-0.74165	0.74165	3.27e-06	23	-0.981198	0.981198	Q18946	CELE_D1054.8	Uncharacterized protein	Q18946_CAEEL	8	-40.1945	0.598055
I_10 / I_01	Q45EK1	Q45EK1	1.00187	1.00187	3.44e-06	15	0.918026	0.918026	Q45EK1	ttr-36	TransThyretin-Related family domain	Q45EK1_CAEEL	4	100.26	2.0026
I_10 / I_01	Q20754	Q20754	-1.29358	1.29358	3.52e-06	6	-1.30049	1.30049	Q20754	col-38	COLlagen	Q20754_CAEEL	1	-59.2063	0.407937
I_10 / I_01	Q19278	Q19278	2.42158	2.42158	3.66e-06	124	-0.403146	0.403146	Q19278	CELE_F09F7.4	3-hydroxyisobutyryl-CoA hydrolase, mitochondrial	Q19278_CAEEL	23	435.759	5.35759
I_10 / I_01	G5EBF3	G5EBF3	0.743231	0.743231	3.72e-06	48	0.649312	0.649312	G5EBF3	pud-2.1	Protein Up-regulated in Daf-2(Gf)	G5EBF3_CAEEL	10	67.392	1.67392
I_10 / I_01	Q20430	Q20430	-0.603178	0.603178	3.74e-06	11	-0.687257	0.687257	Q20430	mrpl-14	Mitochondrial Ribosomal Protein, Large	Q20430_CAEEL	6	-34.1698	0.658302
I_10 / I_01	G5EE41	G5EE41	-1.69521	1.69521	3.8e-06	20	-1.25112	1.25112	G5EE41	cuc-1	CU (Copper) Chaperonin	G5EE41_CAEEL	7	-69.119	0.30881
I_10 / I_01	O45819	O45819	0.820322	0.820322	3.9e-06	53	1.03893	1.03893	O45819	gyg-2	GlYcoGenin like	O45819_CAEEL	10	76.5799	1.7658
I_10 / I_01	Q21241	Q21241	-1.28616	1.28616	3.95e-06	9	-1.33308	1.33308	Q21241	CELE_K05F1.5	Uncharacterized protein	Q21241_CAEEL	4	-58.996	0.41004
I_10 / I_01	O61887	O61887	0.855551	0.855551	3.97e-06	34	0.754844	0.754844	O61887	CELE_K10C9.3	Uncharacterized protein	O61887_CAEEL	10	80.9449	1.80945
I_10 / I_01	Q21523	Q21523	0.875795	0.875795	4.05e-06	53	0.521903	0.521903	Q21523	lact-4	Beta-LACTamase domain containing	Q21523_CAEEL	19	83.5019	1.83502
I_10 / I_01	G5EGN2	G5EGN2	-2.59336	2.59336	4.06e-06	13	-2.76826	2.76826	G5EGN2	fat-6	Delta(9)-fatty-acid desaturase fat-6	FAT6_CAEEL	8	-83.43	0.1657
I_10 / I_01	O62136	O62136	0.900158	0.900158	4.13e-06	18	0.919796	0.919796	O62136	inx-14	Innexin-14	INX14_CAEEL	8	86.627	1.86627
I_10 / I_01	Q95X39	Q95X39	-0.679966	0.679966	4.19e-06	38	-0.544102	0.544102	Q95X39	mrpl-9	Mitochondrial Ribosomal Protein, Large	Q95X39_CAEEL	13	-37.582	0.62418
I_10 / I_01	Q8MNU8	Q8MNU8	-1.35836	1.35836	4.3e-06	17	-1.04	1.04	Q8MNU8	C29E4.12	UPF0562 protein C29E4.12	U562_CAEEL	7	-60.9973	0.390027
I_10 / I_01	Q17446	Q17446	-0.866591	0.866591	4.68e-06	17	-0.69121	0.69121	Q17446	pmk-1	Mitogen-activated protein kinase pmk-1	PMK1_CAEEL	6	-45.1559	0.548441
I_10 / I_01	D9PTP5	D9PTP5	0.597517	0.597517	4.86e-06	70	0.320442	0.320442	D9PTP5	snx-6	Sorting NeXin	D9PTP5_CAEEL	18	51.311	1.51311
I_10 / I_01	Q18938	Q18938	-0.708862	0.708862	5.05e-06	47	-0.495374	0.495374	Q18938	gst-42	Probable maleylacetoacetate isomerase	MAAI_CAEEL	12	-38.8198	0.611802
I_10 / I_01	Q7YWR7	Q7YWR7	0.603251	0.603251	5.1e-06	22	0.438573	0.438573	Q7YWR7	CELE_Y26E6A.3	Uncharacterized protein	Q7YWR7_CAEEL	7	51.9136	1.51914
I_10 / I_01	Q22392	Q22392	0.95517	0.95517	5.34e-06	34	0.935786	0.935786	Q22392	dhs-19	DeHydrogenases, Short chain	Q22392_CAEEL	9	93.8809	1.93881
I_10 / I_01	H2KYE0;Q9UAN9	H2KYE0;Q9UAN9	2.06083	2.06083	5.35e-06	174	-0.279297	0.279297	H2KYE0;Q9UAN9	nra-4	Nicotinic Receptor Associated	H2KYE0_CAEEL;Q9UAN9_CAEEL	43	317.226	4.17226
I_10 / I_01	Q23031	Q23031	0.670269	0.670269	5.36e-06	22	0.810538	0.810538	Q23031	CELE_R09F10.8	Uncharacterized protein	Q23031_CAEEL	7	59.137	1.59137
I_10 / I_01	Q9XTQ5	Q9XTQ5	0.810974	0.810974	5.45e-06	57	0.388313	0.388313	Q9XTQ5	gob-1	Trehalose-phosphatase	GOB1_CAEEL	17	75.4395	1.7544
I_10 / I_01	Q9XUL7	Q9XUL7	0.831353	0.831353	5.59e-06	23	0.790635	0.790635	Q9XUL7	clec-50	C-type LECtin	Q9XUL7_CAEEL	4	77.9354	1.77935
I_10 / I_01	O18215	O18215	-0.701872	0.701872	5.8e-06	44	-0.534647	0.534647	O18215	CELE_Y53C12B.1	Uncharacterized protein	O18215_CAEEL	18	-38.5226	0.614774
I_10 / I_01	G5EFG3	G5EFG3	-1.52107	1.52107	6.1e-06	11	-1.45691	1.45691	G5EFG3	spds-1	SPermiDine Synthase	G5EFG3_CAEEL	7	-65.1573	0.348427
I_10 / I_01	O44477	O44477	-0.825368	0.825368	6.21e-06	37	-0.65036	0.65036	O44477	tim-17	Probable mitochondrial import inner membrane translocase subunit Tim17	TIM17_CAEEL	7	-43.5662	0.564338
I_10 / I_01	P90993	P90993	-0.926091	0.926091	6.23e-06	32	-0.628063	0.628063	P90993	mrpl-41	39S ribosomal protein L41, mitochondrial	RM41_CAEEL	10	-47.3718	0.526282
I_10 / I_01	P90781	P90781	-1.21864	1.21864	6.63e-06	10	-1.12661	1.12661	P90781	C55A6.7	Uncharacterized protein	P90781_CAEEL	4	-57.0311	0.429689
I_10 / I_01	Q9XWV5	Q9XWV5	-0.733495	0.733495	6.69e-06	16	-0.765652	0.765652	Q9XWV5	mrps-10	Probable 28S ribosomal protein S10, mitochondrial	RT10_CAEEL	5	-39.8555	0.601445
I_10 / I_01	Q9BL35	Q9BL35	0.609776	0.609776	6.73e-06	35	0.801361	0.801361	Q9BL35	CELE_Y71H2AM.20	Serine/threonine-protein phosphatase 2A activator	Q9BL35_CAEEL	10	52.6022	1.52602
I_10 / I_01	Q22751	Q22751	0.605395	0.605395	6.75e-06	13	0.580353	0.580353	Q22751	dnj-23	DNaJ domain (Prokaryotic heat shock protein)	Q22751_CAEEL	6	52.1395	1.52139
I_10 / I_01	Q9TXT9	Q9TXT9	0.65646	0.65646	7.06e-06	41	0.668258	0.668258	Q9TXT9	bcmo-2	Beta-Carotene 15,15'-MonoOxygenase	Q9TXT9_CAEEL	14	57.6211	1.57621
I_10 / I_01	Q18550	Q18550	0.609958	0.609958	7.07e-06	20	0.594279	0.594279	Q18550	C39H7.4	Uncharacterized protein	Q18550_CAEEL	8	52.6215	1.52622
I_10 / I_01	P91821;Q8I4F7	P91821;Q8I4F7	-2.95515	2.95515	7.45e-06	9	-2.88438	2.88438	P91821;Q8I4F7	set-18	SET (Trithorax/polycomb) domain containing	P91821_CAEEL;Q8I4F7_CAEEL	6	-87.1053	0.128947
I_10 / I_01	G5EC91	G5EC91	-0.81555	0.81555	7.48e-06	45	-0.863659	0.863659	G5EC91	dpy-11	DumPY: shorter than wild-type	G5EC91_CAEEL	12	-43.1808	0.568192
I_10 / I_01	Q23188	Q23188	-2.48738	2.48738	7.7e-06	6	-2.46609	2.46609	Q23188	ret-1	Reticulon-like protein	Q23188_CAEEL	2	-82.167	0.17833
I_10 / I_01	A0A061ACU2;A0A061AE33;A0A061AJB7;C6KRJ3;D0VWN8;H9G2S2;H9G2S3;Q17897	A0A061ACU2;A0A061AE33;A0A061AJB7;C6KRJ3;D0VWN8;H9G2S2;H9G2S3;Q17897	0.712076	0.712076	7.9e-06	82	0.586057	0.586057	A0A061ACU2;A0A061AE33;A0A061AJB7;C6KRJ3;D0VWN8;H9G2S2;H9G2S3;Q17897	pezo-1	Piezo-type mechanosensitive ion channel component	A0A061ACU2_CAEEL;A0A061AE33_CAEEL;A0A061AJB7_CAEEL;C6KRJ3_CAEEL;D0VWN8_CAEEL;H9G2S2_CAEEL;H9G2S3_CAEEL;Q17897_CAEEL	34	63.816	1.63816
I_10 / I_01	Q17740	Q17740	-0.581515	0.581515	8.04e-06	18	-0.55184	0.55184	Q17740	ain-1	ALG-1 INteracting protein	Q17740_CAEEL	9	-33.1739	0.668261
I_10 / I_01	P34429	P34429	0.675913	0.675913	8.33e-06	35	0.594745	0.594745	P34429	F44B9.8	Probable replication factor C subunit 5	RFC5_CAEEL	9	59.7607	1.59761
I_10 / I_01	Q9U280	Q9U280	0.827657	0.827657	8.67e-06	31	0.659998	0.659998	Q9U280	tat-1	Phospholipid-transporting ATPase tat-1	TAT1_CAEEL	12	77.4801	1.7748
I_10 / I_01	Q65XX4	Q65XX4	-1.51395	1.51395	8.8e-06	68	-0.864789	0.864789	Q65XX4	CELE_Y47G6A.15	Uncharacterized protein	Q65XX4_CAEEL	15	-64.985	0.35015
I_10 / I_01	P30639	P30639	0.61828	0.61828	9.03e-06	23	0.645968	0.645968	P30639	lnkn-1	Protein linkin	LNKN1_CAEEL	8	53.5044	1.53504
I_10 / I_01	Q10131	Q10131	1.28812	1.28812	9.98e-06	24	1.09665	1.09665	Q10131	cex-1	Calexcitin-1	CEX1_CAEEL	10	144.21	2.4421
I_10 / I_01	P30628	P30628	0.66849	0.66849	1.05e-05	71	0.435408	0.435408	P30628	unc-32	Probable V-type proton ATPase 116 kDa subunit a	VPP1_CAEEL	20	58.9408	1.58941
I_10 / I_01	C0VXV6	C0VXV6	-0.868875	0.868875	1.07e-05	15	-1.06777	1.06777	C0VXV6	mrpl-46	Mitochondrial Ribosomal Protein, Large	C0VXV6_CAEEL	5	-45.2426	0.547574
I_10 / I_01	G5ECH0	G5ECH0	0.588161	0.588161	1.11e-05	20	0.566971	0.566971	G5ECH0	hda-3	Histone deacetylase	G5ECH0_CAEEL	9	50.3329	1.50333
I_10 / I_01	P91998	P91998	-0.606126	0.606126	1.12e-05	33	-0.671424	0.671424	P91998	CELE_F53F1.3	Uncharacterized protein	P91998_CAEEL	10	-34.3042	0.656958
I_10 / I_01	O01257	O01257	-0.871906	0.871906	1.14e-05	13	-1.37428	1.37428	O01257	CELE_T20D3.6	Uncharacterized protein	O01257_CAEEL	4	-45.3576	0.546424
I_10 / I_01	Q19966;Q9U3H0	Q19966;Q9U3H0	-0.644444	0.644444	1.15e-05	29	-0.65033	0.65033	Q19966;Q9U3H0	CELE_F32D8.5	Uncharacterized protein	Q19966_CAEEL;Q9U3H0_CAEEL	7	-36.0261	0.639739
I_10 / I_01	D3KFX0	D3KFX0	0.943419	0.943419	1.15e-05	6	0.908212	0.908212	D3KFX0	CELE_Y65A5A.2	Uncharacterized protein	D3KFX0_CAEEL	2	92.308	1.92308
I_10 / I_01	G5EBG4	G5EBG4	1.39188	1.39188	1.18e-05	12	1.68375	1.68375	G5EBG4	clec-209	C-type LECtin	G5EBG4_CAEEL	4	162.42	2.6242
I_10 / I_01	Q9BL48	Q9BL48	-0.643388	0.643388	1.21e-05	24	-0.848097	0.848097	Q9BL48	set-27	SET (Trithorax/polycomb) domain containing	Q9BL48_CAEEL	12	-35.9792	0.640208
I_10 / I_01	Q9N5D7	Q9N5D7	-1.20601	1.20601	1.21e-05	13	-0.936904	0.936904	Q9N5D7	lron-8	ELRR (Extracellular Leucine-Rich Repeat) ONly	Q9N5D7_CAEEL	6	-56.6535	0.433465
I_10 / I_01	O76679	O76679	1.22621	1.22621	1.22e-05	6	1.22191	1.22191	O76679	C04E12.2	Uncharacterized protein	O76679_CAEEL	2	133.952	2.33952
I_10 / I_01	O17725	O17725	2.7584	2.7584	1.23e-05	8	3.49717	3.49717	O17725	CELE_D1086.3	Uncharacterized protein	O17725_CAEEL	4	576.646	6.76646
I_10 / I_01	O61880	O61880	1.05774	1.05774	1.25e-05	31	0.772629	0.772629	O61880	CELE_F59B1.2	Uncharacterized protein	O61880_CAEEL	8	108.167	2.08167
I_10 / I_01	C6KRL2	C6KRL2	-1.79521	1.79521	1.35e-05	7	-2.04233	2.04233	C6KRL2	CELE_F23D12.11	Uncharacterized protein	C6KRL2_CAEEL	4	-71.187	0.28813
I_10 / I_01	P43509	P43509	-1.95985	1.95985	1.37e-05	28	-1.02848	1.02848	P43509	cpr-5	Cathepsin B-like cysteine proteinase 5	CPR5_CAEEL	10	-74.2945	0.257055
I_10 / I_01	C6KRP5	C6KRP5	1.25657	1.25657	1.39e-05	33	0.629561	0.629561	C6KRP5	sqrd-1	Sulfide Quinone oxidoReDuctase	C6KRP5_CAEEL	14	138.926	2.38926
I_10 / I_01	O44955	O44955	-0.651369	0.651369	1.42e-05	36	-0.484487	0.484487	O44955	C34B2.8	Uncharacterized protein	O44955_CAEEL	7	-36.3324	0.636676
I_10 / I_01	Q19967	Q19967	-1.24103	1.24103	1.43e-05	12	-1.2185	1.2185	Q19967	emo-1	Protein transport protein Sec61 subunit gamma	SC61G_CAEEL	3	-57.6929	0.423071
I_10 / I_01	Q9XVQ9	Q9XVQ9	-2.74761	2.74761	1.46e-05	8	-3.30985	3.30985	Q9XVQ9	elo-2	Elongation of very long chain fatty acids protein	Q9XVQ9_CAEEL	4	-85.1102	0.148898
I_10 / I_01	P34499	P34499	1.8101	1.8101	1.47e-05	9	1.82143	1.82143	P34499	ttr-3	Transthyretin-like protein 3	TTR3_CAEEL	3	250.667	3.50667
I_10 / I_01	C0P278	C0P278	-1.10206	1.10206	1.5e-05	38	-0.794378	0.794378	C0P278	CELE_F17C8.9	Uncharacterized protein	C0P278_CAEEL	13	-53.4148	0.465852
I_10 / I_01	Q19531;Q2XN01	Q19531;Q2XN01	1.18899	1.18899	1.61e-05	14	1.58914	1.58914	Q19531;Q2XN01	CELE_F17H10.2	Uncharacterized protein	Q19531_CAEEL;Q2XN01_CAEEL	3	127.993	2.27993
I_10 / I_01	Q17404	Q17404	-0.879906	0.879906	1.65e-05	15	-1.1391	1.1391	Q17404	ugt-2	UDP-GlucuronosylTransferase	Q17404_CAEEL	10	-45.6597	0.543403
I_10 / I_01	Q9XWT5	Q9XWT5	2.00036	2.00036	1.73e-05	18	1.75104	1.75104	Q9XWT5	CELE_Y62H9A.3	Uncharacterized protein	Q9XWT5_CAEEL	5	300.1	4.001
I_10 / I_01	Q19694	Q19694	0.962181	0.962181	1.73e-05	9	1.02184	1.02184	Q19694	ttr-35	TransThyretin-Related family domain	Q19694_CAEEL	2	94.8252	1.94825
I_10 / I_01	H2KZ52	H2KZ52	-0.972267	0.972267	1.79e-05	8	-1.26643	1.26643	H2KZ52	mrpl-14	Mitochondrial Ribosomal Protein, Large	H2KZ52_CAEEL	5	-49.0295	0.509705
I_10 / I_01	Q21152	Q21152	1.56705	1.56705	1.82e-05	35	1.31334	1.31334	Q21152	far-8	Fatty Acid/Retinol binding protein	Q21152_CAEEL	9	196.297	2.96297
I_10 / I_01	Q18705	Q18705	1.00394	1.00394	1.83e-05	9	0.990032	0.990032	Q18705	C49C8.5	Uncharacterized protein	Q18705_CAEEL	5	100.546	2.00546
I_10 / I_01	O02218	O02218	0.624254	0.624254	1.88e-05	22	0.633724	0.633724	O02218	lid-1	Abhydrolase domain-containing protein lid-1	LID1_CAEEL	10	54.1414	1.54141
I_10 / I_01	Q93873	Q93873	-1.03767	1.03767	1.89e-05	88	-0.691063	0.691063	Q93873	gas-1	Probable NADH dehydrogenase [ubiquinone] iron-sulfur protein 2, mitochondrial	NDUS2_CAEEL	21	-51.2886	0.487114
I_10 / I_01	Q17474	Q17474	1.87009	1.87009	1.89e-05	11	1.38839	1.38839	Q17474	B0334.3	Uncharacterized protein	Q17474_CAEEL	1	265.556	3.65556
I_10 / I_01	P19974	P19974	-0.748554	0.748554	1.98e-05	47	-0.649673	0.649673	P19974	cyc-2.1	Cytochrome c 2.1	CYC21_CAEEL	10	-40.48	0.5952
I_10 / I_01	O45097	O45097	-1.72968	1.72968	2.06e-05	14	-1.46737	1.46737	O45097	CELE_F57H12.6	Uncharacterized protein	O45097_CAEEL	6	-69.848	0.30152
I_10 / I_01	Q18805	Q18805	2.39978	2.39978	2.11e-05	6	2.39193	2.39193	Q18805	C53B7.2	Uncharacterized protein	Q18805_CAEEL	1	427.721	5.27721
I_10 / I_01	Q20634	Q20634	-0.613929	0.613929	2.13e-05	12	-0.590456	0.590456	Q20634	CELE_F52A8.5	Uncharacterized protein	Q20634_CAEEL	2	-34.6585	0.653415
I_10 / I_01	Q9XTT3	Q9XTT3	0.766883	0.766883	2.16e-05	34	1.07424	1.07424	Q9XTT3	scav-3	SCAVenger receptor (CD36 family) related	Q9XTT3_CAEEL	13	70.1589	1.70159
I_10 / I_01	G5EF83	G5EF83	0.862805	0.862805	2.16e-05	12	0.851048	0.851048	G5EF83	CELE_K01G5.9	Uncharacterized protein	G5EF83_CAEEL	5	81.8571	1.81857
I_10 / I_01	Q22285	Q22285	1.47796	1.47796	2.22e-05	19	1.14887	1.14887	Q22285	ttr-46	Transthyretin-like protein 46	TTR46_CAEEL	5	178.555	2.78555
I_10 / I_01	A5HU91	A5HU91	1.89757	1.89757	2.43e-05	17	1.46564	1.46564	A5HU91	CELE_ZK813.7	Uncharacterized protein	A5HU91_CAEEL	5	272.585	3.72585
I_10 / I_01	Q8MYM9	Q8MYM9	-1.64856	1.64856	2.57e-05	14	-1.517	1.517	Q8MYM9	Y39B6A.34	APOPT family protein Y39B6A.34, mitochondrial	APOP1_CAEEL	5	-68.1043	0.318957
I_10 / I_01	Q18237	Q18237	0.788453	0.788453	2.58e-05	27	0.681481	0.681481	Q18237	smc-5	SMC (Structural maintenance of chromosomes) family	Q18237_CAEEL	15	72.7222	1.72722
I_10 / I_01	Q95Y92	Q95Y92	1.83893	1.83893	2.63e-05	9	1.89094	1.89094	Q95Y92	ttr-32	TransThyretin-Related family domain	Q95Y92_CAEEL	4	257.743	3.57743
I_10 / I_01	Q17856	Q17856	-4.8194	4.8194	2.63e-05	4	-6.43453	6.43453	Q17856	msp-55	Major sperm protein 55/57	MSP55_CAEEL	3	-96.4583	0.0354173
I_10 / I_01	Q20340	Q20340	-0.711367	0.711367	2.69e-05	23	-0.679673	0.679673	Q20340	CELE_F42F12.4	1,2-dihydroxy-3-keto-5-methylthiopentene dioxygenase	Q20340_CAEEL	6	-38.9259	0.610741
I_10 / I_01	O62149	O62149	1.0033	1.0033	2.7e-05	9	0.928743	0.928743	O62149	scrm-4	SCRaMblase (Phospholipid scramblase)	O62149_CAEEL	3	100.457	2.00457
I_10 / I_01	Q93697	Q93697	0.715891	0.715891	2.8e-05	21	0.71452	0.71452	Q93697	gst-15	Glutathione S-Transferase	Q93697_CAEEL	8	64.2497	1.6425
I_10 / I_01	O44871	O44871	-0.721844	0.721844	2.88e-05	23	-1.01048	1.01048	O44871	clec-150	C-type LECtin	O44871_CAEEL	5	-39.3678	0.606322
I_10 / I_01	Q19297	Q19297	1.15882	1.15882	2.9e-05	12	1.53556	1.53556	Q19297	F10D7.3	Uncharacterized monothiol glutaredoxin F10D7.3	YZ73_CAEEL	6	123.275	2.23275
I_10 / I_01	Q19767	Q19767	1.04639	1.04639	2.9e-05	6	1.16375	1.16375	Q19767	snb-2	SyNaptoBrevin related	Q19767_CAEEL	2	106.535	2.06535
I_10 / I_01	Q8MYL7	Q8MYL7	0.672414	0.672414	2.94e-05	15	1.31148	1.31148	Q8MYL7	ctl-3	Catalase	Q8MYL7_CAEEL	6	59.3738	1.59374
I_10 / I_01	Q19076	Q19076	-2.69516	2.69516	2.95e-05	20	-2.57027	2.57027	Q19076	pho-1	Intestinal acid phosphatase	PHO1_CAEEL	9	-84.559	0.15441
I_10 / I_01	A0A061AD39;A0A061AD72;A0A061AEC1;A0A061AJK4;A0A061AL87;Q067Y1;Q20109;Q27GQ4	A0A061AD39;A0A061AD72;A0A061AEC1;A0A061AJK4;A0A061AL87;Q067Y1;Q20109;Q27GQ4	0.606974	0.606974	2.95e-05	70	0.36945	0.36945	A0A061AD39;A0A061AD72;A0A061AEC1;A0A061AJK4;A0A061AL87;Q067Y1;Q20109;Q27GQ4	kdin-1	KiDINs220 (Vertebrate scaffold protein) homolog	A0A061AD39_CAEEL;A0A061AD72_CAEEL;A0A061AEC1_CAEEL;A0A061AJK4_CAEEL;A0A061AL87_CAEEL;Q067Y1_CAEEL;Q20109_CAEEL;Q27GQ4_CAEEL	30	52.3061	1.52306
I_10 / I_01	Q19441	Q19441	1.49966	1.49966	2.96e-05	6	1.47489	1.47489	Q19441	CELE_F14B8.4	Uncharacterized protein	Q19441_CAEEL	1	182.776	2.82776
I_10 / I_01	Q9UAV8	Q9UAV8	1.09634	1.09634	2.97e-05	87	0.456654	0.456654	Q9UAV8	acs-1	Fatty Acid CoA Synthetase family	Q9UAV8_CAEEL	20	113.812	2.13812
I_10 / I_01	Q20334	Q20334	-2.38306	2.38306	3.1e-05	10	-2.27763	2.27763	Q20334	tni-1	Troponin I 1	TNNI1_CAEEL	5	-80.8298	0.191702
I_10 / I_01	A8WHS3	A8WHS3	-1.27222	1.27222	3.23e-05	15	-1.37137	1.37137	A8WHS3	CELE_F23B12.4	Uncharacterized protein	A8WHS3_CAEEL	6	-58.5979	0.414021
I_10 / I_01	Q9XU92	Q9XU92	1.42104	1.42104	3.26e-05	10	3.33598	3.33598	Q9XU92	CELE_F57G8.7	Uncharacterized protein	Q9XU92_CAEEL	6	167.779	2.67779
I_10 / I_01	O76725	O76725	1.24467	1.24467	3.28e-05	9	1.11065	1.11065	O76725	ctsa-2	Carboxypeptidase	O76725_CAEEL	5	136.965	2.36965
I_10 / I_01	Q9U1Z6	Q9U1Z6	-0.97157	0.97157	3.46e-05	12	-0.805095	0.805095	Q9U1Z6	abhd-3.1	ABHydrolase Domain containing homolog	Q9U1Z6_CAEEL	4	-49.0049	0.509951
I_10 / I_01	C6KRI7;H2FLG9	C6KRI7;H2FLG9	0.911409	0.911409	3.54e-05	11	1.04101	1.04101	C6KRI7;H2FLG9	grsp-2	Glycine Rich Secreted Protein	C6KRI7_CAEEL;H2FLG9_CAEEL	3	88.0882	1.88088
I_10 / I_01	Q5FC37	Q5FC37	0.9705	0.9705	3.56e-05	11	0.869363	0.869363	Q5FC37	CELE_D1086.12	Uncharacterized protein	Q5FC37_CAEEL	4	95.9519	1.95952
I_10 / I_01	Q21736	Q21736	-0.900226	0.900226	3.69e-05	21	-0.684064	0.684064	Q21736	CELE_R05D11.4	Uncharacterized protein	Q21736_CAEEL	12	-46.4197	0.535803
I_10 / I_01	P18833	P18833	1.17736	1.17736	3.71e-05	13	0.988305	0.988305	P18833	col-8	Cuticle collagen 8	COL8_CAEEL	5	126.163	2.26163
I_10 / I_01	Q19848	Q19848	0.688321	0.688321	3.72e-05	31	0.735533	0.735533	Q19848	vrk-1	Serine/threonine-protein kinase VRK1	VRK1_CAEEL	14	61.1407	1.61141
I_10 / I_01	Q23612	Q23612	1.88413	1.88413	3.78e-05	14	1.94098	1.94098	Q23612	dhs-26	DeHydrogenases, Short chain	Q23612_CAEEL	10	269.131	3.69131
I_10 / I_01	G5EC43;G5EG83;Q8MQ03;Q8MQ04;V6CL80;V6CLB1	G5EC43;G5EG83;Q8MQ03;Q8MQ04;V6CL80;V6CLB1	1.08702	1.08702	3.79e-05	18	1.14773	1.14773	G5EC43;G5EG83;Q8MQ03;Q8MQ04;V6CL80;V6CLB1	zen-4	Kinesin-like protein	G5EC43_CAEEL;G5EG83_CAEEL;Q8MQ03_CAEEL;Q8MQ04_CAEEL;V6CL80_CAEEL;V6CLB1_CAEEL	11	112.435	2.12435
I_10 / I_01	O17636	O17636	0.712246	0.712246	3.82e-05	15	0.978553	0.978553	O17636	ethe-1	ETHE1 (Human ETHylmalonic Encephalopathy) homolog	O17636_CAEEL	5	63.8353	1.63835
I_10 / I_01	Q93341	Q93341	0.879368	0.879368	3.83e-05	22	0.757673	0.757673	Q93341	dhfr-1	Putative dihydrofolate reductase	DYR_CAEEL	8	83.9569	1.83957
I_10 / I_01	O45941;Q9U3R0	O45941;Q9U3R0	2.44831	2.44831	3.85e-05	6	3.7169	3.7169	O45941;Q9U3R0	Y45F10C.2;C08F11.12	UPF0375 protein Y45F10C.2;UPF0375 protein C08F11.12	U375E_CAEEL;U375B_CAEEL	3	445.777	5.45777
I_10 / I_01	Q21849	Q21849	1.13993	1.13993	3.87e-05	6	1.13746	1.13746	Q21849	CELE_R08E3.2	Uncharacterized protein	Q21849_CAEEL	2	120.371	2.20371
I_10 / I_01	Q9TXK1	Q9TXK1	0.631432	0.631432	3.96e-05	24	0.855812	0.855812	Q9TXK1	CELE_F54E2.1	Uncharacterized protein	Q9TXK1_CAEEL	6	54.9101	1.5491
I_10 / I_01	Q20402	Q20402	0.879434	0.879434	3.98e-05	10	0.991428	0.991428	Q20402	egg-3	EGG sterile (Unfertilizable)	Q20402_CAEEL	6	83.9653	1.83965
I_10 / I_01	D1MN80;Q20184	D1MN80;Q20184	-0.582965	0.582965	4.49e-05	42	-0.629683	0.629683	D1MN80;Q20184	ech-2	Enoyl-CoA Hydratase	D1MN80_CAEEL;Q20184_CAEEL	12	-33.241	0.66759
I_10 / I_01	G5ED39	G5ED39	0.638279	0.638279	4.56e-05	20	0.644845	0.644845	G5ED39	2001-09-01	SEParase	G5ED39_CAEEL	11	55.6472	1.55647
I_10 / I_01	Q9U2H4	Q9U2H4	0.914127	0.914127	4.61e-05	18	0.741471	0.741471	Q9U2H4	fcd-2	FANCD2 (Fanconi's anemia defect) ortholog	Q9U2H4_CAEEL	8	88.4429	1.88443
I_10 / I_01	H2KYD5;P91011	H2KYD5;P91011	0.804282	0.804282	4.7e-05	21	0.907912	0.907912	H2KYD5;P91011	C01G8.1	Uncharacterized protein	H2KYD5_CAEEL;P91011_CAEEL	7	74.6277	1.74628
I_10 / I_01	Q9XUS9	Q9XUS9	0.981297	0.981297	4.89e-05	23	1.04813	1.04813	Q9XUS9	cyk-4	CYtoKinesis defect	Q9XUS9_CAEEL	12	97.424	1.97424
I_10 / I_01	O17577	O17577	0.82237	0.82237	4.91e-05	17	1.15121	1.15121	O17577	fbxa-156	F-box A protein	O17577_CAEEL	8	76.8308	1.76831
I_10 / I_01	G5EC53	G5EC53	-1.89556	1.89556	5.08e-05	10	-2.19919	2.19919	G5EC53	mboa-3	Lysophospholipid acyltransferase	G5EC53_CAEEL	3	-73.1231	0.268769
I_10 / I_01	O02086	O02086	0.768672	0.768672	5.09e-05	23	0.914381	0.914381	O02086	haf-2	HAlF transporter (PGP related)	O02086_CAEEL	10	70.3701	1.7037
I_10 / I_01	Q18597	Q18597	1.36447	1.36447	5.23e-05	64	-0.653524	0.653524	Q18597	pmp-1	Peroxisomal Membrane Protein related	Q18597_CAEEL	25	157.482	2.57482
I_10 / I_01	G5EDG9	G5EDG9	1.29464	1.29464	5.28e-05	28	0.741708	0.741708	G5EDG9	hex-3	HEXosaminidase	G5EDG9_CAEEL	14	145.316	2.45316
I_10 / I_01	Q93841	Q93841	-0.769187	0.769187	5.29e-05	23	-1.04256	1.04256	Q93841	acl-1	Putative 1-acyl-sn-glycerol-3-phosphate acyltransferase acl-1	PLC1_CAEEL	8	-41.3252	0.586748
I_10 / I_01	Q9XTY9	Q9XTY9	-0.73356	0.73356	5.47e-05	24	-0.796951	0.796951	Q9XTY9	vha-20	Vacuolar H ATPase	Q9XTY9_CAEEL	8	-39.8582	0.601418
I_10 / I_01	Q10653	Q10653	1.16047	1.16047	5.86e-05	12	1.37691	1.37691	Q10653	cyb-1	G2/mitotic-specific cyclin-B1	CCNB1_CAEEL	5	123.531	2.23531
I_10 / I_01	Q9XW17	Q9XW17	0.651592	0.651592	5.98e-05	106	0.408505	0.408505	Q9XW17	car-1	Cytokinesis, Apoptosis, RNA-associated	Q9XW17_CAEEL	23	57.0901	1.5709
I_10 / I_01	E5QCE7;Q21162	E5QCE7;Q21162	0.691755	0.691755	6.11e-05	12	0.666514	0.666514	E5QCE7;Q21162	dnj-14	DNaJ domain (Prokaryotic heat shock protein)	E5QCE7_CAEEL;Q21162_CAEEL	4	61.5247	1.61525
I_10 / I_01	Q19616	Q19616	1.86306	1.86306	6.12e-05	11	2.03665	2.03665	Q19616	CELE_F20A1.10	Uncharacterized protein	Q19616_CAEEL	3	263.779	3.63779
I_10 / I_01	Q19587	Q19587	2.12309	2.12309	6.13e-05	6	2.11646	2.11646	Q19587	CELE_F19C7.5	Uncharacterized protein	Q19587_CAEEL	1	335.625	4.35625
I_10 / I_01	O45319	O45319	-0.688163	0.688163	6.25e-05	39	-0.453453	0.453453	O45319	tin-13	Mitochondrial import inner membrane translocase subunit tim-13	TIM13_CAEEL	7	-37.9356	0.620644
I_10 / I_01	Q18674	Q18674	-0.626579	0.626579	6.35e-05	26	-0.745914	0.745914	Q18674	C47E12.7	Ribosomal RNA processing protein 1 homolog	RRP1_CAEEL	11	-35.2289	0.647711
I_10 / I_01	Q19948	Q19948	1.54517	1.54517	6.49e-05	9	1.43826	1.43826	Q19948	F32A5.4	Uncharacterized protein F32A5.4	YPP4_CAEEL	2	191.839	2.91839
I_10 / I_01	A5PEY0	A5PEY0	1.94325	1.94325	6.54e-05	14	1.61339	1.61339	A5PEY0	CELE_Y37H2A.14	Uncharacterized protein	A5PEY0_CAEEL	4	284.571	3.84571
I_10 / I_01	P91491	P91491	1.34844	1.34844	7.02e-05	9	2.04919	2.04919	P91491	CELE_T23B3.2	Uncharacterized protein	P91491_CAEEL	3	154.636	2.54636
I_10 / I_01	O45114	O45114	-1.59218	1.59218	7.08e-05	6	-2.02727	2.02727	O45114	col-103	COLlagen	O45114_CAEEL	1	-66.8331	0.331669
I_10 / I_01	Q9XTU9	Q9XTU9	-0.638747	0.638747	7.44e-05	36	-0.520824	0.520824	Q9XTU9	glrx-5	Glutaredoxin	Q9XTU9_CAEEL	8	-35.7729	0.642271
I_10 / I_01	Q20177	Q20177	0.751844	0.751844	7.56e-05	16	0.720076	0.720076	Q20177	CELE_F38E9.1	Uncharacterized protein	Q20177_CAEEL	7	68.3944	1.68394
I_10 / I_01	Q9XX28	Q9XX28	0.580088	0.580088	7.68e-05	33	0.44828	0.44828	Q9XX28	dhs-11	DeHydrogenases, Short chain	Q9XX28_CAEEL	8	49.4941	1.49494
I_10 / I_01	Q5FC67	Q5FC67	-1.38873	1.38873	7.68e-05	9	-1.22386	1.22386	Q5FC67	CELE_T06E4.12	Uncharacterized protein	Q5FC67_CAEEL	2	-61.81	0.3819
I_10 / I_01	O16309	O16309	-1.56002	1.56002	7.85e-05	21	-1.87484	1.87484	O16309	fkb-3	Peptidyl-prolyl cis-trans isomerase	O16309_CAEEL	11	-66.0853	0.339147
I_10 / I_01	Q23028	Q23028	0.711905	0.711905	7.87e-05	9	1.06505	1.06505	Q23028	CELE_R09F10.5	Uncharacterized protein	Q23028_CAEEL	3	63.7966	1.63797
I_10 / I_01	Q17703	Q17703	0.854658	0.854658	7.97e-05	22	0.775212	0.775212	Q17703	stdh-1	Putative steroid dehydrogenase 1	STDH1_CAEEL	9	80.833	1.80833
I_10 / I_01	O02621	O02621	-0.63485	0.63485	8.01e-05	8	-0.976994	0.976994	O02621	gpx-1	Glutathione peroxidase 1	GPX1_CAEEL	3	-35.5992	0.644008
I_10 / I_01	Q9N3T2	Q9N3T2	0.685131	0.685131	8.25e-05	36	0.511771	0.511771	Q9N3T2	crn-1	Flap endonuclease 1	FEN1_CAEEL	11	60.7848	1.60785
I_10 / I_01	Q17437	Q17437	1.08619	1.08619	8.26e-05	20	0.963112	0.963112	Q17437	B0035.13	Uncharacterized protein	Q17437_CAEEL	9	112.313	2.12313
I_10 / I_01	Q9UAW2	Q9UAW2	-0.878684	0.878684	8.3e-05	33	-0.852443	0.852443	Q9UAW2	CELE_DC2.5	Uncharacterized protein	Q9UAW2_CAEEL	15	-45.6137	0.543863
I_10 / I_01	Q21568	Q21568	-0.584096	0.584096	8.38e-05	30	-0.670881	0.670881	Q21568	M28.5	NHP2-like protein 1 homolog	NH2L1_CAEEL	5	-33.2933	0.667067
I_10 / I_01	O45730	O45730	-0.694395	0.694395	8.48e-05	18	-0.54828	0.54828	O45730	pmp-4	Peroxisomal Membrane Protein related	O45730_CAEEL	8	-38.2031	0.617969
I_10 / I_01	Q21267	Q21267	2.56848	2.56848	8.87e-05	11	1.72138	1.72138	Q21267	CELE_K07C11.3	Uncharacterized protein	Q21267_CAEEL	5	493.183	5.93183
I_10 / I_01	Q22641	Q22641	-0.742002	0.742002	9.28e-05	21	-0.597934	0.597934	Q22641	lpd-9	LiPid Depleted	Q22641_CAEEL	6	-40.2091	0.597909
I_10 / I_01	G5EFP5	G5EFP5	0.72381	0.72381	0.000100451	18	0.819328	0.819328	G5EFP5	fut-3	Alpha1,3-fucosyltransferase homologue	G5EFP5_CAEEL	7	65.1538	1.65154
I_10 / I_01	P49191	P49191	-1.18133	1.18133	0.00010344	7	-1.39204	1.39204	P49191	elo-3	Putative fatty acid elongation protein 3	ELO3_CAEEL	3	-55.9055	0.440945
I_10 / I_01	Q22169	Q22169	-0.640354	0.640354	0.000106553	27	-0.606515	0.606515	Q22169	trap-2	Translocon-associated protein subunit beta	SSRB_CAEEL	5	-35.8444	0.641556
I_10 / I_01	Q21549	Q21549	-0.736921	0.736921	0.000108696	80	-0.328051	0.328051	Q21549	gss-1	Glutathione synthetase	Q21549_CAEEL	26	-39.9981	0.600019
I_10 / I_01	G5EF02	G5EF02	0.901588	0.901588	0.000108985	14	0.901794	0.901794	G5EF02	spn-4	PIP-1	G5EF02_CAEEL	7	86.8122	1.86812
I_10 / I_01	Q17880	Q17880	0.808324	0.808324	0.000111581	54	-0.520114	0.520114	Q17880	nuo-1	NADH Ubiquinone Oxidoreductase	Q17880_CAEEL	16	75.1175	1.75118
I_10 / I_01	Q17902;Q65ZH5	Q17902;Q65ZH5	-0.677725	0.677725	0.000115388	16	-0.533586	0.533586	Q17902;Q65ZH5	egal-1	EGALitarian (Drosophila exonuclease-like) homolog	Q17902_CAEEL;Q65ZH5_CAEEL	6	-37.485	0.62515
I_10 / I_01	Q23570	Q23570	1.23243	1.23243	0.000123016	7	1.30638	1.30638	Q23570	ZK669.3	GILT-like protein ZK669.3	YO30_CAEEL	2	134.963	2.34963
I_10 / I_01	P41942	P41942	-0.774917	0.774917	0.00012406	21	-0.548227	0.548227	P41942	B0272.4	Uncharacterized protein B0272.4	YKB4_CAEEL	7	-41.5578	0.584422
I_10 / I_01	Q9XVZ6	Q9XVZ6	-0.643214	0.643214	0.00012477	31	-0.709808	0.709808	Q9XVZ6	CELE_Y54G11A.3	Uncharacterized protein	Q9XVZ6_CAEEL	11	-35.9715	0.640285
I_10 / I_01	Q7YXH1	Q7YXH1	-0.954668	0.954668	0.000124808	39	-1.22085	1.22085	Q7YXH1	CELE_H06H21.8	Uncharacterized protein	Q7YXH1_CAEEL	18	-48.404	0.51596
I_10 / I_01	Q18028	Q18028	-0.74273	0.74273	0.000126769	24	-0.579426	0.579426	Q18028	prx-3	PeRoXisome assembly factor	Q18028_CAEEL	10	-40.2392	0.597608
I_10 / I_01	Q9BL81	Q9BL81	-0.584299	0.584299	0.000129463	37	-0.480138	0.480138	Q9BL81	CELE_Y47G6A.21	Uncharacterized protein	Q9BL81_CAEEL	9	-33.3027	0.666973
I_10 / I_01	A5HU97	A5HU97	2.36796	2.36796	0.000131987	6	1.81405	1.81405	A5HU97	CELE_T28A11.2	Uncharacterized protein	A5HU97_CAEEL	2	416.212	5.16212
I_10 / I_01	O01833	O01833	-1.16005	1.16005	0.000134697	21	-0.842668	0.842668	O01833	hil-5	Histone H1.5	H15_CAEEL	6	-55.2502	0.447498
I_10 / I_01	O44509	O44509	-0.649154	0.649154	0.000134988	32	-0.685739	0.685739	O44509	CELE_F42G8.10	Uncharacterized protein	O44509_CAEEL	8	-36.2346	0.637654
I_10 / I_01	Q19687	Q19687	-1.16517	1.16517	0.000135487	14	-0.947277	0.947277	Q19687	CELE_F21D5.3	Uncharacterized protein	Q19687_CAEEL	8	-55.4087	0.445912
I_10 / I_01	A5Z2W6	A5Z2W6	-0.755635	0.755635	0.000135531	19	-1.09818	1.09818	A5Z2W6	CELE_ZK228.4	Uncharacterized protein	A5Z2W6_CAEEL	10	-40.7714	0.592286
I_10 / I_01	Q9N5X8	Q9N5X8	-1.768	1.768	0.000140519	14	-1.45593	1.45593	Q9N5X8	C15F1.1	Uncharacterized protein	Q9N5X8_CAEEL	5	-70.6384	0.293616
I_10 / I_01	Q22207	Q22207	1.19495	1.19495	0.000140962	5	1.03593	1.03593	Q22207	CELE_T05A7.1	Uncharacterized protein	Q22207_CAEEL	3	128.937	2.28937
I_10 / I_01	O16215	O16215	-0.64906	0.64906	0.000143093	48	-0.485751	0.485751	O16215	CELE_F17A9.5	Uncharacterized protein	O16215_CAEEL	14	-36.2304	0.637696
I_10 / I_01	Q95Y79	Q95Y79	0.957608	0.957608	0.000144483	20	0.643968	0.643968	Q95Y79	zig-9	2 (Zwei) IG domain protein	Q95Y79_CAEEL	7	94.2087	1.94209
I_10 / I_01	G5EG54	G5EG54	-0.718889	0.718889	0.000146617	19	-0.781902	0.781902	G5EG54	cpt-5	Carnitine Palmitoyl Transferase	G5EG54_CAEEL	12	-39.2435	0.607565
I_10 / I_01	Q69YZ0;Q69YZ1;Q9U2K1	Q69YZ0;Q69YZ1;Q9U2K1	0.642801	0.642801	0.000147193	16	0.647846	0.647846	Q69YZ0;Q69YZ1;Q9U2K1	pqn-83	Prion-like-(Q/N-rich)-domain-bearing protein	Q69YZ0_CAEEL;Q69YZ1_CAEEL;Q9U2K1_CAEEL	4	56.1358	1.56136
I_10 / I_01	Q8ITV6;Q8ITV7	Q8ITV6;Q8ITV7	0.839916	0.839916	0.00015803	68	0.344367	0.344367	Q8ITV6;Q8ITV7	CELE_Y44E3A.6	Uncharacterized protein	Q8ITV6_CAEEL;Q8ITV7_CAEEL	25	78.9946	1.78995
I_10 / I_01	Q93874	Q93874	0.609201	0.609201	0.000160101	21	0.530635	0.530635	Q93874	rab-14	RAB family	Q93874_CAEEL	7	52.5415	1.52541
I_10 / I_01	K8ESK7	K8ESK7	1.54262	1.54262	0.000162815	6	1.55022	1.55022	K8ESK7	CELE_R13H4.2	Uncharacterized protein	K8ESK7_CAEEL	1	191.323	2.91323
I_10 / I_01	Q17962	Q17962	1.06682	1.06682	0.000166699	10	0.988878	0.988878	Q17962	C14B1.3	Uncharacterized protein	Q17962_CAEEL	4	109.48	2.0948
I_10 / I_01	Q7YTR9	Q7YTR9	2.08028	2.08028	0.000170378	5	3.84575	3.84575	Q7YTR9	C27B7.9	Uncharacterized protein	Q7YTR9_CAEEL	3	322.89	4.2289
I_10 / I_01	A0A0K3ARZ7;A0A0K3AVH4	A0A0K3ARZ7;A0A0K3AVH4	-0.783259	0.783259	0.000171626	32	-1.26895	1.26895	A0A0K3ARZ7;A0A0K3AVH4	fbxa-72	F-box A protein	A0A0K3ARZ7_CAEEL;A0A0K3AVH4_CAEEL	13	-41.8947	0.581053
I_10 / I_01	O18196	O18196	-0.822865	0.822865	0.000171944	11	-0.840774	0.840774	O18196	CELE_Y48E1B.2	Uncharacterized protein	O18196_CAEEL	5	-43.4682	0.565318
I_10 / I_01	Q17941	Q17941	0.627715	0.627715	0.000178349	66	0.405459	0.405459	Q17941	akt-1	Serine/threonine-protein kinase akt-1	AKT1_CAEEL	20	54.5115	1.54512
I_10 / I_01	O17328	O17328	-0.620058	0.620058	0.000185866	29	-0.697213	0.697213	O17328	mct-6	MonoCarboxylate Transporter family	O17328_CAEEL	9	-34.9355	0.650645
I_10 / I_01	O18256	O18256	0.945067	0.945067	0.000189648	13	0.910408	0.910408	O18256	CELE_Y7A9A.1	Uncharacterized protein	O18256_CAEEL	10	92.5278	1.92528
I_10 / I_01	E3W759;O17902	E3W759;O17902	2.55686	2.55686	0.000189687	8	2.4975	2.4975	E3W759;O17902	CELE_H01G02.1	Uncharacterized protein	E3W759_CAEEL;O17902_CAEEL	2	488.424	5.88424
I_10 / I_01	Q94360	Q94360	-0.622487	0.622487	0.000190407	33	-0.428216	0.428216	Q94360	nduf-7	Probable NADH dehydrogenase [ubiquinone] iron-sulfur protein 7, mitochondrial	NDUS7_CAEEL	8	-35.045	0.64955
I_10 / I_01	Q9U301	Q9U301	-0.9486	0.9486	0.000192557	3	-1.71102	1.71102	Q9U301	CELE_Y106G6H.1	Uncharacterized protein	Q9U301_CAEEL	2	-48.1865	0.518135
I_10 / I_01	Q9NAM7	Q9NAM7	-0.977951	0.977951	0.000195211	29	-0.640412	0.640412	Q9NAM7	Y105C5B.9	Phytanoyl-CoA dioxygenase domain-containing protein 1 homolog	PHYD1_CAEEL	13	-49.23	0.5077
I_10 / I_01	G5EF63	G5EF63	1.88937	1.88937	0.000197586	11	1.44737	1.44737	G5EF63	snx-14	Sorting NeXin	G5EF63_CAEEL	5	270.474	3.70474
I_10 / I_01	O18236	O18236	-1.09626	1.09626	0.000201655	27	-1.01542	1.01542	O18236	nuo-3	NADH Ubiquinone Oxidoreductase	O18236_CAEEL	5	-53.2273	0.467727
I_10 / I_01	P91250	P91250	-1.21643	1.21643	0.000203769	6	-1.19143	1.19143	P91250	col-73	COLlagen	P91250_CAEEL	1	-56.9655	0.430345
I_10 / I_01	P34815	P34815	0.886038	0.886038	0.000205997	81	0.294757	0.294757	P34815	unc-18	Putative acetylcholine regulator unc-18	UNC18_CAEEL	22	84.8093	1.84809
I_10 / I_01	G5EDJ7	G5EDJ7	0.662303	0.662303	0.000210387	29	1.02255	1.02255	G5EDJ7	CELE_ZC376.3	Uncharacterized protein	G5EDJ7_CAEEL	17	58.2607	1.58261
I_10 / I_01	Q9XWT4	Q9XWT4	1.36724	1.36724	0.000222044	20	1.0283	1.0283	Q9XWT4	CELE_Y62H9A.4	Uncharacterized protein	Q9XWT4_CAEEL	7	157.976	2.57976
I_10 / I_01	Q3LFN1	Q3LFN1	0.794052	0.794052	0.000225161	41	0.565976	0.565976	Q3LFN1	lbp-9	Lipid Binding Protein	Q3LFN1_CAEEL	10	73.3938	1.73394
I_10 / I_01	Q23191	Q23191	-0.597544	0.597544	0.000225368	21	-0.631029	0.631029	Q23191	puf-9	PUF (Pumilio/FBF) domain-containing	Q23191_CAEEL	9	-33.9122	0.660878
I_10 / I_01	Q20246	Q20246	-3.5838	3.5838	0.000227585	5	-2.65968	2.65968	Q20246	CELE_F40G12.5	Uncharacterized protein	Q20246_CAEEL	3	-91.6599	0.0834008
I_10 / I_01	O02362	O02362	2.34481	2.34481	0.000228013	33	0.929138	0.929138	O02362	CELE_F35E12.10	Uncharacterized protein	O02362_CAEEL	13	407.994	5.07994
I_10 / I_01	Q18645	Q18645	-1.34718	1.34718	0.000229323	12	-1.49779	1.49779	Q18645	C45E5.1	Uncharacterized protein	Q18645_CAEEL	6	-60.6939	0.393061
I_10 / I_01	Q27GT6	Q27GT6	2.67621	2.67621	0.00023005	3	2.67666	2.67666	Q27GT6	C08A9.10	Uncharacterized protein	Q27GT6_CAEEL	1	539.174	6.39174
I_10 / I_01	O17860	O17860	1.18415	1.18415	0.000239758	19	0.980096	0.980096	O17860	CELE_F37H8.3	Uncharacterized protein	O17860_CAEEL	8	127.23	2.2723
I_10 / I_01	P34623	P34623	-0.85046	0.85046	0.000241152	17	-0.633819	0.633819	P34623	ufbp-1	DDRGK domain-containing protein 1	DDRGK_CAEEL	5	-44.5392	0.554608
I_10 / I_01	Q93254	Q93254	1.97532	1.97532	0.000244666	13	1.67598	1.67598	Q93254	C23H4.3	Uncharacterized protein	Q93254_CAEEL	12	293.215	3.93215
I_10 / I_01	G5EFY7	G5EFY7	1.73304	1.73304	0.000245699	6	1.72813	1.72813	G5EFY7	pqm-1	ParaQuat (Methylviologen) responsive	G5EFY7_CAEEL	1	232.428	3.32428
I_10 / I_01	Q20911	Q20911	1.36274	1.36274	0.000247532	9	1.4078	1.4078	Q20911	ZC116.3	Probable cubilin	CUBN_CAEEL	4	157.172	2.57172
I_10 / I_01	Q20751	Q20751	-1.1767	1.1767	0.000253189	32	-0.944882	0.944882	Q20751	iff-2	Eukaryotic translation initiation factor 5A-2	IF5A2_CAEEL	6	-55.7639	0.442361
I_10 / I_01	O01516	O01516	1.05814	1.05814	0.000253428	11	1.12049	1.12049	O01516	CELE_F19F10.3	Uncharacterized protein	O01516_CAEEL	4	108.225	2.08225
I_10 / I_01	Q19753	Q19753	-0.630973	0.630973	0.00025347	52	-0.521523	0.521523	Q19753	F23B12.7	Uncharacterized protein F23B12.7	YU0O_CAEEL	22	-35.4259	0.645741
I_10 / I_01	Q21730	Q21730	0.952262	0.952262	0.00025568	15	0.751245	0.751245	Q21730	CELE_R04F11.3	Uncharacterized protein	Q21730_CAEEL	7	93.4904	1.9349
I_10 / I_01	Q20303	Q20303	-1.24206	1.24206	0.000260059	19	-1.3981	1.3981	Q20303	elo-6	Elongation of very long chain fatty acids protein 6	ELO6_CAEEL	5	-57.7232	0.422768
I_10 / I_01	Q9BKP7	Q9BKP7	-0.618493	0.618493	0.000260772	15	-0.633706	0.633706	Q9BKP7	C49A9.9	Uncharacterized protein	Q9BKP7_CAEEL	7	-34.8649	0.651351
I_10 / I_01	A5HWA5;Q9U2F1	A5HWA5;Q9U2F1	-0.864847	0.864847	0.00026137	3	-1.50304	1.50304	A5HWA5;Q9U2F1	CELE_Y46G5A.18	Uncharacterized protein	A5HWA5_CAEEL;Q9U2F1_CAEEL	2	-45.0895	0.549105
I_10 / I_01	Q9UAZ2	Q9UAZ2	1.12754	1.12754	0.000261695	11	1.13624	1.13624	Q9UAZ2	CELE_Y49G5A.1	Uncharacterized protein	Q9UAZ2_CAEEL	4	118.486	2.18486
I_10 / I_01	Q20480	Q20480	-1.59822	1.59822	0.000265978	6	-1.30643	1.30643	Q20480	sir-2.2	NAD-dependent protein deacylase sir-2.2	SIR41_CAEEL	4	-66.9715	0.330285
I_10 / I_01	Q9BKP8	Q9BKP8	1.24926	1.24926	0.0002671	18	1.08733	1.08733	Q9BKP8	C17F4.7	Uncharacterized protein	Q9BKP8_CAEEL	5	137.719	2.37719
I_10 / I_01	Q9XWP0	Q9XWP0	-0.727063	0.727063	0.000268257	22	-0.511136	0.511136	Q9XWP0	mrps-28	Mitochondrial Ribosomal Protein, Small	Q9XWP0_CAEEL	8	-39.5868	0.604132
I_10 / I_01	Q95QG1	Q95QG1	0.599933	0.599933	0.000269641	16	0.805378	0.805378	Q95QG1	CELE_F44E2.10	Uncharacterized protein	Q95QG1_CAEEL	6	51.5646	1.51565
I_10 / I_01	Q20628	Q20628	-0.840698	0.840698	0.000270433	18	-0.585172	0.585172	Q20628	cdd-2	CytiDine Deaminase	Q20628_CAEEL	5	-44.1627	0.558373
I_10 / I_01	H2KYV8	H2KYV8	0.909701	0.909701	0.000270456	27	0.544616	0.544616	H2KYV8	C18C4.5	Uncharacterized protein	H2KYV8_CAEEL	13	87.8656	1.87866
I_10 / I_01	Q20950	Q20950	-1.54744	1.54744	0.000271767	40	-0.739778	0.739778	Q20950	CELE_F57F5.1	Uncharacterized protein	Q20950_CAEEL	13	-65.7884	0.342116
I_10 / I_01	Q5FC47	Q5FC47	-1.5519	1.5519	0.000280328	10	-1.58151	1.58151	Q5FC47	C55A6.12	Uncharacterized protein	Q5FC47_CAEEL	5	-65.894	0.34106
I_10 / I_01	Q9N4S3	Q9N4S3	0.834102	0.834102	0.000288154	18	1.06978	1.06978	Q9N4S3	CELE_Y53G8B.2	Uncharacterized protein	Q9N4S3_CAEEL	9	78.2747	1.78275
I_10 / I_01	A3QMC6	A3QMC6	0.652206	0.652206	0.000289331	16	0.660624	0.660624	A3QMC6	erl-1	ERLin (ER lipid raft associated protein) homolog	A3QMC6_CAEEL	8	57.1569	1.57157
I_10 / I_01	Q23308	Q23308	1.63009	1.63009	0.000300068	5	1.59228	1.59228	Q23308	CELE_ZC412.4	Uncharacterized protein	Q23308_CAEEL	2	209.533	3.09533
I_10 / I_01	G4SRS5	G4SRS5	1.06966	1.06966	0.000302399	69	-0.419804	0.419804	G4SRS5	abtm-1	ABC Transporter, Mitochondrial	G4SRS5_CAEEL	22	109.894	2.09894
I_10 / I_01	Q9NET7	Q9NET7	0.784369	0.784369	0.000302771	17	0.72031	0.72031	Q9NET7	CELE_Y39B6A.10	Uncharacterized protein	Q9NET7_CAEEL	6	72.2339	1.72234
I_10 / I_01	G5EC68	G5EC68	4.54479	4.54479	0.000303444	3	6.81697	6.81697	G5EC68	abf-2	Antibacterial factor-related peptide 2	ABF2_CAEEL	2	2234.09	23.3409
I_10 / I_01	Q94051	Q94051	0.95964	0.95964	0.000303843	20	0.868163	0.868163	Q94051	cav-1	Caveolin-1	CAV1_CAEEL	5	94.4825	1.94483
I_10 / I_01	F5GUG4	F5GUG4	0.683807	0.683807	0.00031585	12	0.605793	0.605793	F5GUG4	CELE_T04C12.11	Uncharacterized protein	F5GUG4_CAEEL	2	60.6373	1.60637
I_10 / I_01	Q09436	Q09436	1.49611	1.49611	0.000317689	7	1.30927	1.30927	Q09436	mex-6	Zinc finger protein mex-6	MEX6_CAEEL	3	182.082	2.82082
I_10 / I_01	Q9U2D2	Q9U2D2	1.21492	1.21492	0.000317689	34	0.78225	0.78225	Q9U2D2	cku-70	Caenorhabditis KU	Q9U2D2_CAEEL	14	132.128	2.32128
I_10 / I_01	Q95QL4	Q95QL4	3.18115	3.18115	0.000318324	4	3.85894	3.85894	Q95QL4	CELE_F10E9.12	Uncharacterized protein	Q95QL4_CAEEL	3	807.032	9.07032
I_10 / I_01	P34475	P34475	0.697223	0.697223	0.000319748	52	0.383103	0.383103	P34475	tbg-1	Tubulin gamma chain	TBG_CAEEL	15	62.1381	1.62138
I_10 / I_01	G3MU28;G3MU29;G3MU30;Q23318;Q7JLE3	G3MU28;G3MU29;G3MU30;Q23318;Q7JLE3	-1.19162	1.19162	0.000321341	20	-1.11281	1.11281	G3MU28;G3MU29;G3MU30;Q23318;Q7JLE3	CELE_ZC434.9	Uncharacterized protein	G3MU28_CAEEL;G3MU29_CAEEL;G3MU30_CAEEL;Q23318_CAEEL;Q7JLE3_CAEEL	10	-56.2191	0.437809
I_10 / I_01	Q17336	Q17336	-0.69161	0.69161	0.000324975	38	-0.351071	0.351071	Q17336	let-858	Pre-mRNA-splicing factor CWC22 homolog	CWC22_CAEEL	13	-38.0837	0.619163
I_10 / I_01	Q09364	Q09364	0.746531	0.746531	0.000329889	24	0.460948	0.460948	Q09364	ZK1320.2	Uncharacterized protein ZK1320.2	YS22_CAEEL	5	67.7753	1.67775
I_10 / I_01	Q94010	Q94010	0.873827	0.873827	0.000346355	9	0.521073	0.521073	Q94010	CELE_T08G11.1	Uncharacterized protein	Q94010_CAEEL	2	83.2517	1.83252
I_10 / I_01	H2L0I3	H2L0I3	1.81644	1.81644	0.000352435	3	1.81793	1.81793	H2L0I3	lfi-1	Lin-5 (Five) Interacting protein	H2L0I3_CAEEL	1	252.211	3.52211
I_10 / I_01	Q21915	Q21915	-1.02295	1.02295	0.000354892	23	-0.717306	0.717306	Q21915	lpd-8	LiPid Depleted	Q21915_CAEEL	10	-50.7889	0.492111
I_10 / I_01	Q93595	Q93595	-1.04945	1.04945	0.000355621	20	-0.671934	0.671934	Q93595	CELE_F26A3.1	Uncharacterized protein	Q93595_CAEEL	9	-51.6849	0.483151
I_10 / I_01	O01683	O01683	0.758608	0.758608	0.000363197	40	0.389539	0.389539	O01683	hmg-3	FACT complex subunit ssrp1-B	SSP1B_CAEEL	13	69.1857	1.69186
I_10 / I_01	Q22460	Q22460	-0.892766	0.892766	0.000369921	27	-0.949971	0.949971	Q22460	bca-1	Beta carbonic anhydrase 1	BCA1_CAEEL	9	-46.1419	0.538581
I_10 / I_01	B3WFV9;G5EC65;G5EDF4	B3WFV9;G5EC65;G5EDF4	-0.587418	0.587418	0.000370642	76	-0.410532	0.410532	B3WFV9;G5EC65;G5EDF4	abts-1	Anion exchange protein	B3WFV9_CAEEL;G5EC65_CAEEL;G5EDF4_CAEEL	24	-33.4467	0.665533
I_10 / I_01	Q19708	Q19708	-1.20481	1.20481	0.000396113	7	-1.41424	1.41424	Q19708	CELE_F22B5.4	Uncharacterized protein	Q19708_CAEEL	3	-56.6173	0.433827
I_10 / I_01	Q18140	Q18140	0.844301	0.844301	0.000397326	19	0.775481	0.775481	Q18140	C25A11.2	Uncharacterized protein	Q18140_CAEEL	8	79.5395	1.79539
I_10 / I_01	Q9XU84	Q9XU84	0.623828	0.623828	0.000413112	16	0.751318	0.751318	Q9XU84	uda-1	Nucleoside-diphosphatase uda-1	UDA1_CAEEL	6	54.0959	1.54096
I_10 / I_01	Q9N4U1	Q9N4U1	-0.615896	0.615896	0.000415953	13	-0.633502	0.633502	Q9N4U1	CELE_Y49F6B.2	Uncharacterized protein	Q9N4U1_CAEEL	6	-34.7476	0.652524
I_10 / I_01	Q1EPL7	Q1EPL7	-0.945366	0.945366	0.000422292	13	-1.03724	1.03724	Q1EPL7	CELE_F12E12.11	Uncharacterized protein	Q1EPL7_CAEEL	6	-48.0702	0.519298
I_10 / I_01	Q95XN2	Q95XN2	1.21119	1.21119	0.000424711	71	-0.514895	0.514895	Q95XN2	mppa-1	Mitochondrial Processing Peptidase Alpha	Q95XN2_CAEEL	22	131.528	2.31528
I_10 / I_01	Q21574	Q21574	1.10291	1.10291	0.000436029	5	1.32224	1.32224	Q21574	CELE_M28.8	Uncharacterized protein	Q21574_CAEEL	3	114.788	2.14788
I_10 / I_01	Q8MXT4;Q965X8;Q965X9	Q8MXT4;Q965X8;Q965X9	0.733998	0.733998	0.000442543	25	0.542471	0.542471	Q8MXT4;Q965X8;Q965X9	nape-2	N-Acyl Phosphatidyl Ethanolamine specific phospholipase D (NAPE-PLD) homolog	Q8MXT4_CAEEL;Q965X8_CAEEL;Q965X9_CAEEL	7	66.3241	1.66324
I_10 / I_01	Q20603	Q20603	1.60143	1.60143	0.000453788	18	1.22778	1.22778	Q20603	scl-2	SCP-Like extracellular protein	Q20603_CAEEL	4	203.444	3.03444
I_10 / I_01	Q09967	Q09967	1.13305	1.13305	0.000457533	19	1.2339	1.2339	Q09967	egg-1	EGG sterile (Unfertilizable)	Q09967_CAEEL	4	119.322	2.19322
I_10 / I_01	Q95YC7	Q95YC7	-1.04375	1.04375	0.000465544	6	-1.0662	1.0662	Q95YC7	C45B2.2	Uncharacterized protein	Q95YC7_CAEEL	2	-51.4936	0.485064
I_10 / I_01	O44466	O44466	-2.51795	2.51795	0.000468872	4	-2.86094	2.86094	O44466	test-1	Vertebrate proteoglycan TESTican homolog	O44466_CAEEL	4	-82.5409	0.174591
I_10 / I_01	O02155	O02155	2.74972	2.74972	0.000469815	30	0.96055	0.96055	O02155	CELE_T09B4.5	Uncharacterized protein	O02155_CAEEL	9	572.586	6.72586
I_10 / I_01	Q9N3F3	Q9N3F3	-0.60626	0.60626	0.000474739	34	-0.567899	0.567899	Q9N3F3	mrpl-17	Mitochondrial Ribosomal Protein, Large	Q9N3F3_CAEEL	10	-34.3103	0.656897
I_10 / I_01	Q9XXK7	Q9XXK7	1.02772	1.02772	0.000491469	6	1.04558	1.04558	Q9XXK7	tram-1	Translocating chain-associated membrane protein	Q9XXK7_CAEEL	1	103.88	2.0388
I_10 / I_01	A5PEY3;Q8WQA3	A5PEY3;Q8WQA3	-0.648985	0.648985	0.000493779	14	-0.633909	0.633909	A5PEY3;Q8WQA3	rpom-1	DNA-directed RNA polymerase	A5PEY3_CAEEL;Q8WQA3_CAEEL	7	-36.2271	0.637729
I_10 / I_01	O45712	O45712	-0.691576	0.691576	0.000495863	23	-0.676968	0.676968	O45712	CELE_R09B3.2	Uncharacterized protein	O45712_CAEEL	4	-38.0823	0.619177
I_10 / I_01	O45443	O45443	0.994446	0.994446	0.000497783	34	0.622173	0.622173	O45443	clec-65	C-type LECtin	O45443_CAEEL	9	99.2315	1.99232
I_10 / I_01	Q7YZH4	Q7YZH4	0.917572	0.917572	0.000500056	7	1.16456	1.16456	Q7YZH4	ttr-7	TransThyretin-Related family domain	Q7YZH4_CAEEL	3	88.8933	1.88893
I_10 / I_01	Q9XXD0	Q9XXD0	-2.28693	2.28693	0.000502077	9	-2.00218	2.00218	Q9XXD0	CELE_Y48A6B.7	Uncharacterized protein	Q9XXD0_CAEEL	5	-79.5088	0.204912
I_10 / I_01	Q9TYW7	Q9TYW7	-0.706034	0.706034	0.000515727	21	-0.64309	0.64309	Q9TYW7	grd-3	GRounDhog (Hedgehog-like family)	Q9TYW7_CAEEL	5	-38.6997	0.613003
I_10 / I_01	Q95QD1	Q95QD1	-0.756811	0.756811	0.000520118	17	-0.886577	0.886577	Q95QD1	tmem-135	TMEM (Human TransMEMbrane protein) homolog	Q95QD1_CAEEL	6	-40.8197	0.591803
I_10 / I_01	Q7K7C1	Q7K7C1	1.70122	1.70122	0.000528815	13	1.37591	1.37591	Q7K7C1	CELE_Y106G6D.8	Uncharacterized protein	Q7K7C1_CAEEL	2	225.175	3.25175
I_10 / I_01	Q9XX15	Q9XX15	-0.750916	0.750916	0.000530064	16	-0.65065	0.65065	Q9XX15	Y39A1A.14	Ribosomal RNA small subunit methyltransferase nep-1	NEP1_CAEEL	5	-40.5774	0.594226
I_10 / I_01	O44608	O44608	-1.76687	1.76687	0.000531443	13	-1.36439	1.36439	O44608	hacd-1	Hydroxy-Acyl-CoA Dehydrogenase	O44608_CAEEL	4	-70.6154	0.293846
I_10 / I_01	P91989	P91989	-1.49424	1.49424	0.000535308	9	-1.93119	1.93119	P91989	CELE_F25H9.7	Uncharacterized protein	P91989_CAEEL	4	-64.5032	0.354968
I_10 / I_01	H2L2A1;H2L2A2	H2L2A1;H2L2A2	1.79293	1.79293	0.000540732	20	1.09636	1.09636	H2L2A1;H2L2A2	CELE_F40F8.5	Uncharacterized protein	H2L2A1_CAEEL;H2L2A2_CAEEL	8	246.519	3.46519
I_10 / I_01	Q18965	Q18965	1.71805	1.71805	0.000568175	104	0.307364	0.307364	Q18965	eat-3	Uncharacterized protein	Q18965_CAEEL	37	228.991	3.28991
I_10 / I_01	O17387	O17387	-1.20998	1.20998	0.0005745	12	-1.39674	1.39674	O17387	spp-13	SaPosin-like Protein family	O17387_CAEEL	4	-56.7727	0.432273
I_10 / I_01	Q20390	Q20390	0.761955	0.761955	0.000578482	9	1.06083	1.06083	Q20390	ppt-1	Palmitoyl-protein thioesterase 1	PPT1_CAEEL	6	69.5787	1.69579
I_10 / I_01	Q9Y0V2	Q9Y0V2	-0.751934	0.751934	0.000593494	15	-0.731296	0.731296	Q9Y0V2	tin-9.2	Mitochondrial import inner membrane translocase subunit Tim10B	T10B_CAEEL	6	-40.6193	0.593807
I_10 / I_01	Q18598	Q18598	-0.609149	0.609149	0.000605006	62	-0.368759	0.368759	Q18598	pmp-2	Peroxisomal Membrane Protein related	Q18598_CAEEL	21	-34.4417	0.655583
I_10 / I_01	Q23400	Q23400	-0.924633	0.924633	0.000606978	12	-0.925024	0.925024	Q23400	ZK1127.5	Probable RNA 3'-terminal phosphate cyclase-like protein	RCL1_CAEEL	6	-47.3185	0.526815
I_10 / I_01	Q23628	Q23628	-1.35541	1.35541	0.000614622	6	-1.50872	1.50872	Q23628	lon-3	Cuticle collagen lon-3	LON3_CAEEL	1	-60.9175	0.390825
I_10 / I_01	Q18246	Q18246	0.672387	0.672387	0.000631588	24	0.624254	0.624254	Q18246	rap-1	Ras-related protein Rap-1	RAP1_CAEEL	7	59.3707	1.59371
I_10 / I_01	H2L0D0;H2L0D1;Q8MXF3	H2L0D0;H2L0D1;Q8MXF3	-1.21226	1.21226	0.000633746	7	-1.20478	1.20478	H2L0D0;H2L0D1;Q8MXF3	CELE_H28G03.1	Uncharacterized protein	H2L0D0_CAEEL;H2L0D1_CAEEL;Q8MXF3_CAEEL	5	-56.8408	0.431592
I_10 / I_01	H2L0A4;H2L0A5;H2L0A6	H2L0A4;H2L0A5;H2L0A6	0.894038	0.894038	0.000644757	64	0.375834	0.375834	H2L0A4;H2L0A5;H2L0A6	CELE_H14E04.2	Uncharacterized protein	H2L0A4_CAEEL;H2L0A5_CAEEL;H2L0A6_CAEEL	23	85.837	1.85837
I_10 / I_01	Q9XXB3	Q9XXB3	1.92225	1.92225	0.000649358	6	1.68719	1.68719	Q9XXB3	srh-300	Serpentine Receptor, class H	Q9XXB3_CAEEL	1	279.015	3.79015
I_10 / I_01	O45713	O45713	-0.667824	0.667824	0.000662478	22	-0.459302	0.459302	O45713	CELE_R09B3.3	Uncharacterized protein	O45713_CAEEL	5	-37.0545	0.629455
I_10 / I_01	Q10129	Q10129	-1.2192	1.2192	0.000665393	30	-0.777849	0.777849	Q10129	mrps-16	Probable 28S ribosomal protein S16, mitochondrial	RT16_CAEEL	7	-57.048	0.42952
I_10 / I_01	Q8I116	Q8I116	0.847993	0.847993	0.000670483	8	0.904154	0.904154	Q8I116	CELE_M28.10	Uncharacterized protein	Q8I116_CAEEL	2	79.9995	1.8
I_10 / I_01	A3FPK9	A3FPK9	0.978554	0.978554	0.000671051	11	0.933458	0.933458	A3FPK9	ttr-34	TransThyretin-Related family domain	A3FPK9_CAEEL	1	97.049	1.97049
I_10 / I_01	P34345	P34345	-1.39158	1.39158	0.000689559	8	-1.30974	1.30974	P34345	gsto-1	Glutathione transferase omega-1	GSTO1_CAEEL	5	-61.8852	0.381148
I_10 / I_01	G5EBU3	G5EBU3	1.31765	1.31765	0.00069334	29	0.778121	0.778121	G5EBU3	zmp-3	Matrix metalloproteinase	G5EBU3_CAEEL	13	149.26	2.4926
I_10 / I_01	O45691	O45691	-1.17923	1.17923	0.000696424	10	-0.993814	0.993814	O45691	CELE_M01E5.2	Uncharacterized protein	O45691_CAEEL	4	-55.8412	0.441588
I_10 / I_01	Q9NAP0	Q9NAP0	4.94154	4.94154	0.000698032	12	4.15003	4.15003	Q9NAP0	clec-190	C-type LECtin	Q9NAP0_CAEEL	8	2972.93	30.7293
I_10 / I_01	O61522	O61522	1.29183	1.29183	0.0007017	27	0.451855	0.451855	O61522	CELE_F17E9.4	Uncharacterized protein	O61522_CAEEL	4	144.838	2.44838
I_10 / I_01	O62519	O62519	1.34684	1.34684	0.000703731	22	1.28423	1.28423	O62519	CELE_ZK795.1	Uncharacterized protein	O62519_CAEEL	7	154.354	2.54354
I_10 / I_01	Q2PJ97	Q2PJ97	0.729788	0.729788	0.000726172	10	1.00937	1.00937	Q2PJ97	CELE_F52E1.14	Uncharacterized protein	Q2PJ97_CAEEL	2	65.8396	1.6584
I_10 / I_01	Q21962	Q21962	-0.704973	0.704973	0.000729478	199	-0.209695	0.209695	Q21962	CELE_R12C12.1	Uncharacterized protein	Q21962_CAEEL	41	-38.6546	0.613454
I_10 / I_01	Q965I8	Q965I8	1.02259	1.02259	0.000734464	9	1.26351	1.26351	Q965I8	CELE_T25D3.3	Uncharacterized protein	Q965I8_CAEEL	5	103.156	2.03156
I_10 / I_01	Q27873	Q27873	1.98282	1.98282	0.000749777	8	1.25515	1.25515	Q27873	pcm-1	Protein-L-isoaspartate O-methyltransferase	PIMT_CAEEL	8	295.265	3.95265
I_10 / I_01	Q2V4S9	Q2V4S9	-0.749598	0.749598	0.000755666	6	-0.729471	0.729471	Q2V4S9	CELE_F33G12.7	Uncharacterized protein	Q2V4S9_CAEEL	2	-40.5231	0.594769
I_10 / I_01	O61787	O61787	0.660842	0.660842	0.000760413	21	0.436681	0.436681	O61787	inx-16	Innexin-16	INX16_CAEEL	5	58.1005	1.581
I_10 / I_01	G5ECN2	G5ECN2	-1.97243	1.97243	0.000789949	11	-1.67032	1.67032	G5ECN2	CELE_F17H10.1	Uncharacterized protein	G5ECN2_CAEEL	5	-74.5176	0.254824
I_10 / I_01	Q2PJ68	Q2PJ68	-0.699408	0.699408	0.00079824	16	-0.768898	0.768898	Q2PJ68	sgk-1	Serine/threonine-protein kinase sgk-1	SGK1_CAEEL	11	-38.4175	0.615825
I_10 / I_01	P34271	P34271	0.816156	0.816156	0.000815824	9	0.973516	0.973516	P34271	cup-4	Acetylcholine receptor-like protein cup-4	CUP4_CAEEL	4	76.0708	1.76071
I_10 / I_01	Q19891	Q19891	-2.5836	2.5836	0.000829522	10	-2.24188	2.24188	Q19891	CELE_F28H7.3	Uncharacterized protein	Q19891_CAEEL	11	-83.3176	0.166824
I_10 / I_01	H2KZM0	H2KZM0	1.61425	1.61425	0.000835367	7	1.90065	1.90065	H2KZM0	CELE_ZK1055.6	Uncharacterized protein	H2KZM0_CAEEL	3	206.152	3.06152
I_10 / I_01	Q22630	Q22630	-1.45604	1.45604	0.000854629	6	-1.62152	1.62152	Q22630	pho-7	Intestinal acid PHOsphatase	Q22630_CAEEL	4	-63.5508	0.364492
I_10 / I_01	G5EFM4	G5EFM4	1.56327	1.56327	0.000859704	431	0.123947	0.123947	G5EFM4	vab-10	Uncharacterized protein	G5EFM4_CAEEL	148	195.522	2.95522
I_10 / I_01	Q9U2S4	Q9U2S4	1.5092	1.5092	0.000879249	21	0.659446	0.659446	Q9U2S4	arf-6	ADP-Ribosylation Factor related	Q9U2S4_CAEEL	7	184.652	2.84652
I_10 / I_01	Q19931	Q19931	1.03382	1.03382	0.000885319	7	1.38795	1.38795	Q19931	mth-1	MeTHuselah (Drosophila aging-associated GPCR) homolog	Q19931_CAEEL	2	104.744	2.04744
I_10 / I_01	O45006;Q22524;Q9XW39	O45006;Q22524;Q9XW39	-2.71057	2.71057	0.000895281	5	-2.55189	2.55189	O45006;Q22524;Q9XW39	CELE_W03D8.9;CELE_T16A9.5;CELE_Y69E1A.1	Uncharacterized protein	O45006_CAEEL;Q22524_CAEEL;Q9XW39_CAEEL	2	-84.7231	0.152769
I_10 / I_01	G5EBM7	G5EBM7	1.78547	1.78547	0.000906784	11	1.00148	1.00148	G5EBM7	scav-2	SCAVenger receptor (CD36 family) related	G5EBM7_CAEEL	6	244.731	3.44731
I_10 / I_01	Q18244	Q18244	-0.829175	0.829175	0.000909851	20	-0.632147	0.632147	Q18244	C27B7.5	Uncharacterized protein	Q18244_CAEEL	10	-43.7149	0.562851
I_10 / I_01	O16454	O16454	1.07857	1.07857	0.000912975	25	0.783079	0.783079	O16454	tag-196	Uncharacterized protein	O16454_CAEEL	9	111.195	2.11195
I_10 / I_01	E3W741;Q18878	E3W741;Q18878	0.86637	0.86637	0.00091845	8	1.02483	1.02483	E3W741;Q18878	ttr-44	TransThyretin-Related family domain	E3W741_CAEEL;Q18878_CAEEL	2	82.307	1.82307
I_10 / I_01	H2KYP5	H2KYP5	-0.801419	0.801419	0.000923677	9	-0.82634	0.82634	H2KYP5	C10G8.8	Uncharacterized protein	H2KYP5_CAEEL	5	-42.6215	0.573785
I_10 / I_01	H2KZN5	H2KZN5	2.17841	2.17841	0.00092563	7	1.98733	1.98733	H2KZN5	CELE_F08F1.4	Uncharacterized protein	H2KZN5_CAEEL	3	352.654	4.52654
I_10 / I_01	Q10654	Q10654	0.966451	0.966451	0.000927904	11	1.17286	1.17286	Q10654	cyb-3	G2/mitotic-specific cyclin-B3	CCNB3_CAEEL	8	95.4028	1.95403
I_10 / I_01	Q17473	Q17473	1.00966	1.00966	0.000929763	23	0.726617	0.726617	Q17473	ttr-18	TransThyretin-Related family domain	Q17473_CAEEL	5	101.343	2.01343
I_10 / I_01	P90746	P90746	1.024	1.024	0.000943924	17	0.688977	0.688977	P90746	wht-2	WHiTe (Drosophila) related ABC transporter	P90746_CAEEL	7	103.355	2.03355
I_10 / I_01	Q21740	Q21740	0.676453	0.676453	0.000965891	48	0.396978	0.396978	Q21740	edc-3	Yeast Enhancer of DeCapping homolog	Q21740_CAEEL	15	59.8206	1.59821
I_10 / I_01	C2BR94;H2L0N5	C2BR94;H2L0N5	1.84924	1.84924	0.00100232	47	0.462319	0.462319	C2BR94;H2L0N5	CELE_Y32H12A.2	Uncharacterized protein	C2BR94_CAEEL;H2L0N5_CAEEL	18	260.31	3.6031
I_10 / I_01	Q23261	Q23261	-0.757382	0.757382	0.00101379	9	-0.747338	0.747338	Q23261	ZC373.5	Probable methylthioribulose-1-phosphate dehydratase	MTNB_CAEEL	4	-40.8431	0.591569
I_10 / I_01	Q19048	Q19048	2.13562	2.13562	0.00102814	41	0.590945	0.590945	Q19048	mrp-3	Uncharacterized protein	Q19048_CAEEL	22	339.424	4.39424
I_10 / I_01	O76360	O76360	-1.68632	1.68632	0.00106736	127	-0.259539	0.259539	O76360	egl-4	cGMP-dependent protein kinase egl-4	EGL4_CAEEL	36	-68.9281	0.310719
I_10 / I_01	Q27514	Q27514	1.15825	1.15825	0.0010717	14	2.26285	2.26285	Q27514	cyp-13A5	Putative cytochrome P450 CYP13A5	C13A5_CAEEL	20	123.186	2.23186
I_10 / I_01	Q95Y87	Q95Y87	-2.42853	2.42853	0.00108569	5	-2.27991	2.27991	Q95Y87	CELE_R13A5.10	Uncharacterized protein	Q95Y87_CAEEL	3	-81.4246	0.185754
I_10 / I_01	P91468	P91468	2.72362	2.72362	0.00108913	5	2.74299	2.74299	P91468	CELE_T20D4.7	Uncharacterized protein	P91468_CAEEL	2	560.53	6.6053
I_10 / I_01	Q22824	Q22824	-2.23921	2.23921	0.00108951	10	-2.07854	2.07854	Q22824	cgr-1	CRAL/TRIO and GOLD domain suppressor of activated Ras	Q22824_CAEEL	10	-78.8198	0.211802
I_10 / I_01	O16319	O16319	0.670097	0.670097	0.00109694	23	0.800455	0.800455	O16319	C10B5.3	Uncharacterized protein	O16319_CAEEL	6	59.118	1.59118
I_10 / I_01	O61848	O61848	0.768038	0.768038	0.00112888	47	0.383987	0.383987	O61848	CELE_K03E5.2	Uncharacterized protein	O61848_CAEEL	11	70.2953	1.70295
I_10 / I_01	O45962	O45962	0.618614	0.618614	0.00113308	11	0.603902	0.603902	O45962	rle-1	Regulation of longevity by E3 ubiquitin-protein ligase	RLE1_CAEEL	6	53.5399	1.5354
I_10 / I_01	G5ECA7	G5ECA7	-0.628264	0.628264	0.0011706	19	-0.73676	0.73676	G5ECA7	CELE_T02D1.8	Uncharacterized protein	G5ECA7_CAEEL	6	-35.3046	0.646954
I_10 / I_01	H2KY68;H2KY69	H2KY68;H2KY69	2.5774	2.5774	0.00119736	7	2.60934	2.60934	H2KY68;H2KY69	cyp-34a9	CYtochrome P450 family	H2KY68_CAEEL;H2KY69_CAEEL	9	496.862	5.96862
I_10 / I_01	C6KRJ5	C6KRJ5	-0.752874	0.752874	0.00120625	6	-0.743501	0.743501	C6KRJ5	CELE_T20D3.3	Uncharacterized protein	C6KRJ5_CAEEL	1	-40.658	0.59342
I_10 / I_01	Q95ZI6	Q95ZI6	0.674436	0.674436	0.00122008	27	0.557374	0.557374	Q95ZI6	ZK353.9	PITH domain-containing protein ZK353.9	PITH1_CAEEL	9	59.5973	1.59597
I_10 / I_01	P91453	P91453	0.835905	0.835905	0.00122177	20	0.514878	0.514878	P91453	CELE_T19B4.5	Uncharacterized protein	P91453_CAEEL	9	78.4977	1.78498
I_10 / I_01	Q9NA76	Q9NA76	-0.794824	0.794824	0.00122239	6	-0.450991	0.450991	Q9NA76	parn-2	PARN (Poly(A)-specific RiboNuclease) homolog	Q9NA76_CAEEL	3	-42.3586	0.576414
I_10 / I_01	Q22415	Q22415	1.94607	1.94607	0.0012683	6	2.39187	2.39187	Q22415	CELE_T12A2.3	Uncharacterized protein	Q22415_CAEEL	2	285.324	3.85324
I_10 / I_01	O44658	O44658	1.47541	1.47541	0.00129171	50	0.382304	0.382304	O44658	cyp-34a8	CYtochrome P450 family	O44658_CAEEL	20	178.064	2.78064
I_10 / I_01	H2KZN9;Q5WRR1	H2KZN9;Q5WRR1	-0.739451	0.739451	0.00129461	38	-0.543855	0.543855	H2KZN9;Q5WRR1	wrk-1	Wrapper/Rega-1/Klingon homolog	H2KZN9_CAEEL;Q5WRR1_CAEEL	10	-40.1033	0.598967
I_10 / I_01	G5EFW0	G5EFW0	0.889292	0.889292	0.00135	3	0.758494	0.758494	G5EFW0	tgn-38	Trans-Golgi Network protein homolog	G5EFW0_CAEEL	2	85.2267	1.85227
I_10 / I_01	Q09464	Q09464	-0.751685	0.751685	0.00137863	8	-0.751186	0.751186	Q09464	C16C10.8	Uncharacterized protein C16C10.8	YQ58_CAEEL	4	-40.6091	0.593909
I_10 / I_01	Q23490	Q23490	-0.580457	0.580457	0.00140281	9	-0.60797	0.60797	Q23490	mlt-7	Peroxidase mlt-7	MLT7_CAEEL	5	-33.1248	0.668752
I_10 / I_01	Q22078	Q22078	1.40751	1.40751	0.00143407	25	0.634327	0.634327	Q22078	npp-2	Nuclear Pore complex Protein	Q22078_CAEEL	10	165.279	2.65279
I_10 / I_01	Q95ZK7	Q95ZK7	1.2451	1.2451	0.0014406	6	0.738244	0.738244	Q95ZK7	gld-3	Defective in germ line development protein 3	GLD3_CAEEL	4	137.035	2.37035
I_10 / I_01	Q9N4I5	Q9N4I5	1.06434	1.06434	0.00145964	12	0.994902	0.994902	Q9N4I5	CELE_Y71F9AL.12	Uncharacterized protein	Q9N4I5_CAEEL	5	109.121	2.09121
I_10 / I_01	Q4W5T0	Q4W5T0	-0.657744	0.657744	0.00147334	24	-0.556374	0.556374	Q4W5T0	mrpl-39	Mitochondrial Ribosomal Protein, Large	Q4W5T0_CAEEL	9	-36.6131	0.633869
I_10 / I_01	P91400	P91400	0.787759	0.787759	0.00151808	13	1.15544	1.15544	P91400	klp-15	Kinesin-like protein	P91400_CAEEL	8	72.6391	1.72639
I_10 / I_01	Q09522	Q09522	-0.709325	0.709325	0.00152586	12	-1.05207	1.05207	Q09522	E02H1.1	Probable dimethyladenosine transferase	DIM1_CAEEL	8	-38.8394	0.611606
I_10 / I_01	P34438	P34438	0.648371	0.648371	0.00152751	42	0.491633	0.491633	P34438	F44E2.8	Uncharacterized protein F44E2.8	YL58_CAEEL	9	56.7398	1.5674
I_10 / I_01	O62214	O62214	-0.62983	0.62983	0.0016387	13	-0.571456	0.571456	O62214	CELE_F33A8.4	Uncharacterized protein	O62214_CAEEL	5	-35.3748	0.646252
I_10 / I_01	P52716	P52716	-2.55286	2.55286	0.00165561	12	-2.01068	2.01068	P52716	F32A5.3	Uncharacterized serine carboxypeptidase F32A5.3	YPP3_CAEEL	12	-82.9583	0.170417
I_10 / I_01	P34685	P34685	2.27742	2.27742	0.00166966	57	0.437793	0.437793	P34685	cap-1	F-actin-capping protein subunit alpha	CAPZA_CAEEL	13	384.812	4.84812
I_10 / I_01	Q86S73	Q86S73	-0.757191	0.757191	0.00167186	9	-0.868887	0.868887	Q86S73	ubc-26	UBiquitin Conjugating enzyme	Q86S73_CAEEL	5	-40.8353	0.591647
I_10 / I_01	V6CKR1	V6CKR1	-0.905537	0.905537	0.00168404	6	-0.860254	0.860254	V6CKR1	icd-2	Inhibitor of Cell Death	V6CKR1_CAEEL	1	-46.6166	0.533834
I_10 / I_01	Q23424	Q23424	0.733913	0.733913	0.00168633	75	0.237284	0.237284	Q23424	fzo-1	Transmembrane GTPase fzo-1	FZO1_CAEEL	22	66.3144	1.66314
I_10 / I_01	Q9XU67	Q9XU67	1.51378	1.51378	0.0017345	51	-0.54269	0.54269	Q9XU67	rbd-1	RBD (RNA binding domain) protein	Q9XU67_CAEEL	24	185.556	2.85556
I_10 / I_01	G5EBF2;G5ED68	G5EBF2;G5ED68	0.926089	0.926089	0.00174062	18	0.599967	0.599967	G5EBF2;G5ED68	mtm-6	MTM (Myotubularin) family;Myotubularin-related protein 6	G5EBF2_CAEEL;MTMR6_CAEEL	7	90.0119	1.90012
I_10 / I_01	G5EC67	G5EC67	-0.873065	0.873065	0.00175837	10	-0.957128	0.957128	G5EC67	2O16	2O16	G5EC67_CAEEL	4	-45.4014	0.545986
I_10 / I_01	Q21454	Q21454	-1.00024	1.00024	0.00183065	9	-0.940851	0.940851	Q21454	mrpl-35	Probable 39S ribosomal protein L35, mitochondrial	RM35_CAEEL	3	-50.0082	0.499918
I_10 / I_01	Q21443	Q21443	-0.704419	0.704419	0.00183442	216	0.19844	0.19844	Q21443	lmn-1	Lamin-1	LMN1_CAEEL	41	-38.6311	0.613689
I_10 / I_01	P34419	P34419	-0.796496	0.796496	0.00183945	12	-0.653092	0.653092	P34419	F42H10.6	Putative esterase F42H10.6	YLZ6_CAEEL	5	-42.4254	0.575746
I_10 / I_01	Q9U2J0	Q9U2J0	1.74291	1.74291	0.00192615	15	0.871504	0.871504	Q9U2J0	CELE_Y40B1B.8	Uncharacterized protein	Q9U2J0_CAEEL	5	234.71	3.3471
I_10 / I_01	Q9NA83	Q9NA83	-2.37707	2.37707	0.00196093	3	-2.37794	2.37794	Q9NA83	rol-1	ROLler: helically twisted, animals roll when moving	Q9NA83_CAEEL	1	-80.75	0.1925
I_10 / I_01	Q19980	Q19980	-2.61438	2.61438	0.00199526	7	-1.78354	1.78354	Q19980	cat-4	GTP cyclohydrolase 1	GCH1_CAEEL	11	-83.6697	0.163303
I_10 / I_01	Q20312	Q20312	-2.48285	2.48285	0.00201862	4	-2.57142	2.57142	Q20312	CELE_F42A10.7	Uncharacterized protein	Q20312_CAEEL	4	-82.111	0.17889
I_10 / I_01	A8WFM7;H2KZN6	A8WFM7;H2KZN6	-4.12271	4.12271	0.00204316	3	-2.1075	2.1075	A8WFM7;H2KZN6	CELE_F16F9.3	Uncharacterized protein	A8WFM7_CAEEL;H2KZN6_CAEEL	2	-94.2596	0.0574037
I_10 / I_01	O17731	O17731	-0.851113	0.851113	0.00204316	15	-0.518781	0.518781	O17731	CELE_D2023.4	Uncharacterized protein	O17731_CAEEL	4	-44.5643	0.554357
I_10 / I_01	L8E6W9	L8E6W9	0.756966	0.756966	0.00205641	91	-0.378276	0.378276	L8E6W9	CELE_F55F10.1	Uncharacterized protein	L8E6W9_CAEEL	41	68.9933	1.68993
I_10 / I_01	G5EF08;Q1RPT9	G5EF08;Q1RPT9	-1.08857	1.08857	0.00207075	27	-1.0127	1.0127	G5EF08;Q1RPT9	ncx-1	Na/Ca eXchangers	G5EF08_CAEEL;Q1RPT9_CAEEL	10	-52.9772	0.470228
I_10 / I_01	G4SP89	G4SP89	-0.741048	0.741048	0.00215809	20	-0.75785	0.75785	G4SP89	CELE_Y48A5A.3	Uncharacterized protein	G4SP89_CAEEL	7	-40.1695	0.598305
I_10 / I_01	G4S7A1	G4S7A1	1.76982	1.76982	0.00218348	6	1.81829	1.81829	G4S7A1	CELE_F47G3.4	Uncharacterized protein	G4S7A1_CAEEL	1	241.011	3.41011
I_10 / I_01	Q18196	Q18196	-0.926079	0.926079	0.0022178	6	-0.928676	0.928676	Q18196	C26B2.7	Uncharacterized protein	Q18196_CAEEL	3	-47.3713	0.526287
I_10 / I_01	G5EE34	G5EE34	-1.15818	1.15818	0.00223252	15	-1.12271	1.12271	G5EE34	CELE_W04E12.7	Uncharacterized protein	G5EE34_CAEEL	5	-55.1922	0.448078
I_10 / I_01	G5ECQ4	G5ECQ4	0.631863	0.631863	0.00226544	8	0.566258	0.566258	G5ECQ4	sth-1	Novel protein	G5ECQ4_CAEEL	3	54.9564	1.54956
I_10 / I_01	Q9XUE5	Q9XUE5	-0.960674	0.960674	0.00230847	6	-0.973622	0.973622	Q9XUE5	noah-2	NOmpA Homolog (Drosophila nompA: no mechanoreceptor potential A)	Q9XUE5_CAEEL	2	-48.6183	0.513817
I_10 / I_01	Q9XTZ4	Q9XTZ4	1.01626	1.01626	0.00254617	5	1.20429	1.20429	Q9XTZ4	C18D11.1	Uncharacterized protein	Q9XTZ4_CAEEL	2	102.266	2.02266
I_10 / I_01	P12114	P12114	-1.62531	1.62531	0.00259659	9	-1.14669	1.14669	P12114	sqt-1	Cuticle collagen sqt-1	SQT1_CAEEL	2	-67.5859	0.324141
I_10 / I_01	O76722	O76722	0.668235	0.668235	0.00262312	3	0.669085	0.669085	O76722	nlp-47	Neuropeptide-Like Protein	O76722_CAEEL	1	58.9128	1.58913
I_10 / I_01	Q1ZXU7	Q1ZXU7	-1.16354	1.16354	0.00262609	3	-1.17052	1.17052	Q1ZXU7	CELE_F13H10.8	Uncharacterized protein	Q1ZXU7_CAEEL	1	-55.3584	0.446416
I_10 / I_01	G5EF58	G5EF58	-0.707808	0.707808	0.00262629	10	-1.01208	1.01208	G5EF58	ipla-7	Intracelllar PhosphoLipase A family	G5EF58_CAEEL	5	-38.7751	0.612249
I_10 / I_01	Q9N4C6	Q9N4C6	-0.732399	0.732399	0.00262634	7	-0.478106	0.478106	Q9N4C6	CELE_Y76B12C.3	Uncharacterized protein	Q9N4C6_CAEEL	3	-39.8098	0.601902
I_10 / I_01	Q0MQ67	Q0MQ67	2.31289	2.31289	0.00262882	2	2.53373	2.53373	Q0MQ67	CELE_D2096.13	Uncharacterized protein	Q0MQ67_CAEEL	2	396.878	4.96878
I_10 / I_01	B6VQ59;Q19346	B6VQ59;Q19346	-2.00416	2.00416	0.0026321	193	-0.149054	0.149054	B6VQ59;Q19346	CELE_F11C1.5	Uncharacterized protein	B6VQ59_CAEEL;Q19346_CAEEL	63	-75.072	0.24928
I_10 / I_01	Q965R9	Q965R9	-0.974565	0.974565	0.00265841	24	-0.45085	0.45085	Q965R9	Y97E10AR.6	Uncharacterized protein	Q965R9_CAEEL	8	-49.1107	0.508893
I_10 / I_01	Q18948	Q18948	2.13194	2.13194	0.0027995	6	1.72154	1.72154	Q18948	CELE_D1054.1	Uncharacterized protein	Q18948_CAEEL	3	338.308	4.38308
I_10 / I_01	Q11077	Q11077	2.1359	2.1359	0.0028149	9	2.27552	2.27552	Q11077	B0403.3	Uncharacterized protein B0403.3	YWV3_CAEEL	8	339.511	4.39511
I_10 / I_01	Q09975	Q09975	-0.752665	0.752665	0.00284212	15	-0.576576	0.576576	Q09975	lys-8	LYSozyme	Q09975_CAEEL	4	-40.6494	0.593506
I_10 / I_01	Q17403	Q17403	-0.595919	0.595919	0.00290016	9	-0.792228	0.792228	Q17403	ugt-1	UDP-GlucuronosylTransferase	Q17403_CAEEL	6	-33.8377	0.661623
I_10 / I_01	A3FPL3	A3FPL3	-0.756576	0.756576	0.00295648	6	-1.13087	1.13087	A3FPL3	CELE_Y49E10.29	Uncharacterized protein	A3FPL3_CAEEL	3	-40.8101	0.591899
I_10 / I_01	P17511	P17511	3.83711	3.83711	0.0029786	3	3.81956	3.81956	P17511	mtl-1	Metallothionein-1	MT1_CAEEL	1	1329.18	14.2918
I_10 / I_01	Q95PW5	Q95PW5	-1.1295	1.1295	0.00299635	7	-0.922977	0.922977	Q95PW5	tag-307	Uncharacterized protein	Q95PW5_CAEEL	3	-54.2925	0.457075
I_10 / I_01	Q9XUT0	Q9XUT0	1.38863	1.38863	0.003024	67	0.383263	0.383263	Q9XUT0	dbn-1	DreBriN 1/DreBriN-like (Where Drebrin is from Developmentally REgulated BRaIN protein) family homolog	Q9XUT0_CAEEL	21	161.831	2.61831
I_10 / I_01	Q94402	Q94402	-0.859851	0.859851	0.00302701	19	-0.52974	0.52974	Q94402	ZK265.6	Nucleolar protein 16	NOP16_CAEEL	6	-44.899	0.55101
I_10 / I_01	Q5TYL1	Q5TYL1	1.69055	1.69055	0.00309061	3	1.70621	1.70621	Q5TYL1	CELE_M01H9.3	Uncharacterized protein	Q5TYL1_CAEEL	1	222.781	3.22781
I_10 / I_01	Q9XUR6	Q9XUR6	1.46676	1.46676	0.0030909	19	1.49382	1.49382	Q9XUR6	CELE_T05E12.3	Uncharacterized protein	Q9XUR6_CAEEL	18	176.4	2.764
I_10 / I_01	Q22436	Q22436	1.25705	1.25705	0.00311428	10	1.20645	1.20645	Q22436	sqst-1	SeQueSTosome related	Q22436_CAEEL	4	139.007	2.39007
I_10 / I_01	Q95Q34	Q95Q34	-1.18411	1.18411	0.00314042	28	-0.491841	0.491841	Q95Q34	riok-2	Serine/threonine-protein kinase RIO2	RIOK2_CAEEL	11	-55.9904	0.440096
I_10 / I_01	Q23683	Q23683	1.78894	1.78894	0.00317785	12	3.26536	3.26536	Q23683	CELE_ZK970.7	Uncharacterized protein	Q23683_CAEEL	9	245.562	3.45562
I_10 / I_01	Q10956	Q10956	0.908927	0.908927	0.0032264	10	0.948719	0.948719	Q10956	hpo-28	Major sperm protein	Q10956_CAEEL	4	87.7648	1.87765
I_10 / I_01	Q17439	Q17439	0.769996	0.769996	0.00326238	41	-0.625325	0.625325	Q17439	B0035.15	Uncharacterized protein B0035.15	YQVW_CAEEL	14	70.5265	1.70526
I_10 / I_01	Q20027	Q20027	-1.50647	1.50647	0.00326928	4	-2.10066	2.10066	Q20027	F35C8.5	Cholesterol 25-hydroxylase-like protein	C25HL_CAEEL	4	-64.8028	0.351972
I_10 / I_01	H2KYR2	H2KYR2	-3.41831	3.41831	0.00333305	3	-3.64557	3.64557	H2KYR2	fcho-1	FCH domain Only (FCH stands for Fes/CIP4 homology domain)	H2KYR2_CAEEL	2	-90.6462	0.0935379
I_10 / I_01	O45943	O45943	0.820158	0.820158	0.0033939	3	0.82367	0.82367	O45943	CELE_Y45F10C.1	Uncharacterized protein	O45943_CAEEL	1	76.56	1.7656
I_10 / I_01	O17562	O17562	1.74916	1.74916	0.00348767	10	1.45623	1.45623	O17562	clec-223	C-type LECtin	O17562_CAEEL	5	236.162	3.36162
I_10 / I_01	G5ECR5;P34461	G5ECR5;P34461	1.99572	1.99572	0.00359671	6	1.96056	1.96056	G5ECR5;P34461	sod-4	Superoxide dismutase [Cu-Zn];Extracellular superoxide dismutase [Cu-Zn]	G5ECR5_CAEEL;SODE_CAEEL	2	298.816	3.98816
I_10 / I_01	P34328	P34328	-0.803678	0.803678	0.00363655	11	-0.590337	0.590337	P34328	hsp-12.2	Heat shock protein Hsp-12.2	HSP10_CAEEL	3	-42.7113	0.572887
I_10 / I_01	G5EF99	G5EF99	-0.79167	0.79167	0.00366183	11	-0.668437	0.668437	G5EF99	CELE_ZK1128.7	Uncharacterized protein	G5EF99_CAEEL	4	-42.2325	0.577675
I_10 / I_01	O45665	O45665	1.03622	1.03622	0.00372149	11	0.672951	0.672951	O45665	CELE_K10C3.4	Uncharacterized protein	O45665_CAEEL	7	105.085	2.05085
I_10 / I_01	A5Z2U9	A5Z2U9	1.4396	1.4396	0.00384217	5	1.49903	1.49903	A5Z2U9	CELE_F30A10.14	Uncharacterized protein	A5Z2U9_CAEEL	2	171.246	2.71246
I_10 / I_01	Q9BL44	Q9BL44	1.22053	1.22053	0.00386258	4	1.32389	1.32389	Q9BL44	CELE_Y71H2AM.12	Uncharacterized protein	Q9BL44_CAEEL	2	133.033	2.33033
I_10 / I_01	Q18169	Q18169	-0.904985	0.904985	0.00390177	3	-0.90926	0.90926	Q18169	C25G4.2	Esterase C25G4.2	LOVG_CAEEL	2	-46.5962	0.534038
I_10 / I_01	B9WRS6;H2KYL8	B9WRS6;H2KYL8	-1.07336	1.07336	0.00391805	13	-0.784521	0.784521	B9WRS6;H2KYL8	tnt-3	TropoNin T	B9WRS6_CAEEL;H2KYL8_CAEEL	6	-52.4788	0.475212
I_10 / I_01	Q11101	Q11101	2.7963	2.7963	0.00413819	4	3.06657	3.06657	Q11101	C02F12.5	BPTI/Kunitz inhibitor domain-containing protein C02F12.5	YL15_CAEEL	4	594.657	6.94657
I_10 / I_01	Q8I4G3	Q8I4G3	-0.995159	0.995159	0.00418277	8	-1.12629	1.12629	Q8I4G3	CELE_T03F7.7	Uncharacterized protein	Q8I4G3_CAEEL	9	-49.832	0.50168
I_10 / I_01	Q2HQL2	Q2HQL2	0.839127	0.839127	0.00422182	23	0.99549	0.99549	Q2HQL2	CELE_Y105C5A.8	Uncharacterized protein	Q2HQL2_CAEEL	6	78.8967	1.78897
I_10 / I_01	Q22957	Q22957	0.59151	0.59151	0.00424029	13	0.594047	0.594047	Q22957	F10G2.1	UPF0376 protein F10G2.1	U376C_CAEEL	3	50.6823	1.50682
I_10 / I_01	Q9UB00	Q9UB00	-0.717534	0.717534	0.00446819	17	-1.07992	1.07992	Q9UB00	gba-4	Putative glucosylceramidase 4	GLCM4_CAEEL	14	-39.1864	0.608136
I_10 / I_01	O17234	O17234	1.20294	1.20294	0.00450427	6	1.23984	1.23984	O17234	gsto-3	Glutathione S-Transferase, Omega class	O17234_CAEEL	3	130.209	2.30209
I_10 / I_01	D3NQ92	D3NQ92	3.47407	3.47407	0.00451943	2	4.0249	4.0249	D3NQ92	CELE_Y25C1A.14	Uncharacterized protein	D3NQ92_CAEEL	3	1011.22	11.1122
I_10 / I_01	Q23511	Q23511	1.01369	1.01369	0.00457199	46	-0.420445	0.420445	Q23511	lars-2	Leucyl Amino-acyl tRNA Synthetase	Q23511_CAEEL	21	101.907	2.01907
I_10 / I_01	P50306	P50306	-0.60494	0.60494	0.00459987	14	-0.492674	0.492674	P50306	sams-4	Probable S-adenosylmethionine synthase 4	METK4_CAEEL	3	-34.2501	0.657499
I_10 / I_01	O02171	O02171	-0.709413	0.709413	0.00462721	6	-0.706743	0.706743	O02171	acs-9	Fatty Acid CoA Synthetase family	O02171_CAEEL	2	-38.8431	0.611569
I_10 / I_01	Q18739	Q18739	-0.698641	0.698641	0.00466635	18	-0.641315	0.641315	Q18739	C50F4.1	Uncharacterized protein	Q18739_CAEEL	7	-38.3848	0.616152
I_10 / I_01	O01829;Q21289	O01829;Q21289	-3.26591	3.26591	0.00471644	3	-3.28887	3.28887	O01829;Q21289	ssp-19;ssp-10	Sperm-specific class P protein 19;Sperm-specific class P protein 10	SSP19_CAEEL;SSP10_CAEEL	1	-89.604	0.10396
I_10 / I_01	Q09643	Q09643	-0.717356	0.717356	0.00476254	9	-0.790139	0.790139	Q09643	pssy-1	PhosphatidylSerine SYnthase	Q09643_CAEEL	4	-39.1789	0.608211
I_10 / I_01	Q17525	Q17525	1.32442	1.32442	0.00481306	8	1.32719	1.32719	Q17525	tes-1	TEStin (Human testis-derived transcript) homolog	Q17525_CAEEL	4	150.433	2.50433
I_10 / I_01	H2KZ05	H2KZ05	-0.814651	0.814651	0.00483881	9	-1.1198	1.1198	H2KZ05	CELE_T05C3.6	Uncharacterized protein	H2KZ05_CAEEL	6	-43.1454	0.568546
I_10 / I_01	Q95PZ8	Q95PZ8	-0.824759	0.824759	0.00491006	17	-0.573579	0.573579	Q95PZ8	nars-2	Asparaginyl(N) Amino-acyl tRNA Synthetase	Q95PZ8_CAEEL	7	-43.5424	0.564576
I_10 / I_01	Q7YTI7	Q7YTI7	0.931442	0.931442	0.00499986	6	1.08181	1.08181	Q7YTI7	CELE_Y57G11C.40	Uncharacterized protein	Q7YTI7_CAEEL	2	90.7181	1.90718
I_10 / I_01	P90732	P90732	1.08078	1.08078	0.00501969	15	1.6549	1.6549	P90732	clec-41	C-type LECtin	P90732_CAEEL	3	111.517	2.11517
I_10 / I_01	G5ECB7;G5EDU2	G5ECB7;G5EDU2	0.928374	0.928374	0.00505554	3	0.937669	0.937669	G5ECB7;G5EDU2	nhx-4	Sodium/hydrogen exchanger	G5ECB7_CAEEL;G5EDU2_CAEEL	1	90.313	1.90313
I_10 / I_01	O44734	O44734	-0.740559	0.740559	0.0051047	9	-0.775968	0.775968	O44734	CELE_F57B10.8	Uncharacterized protein	O44734_CAEEL	3	-40.1493	0.598507
I_10 / I_01	P91002	P91002	1.7782	1.7782	0.00517943	3	1.78061	1.78061	P91002	dod-20	Downstream Of DAF-16 (Regulated by DAF-16)	P91002_CAEEL	1	242.997	3.42997
I_10 / I_01	A3QM98	A3QM98	-1.29079	1.29079	0.00520688	14	-1.31815	1.31815	A3QM98	col-138	COLlagen	A3QM98_CAEEL	4	-59.1272	0.408728
I_10 / I_01	Q9N4E1	Q9N4E1	-1.09283	1.09283	0.00529853	3	-1.09115	1.09115	Q9N4E1	CELE_Y73C8B.2	Uncharacterized protein	Q9N4E1_CAEEL	1	-53.1159	0.468841
I_10 / I_01	Q18600	Q18600	-1.04641	1.04641	0.00531915	6	-1.37556	1.37556	Q18600	C44B7.11	Putative endoplasmic reticulum metallopeptidase 1-B	ERP1B_CAEEL	5	-51.5827	0.484173
I_10 / I_01	P34526	P34526	-0.701919	0.701919	0.00538698	26	-0.419754	0.419754	P34526	K12H4.5	Uncharacterized protein K12H4.5	YM65_CAEEL	5	-38.5246	0.614754
I_10 / I_01	O18216	O18216	-0.835882	0.835882	0.00542319	21	-0.732638	0.732638	O18216	pno-1	RNA-binding protein pno-1	PNO1_CAEEL	7	-43.976	0.56024
I_10 / I_01	Q9BL94	Q9BL94	-0.751426	0.751426	0.00543885	18	-0.635527	0.635527	Q9BL94	CELE_Y18H1A.4	Uncharacterized protein	Q9BL94_CAEEL	7	-40.5984	0.594016
I_10 / I_01	H2FLH8;H2FLH9	H2FLH8;H2FLH9	-0.828103	0.828103	0.00544207	3	-0.823711	0.823711	H2FLH8;H2FLH9	CELE_F47B8.5	Uncharacterized protein	H2FLH8_CAEEL;H2FLH9_CAEEL	1	-43.6731	0.563269
I_10 / I_01	Q22262	Q22262	-1.75763	1.75763	0.00545198	6	-1.54034	1.54034	Q22262	CELE_T06E4.8	Uncharacterized protein	Q22262_CAEEL	2	-70.4266	0.295734
I_10 / I_01	O02207	O02207	-1.58361	1.58361	0.00546603	15	-0.863549	0.863549	O02207	oxa-1	OXA mitochondrial inner membrane insertase homolog	O02207_CAEEL	6	-66.6355	0.333645
I_10 / I_01	Q02331	Q02331	2.05161	2.05161	0.00548658	70	0.352575	0.352575	Q02331	ZK370.4	Uncharacterized NTE family protein ZK370.4	YOL4_CAEEL	24	314.568	4.14568
I_10 / I_01	K8F807	K8F807	0.887262	0.887262	0.00551433	10	1.08259	1.08259	K8F807	CELE_F13E9.1	Uncharacterized protein	K8F807_CAEEL	4	84.9663	1.84966
I_10 / I_01	O45935	O45935	0.635353	0.635353	0.0055665	24	0.53352	0.53352	O45935	klp-19	Kinesin-like protein	O45935_CAEEL	12	55.3317	1.55332
I_10 / I_01	Q17572	Q17572	1.07439	1.07439	0.00559059	37	0.735697	0.735697	Q17572	C01G6.3	Uncharacterized protein	Q17572_CAEEL	11	110.583	2.10583
I_10 / I_01	O17039	O17039	1.20855	1.20855	0.00561012	4	2.21299	2.21299	O17039	CELE_T15B7.15	Uncharacterized protein	O17039_CAEEL	2	131.105	2.31105
I_10 / I_01	O76628	O76628	2.13999	2.13999	0.00562595	3	1.53037	1.53037	O76628	CELE_Y57G7A.1	Uncharacterized protein	O76628_CAEEL	3	340.758	4.40758
I_10 / I_01	P90862;Q8I4J6	P90862;Q8I4J6	0.630676	0.630676	0.00568054	11	0.574169	0.574169	P90862;Q8I4J6	CELE_F36A2.9	Uncharacterized protein	P90862_CAEEL;Q8I4J6_CAEEL	5	54.829	1.54829
I_10 / I_01	O17040	O17040	-0.86691	0.86691	0.00578408	21	-0.75205	0.75205	O17040	hpo-8	Very-long-chain (3R)-3-hydroxyacyl-CoA dehydratase hpo-8	HACD_CAEEL	7	-45.168	0.54832
I_10 / I_01	Q9U3J2	Q9U3J2	-0.789278	0.789278	0.00581977	13	-1.12748	1.12748	Q9U3J2	tag-280	Uncharacterized protein	Q9U3J2_CAEEL	4	-42.1366	0.578634
I_10 / I_01	Q19158	Q19158	1.18067	1.18067	0.00587422	3	1.19202	1.19202	Q19158	CELE_F07C6.3	Uncharacterized protein	Q19158_CAEEL	1	126.682	2.26682
I_10 / I_01	Q9TXP3	Q9TXP3	-0.827743	0.827743	0.00591976	3	-0.833035	0.833035	Q9TXP3	mtm-5	Myotubularin-related protein 5	MTMR5_CAEEL	1	-43.659	0.56341
I_10 / I_01	Q20241	Q20241	2.68898	2.68898	0.00594113	6	3.21519	3.21519	Q20241	tag-120	Uncharacterized protein	Q20241_CAEEL	2	544.859	6.44859
I_10 / I_01	O01789	O01789	0.816322	0.816322	0.00594885	111	0.234281	0.234281	O01789	him-1	Structural maintenance of chromosomes protein 1	SMC1_CAEEL	42	76.0911	1.76091
I_10 / I_01	Q19493	Q19493	-0.596805	0.596805	0.00602885	16	-0.447565	0.447565	Q19493	tbcd-1	Tubulin-specific chaperone D	TBCD_CAEEL	7	-33.8783	0.661217
I_10 / I_01	Q21920	Q21920	0.701944	0.701944	0.00633577	111	0.30498	0.30498	Q21920	R11A8.7	Ankyrin repeat and KH domain-containing protein R11A8.7	ANKHM_CAEEL	43	62.6696	1.6267
I_10 / I_01	Q8I0Z7;Q9U2A6	Q8I0Z7;Q9U2A6	0.663248	0.663248	0.00633676	15	0.72288	0.72288	Q8I0Z7;Q9U2A6	efhd-1	EF HanD calcium binding protein	Q8I0Z7_CAEEL;Q9U2A6_CAEEL	7	58.3644	1.58364
I_10 / I_01	G5EGH6	G5EGH6	-2.63288	2.63288	0.00634119	5	-2.93379	2.93379	G5EGH6	fat-7	Delta(9)-fatty-acid desaturase fat-7	FAT7_CAEEL	10	-83.8778	0.161222
I_10 / I_01	Q2XN18	Q2XN18	1.22344	1.22344	0.00639076	22	0.619172	0.619172	Q2XN18	spp-14	SaPosin-like Protein family	Q2XN18_CAEEL	5	133.503	2.33503
I_10 / I_01	Q17427	Q17427	-0.995979	0.995979	0.00643263	10	-0.787774	0.787774	Q17427	gna-1	Glucosamine 6-phosphate N-acetyltransferase	GNA1_CAEEL	3	-49.8604	0.501396
I_10 / I_01	C1P633;C1P635	C1P633;C1P635	0.941519	0.941519	0.00651524	8	0.710967	0.710967	C1P633;C1P635	magi-1	MAGI (Membrane Associated Guanylate kinase Inverted) homolog	C1P633_CAEEL;C1P635_CAEEL	4	92.055	1.92055
I_10 / I_01	Q18673	Q18673	0.774843	0.774843	0.00657254	37	0.640795	0.640795	Q18673	nep-1	Neprilysin-1	NEPL1_CAEEL	16	71.1004	1.711
I_10 / I_01	Q9NET2	Q9NET2	2.34047	2.34047	0.00659479	3	2.40964	2.40964	Q9NET2	CELE_Y39B6A.5	Uncharacterized protein	Q9NET2_CAEEL	1	406.467	5.06467
I_10 / I_01	H2L003;Q3Y409	H2L003;Q3Y409	0.767792	0.767792	0.00660479	57	0.40714	0.40714	H2L003;Q3Y409	lmd-3	LysM Domain (Peptidoglycan binding) protein	H2L003_CAEEL;Q3Y409_CAEEL	23	70.2662	1.70266
I_10 / I_01	Q9Y0V6	Q9Y0V6	-0.972811	0.972811	0.00661957	13	-1.10153	1.10153	Q9Y0V6	tin-10	Mitochondrial import inner membrane translocase subunit Tim10	TIM10_CAEEL	4	-49.0488	0.509512
I_10 / I_01	E9P843	E9P843	1.45707	1.45707	0.00665771	3	1.47442	1.47442	E9P843	CELE_K10C2.12	Uncharacterized protein	E9P843_CAEEL	1	174.55	2.7455
I_10 / I_01	O16628	O16628	1.15106	1.15106	0.00666456	12	0.831318	0.831318	O16628	CELE_K02F6.7	Uncharacterized protein	O16628_CAEEL	9	122.077	2.22077
I_10 / I_01	Q20877	Q20877	-4.08743	4.08743	0.00667793	3	-3.56465	3.56465	Q20877	CELE_F56D3.1	Uncharacterized protein	Q20877_CAEEL	4	-94.1175	0.058825
I_10 / I_01	O45143	O45143	1.10465	1.10465	0.00668728	7	0.98299	0.98299	O45143	C34H4.2	Uncharacterized protein	O45143_CAEEL	3	115.046	2.15046
I_10 / I_01	Q23009	Q23009	-0.865463	0.865463	0.0069473	9	-0.673385	0.673385	Q23009	CELE_K11G9.2	Carboxylic ester hydrolase	Q23009_CAEEL	2	-45.113	0.54887
I_10 / I_01	P91354	P91354	0.797991	0.797991	0.0070164	3	0.801487	0.801487	P91354	CELE_F59A3.4	Uncharacterized protein	P91354_CAEEL	1	73.8678	1.73868
I_10 / I_01	Q2HQL8	Q2HQL8	0.646625	0.646625	0.00704395	14	0.537242	0.537242	Q2HQL8	CELE_Y43F8B.1	Uncharacterized protein	Q2HQL8_CAEEL	2	56.5501	1.5655
I_10 / I_01	G5EC96	G5EC96	-1.24691	1.24691	0.00708952	5	-1.0852	1.0852	G5EC96	CELE_F02D8.4	Uncharacterized protein	G5EC96_CAEEL	2	-57.8651	0.421349
I_10 / I_01	Q18315	Q18315	0.680085	0.680085	0.00714353	9	0.618454	0.618454	Q18315	C29H12.2	Uncharacterized protein	Q18315_CAEEL	3	60.2235	1.60223
I_10 / I_01	Q9N4F0	Q9N4F0	1.08226	1.08226	0.00729794	3	1.09552	1.09552	Q9N4F0	CELE_Y71H2B.4	Uncharacterized protein	Q9N4F0_CAEEL	1	111.735	2.11735
I_10 / I_01	O02658;P91420	O02658;P91420	-4.81301	4.81301	0.00729951	2	-3.69696	3.69696	O02658;P91420	gsp-3;gsp-4	Serine/threonine-protein phosphatase	O02658_CAEEL;P91420_CAEEL	3	-96.4426	0.0355745
I_10 / I_01	Q95Y71	Q95Y71	-0.754267	0.754267	0.00730206	29	-0.547065	0.547065	Q95Y71	mrpl-45	Probable 39S ribosomal protein L45, mitochondrial	RM45_CAEEL	13	-40.7153	0.592847
I_10 / I_01	Q17819	Q17819	0.820164	0.820164	0.00735111	15	0.377538	0.377538	Q17819	C08B6.8	Probable oligoribonuclease	ORN_CAEEL	5	76.5607	1.76561
I_10 / I_01	H2L028	H2L028	0.856435	0.856435	0.0074054	5	0.899909	0.899909	H2L028	wht-7	WHiTe (Drosophila) related ABC transporter	H2L028_CAEEL	2	81.0559	1.81056
I_10 / I_01	Q18935	Q18935	1.49621	1.49621	0.00746057	3	1.48498	1.48498	Q18935	CELE_D1046.4	Uncharacterized protein	Q18935_CAEEL	1	182.1	2.821
I_10 / I_01	Q9N534	Q9N534	-0.648426	0.648426	0.00753564	12	-0.510401	0.510401	Q9N534	CELE_Y32H12A.7	Uncharacterized protein	Q9N534_CAEEL	4	-36.2024	0.637976
I_10 / I_01	O02268	O02268	0.706681	0.706681	0.0076294	10	0.710342	0.710342	O02268	drr-1	Dietary Restriction Response (WT but not eat-2 lifespan increased)	O02268_CAEEL	3	63.2045	1.63205
I_10 / I_01	Q21697	Q21697	0.86924	0.86924	0.00763505	12	0.613235	0.613235	Q21697	R04B3.2	Putative N(4)-(beta-N-acetylglucosaminyl)-L-asparaginase	ASPG_CAEEL	6	82.67	1.8267
I_10 / I_01	A9QY30	A9QY30	1.71569	1.71569	0.00766187	7	0.586912	0.586912	A9QY30	C27H6.9	Mitochondrial genome maintenance exonuclease 1	A9QY30_CAEEL	5	228.454	3.28454
I_10 / I_01	O18155	O18155	-1.53032	1.53032	0.00772616	5	-1.64238	1.64238	O18155	CELE_T28D6.7	Uncharacterized protein	O18155_CAEEL	3	-65.38	0.3462
I_10 / I_01	Q95XM8	Q95XM8	-1.30747	1.30747	0.00776652	3	-1.31472	1.31472	Q95XM8	CELE_Y71G12B.25	Uncharacterized protein	Q95XM8_CAEEL	1	-59.597	0.40403
I_10 / I_01	Q22263	Q22263	-1.92461	1.92461	0.00780297	7	-1.55604	1.55604	Q22263	CELE_T06E4.9	Uncharacterized protein	Q22263_CAEEL	3	-73.6589	0.263411
I_10 / I_01	Q19196	Q19196	0.712455	0.712455	0.00780414	10	0.766113	0.766113	Q19196	pole-2	Probable DNA polymerase epsilon subunit 2	DPOE2_CAEEL	4	63.859	1.63859
I_10 / I_01	G4SJU0;G5ECY7	G4SJU0;G5ECY7	-0.997367	0.997367	0.00800763	5	-1.00682	1.00682	G4SJU0;G5ECY7	CELE_T15B12.1	Uncharacterized protein	G4SJU0_CAEEL;G5ECY7_CAEEL	2	-49.9087	0.500913
I_10 / I_01	Q21625	Q21625	0.606252	0.606252	0.00803678	34	0.504818	0.504818	Q21625	div-1	DNA polymerase alpha subunit B	DPOA2_CAEEL	12	52.2299	1.5223
I_10 / I_01	Q22554	Q22554	-0.774697	0.774697	0.00819392	5	-0.834401	0.834401	Q22554	CELE_T19A5.1	Uncharacterized protein	Q22554_CAEEL	3	-41.5489	0.584511
I_10 / I_01	Q21815	Q21815	-0.697337	0.697337	0.00820603	3	-0.697137	0.697137	Q21815	mig-23	Nucleoside-diphosphatase mig-23	MIG23_CAEEL	1	-38.329	0.61671
I_10 / I_01	Q18157	Q18157	4.07192	4.07192	0.00825713	3	4.15904	4.15904	Q18157	C25E10.8	Uncharacterized protein	Q18157_CAEEL	1	1581.78	16.8178
I_10 / I_01	Q23084	Q23084	-1.31501	1.31501	0.00832292	4	-1.79314	1.79314	Q23084	set-30	SET (Trithorax/polycomb) domain containing	Q23084_CAEEL	5	-59.8076	0.401924
I_10 / I_01	Q93240	Q93240	1.41398	1.41398	0.0083309	8	1.34217	1.34217	Q93240	C17G1.2	Uncharacterized protein	Q93240_CAEEL	2	166.471	2.66471
I_10 / I_01	Q95QT5	Q95QT5	0.641698	0.641698	0.00841762	6	0.3051	0.3051	Q95QT5	C28C12.12	Uncharacterized protein	Q95QT5_CAEEL	4	56.0164	1.56016
I_10 / I_01	A5HWA6;A5HWA7;A5HWA8;Q9U289	A5HWA6;A5HWA7;A5HWA8;Q9U289	1.57774	1.57774	0.00847393	6	1.08908	1.08908	A5HWA6;A5HWA7;A5HWA8;Q9U289	efl-2	E2F-like (Mammalian transcription factor)	A5HWA6_CAEEL;A5HWA7_CAEEL;A5HWA8_CAEEL;Q9U289_CAEEL	2	198.502	2.98502
I_10 / I_01	L8E833	L8E833	1.71312	1.71312	0.00864887	6	2.26816	2.26816	L8E833	CELE_W05H9.1	Uncharacterized protein	L8E833_CAEEL	2	227.869	3.27869
I_10 / I_01	P55155	P55155	0.847915	0.847915	0.00869663	273	-0.133198	0.133198	P55155	vit-1	Vitellogenin-1	VIT1_CAEEL	47	79.9898	1.7999
I_10 / I_01	Q09308	Q09308	1.20666	1.20666	0.00886509	3	1.20865	1.20865	Q09308	F19C6.5	Uncharacterized protein F19C6.5	YQR5_CAEEL	1	130.802	2.30802
I_10 / I_01	Q22623	Q22623	1.61399	1.61399	0.0089118	35	-0.379595	0.379595	Q22623	mrpl-50	Mitochondrial Ribosomal Protein, Large	Q22623_CAEEL	11	206.096	3.06096
I_10 / I_01	Q20446	Q20446	-0.72163	0.72163	0.00892185	3	-0.58393	0.58393	Q20446	CELE_F46B6.4	Uncharacterized protein	Q20446_CAEEL	2	-39.3588	0.606412
I_10 / I_01	Q9UAT3	Q9UAT3	0.58771	0.58771	0.00904525	29	0.509656	0.509656	Q9UAT3	mct-2	MonoCarboxylate Transporter family	Q9UAT3_CAEEL	9	50.2859	1.50286
I_10 / I_01	G5EEV2	G5EEV2	1.50831	1.50831	0.00907685	37	0.513999	0.513999	G5EEV2	trr-1	Transcription-associated protein 1	TRR1_CAEEL	14	184.478	2.84478
I_10 / I_01	Q9XWJ9	Q9XWJ9	-0.994639	0.994639	0.00911092	3	-0.993287	0.993287	Q9XWJ9	CELE_Y54E5A.6	Uncharacterized protein	Q9XWJ9_CAEEL	1	-49.8139	0.501861
I_10 / I_01	Q9GYR5	Q9GYR5	-1.06446	1.06446	0.00917725	33	-0.392932	0.392932	Q9GYR5	C23G10.8	Uncharacterized protein	Q9GYR5_CAEEL	14	-52.1847	0.478153
I_10 / I_01	Q09499	Q09499	1.34385	1.34385	0.00921713	8	1.14758	1.14758	Q09499	ire-1	Serine/threonine-protein kinase/endoribonuclease ire-1	IRE1_CAEEL	4	153.828	2.53828
I_10 / I_01	P34340	P34340	-0.644977	0.644977	0.0092313	3	-0.882142	0.882142	P34340	col-90	Putative cuticle collagen 90	COL90_CAEEL	1	-36.0497	0.639503
I_10 / I_01	B2D6K7	B2D6K7	-0.659819	0.659819	0.00932351	3	-0.770553	0.770553	B2D6K7	atx-2	ATX (Ataxin) related	B2D6K7_CAEEL	2	-36.7042	0.632958
I_10 / I_01	G5EDA7	G5EDA7	-0.708692	0.708692	0.00940312	17	-0.569979	0.569979	G5EDA7	C06H5.6	Uncharacterized protein	G5EDA7_CAEEL	7	-38.8125	0.611875
I_10 / I_01	Q18508	Q18508	-1.29628	1.29628	0.00947357	58	0.301238	0.301238	Q18508	mel-28	Uncharacterized protein	Q18508_CAEEL	20	-59.2826	0.407174
I_10 / I_01	Q25AR8;Q8I4C9;Q9U277	Q25AR8;Q8I4C9;Q9U277	1.04717	1.04717	0.00977176	38	0.434851	0.434851	Q25AR8;Q8I4C9;Q9U277	unc-61	Uncharacterized protein	Q25AR8_CAEEL;Q8I4C9_CAEEL;Q9U277_CAEEL	14	106.648	2.06648
I_10 / I_01	H2KZ53	H2KZ53	-0.84607	0.84607	0.00984985	42	-0.384304	0.384304	H2KZ53	skpo-3	ShK domain and PerOxidase domain containing protein	H2KZ53_CAEEL	19	-44.3702	0.556298
I_10 / I_01	D9N122;Q9BIF4	D9N122;Q9BIF4	1.48629	1.48629	0.0101109	37	0.351233	0.351233	D9N122;Q9BIF4	ehs-1	Eps15 (Endocytosis protein) Homologous Sequence;EHS-1	D9N122_CAEEL;Q9BIF4_CAEEL	17	180.168	2.80168
I_10 / I_01	Q9GUM5	Q9GUM5	-1.50333	1.50333	0.0101181	12	-0.749403	0.749403	Q9GUM5	CELE_Y73E7A.2	Uncharacterized protein	Q9GUM5_CAEEL	7	-64.7262	0.352738
I_10 / I_01	Q8TA47	Q8TA47	-1.2525	1.2525	0.0102002	3	-1.25901	1.25901	Q8TA47	CELE_Y51F10.7	Uncharacterized protein	Q8TA47_CAEEL	1	-58.0279	0.419721
I_10 / I_01	P90790	P90790	-0.693578	0.693578	0.0102804	24	-0.461615	0.461615	P90790	CELE_D2030.3	Uncharacterized protein	P90790_CAEEL	12	-38.1681	0.618319
I_10 / I_01	H2KYC9;Q8MQF7;V6CLC8	H2KYC9;Q8MQF7;V6CLC8	1.26188	1.26188	0.0103214	3	1.26837	1.26837	H2KYC9;Q8MQF7;V6CLC8	C01B10.6	Uncharacterized protein	H2KYC9_CAEEL;Q8MQF7_CAEEL;V6CLC8_CAEEL	1	139.808	2.39808
I_10 / I_01	P34607	P34607	2.09769	2.09769	0.0104691	21	0.681372	0.681372	P34607	mut-7	Exonuclease mut-7	MUT7_CAEEL	9	328.023	4.28023
I_10 / I_01	G5ECK7;G5ED34	G5ECK7;G5ED34	0.972641	0.972641	0.0105266	54	0.239389	0.239389	G5ECK7;G5ED34	dli-1	Dynein Light Intermediate chain	G5ECK7_CAEEL;G5ED34_CAEEL	14	96.2429	1.96243
I_10 / I_01	Q09551	Q09551	2.02204	2.02204	0.0105373	7	1.19654	1.19654	Q09551	F27E5.1	Uncharacterized protein F27E5.1	YQV_CAEEL	3	306.156	4.06156
I_10 / I_01	Q9NEQ8	Q9NEQ8	0.699591	0.699591	0.0106303	32	0.341852	0.341852	Q9NEQ8	CELE_Y59A8B.8	Uncharacterized protein	Q9NEQ8_CAEEL	11	62.4044	1.62404
I_10 / I_01	G5EEW5	G5EEW5	0.804439	0.804439	0.0108126	22	0.3591	0.3591	G5EEW5	CELE_F54E12.2	Uncharacterized protein	G5EEW5_CAEEL	13	74.6466	1.74647
I_10 / I_01	B2D6L8	B2D6L8	-1.75557	1.75557	0.0109277	6	-1.48797	1.48797	B2D6L8	CELE_T06E4.14	Uncharacterized protein	B2D6L8_CAEEL	1	-70.3844	0.296156
I_10 / I_01	Q17559	Q17559	0.613466	0.613466	0.0109544	6	0.564683	0.564683	Q17559	cpna-3	CoPiNe domain protein, Atypical	Q17559_CAEEL	2	52.9931	1.52993
I_10 / I_01	Q19143	Q19143	-0.819933	0.819933	0.0113064	4	-0.586584	0.586584	Q19143	F52A8.6	NF-kappa-B inhibitor-interacting Ras-like protein	KBRAS_CAEEL	2	-43.3532	0.566468
I_10 / I_01	O45086	O45086	2.28544	2.28544	0.0113248	13	1.19491	1.19491	O45086	C17H12.2	Uncharacterized protein	O45086_CAEEL	6	387.513	4.87513
I_10 / I_01	Q93546	Q93546	-0.914083	0.914083	0.0114568	3	-1.27259	1.27259	Q93546	CELE_F20G2.3	Uncharacterized protein	Q93546_CAEEL	2	-46.9319	0.530681
I_10 / I_01	Q21243	Q21243	-0.987199	0.987199	0.011556	6	-0.89039	0.89039	Q21243	acdh-8	Acyl CoA DeHydrogenase	Q21243_CAEEL	4	-49.5544	0.504456
I_10 / I_01	Q18910	Q18910	-0.761251	0.761251	0.0116305	6	-0.675905	0.675905	Q18910	CELE_D1005.2	Uncharacterized protein	Q18910_CAEEL	4	-41.0016	0.589984
I_10 / I_01	Q23187	Q23187	1.35027	1.35027	0.0116442	3	1.35001	1.35001	Q23187	ret-1	Reticulon-like protein	Q23187_CAEEL	1	154.96	2.5496
I_10 / I_01	Q19819	Q19819	1.61186	1.61186	0.0117633	6	1.02007	1.02007	Q19819	tag-340	Uncharacterized protein	Q19819_CAEEL	3	205.645	3.05645
I_10 / I_01	Q9XW58	Q9XW58	-1.1793	1.1793	0.0118385	54	-0.325094	0.325094	Q9XW58	CELE_Y75B8A.7	U3 small nucleolar ribonucleoprotein protein MPP10	Q9XW58_CAEEL	22	-55.8434	0.441566
I_10 / I_01	C2BR91	C2BR91	-5.18416	5.18416	0.011858	3	-3.74374	3.74374	C2BR91	C39B5.5	Cystatin	C2BR91_CAEEL	6	-97.2495	0.0275051
I_10 / I_01	Q27476	Q27476	0.755038	0.755038	0.0119486	29	0.358998	0.358998	Q27476	cyp-25a2	CYtochrome P450 family	Q27476_CAEEL	11	68.7676	1.68768
I_10 / I_01	Q23307	Q23307	0.631649	0.631649	0.0120779	18	0.416545	0.416545	Q23307	ZC412.3	Uncharacterized protein ZC412.3	YHB8_CAEEL	5	54.9335	1.54934
I_10 / I_01	O76672	O76672	1.2535	1.2535	0.0120889	11	0.927382	0.927382	O76672	CELE_H34I24.2	Uncharacterized protein	O76672_CAEEL	3	138.419	2.38419
I_10 / I_01	G5EG78	G5EG78	-0.967505	0.967505	0.0122897	3	-0.992925	0.992925	G5EG78	pxn-2	PeroXidasiN (Drosophila peroxidase) homolog	G5EG78_CAEEL	1	-48.861	0.51139
I_10 / I_01	A7DTF5	A7DTF5	-0.712654	0.712654	0.0124946	46	-0.367648	0.367648	A7DTF5	CELE_Y56A3A.7	Uncharacterized protein	A7DTF5_CAEEL	16	-38.9803	0.610197
I_10 / I_01	Q94162	Q94162	2.65048	2.65048	0.0124946	3	3.73932	3.73932	Q94162	C10G8.4	Uncharacterized protein	Q94162_CAEEL	1	527.877	6.27877
I_10 / I_01	Q22036	Q22036	1.28452	1.28452	0.0125948	15	0.758521	0.758521	Q22036	tra-3	Calpain-5	CAN5_CAEEL	7	143.6	2.436
I_10 / I_01	G5ED44	G5ED44	0.820789	0.820789	0.0126488	19	0.570192	0.570192	G5ED44	fat-5	Delta(9)-fatty-acid desaturase fat-5	FAT5_CAEEL	6	76.6372	1.76637
I_10 / I_01	Q18828	Q18828	-2.51206	2.51206	0.0126976	9	-2.13022	2.13022	Q18828	C54D10.5	Uncharacterized protein	Q18828_CAEEL	2	-82.4695	0.175305
I_10 / I_01	Q19442	Q19442	1.23347	1.23347	0.0127088	5	1.01166	1.01166	Q19442	pes-23	Patterned Expression Site	Q19442_CAEEL	5	135.132	2.35132
I_10 / I_01	A0A131MD37	A0A131MD37	-1.57956	1.57956	0.0129049	31	-0.295202	0.295202	A0A131MD37	trpp-11	TRansport Protein Particle	A0A131MD37_CAEEL	11	-66.5416	0.334584
I_10 / I_01	Q9XWN4	Q9XWN4	0.828622	0.828622	0.0129151	6	0.868721	0.868721	Q9XWN4	nlp-26	Neuropeptide-Like Protein	Q9XWN4_CAEEL	2	77.5989	1.77599
I_10 / I_01	Q9N5L3	Q9N5L3	2.00345	2.00345	0.0130443	3	2.07449	2.07449	Q9N5L3	ipla-5	Intracelllar PhosphoLipase A family	Q9N5L3_CAEEL	1	300.958	4.00958
I_10 / I_01	Q94399	Q94399	-3.97579	3.97579	0.0131083	2	-3.94939	3.94939	Q94399	col-63	COLlagen	Q94399_CAEEL	1	-93.6442	0.0635577
I_10 / I_01	Q9N4E7	Q9N4E7	1.17955	1.17955	0.013144	5	1.15627	1.15627	Q9N4E7	CELE_Y71H2B.1	Uncharacterized protein	Q9N4E7_CAEEL	3	126.506	2.26506
I_10 / I_01	G5ECQ5	G5ECQ5	-1.58538	1.58538	0.0131914	6	-1.68405	1.68405	G5ECQ5	pes-2.1	Patterned Expression Site	G5ECQ5_CAEEL	3	-66.6763	0.333237
I_10 / I_01	Q22500	Q22500	1.28697	1.28697	0.0133177	5	1.80181	1.80181	Q22500	ttr-53	TransThyretin-Related family domain	Q22500_CAEEL	3	144.015	2.44015
I_10 / I_01	Q9UA63	Q9UA63	-0.855465	0.855465	0.0134683	18	-0.677701	0.677701	Q9UA63	mrpl-30	Mitochondrial Ribosomal Protein, Large	Q9UA63_CAEEL	6	-44.7313	0.552687
I_10 / I_01	Q9NAQ9	Q9NAQ9	-2.69395	2.69395	0.0135517	10	-1.00561	1.00561	Q9NAQ9	tim-22	Mitochondrial import inner membrane translocase subunit tim-22	TIM22_CAEEL	3	-84.5461	0.154539
I_10 / I_01	Q9GYQ6	Q9GYQ6	-1.08565	1.08565	0.0137852	3	-1.09838	1.09838	Q9GYQ6	C49H3.3	Uncharacterized protein	Q9GYQ6_CAEEL	1	-52.8821	0.471179
I_10 / I_01	G5EFH7	G5EFH7	0.58233	0.58233	0.0137901	58	0.3353	0.3353	G5EFH7	agef-1	Arf-1 Guanine nucleotide Exchange Factor homolog	G5EFH7_CAEEL	24	49.7266	1.49727
I_10 / I_01	Q9XXG5	Q9XXG5	1.85406	1.85406	0.0139376	6	1.61993	1.61993	Q9XXG5	tor-2	TORsin related	Q9XXG5_CAEEL	2	261.515	3.61515
I_10 / I_01	Q9N4E4	Q9N4E4	-0.754865	0.754865	0.0139426	6	-0.740159	0.740159	Q9N4E4	CELE_Y73B6A.3	Uncharacterized protein	Q9N4E4_CAEEL	1	-40.7398	0.592602
I_10 / I_01	Q95QD5;S6F574	Q95QD5;S6F574	-0.685077	0.685077	0.0140129	6	-0.606091	0.606091	Q95QD5;S6F574	cox-11	Cytochrome OXidase assembly protein	Q95QD5_CAEEL;S6F574_CAEEL	2	-37.8028	0.621972
I_10 / I_01	Q19338	Q19338	2.08899	2.08899	0.014049	63	0.327644	0.327644	Q19338	mon-2	Monensin-resistant homolog 2	MON2_CAEEL	26	325.451	4.25451
I_10 / I_01	Q8ITY5	Q8ITY5	-0.940577	0.940577	0.0141822	7	-0.852512	0.852512	Q8ITY5	C50D2.8	Uncharacterized protein	Q8ITY5_CAEEL	3	-47.8975	0.521025
I_10 / I_01	Q45FX5	Q45FX5	1.8638	1.8638	0.0142907	3	1.88614	1.88614	Q45FX5	vav-1	Protein vav-1	VAV_CAEEL	1	263.966	3.63966
I_10 / I_01	O17157	O17157	0.872892	0.872892	0.014366	62	-0.28096	0.28096	O17157	C24H12.4	Uncharacterized protein	O17157_CAEEL	22	83.133	1.83133
I_10 / I_01	Q965J1	Q965J1	-0.672928	0.672928	0.0146228	31	-0.425114	0.425114	Q965J1	CELE_T24A6.20	Uncharacterized protein	Q965J1_CAEEL	12	-37.2768	0.627232
I_10 / I_01	E0DBL0	E0DBL0	-1.56577	1.56577	0.0147977	3	-1.57038	1.57038	E0DBL0	CELE_Y51H7C.5	Uncharacterized protein	E0DBL0_CAEEL	1	-66.2204	0.337796
I_10 / I_01	P34657	P34657	0.745072	0.745072	0.0148139	10	0.734881	0.734881	P34657	ZK632.12	Uncharacterized protein ZK632.12	YOTB_CAEEL	4	67.6058	1.67606
I_10 / I_01	O17004	O17004	-0.695825	0.695825	0.0148434	25	-0.261702	0.261702	O17004	mrps-2	Mitochondrial Ribosomal Protein, Small	O17004_CAEEL	9	-38.2644	0.617356
I_10 / I_01	Q22707	Q22707	-0.678705	0.678705	0.0149416	6	-1.0555	1.0555	Q22707	pir-1	Phosphatase Interacting with RNA/RNP	Q22707_CAEEL	3	-37.5274	0.624726
I_10 / I_01	G5EF05	G5EF05	0.874579	0.874579	0.0149462	3	0.88139	0.88139	G5EF05	CELE_W07E11.1	Uncharacterized protein	G5EF05_CAEEL	1	83.3473	1.83347
I_10 / I_01	Q20022	Q20022	0.97363	0.97363	0.0151632	7	0.838703	0.838703	Q20022	CELE_F35C11.5	Uncharacterized protein	Q20022_CAEEL	3	96.3776	1.96378
I_10 / I_01	Q95ZL3	Q95ZL3	1.8128	1.8128	0.0154606	2	1.7887	1.7887	Q95ZL3	CELE_M01H9.3	Uncharacterized protein	Q95ZL3_CAEEL	1	251.323	3.51323
I_10 / I_01	Q9N2V6	Q9N2V6	0.812133	0.812133	0.015601	27	0.369881	0.369881	Q9N2V6	gpa-16	Guanine nucleotide-binding protein alpha-16 subunit	GPA16_CAEEL	6	75.5805	1.75581
I_10 / I_01	G5EGC2	G5EGC2	1.83413	1.83413	0.0157159	12	0.770166	0.770166	G5EGC2	fbxa-136	F-box A protein	G5EGC2_CAEEL	4	256.557	3.56557
I_10 / I_01	Q967F1	Q967F1	-0.612613	0.612613	0.0157704	9	-0.512592	0.512592	Q967F1	eif-1	Eukaryotic Initiation Factor	Q967F1_CAEEL	3	-34.5989	0.654011
I_10 / I_01	H2KY72;Q7JNW7	H2KY72;Q7JNW7	1.40775	1.40775	0.0160078	5	1.30808	1.30808	H2KY72;Q7JNW7	pqn-31	Prion-like-(Q/N-rich)-domain-bearing protein	H2KY72_CAEEL;Q7JNW7_CAEEL	2	165.323	2.65323
I_10 / I_01	Q966L9	Q966L9	3.2203	3.2203	0.0160228	28	0.892283	0.892283	Q966L9	glh-2	ATP-dependent RNA helicase glh-2	GLH2_CAEEL	10	831.984	9.31984
I_10 / I_01	Q4R148	Q4R148	2.21414	2.21414	0.0161588	5	2.8344	2.8344	Q4R148	CELE_R09E12.9	Uncharacterized protein	Q4R148_CAEEL	2	364.006	4.64006
I_10 / I_01	Q23447;U4PMA2	Q23447;U4PMA2	-1.76996	1.76996	0.0162747	4	-1.77607	1.77607	Q23447;U4PMA2	CELE_ZK180.6	Uncharacterized protein	Q23447_CAEEL;U4PMA2_CAEEL	2	-70.6783	0.293217
I_10 / I_01	Q966L1	Q966L1	-1.10843	1.10843	0.0164541	6	-0.859537	0.859537	Q966L1	poml-2	PON (Paraoxonase) and MEC-6 Like	Q966L1_CAEEL	3	-53.6201	0.463799
I_10 / I_01	H2L083;Q9N2Z3	H2L083;Q9N2Z3	-1.15047	1.15047	0.0164566	9	-1.09104	1.09104	H2L083;Q9N2Z3	grl-16	GRound-Like (Grd related)	H2L083_CAEEL;Q9N2Z3_CAEEL	2	-54.9522	0.450478
I_10 / I_01	G5EFL1	G5EFL1	0.671443	0.671443	0.0166469	15	0.457232	0.457232	G5EFL1	hex-2	HEXosaminidase	G5EFL1_CAEEL	7	59.2665	1.59267
I_10 / I_01	Q19813	Q19813	0.981833	0.981833	0.0167885	26	0.635451	0.635451	Q19813	col-140	COLlagen	Q19813_CAEEL	10	97.4973	1.97497
I_10 / I_01	P83351	P83351	0.884884	0.884884	0.0169342	25	0.446433	0.446433	P83351	snap-29	Soluble NSF attachment protein 29	SNA29_CAEEL	8	84.6616	1.84662
I_10 / I_01	Q21557	Q21557	-1.05138	1.05138	0.0171504	13	-0.617208	0.617208	Q21557	dlc-2	Probable dynein light chain 2, cytoplasmic	DYL2_CAEEL	5	-51.7494	0.482506
I_10 / I_01	Q8IG68	Q8IG68	-0.888554	0.888554	0.0172496	6	-0.706067	0.706067	Q8IG68	lpd-2	LiPid Depleted	Q8IG68_CAEEL	3	-45.9845	0.540155
I_10 / I_01	G5EE14	G5EE14	-0.720694	0.720694	0.0175816	34	-0.582878	0.582878	G5EE14	cua-1	CU (Copper) ATPase	G5EE14_CAEEL	17	-39.3195	0.606805
I_10 / I_01	Q3V5I5	Q3V5I5	-0.704255	0.704255	0.0175964	3	-0.700947	0.700947	Q3V5I5	CELE_Y82E9BR.19	Uncharacterized protein	Q3V5I5_CAEEL	2	-38.6241	0.613759
I_10 / I_01	O18092;Q1ZXS4	O18092;Q1ZXS4	0.792649	0.792649	0.0176686	10	0.407857	0.407857	O18092;Q1ZXS4	CELE_T20F10.2	Uncharacterized protein	O18092_CAEEL;Q1ZXS4_CAEEL	4	73.2252	1.73225
I_10 / I_01	Q17491	Q17491	1.43574	1.43574	0.0177026	3	1.47462	1.47462	Q17491	rbg-3	RaB GAP related	Q17491_CAEEL	1	170.522	2.70522
I_10 / I_01	Q09346	Q09346	-0.716453	0.716453	0.0177657	7	-0.617388	0.617388	Q09346	R144.5	Uncharacterized protein R144.5	YRR5_CAEEL	3	-39.1408	0.608592
I_10 / I_01	O17966	O17966	-0.935039	0.935039	0.0178471	26	-0.302107	0.302107	O17966	top-1	DNA topoisomerase 1	TOP1_CAEEL	9	-47.6972	0.523028
I_10 / I_01	Q17938	Q17938	-0.589521	0.589521	0.018137	10	-1.0114	1.0114	Q17938	daf-36	Cholesterol 7-desaturase	DAF36_CAEEL	5	-33.5436	0.664564
I_10 / I_01	O76743	O76743	0.652216	0.652216	0.0183609	148	0.13139	0.13139	O76743	glh-4	ATP-dependent RNA helicase glh-4	GLH4_CAEEL	44	57.1581	1.57158
I_10 / I_01	Q20943	Q20943	-0.650038	0.650038	0.0186131	11	-0.781083	0.781083	Q20943	mrp-2	Uncharacterized protein	Q20943_CAEEL	4	-36.2736	0.637264
I_10 / I_01	P90902;Q95ZS1	P90902;Q95ZS1	0.858611	0.858611	0.0186748	10	0.654611	0.654611	P90902;Q95ZS1	gfi-2	GEI-4 (Four) Interacting protein	P90902_CAEEL;Q95ZS1_CAEEL	5	81.3292	1.81329
I_10 / I_01	Q27518	Q27518	-2.38765	2.38765	0.0188206	3	-1.12472	1.12472	Q27518	cyp-13A2	Putative cytochrome P450 CYP13A2	C13A2_CAEEL	2	-80.8907	0.191093
I_10 / I_01	C1P648;Q20833	C1P648;Q20833	-1.06943	1.06943	0.0189087	5	-1.21787	1.21787	C1P648;Q20833	CELE_F55D12.2	Uncharacterized protein	C1P648_CAEEL;Q20833_CAEEL	2	-52.3492	0.476508
I_10 / I_01	G4SC46	G4SC46	1.39494	1.39494	0.0191234	3	1.41508	1.41508	G4SC46	mltn-13	MLt-TeN (Mlt-10) related	G4SC46_CAEEL	1	162.977	2.62977
I_10 / I_01	P90858	P90858	1.18546	1.18546	0.0191323	3	1.16812	1.16812	P90858	ncx-4	Na/Ca eXchangers	P90858_CAEEL	1	127.436	2.27436
I_10 / I_01	O17570	O17570	-1.18323	1.18323	0.0197666	9	-1.00002	1.00002	O17570	rpl-38	60S ribosomal protein L38	RL38_CAEEL	2	-55.9635	0.440365
I_10 / I_01	Q9XVH1	Q9XVH1	0.884767	0.884767	0.0197702	3	1.13678	1.13678	Q9XVH1	ssp-37	Sperm Specific family, class P	Q9XVH1_CAEEL	2	84.6466	1.84647
I_10 / I_01	O01531	O01531	2.05009	2.05009	0.0199063	2	2.14193	2.14193	O01531	asp-12	ASpartyl Protease	O01531_CAEEL	1	314.132	4.14132
I_10 / I_01	Q9GRV9	Q9GRV9	-0.788681	0.788681	0.0199673	20	-0.809134	0.809134	Q9GRV9	pcp-4	Prolyl Carboxy Peptidase like	Q9GRV9_CAEEL	9	-42.1127	0.578873
I_10 / I_01	Q9N413	Q9N413	0.873172	0.873172	0.0199808	5	1.31938	1.31938	Q9N413	pvf-1	PDGF/VEGF growth factor related	Q9N413_CAEEL	2	83.1685	1.83169
I_10 / I_01	Q21773	Q21773	-1.14672	1.14672	0.0203331	21	-0.698252	0.698252	Q21773	dhp-1	Dihydropyrimidinase 1	DHP1_CAEEL	10	-54.835	0.45165
I_10 / I_01	Q9BL56	Q9BL56	-1.54142	1.54142	0.0204131	30	-0.474372	0.474372	Q9BL56	CELE_Y65B4A.8	Uncharacterized protein	Q9BL56_CAEEL	11	-65.6454	0.343546
I_10 / I_01	G5EFP4	G5EFP4	-0.669917	0.669917	0.0205151	17	0.693548	0.693548	G5EFP4	sym-1	SYM-1 protein	G5EFP4_CAEEL	7	-37.1457	0.628543
I_10 / I_01	Q19491	Q19491	1.23476	1.23476	0.0205313	43	0.327961	0.327961	Q19491	rsd-6	Uncharacterized protein	Q19491_CAEEL	16	135.341	2.35341
I_10 / I_01	P92005	P92005	0.793887	0.793887	0.0205683	33	0.385493	0.385493	P92005	cpz-2	CathePsin Z	P92005_CAEEL	9	73.374	1.73374
I_10 / I_01	O45348	O45348	0.749827	0.749827	0.02067	4	0.643561	0.643561	O45348	mig-18	Uncharacterized protein	O45348_CAEEL	2	68.1592	1.68159
I_10 / I_01	O62024	O62024	2.23183	2.23183	0.0208191	9	1.34906	1.34906	O62024	clec-222	C-type LECtin	O62024_CAEEL	3	369.73	4.6973
I_10 / I_01	Q19936	Q19936	1.21488	1.21488	0.0208396	6	0.917057	0.917057	Q19936	CELE_F31E8.4	Uncharacterized protein	Q19936_CAEEL	2	132.122	2.32122
I_10 / I_01	O62258	O62258	-1.28615	1.28615	0.0208603	22	-0.796697	0.796697	O62258	CELE_F53F8.5	Uncharacterized protein	O62258_CAEEL	7	-58.9956	0.410044
I_10 / I_01	O44154	O44154	-1.79232	1.79232	0.0209068	7	-1.21159	1.21159	O44154	C49A9.2	Uncharacterized protein	O44154_CAEEL	4	-71.1292	0.288708
I_10 / I_01	Q9N488	Q9N488	0.921391	0.921391	0.0209388	7	0.568991	0.568991	Q9N488	Y110A2AR.1	Receptor expression-enhancing protein	Q9N488_CAEEL	2	89.3941	1.89394
I_10 / I_01	Q03567	Q03567	-0.665575	0.665575	0.0209592	28	-0.358866	0.358866	Q03567	C38C10.2	Uncharacterized transporter slc-17.2	SL172_CAEEL	9	-36.9563	0.630437
I_10 / I_01	K8ERV5;O44556	K8ERV5;O44556	-0.864301	0.864301	0.0210361	8	-1.7196	1.7196	K8ERV5;O44556	tnt-4	TropoNin T	K8ERV5_CAEEL;O44556_CAEEL	6	-45.0687	0.549313
I_10 / I_01	Q9GUF1	Q9GUF1	1.13113	1.13113	0.0212327	4	1.00367	1.00367	Q9GUF1	acp-7	ACid Phosphatase family	Q9GUF1_CAEEL	2	119.03	2.1903
I_10 / I_01	Q22961	Q22961	-2.58106	2.58106	0.0214768	29	-0.50414	0.50414	Q22961	CELE_F25B4.5	Uncharacterized protein	Q22961_CAEEL	13	-83.2882	0.167118
I_10 / I_01	G5EEU1	G5EEU1	1.77681	1.77681	0.0215279	15	0.627302	0.627302	G5EEU1	nbet-1	BET1	G5EEU1_CAEEL	6	242.667	3.42667
I_10 / I_01	Q8MXH3	Q8MXH3	0.766852	0.766852	0.0217923	8	0.580544	0.580544	Q8MXH3	CELE_T09A12.5	Uncharacterized protein	Q8MXH3_CAEEL	2	70.1553	1.70155
I_10 / I_01	Q9TXI7	Q9TXI7	-0.680063	0.680063	0.0219153	17	-0.350437	0.350437	Q9TXI7	vps-34	Phosphatidylinositol 3-kinase catalytic subunit type 3	PK3C3_CAEEL	9	-37.5862	0.624138
I_10 / I_01	Q17606	Q17606	-2.90621	2.90621	0.0220677	6	-0.648251	0.648251	Q17606	rpl-24.2	Probable ribosome biogenesis protein RLP24	RLP24_CAEEL	2	-86.6604	0.133396
I_10 / I_01	Q9TYP8	Q9TYP8	-0.594891	0.594891	0.0221767	6	-0.647414	0.647414	Q9TYP8	CELE_Y14H12B.2	Uncharacterized protein	Q9TYP8_CAEEL	2	-33.7905	0.662095
I_10 / I_01	P41949	P41949	1.46733	1.46733	0.022617	20	0.469494	0.469494	P41949	D1044.1	Uncharacterized kinase-like protein D1044.1	YLK1_CAEEL	8	176.509	2.76509
I_10 / I_01	Q23409	Q23409	-0.930323	0.930323	0.0227385	7	-0.51006	0.51006	Q23409	CELE_ZK1193.2	Uncharacterized protein	Q23409_CAEEL	4	-47.5259	0.524741
I_10 / I_01	G8JYB2;H2L011;H2L012;Q8T3U1	G8JYB2;H2L011;H2L012;Q8T3U1	-1.18914	1.18914	0.0227826	3	-1.18438	1.18438	G8JYB2;H2L011;H2L012;Q8T3U1	ctn-1	Alpha-CaTuliN (Catenin/vinculin related)	G8JYB2_CAEEL;H2L011_CAEEL;H2L012_CAEEL;Q8T3U1_CAEEL	1	-56.1435	0.438565
I_10 / I_01	Q95QH4	Q95QH4	-0.679807	0.679807	0.0230654	19	-0.542896	0.542896	Q95QH4	CELE_F32A5.8	Uncharacterized protein	Q95QH4_CAEEL	5	-37.5751	0.624249
I_10 / I_01	O44476	O44476	1.77062	1.77062	0.0231764	51	0.395501	0.395501	O44476	hoe-1	Ribonuclease Z	RNZ_CAEEL	20	241.201	3.41201
I_10 / I_01	Q9U239	Q9U239	-0.952827	0.952827	0.0232104	6	-0.76922	0.76922	Q9U239	Y56A3A.18	Zinc finger protein 593 homolog	ZN593_CAEEL	2	-48.3381	0.516619
I_10 / I_01	P34454	P34454	-0.928021	0.928021	0.0233409	19	-0.748413	0.748413	P34454	F54F2.9	Uncharacterized protein F54F2.9	YMA9_CAEEL	9	-47.4421	0.525579
I_10 / I_01	C7GIK1	C7GIK1	1.36818	1.36818	0.0234799	5	1.33403	1.33403	C7GIK1	CELE_H06I04.6	Uncharacterized protein	C7GIK1_CAEEL	2	158.144	2.58144
I_10 / I_01	Q22768	Q22768	-0.589716	0.589716	0.0235106	47	-0.225796	0.225796	Q22768	CELE_T25B9.1	Uncharacterized protein	Q22768_CAEEL	13	-33.5526	0.664474
I_10 / I_01	H1UBJ9	H1UBJ9	0.854095	0.854095	0.0236055	33	0.261639	0.261639	H1UBJ9	CELE_Y48C3A.14	DNA topoisomerase	H1UBJ9_CAEEL	12	80.7624	1.80762
I_10 / I_01	F5GUC6;Q18843	F5GUC6;Q18843	-0.713668	0.713668	0.0239128	15	-0.453363	0.453363	F5GUC6;Q18843	pmp-3	Peroxisomal Membrane Protein related	F5GUC6_CAEEL;Q18843_CAEEL	8	-39.0232	0.609768
I_10 / I_01	Q5WRS4	Q5WRS4	1.25447	1.25447	0.0242533	5	1.14143	1.14143	Q5WRS4	C06A6.4	Aminoacylase-1	Q5WRS4_CAEEL	2	138.579	2.38579
I_10 / I_01	O45440;O45441	O45440;O45441	2.85961	2.85961	0.0243379	2	2.80573	2.80573	O45440;O45441	clec-62	C-type LECtin	O45440_CAEEL;O45441_CAEEL	1	625.817	7.25817
I_10 / I_01	Q2PJ78;Q6A4V9	Q2PJ78;Q6A4V9	-1.40619	1.40619	0.0245954	5	-1.56034	1.56034	Q2PJ78;Q6A4V9	C05D12.3	Uncharacterized protein	Q2PJ78_CAEEL;Q6A4V9_CAEEL	14	-62.2692	0.377308
I_10 / I_01	Q9XVW3	Q9XVW3	0.973311	0.973311	0.0252715	13	0.769609	0.769609	Q9XVW3	cnc-8	CaeNaCin (Caenorhabditis bacteriocin)	Q9XVW3_CAEEL	4	96.3342	1.96334
I_10 / I_01	Q19615	Q19615	0.871127	0.871127	0.0255608	3	0.858184	0.858184	Q19615	CELE_F20A1.1	Uncharacterized protein	Q19615_CAEEL	1	82.9091	1.82909
I_10 / I_01	Q965M6	Q965M6	0.69741	0.69741	0.0255998	3	0.727293	0.727293	Q965M6	C17E7.12	Uncharacterized protein	Q965M6_CAEEL	1	62.1591	1.62159
I_10 / I_01	A0A0M7RDZ3;H2L018	A0A0M7RDZ3;H2L018	1.07965	1.07965	0.0259259	3	1.14326	1.14326	A0A0M7RDZ3;H2L018	nhr-56	Nuclear Hormone Receptor family	A0A0M7RDZ3_CAEEL;H2L018_CAEEL	1	111.352	2.11352
I_10 / I_01	Q94271	Q94271	-1.07135	1.07135	0.0263556	8	-1.25122	1.25122	Q94271	asp-14	ASpartyl Protease	Q94271_CAEEL	9	-52.4128	0.475872
I_10 / I_01	Q18677	Q18677	-1.56611	1.56611	0.0265109	42	-0.393771	0.393771	Q18677	dhp-2	Dihydropyrimidinase 2	DHP2_CAEEL	14	-66.2283	0.337717
I_10 / I_01	B6VQ70	B6VQ70	-0.649864	0.649864	0.0265847	3	-0.655421	0.655421	B6VQ70	CELE_W02H3.1	Uncharacterized protein	B6VQ70_CAEEL	1	-36.2659	0.637341
I_10 / I_01	Q9GYR2	Q9GYR2	2.94291	2.94291	0.0267727	16	1.15253	1.15253	Q9GYR2	arp-11	Actin-Related Proteins	Q9GYR2_CAEEL	8	668.962	7.68962
I_10 / I_01	Q23195	Q23195	0.654009	0.654009	0.0272971	18	0.602683	0.602683	Q23195	CELE_W06B4.2	Uncharacterized protein	Q23195_CAEEL	8	57.3535	1.57353
I_10 / I_01	A0A0K3AWU0;H1ZUV7;H2KYF1;Q95X82	A0A0K3AWU0;H1ZUV7;H2KYF1;Q95X82	1.20009	1.20009	0.0274464	5	0.726149	0.726149	A0A0K3AWU0;H1ZUV7;H2KYF1;Q95X82	C24H12.5	Uncharacterized protein	A0A0K3AWU0_CAEEL;H1ZUV7_CAEEL;H2KYF1_CAEEL;Q95X82_CAEEL	2	129.754	2.29754
I_10 / I_01	A0A0M7REA1;C0Z1Y2	A0A0M7REA1;C0Z1Y2	-0.828216	0.828216	0.0276359	3	-0.856694	0.856694	A0A0M7REA1;C0Z1Y2	CELE_W10D9.6	Uncharacterized protein	A0A0M7REA1_CAEEL;C0Z1Y2_CAEEL	1	-43.6775	0.563225
I_10 / I_01	Q21939	Q21939	-0.618066	0.618066	0.0278648	25	-0.392603	0.392603	Q21939	mrpl-49	Probable 39S ribosomal protein L49, mitochondrial	RM49_CAEEL	7	-34.8456	0.651544
I_10 / I_01	Q23405	Q23405	1.68694	1.68694	0.0281288	3	1.73811	1.73811	Q23405	him-14	MutS protein homolog him-14	HIM14_CAEEL	1	221.973	3.21973
I_10 / I_01	Q23058	Q23058	-4.09431	4.09431	0.0283277	2	-5.02393	5.02393	Q23058	ssp-9	Sperm-specific class P protein 9/11	SSP9_CAEEL	1	-94.1455	0.0585448
I_10 / I_01	Q9BL09;W6RR25	Q9BL09;W6RR25	-0.922103	0.922103	0.028387	3	-0.952808	0.952808	Q9BL09;W6RR25	CELE_Y48G8AL.13	Uncharacterized protein	Q9BL09_CAEEL;W6RR25_CAEEL	1	-47.2261	0.527739
I_10 / I_01	D7SFN6;D9N138;D9N139;Q18874	D7SFN6;D9N138;D9N139;Q18874	0.623652	0.623652	0.0284203	6	0.514748	0.514748	D7SFN6;D9N138;D9N139;Q18874	C56A3.6	Uncharacterized protein	D7SFN6_CAEEL;D9N138_CAEEL;D9N139_CAEEL;Q18874_CAEEL	2	54.077	1.54077
I_10 / I_01	Q19451;Q7YX37	Q19451;Q7YX37	-2.97007	2.97007	0.0285939	4	0.464379	0.464379	Q19451;Q7YX37	CELE_F14D7.7;CELE_F14D7.10	Uncharacterized protein	Q19451_CAEEL;Q7YX37_CAEEL	2	-87.2379	0.127621
I_10 / I_01	O01549	O01549	0.592598	0.592598	0.0290725	14	0.622291	0.622291	O01549	mage-1	Melanoma-Associated-antiGEn homolog	O01549_CAEEL	6	50.796	1.50796
I_10 / I_01	N1NTJ1;Q93765	N1NTJ1;Q93765	0.678571	0.678571	0.0292191	5	0.908549	0.908549	N1NTJ1;Q93765	CELE_F53C11.1	Uncharacterized protein	N1NTJ1_CAEEL;Q93765_CAEEL	3	60.0554	1.60055
I_10 / I_01	Q20968	Q20968	-0.671781	0.671781	0.0292343	3	-1.02236	1.02236	Q20968	lys-6	LYSozyme	Q20968_CAEEL	2	-37.2269	0.627731
I_10 / I_01	Q8I4J8	Q8I4J8	2.54219	2.54219	0.0293228	4	2.30026	2.30026	Q8I4J8	CELE_F35B12.9	Uncharacterized protein	Q8I4J8_CAEEL	1	482.473	5.82473
I_10 / I_01	Q95Y85	Q95Y85	-0.949631	0.949631	0.0295194	2	-0.9478	0.9478	Q95Y85	pfkb-1.1	Uncharacterized protein	Q95Y85_CAEEL	1	-48.2235	0.517765
I_10 / I_01	Q9N3E0	Q9N3E0	2.00315	2.00315	0.0295375	8	1.72045	1.72045	Q9N3E0	dnj-28	DNaJ domain (Prokaryotic heat shock protein)	Q9N3E0_CAEEL	4	300.874	4.00874
I_10 / I_01	P54002	P54002	0.626745	0.626745	0.030097	9	0.462024	0.462024	P54002	C14A4.3	Putative glycosyltransferase C14A4.3	YTH3_CAEEL	4	54.4077	1.54408
I_10 / I_01	Q7JKP6	Q7JKP6	-2.09074	2.09074	0.030496	111	0.15217	0.15217	Q7JKP6	hsr-9	Uncharacterized protein	Q7JKP6_CAEEL	39	-76.5239	0.234761
I_10 / I_01	G8JXY9;Q11073	G8JXY9;Q11073	0.711924	0.711924	0.0305551	16	0.733626	0.733626	G8JXY9;Q11073	B0416.5	Uncharacterized protein;Uncharacterized protein B0416.5	G8JXY9_CAEEL;YT45_CAEEL	8	63.7987	1.63799
I_10 / I_01	P90969	P90969	0.79369	0.79369	0.0316966	5	0.504771	0.504771	P90969	CELE_T23G11.7	Uncharacterized protein	P90969_CAEEL	2	73.3503	1.7335
I_10 / I_01	O76565	O76565	-0.945847	0.945847	0.0317391	3	-1.01672	1.01672	O76565	F13C5.5	Uncharacterized protein F13C5.5	YFE5_CAEEL	2	-48.0875	0.519125
I_10 / I_01	H2L0G8	H2L0G8	1.56573	1.56573	0.0323382	11	1.26165	1.26165	H2L0G8	CELE_M01H9.3	Uncharacterized protein	H2L0G8_CAEEL	6	196.028	2.96028
I_10 / I_01	P91017	P91017	-0.592503	0.592503	0.0330918	10	-0.603746	0.603746	P91017	hpo-32	Uncharacterized protein	P91017_CAEEL	4	-33.6809	0.663191
I_10 / I_01	Q95XZ0	Q95XZ0	1.27461	1.27461	0.0332254	47	0.261603	0.261603	Q95XZ0	cogc-4	Conserved oligomeric Golgi complex subunit 4	COG4_CAEEL	18	141.933	2.41933
I_10 / I_01	P91369	P91369	1.25678	1.25678	0.0335607	2	1.28677	1.28677	P91369	CELE_K11H12.4	Uncharacterized protein	P91369_CAEEL	1	138.962	2.38962
I_10 / I_01	Q9BIA3	Q9BIA3	1.38516	1.38516	0.0337812	9	0.809434	0.809434	Q9BIA3	C25H3.11	Uncharacterized protein	Q9BIA3_CAEEL	3	161.202	2.61202
I_10 / I_01	Q8I7F8	Q8I7F8	1.86809	1.86809	0.0338064	43	0.263721	0.263721	Q8I7F8	odr-4	Odorant response abnormal protein 4	ODR4_CAEEL	11	265.05	3.6505
I_10 / I_01	Q09314	Q09314	0.707587	0.707587	0.0340045	3	0.698118	0.698118	Q09314	nop-1	Pseudocleavage protein nop-1	NOP1_CAEEL	1	63.307	1.63307
I_10 / I_01	G5EF96	G5EF96	1.3845	1.3845	0.0350206	3	1.49034	1.49034	G5EF96	unc-40	Unc-40 protein	G5EF96_CAEEL	2	161.081	2.61081
I_10 / I_01	Q17966	Q17966	1.39078	1.39078	0.0351373	3	1.37953	1.37953	Q17966	C14B1.9	Uncharacterized protein	Q17966_CAEEL	1	162.22	2.6222
I_10 / I_01	Q9U3S5	Q9U3S5	0.589799	0.589799	0.035529	9	0.332733	0.332733	Q9U3S5	mut-16	MUTator	Q9U3S5_CAEEL	4	50.5037	1.50504
I_10 / I_01	Q03598	Q03598	-1.02535	1.02535	0.0358473	11	-0.59344	0.59344	Q03598	ufc-1	Ubiquitin-fold modifier-conjugating enzyme 1	UFC1_CAEEL	3	-50.8709	0.491291
I_10 / I_01	P34378	P34378	-1.07013	1.07013	0.0360278	13	-0.892924	0.892924	P34378	mrpl-18	39S ribosomal protein L18, mitochondrial	RM18_CAEEL	6	-52.3724	0.476276
I_10 / I_01	Q22496	Q22496	0.671344	0.671344	0.0361995	33	0.179842	0.179842	Q22496	hpo-5	Uncharacterized protein	Q22496_CAEEL	13	59.2556	1.59256
I_10 / I_01	G5EEV5	G5EEV5	1.02807	1.02807	0.036371	8	0.598253	0.598253	G5EEV5	pud-3	5C820	G5EEV5_CAEEL	9	103.929	2.03929
I_10 / I_01	Q8T7Z3	Q8T7Z3	-0.914455	0.914455	0.0364244	3	-0.916665	0.916665	Q8T7Z3	gst-35	Glutathione S-Transferase	Q8T7Z3_CAEEL	1	-46.9456	0.530544
I_10 / I_01	Q21021;Q86G90	Q21021;Q86G90	0.695737	0.695737	0.0364708	173	0.112567	0.112567	Q21021;Q86G90	npp-9	Nuclear Pore complex Protein	Q21021_CAEEL;Q86G90_CAEEL	38	61.9712	1.61971
I_10 / I_01	Q95XV8;U4PAX5;U4PBB7;U4PE60;U4PLR3;U4PR20	Q95XV8;U4PAX5;U4PBB7;U4PE60;U4PLR3;U4PR20	-0.871476	0.871476	0.03674	4	-1.01789	1.01789	Q95XV8;U4PAX5;U4PBB7;U4PE60;U4PLR3;U4PR20	kvs-5	Uncharacterized protein	Q95XV8_CAEEL;U4PAX5_CAEEL;U4PBB7_CAEEL;U4PE60_CAEEL;U4PLR3_CAEEL;U4PR20_CAEEL	2	-45.3413	0.546587
I_10 / I_01	Q9U1P7	Q9U1P7	-0.867803	0.867803	0.0369402	22	-0.425219	0.425219	Q9U1P7	CELE_Y95D11A.1	Uncharacterized protein	Q9U1P7_CAEEL	5	-45.2019	0.547981
I_10 / I_01	D0Z5N4	D0Z5N4	0.921401	0.921401	0.0369465	5	0.871118	0.871118	D0Z5N4	gcn-2	Eukaryotic translation initiation factor 2-alpha kinase gcn-2	E2AKB_CAEEL	2	89.3954	1.89395
I_10 / I_01	Q9N3Z3	Q9N3Z3	0.709552	0.709552	0.037065	6	0.583994	0.583994	Q9N3Z3	chk-1	Serine/threonine-protein kinase chk-1	CHK1_CAEEL	4	63.5296	1.6353
I_10 / I_01	Q17435	Q17435	-0.977101	0.977101	0.037236	19	-0.344115	0.344115	Q17435	pfd-4	Probable prefoldin subunit 4	PFD4_CAEEL	4	-49.2001	0.507999
I_10 / I_01	Q9BPP1	Q9BPP1	-0.666098	0.666098	0.0372655	26	-0.47544	0.47544	Q9BPP1	set-29	SET (Trithorax/polycomb) domain containing	Q9BPP1_CAEEL	10	-36.9791	0.630209
I_10 / I_01	A8JJR1;Q1ZXS5;Q9XUQ4	A8JJR1;Q1ZXS5;Q9XUQ4	1.74826	1.74826	0.0380363	7	0.500568	0.500568	A8JJR1;Q1ZXS5;Q9XUQ4	vps-39	Related to yeast Vacuolar Protein Sorting factor	A8JJR1_CAEEL;Q1ZXS5_CAEEL;Q9XUQ4_CAEEL	3	235.953	3.35953
I_10 / I_01	Q9N4S0	Q9N4S0	-1.79299	1.79299	0.0382789	6	-1.44863	1.44863	Q9N4S0	CELE_Y53G8B.1	Uncharacterized protein	Q9N4S0_CAEEL	3	-71.1427	0.288573
I_10 / I_01	Q4JFH6	Q4JFH6	0.800457	0.800457	0.0388424	3	0.806846	0.806846	Q4JFH6	spp-10	SaPosin-like Protein family	Q4JFH6_CAEEL	1	74.1653	1.74165
I_10 / I_01	Q9GYS2	Q9GYS2	-1.02358	1.02358	0.0392383	9	-0.415678	0.415678	Q9GYS2	col-56	COLlagen	Q9GYS2_CAEEL	3	-50.8106	0.491894
I_10 / I_01	O45936	O45936	0.868472	0.868472	0.0393893	6	0.675198	0.675198	O45936	CELE_Y43F4B.7	Uncharacterized protein	O45936_CAEEL	2	82.5728	1.82573
I_10 / I_01	K8ES01	K8ES01	-1.08462	1.08462	0.039717	5	-1.16795	1.16795	K8ES01	cox-10	Protoheme IX farnesyltransferase, mitochondrial	K8ES01_CAEEL	2	-52.8484	0.471516
I_10 / I_01	A5HWB2;Q9NES9	A5HWB2;Q9NES9	0.821855	0.821855	0.0398414	14	-0.844218	0.844218	A5HWB2;Q9NES9	CELE_Y39B6A.3	Uncharacterized protein	A5HWB2_CAEEL;Q9NES9_CAEEL	5	76.7677	1.76768
I_10 / I_01	Q23338	Q23338	-1.14469	1.14469	0.0398777	14	-0.867819	0.867819	Q23338	fkb-4	Peptidyl-prolyl cis-trans isomerase	Q23338_CAEEL	9	-54.7714	0.452286
I_10 / I_01	H2KZD9;H2KZE0;Q20560	H2KZD9;H2KZE0;Q20560	1.88368	1.88368	0.0400785	7	1.09142	1.09142	H2KZD9;H2KZE0;Q20560	CELE_F48D6.4	Uncharacterized protein	H2KZD9_CAEEL;H2KZE0_CAEEL;Q20560_CAEEL	2	269.015	3.69015
I_10 / I_01	Q95XX2	Q95XX2	1.09914	1.09914	0.0400916	7	0.988516	0.988516	Q95XX2	clec-85	C-type LECtin	Q95XX2_CAEEL	2	114.226	2.14226
I_10 / I_01	Q19089;Q8TA65	Q19089;Q8TA65	-0.591846	0.591846	0.0401886	3	-0.594301	0.594301	Q19089;Q8TA65	eng-1	Endo-b-N-acetylGlucosaminidase	Q19089_CAEEL;Q8TA65_CAEEL	1	-33.6507	0.663493
I_10 / I_01	H2KYR4	H2KYR4	-0.617046	0.617046	0.0408328	20	-0.379491	0.379491	H2KYR4	srr-4	Serpentine Receptor, class R	H2KYR4_CAEEL	10	-34.7996	0.652004
I_10 / I_01	Q11124	Q11124	-1.53759	1.53759	0.0411472	7	-0.909952	0.909952	Q11124	C03F11.3	Uncharacterized protein C03F11.3	YX13_CAEEL	5	-65.5539	0.344461
I_10 / I_01	Q18679	Q18679	-1.16933	1.16933	0.0414125	3	-1.04721	1.04721	Q18679	C47E12.3	alpha-1,2-Mannosidase	Q18679_CAEEL	2	-55.5372	0.444628
I_10 / I_01	O62078	O62078	-0.643574	0.643574	0.0414866	3	-0.606702	0.606702	O62078	C25F9.4	Uncharacterized protein	O62078_CAEEL	2	-35.9875	0.640125
I_10 / I_01	P91464;P91517	P91464;P91517	1.13121	1.13121	0.0416637	3	1.18178	1.18178	P91464;P91517	CELE_T20D4.11;CELE_T28A11.19	Uncharacterized protein	P91464_CAEEL;P91517_CAEEL	1	119.042	2.19042
I_10 / I_01	Q9N478	Q9N478	-0.974887	0.974887	0.0417208	31	-0.476676	0.476676	Q9N478	CELE_Y23H5B.6	Uncharacterized protein	Q9N478_CAEEL	13	-49.122	0.50878
I_10 / I_01	O17890	O17890	0.888256	0.888256	0.041771	6	1.2467	1.2467	O17890	CELE_F55B11.4	Uncharacterized protein	O17890_CAEEL	1	85.0937	1.85094
I_10 / I_01	G5EE90	G5EE90	-1.20292	1.20292	0.0420794	9	-0.450776	0.450776	G5EE90	CELE_F09B9.4	Uncharacterized protein	G5EE90_CAEEL	3	-56.5605	0.434395
I_10 / I_01	H2KY58	H2KY58	0.587174	0.587174	0.0421073	40	0.21182	0.21182	H2KY58	ain-2	ALG-1 INteracting protein	H2KY58_CAEEL	13	50.2301	1.5023
I_10 / I_01	O17772	O17772	0.786995	0.786995	0.0424761	49	0.222388	0.222388	O17772	pes-7	Patterned Expression Site	O17772_CAEEL	24	72.5476	1.72548
I_10 / I_01	Q23130;Q58AA5	Q23130;Q58AA5	-1.52294	1.52294	0.042836	10	-0.894164	0.894164	Q23130;Q58AA5	rga-1	Rho GTPase Activating protein	Q23130_CAEEL;Q58AA5_CAEEL	3	-65.2023	0.347977
I_10 / I_01	Q9U2M1	Q9U2M1	1.3164	1.3164	0.0430452	43	0.354513	0.354513	Q9U2M1	dpy-28	Condensin complex subunit 1	Q9U2M1_CAEEL	16	149.043	2.49043
I_10 / I_01	O16311	O16311	-0.99175	0.99175	0.0430742	8	-0.595888	0.595888	O16311	C05C8.2	KRR1 small subunit processome component	O16311_CAEEL	6	-49.7133	0.502867
I_10 / I_01	Q18492	Q18492	1.22889	1.22889	0.0432042	2	1.33298	1.33298	Q18492	clec-5	C-type LECtin	Q18492_CAEEL	3	134.386	2.34386
I_10 / I_01	O17721	O17721	-0.628077	0.628077	0.0433173	8	-0.268203	0.268203	O17721	C55A6.6	Uncharacterized protein	O17721_CAEEL	3	-35.2962	0.647038
I_10 / I_01	Q17961	Q17961	0.76548	0.76548	0.043394	3	0.78363	0.78363	Q17961	C14B1.2	Uncharacterized protein	Q17961_CAEEL	1	69.9935	1.69994
I_10 / I_01	Q9N4F4	Q9N4F4	-0.80334	0.80334	0.0440364	6	-0.522586	0.522586	Q9N4F4	gpa-17	G Protein, Alpha subunit	Q9N4F4_CAEEL	2	-42.6979	0.573021
I_10 / I_01	Q09500	Q09500	0.678017	0.678017	0.0440508	3	0.692428	0.692428	Q09500	ctns-1	Cystinosin homolog	CTNS_CAEEL	1	59.994	1.59994
I_10 / I_01	Q19162	Q19162	-1.54262	1.54262	0.0444849	5	-1.33152	1.33152	Q19162	rpl-11.2	Ribosomal Protein, Large subunit	Q19162_CAEEL	1	-65.6738	0.343262
I_10 / I_01	Q5ZR75	Q5ZR75	-0.96723	0.96723	0.0446694	5	-0.964249	0.964249	Q5ZR75	CELE_T15B7.1	Uncharacterized protein	Q5ZR75_CAEEL	4	-48.8513	0.511487
I_10 / I_01	G4SQY7	G4SQY7	-0.659858	0.659858	0.0458001	11	-0.429124	0.429124	G4SQY7	slc-36.2	SLC (SoLute Carrier) homolog	G4SQY7_CAEEL	6	-36.7059	0.632941
I_10 / I_01	Q23410	Q23410	-2.42562	2.42562	0.0459536	4	-0.800758	0.800758	Q23410	CELE_ZK1193.3	Uncharacterized protein	Q23410_CAEEL	2	-81.387	0.18613
I_10 / I_01	Q20959	Q20959	-0.64416	0.64416	0.0459849	14	-0.430017	0.430017	Q20959	CELE_F58A6.1	Uncharacterized protein	Q20959_CAEEL	7	-36.0135	0.639865
I_10 / I_01	U4PSC5	U4PSC5	-2.00831	2.00831	0.0461525	7	-0.597623	0.597623	U4PSC5	CELE_R02D1.2	Uncharacterized protein	U4PSC5_CAEEL	4	-75.1436	0.248564
I_10 / I_01	P34439	P34439	-1.91581	1.91581	0.0462208	3	-1.67101	1.67101	P34439	F54C8.1	Probable 3-hydroxyacyl-CoA dehydrogenase F54C8.1	HCDH1_CAEEL	3	-73.4977	0.265023
I_10 / I_01	Q20941	Q20941	-0.657771	0.657771	0.0463991	3	-0.656753	0.656753	Q20941	hlh-19	Helix Loop Helix	Q20941_CAEEL	1	-36.6143	0.633857
I_10 / I_01	Q9N4G1	Q9N4G1	-0.886722	0.886722	0.0466734	6	-0.449699	0.449699	Q9N4G1	CELE_Y71F9B.1	Uncharacterized protein	Q9N4G1_CAEEL	3	-45.9158	0.540842
I_10 / I_01	G5EBJ9	G5EBJ9	-0.993481	0.993481	0.046717	13	0.425164	0.425164	G5EBJ9	fmo-2	Dimethylaniline monooxygenase [N-oxide-forming]	G5EBJ9_CAEEL	14	-49.7736	0.502264
I_10 / I_01	U4PB58;U4PEF1	U4PB58;U4PEF1	1.23118	1.23118	0.046763	3	1.1333	1.1333	U4PB58;U4PEF1	fln-1	FiLamiN (Actin binding protein) homolog	U4PB58_CAEEL;U4PEF1_CAEEL	1	134.758	2.34758
I_10 / I_01	Q2XMZ1	Q2XMZ1	1.20911	1.20911	0.0471677	2	1.23346	1.23346	Q2XMZ1	CELE_F30A10.13	Uncharacterized protein	Q2XMZ1_CAEEL	1	131.194	2.31194
I_10 / I_01	G5ECT2	G5ECT2	2.43194	2.43194	0.0478	2	3.10304	3.10304	G5ECT2	CELE_F15E6.3	RNA binding protein	G5ECT2_CAEEL	2	439.618	5.39618
I_10 / I_01	G5EBY6	G5EBY6	-0.704195	0.704195	0.0487234	7	-0.623578	0.623578	G5EBY6	phf-5	PHF-5	G5EBY6_CAEEL	3	-38.6215	0.613785
I_10 / I_01	Q20263	Q20263	-0.815036	0.815036	0.0495005	3	0.0539847	0.0539847	Q20263	F41C3.4	Probable Golgi transport protein 1	GOT1_CAEEL	1	-43.1606	0.568394
