# Supplementary material for: Aging-associated decline of phosphatidylcholine synthesis is a malleable trigger of natural mitochondrial aging
Source: Nat Commun. 2026 Apr 18;17:3589. doi: 10.1038/s41467-026-71508-7 (PMC13091796; doi:10.1038/s41467-026-71508-7)
Supplement: Supplementary file 21 — Supplementary Data 19 [file 41467_2026_71508_MOESM21_ESM.xlsx]

## Sheet: Tabelle1
N2 D10/D1 isp-1 D10/D1	WormBase Gene ID		isp-1 D10/D1	WormBase Gene ID
valv-1	WBGene00015216		fmo-2	WBGene00001477
CELE_F55B11.2	WBGene00010084		CELE_Y54E5A.6	WBGene00013201
nasp-2	WBGene00008218		CELE_Y39B6A.3	WBGene00012666
ZK1127.5	WBGene00022852		CELE_Y71H2AM.20	WBGene00022185
CELE_T24A6.20	WBGene00020756		tnc-2	WBGene00006583
kvs-5	WBGene00021948		gst-1	WBGene00001749
CELE_Y53F4B.18	WBGene00013164		fkb-4	WBGene00001429
B0334.3	WBGene00007143		cisd-3.1	WBGene00010909
C14F11.6	WBGene00015781		dpy-11	WBGene00001073
hsp-16.48	WBGene00002019		CELE_T05C3.6	WBGene00020256
sqt-1	WBGene00005016		F53F4.10	WBGene00009992
CELE_F57H12.6	WBGene00019021		CELE_F52E1.14	WBGene00044696
dpy-18	WBGene00001077		CELE_Y48E1B.2	WBGene00013001
CELE_Y105C5A.8	WBGene00013633		spn-4	WBGene00004984
CELE_F35C11.5	WBGene00009404		rle-1	WBGene00010923
gln-5	WBGene00001606		mcm-6	WBGene00003158
CELE_F55B11.4	WBGene00010086		CELE_F21D5.3	WBGene00009008
pho-14	WBGene00020471		CELE_H01G02.1	WBGene00010348
emb-8	WBGene00001262		C18D11.1	WBGene00007679
F08C6.2	WBGene00017241		hsp-12.2	WBGene00002011
pcyt-1	WBGene00017241		CELE_F16F9.3	WBGene00017514
mel-28	WBGene00003210		alh-5	WBGene00000111
pgp-2	WBGene00003996		C16C10.8	WBGene00007628
CELE_M60.4	WBGene00019780		C08A9.10	WBGene00044773
cri-3	WBGene00010303		pir-1	WBGene00011967
cku-70	WBGene00000519		CELE_F25B4.5	WBGene00017768
mrpl-9	WBGene00015025		C53C9.2	WBGene00016898
CELE_T19B10.2	WBGene00011831		acdh-8	WBGene00019406
ret-1	WBGene00004336		ldh-1	WBGene00002262
C26B2.7	WBGene00016129		tin-10	WBGene00006573
dpy-4	WBGene00001066		mrpl-45	WBGene00022493
CELE_T05A7.1	WBGene00020219		pole-2	WBGene00017237
CELE_R05D11.4	WBGene00011032		mboa-3	WBGene00016934
CELE_D1022.4	WBGene00017023		phy-2	WBGene00004025
srp-1	Multiple entries : 2		F41C3.4	WBGene00018270
CELE_F20A1.10	WBGene00017621		clec-209	WBGene00021224
CELE_F49H12.5	WBGene00018656		mtl-1	WBGene00003473
CELE_ZK813.7	WBGene00045394		CELE_W04E12.7	WBGene00012252
CELE_F42F12.4	WBGene00009636		haf-2	WBGene00001812
CELE_F15E6.3	WBGene00017484		CELE_F17H10.1	WBGene00008925
anc-1	WBGene00000140		eat-3	WBGene00001134
oxa-1	WBGene00007215		mon-2	WBGene00008685
zig-9	WBGene00022474		inx-14	WBGene00002136
drr-1	WBGene00009741		CELE_F10E9.12	WBGene00017361
Y53F4B.39	WBGene00013176		CELE_D2096.13	WBGene00044953
CELE_F33A8.4	WBGene00009352		slc-36.2	WBGene00020837
CELE_F53F1.2	WBGene00009980		acs-2	WBGene00009221
ZC116.3	WBGene00013855		fbxa-136	WBGene00007672
rbd-1	WBGene00004315		mage-1	WBGene00018230
CELE_ZK185.3	WBGene00022683		2001-09-01	not found
vav-1	WBGene00006887		abf-2	WBGene00000013
lmn-1	WBGene00003052		dnj-14	WBGene00001032
CELE_W01F3.2	WBGene00012185		gpd-1	WBGene00001683
nex-2	WBGene00003589		trpp-11	WBGene00015173
gly-8	WBGene00001633		nduf-7	WBGene00012376
lpd-2	WBGene00003059		CELE_Y41C4A.11	WBGene00012757
clec-50	WBGene00012253		CELE_F35E12.10	WBGene00009434
aco-1	WBGene00000040		aldo-2	WBGene00017166
perm-2	WBGene00016636		far-8	WBGene00001392
C01G6.3	WBGene00007225		ugt-2	WBGene00007073
CELE_Y40B1B.8	WBGene00012740		C31C9.2	WBGene00007836
CELE_R08E5.3	WBGene00019963		CELE_W05F2.3	WBGene00021035
CELE_T12D8.5	WBGene00011733		lnkn-1	WBGene00014023
lpd-9	WBGene00003065		CELE_R02D1.2	WBGene00235310
F37C4.5	WBGene00018145		CELE_K05F1.5	WBGene00019407
asp-1	WBGene00000214		sir-2.2	WBGene00004801
CELE_E04F6.4	WBGene00017124		gba-4	WBGene00021160
hoe-1	WBGene00001983		C38C10.2	WBGene00008000
ttr-53	WBGene00011773		C47E12.3	WBGene00008148
CELE_H17B01.2	WBGene00000646		pcp-4	WBGene00003959
CELE_Y51H7C.1	WBGene00021779		CELE_Y71F9AL.12	WBGene00022117
CELE_T19B4.5	WBGene00020558		K12H4.5	WBGene00019680
CELE_Y71H10B.1	WBGene00022201		CELE_F59C6.5	WBGene00010326
hpo-34	WBGene00009259		tmem-135	WBGene00019345
vit-1	WBGene00006925		immt-2	WBGene00012315
fard-1	WBGene00022200		CELE_Y48C3A.14	WBGene00012995
ttr-25	WBGene00013078		CELE_F30A10.13	WBGene00044680
odr-4	WBGene00003851		CELE_F02D8.4	WBGene00008521
cgh-1	WBGene00000479		ZK370.4	WBGene00022718
C17H12.2	WBGene00015928		CELE_ZK1128.7	WBGene00014233
gfat-2	WBGene00009035		ufbp-1	WBGene00022865
CELE_D1054.8	WBGene00008375		CELE_F40G12.5	WBGene00009600
far-3	WBGene00001387		arp-11	WBGene00016793
CELE_F20D6.11	WBGene00017640		dhs-11	WBGene00000974
hsr-9	WBGene00002027		cox-10	WBGene00012895
sip-1	WBGene00004798		haf-9	WBGene00001819
Y37D8A.2	WBGene00012544		tnt-4	WBGene00006589
acl-1	WBGene00010339		cyp-31a2	WBGene00010354
acp-5	WBGene00017427		CELE_Y53G8B.1	WBGene00021817
clec-65	WBGene00009396		sams-4	WBGene00015540
ttr-32	WBGene00020047		C18B2.3	WBGene00015954
CELE_T22B7.7	WBGene00020674		asp-12	WBGene00017678
nlt-1	WBGene00003773		CELE_Y106G6H.1	WBGene00013716
Y39A1A.14	WBGene00012652		mup-2	WBGene00003495
CELE_K03E5.2	WBGene00019361		gcn-2	WBGene00013591
mppa-1	WBGene00022159		erl-1	WBGene00016592
K07C5.4	WBGene00010627		CELE_K03B8.6	WBGene00010524
gsto-1	WBGene00016204		F36G3.2	WBGene00009483
tkt-1	WBGene00008506		ucr-2.1	WBGene00012158
mrpl-23	WBGene00020348		CELE_T08G11.1	WBGene00011629
cyb-1	WBGene00000865		nrf-6	WBGene00003813
tag-307	WBGene00022787		pno-1	WBGene00013144
mig-23	WBGene00003254		col-73	WBGene00000649
F23B12.7	WBGene00009084		CELE_Y71H2AM.12	WBGene00022177
tba-4	WBGene00006530		ubc-26	WBGene00022450
C01B10.3	WBGene00015278		CELE_R09F10.8	WBGene00019989
C01G10.9	WBGene00007236		fat-5	WBGene00001397
klp-19	WBGene00002229		fln-1	WBGene00022048
gst-42	WBGene00001790		C05D12.3	WBGene00014666
mrps-2	WBGene00020718		Y97E10AR.6	WBGene00022401
folt-2	WBGene00018138		pmp-4	WBGene00004061
msra-1	WBGene00018393		abtm-1	WBGene00022281
mct-6	WBGene00015676		CELE_T15B7.1	WBGene00020516
CELE_Y63D3A.7	WBGene00013406		hsp-12.3	WBGene00002012
tor-2	WBGene00006598		C49H3.3	WBGene00016790
CELE_F21C10.9	WBGene00017658		F13C5.5	WBGene00017426
cox-11	WBGene00010437		CELE_Y26E6A.3	WBGene00012514
dct-16	WBGene00012615		top-1	WBGene00006595
CELE_K01G5.9	WBGene00010480		C18C4.5	not found
akt-1	WBGene00000102		C39B5.5	WBGene00016523
C54D10.5	WBGene00008300		Y39B6A.34	WBGene00012693
C50D2.7	WBGene00016810		prx-19	WBGene00004201
tim-17	WBGene00017119		K11H3.3	WBGene00010780
egg-3	WBGene00009701		B0272.4	WBGene00007130
CELE_Y62H9A.5	WBGene00013393		tnt-3	WBGene00006588
CELE_M153.1	WBGene00010924		C39E9.8	WBGene00008032
CELE_ZK813.3	WBGene00022822		CELE_K10C2.12	WBGene00206386
CELE_E04F6.8	WBGene00017127		C28C12.12	WBGene00016182
C45B2.2	WBGene00016659		col-103	WBGene00000677
CELE_K06G5.1	WBGene00010605		CELE_K11H12.4	WBGene00019660
ppt-1	WBGene00004092		mrpl-49	WBGene00011247
ZK265.6	WBGene00013958		pvf-1	WBGene00004249
CELE_F29B9.8	WBGene00017923		C14B1.2	WBGene00007573
tim-22	not found		chk-1	WBGene00000498
mrpl-40	WBGene00018793		tram-1	WBGene00007696
rbg-3	WBGene00007167		CELE_T06E4.14	WBGene00077691
R04B3.2	WBGene00019867		C50F4.1	WBGene00008229
poml-3	WBGene00077701		myo-1	WBGene00002348
mtm-5	WBGene00003477		ptc-1	WBGene00004208
B0035.13	WBGene00007112		CELE_F53B3.6	WBGene00018744
C49C3.4	WBGene00008194		F54F2.9	WBGene00018836
atad-3	WBGene00010015		CELE_F45H10.3	WBGene00009740
CELE_Y43F4B.7	WBGene00012804		ZC373.5	WBGene00013870
dhfr-1	WBGene00007974		eng-1	WBGene00017164
CELE_F17A9.4	WBGene00017536		acs-1	WBGene00018488
arl-8	WBGene00000192		unc-40	WBGene00006776
ctn-1	WBGene00000832		CELE_Y71F9B.1	WBGene00022125
pmp-1	WBGene00004058		let-858	WBGene00002957
CELE_Y75B8A.7	WBGene00013544		dab-1	WBGene00000894
scav-2	WBGene00013578		CELE_F56D3.1	WBGene00018969
unc-32	WBGene00006768		lev-11	WBGene00002978
CELE_M28.10	WBGene00010901		C25F9.4	WBGene00007724
C30G12.2	WBGene00016274		F52A8.6	WBGene00009919
smc-4	WBGene00004874		ifc-1	WBGene00002055
CELE_Y45G5AL.1	WBGene00021554		CELE_F44E2.10	WBGene00018423
lfi-1	WBGene00022500		ufc-1	WBGene00008041
C17F4.7	WBGene00015913		pfn-1	WBGene00003989
pqn-22	WBGene00004112		clec-5	WBGene00016450
col-63	WBGene00000639		CELE_F23B12.4	WBGene00009081
ngp-1	WBGene00003596		gna-1	WBGene00001646
emo-1	WBGene00001303		cyp-13A2	WBGene00011676
acbp-1	WBGene00016655		uda-1	WBGene00010697
B0403.3	WBGene00015167		mex-6	WBGene00003231
daf-36	WBGene00007536		col-138	WBGene00000711
pqn-31	WBGene00004119		vps-4	WBGene00021334
asp-4	WBGene00000217		riok-2	WBGene00013688
gpi-1	WBGene00013597		asfl-1	WBGene00007277
ifb-1	WBGene00002053		poml-2	WBGene00017089
lact-4	WBGene00010877		pud-3	WBGene00017501
C27B7.9	WBGene00007765		CELE_T02D1.8	WBGene00011374
ced-7	WBGene00000421		CELE_Y47D9A.1	WBGene00021628
CELE_F19C7.5	not found		tank-1	WBGene00004053
vit-6	WBGene00006930		CELE_F32D8.5	WBGene00009330
tag-196	WBGene00007055		glrx-5	WBGene00013029
dut-1	WBGene00010609		Y54F10AM.5	WBGene00021849
C01B10.11	WBGene00044294		hpo-28	WBGene00015148
dhp-1	WBGene00000963		fcho-1	WBGene00018974
mrpl-17	WBGene00021829		CELE_F12E12.11	WBGene00044811
lec-4	WBGene00002267		CELE_F53C11.1	WBGene00009971
pod-2	WBGene00004076		ech-2	WBGene00001151
nlp-40	WBGene00022276		lpd-5	WBGene00003061
F10G2.1	WBGene00017362		scrm-4	WBGene00008681
clec-87	WBGene00007709		cyp-35c1	WBGene00007362
vgln-1	WBGene00007463		tni-4	WBGene00006586
asp-2	WBGene00000215		C14B9.2	WBGene00015752
clec-266	WBGene00016088		cyc-2.1	WBGene00017121
col-56	WBGene00000633		nuo-3	WBGene00013308
set-27	WBGene00022173		ifp-1	WBGene00002067
ipla-5	WBGene00019229		CELE_F09B9.4	WBGene00008603
lex-1	WBGene00008682		vha-20	WBGene00010993
ech-6	WBGene00001155		lec-3	WBGene00002266
ttr-5	WBGene00008040		CELE_Y57G7A.1	WBGene00021965
Y43B11AR.1	WBGene00021543		C50D2.8	WBGene00016811
stdh-1	WBGene00007363		set-30	WBGene00022499
Genes	not found		CELE_T23G11.7	WBGene00011972
hpo-6	WBGene00021518		tag-340	WBGene00017826
cchl-1	WBGene00011527		set-18	WBGene00044070
nas-37	WBGene00003553		mrpl-35	WBGene00010812
bas-1	WBGene00000239		CELE_D2030.2	WBGene00008412
mrps-26	WBGene00016412		cisd-3.2	WBGene00022053
lron-8	WBGene00020693		cogc-4	WBGene00021784
pes-9	WBGene00003982		C17E7.12	WBGene00015905
lec-8	WBGene00002271		vem-1	WBGene00006890
lars-2	WBGene00003074		CELE_F45D11.15	WBGene00018460
CELE_M28.8	WBGene00010899		CELE_F45D11.14	WBGene00018459
sqst-1	WBGene00011737		CELE_Y46G5A.18	WBGene00012908
C41G11.1	WBGene00016568		tag-280	WBGene00044322
wht-7	WBGene00021535		glh-2	WBGene00001599
clec-190	WBGene00010953		gst-5	WBGene00001753
ttr-36	WBGene00044605		tpxl-1	WBGene00021470
C55A6.6	WBGene00008335		oma-2	WBGene00003865
hsp-6	WBGene00002010		hpo-5	WBGene00011776
calu-1	WBGene00019760		CELE_F54E2.1	WBGene00018823
bcmo-2	WBGene00018755		CELE_Y44E3A.6	WBGene00021551
CELE_F40F8.5	WBGene00009578		CELE_F55F10.1	WBGene00018898
sams-1	WBGene00008205		edc-3	WBGene00011036
nep-17	WBGene00010070		egl-4	WBGene00001173
fat-1	WBGene00001393		CELE_Y65A5A.2	WBGene00013419
pfd-4	WBGene00007107		sym-1	WBGene00006366
C56A3.6	WBGene00008345		C45E5.1	WBGene00016664
mthf-1	WBGene00015512		ZK632.12	WBGene00014019
srpa-72	WBGene00017245		CELE_H34C03.2	WBGene00019259
C39D10.8	WBGene00016535		col-90	WBGene00000665
CELE_Y59A8B.8	WBGene00013345		test-1	WBGene00016918
cht-3	WBGene00016084		rme-2	WBGene00004374
idh-1	WBGene00010317		mct-2	WBGene00015273
rhi-1	WBGene00004356		CELE_T06E4.12	WBGene00044011
gld-3	WBGene00001597		mtm-6	WBGene00003478
F35C8.5	WBGene00018036		mut-16	WBGene00003508
ugt-47	WBGene00011006		ain-2	WBGene00015007
prg-1	WBGene00004178		tbcd-1	WBGene00008887
gst-28	WBGene00001776		usp-5	WBGene00020839
egg-1	WBGene00015083		Y94H6A.8	WBGene00022380
CELE_F23D12.11	WBGene00194674		asp-3	WBGene00000216
B0286.3	WBGene00015116		D1044.1	WBGene00017027
him-14	WBGene00001872		CELE_F22B5.4	WBGene00009042
plin-1	WBGene00007024		F44B9.8	WBGene00018409
crn-1	WBGene00000794		CELE_Y43F8B.1	WBGene00012812
mspn-1	WBGene00010557		CELE_ZK809.3	WBGene00014086
cex-1	WBGene00023407		CELE_Y47G6A.21	WBGene00021646
Y104H12D.3	WBGene00022427		CELE_W02H3.1	WBGene00012217
elo-2	WBGene00001240		mrps-28	WBGene00012830
acs-19	WBGene00007969		CELE_Y25C1A.14	WBGene00194985
CELE_Y7A9A.1	WBGene00012416		lec-12	WBGene00017080
CELE_D1046.4	WBGene00008365		lbp-9	WBGene00021486
icl-1	WBGene00001564		Y105C5B.9	WBGene00013650
CELE_F47G3.4	WBGene00194641		CELE_T20D4.11	WBGene00020617
clec-41	WBGene00007153		CELE_T28A11.19	WBGene00020881
CELE_F55G11.4	WBGene00010124		pes-2.1	WBGene00003977
CELE_R09B3.3	WBGene00011156		B0035.15	WBGene00007113
ifa-2	WBGene00003485		asp-14	WBGene00019619
ifd-2	WBGene00002058		acs-4	WBGene00018152
tag-120	WBGene00006470		C25E10.8	WBGene00016097
ZC412.3	WBGene00013884		CELE_Y32H12A.7	WBGene00021315
srp-7	WBGene00005648		gas-1	WBGene00001520
rnr-1	WBGene00004391		B0416.5	WBGene00015181
CELE_F35E12.6	WBGene00009430		oma-1	WBGene00003864
CELE_K07C11.3	WBGene00019476		set-29	WBGene00022371
lin-24	WBGene00003010		CELE_R13A5.10	WBGene00020052
CELE_H34I24.2	WBGene00019261		nuo-5	WBGene00021562
pho-1	WBGene00004020		F56F10.1	WBGene00018984
CELE_Y32H12A.2	WBGene00021311		srr-4	WBGene00005655
fkb-3	WBGene00001428		nduf-6	WBGene00009051
CELE_K07H8.10	WBGene00019510		got-1.2	WBGene00020146
ftn-2	WBGene00001501		CELE_W10D9.6	WBGene00185079
trap-1	WBGene00022122		hmg-3	WBGene00001973
gcst-1	WBGene00017765		C49C8.5	WBGene00016769
CELE_M01H9.3	WBGene00019719		cpg-2	WBGene00015102
sqd-1	WBGene00022235		ugt-61	WBGene00018206
let-268	WBGene00002497		CELE_R193.2	WBGene00020128
rpl-6	WBGene00004417		gst-35	WBGene00001783
pho-11	WBGene00007331		apy-1	WBGene00017244
atic-1	WBGene00016957		pxn-2	WBGene00004257
skpo-1	WBGene00009897		tufm-2	WBGene00007001
gsto-3	WBGene00019636		CELE_D1005.2	WBGene00016996
hex-1	WBGene00020509		CELE_T20F10.2	WBGene00011864
mppb-1	WBGene00013880		vps-39	WBGene00011625
ppw-1	WBGene00004093		CELE_T19B10.8	WBGene00011835
CELE_Y49F6B.8	WBGene00021720		spd-5	WBGene00004955
ctg-2	WBGene00011756		tsfm-1	WBGene00010094
egal-1	WBGene00015680		CELE_F07C6.3	WBGene00008554
F10D7.3	WBGene00017340		C49A9.2	WBGene00016756
CELE_Y51F10.7	WBGene00021768		mrpl-14	WBGene00018475
lys-4	WBGene00003093		CELE_T20D3.3	WBGene00011857
ttr-17	WBGene00012383		gpa-17	WBGene00022196
mig-18	WBGene00003249		CELE_F53F8.5	WBGene00010002
ttr-7	WBGene00020566		ZK370.8	WBGene00022722
ttr-34	WBGene00045245		pssy-1	WBGene00013920
sma-1	WBGene00004855		C04E12.2	WBGene00015433
ugt-12	WBGene00020592		mrpl-50	WBGene00011883
CELE_T19D12.4	WBGene00020579		nbet-1	WBGene00043064
fcd-2	WBGene00012767		CELE_D1086.12	WBGene00044082
CELE_H06I04.6	WBGene00019170		toe-1	WBGene00022739
nars-2	WBGene00013447		F54C8.1	WBGene00010035
sto-1	WBGene00006063		rskn-2	WBGene00008311
rpia-1	WBGene00015101		mrpl-30	WBGene00021021
div-1	WBGene00001002		clec-85	WBGene00021872
pyr-1	WBGene00004259		C44E12.1	WBGene00016657
mrpl-24	WBGene00019076		CELE_F52B5.2	WBGene00009921
metr-1	WBGene00010988		B0228.7	WBGene00015064
C08E8.4	WBGene00007440		C29H12.2	WBGene00016235
F02A9.4	WBGene00008514		CELE_ZK1193.2	WBGene00022858
Y38F1A.6	WBGene00012608		sptl-2	WBGene00018398
vrk-1	WBGene00017895		R144.5	WBGene00020095
CELE_Y62H9A.3	WBGene00013391		ipla-7	WBGene00011423
C24H12.5	WBGene00016074		CELE_Y16B4A.2	WBGene00012445
CELE_W01A11.1	WBGene00020909		rab-14	WBGene00004276
CELE_ZK742.4	WBGene00022814		CELE_H28G03.1	WBGene00019249
CELE_F19F10.3	WBGene00017599		mct-3	WBGene00010834
CELE_R08E3.2	not found		CELE_F44G3.2	WBGene00009706
CELE_F08F1.4	WBGene00017258		CELE_T06E4.8	WBGene00011535
C01G5.5	WBGene00015307		nmy-2	WBGene00003777
lbp-7	WBGene00002259		CELE_F14D7.7	WBGene00008794
C02F12.5	WBGene00015355		CELE_F14D7.10	WBGene00008797
CELE_Y14H12B.2	WBGene00021192		ncx-4	WBGene00003569
dhs-26	WBGene00000989		CELE_Y23H5B.6	WBGene00021277
tbb-6	WBGene00006539		CELE_T10G3.3	WBGene00011694
C15F1.1	WBGene00015794		CELE_R09E12.9	WBGene00044514
ttr-54	WBGene00011774		C44B7.11	WBGene00016631
CELE_T04A8.6	WBGene00011408		C03F11.3	WBGene00015389
parn-2	WBGene00013265		CELE_R12C12.1	WBGene00020022
CELE_D1086.1	WBGene00008388		lbp-5	WBGene00002257
CELE_Y43F8C.13	WBGene00012834		rpom-1	WBGene00013680
bcat-1	WBGene00001149		lys-8	WBGene00003097
C17G1.2	WBGene00007649		dli-1	WBGene00001007
CELE_D1054.1	WBGene00008370		nuo-1	WBGene00003831
CELE_ZC373.2	WBGene00013867		lon-3	WBGene00003057
perm-4	WBGene00016638		CELE_ZC376.3	WBGene00013875
C29F3.7	WBGene00007807		npp-9	WBGene00003795
hsp-16.2	WBGene00002016		CELE_T06E4.9	WBGene00011536
lipl-7	WBGene00008510		C14A4.3	WBGene00007556
vit-3	WBGene00006927		CELE_F17E9.4	WBGene00017541
mrpl-28	WBGene00020796		lmd-3	WBGene00018700
mrps-5	WBGene00008452		nuo-2	WBGene00020417
C01F1.3	WBGene00015298		ssp-9	WBGene00006038
ZK1307.1	WBGene00014244		mca-1	WBGene00003151
CELE_Y53C12B.1	WBGene00013143		phf-5	WBGene00004016
fut-3	WBGene00006402		cbs-1	WBGene00013866
CELE_T02H6.1	WBGene00020171		CELE_F53F1.3	WBGene00009981
Y45F10C.4	WBGene00012880		CELE_T16G12.1	WBGene00011803
tag-225	WBGene00019478		mrp-2	WBGene00003408
asf-1	WBGene00006817		wrk-1	WBGene00006942
cpt-5	WBGene00008629		CELE_Y39B6A.10	WBGene00012672
tbg-1	WBGene00006540		F25B5.6	WBGene00017777
dhs-19	WBGene00000982		gfi-1	WBGene00001581
CELE_M01E5.2	WBGene00010805		CELE_F57F4.4	WBGene00019017
fip-5	WBGene00009620		rpl-11.2	WBGene00004423
dbn-1	WBGene00010664		fem-2	WBGene00001412
zen-4	WBGene00006974		CELE_K11G9.2	WBGene00019653
CELE_Y54G11A.3	WBGene00013214		mex-3	WBGene00003229
scav-3	WBGene00013039		CELE_F13E9.1	WBGene00008750
gld-2	WBGene00001596		tra-3	WBGene00006606
Y45F10C.2	WBGene00012878		noah-2	WBGene00009926
C08F11.12	WBGene00007459		dlc-2	WBGene00010888
CELE_F48E3.4	WBGene00018605		egg-4	WBGene00020652
fat-6	WBGene00001398		egg-5	WBGene00020035
tald-1	WBGene00021286		clec-150	WBGene00019914
F13D12.6	WBGene00008741		CELE_H06H21.8	WBGene00019164
ilys-5	WBGene00017691		vps-34	WBGene00006932
asp-5	WBGene00000218		nlp-47	WBGene00018117
hil-5	WBGene00001856		CELE_Y55F3BR.6	WBGene00021943
dod-19	WBGene00022644		CELE_F48D6.4	WBGene00018602
smc-5	WBGene00016151		gln-6	WBGene00001607
spds-1	WBGene00012909		dhs-28	WBGene00000991
CELE_Y71F9AL.9	WBGene00022114		nuo-4	WBGene00019401
CELE_Y38F2AR.12	WBGene00021430		pfkb-1.1	WBGene00022456
let-630	WBGene00002804		C25G4.2	WBGene00007730
CELE_H14E04.2	WBGene00019199		lys-6	WBGene00003095
CELE_K10C3.4	WBGene00010731		C27H6.9	WBGene00077500
ttr-46	WBGene00011571		dnj-23	WBGene00001041
clec-146	WBGene00013008		pck-1	WBGene00021043
CELE_Y57A10A.23	WBGene00013263		CELE_Y56A3A.7	WBGene00013228
CELE_Y71G12B.25	WBGene00022160		rga-1	WBGene00012203
CELE_Y53G8B.2	WBGene00021818		mlt-7	WBGene00022743
C42D4.1	WBGene00016594		pud-1.2	WBGene00021236
CELE_F54E12.2	WBGene00010061		nlp-26	WBGene00003764
far-6	WBGene00001390		efl-2	WBGene00001162
acl-14	WBGene00019465		nhr-56	WBGene00003646
sph-1	WBGene00004979		bca-1	WBGene00000245
far-2	WBGene00001386		hex-2	WBGene00015767
CELE_F17A9.5	WBGene00017537		pmk-1	WBGene00004055
C03H5.3	WBGene00015405		pept-1	WBGene00003877
CELE_F25E2.2	WBGene00017780		cyp-34a8	WBGene00015043
2O16	WBGene00013210		hpo-32	WBGene00015313
egg-6	WBGene00010621		CELE_F52A8.5	WBGene00009918
pho-7	WBGene00011879		srp-2	Multiple entries : 2
pcm-1	WBGene00003954		gpa-16	WBGene00001678
F42H10.6	WBGene00018370		CELE_T15B12.1	WBGene00020530
CELE_Y62H9A.6	WBGene00013394		clh-1	WBGene00000528
pmp-5	WBGene00004062		pud-2.1	WBGene00017490
K02A11.3	WBGene00010488		CELE_T20D4.7	WBGene00020613
sth-1	WBGene00006060		nduf-5	WBGene00021839
usip-1	WBGene00014124		CELE_T09A12.5	WBGene00020374
msp-55	WBGene00003448		CELE_F42A10.7	WBGene00018343
CELE_D1054.10	WBGene00008377		CELE_ZK228.4	WBGene00013947
gst-15	WBGene00001763		CELE_F42G8.10	WBGene00018361
tin-13	WBGene00006574		C01G8.1	WBGene00015312
clec-88	WBGene00019606		skr-4	WBGene00004810
mut-7	WBGene00003504		CELE_F55H12.4	WBGene00010135
C10G8.4	WBGene00015683		C14B1.9	WBGene00007580
C24H12.4	WBGene00016073		CELE_F20G2.3	WBGene00008987
VF13D12L.3	WBGene00012149		CELE_ZK180.6	WBGene00022680
lin-33	WBGene00003019		CELE_T03F1.11	WBGene00020192
sod-4	WBGene00004933		Y110A2AR.1	WBGene00022452
ketn-1	WBGene00004130		gsp-3	WBGene00021113
vab-10	WBGene00006876		gsp-4	WBGene00020187
CELE_W03D8.9	WBGene00020990		ugt-41	WBGene00017336
CELE_T16A9.5	WBGene00011795		col-38	WBGene00000615
CELE_Y69E1A.1	WBGene00013473		CELE_Y47G6A.15	WBGene00021641
dpf-2	WBGene00001055		C05C8.2	WBGene00015461
CELE_Y47D3A.29	WBGene00012936		F44E2.8	WBGene00018421
CELE_F33G12.7	WBGene00044666		nrfl-1	WBGene00006438
cav-1	WBGene00000301		CELE_Y94H6A.10	WBGene00022382
tin-9.2	WBGene00044083		abts-1	WBGene00009920
tag-165	WBGene00006510		CELE_Y18H1A.4	WBGene00021210
acs-5	WBGene00013575		cas-1	WBGene00000294
heh-1	WBGene00006452		CELE_ZK1193.3	not found
rpl-24.2	WBGene00004437		ugt-23	WBGene00007650
elo-5	WBGene00001243		CELE_F58A6.1	WBGene00019022
agef-1	WBGene00012386		C06A6.4	WBGene00015509
CELE_F17C8.9	WBGene00185014		CELE_F49C12.7	WBGene00009877
cpi-1	Multiple entries : 2		CELE_T12B3.3	WBGene00020446
lec-10	WBGene00002273		lec-9	WBGene00002272
dsc-4	WBGene00001099		snx-6	WBGene00013354
CELE_ZC410.5	WBGene00013882		CELE_W08E3.2	WBGene00012343
CELE_F18A1.7	WBGene00017548		CELE_Y49G5A.1	WBGene00021731
mrps-9	WBGene00017319		CELE_F47B8.5	WBGene00009806
mrp-3	WBGene00003409		mrpl-41	WBGene00015185
CELE_F14B8.4	WBGene00017446		cup-4	WBGene00000845
mel-32	WBGene00003214		CELE_Y71H2AM.4	WBGene00022169
pept-2	WBGene00003876		klp-15	WBGene00002225
haly-1	WBGene00009813		C06H5.6	WBGene00007394
kdin-1	WBGene00006490		R11A8.7	WBGene00011240
F52C9.3	WBGene00018674		gstk-1	WBGene00014251
F32A5.3	WBGene00017969		cyp-25a2	WBGene00007964
sptl-3	WBGene00011932		cpn-1	WBGene00000777
pqm-1	WBGene00004096		C23G10.8	WBGene00016015
C47E12.7	WBGene00008151		CELE_Y76B12C.3	WBGene00022297
CELE_F38B6.4	WBGene00018174		ctsa-2	Multiple entries : 2
CELE_ZK822.2	WBGene00014090		alh-3	WBGene00000109
CELE_F21C10.10	WBGene00017659		C08B6.8	WBGene00007429
cle-1	WBGene00000527		sgk-1	WBGene00004789
CELE_T04C12.11	WBGene00077693		CELE_Y65B4A.8	WBGene00022031
ttr-6	WBGene00020886		C18B2.5	WBGene00015956
mrpl-18	WBGene00017044		CELE_Y39B6A.5	WBGene00012668
CELE_K02D7.1	WBGene00019298		vha-6	WBGene00006915
C01B10.6	WBGene00015280		C25A11.2	WBGene00016087
hsp-43	WBGene00002024		C34B2.8	WBGene00016393
Y56A3A.18	WBGene00013236		tgn-38	WBGene00011742
srp-6	WBGene00005647		Multiple Output Below
efhd-1	WBGene00012980		srp-2	WBGene00004701
CELE_T04G9.7	WBGene00020218		srp-2	WBGene00005643
CELE_R09F10.5	WBGene00019988		ctsa-2	WBGene00019617
ttr-3	WBGene00010538		ctsa-2	WBGene00021503
cpi-2	WBGene00000534
F37H8.5	WBGene00009514
ain-1	WBGene00015547
M01F1.3	WBGene00010809
CELE_R13H4.2	WBGene00014826
cap-1	WBGene00000292
ttr-2	WBGene00010539
mrpl-47	WBGene00015092
CELE_T09B4.8	WBGene00020382
hex-3	WBGene00012663
Y39G10AR.9	WBGene00021467
gss-1	WBGene00010941
gpx-5	WBGene00007516
magi-1	WBGene00010444
rpl-25.1	WBGene00004438
upp-1	WBGene00022817
F41C3.5	WBGene00018271
clec-63	WBGene00009394
acp-7	WBGene00022246
C06A8.3	WBGene00015514
ost-1	WBGene00003893
nkat-3	WBGene00010984
CELE_F32D8.12	WBGene00009334
CELE_F57B10.8	WBGene00019005
nop-1	WBGene00017774
pqn-24	WBGene00004113
atx-2	WBGene00000231
C46C2.5	WBGene00008113
T01B11.2	WBGene00020139
T25B9.9	WBGene00012015
abhd-3.1	WBGene00013358
pmp-3	WBGene00004060
gst-27	WBGene00001775
rol-1	WBGene00004394
ttr-35	WBGene00017688
ttr-15	WBGene00011561
CELE_D1054.11	WBGene00008378
CELE_W03F11.1	WBGene00021005
klo-1	WBGene00016848
CELE_Y37A1B.5	WBGene00012538
wht-2	WBGene00007513
CELE_T25D3.3	WBGene00020797
ZK1320.2	WBGene00014252
C39D10.7	WBGene00016534
CELE_T07F10.1	WBGene00011587
cat-4	WBGene00000298
mct-4	WBGene00003986
puf-12	WBGene00014165
CELE_T25B9.1	WBGene00012007
lec-5	WBGene00002268
CELE_F26A3.1	WBGene00009140
CELE_R07H5.8	WBGene00011128
sams-3	WBGene00015538
CELE_T23E7.2	WBGene00020732
pqn-52	WBGene00019713
hpo-8	WBGene00020517
CELE_F59B1.2	WBGene00019097
spp-15	WBGene00005000
mex-5	WBGene00003230
C14B1.3	WBGene00007574
mltn-13	WBGene00017794
hmgs-1	WBGene00017769
CELE_Y48A5A.3	WBGene00044466
elo-1	WBGene00001239
CELE_F28H7.3	WBGene00009237
CELE_R04F11.3	WBGene00011016
CELE_D2023.4	WBGene00008408
CELE_Y48G8AL.13	WBGene00021691
rsd-6	WBGene00004684
trap-2	WBGene00020216
nep-22	WBGene00020788
C08F11.11	WBGene00007458
ctl-3	WBGene00013220
mrpl-39	WBGene00044344
ugt-46	WBGene00015141
C01B10.10	WBGene00015284
CELE_Y105E8A.11	WBGene00013671
pps-1	WBGene00004091
pcp-5	WBGene00022801
zig-7	WBGene00006984
C10G8.8	WBGene00015684
lbp-6	WBGene00002258
ttr-18	WBGene00007142
C49A9.9	WBGene00016763
CELE_Y37E3.8	WBGene00021350
CELE_F37H8.3	WBGene00009512
trr-1	WBGene00007028
unc-61	WBGene00006795
ethe-1	WBGene00007886
nuaf-3	WBGene00011123
CELE_Y73E7A.2	WBGene00022269
mcm-4	WBGene00003156
acbp-3	WBGene00009818
E02H1.1	WBGene00008455
col-140	WBGene00000713
CELE_F35B12.9	WBGene00009388
srh-300	WBGene00005504
elo-3	WBGene00001241
cbl-1	WBGene00007533
tbh-1	WBGene00006541
cua-1	WBGene00000834
mrps-16	WBGene00018961
CELE_Y50D4B.4	WBGene00021743
CELE_Y106G6D.8	WBGene00013704
cpr-5	WBGene00000785
ahcy-1	WBGene00019322
ZK1236.5	WBGene00022864
CELE_Y71H2B.4	WBGene00022194
CELE_F08F3.4	WBGene00017262
CELE_Y62H9A.4	WBGene00013392
C27A7.1	WBGene00007753
zmp-3	WBGene00016283
T26C12.1	WBGene00020831
CELE_T12A2.3	WBGene00020438
hprt-1	WBGene00013690
cyp-13A5	WBGene00011672
CELE_F13H8.11	WBGene00017443
CELE_ZK856.7	WBGene00014108
cpz-2	WBGene00000789
ssp-19	WBGene00006047
ssp-10	WBGene00006039
CELE_E04F6.9	WBGene00017128
C34H4.2	WBGene00016425
CELE_ZC416.6	WBGene00022610
grd-3	WBGene00001692
tufm-1	WBGene00007000
lec-2	WBGene00002265
CELE_W07E11.1	WBGene00012326
C34C12.8	WBGene00007927
dct-18	WBGene00010266
dhs-3	WBGene00000967
CELE_ZC412.4	not found
cbd-1	WBGene00010351
mth-1	WBGene00017948
pmt-2	WBGene00018811
alh-12	WBGene00000118
CELE_T28A11.2	WBGene00020869
CELE_T03F7.7	WBGene00011404
pes-23	WBGene00003987
C47B2.9	WBGene00008134
CELE_F17H10.2	WBGene00008926
sec-61	WBGene00013311
gpx-1	WBGene00009165
CELE_Y71G12B.6	WBGene00022146
C17H12.4	WBGene00015930
CELE_DC2.5	WBGene00017082
CELE_W04B5.3	WBGene00021020
vit-4	WBGene00006928
CELE_F13H10.8	WBGene00044784
C23H4.3	WBGene00007692
lid-1	WBGene00007711
air-2	WBGene00000099
CELE_ZK105.1	WBGene00022653
dnj-28	WBGene00001046
gpd-2	WBGene00001684
gfm-1	WBGene00009246
ttr-51	WBGene00010440
CELE_F25H9.7	WBGene00009139
fat-7	WBGene00001399
acs-11	WBGene00018269
aman-1	WBGene00018877
C31H2.4	WBGene00016294
comt-4	WBGene00021491
acdh-1	WBGene00016943
ZK353.9	WBGene00022704
C44B7.5	WBGene00016627
unc-18	WBGene00006757
M28.5	WBGene00010896
CELE_Y37H2A.14	WBGene00045416
F32A5.4	WBGene00017970
cdd-2	WBGene00000392
clec-62	WBGene00009393
CELE_R09B3.2	WBGene00011155
CELE_Y53H1B.2	WBGene00013181
elo-6	WBGene00001244
tag-281	WBGene00044323
CELE_T28D6.7	WBGene00012127
gst-13	WBGene00001761
snb-1	WBGene00004897
CELE_T12G3.4	WBGene00011739
clp-4	WBGene00000545
CELE_Y71H2AM.13	WBGene00022178
cdk-1	WBGene00000405
cysl-1	WBGene00007653
rap-1	Multiple entries : 2
inx-9	WBGene00002131
CELE_F57F5.1	WBGene00010204
ttr-30	WBGene00020335
ttr-48	WBGene00022515
CELE_T20D3.6	WBGene00011859
him-1	WBGene00001860
nep-1	WBGene00013926
nhx-4	WBGene00003732
pmt-1	WBGene00022781
ttr-45	WBGene00044737
ehs-1	WBGene00001224
CELE_ZK1055.6	WBGene00022847
snx-14	WBGene00013011
let-767	WBGene00002891
F27E5.1	WBGene00009192
acox-1	WBGene00008564
ssp-37	WBGene00012211
ccg-1	WBGene00000370
CELE_K12C11.1	WBGene00019673
far-5	WBGene00001389
far-1	WBGene00001385
mrps-10	WBGene00012556
icd-2	WBGene00022042
CELE_Y116A8C.27	WBGene00013804
pcp-1	WBGene00003956
ads-1	WBGene00000081
CELE_T23B3.2	WBGene00020710
CELE_Y51H7C.5	WBGene00021783
ncx-1	WBGene00003566
nas-11	WBGene00003530
ftn-1	WBGene00001500
B0513.4	WBGene00007196
zwl-1	WBGene00021460
tni-1	WBGene00006584
haf-4	WBGene00001814
nape-2	WBGene00021370
fat-2	WBGene00001394
rpa-1	WBGene00017546
CELE_T08H10.1	WBGene00020369
spp-10	WBGene00004995
unc-44	WBGene00006780
gyg-2	WBGene00012020
clec-222	WBGene00007283
lbp-2	WBGene00002254
tyr-4	WBGene00016419
CELE_F11C1.5	WBGene00008694
CELE_Y49E10.29	WBGene00045239
CELE_K09E2.3	WBGene00019572
F08B12.4	WBGene00008572
CD4.3	WBGene00016989
CELE_Y45F10C.1	WBGene00012877
C39H7.4	WBGene00016542
asp-13	WBGene00017881
hpo-19	WBGene00020268
gob-1	WBGene00001649
pqn-83	WBGene00004164
cpg-1	WBGene00000465
CELE_T15B7.15	WBGene00020527
ttr-24	WBGene00013077
sax-7	WBGene00004732
tat-1	WBGene00013034
ttr-16	WBGene00012382
nex-1	WBGene00003588
CELE_K11B4.1	WBGene00010766
clec-1	WBGene00017772
prx-3	WBGene00004193
CELE_F20A1.1	WBGene00017613
Y54E10A.10	WBGene00021830
grsp-2	WBGene00012118
dpyd-1	WBGene00016103
gcp-2.1	WBGene00020082
cgr-1	WBGene00020847
CELE_Y43C5A.2	WBGene00012782
Y46E12BL.2	WBGene00021595
C25H3.11	WBGene00016120
snap-29	WBGene00019305
pges-2	WBGene00011239
CELE_Y73C8B.2	WBGene00022259
car-1	WBGene00012484
acdh-7	WBGene00020812
gfi-2	WBGene00001582
lpd-8	not found
CELE_F52E4.5	WBGene00018702
CELE_Y73B6A.3	WBGene00022230
CELE_F55D12.2	WBGene00010111
fbxa-72	WBGene00017962
clu-1	WBGene00000550
T19C3.5	WBGene00020563
alh-9	WBGene00000115
dod-20	WBGene00015259
CELE_F38E9.1	WBGene00018184
C55A6.7	WBGene00008336
CELE_D2030.3	WBGene00008413
mrps-7	WBGene00013324
K12H4.7	WBGene00019682
eif-1	WBGene00020868
gfat-1	WBGene00008546
CELE_Y49F6B.2	WBGene00021715
CELE_K10C2.1	WBGene00019617
lea-1	WBGene00002263
CELE_W05H9.1	WBGene00021048
ldp-1	WBGene00017719
nex-3	WBGene00003590
cyb-3	WBGene00000868
CELE_Y22D7AL.10	WBGene00021248
ugt-1	WBGene00007072
cuc-1	WBGene00000835
arf-6	WBGene00000184
F19C6.5	WBGene00008954
hcf-1	WBGene00001827
C15C7.7	WBGene00015793
F09E5.3	WBGene00017283
hxk-2	WBGene00010416
ttr-59	WBGene00020339
cht-1	WBGene00000503
fkb-5	WBGene00001430
CELE_F59A3.4	WBGene00019077
mrpl-51	WBGene00011740
cpr-6	WBGene00000786
cpna-3	WBGene00007221
ttr-44	WBGene00008341
CELE_Y57G11C.40	WBGene00013329
zmp-4	WBGene00012364
ttr-41	WBGene00017374
CELE_F49E2.5	WBGene00009888
T25G3.4	WBGene00012031
CELE_T09B4.5	WBGene00020379
mrps-30	WBGene00044321
CELE_F13G11.3	WBGene00045038
CELE_F55B11.1	WBGene00010083
C45B2.1	WBGene00016658
CELE_F46B6.4	WBGene00009769
pro-3	WBGene00012676
cku-80	WBGene00000520
lntl-1	WBGene00016289
tth-1	WBGene00006649
mrpl-46	WBGene00021935
ifa-4	WBGene00002052
pes-7	WBGene00003980
CELE_ZK970.7	WBGene00014173
scl-2	WBGene00009895
CELE_K10C9.3	WBGene00019624
inx-16	WBGene00002138
CELE_F09F7.4	WBGene00017301
CELE_F58B4.5	WBGene00010238
skpo-3	WBGene00017968
mrpl-15	WBGene00022373
ire-1	WBGene00002147
col-8	WBGene00000597
npp-2	WBGene00003788
spp-14	WBGene00004999
hda-3	WBGene00001836
acp-6	WBGene00022245
vit-2	WBGene00006926
mce-1	WBGene00008415
sqrd-1	WBGene00008538
dpy-28	WBGene00001087
hacd-1	WBGene00019978
CELE_Y57G11B.5	WBGene00013297
lys-7	WBGene00003096
CELE_F22F4.5	WBGene00017718
nra-4	WBGene00015344
msp-77	WBGene00003464
acs-9	WBGene00020634
lron-7	WBGene00019351
fbxa-156	WBGene00007392
pdi-2	WBGene00003963
ddx-27	WBGene00022148
spp-13	WBGene00004998
CELE_F11A10.7	WBGene00008688
CELE_T19A5.1	WBGene00020553
CELE_Y95D11A.1	WBGene00013605
taco-1	WBGene00021757
C29E4.12	WBGene00016209
CELE_T28H10.3	WBGene00012144
CELE_Y48A6B.7	WBGene00012968
CELE_Y82E9BR.19	WBGene00022351
dhp-2	WBGene00000964
mup-4	WBGene00003497
fipr-21	WBGene00009621
clec-91	WBGene00014117
C10B5.3	WBGene00015671
CELE_F07A11.5	WBGene00008548
CELE_M04C9.3	WBGene00010858
adsl-1	WBGene00011064
CELE_R102.4	WBGene00011291
cnc-8	WBGene00009624
cyk-4	WBGene00000875
CELE_F36A2.9	WBGene00009456
CELE_F57G8.7	WBGene00010216
CELE_D1086.3	WBGene00008390
sptl-1	WBGene00016020
CELE_F30A10.14	WBGene00045473
nog-1	Multiple entries : 2
ech-7	WBGene00001156
CELE_F20D1.3	WBGene00008975
glh-4	WBGene00001601
vit-5	WBGene00006929
rpa-2	WBGene00019767
pmp-2	WBGene00004059
C53B7.2	WBGene00016893
hlh-19	WBGene00001962
CELE_F54F7.3	WBGene00010065
cyp-34a9	WBGene00015044
hsp-16.1	WBGene00002015
CELE_ZK795.1	WBGene00014081
C27B7.5	WBGene00007762
pezo-1	WBGene00007505
CELE_F31E8.4	WBGene00017954
gst-26	WBGene00001774
CELE_Y37D8A.19	WBGene00012557
C55A6.12	WBGene00044019
grl-16	WBGene00001725
C27A7.6	WBGene00007757
rpl-38	WBGene00004452
clec-223	WBGene00007282
puf-9	WBGene00004245
lbp-1	WBGene00002253
fzo-1	WBGene00001509
chaf-2	WBGene00022141
snb-2	WBGene00004898
tes-1	WBGene00015217
daf-22	WBGene00013284
drr-2	WBGene00011730
CELE_ZC434.9	WBGene00013895
him-4	WBGene00001863
Y39B6A.33	WBGene00012692
CELE_K02F6.7	WBGene00019341
CELE_T28F4.5	WBGene00012140
CELE_Y71H2B.1	WBGene00022191
ctns-1	WBGene00008052
iff-2	WBGene00002065
tyms-1	WBGene00022455
unc-59	WBGene00006793
CELE_F32A5.8	WBGene00017971
sur-5	WBGene00006351
CELE_T21F4.1	WBGene00020658
CELE_W06B4.2	WBGene00021057
CELE_W02D7.4	WBGene00020940
ttr-47	WBGene00019203
mrps-11	WBGene00012244
haao-1	WBGene00010595
ppk-2	WBGene00004088
alh-13	WBGene00011938
brp-1	WBGene00000273
ZK669.3	WBGene00014053
CELE_T05E12.3	WBGene00011486
Multiple Output Below
srp-1	WBGene00004703
srp-1	WBGene00005642
cpi-1	WBGene00000535
cpi-1	WBGene00000775
rap-1	WBGene00004307
rap-1	WBGene00004507
nog-1	WBGene00004422
nog-1	WBGene00020297
