# Supplementary material for: Aging-associated decline of phosphatidylcholine synthesis is a malleable trigger of natural mitochondrial aging
Source: Nat Commun. 2026 Apr 18;17:3589. doi: 10.1038/s41467-026-71508-7 (PMC13091796; doi:10.1038/s41467-026-71508-7)
Supplement: Supplementary file 22 — Supplementary Data 20 [file 41467_2026_71508_MOESM22_ESM.xlsx]

## Sheet: Tabelle1
Category 1
Category	RGS	AC	PValue	Bonferroni
Metabolism	258	1601	9.72641e-54	3.01519e-52
Proteolysis general	44	394	2.82193e-07	8.74798e-06
Stress response	66	833	3.01453e-05	0.000934505
Sum	368
Category 2
Category	RGS	AC	PValue	Bonferroni
Metabolism: lipid	91	526	1.73197e-23	2.04373e-21
Metabolism: mitochondria	54	366	1.97065e-12	2.32537e-10
Metabolism: nucleotide	25	111	8.90292e-10	1.05054e-07
Metabolism: 1CC	12	29	9.44036e-08	1.11396e-05
Metabolism: amino acid	16	82	4.33652e-06	0.00051171
Metabolism: short chain dehydrogenase	11	42	1.27141e-05	0.00150026
Proteolysis general: aspartate	9	33	5.91192e-05	0.00697607
Sum	218
Category 3
Category	RGS	AC	PValue	Bonferroni
Metabolism: lipid: binding	24	67	5.95773e-13	1.16772e-10
Metabolism: mitochondria: ribosome	24	79	1.0683e-11	2.09388e-09
Metabolism: lipid: fatty acid	20	68	8.43665e-10	1.65358e-07
Metabolism: nucleotide	25	111	8.90292e-10	1.74497e-07
Unassigned: TransThyretin-Related family domain	12	29	9.44036e-08	1.85031e-05
Metabolism: lipid: beta oxidation	15	78	9.90411e-06	0.00194121
Metabolism: short chain dehydrogenase	11	42	1.27141e-05	0.00249196
Metabolism: 1CC: folate	6	11	5.00873e-05	0.00981711
Category 3, relative contributions	RGS	%	Metabolic contribution
Metabolism: lipid	59	43.0657	91.2409
Metabolism: mitochondria	24	17.5182
Metabolism: other	42	30.6569
Non-metabolic	12	8.75912
Sum	137
