# Supplementary material for: Aging-associated decline of phosphatidylcholine synthesis is a malleable trigger of natural mitochondrial aging
Source: Nat Commun. 2026 Apr 18;17:3589. doi: 10.1038/s41467-026-71508-7 (PMC13091796; doi:10.1038/s41467-026-71508-7)
Supplement: Supplementary file 23 — Supplementary Data 21 [file 41467_2026_71508_MOESM23_ESM.xlsx]

## Sheet: Tabelle1
Category 1
Category	RGS	AC	PValue	Bonferroni
Metabolism	106	1601	2.26051e-18	6.78153e-17
Muscle function	8	62	0.000168491	0.00505473
Category 2
Category	RGS	AC	PValue	Bonferroni
Metabolism: mitochondria	43	366	2.82409e-16	3.02178e-14
Metabolism: lipid	28	526	8.48973e-05	0.00908401
Category 3
Category	RGS	AC	PValue	Bonferroni
Metabolism: mitochondria: complex I	19	46	2.37211e-16	3.9377e-14
