# Supplementary material for: Aging-associated decline of phosphatidylcholine synthesis is a malleable trigger of natural mitochondrial aging
Source: Nat Commun. 2026 Apr 18;17:3589. doi: 10.1038/s41467-026-71508-7 (PMC13091796; doi:10.1038/s41467-026-71508-7)
Supplement: Supplementary file 24 — Supplementary Data 22 [file 41467_2026_71508_MOESM24_ESM.xlsx]

## Sheet: Tabelle1
Names	total	elements
clk-1 D10/D1 isp-1 D10/D1	943	CELE_R09F10.5
		valv-1
		ttr-3
		CELE_F55B11.2
		nasp-2
		ZK1127.5
		usp-5
		CELE_T24A6.20
		kvs-5
		CELE_Y53F4B.18
		cpi-2
		B0334.3
		C14F11.6
		hsp-16.48
		sqt-1
		CELE_F57H12.6
		ain-1
		F37H8.5
		M01F1.3
		dpy-18
		CELE_R13H4.2
		CELE_Y105C5A.8
		asp-3
		gln-5
		cap-1
		CELE_Y54E5A.6
		pho-14
		F08C6.2;pcyt-1
		mel-28
		F44B9.8
		pgp-2
		CELE_M60.4
		ttr-2
		hex-3
		CELE_Y71H2AM.20
		Y39G10AR.9
		cri-3
		gpx-5
		magi-1
		cku-70
		tnc-2
		CELE_W02H3.1
		mrpl-9
		CELE_T19B10.2
		gst-1
		ret-1
		rpl-25.1
		upp-1
		fkb-4
		cisd-3.1
		clec-63
		CELE_Y25C1A.14
		acp-7
		dpy-11
		lec-12
		dpy-4
		CELE_T05A7.1
		lbp-9
		CELE_R05D11.4
		CELE_D1022.4
		Y105C5B.9
		CELE_T20D4.11;CELE_T28A11.19
		srp-1
		CELE_F20A1.10
		pes-2.1
		F53F4.10
		C06A8.3
		ost-1
		CELE_F49H12.5
		CELE_F52E1.14
		CELE_ZK813.7
		nkat-3
		CELE_F57B10.8
		CELE_F32D8.12
		pqn-24
		spn-4
		CELE_F42F12.4
		C46C2.5
		asp-14
		CELE_F15E6.3
		T01B11.2
		mcm-6
		T25B9.9
		acs-4
		abhd-3.1
		C25E10.8
		CELE_Y32H12A.7
		oxa-1
		CELE_H01G02.1
		zig-9
		pmp-3
		gst-27
		Y53F4B.39
		CELE_F33A8.4
		rol-1
		ttr-35
		ZC116.3
		hsp-12.2
		gas-1
		rbd-1
		CELE_ZK185.3
		vav-1
		ttr-15
		CELE_D1054.11
		CELE_W03F11.1
		oma-1
		klo-1
		lmn-1
		CELE_Y37A1B.5
		CELE_W01F3.2
		CELE_R13A5.10
		wht-2
		nuo-5
		nex-2
		CELE_T25D3.3
		alh-5
		gly-8
		ZK1320.2
		C08A9.10
		C39D10.7
		CELE_T07F10.1
		mct-4
		clec-50
		puf-12
		C53C9.2
		aco-1
		CELE_T25B9.1
		lec-5
		CELE_F26A3.1
		perm-2
		sams-3
		CELE_R07H5.8
		C01G6.3
		CELE_T23E7.2
		pqn-52
		CELE_Y40B1B.8
		hpo-8
		hmg-3
		CELE_F59B1.2
		CELE_R08E5.3
		C49C8.5
		CELE_T12D8.5
		spp-15
		cpg-2
		ldh-1
		C14B1.3
		lpd-9
		hmgs-1
		F37C4.5
		asp-1
		elo-1
		CELE_F28H7.3
		CELE_E04F6.4
		mboa-3
		phy-2
		apy-1
		CELE_R04F11.3
		hoe-1
		CELE_D2023.4
		rsd-6
		trap-2
		CELE_H17B01.2;CELE_Y51H7C.1
		clec-209
		CELE_T19B4.5
		CELE_Y71H10B.1
		nep-22
		hpo-34
		C08F11.11
		tufm-2
		fard-1
		ugt-46
		ttr-25
		C01B10.10
		odr-4
		haf-2
		CELE_Y105E8A.11
		pps-1
		C17H12.2
		zig-7
		pcp-5
		CELE_D1054.8
		far-3
		CELE_F20D6.11
		CELE_T19B10.8
		spd-5
		C10G8.8
		sip-1
		hsr-9
		eat-3
		lbp-6
		CELE_Y37E3.8
		trr-1
		CELE_F37H8.3
		Y37D8A.2
		unc-61
		ethe-1
		nuaf-3
		acp-5
		clec-65
		mcm-4
		acbp-3
		ttr-32
		CELE_F10E9.12
		CELE_T22B7.7
		Y39A1A.14
		mppa-1
		acs-2
		K07C5.4
		tkt-1
		cyb-1
		CELE_T20D3.3
		mig-23
		tag-307
		col-140
		CELE_F35B12.9
		F23B12.7
		tba-4
		C01B10.3
		C01G10.9
		ZK370.8
		srh-300
		elo-3
		cbl-1
		gst-42
		tbh-1
		mrps-2
		folt-2
		cua-1
		mrps-16
		msra-1
		CELE_Y106G6D.8
		mct-6
		CELE_Y63D3A.7
		abf-2
		ZK1236.5
		ahcy-1
		CELE_F08F3.4
		dnj-14
		CELE_Y62H9A.4
		C27A7.1
		gpd-1
		zmp-3
		T26C12.1
		CELE_F21C10.9
		cox-11
		nbet-1
		dct-16
		CELE_T12A2.3
		hprt-1
		CELE_K01G5.9
		akt-1
		CELE_D1086.12
		C54D10.5
		rskn-2
		CELE_F13H8.11
		C50D2.7
		tim-17
		cpz-2
		CELE_ZK856.7
		CELE_Y62H9A.5
		CELE_M153.1
		ssp-19;ssp-10
		CELE_E04F6.9
		clec-85
		CELE_ZK813.3
		CELE_ZC416.6
		CELE_E04F6.8
		C45B2.2
		CELE_K06G5.1
		CELE_Y41C4A.11
		ppt-1
		grd-3
		ZK265.6
		lec-2
		CELE_F29B9.8
		CELE_W07E11.1
		C34C12.8
		CELE_F35E12.10
		mrpl-40
		CELE_F52B5.2
		rbg-3
		R04B3.2
		dct-18
		aldo-2
		B0228.7
		CELE_ZC412.4
		poml-3
		C29H12.2
		mtm-5
		C49C3.4
		cbd-1
		ugt-2
		atad-3
		pmt-2
		CELE_T03F7.7
		alh-12
		pes-23
		sptl-2
		dhfr-1
		C47B2.9
		CELE_F17H10.2
		CELE_F17A9.4
		sec-61
		arl-8
		CELE_W05F2.3
		C17H12.4
		CELE_DC2.5
		CELE_W04B5.3
		vit-4
		lnkn-1
		CELE_F13H10.8
		pmp-1
		R144.5
		C23H4.3
		lid-1
		CELE_Y75B8A.7
		air-2
		CELE_ZK105.1
		dnj-28
		scav-2
		unc-32
		CELE_M28.10
		gpd-2
		gfm-1
		C30G12.2
		ipla-7
		CELE_R02D1.2
		ttr-51
		smc-4
		CELE_Y45G5AL.1
		lfi-1
		CELE_Y16B4A.2
		rab-14
		CELE_F25H9.7
		C17F4.7
		fat-7
		CELE_H28G03.1
		CELE_F44G3.2
		CELE_T06E4.8
		acs-11
		pqn-22
		aman-1
		ngp-1
		emo-1
		nmy-2
		acbp-1
		C31H2.4
		sir-2.2
		ncx-4
		B0403.3
		acdh-1
		ZK353.9
		C44B7.5
		daf-36
		pqn-31
		unc-18
		asp-4
		CELE_R12C12.1
		CELE_Y71F9AL.12
		gpi-1
		M28.5
		ifb-1
		lact-4
		CELE_Y37H2A.14
		F32A5.4
		C27B7.9
		cdd-2
		ced-7
		rpom-1
		CELE_F19C7.5
		CELE_R09B3.2
		tmem-135
		CELE_Y53H1B.2
		elo-6
		tag-281
		CELE_T28D6.7
		gst-13
		vit-6
		immt-2
		npp-9
		CELE_Y48C3A.14
		snb-1
		CELE_F30A10.13
		CELE_F02D8.4
		tag-196
		dut-1
		clp-4
		C01B10.11
		CELE_Y71H2AM.13
		cdk-1
		cysl-1
		dhp-1
		ZK370.4
		CELE_T06E4.9
		rap-1
		CELE_F57F5.1
		lec-4
		CELE_F17E9.4
		ufbp-1
		ttr-30
		ttr-48
		pod-2
		him-1
		CELE_F40G12.5
		CELE_T20D3.6
		nlp-40
		nhx-4
		nep-1
		pmt-1
		F10G2.1
		ttr-45
		ehs-1
		clec-87
		CELE_ZK1055.6
		vgln-1
		dhs-11
		haf-9
		tnt-4
		asp-2
		clec-266
		let-767
		col-56
		acox-1
		cyp-31a2
		set-27
		ssp-37
		ipla-5
		ccg-1
		CELE_K12C11.1
		lex-1
		far-5
		far-1
		CELE_Y53G8B.1
		mrps-10
		cbs-1
		ech-6
		CELE_T16G12.1
		icd-2
		ttr-5
		CELE_Y116A8C.27
		CELE_Y106G6H.1
		asp-12
		pcp-1
		Y43B11AR.1
		mup-2
		stdh-1
		CELE_T23B3.2
		CELE_Y51H7C.5
		erl-1
		ncx-1
		nas-11
		ftn-1
		B0513.4
		Genes
		F25B5.6
		zwl-1
		ucr-2.1
		CELE_T08G11.1
		hpo-6
		cchl-1
		tni-1
		nas-37
		haf-4
		bas-1
		gfi-1;CELE_F57F4.4
		fat-2
		rpa-1
		CELE_T08H10.1
		spp-10
		ubc-26
		lron-8
		pes-9
		lec-8
		unc-44
		gyg-2
		clec-222
		CELE_M28.8
		sqst-1
		lbp-2
		C41G11.1
		CELE_Y49E10.29
		tyr-4
		CELE_F11C1.5
		wht-7
		CELE_K09E2.3
		clec-190
		ttr-36
		hsp-6
		calu-1
		F08B12.4
		bcmo-2
		CD4.3
		CELE_F40F8.5
		CELE_Y45F10C.1
		fem-2
		Y97E10AR.6
		sams-1
		nep-17
		mex-3
		fat-1
		C39H7.4
		C56A3.6
		asp-13
		mthf-1
		CELE_T15B7.1
		pqn-83
		cpg-1
		tra-3
		hsp-12.3
		C49H3.3
		C39D10.8
		CELE_Y59A8B.8
		CELE_T15B7.15
		cht-3
		ttr-24
		idh-1
		rhi-1
		gld-3
		F35C8.5
		sax-7
		ugt-47
		prg-1
		gst-28
		egg-4;egg-5
		CELE_F23D12.11
		egg-1
		B0286.3
		him-14
		CELE_H06H21.8
		tat-1
		plin-1
		ttr-16
		crn-1
		mspn-1
		nex-1
		C18C4.5
		cex-1
		CELE_K11B4.1
		elo-2
		Y104H12D.3
		clec-1
		gln-6
		Y39B6A.34
		C39B5.5
		acs-19
		CELE_Y7A9A.1
		Y54E10A.10
		C25G4.2
		icl-1
		grsp-2
		lys-6
		dnj-23
		CELE_F47G3.4
		dpyd-1
		K11H3.3
		gcp-2.1
		cgr-1
		CELE_F55G11.4
		CELE_Y43C5A.2
		pck-1
		Y46E12BL.2
		snap-29
		CELE_Y73C8B.2
		ifa-2
		acdh-7
		gfi-2
		lpd-8
		CELE_F52E4.5
		CELE_Y73B6A.3
		ifd-2
		CELE_K10C2.12
		tag-120
		ZC412.3
		fbxa-72
		srp-7
		clu-1
		rnr-1
		T19C3.5
		dod-20
		CELE_K11H12.4
		CELE_F38E9.1
		mrpl-49
		CELE_F35E12.6
		nlp-26
		C55A6.7
		CELE_D2030.3
		mrps-7
		chk-1
		bca-1
		K12H4.7
		CELE_K07C11.3
		tram-1
		lin-24
		CELE_H34I24.2
		eif-1
		pho-1
		CELE_Y32H12A.2
		CELE_K07H8.10
		fkb-3
		ftn-2
		CELE_Y49F6B.2
		CELE_K10C2.1
		trap-1
		gcst-1
		CELE_T06E4.14
		lea-1
		CELE_M01H9.3
		CELE_W05H9.1
		sqd-1
		let-268
		ldp-1
		nex-3
		rpl-6
		CELE_Y22D7AL.10
		pho-11
		atic-1
		skpo-1
		gsto-3
		ptc-1
		cuc-1
		mppb-1
		hex-1
		ppw-1
		CELE_Y49F6B.8
		F54F2.9
		F19C6.5
		egal-1
		CELE_F52A8.5
		CELE_Y51F10.7
		hcf-1
		lys-4
		C15C7.7
		ttr-17
		acs-1
		ttr-7
		gpa-16
		F09E5.3
		sma-1
		ugt-12
		CELE_T19D12.4
		CELE_T15B12.1
		hxk-2
		fcd-2
		ttr-59
		CELE_Y71F9B.1
		cht-1
		fkb-5
		CELE_F59A3.4
		let-858
		mrpl-51
		cpr-6
		CELE_F56D3.1
		cpna-3
		sto-1
		rpia-1
		ttr-44
		div-1
		pyr-1
		metr-1
		C25F9.4
		C08E8.4
		F02A9.4
		Y38F1A.6
		CELE_F44E2.10
		pfn-1
		CELE_F42A10.7
		CELE_Y57G11C.40
		clec-5
		CELE_ZK228.4
		vrk-1
		zmp-4
		CELE_Y62H9A.3
		ttr-41
		CELE_F23B12.4
		CELE_F49E2.5
		CELE_W01A11.1
		C24H12.5
		CELE_ZK742.4
		T25G3.4
		CELE_F19F10.3
		CELE_R08E3.2
		CELE_T09B4.5
		C01G5.5
		CELE_F08F1.4
		C02F12.5
		CELE_Y14H12B.2
		tbb-6
		CELE_F13G11.3
		CELE_F55B11.1
		C15F1.1
		ttr-54
		CELE_T04A8.6
		parn-2
		C45B2.1
		pro-3
		CELE_D1086.1
		bcat-1
		CELE_Y43F8C.13
		lntl-1
		tth-1
		ifa-4
		col-138
		vps-4
		C17G1.2
		CELE_F20G2.3
		riok-2
		asfl-1
		CELE_ZK970.7
		CELE_ZC373.2
		scl-2
		CELE_K10C9.3
		perm-4
		inx-16
		C29F3.7
		hsp-16.2
		CELE_F09F7.4
		pud-3
		CELE_T03F1.11
		Y110A2AR.1
		lipl-7
		vit-3
		skpo-3
		mrpl-28
		ire-1
		mrpl-15
		C01F1.3
		col-8
		npp-2
		ZK1307.1
		CELE_Y53C12B.1
		hda-3
		vit-2
		sqrd-1
		hpo-28
		fut-3
		dpy-28
		fcho-1
		CELE_T02H6.1
		CELE_Y57G11B.5
		Y45F10C.4
		lys-7
		tag-225
		asf-1
		tbg-1
		CELE_F22F4.5
		nra-4
		ugt-41
		dhs-19
		scrm-4
		fip-5
		dbn-1
		msp-77
		zen-4
		CELE_Y54G11A.3
		nuo-3
		scav-3
		acs-9
		lron-7
		Y45F10C.2;C08F11.12
		CELE_F48E3.4
		pdi-2
		fbxa-156
		fat-6
		CELE_Y47G6A.15
		tald-1
		F13D12.6
		ddx-27
		ilys-5
		hil-5
		CELE_F11A10.7
		CELE_Y95D11A.1
		dod-19
		nrfl-1
		CELE_Y94H6A.10
		spds-1
		CELE_Y71F9AL.9
		vha-20
		CELE_Y38F2AR.12
		taco-1
		C29E4.12
		CELE_H14E04.2
		CELE_Y57G7A.1
		ttr-46
		CELE_K10C3.4
		CELE_T28H10.3
		clec-146
		CELE_Y57A10A.23
		CELE_Y18H1A.4
		CELE_Y71G12B.25
		CELE_Y53G8B.2
		tag-340
		set-18
		CELE_Y82E9BR.19
		ugt-23
		mrpl-35
		C42D4.1
		CELE_F54E12.2
		CELE_D2030.2
		far-6
		cogc-4
		acl-14
		sph-1
		vem-1
		far-2
		mup-4
		CELE_F25E2.2
		C03H5.3
		clec-91
		CELE_F07A11.5
		C10B5.3
		CELE_Y46G5A.18
		CELE_M04C9.3
		pho-7
		adsl-1
		CELE_R102.4
		cnc-8
		cyk-4
		pcm-1
		lec-9
		F42H10.6
		CELE_Y62H9A.6
		CELE_D1086.3
		snx-6
		pmp-5
		sptl-1
		CELE_F30A10.14
		nog-1
		K02A11.3
		ech-7
		CELE_F20D1.3
		usip-1
		msp-55
		vit-5
		CELE_D1054.10
		rpa-2
		C53B7.2
		tin-13
		hlh-19
		CELE_Y49G5A.1
		clec-88
		CELE_F47B8.5
		mrpl-41
		CELE_F54F7.3
		mut-7
		C10G8.4
		cyp-34a9
		hsp-16.1
		VF13D12L.3
		lin-33
		sod-4
		pezo-1
		C27B7.5
		CELE_F31E8.4
		ketn-1
		gst-26
		gst-5
		klp-15
		vab-10
		CELE_W03D8.9;CELE_T16A9.5;CELE_Y69E1A.1
		tpxl-1
		oma-2
		CELE_Y37D8A.19
		grl-16
		C55A6.12
		dpf-2
		C06H5.6
		C27A7.6
		CELE_F33G12.7
		gstk-1
		CELE_F55F10.1
		clec-223
		cav-1
		tin-9.2
		tag-165
		cpn-1
		acs-5
		lbp-1
		heh-1
		rpl-24.2
		elo-5
		cpi-1
		CELE_F17C8.9
		lec-10
		C23G10.8
		fzo-1
		chaf-2
		dsc-4
		ctsa-2
		CELE_ZC410.5
		CELE_F18A1.7
		CELE_Y65A5A.2
		snb-2
		mrp-3
		CELE_F14B8.4
		C45E5.1
		mel-32
		tes-1
		daf-22
		pept-2
		drr-2
		haly-1
		CELE_ZC434.9
		ZK632.12
		kdin-1
		CELE_H34C03.2
		him-4
		F52C9.3
		Y39B6A.33
		CELE_K02F6.7
		CELE_Y71H2B.1
		F32A5.3
		sptl-3
		test-1
		pqm-1
		C47E12.7
		iff-2
		tyms-1
		CELE_T06E4.12
		CELE_ZK822.2
		CELE_F38B6.4
		CELE_F21C10.10
		cle-1
		ttr-6
		sur-5
		CELE_T21F4.1
		C18B2.5
		CELE_W06B4.2
		ttr-47
		CELE_K02D7.1
		vha-6
		C01B10.6
		mrps-11
		C25A11.2
		haao-1
		ppk-2
		alh-13
		hsp-43
		srp-6
		brp-1
		ZK669.3
		efhd-1
		CELE_T05E12.3
		CELE_T04G9.7
clk-1 D10/D1	682	CELE_F40E10.5
		lpd-7
		ipla-3
		let-526
		dhc-1
		ZK632.4
		CELE_F58F9.7
		dhs-25
		his-1
		CELE_Y57G11A.4
		usp-39
		gyg-1
		cor-1
		tba-6
		pah-1
		mvb-12
		cdc-42
		cdc-73
		ubl-1
		noah-1
		C18H9.6
		CELE_Y77E11A.7
		ran-2
		igcm-3
		EEED8.3
		ubxn-4
		CELE_ZK909.6
		CELE_K11H12.8
		clec-84
		stim-1
		spdl-1
		CELE_T28D6.3
		nxf-1
		math-33;math-33;math-33;usp-7
		wapl-1
		lin-40
		CELE_W09C5.1
		aqp-2
		C29F7.3
		cyp-33c8
		npp-22
		acdh-11
		msi-1
		mccc-1
		ral-1
		tads-1
		B0280.9
		wdr-48
		ttr-42
		CELE_F22G12.4
		CELE_E01A2.5
		C50F2.3
		tftc-3
		CELE_F54D5.12
		gst-4
		CELE_Y48G1A.4
		mak-2
		mlcd-1
		C02B10.3
		ttr-8
		unc-54
		CELE_R02D3.3
		gei-4
		nsun-5
		NaN
		rpl-10a
		CELE_W04G3.5
		csc-1
		ekl-4
		ntl-2
		cec-7
		CELE_T07A9.10
		C10C5.4
		aakb-2
		tln-1
		CELE_F56B3.11
		pabp-2
		art-1
		CELE_F42A10.6
		pcn-1
		rpl-7A
		aagr-1
		crml-1
		acs-13
		hmg-1.2
		CELE_T01H8.2
		cyp-33e2
		rpl-18
		C01H6.4
		lipl-5
		CELE_F13E6.5
		drd-2
		CELE_D1086.11
		oac-10
		mlt-2
		lin-61
		hmg-11
		hpl-2
		nhx-2
		mtp-18
		CELE_F42A10.5
		CELE_F29B9.7
		K10D2.5
		CELE_T28D6.6
		vbh-1
		rep-1
		nud-2
		CELE_R12E2.11
		ani-1
		CELE_F53F4.11
		CELE_M60.2
		aagr-4
		CELE_T24C12.3
		sup-17
		pdcd-2
		aqp-4
		mog-4
		pgp-9
		CELE_R08E3.1
		cbp-1
		rps-30
		rpb-2
		skr-3
		clec-147
		C05D9.9
		smg-2
		CELE_F41B4.1
		C27F2.8
		C04E12.4
		attf-2
		C18D11.3
		ced-5
		C41A3.1
		nlp-11
		rpc-1
		ubc-9
		lin-28
		efa-6
		png-1
		C06A6.2
		C55A6.3
		nono-1
		CELE_H35B03.1
		cdf-2
		CELE_F23H11.5
		chaf-1
		scp-1
		cyn-15
		M03C11.8
		Y37E11AM.3
		ant-1.4;ant-1.3
		wdr-5.1
		ech-4
		ugt-22
		CELE_Y7A5A.1
		CELE_DY3.8
		CELE_T22F3.3
		smg-9
		C18E9.2
		mys-2
		CELE_T07D3.9
		F10E9.4
		sin-3
		CELE_R04B5.5
		swsn-1
		arx-5
		gst-10
		strd-1
		CELE_D1046.3
		hch-1
		cpna-2
		ajm-1
		CELE_F48C1.9
		gba-1
		CELE_F56G4.6
		hipr-1
		his-74
		ensa-1
		CELE_F18C12.3
		ben-1
		cap-2
		CELE_T05H4.10
		CELE_Y75B8A.3
		dpff-1
		skr-18
		CELE_ZK546.14;ZK546.14
		adss-1
		C46A5.6
		vps-60
		wdr-12
		CELE_ZK858.7
		C08B11.3
		CELE_T16G1.7
		F14E5.2
		far-7
		cec-5
		F26E4.3
		mlc-4
		CELE_ZK484.3
		pyk-2
		C08H9.3
		CELE_Y61A9LA.11
		unc-51
		C26G2.2
		C06B3.6
		rrbs-1
		C50F4.6
		cco-1
		CELE_K07C5.3
		rpac-19
		B0511.6
		hsp-70
		hat-1
		cgp-1
		CELE_K02B7.3
		vacl-14
		rps-15
		CELE_VC5.2
		pdhk-2
		msh-2
		Y48B6A.1
		lpd-6
		zhit-3
		CELE_Y32F6A.5
		dap-3
		pro-2
		tlk-1
		wdfy-2
		ugt-45
		C34B2.10
		rnp-8
		aat-3
		cct-4
		CELE_K10D6.2
		CELE_F59A6.12
		let-2
		hmp-1
		npp-14
		epg-4
		imp-3
		cfim-2
		mdt-30
		T20B12.3
		CELE_H04M03.3
		CELE_Y82E9BR.18
		C11H1.9
		byn-1
		cpr-3
		rps-23
		gst-7
		snap-1
		CELE_Y71H2AR.1
		npa-1
		CELE_Y62E10A.13
		aly-1
		lec-1
		pgp-6
		tppp-1
		gpb-2
		swsn-3
		dtmk-1
		ragc-1
		dnj-17
		dod-23
		K01G5.5
		CELE_K03B4.2
		ssl-1
		CELE_R07E5.11
		mmaa-1
		C47E8.4
		cpt-1
		spg-7
		C02F5.3
		suf-1
		CELE_T24B8.3
		CELE_T04A8.8
		CELE_F33C8.4
		his-57
		grsp-4
		asah-1
		B0041.8
		acox-5
		Y18D10A.3
		CELE_W03F9.10
		htp-2
		CELE_R06C1.4
		CELE_M04F3.4
		C15H9.9
		unc-116
		CELE_F52A8.1
		T19C3.3
		C49A9.5
		atg-18
		chdp-1
		plc-4
		coq-5
		acl-6
		C24D10.6
		ubxn-6
		ZK669.4
		col-93;col-94;col-133;col-92
		CELE_T05H10.4;T05H10.4
		CELE_K08D8.6
		Y54E10BR.4
		cdl-1
		sodh-1
		CELE_R144.13
		CELE_F45H11.5
		panl-3
		dhrs-4
		CELE_F54F7.2
		cytb-5.1
		mec-17
		alx-1
		ZK1127.4
		swsn-9
		mrp-1
		C40H1.7
		dpl-1
		rfc-3
		mrg-1
		rpl-7
		dgn-1
		fmo-1
		sdz-8
		C26B9.5
		best-14
		lec-11
		asp-6
		CELE_T23G7.3
		hil-4
		ddx-23
		CELE_F38E1.6
		arrd-25
		exos-1
		grd-10
		psmd-9
		pyp-1
		nra-1
		npp-23
		npp-6
		ZK1320.3
		uba-2
		cacn-1
		C12D12.1
		CELE_Y47G6A.19
		alh-2
		arrd-6
		cks-1
		col-49
		CELE_F13H8.2
		rde-4
		CELE_F26E4.2
		rpa-0
		C36C5.5
		acs-22
		rbm-28
		rpl-12
		nsun-4
		CELE_F53H1.1
		cah-4
		ears-2
		him-3
		B0513.5
		agt-1
		hil-6
		unc-45
		larp-1
		rps-9
		CELE_F41E6.5
		C09B8.4
		mec-5
		cysl-3
		CELE_F43C9.2
		rpl-34
		mtm-9
		C18E9.9
		CELE_F23C8.5
		mdf-1
		gei-17
		CELE_F37C4.6
		try-1
		hmg-1.1
		ZC513.5
		ugt-60
		pro-1
		F33H2.3
		cpg-3
		pkc-3
		puf-3
		CELE_F10E9.11
		vha-5
		CELE_Y57A10A.27
		sun-1
		exc-4
		gst-38
		CELE_Y45F10D.7
		clpf-1
		CELE_Y37E3.10
		pqn-51
		rme-1
		CELE_Y34D9A.7
		nol-5
		CELE_T10F2.2
		flad-1
		cdd-1
		ash-2
		fah-1
		cth-1
		CELE_K05C4.5
		atg-3
		prmt-1
		rme-8
		CELE_T21H3.1
		mrps-17
		CELE_F01F1.2
		mtss-1
		imb-2
		glh-1
		fbf-2;fbf-1
		smn-1
		rsp-5
		inx-8
		har-1
		spr-2
		raga-1
		xpo-2
		B0205.8
		cyp-25a1
		obr-4
		tag-147
		hrpf-2
		clec-66
		CELE_F10D11.6
		C02B10.4
		mcm-3
		faah-3
		mua-3
		rad-8
		bet-2
		cls-2
		rps-7
		tre-3
		CELE_Y17G7B.10
		CELE_M05B5.4
		praf-3
		ppat-1
		C25A1.4
		vha-7
		hil-3
		CELE_K07C11.7;K07C11.7
		his-24
		smc-3
		hecd-1
		gld-1
		cyn-16
		abts-2
		C55A6.4
		CELE_H40L08.1
		exl-1
		gem-4
		coq-3
		tbc-20
		pqn-85
		skr-2
		trp-4
		htz-1
		CELE_Y63D3A.8
		cyp-14a1
		pqn-70
		K12D12.1
		efk-1
		spon-1
		rad-23
		puf-5
		try-10
		F52H2.6
		mrps-22
		syx-5
		mrpl-2
		dhs-1
		unc-37
		sup-26
		moc-1
		duox-2;bli-3
		nasp-1
		nmat-2
		CELE_T24B8.4
		CELE_Y48G8AL.5
		nath-10
		CELE_Y39B6A.1
		ani-2
		CELE_Y80D3A.9
		cfim-1
		C04C11.1
		rfp-1
		flap-1
		hsp-17
		sfxn-5
		rskn-1
		cec-4
		CELE_F53F4.16
		trcs-2
		abce-1
		smr-1
		rpl-4
		clec-83
		dna-2
		CELE_Y54E10A.12
		tatn-1
		ZK632.2
		rha-1
		lmp-1
		strl-1
		haf-6
		his-11;his-41;his-48;his-4
		B0035.1
		CELE_T10H9.8
		trap-3
		unc-73
		emb-9
		rps-10
		prp-3
		C33F10.12;CELE_T05F1.8
		CELE_W04C9.4
		hmr-1
		CELE_Y94H6A.5
		fib-1
		CELE_F28D9.4
		CELE_F35F10.1
		rpl-17
		CELE_K09H11.1
		ttr-50
		CELE_F09E5.7
		F55F8.3
		pqn-53
		CELE_F20G2.2
		C43E11.9
		CELE_ZK228.3
		rba-1
		C37H5.5
		hmg-5
		rpl-16
		flp-12
		thn-2
		ndx-9
		dsbn-1
		ned-8
		CELE_T10H10.2
		glb-1
		CELE_W02D3.12
		C50E10.2
		eif-3.C
		ugt-16
		acer-1
		CELE_K03H1.7
		CELE_T04F3.4
		hda-1
		lbp-3
		goa-1
		sel-1
		cpr-1
		pes-8
		Y66H1A.4
		spr-5
		rla-2
		gpb-1
		air-1
		CELE_Y65B4A.1
		nos-3
		CELE_K08D12.3
		mrps-31
		F44B9.5
		CELE_K05C4.7
		unc-84
		CELE_T09F3.2
		tre-1
		pab-1
		osm-11
		rnp-5
		swsn-6
		ZK484.1
		lin-13
		npp-13
		B0507.2
		CELE_E03H4.5
		deb-1
		CELE_F28C10.4
		his-40
		CELE_F55G11.8
		cysl-2
		trap-4
		CELE_T24B8.2
		CELE_R02F11.3
		C33A12.4
		swsn-2.2
		abcf-1
		egl-27
		rpl-31
		chat-1
		CELE_K11G12.6
		R09H10.3
		dcp-66
		nol-10
		itx-1
		cdh-9
		pfn-2
		ZK512.2
		mig-6
		CELE_F21D5.7
		CELE_H35B03.2
		acl-2
		C04H5.1
		rpl-11.1
		CELE_Y105C5B.15
		CELE_ZK1058.9
		T19H12.2
		vps-16
		cox-1
		unc-70
		rfc-4
		imb-1
		cpsf-1
		CELE_ZK973.9
		CELE_K12H6.6
		rgr-1
		CELE_K08C7.6
		faah-4
		CELE_F53H4.2
		cyld-1
		alh-8
		acl-9
		ugt-19
		CELE_Y51A2D.18
		CELE_K02B12.7
		CELE_Y48A6B.10
		CELE_T12D8.9
		C05D12.2
		CELE_R11D1.10
		CELE_Y73C8B.3
		rod-1
		ZK550.6
		CELE_F54C9.9
		ZK686.2
		dlg-1
		rps-14
		cysl-4
		mig-14
		tfg-1
		act-1;act-3
		C44C10.9
		CELE_ZC247.1
		CELE_F16F9.4
		taf-6.1
		row-1
		ctps-1
		cpr-4
		lem-2
		gpd-3
		CELE_F13C5.2
		ugt-31
		kle-2
		dao-5
		CELE_F13H8.3
		CELE_F32D1.7
		nol-6
		ptr-21
		nas-20
		acox-2
		rbbp-5
		rpl-29
		lin-41
		retr-1
		coq-6
		lig-1
		acs-21
		dcaf-1
		dct-11
		fbxc-52
		R74.6
		B0207.6
		dod-24
isp-1 D10/D1	380	Y94H6A.8
		CELE_F35C11.5
		D1044.1
		CELE_F55B11.4
		CELE_F22B5.4
		fmo-2
		CELE_Y39B6A.3
		emb-8
		CELE_Y43F8B.1
		mrpl-47
		CELE_ZK809.3
		CELE_T09B4.8
		gss-1
		CELE_Y47G6A.21
		mrps-28
		C26B2.7
		F41C3.5
		CELE_T05C3.6
		B0035.15
		nop-1
		CELE_Y48E1B.2
		atx-2
		rle-1
		anc-1
		CELE_F21D5.3
		C18D11.1
		drr-1
		CELE_F53F1.2
		B0416.5
		CELE_F16F9.3
		set-29
		C16C10.8
		F56F10.1
		cat-4
		lpd-2
		pir-1
		srr-4
		nduf-6
		CELE_F25B4.5
		got-1.2
		CELE_W10D9.6
		acdh-8
		ugt-61
		mex-5
		mltn-13
		tin-10
		CELE_R193.2
		CELE_Y48A5A.3
		gst-35
		mrpl-45
		pole-2
		CELE_Y48G8AL.13
		F41C3.4
		ttr-53
		pxn-2
		mtl-1
		vit-1
		ctl-3
		CELE_W04E12.7
		mrpl-39
		CELE_D1005.2
		CELE_T20F10.2
		cgh-1
		gfat-2
		vps-39
		ttr-18
		CELE_F17H10.1
		C49A9.9
		tsfm-1
		mon-2
		CELE_F07C6.3
		inx-14
		C49A9.2
		acl-1
		CELE_Y73E7A.2
		mrpl-14
		nlt-1
		CELE_D2096.13
		E02H1.1
		CELE_K03E5.2
		slc-36.2
		gsto-1
		mrpl-23
		fbxa-136
		mage-1
		gpa-17
		CELE_F53F8.5
		klp-19
		pssy-1
		CELE_Y50D4B.4
		cpr-5
		C04E12.2
		mrpl-50
		CELE_Y71H2B.4
		tor-2
		toe-1
		cyp-13A5
		F54C8.1
		mrpl-30
		egg-3
		C34H4.2
		trpp-11
		C44E12.1
		nduf-7
		tufm-1
		tim-22
		far-8
		dhs-3
		B0035.13
		mth-1
		CELE_ZK1193.2
		C31C9.2
		CELE_T28A11.2
		CELE_Y43F4B.7
		gpx-1
		ctn-1
		CELE_Y71G12B.6
		mct-3
		col-63
		CELE_K05F1.5
		CELE_F14D7.7;CELE_F14D7.10
		comt-4
		gba-4
		CELE_Y23H5B.6
		CELE_T10G3.3
		C38C10.2
		CELE_R09E12.9
		C44B7.11
		C03F11.3
		C47E12.3
		pcp-4
		K12H4.5
		lbp-5
		CELE_F59C6.5
		clec-62
		lys-8
		dli-1
		nuo-1
		lon-3
		CELE_ZC376.3
		CELE_T12G3.4
		mrpl-17
		inx-9
		CELE_ZK1128.7
		C14A4.3
		arp-11
		snx-14
		cox-10
		lmd-3
		nuo-2
		F27E5.1
		ssp-9
		mca-1
		phf-5
		CELE_F53F1.3
		mrp-2
		sams-4
		C18B2.3
		wrk-1
		CELE_Y39B6A.10
		ads-1
		gcn-2
		CELE_K03B8.6
		F36G3.2
		nrf-6
		pno-1
		nape-2
		col-73
		CELE_Y71H2AM.12
		mrps-26
		lars-2
		CELE_R09F10.8
		fat-5
		rpl-11.2
		fln-1
		C55A6.6
		C05D12.3
		pmp-4
		CELE_K11G9.2
		pfd-4
		gob-1
		hpo-19
		CELE_F13E9.1
		abtm-1
		srpa-72
		noah-2
		F13C5.5
		dlc-2
		clec-150
		CELE_Y26E6A.3
		vps-34
		nlp-47
		CELE_Y55F3BR.6
		top-1
		CELE_F48D6.4
		prx-3
		CELE_F20A1.1
		dhs-28
		nuo-4
		pfkb-1.1
		prx-19
		CELE_D1046.4
		C27H6.9
		clec-41
		C25H3.11
		pges-2
		CELE_R09B3.3
		car-1
		B0272.4
		tnt-3
		CELE_F55D12.2
		C39E9.8
		CELE_Y56A3A.7
		rga-1
		C28C12.12
		col-103
		alh-9
		mlt-7
		pud-1.2
		efl-2
		nhr-56
		pvf-1
		C14B1.2
		hex-2
		gfat-1
		pmk-1
		C50F4.1
		pept-1
		cyb-3
		myo-1
		cyp-34a8
		ugt-1
		CELE_F53B3.6
		arf-6
		CELE_F45H10.3
		ctg-2
		hpo-32
		ZC373.5
		srp-2
		F10D7.3
		mig-18
		eng-1
		ttr-34
		unc-40
		CELE_H06I04.6
		clh-1
		dab-1
		pud-2.1
		nars-2
		lev-11
		CELE_T20D4.7
		mrpl-24
		F52A8.6
		ifc-1
		nduf-5
		ufc-1
		CELE_T09A12.5
		gna-1
		CELE_F42G8.10
		C01G8.1
		skr-4
		lbp-7
		mrps-30
		cyp-13A2
		dhs-26
		CELE_F55H12.4
		uda-1
		C14B1.9
		CELE_F46B6.4
		cku-80
		mex-6
		mrpl-46
		pes-7
		CELE_D1054.1
		CELE_ZK180.6
		poml-2
		CELE_T02D1.8
		CELE_F58B4.5
		CELE_Y47D9A.1
		tank-1
		CELE_F32D8.5
		mrps-5
		glrx-5
		spp-14
		acp-6
		mce-1
		gsp-3;gsp-4
		Y54F10AM.5
		hacd-1
		CELE_F12E12.11
		cpt-5
		CELE_F53C11.1
		ech-2
		lpd-5
		CELE_M01E5.2
		cyp-35c1
		tni-4
		C14B9.2
		cyc-2.1
		gld-2
		col-38
		ifp-1
		C05C8.2
		asp-5
		spp-13
		CELE_T19A5.1
		F44E2.8
		CELE_F09B9.4
		smc-5
		let-630
		lec-3
		C50D2.8
		abts-1
		set-30
		cas-1
		CELE_ZK1193.3
		CELE_Y48A6B.7
		CELE_T23G11.7
		CELE_F58A6.1
		cisd-3.2
		C17E7.12
		dhp-2
		CELE_F45D11.15;CELE_F45D11.14
		CELE_F17A9.5
		fipr-21
		C06A6.4
		2O16
		egg-6
		CELE_F49C12.7
		CELE_T12B3.3
		CELE_F36A2.9
		CELE_F57G8.7
		CELE_W08E3.2
		sth-1
		glh-4
		tag-280
		glh-2
		gst-15
		pmp-2
		C24H12.4
		cup-4
		CELE_ZK795.1
		CELE_Y71H2AM.4
		hpo-5
		CELE_Y47D3A.29
		rpl-38
		CELE_F54E2.1
		R11A8.7
		CELE_Y44E3A.6
		cyp-25a2
		puf-9
		edc-3
		agef-1
		egl-4
		CELE_Y76B12C.3
		mrps-9
		alh-3
		sym-1
		C08B6.8
		CELE_T28F4.5
		col-90
		sgk-1
		ctns-1
		rme-2
		CELE_Y65B4A.8
		mct-2
		mtm-6
		mut-16
		unc-59
		CELE_T04C12.11
		CELE_F32A5.8
		mrpl-18
		CELE_Y39B6A.5
		CELE_W02D7.4
[truncated: 5 more rows]
