# Supplementary material for: Aging-associated decline of phosphatidylcholine synthesis is a malleable trigger of natural mitochondrial aging
Source: Nat Commun. 2026 Apr 18;17:3589. doi: 10.1038/s41467-026-71508-7 (PMC13091796; doi:10.1038/s41467-026-71508-7)
Supplement: Supplementary file 25 — Supplementary Data 23 [file 41467_2026_71508_MOESM25_ESM.xlsx]

## Sheet: Tabelle1
clk-1 D10/D1 isp-1 D10/D1	WormBase Gene ID		clk-1 D10/D1	WormBase Gene ID		isp-1 D10/D1	WormBase Gene ID
CELE_R09F10.5	WBGene00019988		CELE_F40E10.5	WBGene00009573		Y94H6A.8	WBGene00022380
valv-1	WBGene00015216		lpd-7	WBGene00003063		CELE_F35C11.5	WBGene00009404
ttr-3	WBGene00010538		ipla-3	WBGene00012319		D1044.1	WBGene00017027
CELE_F55B11.2	WBGene00010084		let-526	Multiple entries : 2		CELE_F55B11.4	WBGene00010086
nasp-2	WBGene00008218		dhc-1	WBGene00000962		CELE_F22B5.4	WBGene00009042
ZK1127.5	WBGene00022852		ZK632.4	WBGene00014013		fmo-2	WBGene00001477
usp-5	WBGene00020839		CELE_F58F9.7	WBGene00019060		CELE_Y39B6A.3	WBGene00012666
CELE_T24A6.20	WBGene00020756		dhs-25	WBGene00000988		emb-8	WBGene00001262
kvs-5	WBGene00021948		his-1	WBGene00001875		CELE_Y43F8B.1	WBGene00012812
CELE_Y53F4B.18	WBGene00013164		CELE_Y57G11A.4	WBGene00013292		mrpl-47	WBGene00015092
cpi-2	WBGene00000534		usp-39	WBGene00017280		CELE_ZK809.3	WBGene00014086
B0334.3	WBGene00007143		gyg-1	WBGene00006863		CELE_T09B4.8	WBGene00020382
C14F11.6	WBGene00015781		cor-1	WBGene00000768		gss-1	WBGene00010941
hsp-16.48	WBGene00002019		tba-6	WBGene00006532		CELE_Y47G6A.21	WBGene00021646
sqt-1	WBGene00005016		pah-1	WBGene00000240		mrps-28	WBGene00012830
CELE_F57H12.6	WBGene00019021		mvb-12	WBGene00015508		C26B2.7	WBGene00016129
ain-1	WBGene00015547		cdc-42	WBGene00000390		F41C3.5	WBGene00018271
F37H8.5	WBGene00009514		cdc-73	WBGene00018064		CELE_T05C3.6	WBGene00020256
M01F1.3	WBGene00010809		ubl-1	WBGene00006725		B0035.15	WBGene00007113
dpy-18	WBGene00001077		noah-1	WBGene00016422		nop-1	WBGene00017774
CELE_R13H4.2	WBGene00014826		C18H9.6	WBGene00016004		CELE_Y48E1B.2	WBGene00013001
CELE_Y105C5A.8	WBGene00013633		CELE_Y77E11A.7	WBGene00022310		atx-2	WBGene00000231
asp-3	WBGene00000216		ran-2	WBGene00004303		rle-1	WBGene00010923
gln-5	WBGene00001606		igcm-3	WBGene00020160		anc-1	WBGene00000140
cap-1	WBGene00000292		EEED8.3	WBGene00017134		CELE_F21D5.3	WBGene00009008
CELE_Y54E5A.6	WBGene00013201		ubxn-4	WBGene00022703		C18D11.1	WBGene00007679
pho-14	WBGene00020471		CELE_ZK909.6	WBGene00014150		drr-1	WBGene00009741
F08C6.2	WBGene00017241		CELE_K11H12.8	WBGene00019664		CELE_F53F1.2	WBGene00009980
pcyt-1	WBGene00017241		clec-84	WBGene00021895		B0416.5	WBGene00015181
mel-28	WBGene00003210		stim-1	WBGene00021910		CELE_F16F9.3	WBGene00017514
F44B9.8	WBGene00018409		spdl-1	WBGene00015515		set-29	WBGene00022371
pgp-2	WBGene00003996		CELE_T28D6.3	WBGene00012123		C16C10.8	WBGene00007628
CELE_M60.4	WBGene00019780		nxf-1	WBGene00003834		F56F10.1	WBGene00018984
ttr-2	WBGene00010539		math-33	WBGene00010406		cat-4	WBGene00000298
hex-3	WBGene00012663		usp-7	not found		lpd-2	WBGene00003059
CELE_Y71H2AM.20	WBGene00022185		wapl-1	WBGene00019953		pir-1	WBGene00011967
Y39G10AR.9	WBGene00021467		lin-40	WBGene00003025		srr-4	WBGene00005655
cri-3	WBGene00010303		CELE_W09C5.1	WBGene00012351		nduf-6	WBGene00009051
gpx-5	WBGene00007516		aqp-2	WBGene00000170		CELE_F25B4.5	WBGene00017768
magi-1	WBGene00010444		C29F7.3	WBGene00007812		got-1.2	WBGene00020146
cku-70	WBGene00000519		cyp-33c8	WBGene00019967		CELE_W10D9.6	WBGene00185079
tnc-2	WBGene00006583		npp-22	WBGene00007118		acdh-8	WBGene00019406
CELE_W02H3.1	WBGene00012217		acdh-11	WBGene00012860		ugt-61	WBGene00018206
mrpl-9	WBGene00015025		msi-1	WBGene00003423		mex-5	WBGene00003230
CELE_T19B10.2	WBGene00011831		mccc-1	WBGene00009319		mltn-13	WBGene00017794
gst-1	WBGene00001749		ral-1	WBGene00021811		tin-10	WBGene00006573
ret-1	WBGene00004336		tads-1	WBGene00007217		CELE_R193.2	WBGene00020128
rpl-25.1	WBGene00004438		B0280.9	WBGene00015104		CELE_Y48A5A.3	WBGene00044466
upp-1	WBGene00022817		wdr-48	WBGene00009441		gst-35	WBGene00001783
fkb-4	WBGene00001429		ttr-42	WBGene00045268		mrpl-45	WBGene00022493
cisd-3.1	WBGene00010909		CELE_F22G12.4	WBGene00009064		pole-2	WBGene00017237
clec-63	WBGene00009394		CELE_E01A2.5	WBGene00017087		CELE_Y48G8AL.13	WBGene00021691
CELE_Y25C1A.14	WBGene00194985		C50F2.3	WBGene00016837		F41C3.4	WBGene00018270
acp-7	WBGene00022246		tftc-3	WBGene00014114		ttr-53	WBGene00011773
dpy-11	WBGene00001073		CELE_F54D5.12	WBGene00010055		pxn-2	WBGene00004257
lec-12	WBGene00017080		gst-4	WBGene00001752		mtl-1	WBGene00003473
dpy-4	WBGene00001066		CELE_Y48G1A.4	WBGene00021660		vit-1	WBGene00006925
CELE_T05A7.1	WBGene00020219		mak-2	WBGene00007007		ctl-3	WBGene00013220
lbp-9	WBGene00021486		mlcd-1	WBGene00009439		CELE_W04E12.7	WBGene00012252
CELE_R05D11.4	WBGene00011032		C02B10.3	WBGene00015328		mrpl-39	WBGene00044344
CELE_D1022.4	WBGene00017023		ttr-8	WBGene00020049		CELE_D1005.2	WBGene00016996
Y105C5B.9	WBGene00013650		unc-54	WBGene00006789		CELE_T20F10.2	WBGene00011864
CELE_T20D4.11	WBGene00020617		CELE_R02D3.3	WBGene00019821		cgh-1	WBGene00000479
CELE_T28A11.19	WBGene00020881		gei-4	WBGene00001561		gfat-2	WBGene00009035
srp-1	Multiple entries : 2		nsun-5	WBGene00013151		vps-39	WBGene00011625
CELE_F20A1.10	WBGene00017621		NaN	not found		ttr-18	WBGene00007142
pes-2.1	WBGene00003977		rpl-10a	WBGene00004412		CELE_F17H10.1	WBGene00008925
F53F4.10	WBGene00009992		CELE_W04G3.5	WBGene00012258		C49A9.9	WBGene00016763
C06A8.3	WBGene00015514		csc-1	WBGene00000804		tsfm-1	WBGene00010094
ost-1	WBGene00003893		ekl-4	WBGene00013676		mon-2	WBGene00008685
CELE_F49H12.5	WBGene00018656		ntl-2	WBGene00003825		CELE_F07C6.3	WBGene00008554
CELE_F52E1.14	WBGene00044696		cec-7	WBGene00012551		inx-14	WBGene00002136
CELE_ZK813.7	WBGene00045394		CELE_T07A9.10	WBGene00020298		C49A9.2	WBGene00016756
nkat-3	WBGene00010984		C10C5.4	WBGene00007508		acl-1	WBGene00010339
CELE_F57B10.8	WBGene00019005		aakb-2	WBGene00012928		CELE_Y73E7A.2	WBGene00022269
CELE_F32D8.12	WBGene00009334		tln-1	WBGene00006771		mrpl-14	WBGene00018475
pqn-24	WBGene00004113		CELE_F56B3.11	WBGene00018934		nlt-1	WBGene00003773
spn-4	WBGene00004984		pabp-2	WBGene00003904		CELE_D2096.13	WBGene00044953
CELE_F42F12.4	WBGene00009636		art-1	WBGene00000198		E02H1.1	WBGene00008455
C46C2.5	WBGene00008113		CELE_F42A10.6	WBGene00018342		CELE_K03E5.2	WBGene00019361
asp-14	WBGene00019619		pcn-1	WBGene00003955		slc-36.2	WBGene00020837
CELE_F15E6.3	WBGene00017484		rpl-7A	WBGene00004419		gsto-1	WBGene00016204
T01B11.2	WBGene00020139		aagr-1	WBGene00017071		mrpl-23	WBGene00020348
mcm-6	WBGene00003158		crml-1	WBGene00010641		fbxa-136	WBGene00007672
T25B9.9	WBGene00012015		acs-13	WBGene00022037		mage-1	WBGene00018230
acs-4	WBGene00018152		hmg-1.2	WBGene00001972		gpa-17	WBGene00022196
abhd-3.1	WBGene00013358		CELE_T01H8.2	WBGene00011353		CELE_F53F8.5	WBGene00010002
C25E10.8	WBGene00016097		cyp-33e2	WBGene00018334		klp-19	WBGene00002229
CELE_Y32H12A.7	WBGene00021315		rpl-18	WBGene00004430		pssy-1	WBGene00013920
oxa-1	WBGene00007215		C01H6.4	WBGene00007254		CELE_Y50D4B.4	WBGene00021743
CELE_H01G02.1	WBGene00010348		lipl-5	WBGene00022642		cpr-5	WBGene00000785
zig-9	WBGene00022474		CELE_F13E6.5	WBGene00008749		C04E12.2	WBGene00015433
pmp-3	WBGene00004060		drd-2	WBGene00018237		mrpl-50	WBGene00011883
gst-27	WBGene00001775		CELE_D1086.11	WBGene00044081		CELE_Y71H2B.4	WBGene00022194
Y53F4B.39	WBGene00013176		oac-10	WBGene00016773		tor-2	WBGene00006598
CELE_F33A8.4	WBGene00009352		mlt-2	WBGene00007252		toe-1	WBGene00022739
rol-1	WBGene00004394		lin-61	WBGene00003041		cyp-13A5	WBGene00011672
ttr-35	WBGene00017688		hmg-11	WBGene00001976		F54C8.1	WBGene00010035
ZC116.3	WBGene00013855		hpl-2	WBGene00001996		mrpl-30	WBGene00021021
hsp-12.2	WBGene00002011		nhx-2	WBGene00003730		egg-3	WBGene00009701
gas-1	WBGene00001520		mtp-18	WBGene00077690		C34H4.2	WBGene00016425
rbd-1	WBGene00004315		CELE_F42A10.5	WBGene00018341		trpp-11	WBGene00015173
CELE_ZK185.3	WBGene00022683		CELE_F29B9.7	WBGene00017922		C44E12.1	WBGene00016657
vav-1	WBGene00006887		K10D2.5	WBGene00019631		nduf-7	WBGene00012376
ttr-15	WBGene00011561		CELE_T28D6.6	WBGene00012126		tufm-1	WBGene00007000
CELE_D1054.11	WBGene00008378		vbh-1	WBGene00006888		tim-22	not found
CELE_W03F11.1	WBGene00021005		rep-1	WBGene00022051		far-8	WBGene00001392
oma-1	WBGene00003864		nud-2	WBGene00011230		dhs-3	WBGene00000967
klo-1	WBGene00016848		CELE_R12E2.11	WBGene00020036		B0035.13	WBGene00007112
lmn-1	WBGene00003052		ani-1	WBGene00013038		mth-1	WBGene00017948
CELE_Y37A1B.5	WBGene00012538		CELE_F53F4.11	WBGene00009993		CELE_ZK1193.2	WBGene00022858
CELE_W01F3.2	WBGene00012185		CELE_M60.2	WBGene00019779		C31C9.2	WBGene00007836
CELE_R13A5.10	WBGene00020052		aagr-4	WBGene00018682		CELE_T28A11.2	WBGene00020869
wht-2	WBGene00007513		CELE_T24C12.3	WBGene00020765		CELE_Y43F4B.7	WBGene00012804
nuo-5	WBGene00021562		sup-17	WBGene00006324		gpx-1	WBGene00009165
nex-2	WBGene00003589		pdcd-2	WBGene00011116		ctn-1	WBGene00000832
CELE_T25D3.3	WBGene00020797		aqp-4	WBGene00000172		CELE_Y71G12B.6	WBGene00022146
alh-5	WBGene00000111		mog-4	WBGene00003392		mct-3	WBGene00010834
gly-8	WBGene00001633		pgp-9	WBGene00004003		col-63	WBGene00000639
ZK1320.2	WBGene00014252		CELE_R08E3.1	WBGene00019957		CELE_K05F1.5	WBGene00019407
C08A9.10	WBGene00044773		cbp-1	WBGene00000366		CELE_F14D7.7	WBGene00008794
C39D10.7	WBGene00016534		rps-30	WBGene00004499		CELE_F14D7.10	WBGene00008797
CELE_T07F10.1	WBGene00011587		rpb-2	WBGene00016140		comt-4	WBGene00021491
mct-4	WBGene00003986		skr-3	WBGene00004809		gba-4	WBGene00021160
clec-50	WBGene00012253		clec-147	WBGene00007313		CELE_Y23H5B.6	WBGene00021277
puf-12	WBGene00014165		C05D9.9	WBGene00015476		CELE_T10G3.3	WBGene00011694
C53C9.2	WBGene00016898		smg-2	WBGene00004880		C38C10.2	WBGene00008000
aco-1	WBGene00000040		CELE_F41B4.1	WBGene00018257		CELE_R09E12.9	WBGene00044514
CELE_T25B9.1	WBGene00012007		C27F2.8	WBGene00016170		C44B7.11	WBGene00016631
lec-5	WBGene00002268		C04E12.4	WBGene00015434		C03F11.3	WBGene00015389
CELE_F26A3.1	WBGene00009140		attf-2	WBGene00017317		C47E12.3	WBGene00008148
perm-2	WBGene00016636		C18D11.3	WBGene00007681		pcp-4	WBGene00003959
sams-3	WBGene00015538		ced-5	WBGene00000419		K12H4.5	WBGene00019680
CELE_R07H5.8	WBGene00011128		C41A3.1	WBGene00016558		lbp-5	WBGene00002257
C01G6.3	WBGene00007225		nlp-11	WBGene00003749		CELE_F59C6.5	WBGene00010326
CELE_T23E7.2	WBGene00020732		rpc-1	WBGene00004411		clec-62	WBGene00009393
pqn-52	WBGene00019713		ubc-9	WBGene00006706		lys-8	WBGene00003097
CELE_Y40B1B.8	WBGene00012740		lin-28	WBGene00003014		dli-1	WBGene00001007
hpo-8	WBGene00020517		efa-6	WBGene00013223		nuo-1	WBGene00003831
hmg-3	WBGene00001973		png-1	WBGene00010160		lon-3	WBGene00003057
CELE_F59B1.2	WBGene00019097		C06A6.2	WBGene00015507		CELE_ZC376.3	WBGene00013875
CELE_R08E5.3	WBGene00019963		C55A6.3	WBGene00008332		CELE_T12G3.4	WBGene00011739
C49C8.5	WBGene00016769		nono-1	WBGene00017778		mrpl-17	WBGene00021829
CELE_T12D8.5	WBGene00011733		CELE_H35B03.1	WBGene00019263		inx-9	WBGene00002131
spp-15	WBGene00005000		cdf-2	WBGene00011821		CELE_ZK1128.7	WBGene00014233
cpg-2	WBGene00015102		CELE_F23H11.5	WBGene00000263		C14A4.3	WBGene00007556
ldh-1	WBGene00002262		chaf-1	WBGene00011532		arp-11	WBGene00016793
C14B1.3	WBGene00007574		scp-1	WBGene00004744		snx-14	WBGene00013011
lpd-9	WBGene00003065		cyn-15	WBGene00000891		cox-10	WBGene00012895
hmgs-1	WBGene00017769		M03C11.8	WBGene00010845		lmd-3	WBGene00018700
F37C4.5	WBGene00018145		Y37E11AM.3	WBGene00021367		nuo-2	WBGene00020417
asp-1	WBGene00000214		ant-1.4	WBGene00020140		F27E5.1	WBGene00009192
elo-1	WBGene00001239		ant-1.3	WBGene00010485		ssp-9	WBGene00006038
CELE_F28H7.3	WBGene00009237		wdr-5.1	WBGene00006474		mca-1	WBGene00003151
CELE_E04F6.4	WBGene00017124		ech-4	WBGene00001153		phf-5	WBGene00004016
mboa-3	WBGene00016934		ugt-22	WBGene00007455		CELE_F53F1.3	WBGene00009981
phy-2	WBGene00004025		CELE_Y7A5A.1	WBGene00012407		mrp-2	WBGene00003408
apy-1	WBGene00017244		CELE_DY3.8	WBGene00008440		sams-4	WBGene00015540
CELE_R04F11.3	WBGene00011016		CELE_T22F3.3	WBGene00020696		C18B2.3	WBGene00015954
hoe-1	WBGene00001983		smg-9	WBGene00013188		wrk-1	WBGene00006942
CELE_D2023.4	WBGene00008408		C18E9.2	WBGene00007683		CELE_Y39B6A.10	WBGene00012672
rsd-6	WBGene00004684		mys-2	WBGene00010537		ads-1	WBGene00000081
trap-2	WBGene00020216		CELE_T07D3.9	WBGene00020311		gcn-2	WBGene00013591
CELE_H17B01.2	WBGene00000646		F10E9.4	WBGene00017356		CELE_K03B8.6	WBGene00010524
CELE_Y51H7C.1	WBGene00021779		sin-3	WBGene00004117		F36G3.2	WBGene00009483
clec-209	WBGene00021224		CELE_R04B5.5	WBGene00011003		nrf-6	WBGene00003813
CELE_T19B4.5	WBGene00020558		swsn-1	WBGene00004203		pno-1	WBGene00013144
CELE_Y71H10B.1	WBGene00022201		arx-5	WBGene00000203		nape-2	WBGene00021370
nep-22	WBGene00020788		gst-10	WBGene00001758		col-73	WBGene00000649
hpo-34	WBGene00009259		strd-1	WBGene00013132		CELE_Y71H2AM.12	WBGene00022177
C08F11.11	WBGene00007458		CELE_D1046.3	WBGene00008364		mrps-26	WBGene00016412
tufm-2	WBGene00007001		hch-1	WBGene00001828		lars-2	WBGene00003074
fard-1	WBGene00022200		cpna-2	WBGene00015061		CELE_R09F10.8	WBGene00019989
ugt-46	WBGene00015141		ajm-1	WBGene00000100		fat-5	WBGene00001397
ttr-25	WBGene00013078		CELE_F48C1.9	WBGene00018601		rpl-11.2	WBGene00004423
C01B10.10	WBGene00015284		gba-1	WBGene00016335		fln-1	WBGene00022048
odr-4	WBGene00003851		CELE_F56G4.6	WBGene00010161		C55A6.6	WBGene00008335
haf-2	WBGene00001812		hipr-1	WBGene00022717		C05D12.3	WBGene00014666
CELE_Y105E8A.11	WBGene00013671		his-74	WBGene00012276		pmp-4	WBGene00004061
pps-1	WBGene00004091		ensa-1	WBGene00010730		CELE_K11G9.2	WBGene00019653
C17H12.2	WBGene00015928		CELE_F18C12.3	WBGene00008934		pfd-4	WBGene00007107
zig-7	WBGene00006984		ben-1	WBGene00000248		gob-1	WBGene00001649
pcp-5	WBGene00022801		cap-2	WBGene00000293		hpo-19	WBGene00020268
CELE_D1054.8	WBGene00008375		CELE_T05H4.10	WBGene00020273		CELE_F13E9.1	WBGene00008750
far-3	WBGene00001387		CELE_Y75B8A.3	WBGene00013540		abtm-1	WBGene00022281
CELE_F20D6.11	WBGene00017640		dpff-1	WBGene00016200		srpa-72	WBGene00017245
CELE_T19B10.8	WBGene00011835		skr-18	WBGene00018935		noah-2	WBGene00009926
spd-5	WBGene00004955		CELE_ZK546.14	WBGene00022765		F13C5.5	WBGene00017426
C10G8.8	WBGene00015684		ZK546.14	WBGene00022765		dlc-2	WBGene00010888
sip-1	WBGene00004798		adss-1	WBGene00016509		clec-150	WBGene00019914
hsr-9	WBGene00002027		C46A5.6	WBGene00016702		CELE_Y26E6A.3	WBGene00012514
eat-3	WBGene00001134		vps-60	WBGene00018290		vps-34	WBGene00006932
lbp-6	WBGene00002258		wdr-12	WBGene00018893		nlp-47	WBGene00018117
CELE_Y37E3.8	WBGene00021350		CELE_ZK858.7	WBGene00014120		CELE_Y55F3BR.6	WBGene00021943
trr-1	WBGene00007028		C08B11.3	WBGene00007433		top-1	WBGene00006595
CELE_F37H8.3	WBGene00009512		CELE_T16G1.7	WBGene00011801		CELE_F48D6.4	WBGene00018602
Y37D8A.2	WBGene00012544		F14E5.2	WBGene00008800		prx-3	WBGene00004193
unc-61	WBGene00006795		far-7	WBGene00001391		CELE_F20A1.1	WBGene00017613
ethe-1	WBGene00007886		cec-5	WBGene00017993		dhs-28	WBGene00000991
nuaf-3	WBGene00011123		F26E4.3	WBGene00009158		nuo-4	WBGene00019401
acp-5	WBGene00017427		mlc-4	WBGene00003372		pfkb-1.1	WBGene00022456
clec-65	WBGene00009396		CELE_ZK484.3	WBGene00022749		prx-19	WBGene00004201
mcm-4	WBGene00003156		pyk-2	WBGene00014001		CELE_D1046.4	WBGene00008365
acbp-3	WBGene00009818		C08H9.3	WBGene00007464		C27H6.9	WBGene00077500
ttr-32	WBGene00020047		CELE_Y61A9LA.11	WBGene00022022		clec-41	WBGene00007153
CELE_F10E9.12	WBGene00017361		unc-51	WBGene00006786		C25H3.11	WBGene00016120
CELE_T22B7.7	WBGene00020674		C26G2.2	WBGene00007751		pges-2	WBGene00011239
Y39A1A.14	WBGene00012652		C06B3.6	WBGene00007365		CELE_R09B3.3	WBGene00011156
mppa-1	WBGene00022159		rrbs-1	WBGene00007617		car-1	WBGene00012484
acs-2	WBGene00009221		C50F4.6	WBGene00001910		B0272.4	WBGene00007130
K07C5.4	WBGene00010627		cco-1	WBGene00000371		tnt-3	WBGene00006588
tkt-1	WBGene00008506		CELE_K07C5.3	WBGene00010626		CELE_F55D12.2	WBGene00010111
cyb-1	WBGene00000865		rpac-19	WBGene00010230		C39E9.8	WBGene00008032
CELE_T20D3.3	WBGene00011857		B0511.6	WBGene00015232		CELE_Y56A3A.7	WBGene00013228
mig-23	WBGene00003254		hsp-70	WBGene00002026		rga-1	WBGene00012203
tag-307	WBGene00022787		hat-1	WBGene00044069		C28C12.12	WBGene00016182
col-140	WBGene00000713		cgp-1	WBGene00000480		col-103	WBGene00000677
CELE_F35B12.9	WBGene00009388		CELE_K02B7.3	WBGene00010491		alh-9	WBGene00000115
F23B12.7	WBGene00009084		vacl-14	WBGene00010565		mlt-7	WBGene00022743
tba-4	WBGene00006530		rps-15	WBGene00004484		pud-1.2	WBGene00021236
C01B10.3	WBGene00015278		CELE_VC5.2	WBGene00020908		efl-2	WBGene00001162
C01G10.9	WBGene00007236		pdhk-2	WBGene00022719		nhr-56	WBGene00003646
ZK370.8	WBGene00022722		msh-2	WBGene00003418		pvf-1	WBGene00004249
srh-300	WBGene00005504		Y48B6A.1	WBGene00012978		C14B1.2	WBGene00007573
elo-3	WBGene00001241		lpd-6	WBGene00003062		hex-2	WBGene00015767
cbl-1	WBGene00007533		zhit-3	WBGene00006489		gfat-1	WBGene00008546
gst-42	WBGene00001790		CELE_Y32F6A.5	WBGene00012530		pmk-1	WBGene00004055
tbh-1	WBGene00006541		dap-3	WBGene00000933		C50F4.1	WBGene00008229
mrps-2	WBGene00020718		pro-2	WBGene00007413		pept-1	WBGene00003877
folt-2	WBGene00018138		tlk-1	WBGene00006579		cyb-3	WBGene00000868
cua-1	WBGene00000834		wdfy-2	WBGene00008402		myo-1	WBGene00002348
mrps-16	WBGene00018961		ugt-45	WBGene00021372		cyp-34a8	WBGene00015043
msra-1	WBGene00018393		C34B2.10	WBGene00016395		ugt-1	WBGene00007072
CELE_Y106G6D.8	WBGene00013704		rnp-8	WBGene00020091		CELE_F53B3.6	WBGene00018744
mct-6	WBGene00015676		aat-3	WBGene00000004		arf-6	WBGene00000184
CELE_Y63D3A.7	WBGene00013406		cct-4	WBGene00000379		CELE_F45H10.3	WBGene00009740
abf-2	WBGene00000013		CELE_K10D6.2	WBGene00010742		ctg-2	WBGene00011756
ZK1236.5	WBGene00022864		CELE_F59A6.12	WBGene00044665		hpo-32	WBGene00015313
ahcy-1	WBGene00019322		let-2	WBGene00002280		ZC373.5	WBGene00013870
CELE_F08F3.4	WBGene00017262		hmp-1	WBGene00001978		srp-2	Multiple entries : 2
dnj-14	WBGene00001032		npp-14	WBGene00003800		F10D7.3	WBGene00017340
CELE_Y62H9A.4	WBGene00013392		epg-4	WBGene00018150		mig-18	WBGene00003249
C27A7.1	WBGene00007753		imp-3	WBGene00016378		eng-1	WBGene00017164
gpd-1	WBGene00001683		cfim-2	WBGene00008362		ttr-34	WBGene00045245
zmp-3	WBGene00016283		mdt-30	WBGene00004125		unc-40	WBGene00006776
T26C12.1	WBGene00020831		T20B12.3	WBGene00020601		CELE_H06I04.6	WBGene00019170
CELE_F21C10.9	WBGene00017658		CELE_H04M03.3	WBGene00019153		clh-1	WBGene00000528
cox-11	WBGene00010437		CELE_Y82E9BR.18	WBGene00022350		dab-1	WBGene00000894
nbet-1	WBGene00043064		C11H1.9	WBGene00023500		pud-2.1	WBGene00017490
dct-16	WBGene00012615		byn-1	WBGene00000276		nars-2	WBGene00013447
CELE_T12A2.3	WBGene00020438		cpr-3	WBGene00000783		lev-11	WBGene00002978
hprt-1	WBGene00013690		rps-23	WBGene00004492		CELE_T20D4.7	WBGene00020613
CELE_K01G5.9	WBGene00010480		gst-7	WBGene00001755		mrpl-24	WBGene00019076
akt-1	WBGene00000102		snap-1	WBGene00017016		F52A8.6	WBGene00009919
CELE_D1086.12	WBGene00044082		CELE_Y71H2AR.1	WBGene00022188		ifc-1	WBGene00002055
C54D10.5	WBGene00008300		npa-1	WBGene00003786		nduf-5	WBGene00021839
rskn-2	WBGene00008311		CELE_Y62E10A.13	WBGene00013379		ufc-1	WBGene00008041
CELE_F13H8.11	WBGene00017443		aly-1	WBGene00000120		CELE_T09A12.5	WBGene00020374
C50D2.7	WBGene00016810		lec-1	WBGene00002264		gna-1	WBGene00001646
tim-17	WBGene00017119		pgp-6	WBGene00004000		CELE_F42G8.10	WBGene00018361
cpz-2	WBGene00000789		tppp-1	WBGene00016321		C01G8.1	WBGene00015312
CELE_ZK856.7	WBGene00014108		gpb-2	WBGene00001680		skr-4	WBGene00004810
CELE_Y62H9A.5	WBGene00013393		swsn-3	WBGene00022182		lbp-7	WBGene00002259
CELE_M153.1	WBGene00010924		dtmk-1	WBGene00011272		mrps-30	WBGene00044321
ssp-19	WBGene00006047		ragc-1	WBGene00012497		cyp-13A2	WBGene00011676
ssp-10	WBGene00006039		dnj-17	WBGene00001035		dhs-26	WBGene00000989
CELE_E04F6.9	WBGene00017128		dod-23	WBGene00009898		CELE_F55H12.4	WBGene00010135
clec-85	WBGene00021872		K01G5.5	WBGene00010478		uda-1	WBGene00010697
CELE_ZK813.3	WBGene00022822		CELE_K03B4.2	WBGene00019354		C14B1.9	WBGene00007580
CELE_ZC416.6	WBGene00022610		ssl-1	WBGene00007027		CELE_F46B6.4	WBGene00009769
CELE_E04F6.8	WBGene00017127		CELE_R07E5.11	WBGene00011117		cku-80	WBGene00000520
C45B2.2	WBGene00016659		mmaa-1	WBGene00020169		mex-6	WBGene00003231
CELE_K06G5.1	WBGene00010605		C47E8.4	WBGene00008143		mrpl-46	WBGene00021935
CELE_Y41C4A.11	WBGene00012757		cpt-1	WBGene00012907		pes-7	WBGene00003980
ppt-1	WBGene00004092		spg-7	WBGene00004978		CELE_D1054.1	WBGene00008370
grd-3	WBGene00001692		C02F5.3	WBGene00015346		CELE_ZK180.6	WBGene00022680
ZK265.6	WBGene00013958		suf-1	WBGene00006307		poml-2	WBGene00017089
lec-2	WBGene00002265		CELE_T24B8.3	WBGene00011977		CELE_T02D1.8	WBGene00011374
CELE_F29B9.8	WBGene00017923		CELE_T04A8.8	WBGene00011410		CELE_F58B4.5	WBGene00010238
CELE_W07E11.1	WBGene00012326		CELE_F33C8.4	WBGene00009358		CELE_Y47D9A.1	WBGene00021628
C34C12.8	WBGene00007927		his-57	WBGene00001931		tank-1	WBGene00004053
CELE_F35E12.10	WBGene00009434		grsp-4	WBGene00017201		CELE_F32D8.5	WBGene00009330
mrpl-40	WBGene00018793		asah-1	WBGene00010769		mrps-5	WBGene00008452
CELE_F52B5.2	WBGene00009921		B0041.8	WBGene00015011		glrx-5	WBGene00013029
rbg-3	WBGene00007167		acox-5	WBGene00008167		spp-14	WBGene00004999
R04B3.2	WBGene00019867		Y18D10A.3	WBGene00012476		acp-6	WBGene00022245
dct-18	WBGene00010266		CELE_W03F9.10	WBGene00021004		mce-1	WBGene00008415
aldo-2	WBGene00017166		htp-2	WBGene00002033		gsp-3	WBGene00021113
B0228.7	WBGene00015064		CELE_R06C1.4	WBGene00011059		gsp-4	WBGene00020187
CELE_ZC412.4	not found		CELE_M04F3.4	WBGene00019770		Y54F10AM.5	WBGene00021849
poml-3	WBGene00077701		C15H9.9	WBGene00015803		hacd-1	WBGene00019978
C29H12.2	WBGene00016235		unc-116	WBGene00006840		CELE_F12E12.11	WBGene00044811
mtm-5	WBGene00003477		CELE_F52A8.1	WBGene00009915		cpt-5	WBGene00008629
C49C3.4	WBGene00008194		T19C3.3	WBGene00020561		CELE_F53C11.1	WBGene00009971
cbd-1	WBGene00010351		C49A9.5	WBGene00016759		ech-2	WBGene00001151
ugt-2	WBGene00007073		atg-18	WBGene00018294		lpd-5	WBGene00003061
atad-3	WBGene00010015		chdp-1	WBGene00015687		CELE_M01E5.2	WBGene00010805
pmt-2	WBGene00018811		plc-4	WBGene00004039		cyp-35c1	WBGene00007362
CELE_T03F7.7	WBGene00011404		coq-5	WBGene00000765		tni-4	WBGene00006586
alh-12	WBGene00000118		acl-6	WBGene00017261		C14B9.2	WBGene00015752
pes-23	WBGene00003987		C24D10.6	WBGene00016057		cyc-2.1	WBGene00017121
sptl-2	WBGene00018398		ubxn-6	WBGene00019163		gld-2	WBGene00001596
dhfr-1	WBGene00007974		ZK669.4	WBGene00014054		col-38	WBGene00000615
C47B2.9	WBGene00008134		col-93	WBGene00000668		ifp-1	WBGene00002067
CELE_F17H10.2	WBGene00008926		col-94	WBGene00000669		C05C8.2	WBGene00015461
CELE_F17A9.4	WBGene00017536		col-133	WBGene00000707		asp-5	WBGene00000218
sec-61	WBGene00013311		col-92	WBGene00000667		spp-13	WBGene00004998
arl-8	WBGene00000192		CELE_T05H10.4	WBGene00011509		CELE_T19A5.1	WBGene00020553
CELE_W05F2.3	WBGene00021035		T05H10.4	WBGene00011509		F44E2.8	WBGene00018421
C17H12.4	WBGene00015930		CELE_K08D8.6	WBGene00010660		CELE_F09B9.4	WBGene00008603
CELE_DC2.5	WBGene00017082		Y54E10BR.4	WBGene00021843		smc-5	WBGene00016151
CELE_W04B5.3	WBGene00021020		cdl-1	WBGene00000411		let-630	WBGene00002804
vit-4	WBGene00006928		sodh-1	WBGene00010790		lec-3	WBGene00002266
lnkn-1	WBGene00014023		CELE_R144.13	WBGene00044648		C50D2.8	WBGene00016811
CELE_F13H10.8	WBGene00044784		CELE_F45H11.5	WBGene00009745		abts-1	WBGene00009920
pmp-1	WBGene00004058		panl-3	WBGene00014015		set-30	WBGene00022499
R144.5	WBGene00020095		dhrs-4	WBGene00010063		cas-1	WBGene00000294
C23H4.3	WBGene00007692		CELE_F54F7.2	WBGene00010064		CELE_ZK1193.3	not found
lid-1	WBGene00007711		cytb-5.1	WBGene00007848		CELE_Y48A6B.7	WBGene00012968
CELE_Y75B8A.7	WBGene00013544		mec-17	WBGene00003178		CELE_T23G11.7	WBGene00011972
air-2	WBGene00000099		alx-1	WBGene00007010		CELE_F58A6.1	WBGene00019022
CELE_ZK105.1	WBGene00022653		ZK1127.4	WBGene00022851		cisd-3.2	WBGene00022053
dnj-28	WBGene00001046		swsn-9	WBGene00007256		C17E7.12	WBGene00015905
scav-2	WBGene00013578		mrp-1	WBGene00003407		dhp-2	WBGene00000964
unc-32	WBGene00006768		C40H1.7	WBGene00008042		CELE_F45D11.15	WBGene00018460
CELE_M28.10	WBGene00010901		dpl-1	WBGene00001061		CELE_F45D11.14	WBGene00018459
gpd-2	WBGene00001684		rfc-3	WBGene00004339		CELE_F17A9.5	WBGene00017537
gfm-1	WBGene00009246		mrg-1	WBGene00003406		fipr-21	WBGene00009621
C30G12.2	WBGene00016274		rpl-7	WBGene00004418		C06A6.4	WBGene00015509
ipla-7	WBGene00011423		dgn-1	WBGene00000961		2O16	WBGene00013210
CELE_R02D1.2	WBGene00235310		fmo-1	WBGene00001476		egg-6	WBGene00010621
ttr-51	WBGene00010440		sdz-8	WBGene00008334		CELE_F49C12.7	WBGene00009877
smc-4	WBGene00004874		C26B9.5	WBGene00016134		CELE_T12B3.3	WBGene00020446
CELE_Y45G5AL.1	WBGene00021554		best-14	WBGene00009340		CELE_F36A2.9	WBGene00009456
lfi-1	WBGene00022500		lec-11	WBGene00002274		CELE_F57G8.7	WBGene00010216
CELE_Y16B4A.2	WBGene00012445		asp-6	WBGene00000219		CELE_W08E3.2	WBGene00012343
rab-14	WBGene00004276		CELE_T23G7.3	WBGene00011966		sth-1	WBGene00006060
CELE_F25H9.7	WBGene00009139		hil-4	WBGene00001855		glh-4	WBGene00001601
C17F4.7	WBGene00015913		ddx-23	WBGene00017162		tag-280	WBGene00044322
fat-7	WBGene00001399		CELE_F38E1.6	WBGene00018179		glh-2	WBGene00001599
CELE_H28G03.1	WBGene00019249		arrd-25	WBGene00007296		gst-15	WBGene00001763
CELE_F44G3.2	WBGene00009706		exos-1	WBGene00012966		pmp-2	WBGene00004059
CELE_T06E4.8	WBGene00011535		grd-10	WBGene00001699		C24H12.4	WBGene00016073
acs-11	WBGene00018269		psmd-9	WBGene00016623		cup-4	WBGene00000845
pqn-22	WBGene00004112		pyp-1	WBGene00008149		CELE_ZK795.1	WBGene00014081
aman-1	WBGene00018877		nra-1	WBGene00012128		CELE_Y71H2AM.4	WBGene00022169
ngp-1	WBGene00003596		npp-23	WBGene00007493		hpo-5	WBGene00011776
emo-1	WBGene00001303		npp-6	WBGene00003792		CELE_Y47D3A.29	WBGene00012936
nmy-2	WBGene00003777		ZK1320.3	WBGene00014253		rpl-38	WBGene00004452
acbp-1	WBGene00016655		uba-2	WBGene00006700		CELE_F54E2.1	WBGene00018823
C31H2.4	WBGene00016294		cacn-1	WBGene00012230		R11A8.7	WBGene00011240
sir-2.2	WBGene00004801		C12D12.1	WBGene00015713		CELE_Y44E3A.6	WBGene00021551
ncx-4	WBGene00003569		CELE_Y47G6A.19	WBGene00021645		cyp-25a2	WBGene00007964
B0403.3	WBGene00015167		alh-2	WBGene00000108		puf-9	WBGene00004245
acdh-1	WBGene00016943		arrd-6	WBGene00009579		edc-3	WBGene00011036
ZK353.9	WBGene00022704		cks-1	WBGene00001051		agef-1	WBGene00012386
C44B7.5	WBGene00016627		col-49	WBGene00000626		egl-4	WBGene00001173
daf-36	WBGene00007536		CELE_F13H8.2	WBGene00017435		CELE_Y76B12C.3	WBGene00022297
pqn-31	WBGene00004119		rde-4	WBGene00004326		mrps-9	WBGene00017319
unc-18	WBGene00006757		CELE_F26E4.2	WBGene00009157		alh-3	WBGene00000109
asp-4	WBGene00000217		rpa-0	WBGene00004408		sym-1	WBGene00006366
CELE_R12C12.1	WBGene00020022		C36C5.5	WBGene00016474		C08B6.8	WBGene00007429
CELE_Y71F9AL.12	WBGene00022117		acs-22	WBGene00017012		CELE_T28F4.5	WBGene00012140
gpi-1	WBGene00013597		rbm-28	WBGene00011043		col-90	WBGene00000665
M28.5	WBGene00010896		rpl-12	WBGene00004424		sgk-1	WBGene00004789
ifb-1	WBGene00002053		nsun-4	WBGene00021476		ctns-1	WBGene00008052
lact-4	WBGene00010877		CELE_F53H1.1	WBGene00018776		rme-2	WBGene00004374
CELE_Y37H2A.14	WBGene00045416		cah-4	WBGene00000282		CELE_Y65B4A.8	WBGene00022031
F32A5.4	WBGene00017970		ears-2	WBGene00001338		mct-2	WBGene00015273
C27B7.9	WBGene00007765		him-3	WBGene00001862		mtm-6	WBGene00003478
cdd-2	WBGene00000392		B0513.5	WBGene00007197		mut-16	WBGene00003508
ced-7	WBGene00000421		agt-1	WBGene00000093		unc-59	WBGene00006793
rpom-1	WBGene00013680		hil-6	WBGene00001857		CELE_T04C12.11	WBGene00077693
CELE_F19C7.5	not found		unc-45	WBGene00006781		CELE_F32A5.8	WBGene00017971
CELE_R09B3.2	WBGene00011155		larp-1	WBGene00020097		mrpl-18	WBGene00017044
tmem-135	WBGene00019345		rps-9	WBGene00004478		CELE_Y39B6A.5	WBGene00012668
CELE_Y53H1B.2	WBGene00013181		CELE_F41E6.5	WBGene00018286		CELE_W02D7.4	WBGene00020940
elo-6	WBGene00001244		C09B8.4	WBGene00015623		ain-2	WBGene00015007
tag-281	WBGene00044323		mec-5	WBGene00003169		C34B2.8	WBGene00016393
CELE_T28D6.7	WBGene00012127		cysl-3	WBGene00019962		tgn-38	WBGene00011742
gst-13	WBGene00001761		CELE_F43C9.2	WBGene00018376		Y56A3A.18	WBGene00013236
vit-6	WBGene00006930		rpl-34	WBGene00004448		tbcd-1	WBGene00008887
immt-2	WBGene00012315		mtm-9	WBGene00003479		Multiple Output Below
npp-9	WBGene00003795		C18E9.9	WBGene00007689		srp-2	WBGene00004701
CELE_Y48C3A.14	WBGene00012995		CELE_F23C8.5	WBGene00017734		srp-2	WBGene00005643
snb-1	WBGene00004897		mdf-1	WBGene00003160
CELE_F30A10.13	WBGene00044680		gei-17	WBGene00001574
CELE_F02D8.4	WBGene00008521		CELE_F37C4.6	WBGene00018146
tag-196	WBGene00007055		try-1	WBGene00006619
dut-1	WBGene00010609		hmg-1.1	WBGene00001971
clp-4	WBGene00000545		ZC513.5	WBGene00022629
C01B10.11	WBGene00044294		ugt-60	WBGene00007402
CELE_Y71H2AM.13	WBGene00022178		pro-1	WBGene00004185
cdk-1	WBGene00000405		F33H2.3	WBGene00009367
cysl-1	WBGene00007653		cpg-3	WBGene00011063
dhp-1	WBGene00000963		pkc-3	WBGene00004034
ZK370.4	WBGene00022718		puf-3	WBGene00004239
CELE_T06E4.9	WBGene00011536		CELE_F10E9.11	WBGene00017360
rap-1	Multiple entries : 2		vha-5	WBGene00006914
CELE_F57F5.1	WBGene00010204		CELE_Y57A10A.27	WBGene00013267
lec-4	WBGene00002267		sun-1	WBGene00006311
CELE_F17E9.4	WBGene00017541		exc-4	WBGene00001365
ufbp-1	WBGene00022865		gst-38	WBGene00001786
ttr-30	WBGene00020335		CELE_Y45F10D.7	WBGene00012887
ttr-48	WBGene00022515		clpf-1	WBGene00010304
pod-2	WBGene00004076		CELE_Y37E3.10	WBGene00021351
him-1	WBGene00001860		pqn-51	WBGene00004136
CELE_F40G12.5	WBGene00009600		rme-1	WBGene00004373
CELE_T20D3.6	WBGene00011859		CELE_Y34D9A.7	WBGene00021332
nlp-40	WBGene00022276		nol-5	WBGene00020915
nhx-4	WBGene00003732		CELE_T10F2.2	WBGene00020422
nep-1	WBGene00013926		flad-1	WBGene00011271
pmt-1	WBGene00022781		cdd-1	WBGene00000391
F10G2.1	WBGene00017362		ash-2	WBGene00012458
ttr-45	WBGene00044737		fah-1	WBGene00019620
ehs-1	WBGene00001224		cth-1	WBGene00009048
clec-87	WBGene00007709		CELE_K05C4.5	WBGene00010582
CELE_ZK1055.6	WBGene00022847		atg-3	WBGene00021922
vgln-1	WBGene00007463		prmt-1	WBGene00013766
dhs-11	WBGene00000974		rme-8	WBGene00004378
haf-9	WBGene00001819		CELE_T21H3.1	WBGene00020662
tnt-4	WBGene00006589		mrps-17	WBGene00015487
asp-2	WBGene00000215		CELE_F01F1.2	WBGene00017159
clec-266	WBGene00016088		mtss-1	WBGene00019800
let-767	WBGene00002891		imb-2	WBGene00002076
col-56	WBGene00000633		glh-1	WBGene00001598
acox-1	WBGene00008564		fbf-2	WBGene00001402
cyp-31a2	WBGene00010354		fbf-1	WBGene00001401
set-27	WBGene00022173		smn-1	WBGene00004887
ssp-37	WBGene00012211		rsp-5	WBGene00004702
ipla-5	WBGene00019229		inx-8	WBGene00002130
ccg-1	WBGene00000370		har-1	WBGene00007630
CELE_K12C11.1	WBGene00019673		spr-2	WBGene00005007
lex-1	WBGene00008682		raga-1	WBGene00006414
far-5	WBGene00001389		xpo-2	WBGene00002079
far-1	WBGene00001385		B0205.8	WBGene00015022
CELE_Y53G8B.1	WBGene00021817		cyp-25a1	WBGene00007963
mrps-10	WBGene00012556		obr-4	WBGene00016331
cbs-1	WBGene00013866		tag-147	WBGene00006493
ech-6	WBGene00001155		hrpf-2	WBGene00022253
CELE_T16G12.1	WBGene00011803		clec-66	WBGene00009397
icd-2	WBGene00022042		CELE_F10D11.6	WBGene00008652
ttr-5	WBGene00008040		C02B10.4	WBGene00015329
CELE_Y116A8C.27	WBGene00013804		mcm-3	WBGene00003155
CELE_Y106G6H.1	WBGene00013716		faah-3	WBGene00019068
asp-12	WBGene00017678		mua-3	WBGene00003482
pcp-1	WBGene00003956		rad-8	WBGene00044305
Y43B11AR.1	WBGene00021543		bet-2	WBGene00010199
mup-2	WBGene00003495		cls-2	WBGene00000549
stdh-1	WBGene00007363		rps-7	WBGene00004476
CELE_T23B3.2	WBGene00020710		tre-3	WBGene00006609
CELE_Y51H7C.5	WBGene00021783		CELE_Y17G7B.10	WBGene00012463
erl-1	WBGene00016592		CELE_M05B5.4	WBGene00010872
ncx-1	WBGene00003566		praf-3	WBGene00017070
nas-11	WBGene00003530		ppat-1	WBGene00011407
ftn-1	WBGene00001500		C25A1.4	WBGene00045383
B0513.4	WBGene00007196		vha-7	WBGene00006916
Genes	not found		hil-3	WBGene00001854
F25B5.6	WBGene00017777		CELE_K07C11.7	WBGene00019479
zwl-1	WBGene00021460		K07C11.7	WBGene00019479
ucr-2.1	WBGene00012158		his-24	WBGene00001898
CELE_T08G11.1	WBGene00011629		smc-3	WBGene00004873
hpo-6	WBGene00021518		hecd-1	WBGene00016405
cchl-1	WBGene00011527		gld-1	WBGene00001595
tni-1	WBGene00006584		cyn-16	WBGene00000892
nas-37	WBGene00003553		abts-2	WBGene00009929
haf-4	WBGene00001814		C55A6.4	WBGene00008333
bas-1	WBGene00000239		CELE_H40L08.1	WBGene00010433
gfi-1	WBGene00001581		exl-1	WBGene00001371
CELE_F57F4.4	WBGene00019017		gem-4	WBGene00001577
fat-2	WBGene00001394		coq-3	WBGene00000763
rpa-1	WBGene00017546		tbc-20	WBGene00013196
CELE_T08H10.1	WBGene00020369		pqn-85	WBGene00004166
spp-10	WBGene00004995		skr-2	WBGene00004808
ubc-26	WBGene00022450		trp-4	WBGene00006616
lron-8	WBGene00020693		htz-1	WBGene00019947
pes-9	WBGene00003982		CELE_Y63D3A.8	WBGene00013407
lec-8	WBGene00002271		cyp-14a1	WBGene00010705
unc-44	WBGene00006780		pqn-70	WBGene00004152
gyg-2	WBGene00012020		K12D12.1	WBGene00010785
clec-222	WBGene00007283		efk-1	WBGene00001160
CELE_M28.8	WBGene00010899		spon-1	WBGene00006893
sqst-1	WBGene00011737		rad-23	WBGene00013924
lbp-2	WBGene00002254		puf-5	WBGene00004241
C41G11.1	WBGene00016568		try-10	WBGene00008849
CELE_Y49E10.29	WBGene00045239		F52H2.6	WBGene00018718
tyr-4	WBGene00016419		mrps-22	WBGene00007564
CELE_F11C1.5	WBGene00008694		syx-5	WBGene00006373
wht-7	WBGene00021535		mrpl-2	WBGene00018932
CELE_K09E2.3	WBGene00019572		dhs-1	WBGene00000965
clec-190	WBGene00010953		unc-37	WBGene00006773
ttr-36	WBGene00044605		sup-26	WBGene00006331
hsp-6	WBGene00002010		moc-1	WBGene00003384
calu-1	WBGene00019760		duox-2	WBGene00018771
F08B12.4	WBGene00008572		bli-3	WBGene00000253
bcmo-2	WBGene00018755		nasp-1	WBGene00007500
CD4.3	WBGene00016989		nmat-2	WBGene00009176
CELE_F40F8.5	WBGene00009578		CELE_T24B8.4	WBGene00011978
CELE_Y45F10C.1	WBGene00012877		CELE_Y48G8AL.5	WBGene00021686
fem-2	WBGene00001412		nath-10	WBGene00018866
Y97E10AR.6	WBGene00022401		CELE_Y39B6A.1	WBGene00012664
sams-1	WBGene00008205		ani-2	WBGene00019608
nep-17	WBGene00010070		CELE_Y80D3A.9	WBGene00013587
mex-3	WBGene00003229		cfim-1	WBGene00009668
fat-1	WBGene00001393		C04C11.1	WBGene00007295
C39H7.4	WBGene00016542		rfp-1	WBGene00007008
C56A3.6	WBGene00008345		flap-1	WBGene00018998
asp-13	WBGene00017881		hsp-17	WBGene00002021
mthf-1	WBGene00015512		sfxn-5	WBGene00044049
CELE_T15B7.1	WBGene00020516		rskn-1	WBGene00011352
pqn-83	WBGene00004164		cec-4	WBGene00017990
cpg-1	WBGene00000465		CELE_F53F4.16	WBGene00023419
tra-3	WBGene00006606		trcs-2	WBGene00011312
hsp-12.3	WBGene00002012		abce-1	WBGene00012714
C49H3.3	WBGene00016790		smr-1	WBGene00004891
C39D10.8	WBGene00016535		rpl-4	WBGene00004415
CELE_Y59A8B.8	WBGene00013345		clec-83	WBGene00021879
CELE_T15B7.15	WBGene00020527		dna-2	WBGene00001016
cht-3	WBGene00016084		CELE_Y54E10A.12	WBGene00021832
ttr-24	WBGene00013077		tatn-1	WBGene00009628
idh-1	WBGene00010317		ZK632.2	WBGene00014011
rhi-1	WBGene00004356		rha-1	WBGene00004355
gld-3	WBGene00001597		lmp-1	WBGene00003053
F35C8.5	WBGene00018036		strl-1	WBGene00009940
sax-7	WBGene00004732		haf-6	WBGene00001816
ugt-47	WBGene00011006		his-11	WBGene00001885
prg-1	WBGene00004178		his-41	WBGene00001915
gst-28	WBGene00001776		his-48	WBGene00001922
egg-4	WBGene00020652		his-4	WBGene00001878
egg-5	WBGene00020035		B0035.1	WBGene00007105
CELE_F23D12.11	WBGene00194674		CELE_T10H9.8	WBGene00044779
egg-1	WBGene00015083		trap-3	WBGene00021420
B0286.3	WBGene00015116		unc-73	WBGene00006805
him-14	WBGene00001872		emb-9	WBGene00001263
CELE_H06H21.8	WBGene00019164		rps-10	WBGene00004479
tat-1	WBGene00013034		prp-3	WBGene00010844
plin-1	WBGene00007024		C33F10.12	WBGene00016358
ttr-16	WBGene00012382		CELE_T05F1.8	WBGene00011493
crn-1	WBGene00000794		CELE_W04C9.4	WBGene00021026
mspn-1	WBGene00010557		hmr-1	WBGene00001980
nex-1	WBGene00003588		CELE_Y94H6A.5	WBGene00022378
C18C4.5	not found		fib-1	WBGene00001423
cex-1	WBGene00023407		CELE_F28D9.4	WBGene00009220
CELE_K11B4.1	WBGene00010766		CELE_F35F10.1	WBGene00018052
elo-2	WBGene00001240		rpl-17	WBGene00004429
Y104H12D.3	WBGene00022427		CELE_K09H11.1	WBGene00019599
clec-1	WBGene00017772		ttr-50	WBGene00010234
gln-6	WBGene00001607		CELE_F09E5.7	WBGene00017285
Y39B6A.34	WBGene00012693		F55F8.3	WBGene00018891
C39B5.5	WBGene00016523		pqn-53	WBGene00004138
acs-19	WBGene00007969		CELE_F20G2.2	WBGene00008986
CELE_Y7A9A.1	WBGene00012416		C43E11.9	WBGene00016607
Y54E10A.10	WBGene00021830		CELE_ZK228.3	WBGene00013946
C25G4.2	WBGene00007730		rba-1	WBGene00004312
icl-1	WBGene00001564		C37H5.5	WBGene00016508
grsp-2	WBGene00012118		hmg-5	WBGene00001975
lys-6	WBGene00003095		rpl-16	WBGene00004428
dnj-23	WBGene00001041		flp-12	WBGene00001455
CELE_F47G3.4	WBGene00194641		thn-2	WBGene00009215
dpyd-1	WBGene00016103		ndx-9	WBGene00003586
K11H3.3	WBGene00010780		dsbn-1	WBGene00013697
gcp-2.1	WBGene00020082		ned-8	WBGene00003587
cgr-1	WBGene00020847		CELE_T10H10.2	WBGene00020426
CELE_F55G11.4	WBGene00010124		glb-1	WBGene00014030
CELE_Y43C5A.2	WBGene00012782		CELE_W02D3.12	WBGene00020937
pck-1	WBGene00021043		C50E10.2	WBGene00016826
Y46E12BL.2	WBGene00021595		eif-3.C	WBGene00001226
snap-29	WBGene00019305		ugt-16	WBGene00013901
CELE_Y73C8B.2	WBGene00022259		acer-1	WBGene00016630
ifa-2	WBGene00003485		CELE_K03H1.7	WBGene00010542
acdh-7	WBGene00020812		CELE_T04F3.4	WBGene00011439
gfi-2	WBGene00001582		hda-1	WBGene00001834
lpd-8	not found		lbp-3	WBGene00002255
CELE_F52E4.5	WBGene00018702		goa-1	WBGene00001648
CELE_Y73B6A.3	WBGene00022230		sel-1	WBGene00004759
ifd-2	WBGene00002058		cpr-1	WBGene00000781
CELE_K10C2.12	WBGene00206386		pes-8	WBGene00003981
tag-120	WBGene00006470		Y66H1A.4	WBGene00022046
ZC412.3	WBGene00013884		spr-5	WBGene00005010
fbxa-72	WBGene00017962		rla-2	WBGene00004410
srp-7	WBGene00005648		gpb-1	WBGene00001679
clu-1	WBGene00000550		air-1	WBGene00000098
rnr-1	WBGene00004391		CELE_Y65B4A.1	WBGene00022025
T19C3.5	WBGene00020563		nos-3	WBGene00003785
dod-20	WBGene00015259		CELE_K08D12.3	WBGene00019537
CELE_K11H12.4	WBGene00019660		mrps-31	WBGene00007859
CELE_F38E9.1	WBGene00018184		F44B9.5	WBGene00018408
mrpl-49	WBGene00011247		CELE_K05C4.7	WBGene00010583
CELE_F35E12.6	WBGene00009430		unc-84	WBGene00006816
nlp-26	WBGene00003764		CELE_T09F3.2	WBGene00011662
C55A6.7	WBGene00008336		tre-1	WBGene00006607
CELE_D2030.3	WBGene00008413		pab-1	WBGene00003902
mrps-7	WBGene00013324		osm-11	WBGene00003891
chk-1	WBGene00000498		rnp-5	WBGene00004388
bca-1	WBGene00000245		swsn-6	WBGene00022774
K12H4.7	WBGene00019682		ZK484.1	WBGene00022748
CELE_K07C11.3	WBGene00019476		lin-13	WBGene00003002
tram-1	WBGene00007696		npp-13	WBGene00003799
lin-24	WBGene00003010		B0507.2	WBGene00015219
CELE_H34I24.2	WBGene00019261		CELE_E03H4.5	WBGene00008473
eif-1	WBGene00020868		deb-1	WBGene00000942
pho-1	WBGene00004020		CELE_F28C10.4	WBGene00017899
CELE_Y32H12A.2	WBGene00021311		his-40	WBGene00001914
CELE_K07H8.10	WBGene00019510		CELE_F55G11.8	WBGene00010128
fkb-3	WBGene00001428		cysl-2	WBGene00010759
ftn-2	WBGene00001501		trap-4	WBGene00013238
CELE_Y49F6B.2	WBGene00021715		CELE_T24B8.2	WBGene00011976
CELE_K10C2.1	WBGene00019617		CELE_R02F11.3	WBGene00019841
trap-1	WBGene00022122		C33A12.4	WBGene00007883
gcst-1	WBGene00017765		swsn-2.2	WBGene00015971
CELE_T06E4.14	WBGene00077691		abcf-1	WBGene00006512
lea-1	WBGene00002263		egl-27	WBGene00001194
CELE_M01H9.3	WBGene00019719		rpl-31	WBGene00004445
CELE_W05H9.1	WBGene00021048		chat-1	WBGene00019946
sqd-1	WBGene00022235		CELE_K11G12.6	WBGene00019657
let-268	WBGene00002497		R09H10.3	WBGene00011181
ldp-1	WBGene00017719		dcp-66	WBGene00000938
nex-3	WBGene00003590		nol-10	WBGene00017989
rpl-6	WBGene00004417		itx-1	WBGene00002174
CELE_Y22D7AL.10	WBGene00021248		cdh-9	WBGene00000401
pho-11	WBGene00007331		pfn-2	WBGene00003990
atic-1	WBGene00016957		ZK512.2	WBGene00013983
skpo-1	WBGene00009897		mig-6	WBGene00003242
gsto-3	WBGene00019636		CELE_F21D5.7	WBGene00009012
ptc-1	WBGene00004208		CELE_H35B03.2	WBGene00019264
cuc-1	WBGene00000835		acl-2	WBGene00011543
mppb-1	WBGene00013880		C04H5.1	WBGene00007312
hex-1	WBGene00020509		rpl-11.1	WBGene00004422
ppw-1	WBGene00004093		CELE_Y105C5B.15	WBGene00013654
CELE_Y49F6B.8	WBGene00021720		CELE_ZK1058.9	WBGene00014207
F54F2.9	WBGene00018836		T19H12.2	WBGene00020588
F19C6.5	WBGene00008954		vps-16	WBGene00006516
egal-1	WBGene00015680		cox-1	not found
CELE_F52A8.5	WBGene00009918		unc-70	WBGene00006803
CELE_Y51F10.7	WBGene00021768		rfc-4	WBGene00004340
hcf-1	WBGene00001827		imb-1	WBGene00002075
lys-4	WBGene00003093		cpsf-1	WBGene00022301
C15C7.7	WBGene00015793		CELE_ZK973.9	WBGene00022835
ttr-17	WBGene00012383		CELE_K12H6.6	WBGene00019686
acs-1	WBGene00018488		rgr-1	WBGene00004343
ttr-7	WBGene00020566		CELE_K08C7.6	WBGene00010648
gpa-16	WBGene00001678		faah-4	WBGene00013232
F09E5.3	WBGene00017283		CELE_F53H4.2	WBGene00010007
sma-1	WBGene00004855		cyld-1	WBGene00009594
ugt-12	WBGene00020592		alh-8	WBGene00000114
CELE_T19D12.4	WBGene00020579		acl-9	WBGene00022646
CELE_T15B12.1	WBGene00020530		ugt-19	WBGene00019515
hxk-2	WBGene00010416		CELE_Y51A2D.18	WBGene00013083
fcd-2	WBGene00012767		CELE_K02B12.7	WBGene00010500
ttr-59	WBGene00020339		CELE_Y48A6B.10	not found
CELE_Y71F9B.1	WBGene00022125		CELE_T12D8.9	WBGene00011736
cht-1	WBGene00000503		C05D12.2	WBGene00007340
fkb-5	WBGene00001430		CELE_R11D1.10	WBGene00011248
CELE_F59A3.4	WBGene00019077		CELE_Y73C8B.3	WBGene00022260
let-858	WBGene00002957		rod-1	WBGene00018900
mrpl-51	WBGene00011740		ZK550.6	WBGene00014000
cpr-6	WBGene00000786		CELE_F54C9.9	WBGene00010044
CELE_F56D3.1	WBGene00018969		ZK686.2	WBGene00022792
cpna-3	WBGene00007221		dlg-1	WBGene00001006
sto-1	WBGene00006063		rps-14	WBGene00004483
rpia-1	WBGene00015101		cysl-4	WBGene00019096
ttr-44	WBGene00008341		mig-14	WBGene00003246
div-1	WBGene00001002		tfg-1	WBGene00006565
pyr-1	WBGene00004259		act-1	WBGene00000063
metr-1	WBGene00010988		act-3	WBGene00000065
C25F9.4	WBGene00007724		C44C10.9	WBGene00008089
C08E8.4	WBGene00007440		CELE_ZC247.1	WBGene00013859
F02A9.4	WBGene00008514		CELE_F16F9.4	WBGene00017515
Y38F1A.6	WBGene00012608		taf-6.1	WBGene00006387
CELE_F44E2.10	WBGene00018423		row-1	WBGene00009508
pfn-1	WBGene00003989		ctps-1	WBGene00012316
CELE_F42A10.7	WBGene00018343		cpr-4	WBGene00000784
CELE_Y57G11C.40	WBGene00013329		lem-2	WBGene00002275
clec-5	WBGene00016450		gpd-3	WBGene00001685
CELE_ZK228.4	WBGene00013947		CELE_F13C5.2	WBGene00017423
vrk-1	WBGene00017895		ugt-31	WBGene00021464
zmp-4	WBGene00012364		kle-2	WBGene00016202
CELE_Y62H9A.3	WBGene00013391		dao-5	WBGene00000931
ttr-41	WBGene00017374		CELE_F13H8.3	WBGene00017436
CELE_F23B12.4	WBGene00009081		CELE_F32D1.7	WBGene00017986
CELE_F49E2.5	WBGene00009888		nol-6	WBGene00021789
CELE_W01A11.1	WBGene00020909		ptr-21	WBGene00004235
C24H12.5	WBGene00016074		nas-20	WBGene00003539
CELE_ZK742.4	WBGene00022814		acox-2	WBGene00008565
T25G3.4	WBGene00012031		rbbp-5	WBGene00017683
CELE_F19F10.3	WBGene00017599		rpl-29	WBGene00004443
CELE_R08E3.2	not found		lin-41	WBGene00003026
CELE_T09B4.5	WBGene00020379		retr-1	WBGene00018416
C01G5.5	WBGene00015307		coq-6	WBGene00000766
CELE_F08F1.4	WBGene00017258		lig-1	WBGene00002985
C02F12.5	WBGene00015355		acs-21	WBGene00016849
CELE_Y14H12B.2	WBGene00021192		dcaf-1	WBGene00014243
tbb-6	WBGene00006539		dct-11	WBGene00021060
CELE_F13G11.3	WBGene00045038		fbxc-52	WBGene00016710
CELE_F55B11.1	WBGene00010083		R74.6	WBGene00011280
C15F1.1	WBGene00015794		B0207.6	WBGene00015029
ttr-54	WBGene00011774		dod-24	WBGene00007875
CELE_T04A8.6	WBGene00011408		Multiple Output Below
parn-2	WBGene00013265		let-526	WBGene00002583
C45B2.1	WBGene00016658		let-526	WBGene00002717
pro-3	WBGene00012676
CELE_D1086.1	WBGene00008388
bcat-1	WBGene00001149
CELE_Y43F8C.13	WBGene00012834
lntl-1	WBGene00016289
tth-1	WBGene00006649
ifa-4	WBGene00002052
col-138	WBGene00000711
vps-4	WBGene00021334
C17G1.2	WBGene00007649
CELE_F20G2.3	WBGene00008987
riok-2	WBGene00013688
asfl-1	WBGene00007277
CELE_ZK970.7	WBGene00014173
CELE_ZC373.2	WBGene00013867
scl-2	WBGene00009895
CELE_K10C9.3	WBGene00019624
perm-4	WBGene00016638
inx-16	WBGene00002138
C29F3.7	WBGene00007807
hsp-16.2	WBGene00002016
CELE_F09F7.4	WBGene00017301
pud-3	WBGene00017501
CELE_T03F1.11	WBGene00020192
Y110A2AR.1	WBGene00022452
lipl-7	WBGene00008510
vit-3	WBGene00006927
skpo-3	WBGene00017968
mrpl-28	WBGene00020796
ire-1	WBGene00002147
mrpl-15	WBGene00022373
C01F1.3	WBGene00015298
col-8	WBGene00000597
npp-2	WBGene00003788
ZK1307.1	WBGene00014244
CELE_Y53C12B.1	WBGene00013143
hda-3	WBGene00001836
vit-2	WBGene00006926
sqrd-1	WBGene00008538
hpo-28	WBGene00015148
fut-3	WBGene00006402
dpy-28	WBGene00001087
fcho-1	WBGene00018974
CELE_T02H6.1	WBGene00020171
CELE_Y57G11B.5	WBGene00013297
Y45F10C.4	WBGene00012880
lys-7	WBGene00003096
tag-225	WBGene00019478
asf-1	WBGene00006817
tbg-1	WBGene00006540
CELE_F22F4.5	WBGene00017718
nra-4	WBGene00015344
ugt-41	WBGene00017336
dhs-19	WBGene00000982
scrm-4	WBGene00008681
fip-5	WBGene00009620
dbn-1	WBGene00010664
msp-77	WBGene00003464
zen-4	WBGene00006974
CELE_Y54G11A.3	WBGene00013214
nuo-3	WBGene00013308
scav-3	WBGene00013039
acs-9	WBGene00020634
lron-7	WBGene00019351
Y45F10C.2	WBGene00012878
C08F11.12	WBGene00007459
CELE_F48E3.4	WBGene00018605
pdi-2	WBGene00003963
fbxa-156	WBGene00007392
fat-6	WBGene00001398
CELE_Y47G6A.15	WBGene00021641
tald-1	WBGene00021286
F13D12.6	WBGene00008741
ddx-27	WBGene00022148
ilys-5	WBGene00017691
hil-5	WBGene00001856
CELE_F11A10.7	WBGene00008688
CELE_Y95D11A.1	WBGene00013605
dod-19	WBGene00022644
nrfl-1	WBGene00006438
CELE_Y94H6A.10	WBGene00022382
spds-1	WBGene00012909
CELE_Y71F9AL.9	WBGene00022114
vha-20	WBGene00010993
CELE_Y38F2AR.12	WBGene00021430
taco-1	WBGene00021757
C29E4.12	WBGene00016209
CELE_H14E04.2	WBGene00019199
CELE_Y57G7A.1	WBGene00021965
ttr-46	WBGene00011571
CELE_K10C3.4	WBGene00010731
CELE_T28H10.3	WBGene00012144
clec-146	WBGene00013008
CELE_Y57A10A.23	WBGene00013263
CELE_Y18H1A.4	WBGene00021210
CELE_Y71G12B.25	WBGene00022160
CELE_Y53G8B.2	WBGene00021818
tag-340	WBGene00017826
set-18	WBGene00044070
CELE_Y82E9BR.19	WBGene00022351
ugt-23	WBGene00007650
mrpl-35	WBGene00010812
C42D4.1	WBGene00016594
CELE_F54E12.2	WBGene00010061
CELE_D2030.2	WBGene00008412
far-6	WBGene00001390
cogc-4	WBGene00021784
acl-14	WBGene00019465
sph-1	WBGene00004979
vem-1	WBGene00006890
far-2	WBGene00001386
mup-4	WBGene00003497
CELE_F25E2.2	WBGene00017780
C03H5.3	WBGene00015405
clec-91	WBGene00014117
CELE_F07A11.5	WBGene00008548
C10B5.3	WBGene00015671
CELE_Y46G5A.18	WBGene00012908
CELE_M04C9.3	WBGene00010858
pho-7	WBGene00011879
adsl-1	WBGene00011064
CELE_R102.4	WBGene00011291
cnc-8	WBGene00009624
cyk-4	WBGene00000875
pcm-1	WBGene00003954
lec-9	WBGene00002272
F42H10.6	WBGene00018370
CELE_Y62H9A.6	WBGene00013394
CELE_D1086.3	WBGene00008390
snx-6	WBGene00013354
pmp-5	WBGene00004062
sptl-1	WBGene00016020
CELE_F30A10.14	WBGene00045473
nog-1	Multiple entries : 2
K02A11.3	WBGene00010488
ech-7	WBGene00001156
CELE_F20D1.3	WBGene00008975
usip-1	WBGene00014124
msp-55	WBGene00003448
vit-5	WBGene00006929
CELE_D1054.10	WBGene00008377
rpa-2	WBGene00019767
C53B7.2	WBGene00016893
tin-13	WBGene00006574
hlh-19	WBGene00001962
CELE_Y49G5A.1	WBGene00021731
clec-88	WBGene00019606
CELE_F47B8.5	WBGene00009806
mrpl-41	WBGene00015185
CELE_F54F7.3	WBGene00010065
mut-7	WBGene00003504
C10G8.4	WBGene00015683
cyp-34a9	WBGene00015044
hsp-16.1	WBGene00002015
VF13D12L.3	WBGene00012149
lin-33	WBGene00003019
sod-4	WBGene00004933
pezo-1	WBGene00007505
C27B7.5	WBGene00007762
CELE_F31E8.4	WBGene00017954
ketn-1	WBGene00004130
gst-26	WBGene00001774
gst-5	WBGene00001753
klp-15	WBGene00002225
vab-10	WBGene00006876
CELE_W03D8.9	WBGene00020990
CELE_T16A9.5	WBGene00011795
CELE_Y69E1A.1	WBGene00013473
tpxl-1	WBGene00021470
oma-2	WBGene00003865
CELE_Y37D8A.19	WBGene00012557
grl-16	WBGene00001725
C55A6.12	WBGene00044019
dpf-2	WBGene00001055
C06H5.6	WBGene00007394
C27A7.6	WBGene00007757
CELE_F33G12.7	WBGene00044666
gstk-1	WBGene00014251
CELE_F55F10.1	WBGene00018898
clec-223	WBGene00007282
cav-1	WBGene00000301
tin-9.2	WBGene00044083
tag-165	WBGene00006510
cpn-1	WBGene00000777
acs-5	WBGene00013575
lbp-1	WBGene00002253
heh-1	WBGene00006452
rpl-24.2	WBGene00004437
elo-5	WBGene00001243
cpi-1	Multiple entries : 2
CELE_F17C8.9	WBGene00185014
lec-10	WBGene00002273
C23G10.8	WBGene00016015
fzo-1	WBGene00001509
chaf-2	WBGene00022141
dsc-4	WBGene00001099
ctsa-2	Multiple entries : 2
CELE_ZC410.5	WBGene00013882
CELE_F18A1.7	WBGene00017548
CELE_Y65A5A.2	WBGene00013419
snb-2	WBGene00004898
mrp-3	WBGene00003409
CELE_F14B8.4	WBGene00017446
C45E5.1	WBGene00016664
mel-32	WBGene00003214
tes-1	WBGene00015217
daf-22	WBGene00013284
pept-2	WBGene00003876
drr-2	WBGene00011730
haly-1	WBGene00009813
CELE_ZC434.9	WBGene00013895
ZK632.12	WBGene00014019
kdin-1	WBGene00006490
CELE_H34C03.2	WBGene00019259
him-4	WBGene00001863
F52C9.3	WBGene00018674
Y39B6A.33	WBGene00012692
CELE_K02F6.7	WBGene00019341
CELE_Y71H2B.1	WBGene00022191
F32A5.3	WBGene00017969
sptl-3	WBGene00011932
test-1	WBGene00016918
pqm-1	WBGene00004096
C47E12.7	WBGene00008151
iff-2	WBGene00002065
tyms-1	WBGene00022455
CELE_T06E4.12	WBGene00044011
CELE_ZK822.2	WBGene00014090
CELE_F38B6.4	WBGene00018174
CELE_F21C10.10	WBGene00017659
cle-1	WBGene00000527
ttr-6	WBGene00020886
sur-5	WBGene00006351
CELE_T21F4.1	WBGene00020658
C18B2.5	WBGene00015956
CELE_W06B4.2	WBGene00021057
ttr-47	WBGene00019203
CELE_K02D7.1	WBGene00019298
vha-6	WBGene00006915
C01B10.6	WBGene00015280
mrps-11	WBGene00012244
C25A11.2	WBGene00016087
haao-1	WBGene00010595
ppk-2	WBGene00004088
alh-13	WBGene00011938
hsp-43	WBGene00002024
srp-6	WBGene00005647
brp-1	WBGene00000273
ZK669.3	WBGene00014053
efhd-1	WBGene00012980
CELE_T05E12.3	WBGene00011486
CELE_T04G9.7	WBGene00020218
Multiple Output Below
srp-1	WBGene00004703
srp-1	WBGene00005642
rap-1	WBGene00004307
rap-1	WBGene00004507
nog-1	WBGene00004422
nog-1	WBGene00020297
cpi-1	WBGene00000535
cpi-1	WBGene00000775
ctsa-2	WBGene00019617
ctsa-2	WBGene00021503
