# Supplementary material for: Aging-associated decline of phosphatidylcholine synthesis is a malleable trigger of natural mitochondrial aging
Source: Nat Commun. 2026 Apr 18;17:3589. doi: 10.1038/s41467-026-71508-7 (PMC13091796; doi:10.1038/s41467-026-71508-7)
Supplement: Supplementary file 26 — Supplementary Data 24 [file 41467_2026_71508_MOESM26_ESM.xlsx]

## Sheet: Tabelle1
Category 1
Category	RGS	AC	PValue	Bonferroni
Metabolism	260	1601	6.45339e-50	2.06509e-48
Proteolysis general	54	394	2.60124e-10	8.32396e-09
Stress response	75	833	1.68543e-06	5.39338e-05
Sum	389
Category 2
Category	RGS	AC	PValue	Bonferroni
Metabolism: lipid	90	526	4.03229e-21	5.12101e-19
Metabolism: mitochondria	53	366	6.48622e-11	8.2375e-09
Metabolism: nucleotide	25	111	3.47045e-09	4.40747e-07
Metabolism: 1CC	14	29	4.10197e-09	5.2095e-07
Metabolism: amino acid	19	82	1.65648e-07	2.10374e-05
Proteolysis general: aspartate	11	33	3.52979e-06	0.000448283
Metabolism: glycolysis	10	37	4.4306e-05	0.00562687
Sum	222
Category 3
Category	RGS	AC	PValue	Bonferroni
Metabolism: lipid: binding	25	67	4.22629e-13	8.83295e-11
Metabolism: lipid: fatty acid	22	68	9.87555e-11	2.06399e-08
Metabolism: nucleotide	25	111	3.47045e-09	7.25324e-07
Metabolism: mitochondria: ribosome	16	79	6.73663e-06	0.00140795
Metabolism: 1CC: folate	7	11	8.57587e-06	0.00179236
Unassigned: TransThyretin-Related family domain	9	29	4.30805e-05	0.00900383
Metabolism: glycolysis	10	37	4.4306e-05	0.00925996
Category 3, relative contributions	RGS	%	Metabolic contribution
Metabolism: lipid	47	38.2114	92.6829
Metabolism: mitochondria	25	20.3252
Metabolism: other	42	34.1463
Non-metabolic	9	7.31707
Sum	123
