# Supplementary material for: Aging-associated decline of phosphatidylcholine synthesis is a malleable trigger of natural mitochondrial aging
Source: Nat Commun. 2026 Apr 18;17:3589. doi: 10.1038/s41467-026-71508-7 (PMC13091796; doi:10.1038/s41467-026-71508-7)
Supplement: Supplementary file 27 — Supplementary Data 25 [file 41467_2026_71508_MOESM27_ESM.xlsx]

## Sheet: Tabelle1
Category 1
Category	RGS	AC	PValue	Bonferroni
Transcription: chromatin	44	222	1.01334e-17	2.83736e-16
Ribosome	44	231	3.64214e-17	1.0198e-15
mRNA functions	49	407	4.26568e-12	1.19439e-10
Metabolism	115	1601	7.69802e-11	2.15545e-09
Nuclear pore	9	36	1.71359e-05	0.000479805
Category 2
Category	RGS	AC	PValue	Bonferroni
Ribosome: subunit	22	92	4.61669e-11	6.04786e-09
Transcription: chromatin modification	24	117	9.97882e-11	1.30723e-08
mRNA functions: processing	37	296	5.58141e-10	7.31165e-08
Ribosome: biogenesis	16	54	1.37977e-09	1.8075e-07
Transcription: chromatin structure	20	105	1.0066e-08	1.31865e-06
Category 3
Category	RGS	AC	PValue	Bonferroni
Ribosome: subunit	22	92	4.61669e-11	1.00644e-08
Ribosome: biogenesis	16	54	1.37977e-09	3.00791e-07
Transcription: chromatin modification: SWI/SNF	7	14	3.87959e-06	0.00084575
Transcription: chromatin structure: histone	13	85	2.84121e-05	0.00619384
