# Supplementary material for: Aging-associated decline of phosphatidylcholine synthesis is a malleable trigger of natural mitochondrial aging
Source: Nat Commun. 2026 Apr 18;17:3589. doi: 10.1038/s41467-026-71508-7 (PMC13091796; doi:10.1038/s41467-026-71508-7)
Supplement: Supplementary file 28 — Supplementary Data 26 [file 41467_2026_71508_MOESM28_ESM.xlsx]

## Sheet: Tabelle1
Category 1
Category	RGS	AC	PValue	Bonferroni
Metabolism	104	1601	9.13745e-22	2.28436e-20
Category 2
Category	RGS	AC	PValue	Bonferroni
Metabolism: mitochondria	44	366	2.7372e-19	2.5456e-17
Metabolism: lipid	29	526	2.22662e-06	0.000207075
Category 3
Category	RGS	AC	PValue	Bonferroni
Metabolism: mitochondria: complex I	15	46	5.64286e-13	8.29501e-11
Metabolism: mitochondria: ribosome	17	79	5.1531e-12	7.57506e-10
