# Supplementary material for: Aging-associated decline of phosphatidylcholine synthesis is a malleable trigger of natural mitochondrial aging
Source: Nat Commun. 2026 Apr 18;17:3589. doi: 10.1038/s41467-026-71508-7 (PMC13091796; doi:10.1038/s41467-026-71508-7)
Supplement: Supplementary file 29 — Supplementary Data 27 [file 41467_2026_71508_MOESM29_ESM.xlsx]

## Sheet: Tabelle1
Comparison..group1.group2.	Group	ProteinGroups	AVG.Log2.Ratio	Absolute.AVG.Log2.Ratio	Qvalue	X..of.Ratios	X.DEPRECATED..AVG.Log2.Ratio	X.DEPRECATED..Absolute.AVG.Log2.Ratio	UniProtIds	Genes	ProteinDescriptions	ProteinNames	X..Unique.Total.Peptides	X..Change	Ratio
N_10 / N_01	P05690	P05690	2.83966	2.83966	0	992	2.65603	2.65603	P05690	vit-2	Vitellogenin-2	VIT2_CAEEL	174	615.849	7.15849
N_10 / N_01	P18948	P18948	3.91213	3.91213	0	915	3.44583	3.44583	P18948	vit-6	Vitellogenin-6	VIT6_CAEEL	178	1405.46	15.0546
N_10 / N_01	Q9N4J2	Q9N4J2	2.87711	2.87711	6.82e-305	981	2.54873	2.54873	Q9N4J2	vit-3	Vitellogenin-3	VIT3_CAEEL	183	634.676	7.34676
N_10 / N_01	P06125	P06125	3.29298	3.29298	1.39e-83	186	3.2251	3.2251	P06125	vit-5	Vitellogenin-5	VIT5_CAEEL	35	880.136	9.80136
N_10 / N_01	Q1HB04;Q22317	Q1HB04;Q22317	3.12738	3.12738	2.86e-69	156	2.28616	2.28616	Q1HB04;Q22317	CELE_T07F10.1	Uncharacterized protein	Q1HB04_CAEEL;Q22317_CAEEL	45	773.846	8.73846
N_10 / N_01	Q18143	Q18143	3.52939	3.52939	3.19e-63	153	3.37186	3.37186	Q18143	cht-3	Chitinase-like protein C25A8.4	CHITL_CAEEL	48	1054.65	11.5465
N_10 / N_01	G5EBH3;G5EC35;G5EFW3	G5EBH3;G5EC35;G5EFW3	3.19585	3.19585	2.73e-59	339	1.07387	1.07387	G5EBH3;G5EC35;G5EFW3	sma-1	SMAll;Beta chain spectrin homolog Sma1;SMAll	G5EBH3_CAEEL;G5EC35_CAEEL;G5EFW3_CAEEL	142	816.32	9.1632
N_10 / N_01	O17680	O17680	-2.65753	2.65753	4.91e-56	103	-2.57116	2.57116	O17680	sams-1	Probable S-adenosylmethionine synthase 1	METK1_CAEEL	19	-84.1509	0.158491
N_10 / N_01	Q17334	Q17334	4.32094	4.32094	4.61e-55	77	4.10538	4.10538	Q17334	sodh-1	Alcohol dehydrogenase 1	ADH1_CAEEL	20	1898.64	19.9864
N_10 / N_01	Q22492	Q22492	2.9145	2.9145	5.17e-51	94	3.19617	3.19617	Q22492	hex-1	Beta-hexosaminidase A	HEXA_CAEEL	27	653.967	7.53967
N_10 / N_01	Q20616	Q20616	3.20655	3.20655	1.32e-48	98	2.71437	2.71437	Q20616	skpo-1	Peroxidase skpo-1	SKPO1_CAEEL	25	823.138	9.23138
N_10 / N_01	Q22993	Q22993	-2.57821	2.57821	6.95e-46	123	-2.19766	2.19766	Q22993	pmt-2	Phosphoethanolamine MethylTransferase	Q22993_CAEEL	26	-83.2551	0.167449
N_10 / N_01	Q21966	Q21966	2.71143	2.71143	1.44e-45	121	2.24334	2.24334	Q21966	asp-4	ASpartyl Protease	Q21966_CAEEL	21	554.971	6.54971
N_10 / N_01	Q27473	Q27473	2.74073	2.74073	1.46e-41	103	2.51665	2.51665	Q27473	nex-3	Annexin	Q27473_CAEEL	25	568.409	6.68409
N_10 / N_01	O44144	O44144	4.15057	4.15057	5.43e-36	56	3.83273	3.83273	O44144	perm-4	PERMeable eggshell	O44144_CAEEL	17	1676.01	17.7601
N_10 / N_01	Q9GPA1	Q9GPA1	4.03218	4.03218	8.47e-36	43	3.9193	3.9193	Q9GPA1	CELE_F48E3.4	Uncharacterized protein	Q9GPA1_CAEEL	8	1536.09	16.3609
N_10 / N_01	Q23179	Q23179	3.54032	3.54032	2.41e-31	81	4.81411	4.81411	Q23179	CELE_W05H9.1	Uncharacterized protein	Q23179_CAEEL	25	1063.44	11.6344
N_10 / N_01	Q19063	Q19063	4.4866	4.4866	1.6e-30	34	4.62262	4.62262	Q19063	CELE_E04F6.8	Uncharacterized protein	Q19063_CAEEL	7	2141.82	22.4182
N_10 / N_01	Q4PIU9;Q53U87	Q4PIU9;Q53U87	3.14953	3.14953	3.09e-29	131	0.848301	0.848301	Q4PIU9;Q53U87	sax-7	Sensory AXon guidance;SAX-7 LONGFORM	Q4PIU9_CAEEL;Q53U87_CAEEL	41	787.366	8.87366
N_10 / N_01	Q18577	Q18577	5.14532	5.14532	2.43e-26	57	4.20554	4.20554	Q18577	C42D4.1	Uncharacterized protein	Q18577_CAEEL	14	3439.12	35.3912
N_10 / N_01	H2KZF5;Q23552;Q86NB3	H2KZF5;Q23552;Q86NB3	-3.9308	3.9308	8.91e-26	54	-3.53299	3.53299	H2KZF5;Q23552;Q86NB3	pmt-1	Phosphoethanolamine MethylTransferase	H2KZF5_CAEEL;Q23552_CAEEL;Q86NB3_CAEEL	20	-93.4429	0.065571
N_10 / N_01	B6VQ59;Q19346	B6VQ59;Q19346	-2.95932	2.95932	1.14e-24	175	-0.951831	0.951831	B6VQ59;Q19346	CELE_F11C1.5	Uncharacterized protein	B6VQ59_CAEEL;Q19346_CAEEL	63	-87.1425	0.128575
N_10 / N_01	O44145	O44145	3.79714	3.79714	2.68e-24	35	3.87184	3.87184	O44145	perm-2	PERMeable eggshell	O44145_CAEEL	8	1290.12	13.9012
N_10 / N_01	Q18594	Q18594	3.37975	3.37975	4.42e-24	65	2.64277	2.64277	Q18594	C44B7.5	Uncharacterized protein C44B7.5	YC4B5_CAEEL	14	940.892	10.4089
N_10 / N_01	O62289	O62289	5.1535	5.1535	6.97e-24	24	5.1434	5.1434	O62289	ttr-51	TransThyretin-Related family domain	O62289_CAEEL	6	3459.25	35.5925
N_10 / N_01	P18947	P18947	3.11521	3.11521	2.11e-23	80	2.17416	2.17416	P18947	vit-4	Vitellogenin-4	VIT4_CAEEL	16	766.503	8.66503
N_10 / N_01	Q5WRM0;Q9XUT9	Q5WRM0;Q9XUT9	2.51446	2.51446	5.65e-23	44	2.60171	2.60171	Q5WRM0;Q9XUT9	CELE_K06G5.1	Uncharacterized protein	Q5WRM0_CAEEL;Q9XUT9_CAEEL	12	471.382	5.71382
N_10 / N_01	Q19191	Q19191	3.03239	3.03239	1.34e-22	38	2.67135	2.67135	Q19191	F08B12.4	Uncharacterized protein F08B12.4	YZ10_CAEEL	9	718.163	8.18163
N_10 / N_01	Q067X2	Q067X2	4.72054	4.72054	1.08e-20	32	4.94123	4.94123	Q067X2	CELE_F13G11.3	Uncharacterized protein	Q067X2_CAEEL	12	2536.47	26.3647
N_10 / N_01	Q23258	Q23258	3.32493	3.32493	3.68e-20	21	3.38908	3.38908	Q23258	CELE_ZC373.2	Uncharacterized protein	Q23258_CAEEL	5	902.085	10.0209
N_10 / N_01	O18224	O18224	3.11329	3.11329	1.22e-19	52	2.69506	2.69506	O18224	CELE_Y57G11B.5	Uncharacterized protein	O18224_CAEEL	14	765.353	8.65353
N_10 / N_01	Q9XWT3	Q9XWT3	3.79196	3.79196	3.35e-19	34	3.53204	3.53204	Q9XWT3	CELE_Y62H9A.6	Uncharacterized protein	Q9XWT3_CAEEL	9	1285.14	13.8514
N_10 / N_01	H2KZG6	H2KZG6	-4.28493	4.28493	1.14e-18	64	-3.42572	3.42572	H2KZG6	acdh-1	Acyl CoA DeHydrogenase	H2KZG6_CAEEL	20	-94.8701	0.051299
N_10 / N_01	P10771	P10771	2.67225	2.67225	3.8e-18	23	3.15743	3.15743	P10771	his-24	Histone H1.1	H11_CAEEL	5	537.422	6.37422
N_10 / N_01	O02089	O02089	-2.53496	2.53496	5.39e-18	38	-2.53474	2.53474	O02089	msra-1	Methionine Sulfoxide Reductase A	O02089_CAEEL	9	-82.7456	0.172544
N_10 / N_01	Q23044	Q23044	4.42631	4.42631	7.55e-18	53	3.65695	3.65695	Q23044	CELE_T22B7.7	Uncharacterized protein	Q23044_CAEEL	19	2050.06	21.5006
N_10 / N_01	O45083	O45083	3.19702	3.19702	2.71e-17	37	2.78154	2.78154	O45083	C17H12.4	Uncharacterized protein	O45083_CAEEL	16	817.064	9.17064
N_10 / N_01	O62053	O62053	3.77444	3.77444	2.89e-17	25	3.90716	3.90716	O62053	C08F11.11	UPF0375 protein C08F11.11	U375A_CAEEL	4	1268.42	13.6842
N_10 / N_01	P34500	P34500	3.38921	3.38921	6.25e-17	24	3.75692	3.75692	P34500	ttr-2	Transthyretin-like protein 2	TTR2_CAEEL	6	947.739	10.4774
N_10 / N_01	Q19390	Q19390	3.05486	3.05486	1.29e-16	32	2.43568	2.43568	Q19390	acp-5	ACid Phosphatase family	Q19390_CAEEL	13	731.004	8.31004
N_10 / N_01	G5EBF4	G5EBF4	4.35416	4.35416	1.42e-16	27	4.31499	4.31499	G5EBF4	CELE_T28H10.3	Uncharacterized protein	G5EBF4_CAEEL	17	1945.19	20.4519
N_10 / N_01	O62277	O62277	-2.65799	2.65799	4.45e-16	32	-2.79718	2.79718	O62277	dct-18	DAF-16/FOXO Controlled, germline Tumor affecting	O62277_CAEEL	9	-84.1559	0.158441
N_10 / N_01	Q19064	Q19064	3.94053	3.94053	7.46e-16	27	3.4803	3.4803	Q19064	CELE_E04F6.9	Uncharacterized protein	Q19064_CAEEL	10	1435.39	15.3539
N_10 / N_01	Q19478	Q19478	2.8758	2.8758	7.94e-16	40	4.26057	4.26057	Q19478	far-3	Fatty Acid/Retinol binding protein	Q19478_CAEEL	9	634.01	7.3401
N_10 / N_01	Q18947	Q18947	2.72488	2.72488	4.29e-15	32	2.60753	2.60753	Q18947	CELE_D1054.11	Uncharacterized protein	Q18947_CAEEL	10	561.104	6.61104
N_10 / N_01	Q18253	Q18253	2.59318	2.59318	1.31e-14	60	1.71287	1.71287	Q18253	dpf-2	Dipeptidyl peptidase family member 2	DPF2_CAEEL	28	503.429	6.03429
N_10 / N_01	Q20964	Q20964	-2.93969	2.93969	2.01e-14	24	-2.66878	2.66878	Q20964	lys-4	LYSozyme	Q20964_CAEEL	8	-86.9664	0.130336
N_10 / N_01	O62390	O62390	2.67519	2.67519	2.69e-14	31	2.33942	2.33942	O62390	CELE_W01F3.2	Uncharacterized protein	O62390_CAEEL	11	538.723	6.38723
N_10 / N_01	O45444	O45444	3.38468	3.38468	1.25e-13	37	2.81747	2.81747	O45444	clec-63	C-type LECtin	O45444_CAEEL	12	944.455	10.4445
N_10 / N_01	Q21443	Q21443	3.28306	3.28306	3.41e-13	214	0.614347	0.614347	Q21443	lmn-1	Lamin-1	LMN1_CAEEL	41	873.417	9.73417
N_10 / N_01	Q03575	Q03575	2.89781	2.89781	4.55e-12	29	2.68849	2.68849	Q03575	ttr-5	Transthyretin-like protein 5	TTR5_CAEEL	6	645.294	7.45294
N_10 / N_01	Q9XWS6	Q9XWS6	3.65152	3.65152	4.89e-12	25	3.51925	3.51925	Q9XWS6	CELE_Y62H9A.5	Uncharacterized protein	Q9XWS6_CAEEL	7	1156.66	12.5666
N_10 / N_01	Q19278	Q19278	3.21035	3.21035	9.78e-12	129	-0.65305	0.65305	Q19278	CELE_F09F7.4	3-hydroxyisobutyryl-CoA hydrolase, mitochondrial	Q19278_CAEEL	23	825.574	9.25574
N_10 / N_01	Q09451	Q09451	2.8847	2.8847	2.04e-11	17	2.76424	2.76424	Q09451	pho-11	Putative acid phosphatase 11	PHO11_CAEEL	6	638.554	7.38554
N_10 / N_01	G5EGA5	G5EGA5	-4.954	4.954	3.7e-11	35	-4.01448	4.01448	G5EGA5	fat-2	Delta(12) fatty acid desaturase fat-2	FAT2_CAEEL	15	-96.7738	0.0322624
N_10 / N_01	O01780	O01780	4.16351	4.16351	4.7e-11	19	4.06606	4.06606	O01780	CELE_W03F11.1	Uncharacterized protein	O01780_CAEEL	7	1692.02	17.9202
N_10 / N_01	Q9XVI6	Q9XVI6	-2.71869	2.71869	5.94e-11	22	-2.54499	2.54499	Q9XVI6	sptl-3	Serine palmitoyltransferase 3	SPTC3_CAEEL	12	-84.8087	0.151913
N_10 / N_01	Q94051	Q94051	4.63812	4.63812	9.69e-11	16	4.66546	4.66546	Q94051	cav-1	Caveolin-1	CAV1_CAEEL	5	2390.08	24.9008
N_10 / N_01	O44183	O44183	-2.70479	2.70479	1.31e-10	20	-2.72151	2.72151	O44183	CELE_ZC416.6	Uncharacterized protein	O44183_CAEEL	15	-84.6617	0.153383
N_10 / N_01	Q20950	Q20950	-2.60683	2.60683	1.71e-10	25	-1.9992	1.9992	Q20950	CELE_F57F5.1	Uncharacterized protein	Q20950_CAEEL	13	-83.584	0.16416
N_10 / N_01	B7WNB3;O18202	B7WNB3;O18202	3.18616	3.18616	2.44e-10	18	3.31261	3.31261	B7WNB3;O18202	clec-146	C-type LECtin	B7WNB3_CAEEL;O18202_CAEEL	5	810.187	9.10187
N_10 / N_01	Q95QG8	Q95QG8	2.71474	2.71474	2.61e-10	39	1.30046	1.30046	Q95QG8	fcp-1	FCP1 (Yeast TFIIF-interacting CTD phosphatase subunit) homolog	Q95QG8_CAEEL	16	556.475	6.56475
N_10 / N_01	Q23378	Q23378	2.58597	2.58597	3.58e-10	24	2.42382	2.42382	Q23378	ttr-48	TransThyretin-Related family domain	Q23378_CAEEL	5	500.42	6.0042
N_10 / N_01	G5EEL9	G5EEL9	2.65637	2.65637	8.43e-10	13	2.60431	2.60431	G5EEL9	hmg-11	HMG	G5EEL9_CAEEL	4	530.443	6.30443
N_10 / N_01	O45783	O45783	3.96141	3.96141	1.38e-09	17	4.16419	4.16419	O45783	CELE_T12D8.5	Uncharacterized protein	O45783_CAEEL	6	1457.77	15.5777
N_10 / N_01	O02155	O02155	3.6152	3.6152	6.13e-09	22	3.24283	3.24283	O02155	CELE_T09B4.5	Uncharacterized protein	O02155_CAEEL	9	1125.41	12.2541
N_10 / N_01	Q20060	Q20060	3.68843	3.68843	6.48e-09	117	0.878435	0.878435	Q20060	smc-4	Structural maintenance of chromosomes protein 4	SMC4_CAEEL	55	1189.22	12.8922
N_10 / N_01	O17892	O17892	-2.66671	2.66671	8.96e-09	36	-1.83069	1.83069	O17892	CELE_F55B11.1	Uncharacterized protein	O17892_CAEEL	38	-84.2515	0.157485
N_10 / N_01	P52715	P52715	-2.93174	2.93174	9.18e-09	26	-2.24848	2.24848	P52715	F13D12.6	Uncharacterized serine carboxypeptidase F13S12.6	YUA6_CAEEL	12	-86.8944	0.131056
N_10 / N_01	O16202	O16202	3.51605	3.51605	1.11e-08	19	3.77896	3.77896	O16202	lys-7	LYSozyme	O16202_CAEEL	7	1044.02	11.4402
N_10 / N_01	Q20300;V6CLH1	Q20300;V6CLH1	-2.77007	2.77007	1.94e-08	16	-2.70477	2.70477	Q20300;V6CLH1	elo-5	Elongation of very long chain fatty acids protein 5;Elongation of very long chain fatty acids protein	ELO5_CAEEL;V6CLH1_CAEEL	6	-85.3403	0.146597
N_10 / N_01	Q19876	Q19876	3.18223	3.18223	2.11e-08	13	3.06683	3.06683	Q19876	thn-2	THaumatiN family	Q19876_CAEEL	6	807.707	9.07707
N_10 / N_01	Q2EEM8	Q2EEM8	4.18629	4.18629	3.49e-08	24	3.26837	3.26837	Q2EEM8	ttr-45	TransThyretin-Related family domain	Q2EEM8_CAEEL	5	1720.53	18.2053
N_10 / N_01	G5EDZ9	G5EDZ9	4.31073	4.31073	3.72e-08	16	3.88343	3.88343	G5EDZ9	cpi-1	Cystatin	G5EDZ9_CAEEL	5	1884.53	19.8453
N_10 / N_01	Q86NE1	Q86NE1	-3.04443	3.04443	3.97e-08	22	-2.60013	2.60013	Q86NE1	asp-2	ASpartyl Protease	Q86NE1_CAEEL	8	-87.8791	0.121209
N_10 / N_01	O45227	O45227	4.27903	4.27903	4.89e-08	12	4.10312	4.10312	O45227	B0513.4	Uncharacterized protein	O45227_CAEEL	2	1841.41	19.4141
N_10 / N_01	Q22285	Q22285	2.7936	2.7936	6.08e-08	20	2.27137	2.27137	Q22285	ttr-46	Transthyretin-like protein 46	TTR46_CAEEL	5	593.358	6.93358
N_10 / N_01	Q19587	Q19587	4.09122	4.09122	8.49e-08	6	4.04954	4.04954	Q19587	CELE_F19C7.5	Uncharacterized protein	Q19587_CAEEL	1	1604.43	17.0443
N_10 / N_01	Q9NEQ0	Q9NEQ0	-3.91436	3.91436	9.69e-08	21	-2.87171	2.87171	Q9NEQ0	fat-1	Omega-3 fatty acid desaturase fat-1	FAT1_CAEEL	15	-93.3678	0.0663222
N_10 / N_01	Q21554	Q21554	2.60904	2.60904	1.93e-07	93	0.422481	0.422481	Q21554	ddb-1	DNA damage-binding protein 1	DDB1_CAEEL	32	510.096	6.10096
N_10 / N_01	G5EE48	G5EE48	2.93596	2.93596	2.29e-07	10	3.02584	3.02584	G5EE48	ttr-50	TransThyretin-Related family domain	G5EE48_CAEEL	5	665.266	7.65266
N_10 / N_01	G5EC22	G5EC22	3.72149	3.72149	4.48e-07	17	3.20317	3.20317	G5EC22	CELE_F55G11.4	Uncharacterized protein	G5EC22_CAEEL	8	1219.11	13.1911
N_10 / N_01	Q93254	Q93254	2.83003	2.83003	5.95e-07	19	2.72038	2.72038	Q93254	C23H4.3	Uncharacterized protein	Q93254_CAEEL	12	611.088	7.11088
N_10 / N_01	Q9TVW5	Q9TVW5	-4.87743	4.87743	1.45e-06	7	-6.09709	6.09709	Q9TVW5	msp-77	Major sperm protein 77/79	MSP77_CAEEL	9	-96.5979	0.0340211
N_10 / N_01	H2KZ06;H2KZ07	H2KZ06;H2KZ07	3.85539	3.85539	1.77e-06	10	5.27018	5.27018	H2KZ06;H2KZ07	clec-266	C-type LECtin	H2KZ06_CAEEL;H2KZ07_CAEEL	7	1347.4	14.474
N_10 / N_01	Q95QL1	Q95QL1	3.41541	3.41541	2.68e-06	12	2.63416	2.63416	Q95QL1	CELE_F13H8.11	Uncharacterized protein	Q95QL1_CAEEL	9	966.941	10.6694
N_10 / N_01	Q21706	Q21706	-2.74999	2.74999	3.06e-06	21	-1.56955	1.56955	Q21706	ugt-47	Putative UDP-glucuronosyltransferase ugt-47	UGT47_CAEEL	12	-85.1348	0.148652
N_10 / N_01	Q18093	Q18093	-2.85389	2.85389	3.3e-06	20	-0.980565	0.980565	Q18093	C18E9.2	Uncharacterized protein	Q18093_CAEEL	6	-86.1677	0.138323
N_10 / N_01	P91093	P91093	-2.57474	2.57474	3.54e-06	17	-1.7507	1.7507	P91093	coq-1	COenzyme Q (Ubiquinone) biosynthesis	P91093_CAEEL	12	-83.2148	0.167852
N_10 / N_01	O02328	O02328	3.385	3.385	3.77e-06	128	-0.609964	0.609964	O02328	eif-3.C	Eukaryotic translation initiation factor 3 subunit C	EIF3C_CAEEL	35	944.686	10.4469
N_10 / N_01	Q10011	Q10011	2.50344	2.50344	5.02e-06	14	2.1153	2.1153	Q10011	T19C3.5	Uncharacterized protein T19C3.5	YSV5_CAEEL	11	467.037	5.67037
N_10 / N_01	O16997	O16997	2.56094	2.56094	8.51e-06	65	0.610199	0.610199	O16997	CELE_W03F9.10	Uncharacterized protein	O16997_CAEEL	21	490.092	5.90092
N_10 / N_01	P34696	P34696	2.75375	2.75375	9.75e-06	11	2.69691	2.69691	P34696	hsp-16.1	Heat shock protein Hsp-16.1/Hsp-16.11	HSP11_CAEEL	4	574.466	6.74466
N_10 / N_01	P02513	P02513	3.8956	3.8956	1.16e-05	9	3.17693	3.17693	P02513	hsp-16.48	Heat shock protein Hsp-16.48/Hsp-16.49	HSP17_CAEEL	7	1388.31	14.8831
N_10 / N_01	Q22415	Q22415	4.16283	4.16283	1.75e-05	6	4.29265	4.29265	Q22415	CELE_T12A2.3	Uncharacterized protein	Q22415_CAEEL	2	1691.17	17.9117
N_10 / N_01	Q22972	Q22972	-2.83448	2.83448	1.93e-05	16	-2.22917	2.22917	Q22972	asp-13	ASpartyl Protease	Q22972_CAEEL	11	-85.9803	0.140197
N_10 / N_01	O17726	O17726	2.55592	2.55592	3.21e-05	8	2.91406	2.91406	O17726	CELE_D1086.1	Uncharacterized protein	O17726_CAEEL	3	488.042	5.88042
N_10 / N_01	Q9XWU9	Q9XWU9	2.66893	2.66893	4.26e-05	7	3.23172	3.23172	Q9XWU9	CELE_Y37D8A.19	Uncharacterized protein	Q9XWU9_CAEEL	2	535.956	6.35956
N_10 / N_01	Q11174	Q11174	5.19811	5.19811	4.52e-05	10	4.41512	4.41512	Q11174	cht-1	Probable endochitinase	CHIT_CAEEL	8	3571.01	36.7101
N_10 / N_01	Q9NAP0	Q9NAP0	3.32489	3.32489	5.73e-05	12	3.34509	3.34509	Q9NAP0	clec-190	C-type LECtin	Q9NAP0_CAEEL	8	902.058	10.0206
N_10 / N_01	Q9N3X4	Q9N3X4	2.76945	2.76945	8.16e-05	6	2.82599	2.82599	Q9N3X4	Y43B11AR.1	Uncharacterized protein	Q9N3X4_CAEEL	1	581.849	6.81849
N_10 / N_01	Q17572	Q17572	3.32105	3.32105	9.59e-05	27	2.1656	2.1656	Q17572	C01G6.3	Uncharacterized protein	Q17572_CAEEL	11	899.393	9.99393
N_10 / N_01	Q23612	Q23612	2.86147	2.86147	9.67e-05	11	3.37722	3.37722	Q23612	dhs-26	DeHydrogenases, Short chain	Q23612_CAEEL	10	626.757	7.26757
N_10 / N_01	E3W741;Q18878	E3W741;Q18878	2.92897	2.92897	0.000101482	7	3.40311	3.40311	E3W741;Q18878	ttr-44	TransThyretin-Related family domain	E3W741_CAEEL;Q18878_CAEEL	2	661.564	7.61564
N_10 / N_01	O45941;Q9U3R0	O45941;Q9U3R0	3.02781	3.02781	0.000115916	7	3.72165	3.72165	O45941;Q9U3R0	Y45F10C.2;C08F11.12	UPF0375 protein Y45F10C.2;UPF0375 protein C08F11.12	U375E_CAEEL;U375B_CAEEL	3	715.57	8.1557
N_10 / N_01	Q19948	Q19948	2.5806	2.5806	0.000123362	8	2.17421	2.17421	Q19948	F32A5.4	Uncharacterized protein F32A5.4	YPP4_CAEEL	2	498.19	5.9819
N_10 / N_01	O44991	O44991	-3.15378	3.15378	0.000126125	27	-1.37577	1.37577	O44991	lpd-6	LiPid Depleted	O44991_CAEEL	11	-88.7638	0.112362
N_10 / N_01	Q9N4U6	Q9N4U6	2.90851	2.90851	0.000128673	6	2.88027	2.88027	Q9N4U6	CELE_Y49F6B.8	Uncharacterized protein	Q9N4U6_CAEEL	1	650.841	7.50841
N_10 / N_01	G5EFY7	G5EFY7	3.11364	3.11364	0.00014611	6	3.03206	3.03206	G5EFY7	pqm-1	ParaQuat (Methylviologen) responsive	G5EFY7_CAEEL	1	765.565	8.65565
N_10 / N_01	Q23188	Q23188	-3.60265	3.60265	0.000215701	6	-3.66958	3.66958	Q23188	ret-1	Reticulon-like protein	Q23188_CAEEL	2	-91.7682	0.0823179
N_10 / N_01	Q9XUR6	Q9XUR6	3.47199	3.47199	0.000242143	15	3.27336	3.27336	Q9XUR6	CELE_T05E12.3	Uncharacterized protein	Q9XUR6_CAEEL	18	1009.62	11.0962
N_10 / N_01	P34714	P34714	-2.77635	2.77635	0.00024804	10	-2.10544	2.10544	P34714	ost-1	SPARC	SPRC_CAEEL	8	-85.404	0.14596
N_10 / N_01	C1P633;C1P635	C1P633;C1P635	2.67651	2.67651	0.00024824	8	2.05077	2.05077	C1P633;C1P635	magi-1	MAGI (Membrane Associated Guanylate kinase Inverted) homolog	C1P633_CAEEL;C1P635_CAEEL	4	539.307	6.39307
N_10 / N_01	H2KYN5;O16466	H2KYN5;O16466	2.58631	2.58631	0.000301188	35	0.755176	0.755176	H2KYN5;O16466	atg-18	AuTophaGy (Yeast Atg homolog)	H2KYN5_CAEEL;O16466_CAEEL	10	500.56	6.0056
N_10 / N_01	H2KYE0;Q9UAN9	H2KYE0;Q9UAN9	3.31798	3.31798	0.000319677	168	-0.259685	0.259685	H2KYE0;Q9UAN9	nra-4	Nicotinic Receptor Associated	H2KYE0_CAEEL;Q9UAN9_CAEEL	43	897.265	9.97265
N_10 / N_01	G5EGH6	G5EGH6	-4.23993	4.23993	0.000320392	4	-4.52145	4.52145	G5EGH6	fat-7	Delta(9)-fatty-acid desaturase fat-7	FAT7_CAEEL	10	-94.7076	0.052924
N_10 / N_01	Q7K7C1	Q7K7C1	2.97654	2.97654	0.000335772	12	2.39891	2.39891	Q7K7C1	CELE_Y106G6D.8	Uncharacterized protein	Q7K7C1_CAEEL	2	687.099	7.87099
N_10 / N_01	L8E833	L8E833	3.18804	3.18804	0.000359067	7	3.40314	3.40314	L8E833	CELE_W05H9.1	Uncharacterized protein	L8E833_CAEEL	2	811.372	9.11372
N_10 / N_01	Q17606	Q17606	-4.36477	4.36477	0.000388752	6	-1.54384	1.54384	Q17606	rpl-24.2	Probable ribosome biogenesis protein RLP24	RLP24_CAEEL	2	-95.1463	0.0485371
N_10 / N_01	Q23683	Q23683	2.82927	2.82927	0.000458985	17	3.00833	3.00833	Q23683	CELE_ZK970.7	Uncharacterized protein	Q23683_CAEEL	9	610.714	7.10714
N_10 / N_01	O17570	O17570	-2.62397	2.62397	0.000493792	9	-1.96131	1.96131	O17570	rpl-38	60S ribosomal protein L38	RL38_CAEEL	2	-83.778	0.16222
N_10 / N_01	Q20615	Q20615	3.4917	3.4917	0.000507293	11	4.01054	4.01054	Q20615	dod-23	Downstream Of DAF-16 (Regulated by DAF-16)	Q20615_CAEEL	5	1024.88	11.2488
N_10 / N_01	Q09522	Q09522	-3.04255	3.04255	0.000569765	7	-3.23111	3.23111	Q09522	E02H1.1	Probable dimethyladenosine transferase	DIM1_CAEEL	8	-87.8633	0.121367
N_10 / N_01	Q9XXB3	Q9XXB3	3.38372	3.38372	0.000680361	6	2.93883	2.93883	Q9XXB3	srh-300	Serpentine Receptor, class H	Q9XXB3_CAEEL	1	943.759	10.4376
N_10 / N_01	O17525	O17525	2.62224	2.62224	0.000902403	17	1.18243	1.18243	O17525	CELE_W02D7.4	Uncharacterized protein	O17525_CAEEL	10	515.705	6.15705
N_10 / N_01	O17234	O17234	2.8868	2.8868	0.00094193	4	1.65691	1.65691	O17234	gsto-3	Glutathione S-Transferase, Omega class	O17234_CAEEL	3	639.628	7.39628
N_10 / N_01	Q20911	Q20911	2.97373	2.97373	0.00138531	11	1.80648	1.80648	Q20911	ZC116.3	Probable cubilin	CUBN_CAEEL	4	685.564	7.85564
N_10 / N_01	Q19936	Q19936	2.68285	2.68285	0.00140351	5	2.26058	2.26058	Q19936	CELE_F31E8.4	Uncharacterized protein	Q19936_CAEEL	2	542.122	6.42122
N_10 / N_01	P43509	P43509	-2.58247	2.58247	0.00143454	22	-1.19541	1.19541	P43509	cpr-5	Cathepsin B-like cysteine proteinase 5	CPR5_CAEEL	10	-83.3045	0.166955
N_10 / N_01	Q9N5I1	Q9N5I1	4.62499	4.62499	0.00156382	9	4.26661	4.26661	Q9N5I1	cyp-35a3	CYtochrome P450 family	Q9N5I1_CAEEL	4	2367.52	24.6752
N_10 / N_01	Q18828	Q18828	-4.25602	4.25602	0.00285641	9	-3.50215	3.50215	Q18828	C54D10.5	Uncharacterized protein	Q18828_CAEEL	2	-94.7663	0.0523372
N_10 / N_01	Q95XN2	Q95XN2	2.86943	2.86943	0.00299151	61	-0.468425	0.468425	Q95XN2	mppa-1	Mitochondrial Processing Peptidase Alpha	Q95XN2_CAEEL	22	630.777	7.30777
N_10 / N_01	G5ECR5;P34461	G5ECR5;P34461	2.83811	2.83811	0.003107	5	2.74636	2.74636	G5ECR5;P34461	sod-4	Superoxide dismutase [Cu-Zn];Extracellular superoxide dismutase [Cu-Zn]	G5ECR5_CAEEL;SODE_CAEEL	2	615.083	7.15083
N_10 / N_01	Q19980	Q19980	-4.20912	4.20912	0.00313481	8	-2.66012	2.66012	Q19980	cat-4	GTP cyclohydrolase 1	GCH1_CAEEL	11	-94.5933	0.0540667
N_10 / N_01	C2BR94;H2L0N5	C2BR94;H2L0N5	2.81269	2.81269	0.00328516	49	0.646205	0.646205	C2BR94;H2L0N5	CELE_Y32H12A.2	Uncharacterized protein	C2BR94_CAEEL;H2L0N5_CAEEL	18	602.594	7.02594
N_10 / N_01	H2KYG6	H2KYG6	3.69019	3.69019	0.0032988	5	3.92522	3.92522	H2KYG6	C05D9.9	Uncharacterized protein	H2KYG6_CAEEL	2	1190.79	12.9079
N_10 / N_01	P34607	P34607	3.82798	3.82798	0.00370763	21	1.62751	1.62751	P34607	mut-7	Exonuclease mut-7	MUT7_CAEEL	9	1320.16	14.2016
N_10 / N_01	D9N122;Q9BIF4	D9N122;Q9BIF4	2.55432	2.55432	0.00409595	40	0.50794	0.50794	D9N122;Q9BIF4	ehs-1	Eps15 (Endocytosis protein) Homologous Sequence;EHS-1	D9N122_CAEEL;Q9BIF4_CAEEL	17	487.389	5.87389
N_10 / N_01	Q18948	Q18948	4.13069	4.13069	0.00417328	6	2.96583	2.96583	Q18948	CELE_D1054.1	Uncharacterized protein	Q18948_CAEEL	3	1651.71	17.5171
N_10 / N_01	Q17856	Q17856	-4.078	4.078	0.00428193	3	-5.99099	5.99099	Q17856	msp-55	Major sperm protein 55/57	MSP55_CAEEL	3	-94.0789	0.0592107
N_10 / N_01	Q9XXG5	Q9XXG5	2.912	2.912	0.00445029	6	2.0629	2.0629	Q9XXG5	tor-2	TORsin related	Q9XXG5_CAEEL	2	652.66	7.5266
N_10 / N_01	Q20603	Q20603	4.41871	4.41871	0.00446766	12	2.9422	2.9422	Q20603	scl-2	SCP-Like extracellular protein	Q20603_CAEEL	4	2038.77	21.3877
N_10 / N_01	Q9U239	Q9U239	-3.06839	3.06839	0.0046476	3	-2.66071	2.66071	Q9U239	Y56A3A.18	Zinc finger protein 593 homolog	ZN593_CAEEL	2	-88.0787	0.119213
N_10 / N_01	G5ECM2;G5ED89	G5ECM2;G5ED89	2.97717	2.97717	0.00467048	29	0.991946	0.991946	G5ECM2;G5ED89	dcp-66	Deacetylase Complex Protein	G5ECM2_CAEEL;G5ED89_CAEEL	12	687.438	7.87438
N_10 / N_01	Q9U2J0	Q9U2J0	3.6476	3.6476	0.0047297	15	1.53363	1.53363	Q9U2J0	CELE_Y40B1B.8	Uncharacterized protein	Q9U2J0_CAEEL	5	1153.25	12.5325
N_10 / N_01	O45440;O45441	O45440;O45441	2.76811	2.76811	0.00482745	2	2.83807	2.83807	O45440;O45441	clec-62	C-type LECtin	O45440_CAEEL;O45441_CAEEL	1	581.217	6.81217
N_10 / N_01	O62024	O62024	2.52947	2.52947	0.00495227	6	2.40709	2.40709	O62024	clec-222	C-type LECtin	O62024_CAEEL	3	477.359	5.77359
N_10 / N_01	O61528	O61528	2.68742	2.68742	0.00507603	42	0.715387	0.715387	O61528	unc-73	Guanine nucleotide exchange factor UNC-73A	O61528_CAEEL	22	544.159	6.44159
N_10 / N_01	Q21196	Q21196	2.83273	2.83273	0.00522738	5	1.88953	1.88953	Q21196	CELE_K03H1.7	Uncharacterized protein	Q21196_CAEEL	2	612.422	7.12422
N_10 / N_01	G5EF63	G5EF63	3.55353	3.55353	0.00545516	14	1.61847	1.61847	G5EF63	snx-14	Sorting NeXin	G5EF63_CAEEL	5	1074.14	11.7414
N_10 / N_01	O45006;Q22524;Q9XW39	O45006;Q22524;Q9XW39	-2.84637	2.84637	0.00547897	4	-2.4972	2.4972	O45006;Q22524;Q9XW39	CELE_W03D8.9;CELE_T16A9.5;CELE_Y69E1A.1	Uncharacterized protein	O45006_CAEEL;Q22524_CAEEL;Q9XW39_CAEEL	2	-86.0955	0.139045
N_10 / N_01	G5EFL4	G5EFL4	3.14483	3.14483	0.00575381	3	3.45685	3.45685	G5EFL4	CELE_H05L14.2	Uncharacterized protein	G5EFL4_CAEEL	2	784.478	8.84478
N_10 / N_01	O16453	O16453	3.71094	3.71094	0.0065846	8	2.65369	2.65369	O16453	ftn-1	Ferritin	O16453_CAEEL	7	1209.5	13.095
N_10 / N_01	Q94399	Q94399	-3.10591	3.10591	0.00719237	3	-3.14669	3.14669	Q94399	col-63	COLlagen	Q94399_CAEEL	1	-88.3848	0.116152
N_10 / N_01	Q94162	Q94162	3.96853	3.96853	0.00733682	3	4.98372	4.98372	Q94162	C10G8.4	Uncharacterized protein	Q94162_CAEEL	1	1465.47	15.6547
N_10 / N_01	P90920	P90920	2.6773	2.6773	0.00827211	50	0.440286	0.440286	P90920	egg-6	Leucine-rich repeat-containing protein egg-6	EGG6_CAEEL	19	539.657	6.39657
N_10 / N_01	Q23570	Q23570	2.70316	2.70316	0.00848514	5	3.64	3.64	Q23570	ZK669.3	GILT-like protein ZK669.3	YO30_CAEEL	2	551.229	6.51229
N_10 / N_01	Q8I4G3	Q8I4G3	-3.75725	3.75725	0.0086519	3	-1.90127	1.90127	Q8I4G3	CELE_T03F7.7	Uncharacterized protein	Q8I4G3_CAEEL	9	-92.6047	0.0739531
N_10 / N_01	Q19743	Q19743	3.01388	3.01388	0.00873269	8	2.74966	2.74966	Q19743	hil-3	Histone H1.3	H13_CAEEL	5	707.735	8.07735
N_10 / N_01	Q23405	Q23405	3.34982	3.34982	0.00874625	3	3.36039	3.36039	Q23405	him-14	MutS protein homolog him-14	HIM14_CAEEL	1	919.52	10.1952
N_10 / N_01	Q93571	Q93571	-3.56275	3.56275	0.00996126	6	-0.834918	0.834918	Q93571	ubc-25	Ubiquitin-conjugating enzyme E2 25	UBC25_CAEEL	4	-91.5373	0.0846266
N_10 / N_01	Q8I4J8	Q8I4J8	4.51414	4.51414	0.0108846	3	4.01444	4.01444	Q8I4J8	CELE_F35B12.9	Uncharacterized protein	Q8I4J8_CAEEL	1	2185.02	22.8502
N_10 / N_01	Q9N5L3	Q9N5L3	3.4225	3.4225	0.0109028	3	3.36778	3.36778	Q9N5L3	ipla-5	Intracelllar PhosphoLipase A family	Q9N5L3_CAEEL	1	972.196	10.722
N_10 / N_01	Q7JLH5	Q7JLH5	3.38974	3.38974	0.0110087	23	0.808565	0.808565	Q7JLH5	pqn-70	Prion-like-(Q/N-rich)-domain-bearing protein	Q7JLH5_CAEEL	5	948.125	10.4812
N_10 / N_01	G5EDG2	G5EDG2	3.35971	3.35971	0.0117527	48	0.44163	0.44163	G5EDG2	M03C11.8	SWI/SNF-related matrix-associated actin-dependent regulator of chromatin subfamily A containing DEAD/H box 1 homolog	SMRCD_CAEEL	17	926.532	10.2653
N_10 / N_01	Q17420	Q17420	2.5558	2.5558	0.013848	5	2.55312	2.55312	Q17420	B0024.4	Uncharacterized protein	Q17420_CAEEL	7	487.992	5.87992
N_10 / N_01	G5EG11	G5EG11	-2.88523	2.88523	0.0142887	6	-1.97511	1.97511	G5EG11	fat-4	Delta(5) fatty acid desaturase fat-4	FAT4_CAEEL	9	-86.465	0.13535
N_10 / N_01	G4SC46	G4SC46	3.3013	3.3013	0.0159933	2	3.3442	3.3442	G4SC46	mltn-13	MLt-TeN (Mlt-10) related	G4SC46_CAEEL	1	885.803	9.85803
N_10 / N_01	Q45FX5	Q45FX5	3.59464	3.59464	0.016552	3	3.6976	3.6976	Q45FX5	vav-1	Protein vav-1	VAV_CAEEL	1	1108.07	12.0807
N_10 / N_01	Q09499	Q09499	2.83202	2.83202	0.0175789	8	1.18528	1.18528	Q09499	ire-1	Serine/threonine-protein kinase/endoribonuclease ire-1	IRE1_CAEEL	4	612.069	7.12069
N_10 / N_01	Q09525	Q09525	4.83167	4.83167	0.0191777	21	1.13618	1.13618	Q09525	pme-2	Poly(ADP-ribose) polymerase pme-2	PME2_CAEEL	8	2747.59	28.4759
N_10 / N_01	Q11101	Q11101	2.71249	2.71249	0.019208	2	3.279	3.279	Q11101	C02F12.5	BPTI/Kunitz inhibitor domain-containing protein C02F12.5	YL15_CAEEL	4	555.452	6.55452
N_10 / N_01	A5Z2U9	A5Z2U9	2.96409	2.96409	0.0194553	3	2.94623	2.94623	A5Z2U9	CELE_F30A10.14	Uncharacterized protein	A5Z2U9_CAEEL	2	680.332	7.80332
N_10 / N_01	Q09551	Q09551	3.09001	3.09001	0.0195269	6	1.87446	1.87446	Q09551	F27E5.1	Uncharacterized protein F27E5.1	YQV_CAEEL	3	751.5	8.515
N_10 / N_01	P35603	P35603	2.95498	2.95498	0.0195495	27	0.629132	0.629132	P35603	dpy-23	AP-2 complex subunit mu	AP2M_CAEEL	11	675.423	7.75423
N_10 / N_01	Q9TXQ8	Q9TXQ8	3.67192	3.67192	0.0195567	2	4.08075	4.08075	Q9TXQ8	CELE_D1007.8	Uncharacterized protein	Q9TXQ8_CAEEL	2	1174.56	12.7456
N_10 / N_01	P91280	P91280	-4.65388	4.65388	0.0203875	3	-1.58068	1.58068	P91280	CELE_F27C1.6	Uncharacterized protein	P91280_CAEEL	8	-96.0277	0.0397229
N_10 / N_01	G5EC75	G5EC75	2.86093	2.86093	0.0207264	16	0.805903	0.805903	G5EC75	clh-6	Chloride channel protein	G5EC75_CAEEL	9	626.484	7.26484
N_10 / N_01	G5EBM7	G5EBM7	3.30908	3.30908	0.024941	13	1.10645	1.10645	G5EBM7	scav-2	SCAVenger receptor (CD36 family) related	G5EBM7_CAEEL	6	891.132	9.91132
N_10 / N_01	P34499	P34499	2.71125	2.71125	0.0270096	4	1.82689	1.82689	P34499	ttr-3	Transthyretin-like protein 3	TTR3_CAEEL	3	554.887	6.54887
N_10 / N_01	Q19891	Q19891	-4.16505	4.16505	0.0284144	3	-3.38198	3.38198	Q19891	CELE_F28H7.3	Uncharacterized protein	Q19891_CAEEL	11	-94.4256	0.0557435
N_10 / N_01	O01829;Q21289	O01829;Q21289	-2.936	2.936	0.0293593	2	-3.06977	3.06977	O01829;Q21289	ssp-19;ssp-10	Sperm-specific class P protein 19;Sperm-specific class P protein 10	SSP19_CAEEL;SSP10_CAEEL	1	-86.933	0.13067
N_10 / N_01	Q20158	Q20158	3.82807	3.82807	0.0295154	3	3.86407	3.86407	Q20158	CELE_F38E1.6	Uncharacterized protein	Q20158_CAEEL	1	1320.25	14.2025
N_10 / N_01	Q18318	Q18318	-3.7375	3.7375	0.0302888	2	-3.54829	3.54829	Q18318	C30B5.4	Uncharacterized protein	Q18318_CAEEL	1	-92.5028	0.0749722
N_10 / N_01	P52012	P52012	2.62798	2.62798	0.0308074	30	0.382492	0.382492	P52012	cyn-4	Peptidyl-prolyl cis-trans isomerase 4	PPIL2_CAEEL	15	518.161	6.18161
N_10 / N_01	B6VQ73;Q23162	B6VQ73;Q23162	3.30839	3.30839	0.031076	4	3.57008	3.57008	B6VQ73;Q23162	lpr-6	LiPocalin-Related protein	B6VQ73_CAEEL;Q23162_CAEEL	4	890.658	9.90658
N_10 / N_01	Q9XVH1	Q9XVH1	3.34933	3.34933	0.0335783	2	3.37476	3.37476	Q9XVH1	ssp-37	Sperm Specific family, class P	Q9XVH1_CAEEL	2	919.177	10.1918
N_10 / N_01	O02334	O02334	2.58333	2.58333	0.033944	21	0.823651	0.823651	O02334	pri-2	DNA primase large subunit	PRI2_CAEEL	9	499.32	5.9932
N_10 / N_01	Q9XU67	Q9XU67	2.54083	2.54083	0.0380077	37	-0.526034	0.526034	Q9XU67	rbd-1	RBD (RNA binding domain) protein	Q9XU67_CAEEL	24	481.923	5.81923
N_10 / N_01	Q9N3S7	Q9N3S7	3.53071	3.53071	0.038365	3	0.914355	0.914355	Q9N3S7	pcaf-1	P300/CBP Associated Factor homolog	Q9N3S7_CAEEL	2	1055.71	11.5571
N_10 / N_01	P52874	P52874	-2.75178	2.75178	0.0388035	22	-0.702351	0.702351	P52874	clpf-1	Protein clpf-1	CLP1_CAEEL	8	-85.1532	0.148468
N_10 / N_01	Q21106	Q21106	2.94347	2.94347	0.0389291	28	0.58572	0.58572	Q21106	dcaf-1	DDB1- and CUL4-associated factor homolog 1	DCAF1_CAEEL	14	669.258	7.69258
N_10 / N_01	Q9BI97	Q9BI97	2.56526	2.56526	0.0410934	4	2.01339	2.01339	Q9BI97	CELE_F17C11.11	Uncharacterized protein	Q9BI97_CAEEL	2	491.862	5.91862
N_10 / N_01	Q8I7F8	Q8I7F8	3.26647	3.26647	0.0420278	37	0.361388	0.361388	Q8I7F8	odr-4	Odorant response abnormal protein 4	ODR4_CAEEL	11	862.287	9.62287
N_10 / N_01	Q9N3Q9	Q9N3Q9	2.94503	2.94503	0.0469725	26	-0.706958	0.706958	Q9N3Q9	CELE_Y48G1A.4	Uncharacterized protein	Q9N3Q9_CAEEL	13	670.09	7.7009
N_10 / N_01	O61853	O61853	5.05399	5.05399	0.0470887	8	2.10552	2.10552	O61853	CELE_F33E11.3	Uncharacterized protein	O61853_CAEEL	3	3222.03	33.2203
N_10 / N_01	O45086	O45086	3.15826	3.15826	0.0481412	13	1.36951	1.36951	O45086	C17H12.2	Uncharacterized protein	O45086_CAEEL	6	792.751	8.92751
N_10 / N_01	G5EGE9	G5EGE9	4.46731	4.46731	0.0547872	20	0.995625	0.995625	G5EGE9	dpy-26	DPY-26	G5EGE9_CAEEL	9	2112.04	22.1204
N_10 / N_01	Q20246	Q20246	-3.79556	3.79556	0.0548956	2	-3.79495	3.79495	Q20246	CELE_F40G12.5	Uncharacterized protein	Q20246_CAEEL	3	-92.7985	0.0720151
N_10 / N_01	A0A131MCR8;A0A131MCX1;P46941	A0A131MCR8;A0A131MCX1;P46941	2.74009	2.74009	0.0579149	3	3.32434	3.32434	A0A131MCR8;A0A131MCX1;P46941	tag-325	Uncharacterized protein;Uncharacterized protein;WW domain-containing protein tag-325	A0A131MCR8_CAEEL;A0A131MCX1_CAEEL;TG325_CAEEL	1	568.113	6.68113
N_10 / N_01	E3W759;O17902	E3W759;O17902	2.71987	2.71987	0.0613206	4	2.16645	2.16645	E3W759;O17902	CELE_H01G02.1	Uncharacterized protein	E3W759_CAEEL;O17902_CAEEL	2	558.812	6.58812
N_10 / N_01	K8FDY2;Q9U202;Q9U203	K8FDY2;Q9U202;Q9U203	-3.28902	3.28902	0.065163	4	-2.2988	2.2988	K8FDY2;Q9U202;Q9U203	CELE_Y57G11C.9	Uncharacterized protein	K8FDY2_CAEEL;Q9U202_CAEEL;Q9U203_CAEEL	2	-89.7693	0.102307
N_10 / N_01	Q3Y412	Q3Y412	2.83726	2.83726	0.0662037	4	2.23144	2.23144	Q3Y412	sra-36	Serpentine Receptor, class A (Alpha)	Q3Y412_CAEEL	1	614.663	7.14663
N_10 / N_01	G5EG51	G5EG51	2.71006	2.71006	0.0692548	33	0.523472	0.523472	G5EG51	nrde-2	Nuclear RNAi defective-2 protein	NRDE2_CAEEL	17	554.35	6.5435
N_10 / N_01	Q9N5X5	Q9N5X5	2.74591	2.74591	0.0858574	16	0.567406	0.567406	Q9N5X5	C39B5.6	Uncharacterized protein	Q9N5X5_CAEEL	7	570.813	6.70813
N_10 / N_01	P41949	P41949	2.53084	2.53084	0.0864142	13	0.852667	0.852667	P41949	D1044.1	Uncharacterized kinase-like protein D1044.1	YLK1_CAEEL	8	477.909	5.77909
N_10 / N_01	Q2XMZ1	Q2XMZ1	2.59914	2.59914	0.0940808	2	2.66914	2.66914	Q2XMZ1	CELE_F30A10.13	Uncharacterized protein	Q2XMZ1_CAEEL	1	505.925	6.05925
N_10 / N_01	Q20736	Q20736	2.99003	2.99003	0.0941278	8	0.93648	0.93648	Q20736	apm-3	AdaPtin, Mu/medium chain (Clathrin associated complex)	Q20736_CAEEL	3	694.492	7.94492
N_10 / N_01	O01596	O01596	3.62465	3.62465	0.103089	2	3.32802	3.32802	O01596	ferl-1	FER-1 Like	O01596_CAEEL	1	1133.47	12.3347
N_10 / N_01	Q9GYR2	Q9GYR2	4.25337	4.25337	0.10353	16	0.88071	0.88071	Q9GYR2	arp-11	Actin-Related Proteins	Q9GYR2_CAEEL	8	1807.18	19.0718
N_10 / N_01	Q18650	Q18650	-2.94049	2.94049	0.104432	2	-1.39852	1.39852	Q18650	C46A5.6	Uncharacterized protein	Q18650_CAEEL	2	-86.9736	0.130264
N_10 / N_01	A5HWA6;A5HWA7;A5HWA8;Q9U289	A5HWA6;A5HWA7;A5HWA8;Q9U289	2.81713	2.81713	0.104955	6	1.22559	1.22559	A5HWA6;A5HWA7;A5HWA8;Q9U289	efl-2	E2F-like (Mammalian transcription factor)	A5HWA6_CAEEL;A5HWA7_CAEEL;A5HWA8_CAEEL;Q9U289_CAEEL	2	604.759	7.04759
N_10 / N_01	O16898	O16898	2.6902	2.6902	0.108393	7	1.91872	1.91872	O16898	C31B8.4	Uncharacterized protein	O16898_CAEEL	3	545.404	6.45404
N_10 / N_01	O16790	O16790	2.8687	2.8687	0.114999	6	1.57914	1.57914	O16790	nep-10	NEPrilysin metallopeptidase family	O16790_CAEEL	2	630.407	7.30407
N_10 / N_01	Q17561	Q17561	2.57795	2.57795	0.1258	19	0.587032	0.587032	Q17561	aly-1	Ref/ALY RNA export adaptor family	Q17561_CAEEL	8	497.089	5.97089
N_10 / N_01	P92186	P92186	-4.62529	4.62529	0.13174	3	-4.23864	4.23864	P92186	lin-28	Protein lin-28	LIN28_CAEEL	3	-95.9482	0.040518
N_10 / N_01	Q22047	Q22047	2.90302	2.90302	0.133772	15	0.577913	0.577913	Q22047	trcs-2	TRansport of membrane to Cell Surface	Q22047_CAEEL	8	647.99	7.4799
N_10 / N_01	Q65CM5	Q65CM5	3.90076	3.90076	0.135394	3	2.86871	2.86871	Q65CM5	C54E4.5	Uncharacterized protein	Q65CM5_CAEEL	1	1393.64	14.9364
N_10 / N_01	G5EGL2	G5EGL2	3.32755	3.32755	0.152896	66	-0.125917	0.125917	G5EGL2	CELE_T28D6.6	Uncharacterized protein	G5EGL2_CAEEL	18	903.901	10.039
N_10 / N_01	P91055	P91055	2.54204	2.54204	0.155624	9	1.09929	1.09929	P91055	C16C8.16	Uncharacterized protein	P91055_CAEEL	4	482.412	5.82412
N_10 / N_01	Q18726	Q18726	2.60197	2.60197	0.15975	10	0.77305	0.77305	Q18726	nuaf-1	Probable complex I intermediate-associated protein 30, mitochondrial	CIA30_CAEEL	6	507.116	6.07116
N_10 / N_01	Q23336	Q23336	4.21817	4.21817	0.161008	4	-0.451294	0.451294	Q23336	ugt-5	UDP-glucuronosyltransferase	Q23336_CAEEL	7	1761.21	18.6121
N_10 / N_01	Q20384;Q8MQ51	Q20384;Q8MQ51	2.61126	2.61126	0.168442	53	0.135137	0.135137	Q20384;Q8MQ51	nucb-1	NUCleoBindin homolog	Q20384_CAEEL;Q8MQ51_CAEEL	15	511.036	6.11036
N_10 / N_01	Q20129	Q20129	2.95987	2.95987	0.175159	5	1.61478	1.61478	Q20129	mus-101	Uncharacterized protein	Q20129_CAEEL	4	678.051	7.78051
N_10 / N_01	O01864	O01864	2.51845	2.51845	0.176977	39	0.180044	0.180044	O01864	nrd-1	NRD (Yeast Nuclear pre-mRNA Down-regulation) homolog	O01864_CAEEL	12	472.966	5.72966
N_10 / N_01	O76409	O76409	2.52484	2.52484	0.177338	4	0.398141	0.398141	O76409	CELE_T10B5.7	Uncharacterized protein	O76409_CAEEL	3	475.509	5.75509
N_10 / N_01	Q9BI86	Q9BI86	4.36334	4.36334	0.187166	3	2.32353	2.32353	Q9BI86	ska-3	Spindle and Kinetochore-Associated protein homolog	Q9BI86_CAEEL	1	1958.24	20.5824
N_10 / N_01	Q09461	Q09461	-4.09372	4.09372	0.189926	3	0.860205	0.860205	Q09461	C16C10.1	Uncharacterized mitochondrial carrier C16C10.1	YQ51_CAEEL	3	-94.1431	0.0585688
N_10 / N_01	Q20128	Q20128	2.91744	2.91744	0.191762	20	0.396586	0.396586	Q20128	exos-9	EXOSome (Multiexonuclease complex) component	Q20128_CAEEL	7	655.506	7.55506
N_10 / N_01	Q7YWP5	Q7YWP5	3.09314	3.09314	0.192222	4	1.46677	1.46677	Q7YWP5	CELE_Y46G5A.35	Uncharacterized protein	Q7YWP5_CAEEL	2	753.35	8.5335
N_10 / N_01	Q95XZ5	Q95XZ5	2.68314	2.68314	0.194392	49	0.147806	0.147806	Q95XZ5	pqn-85	Nipped-B-like protein pqn-85	NPBL_CAEEL	22	542.25	6.4225
N_10 / N_01	G5ECF8	G5ECF8	3.94091	3.94091	0.221639	4	1.15675	1.15675	G5ECF8	CELE_Y59E9AL.2	Uncharacterized protein	G5ECF8_CAEEL	11	1435.79	15.3579
N_10 / N_01	Q09312;Q9N5M6	Q09312;Q9N5M6	-2.64322	2.64322	0.235792	5	-0.326017	0.326017	Q09312;Q9N5M6	fbf-2;fbf-1	Fem-3 mRNA-binding factor 2;Fem-3 mRNA-binding factor 1	FBF2_CAEEL;FBF1_CAEEL	5	-83.993	0.16007
N_10 / N_01	E9P8A3;O45625	E9P8A3;O45625	2.70106	2.70106	0.249729	2	-0.0455517	0.0455517	E9P8A3;O45625	CELE_H19N07.3	Uncharacterized protein	E9P8A3_CAEEL;O45625_CAEEL	4	550.278	6.50278
N_10 / N_01	Q9N3G1	Q9N3G1	4.40879	4.40879	0.253089	17	0.455472	0.455472	Q9N3G1	CELE_Y53G8AR.8	Uncharacterized protein	Q9N3G1_CAEEL	8	2024.11	21.2411
N_10 / N_01	G5EGC2	G5EGC2	2.8248	2.8248	0.255684	11	0.363238	0.363238	G5EGC2	fbxa-136	F-box A protein	G5EGC2_CAEEL	4	608.517	7.08517
N_10 / N_01	O16482	O16482	2.97311	2.97311	0.266673	11	0.361675	0.361675	O16482	cyp-33c9	CYtochrome P450 family	O16482_CAEEL	6	685.226	7.85226
N_10 / N_01	P90779	P90779	2.74816	2.74816	0.269961	15	-0.30336	0.30336	P90779	C55A6.4	Uncharacterized protein	P90779_CAEEL	7	571.859	6.71859
N_10 / N_01	O44658	O44658	3.00658	3.00658	0.272909	29	-0.175737	0.175737	O44658	cyp-34a8	CYtochrome P450 family	O44658_CAEEL	20	703.659	8.03659
N_10 / N_01	G5EBL8	G5EBL8	3.06622	3.06622	0.281476	2	1.89147	1.89147	G5EBL8	CELE_T07C4.10	Uncharacterized protein	G5EBL8_CAEEL	2	737.578	8.37578
N_10 / N_01	Q9U2I8	Q9U2I8	-4.06252	4.06252	0.284211	3	-1.09069	1.09069	Q9U2I8	faah-6	Fatty Acid Amide Hydrolase homolog	Q9U2I8_CAEEL	4	-94.015	0.0598495
N_10 / N_01	G5EFG0	G5EFG0	2.80335	2.80335	0.285172	59	0.0738145	0.0738145	G5EFG0	sel-1	SEL-1	G5EFG0_CAEEL	27	598.061	6.98061
N_10 / N_01	Q22623	Q22623	3.40596	3.40596	0.28605	26	-0.151028	0.151028	Q22623	mrpl-50	Mitochondrial Ribosomal Protein, Large	Q22623_CAEEL	11	959.978	10.5998
N_10 / N_01	Q7YTL5	Q7YTL5	3.37324	3.37324	0.288486	13	0.278592	0.278592	Q7YTL5	CELE_K11D2.5	Uncharacterized protein	Q7YTL5_CAEEL	7	936.205	10.362
N_10 / N_01	Q9N341	Q9N341	2.61151	2.61151	0.314107	19	0.116971	0.116971	Q9N341	CELE_Y55F3BR.1	Uncharacterized protein	Q9N341_CAEEL	9	511.145	6.11145
N_10 / N_01	Q18965	Q18965	2.62383	2.62383	0.321503	92	0.0325481	0.0325481	Q18965	eat-3	Uncharacterized protein	Q18965_CAEEL	37	516.385	6.16385
N_10 / N_01	P34264	P34264	2.98526	2.98526	0.326524	9	0.207585	0.207585	P34264	mrpl-11	Probable 39S ribosomal protein L11, mitochondrial	RM11_CAEEL	5	691.87	7.9187
N_10 / N_01	H2KYR2	H2KYR2	-3.00483	3.00483	0.331458	3	-0.664516	0.664516	H2KYR2	fcho-1	FCH domain Only (FCH stands for Fes/CIP4 homology domain)	H2KYR2_CAEEL	2	-87.5418	0.124582
N_10 / N_01	Q9XUD6	Q9XUD6	-3.28908	3.28908	0.334498	2	-0.213158	0.213158	Q9XUD6	CELE_F55G11.8	Uncharacterized protein	Q9XUD6_CAEEL	3	-89.7697	0.102303
N_10 / N_01	Q18877	Q18877	3.58038	3.58038	0.347087	46	-0.0415426	0.0415426	Q18877	C56A3.5	Uncharacterized protein	Q18877_CAEEL	21	1096.19	11.9619
N_10 / N_01	Q21944	Q21944	-4.1987	4.1987	0.359593	3	-0.366326	0.366326	Q21944	R11F4.1	Probable glycerol kinase	GLPK_CAEEL	5	-94.5541	0.0544586
N_10 / N_01	Q21649	Q21649	4.17779	4.17779	0.363034	30	-0.0591996	0.0591996	Q21649	CELE_R02F2.7	Uncharacterized protein	Q21649_CAEEL	14	1709.84	18.0984
N_10 / N_01	Q17431	Q17431	2.93109	2.93109	0.367382	17	0.0500579	0.0500579	Q17431	leo-1	RNA polymerase-associated protein LEO1	LEO1_CAEEL	8	662.688	7.62688
N_10 / N_01	Q20306	Q20306	2.53085	2.53085	0.377234	105	-0.00748069	0.00748069	Q20306	abcf-3	ABC transporter, class F	Q20306_CAEEL	30	477.913	5.77913
