# Supplementary material for: Aging-associated decline of phosphatidylcholine synthesis is a malleable trigger of natural mitochondrial aging
Source: Nat Commun. 2026 Apr 18;17:3589. doi: 10.1038/s41467-026-71508-7 (PMC13091796; doi:10.1038/s41467-026-71508-7)
Supplement: Supplementary file 30 — Supplementary Data 28 [file 41467_2026_71508_MOESM30_ESM.xlsx]

## Sheet: Tabelle1
Absolute Intensity (nmol/100 worms)
PE	14:0_16:0	16:0_16:0	16:0_16:1	18:0_16:1	16:0_18:0	18:0_18:0	14:0_18:1	16:0_18:1	16:1_18:1	18:0_18:1	18:1/18:1	16:0_18:2	18:0_18:2	18:1_18:2	18:1_20:1	18:0_20:2	16:0_20:3	16:1_20:3	18:0_20:3	18:1_20:3	16:0_20:4	16:1_20:4	18:0_20:4	18:1_20:4	18:1_20:5	16:1_22:1	16:0_22:2	16:0_22:4	16:1_22:4	18:0_22:4	18:1_22:4	16:0_22:5	16:1_22:5	18:0_22:5	18:1_22:5	18:2_22:5	16:0_22:6	18:0_22:6	18:1_22:6	14:0-LPL	16:0-LPL	16:1-LPL	18:0-LPL	18:1-LPL	18:2-LPL	20:3-LPL	20:4-LPL	20:5-LPL	22:5-LPL
ev
n1	0.0168325	0.0242188	0.0877234	0.15832	0.126244	0.0826913	0.0367255	0.335768	0.0821616	2.30123	0.929909	0.173034	0.771883	0.319583	0.0832798	0.0299572	0.0328117	0.00434938	0.303692	0.0394623	0.0546469	0.00649171	0.0843098	0.0902247	0.261022	0.000401391	0.000200637	0.000211878	0.000100348	0.000769529	0.00054588	0.000523515	0.000200607	0.000957865	0.00101613	0.000846629	0.000267496	0.000379026	0.00052381	0.0138604	0.106822	0.370787	0.136838	1.6862	1.26538	0.35313	0.479668	0.403157	0.000971108
n2	0.0191595	0.0363248	0.0850783	0.17094	0.146011	0.0712251	0.0350427	0.379986	0.0742521	2.00855	0.933048	0.206909	0.980057	0.216524	0.0631054	0.0247151	0.0355057	0.00400641	0.333333	0.0432692	0.0478632	0.00530271	0.0905627	0.0701211	0.204772	0.000364316	0.00031047	9.47293e-05	5.41311e-05	0.000700142	0.000445157	0.00025641	0.000134972	0.000986467	0.000822293	0.000608226	0.000188996	0.000337251	0.000619658	0.0106481	0.126781	0.299145	0.144943	1.62749	1.18234	0.316239	0.423789	0.287749	0.000918803
n3	0.41413	0.292446	1.62022	0.209418	0.18219	0.078994	0.194964	1.64039	0.427576	2.27906	1.83199	0.356313	1.31433	0.395978	0.0978181	0.0381524	0.0380516	0.00598674	0.269588	0.049346	0.0618842	0.00558	0.0745905	0.101885	0.362364	0.000293118	0.00038176	0.000229251	3.83205e-05	0.000586236	0.000457493	0.000853135	0.000178157	0.00103196	0.00114625	0.000992299	0.00068708	0.000152912	0.000624523	0.0104877	0.101852	0.192611	0.0746241	0.420181	0.191266	0.0288412	0.0363036	0.0304547	0.000165383
n4	0.0498006	0.0522649	0.217184	0.166002	0.146233	0.0918021	0.0651009	0.590079	0.117528	2.597	1.30256	0.300862	1.29714	0.352043	0.0950517	0.0429493	0.0321713	0.00357189	0.254013	0.0397809	0.0426514	0.0050613	0.072873	0.0719793	0.23289	0.00025645	0.000276977	0.000184687	7.17627e-05	0.000595766	0.000388602	0.000430847	0.00025645	0.00122132	0.00132504	0.000747957	0.000277031	0.000164052	0.000708934	0.0115362	0.0866568	0.273511	0.102363	1.60586	1.17258	0.261866	0.335795	0.314131	0.000912605
n5	0.0369628	0.0525246	0.14137	0.203114	0.172102	0.112593	0.0719979	0.701819	0.128518	3.49792	1.62323	0.383039	1.75734	0.494514	0.114828	0.0612974	0.0467972	0.00474398	0.375216	0.0613532	0.0643706	0.00667733	0.11399	0.108402	0.419638	0.000349233	0.000370997	0.000179925	8.45982e-05	0.00100579	0.000275196	0.000487529	0.000254242	0.00157853	0.000994336	0.000740094	0.000529996	0.000233008	0.000889007	0.0122651	0.151427	0.219318	0.156456	1.65676	1.19019	0.230494	0.266255	0.246419	0.000729198
mean	0.107377	0.0915558	0.430314	0.181559	0.154556	0.087461	0.0807662	0.729607	0.166007	2.53675	1.32415	0.284031	1.22415	0.355729	0.0908166	0.0394143	0.0370675	0.00453168	0.307168	0.0466423	0.0542833	0.00582261	0.0872651	0.0885225	0.296137	0.000332902	0.000308168	0.000180094	6.9832e-05	0.000731493	0.000422465	0.000510287	0.000204885	0.00115523	0.00106081	0.000787041	0.00039012	0.00025325	0.000673186	0.0117595	0.114708	0.271074	0.123045	1.3993	1.00035	0.238114	0.308362	0.256382	0.000739419
S.E.M.	0.0769257	0.0505019	0.298441	0.0103334	0.0100384	0.00710103	0.0294904	0.237392	0.0661903	0.257715	0.181136	0.0409749	0.167612	0.0455957	0.00856799	0.00631847	0.00264726	0.000411862	0.0218689	0.00408492	0.00409987	0.000323032	0.00742155	0.00771021	0.040755	2.58573e-05	3.30941e-05	2.31677e-05	1.09373e-05	7.65475e-05	4.4614e-05	9.72116e-05	2.31469e-05	0.000115365	8.37919e-05	6.37918e-05	9.38156e-05	4.54475e-05	6.14017e-05	0.000615288	0.0111991	0.0312823	0.015097	0.245154	0.202938	0.0564578	0.0772045	0.06205	0.000149244
ev + SAMe
n1	0.0184365	0.0306823	0.104781	0.233511	0.123272	0.103722	0.0430909	0.518883	0.116756	3.01935	1.73504	0.267723	1.39292	0.377962	0.101007	0.0376061	0.0437969	0.00496075	0.517254	0.0748321	0.0479512	0.00519426	0.145809	0.121643	0.325286	0.000442856	0.00031877	0.000236769	5.15625e-05	0.00132775	0.000638626	0.000461592	0.000175133	0.00175948	0.00123489	0.000525128	0.000174807	0.000339406	0.000648373	0.00461592	0.137391	0.0238127	0.187352	0.317684	0.0863448	0.0193868	0.022265	0.0140107	0.000164544
n2	0.0242096	0.0481606	0.088596	0.120983	0.13931	0.0833921	0.0393042	0.532675	0.0611219	1.97167	1.02462	0.264721	0.893394	0.251146	0.0745357	0.0442172	0.0439263	0.00314821	0.319023	0.04189	0.0627057	0.00302539	0.0926363	0.072661	0.202985	0.000147035	0.000429566	0.000122438	0.000147003	0.000698166	0.000452192	0.000624148	0.000171309	0.00126058	0.000968059	0.000576634	0.000257223	0.000208125	0.000539786	0.00575341	0.0924424	0.0934121	0.0969676	0.756347	0.504231	0.124118	0.161936	0.105371	0.00032969
n3	0.0284463	0.0584746	0.125424	0.137006	0.160169	0.0830508	0.0599435	0.629379	0.0861582	2.16102	1.35876	0.319492	1.16751	0.367514	0.0870056	0.0517797	0.0476271	0.00327684	0.288136	0.0456497	0.0719774	0.00394068	0.0839831	0.0864972	0.280508	0.000278249	0.000406186	0.000181921	3.21186e-05	0.000748588	0.00045904	0.000579096	0.000192627	0.000909605	0.000931921	0.000899944	0.000320904	0.000246328	0.000579379	0.00313559	0.0646893	0.0364407	0.0776836	0.488701	0.231356	0.0426554	0.0437853	0.0316384	0.000246328
n4	0.0225559	0.0501939	0.0898785	0.107635	0.143053	0.0799966	0.0393709	0.531428	0.052735	1.97011	0.963096	0.246264	1.23571	0.27042	0.0685147	0.0820357	0.0366416	0.00207991	0.286733	0.0345083	0.0494097	0.00209246	0.0779574	0.0583191	0.165954	0.000106976	0.000604805	7.15264e-05	1.18897e-05	0.000641227	0.000320927	0.000356691	9.50548e-05	0.00130818	0.000521703	0.000570297	0.000273526	0.00019011	0.000533311	0.0030336	0.0618013	0.0363906	0.0734086	0.39214	0.289556	0.0712126	0.0787417	0.0608601	0.000225873
n5	0.0371871	0.0638999	0.119335	0.148551	0.208169	0.108037	0.0699275	0.752306	0.0918972	2.95784	1.49539	0.377141	1.58103	0.413043	0.109684	0.0699934	0.0588274	0.00385705	0.364954	0.0507905	0.0715744	0.00460804	0.0999671	0.0905468	0.310606	0.000274374	0.000685112	0.000149868	1.24835e-05	0.000922266	0.000575428	0.000625494	0.000299407	0.00144598	0.00133597	0.000972332	0.000360935	0.000299736	0.000850461	0.00599473	0.092556	0.131094	0.0958498	1.19565	0.853096	0.181489	0.226614	0.184783	0.000573123
mean	0.0261671	0.0502822	0.105603	0.149537	0.154795	0.0916398	0.0503274	0.592934	0.0817336	2.416	1.31538	0.295068	1.25411	0.336017	0.0881494	0.0571264	0.0461639	0.00346455	0.35522	0.0495341	0.0607237	0.00377217	0.100071	0.0859334	0.257068	0.000249898	0.000488888	0.000152505	5.10114e-05	0.0008676	0.000489243	0.000529404	0.000186706	0.00133676	0.000998509	0.000708867	0.000277479	0.000256741	0.000630262	0.00450665	0.0897761	0.0642299	0.106252	0.630105	0.392917	0.0877724	0.106668	0.0793326	0.000307911
S.E.M.	0.00318802	0.00566225	0.00747861	0.0221142	0.0145756	0.00588308	0.00620709	0.0445113	0.011435	0.236525	0.144749	0.0238568	0.114912	0.0317731	0.00774988	0.00825321	0.00363173	0.000471445	0.0429248	0.00685881	0.00519354	0.000553558	0.0120313	0.0105723	0.0310614	5.90099e-05	6.75424e-05	2.77798e-05	2.50863e-05	0.000124267	5.49355e-05	5.24916e-05	3.27929e-05	0.000137787	0.000141856	9.39072e-05	3.14786e-05	2.79229e-05	5.87326e-05	0.000625716	0.0135904	0.0206194	0.0208164	0.159689	0.133216	0.029232	0.038275	0.0305619	7.13752e-05
ev + Choline
n1	0.0134422	0.0297792	0.0733333	0.0881065	0.0794223	0.0485783	0.0231579	0.384967	0.046216	1.19982	0.662129	0.183333	0.688748	0.173019	0.0426891	0.0328403	0.0282154	0.00159044	0.202632	0.0269843	0.0466152	0.00186661	0.0547671	0.0509074	0.124108	8.85057e-05	0.000366001	0.000113793	1.26104e-05	0.000478796	0.000201633	0.000365336	2.52208e-05	0.000668451	0.00041448	0.000239531	0.000164002	0.000126104	0.00037931	0.000908348	0.0715366	0.0112462	0.0791894	0.119117	0.0452511	0.00934967	0.00944949	0.00485783	0.000126104
n2	0.0936817	0.0891393	0.33265	0.211407	0.167008	0.100751	0.0797131	0.737705	0.179645	2.68784	1.3832	0.292008	1.2763	0.309426	0.0766052	0.0338456	0.0477459	0.00610997	0.421107	0.0521858	0.0784836	0.00715847	0.120253	0.104201	0.33026	0.000569331	0.000155362	0.000245902	2.5888e-05	0.0010724	0.000531079	0.000531762	0.000194296	0.00173497	0.00121687	0.000997951	0.000349385	0.000284836	0.000816257	0.0131148	0.146858	0.273907	0.153689	1.24658	0.898224	0.213798	0.264686	0.201161	0.000686475
n3	0.0249029	0.0367105	0.126295	0.190401	0.140267	0.0915023	0.0611202	0.537234	0.141637	2.79712	1.69581	0.355873	1.51225	0.529837	0.113693	0.0430937	0.0424088	0.00598052	0.344092	0.0609833	0.0636133	0.00780783	0.0943241	0.120816	0.433403	0.000426006	0.000508988	0.000145472	7.25717e-05	0.000610928	0.000561342	0.000404911	0.000155609	0.00151773	0.00111008	0.000831191	0.000424362	0.000424362	0.000716403	0.00783523	0.0912283	0.144924	0.114789	1.02735	0.630106	0.0964336	0.115337	0.119172	0.000353407
n4	0.0224323	0.0367075	0.117005	0.177419	0.143006	0.08769	0.0515179	0.485099	0.11777	2.57462	1.38418	0.275561	1.34339	0.3658	0.0961022	0.0427999	0.0318641	0.00404802	0.279385	0.0399703	0.0386703	0.00436666	0.0678068	0.0713756	0.238598	0.000445333	0.000377781	0.000115985	7.72386e-05	0.000754542	0.000289836	0.000241402	0.00011596	0.00114966	0.00082031	0.00057047	0.000493766	0.000347701	0.000636747	0.0100691	0.0810623	0.303346	0.0999258	1.74615	1.30006	0.280404	0.35178	0.310994	0.00090749
n5	0.0245325	0.0416983	0.127597	0.211271	0.152546	0.105983	0.065362	0.613659	0.128222	3.20382	1.70615	0.317949	1.52894	0.47258	0.124747	0.0522618	0.0414898	0.00565011	0.363122	0.0586903	0.0559799	0.00575783	0.108624	0.101118	0.374242	0.000395091	0.000501074	0.000131697	3.96133e-05	0.000854814	0.000501422	0.000500032	0.000171241	0.00150114	0.00109284	0.000646323	0.00047397	0.00030266	0.0011335	0.0110153	0.151156	0.22934	0.157758	1.70615	1.1884	0.239417	0.293973	0.282158	0.000986859
mean	0.0357983	0.0468069	0.155376	0.175721	0.13645	0.086901	0.0561742	0.551733	0.122698	2.49264	1.36629	0.284945	1.26993	0.370132	0.0907673	0.0409683	0.0383448	0.00467581	0.322067	0.0477628	0.0566725	0.00539148	0.0891549	0.0896836	0.300122	0.000384853	0.000381841	0.00015057	4.55844e-05	0.000754297	0.000417062	0.000408689	0.000132465	0.00131439	0.000930917	0.000657093	0.000381097	0.000297133	0.000736443	0.00858854	0.108368	0.192553	0.12107	1.16907	0.812407	0.167881	0.207045	0.183669	0.000612067
S.E.M.	0.0146194	0.0107518	0.045413	0.0228386	0.0150043	0.0101153	0.00941997	0.0595322	0.0218013	0.340198	0.189807	0.0287949	0.153136	0.0626733	0.0145272	0.00355115	0.00360134	0.000855044	0.0374607	0.00634911	0.0068906	0.00106231	0.0122701	0.0125489	0.0542826	7.9784e-05	6.4009e-05	2.45142e-05	1.27303e-05	0.000101919	7.19476e-05	5.16571e-05	2.96952e-05	0.000186747	0.000144747	0.000128155	5.97192e-05	4.90801e-05	0.000122863	0.00209905	0.0168941	0.0526249	0.0152488	0.295802	0.224533	0.0500621	0.0629609	0.055835	0.00016376
sams-1 KD
n1	0.00656522	0.00862319	0.0290217	0.0283696	0.0197464	0.00771739	0.00934783	0.0701449	0.0334058	0.256522	0.280435	0.0319565	0.135942	0.12029	0.0394565	0.0143116	0.0124964	0.00201812	0.0958333	0.0442391	0.010721	0.00148188	0.0159783	0.0392754	0.0461957	0.000136957	0.000164819	4.13043e-05	4.11957e-05	0.00038442	0.000411957	6.87681e-05	5.48913e-05	0.000247101	0.000315942	4.11594e-05	0	0.000123551	9.60145e-05	0.000423913	0.00945652	0.00851449	0.0176812	0.0637681	0.0334058	0.0167754	0.0103623	0.00309058	0.000109783
n2	0.183817	0.397814	0.335681	0.977993	1.4678	1.89627	0.153154	3.51012	1.09822	1.76717	31.7928	0.120232	4.16131	0.948137	1.34595	0.488916	0.153154	0.0305825	2.84602	1.43955	0.0611649	0.0611649	0.244337	0.672975	0.366344	0	0.122572	0.0305825	0	0	0.0305825	0	0	0.122572	0.122572	0.0305825	0.0611649	0.183979	0.51966	0	0.122653	0.0305825	0.672975	2.35622	0.458333	0.0919894	0.122653	0	0.0611649
n3	0.0124915	0.0178771	0.054641	0.0196722	0.0140997	0.00493676	0.00733782	0.0785768	0.0306304	0.143241	0.223276	0.0165681	0.0811948	0.070087	0.026853	0.00828029	0.00674317	0.000976132	0.0435333	0.0230008	0.00369883	0.000396811	0.00604005	0.0192982	0.0135387	0.000155919	0.000127458	4.24861e-05	0	0.00021243	0.000184381	1.41371e-05	4.26357e-05	0.000198555	0.000339963	0.000127533	2.8349e-05	8.52713e-05	0.00036835	0.000326125	0.0027788	0.00355671	0.00365769	0.0433837	0.0119679	0.00710594	0.0025918	0.000848973	7.10594e-05
n4	0.0240556	0.0241936	0.0840393	0.0192583	0.0175326	0.00472829	0.0092495	0.110787	0.0316485	0.149787	0.208459	0.0209839	0.0866623	0.074134	0.0252636	0.0101744	0.00769641	0.00130804	0.0561872	0.0271618	0.00624686	0.000969817	0.00947038	0.0255051	0.0246768	9.13906e-05	9.13906e-05	6.55403e-05	0	0.000170149	0.000222264	1.30804e-05	0	0.000196034	0.000156931	0.000157034	0.000104575	0.00010492	0.000222264	0.000445218	0.00776544	0.00590173	0.0129769	0.0431413	0.0125628	0.00600527	0.00311308	0.000993976	7.83446e-05
n5	0.25331	0.23913	0.883326	0.041388	0.0516966	0.00678303	0.0904404	0.879494	0.18318	0.196976	0.440705	0.0517349	0.0990245	0.0907086	0.0314242	0.0122133	0.0131637	0.00213455	0.0612005	0.0286267	0.0107532	0.00193144	0.00990245	0.0324206	0.0313859	0.000116499	0.000159804	0.000130679	5.82114e-05	0.000217593	0.000290482	0.000174366	5.82114e-05	0.00021767	0.000203108	0.000174289	0.000218053	1.45241e-05	0.000173983	0.00108835	0.0157887	0.0201958	0.0159037	0.0502021	0.0117266	0.00505853	0.00255609	0.000739618	4.36873e-05
mean	0.0960479	0.137528	0.277342	0.217336	0.314174	0.384088	0.053906	0.929825	0.275418	0.502738	6.58914	0.0482951	0.912827	0.260671	0.29379	0.106779	0.0386508	0.00740386	0.620556	0.312516	0.018517	0.013189	0.0571456	0.157895	0.0964282	0.000100153	0.0246231	0.00617249	1.98814e-05	0.000196919	0.00633831	5.40703e-05	3.11477e-05	0.0246863	0.0247176	0.00621649	0.0123032	0.0368614	0.104104	0.000456721	0.0316884	0.0137502	0.144639	0.511343	0.105599	0.0253869	0.0282552	0.00113463	0.0122936
S.E.M.	0.0512867	0.0780542	0.161128	0.190207	0.288485	0.378047	0.0294391	0.663135	0.207778	0.316757	6.30106	0.0189818	0.812177	0.172093	0.263052	0.0955395	0.028654	0.00579868	0.556435	0.281782	0.0107472	0.0119967	0.0468252	0.128813	0.0676858	2.72388e-05	0.0244872	0.00610251	1.24686e-05	6.13671e-05	0.00606116	3.23152e-05	1.29779e-05	0.0244714	0.0244636	0.00609153	0.0122155	0.0367794	0.103889	0.000176892	0.0228359	0.00508817	0.132106	0.461235	0.0882802	0.0167826	0.0236455	0.000518196	0.0122178
sams-1 KD + SAMe
n1	0.00262115	0.0055589	0.0167871	0.0214625	0.0167135	0.00622155	0.00583133	0.055	0.0237818	0.194009	0.219779	0.0252175	0.100502	0.0849297	0.0313655	0.0121155	0.0101754	0.00133635	0.0748795	0.0327276	0.00836412	0.00103447	0.0121412	0.0318809	0.0330589	0.000209471	0.000209066	2.7905e-05	0	0.000153514	0.000446185	0.000111546	0	0.000153146	0.000223092	0.000209398	1.39525e-05	1.39525e-05	0.000181493	0.000375502	0.00780455	0.00964525	0.0135475	0.0813588	0.055589	0.0268742	0.0171185	0.00541165	8.35676e-05
n2	0.00129962	0.00478261	0.0103831	0.0196849	0.0140706	0.00544108	0.00588469	0.049247	0.0247795	0.178135	0.239824	0.0233585	0.0920825	0.0927757	0.031988	0.0119531	0.0096276	0.00151103	0.0598519	0.0355923	0.00712539	0.000736452	0.0119842	0.0327505	0.0354883	0.000131244	0.000105009	3.95085e-05	0	0.000196815	0.000249527	2.62697e-05	2.6235e-05	0.000157653	0.00027552	0.000131314	2.6235e-05	9.17706e-05	9.18399e-05	0.000603025	0.00783239	0.0050252	0.0147984	0.0599559	0.0245369	0.0140706	0.00762445	0.00249527	5.2678e-05
n3	0.115972	0.135417	0.653125	0.0317361	0.0346875	0.00552083	0.0430903	0.501389	0.187847	0.172569	0.361111	0.0323611	0.104063	0.0918403	0.0280208	0.0111736	0.0132639	0.00176042	0.0624653	0.0321181	0.00960417	0.00115625	0.0101736	0.0331597	0.0279167	0.000210417	0.000223854	0.000118403	1.31597e-05	3.95833e-05	0.000315625	0.000157639	2.63194e-05	0.000223611	0.000276389	3.94792e-05	9.20139e-05	7.91319e-05	0.000105208	0.00154167	0.0279861	0.0420139	0.00534722	0.05625	0.0131597	0.00663194	0.00292014	0.00111806	2.63194e-05
n4	0.00540249	0.00805528	0.0217432	0.0223489	0.0174127	0.00635943	0.00671677	0.0647754	0.0258617	0.191389	0.241658	0.0251955	0.113168	0.0916061	0.0318577	0.014657	0.0100267	0.00141119	0.0750716	0.0350374	0.00795232	0.000963	0.0111744	0.0331902	0.0344015	0.00012628	0.0001605	4.60302e-05	1.14773e-05	0.00033281	0.000137485	5.74772e-05	4.59999e-05	0.00020653	0.0001605	0.000103265	4.59999e-05	5.74772e-05	9.17575e-05	0.000423962	0.0101145	0.00405792	0.0162317	0.0514811	0.0147781	0.0066017	0.00336141	0.00106596	2.29545e-05
n5	0.00739247	0.0104973	0.0421741	0.0154835	0.0114953	0.00454637	0.0056996	0.0691196	0.0277957	0.121237	0.185551	0.0198858	0.0793212	0.0793952	0.024543	0.00925168	0.00755141	0.00128999	0.0531149	0.0282392	0.00542977	0.000588441	0.00833132	0.0249496	0.0256149	9.8246e-05	0.000126005	2.80175e-05	1.40087e-05	0.000140013	0.000195901	8.42742e-05	2.80175e-05	0.000111996	0.000154133	8.42003e-05	1.40087e-05	2.79805e-05	0.000154096	0.000421371	0.00772513	0.00654234	0.0128259	0.0473118	0.0192204	0.00824261	0.00406586	0.00145632	2.80175e-05
mean	0.0265376	0.0328622	0.148843	0.0221432	0.0188759	0.00561785	0.0134445	0.147906	0.0580132	0.171468	0.249585	0.0252037	0.0978272	0.0881094	0.029555	0.0118302	0.010129	0.00146179	0.0650766	0.0327429	0.00769515	0.000895723	0.010761	0.0311862	0.0312961	0.000155132	0.000164887	5.19728e-05	7.72914e-06	0.000172547	0.000268945	8.74412e-05	2.53144e-05	0.000170587	0.000217927	0.000113531	3.8442e-05	5.40625e-05	0.000124879	0.000673105	0.0122925	0.0134569	0.0125501	0.0592715	0.0254568	0.0124842	0.00701807	0.00230945	4.27074e-05
S.E.M.	0.0223838	0.0256583	0.126183	0.00267324	0.00408894	0.000324278	0.0074136	0.0884402	0.0324653	0.0131792	0.0296521	0.0020361	0.00573076	0.00258813	0.00144868	0.000870833	0.000914754	8.34912e-05	0.00431969	0.00130494	0.000693346	0.00010282	0.000700738	0.00157695	0.00192383	2.3074e-05	2.29623e-05	1.69658e-05	3.1816e-06	4.76305e-05	5.31918e-05	2.25373e-05	7.34123e-06	2.00098e-05	2.65791e-05	2.82453e-05	1.46164e-05	1.47498e-05	1.8213e-05	0.000220604	0.00394923	0.00720165	0.00189158	0.00592102	0.00778762	0.00384988	0.00265768	0.000817058	1.14967e-05
sams-1 KD + Choline
n1	0.0156822	0.0174931	0.0898196	0.137011	0.0371592	0.034298	0.01532	0.18652	0.0645759	0.945641	0.561372	0.101228	0.648294	0.143422	0.0288292	0.026294	0.0173844	0.00283946	0.16153	0.0245917	0.0212597	0.00223825	0.0426643	0.0377749	0.116983	0.000178553	0.000247004	0.000219478	1.37265e-05	0.000811274	0.000701172	0.00028793	0.000137228	0.000905439	0.000562459	0.000219406	0.000123502	0.000137192	0.000260766	0.0009489	0.0207527	0.0288292	0.0539642	0.141611	0.0771434	0.0147043	0.0154649	0.0120605	0.00016479
n2	0.188356	0.173706	0.781678	0.204401	0.0882484	0.0498795	0.0876205	0.820396	0.236143	1.31396	0.83365	0.18138	0.750634	0.167079	0.0381247	0.0340088	0.0290906	0.00391362	0.191495	0.027486	0.0349157	0.00455892	0.0449962	0.0467402	0.131152	0.000463565	0.000410128	0.000185217	0.000118874	0.00111095	0.000475774	0.000462519	0.000184868	0.00133245	0.000529141	0.00054135	0.000158673	0.000277651	0.000198123	0.00516235	0.0533676	0.17266	0.0631342	0.271372	0.136035	0.0322647	0.0390665	0.0290906	0.000264396
n3	0.0134649	0.016503	0.0788018	0.10997	0.0345063	0.0309431	0.0111395	0.148902	0.049359	0.776016	0.461334	0.0702878	0.469585	0.0933545	0.0269299	0.0216039	0.0110458	0.00146652	0.110495	0.0165405	0.0125423	0.00157904	0.0238168	0.0249795	0.0699877	0.000170656	0.000213414	8.55155e-05	1.42151e-05	0.000383695	0.000199161	0.000170281	1.42151e-05	0.00076889	0.000440705	0.000412575	0.000156328	0.000156403	0.000156403	0.000453833	0.00615112	0.010727	0.0177782	0.116271	0.0352564	0.00847654	0.00682624	0.00372443	4.27578e-05
n4	0.00904626	0.0173824	0.0728949	0.149742	0.0527956	0.0419894	0.0159004	0.396121	0.247614	1.08987	0.611317	0.100651	0.6672	0.133378	0.0330667	0.0325109	0.015746	0.00239587	0.149742	0.0235573	0.0157769	0.00257185	0.0345487	0.0333137	0.10133	0.000304115	0.000316156	0.000163635	5.86e-05	0.000608229	0.000409706	0.000257494	0.000116984	0.0008543	0.0003742	0.000375373	8.18177e-05	0.000105282	0.0001871	0.00117015	0.0487819	0.038902	0.0759515	0.21427	0.0991074	0.0257494	0.0242674	0.0154682	9.355e-05
n5	0.0190398	0.0225719	0.121942	0.154067	0.0431254	0.0420489	0.0150703	0.209572	0.0650917	1.07847	0.575229	0.0972508	0.660336	0.123792	0.0331346	0.0318563	0.0149694	0.00177278	0.162141	0.0214281	0.0168532	0.00234801	0.0365321	0.0331009	0.0870917	0.000242538	0.000280483	7.66972e-05	6.3578e-05	0.000801284	0.000267431	0.000203853	7.63609e-05	0.000854434	0.00058633	0.000254985	6.38135e-05	0.000178287	0.000331312	0.000931804	0.0450765	0.0420489	0.0834251	0.211254	0.114037	0.0271468	0.0308471	0.0237156	0.000127492
mean	0.0491179	0.0495313	0.229027	0.151038	0.051167	0.0398318	0.0290102	0.352302	0.132557	1.04079	0.608581	0.11016	0.63921	0.132205	0.032017	0.0292548	0.0176472	0.00247765	0.155081	0.0227207	0.0202696	0.00265921	0.0365116	0.0351819	0.101309	0.000271885	0.000293437	0.000146109	5.37986e-05	0.000743087	0.000410649	0.000276415	0.000105931	0.000943102	0.000498567	0.000360738	0.000116827	0.000170963	0.000226741	0.00173341	0.0348259	0.0586334	0.0588506	0.190956	0.0923158	0.0216684	0.0232944	0.0168118	0.000138597
S.E.M.	0.0348474	0.0310621	0.138422	0.0153978	0.00978812	0.00331782	0.0146767	0.124551	0.0447566	0.0887718	0.0615168	0.0187069	0.0460978	0.0120903	0.00194545	0.00231595	0.00304453	0.00043121	0.0131032	0.00182722	0.00391826	0.000502859	0.00370712	0.00355125	0.010769	5.36655e-05	3.38087e-05	2.80261e-05	1.93986e-05	0.000120563	8.77167e-05	5.08207e-05	2.88262e-05	9.97759e-05	3.9708e-05	5.77409e-05	1.92251e-05	2.92424e-05	3.11694e-05	0.000865167	0.00912123	0.0290256	0.0114576	0.0277805	0.0171978	0.00436734	0.00565354	0.00443898	3.73157e-05
pmt KD
n1	0.00149637	0.00221315	0.00520959	0.00464799	0.00557168	0.00195822	0.00261958	0.0208753	0.00674661	0.0589312	0.111581	0.00470341	0.0206167	0.0241636	0.0216882	0.0035839	0.00401988	0.000574164	0.0289299	0.0244223	0.00271564	0.000364302	0.00410117	0.0185107	0.0187693	7.01632e-05	2.80062e-05	2.79692e-05	1.40031e-05	0.000111951	0.000294102	1.40031e-05	0	6.98307e-05	0.000335852	7.01632e-05	0	7.01263e-05	0.000111951	0.000237942	0.00292624	0.00491401	0.00631802	0.0646581	0.0269347	0.0410117	0.0226488	0.00605938	0.000321812
n2	0.00314015	0.00365449	0.0129396	0.00447336	0.00620586	0.00199982	0.00297434	0.0262243	0.00868955	0.0658146	0.120801	0.00424326	0.0188138	0.0272733	0.0249385	0.00354959	0.00428387	0.000717362	0.0263258	0.0262582	0.00308939	0.000449028	0.00421958	0.0214193	0.020032	5.12981e-05	6.42242e-05	3.84736e-05	1.28245e-05	0.000115387	0.000371878	3.84398e-05	5.14335e-05	0.000102867	0.000205057	6.4258e-05	3.84398e-05	6.41904e-05	7.68119e-05	0.000345146	0.00392519	0.00480497	0.00710594	0.0578627	0.0183739	0.0246001	0.013975	0.003756	0.000128245
n3	0.00628497	0.00772582	0.031979	0.0151257	0.0131372	0.00391181	0.00521574	0.0514729	0.0189397	0.130394	0.183855	0.0150605	0.0664355	0.056004	0.0267959	0.00797031	0.00626867	0.00106271	0.0505601	0.0302187	0.00577317	0.000655228	0.00828977	0.0262417	0.0224277	0.000123483	0.000173032	2.47096e-05	0	0.000234708	0.000197872	2.47096e-05	1.23548e-05	0.000185159	0.000209934	6.18717e-05	3.71622e-05	3.71622e-05	0.000123548	0.000456377	0.00733464	0.00511795	0.0146367	0.0537873	0.0181247	0.0110183	0.00511795	0.00164296	7.39983e-05
n4	0.212545	0.162769	0.402563	0.0168582	0.0346248	0.00273946	0.0536266	0.501387	0.0728828	0.0764434	0.24924	0.0199102	0.0209638	0.027322	0.024379	0.00322268	0.0121641	0.00158409	0.0265953	0.0248877	0.0104964	0.00105909	0.00440349	0.0251784	0.0232527	6.86683e-05	9.62809e-05	0.000151506	4.14189e-05	0.000178755	0.000399293	0.000179119	1.377e-05	4.14189e-05	0.000288843	0.000137627	0.00015147	2.754e-05	0.000151506	0.000632184	0.00610384	0.00741181	0.0050502	0.0308462	0.0052682	0.0063945	0.00286299	0.000893777	4.14189e-05
n5	0.0371598	0.0303248	0.139036	0.00886818	0.0112042	0.00203319	0.0119396	0.146866	0.0285512	0.0638941	0.140593	0.0103606	0.0201589	0.02535	0.0232303	0.00314496	0.0122035	0.000882924	0.0273399	0.0250905	0.00822794	0.000884222	0.00388902	0.0222353	0.0211971	3.27474e-05	0.000131509	4.91859e-05	3.27906e-05	0.000212836	0.000295029	3.27906e-05	3.27906e-05	0.00011507	0.000278591	1.63953e-05	4.91859e-05	8.21063e-05	0.000131076	0.000393661	0.0038025	0.0147082	0.00449898	0.0426538	0.012502	0.0189044	0.0121126	0.0028854	6.57543e-05
mean	0.0521252	0.0413375	0.118345	0.00999468	0.0141487	0.0025285	0.0152752	0.149365	0.027162	0.0790954	0.161214	0.0108556	0.0293977	0.0320226	0.0242064	0.00429429	0.007788	0.00096425	0.0319502	0.0261755	0.00606052	0.000682374	0.0049806	0.0227171	0.0211358	6.92719e-05	9.86104e-05	5.83689e-05	2.02074e-05	0.000170728	0.000311635	5.78124e-05	2.20698e-05	0.000102869	0.000263655	7.00631e-05	5.52515e-05	5.6225e-05	0.000118979	0.000413062	0.00481848	0.00739139	0.00752196	0.0499616	0.0162407	0.0203858	0.0113435	0.0030475	0.000126246
S.E.M.	0.040634	0.0307794	0.0750257	0.00258627	0.00531798	0.000374707	0.009733	0.0908796	0.0120788	0.0131388	0.0252815	0.00301234	0.00926664	0.00602515	0.000853388	0.000923082	0.0018362	0.000175162	0.00467447	0.00105508	0.0014912	0.000130195	0.000831498	0.00138005	0.000805383	1.51609e-05	2.5292e-05	2.36768e-05	7.44851e-06	2.49484e-05	3.52408e-05	3.06037e-05	9.02083e-06	2.42777e-05	2.48894e-05	1.94241e-05	2.54532e-05	1.0278e-05	1.23545e-05	6.54014e-05	0.000818351	0.00189118	0.00183698	0.00596595	0.00358354	0.00603693	0.00350715	0.000900304	5.09092e-05
pmt KD + SAMe
n1	0.00385658	0.00490214	0.0201913	0.00803197	0.00994141	0.0030647	0.00487129	0.0441536	0.0154606	0.115492	0.219054	0.00822395	0.037366	0.0498785	0.0463475	0.00644135	0.00852905	0.00144322	0.0559119	0.0517982	0.00668131	0.000585858	0.00864217	0.0400399	0.0431252	6.50991e-05	9.08439e-05	7.80572e-05	3.89772e-05	0.000233795	0.000846734	7.80915e-05	6.50648e-05	0.000285901	0.000660932	9.11867e-05	2.59848e-05	0.000103802	5.21067e-05	0.000414797	0.00668474	0.00767888	0.0115526	0.0884443	0.0275274	0.0383944	0.0235166	0.0064105	0.000298928
n2	0.00228182	0.00379706	0.0103022	0.00776964	0.00906995	0.00321675	0.00363586	0.033278	0.0140061	0.0930995	0.186629	0.00840009	0.0317735	0.0447766	0.0373616	0.00527648	0.00774098	0.00146867	0.0448841	0.0438094	0.00640126	0.000636186	0.00852547	0.0369317	0.0354989	9.52846e-05	0.000108503	2.71525e-05	1.35763e-05	0.000230689	0.000488602	4.07288e-05	4.08363e-05	0.000257913	0.000488602	9.48548e-05	4.07288e-05	4.08363e-05	8.16725e-05	0.000365377	0.00494334	0.00458512	0.00863293	0.0530155	0.0152957	0.0216002	0.0117852	0.00323108	9.49264e-05
n3	0.00531748	0.00580015	0.0249853	0.00502544	0.00511873	0.00175221	0.00344358	0.0415745	0.01809	0.0634771	0.123709	0.0049646	0.0244174	0.0313127	0.0233628	0.00321239	0.00439676	0.000859476	0.0277028	0.0264049	0.00273378	0.000230383	0.00490376	0.0190229	0.0153724	7.66593e-05	1.53724e-05	1.53724e-05	1.53724e-05	7.70243e-05	0.000184469	6.16114e-05	0	0.000199558	0.000215376	7.69432e-05	3.07448e-05	9.23968e-05	9.20317e-05	0.000138311	0.0013385	0.0020767	0.00266077	0.0348414	0.00661136	0.0103024	0.00353687	0.00089233	1.53724e-05
n4	0.0167771	0.0218332	0.0586706	0.00745941	0.0114255	0.00211437	0.00758417	0.0923233	0.0220959	0.0631686	0.132969	0.00893356	0.0223914	0.0268893	0.0197648	0.00380522	0.0116094	0.00107032	0.0283339	0.026758	0.00644819	0.000608047	0.00429441	0.0194365	0.0186814	1.24433e-05	8.70045e-05	7.44628e-05	2.48537e-05	0.000273818	0.000211437	6.23478e-05	1.24433e-05	3.74284e-05	0.000149385	4.98717e-05	7.48239e-05	6.23149e-05	0.000136876	0.000323394	0.00676337	0.0105062	0.00682904	0.0393983	0.010539	0.0118523	0.0068947	0.00177949	8.70045e-05
n5	0.0266141	0.0277572	0.123925	0.00876656	0.0118245	0.00250422	0.0103241	0.130748	0.0339017	0.0685535	0.157898	0.0101526	0.0253995	0.0293648	0.0235418	0.00397961	0.0104599	0.00105742	0.0327585	0.0285074	0.0067839	0.000690179	0.00541569	0.022363	0.0228631	0	5.42641e-05	0.000176117	2.70785e-05	0.000243635	0.000379027	8.14497e-05	4.06177e-05	0.000108171	0.000189335	0.000148967	4.07249e-05	9.46317e-05	2.70785e-05	0.000417966	0.0101098	0.0168972	0.00825214	0.0492985	0.0106456	0.0116459	0.00639452	0.00180047	0.000135392
mean	0.0109694	0.012818	0.0476149	0.0074106	0.00947602	0.00253045	0.0059718	0.0684155	0.0207108	0.0807581	0.164052	0.00813497	0.0282695	0.0364444	0.0300757	0.00454301	0.0085472	0.00117982	0.0379182	0.0354556	0.00580969	0.000550131	0.0063563	0.0275588	0.0271082	4.98973e-05	7.11975e-05	7.42324e-05	2.39716e-05	0.000211792	0.000422054	6.48458e-05	3.17924e-05	0.000177794	0.000340726	9.23647e-05	4.26014e-05	7.87963e-05	7.79531e-05	0.000331969	0.00596794	0.00834883	0.0075855	0.0529996	0.0141238	0.018759	0.0104256	0.00282277	0.000126325
S.E.M.	0.0046717	0.0049887	0.0207387	0.000634232	0.00119757	0.000277118	0.00131533	0.0187092	0.00357284	0.0102852	0.0175591	0.000861341	0.00276272	0.00456976	0.00505928	0.000581978	0.00124321	0.000118829	0.00545495	0.00520916	0.00077226	8.18193e-05	0.000926728	0.00452471	0.00526169	1.8574e-05	1.64783e-05	2.83515e-05	4.5695e-06	3.45433e-05	0.000119883	7.24386e-06	1.15149e-05	4.6438e-05	9.99106e-05	1.62094e-05	8.54988e-06	1.17763e-05	1.86283e-05	5.14533e-05	0.00142799	0.00256597	0.00145094	0.00944653	0.00362226	0.00530771	0.00353124	0.000972076	4.72845e-05
pmt KD + Choline
n1	0.0290877	0.023553	0.0703761	0.0102857	0.0118775	0.00338145	0.0117159	0.110856	0.0244014	0.10924	0.221794	0.0116149	0.036804	0.0386624	0.0317945	0.00445607	0.0120835	0.00163618	0.043874	0.0341377	0.00870611	0.00102615	0.00683965	0.0321985	0.0357536	0.000137763	4.59343e-05	7.66784e-05	3.05825e-05	0.000183697	0.000474291	0.000122815	7.66784e-05	0.00019917	0.000244822	0.000107019	1.53114e-05	6.14074e-05	0.000107059	0.00122411	0.0096555	0.0165638	0.0129683	0.125643	0.0476715	0.0545394	0.0339357	0.0097363	0.000428236
n2	0.00433007	0.00576874	0.0175524	0.0108762	0.0100953	0.00467831	0.00494564	0.0442504	0.0180097	0.145625	0.254669	0.0100249	0.0442504	0.0492102	0.0470996	0.00631395	0.00854406	0.00143867	0.0553658	0.042351	0.00659184	0.000691897	0.00844909	0.0359139	0.0433007	0.00022681	3.99942e-05	5.34312e-05	2.66277e-05	0.000160047	0.000386576	5.34664e-05	2.66628e-05	0.000279995	0.000359843	0.00025291	3.99942e-05	3.99591e-05	0.000106546	0.000893451	0.0121706	0.0169193	0.0200499	0.189243	0.0731645	0.0773855	0.0531146	0.0170952	0.000266628
n3	0.0104439	0.0107084	0.0387374	0.011518	0.00970854	0.00412855	0.00607348	0.0566385	0.0214168	0.125469	0.251583	0.00870866	0.0369957	0.0472203	0.0421886	0.00521874	0.00770877	0.00135791	0.0478976	0.0433175	0.00570901	0.000659923	0.00750235	0.0366409	0.0347379	0.000195783	9.77305e-05	1.22244e-05	2.44487e-05	0.000183204	0.000403179	2.44487e-05	1.22244e-05	0.000170948	0.000342218	4.89943e-05	2.44165e-05	3.67699e-05	8.54416e-05	0.000341895	0.00275129	0.00470913	0.00516068	0.064186	0.0119663	0.0164819	0.00616057	0.00188365	6.12831e-05
n4	0.007746	0.00862546	0.0219188	0.00965713	0.008869	0.00301046	0.00497232	0.0405228	0.0142405	0.109932	0.216144	0.00879797	0.0378506	0.048032	0.0381212	0.00490467	0.00762761	0.00108918	0.0496556	0.040083	0.00540529	0.000642005	0.00718112	0.0313223	0.0350431	0.000166759	6.39299e-05	1.28198e-05	0	0.000256058	0.000487085	5.13807e-05	2.56396e-05	0.000243542	0.000346033	8.96033e-05	0	1.28198e-05	8.98739e-05	0.000514145	0.00808426	0.0073401	0.0148493	0.0933579	0.0235086	0.0290898	0.0168788	0.00463407	0.000115344
n5	0.00345456	0.00440347	0.015071	0.00934653	0.00693392	0.00316306	0.00348867	0.0318166	0.0132104	0.095605	0.211801	0.00636953	0.0315065	0.041988	0.0342355	0.00429804	0.00587957	0.000917907	0.0415539	0.0380187	0.00465156	0.000529657	0.006875	0.0285295	0.0323438	0.000187923	3.53518e-05	4.71358e-05	3.52588e-05	0.000211491	0.000434765	7.03935e-05	1.17529e-05	0.000164355	0.000434765	3.53518e-05	2.35059e-05	2.35059e-05	0.000117529	0.000341114	0.00775259	0.00623309	0.0129933	0.0905503	0.0201878	0.0224205	0.0115359	0.00369023	0.000105745
mean	0.0110125	0.0106118	0.0327312	0.0103367	0.00949685	0.00367236	0.0062392	0.056817	0.0182558	0.117174	0.231198	0.0091032	0.0374814	0.0450226	0.0386879	0.0050383	0.00836871	0.00128797	0.0476694	0.0395816	0.00621276	0.000709926	0.00736944	0.032921	0.0362358	0.000183008	5.65882e-05	4.04579e-05	2.33835e-05	0.000198899	0.000437179	6.45008e-05	3.05916e-05	0.000211602	0.000345536	0.000106776	2.06456e-05	3.48924e-05	0.00010129	0.000662943	0.00808285	0.0103531	0.0132043	0.112596	0.0352997	0.0399834	0.0243251	0.00740788	0.000195447
S.E.M.	0.00468766	0.00341634	0.0102771	0.000395687	0.000807253	0.0003164	0.00142943	0.0140868	0.00211423	0.00854079	0.00910427	0.000862552	0.00202916	0.00201348	0.00274479	0.000358098	0.00102497	0.000127538	0.0023983	0.00164251	0.00069655	8.36459e-05	0.00029529	0.00150263	0.00185687	1.48613e-05	1.1372e-05	1.24214e-05	6.12901e-06	1.64508e-05	1.94813e-05	1.63299e-05	1.19503e-05	2.20651e-05	3.02665e-05	3.8788e-05	6.52482e-06	8.21308e-06	5.94188e-06	0.000172746	0.00154463	0.00264192	0.00239132	0.0214995	0.0111773	0.0113803	0.00857368	0.00275043	6.772e-05
with DPSO
n1	0.0182682	0.0146146	0.0750263	0.119991	0.0652953	0.0495593	0.0415647	0.299165	0.16568	1.60254	2.27539	0.107547	0.615331	0.370791	0.191726	0.0308208	0.0161701	0.00375493	0.187747	0.062944	0.0215239	0.00377302	0.0487635	0.0928604	0.236221	0.000712641	0.000274132	4.11306e-05	2.74204e-05	0.000438799	0.00071445	0.000246711	0.000219182	0.000685872	0.00102772	0.000604117	0.000164595	0.000273842	0.000505686	0.00239838	0.0491976	0.0506446	0.0940542	0.58603	0.12842	0.0390687	0.0408774	0.0225368	0.000150848
n2	0.0398422	0.0243185	0.143137	0.172355	0.110083	0.0829309	0.0752576	0.507325	0.262664	2.68566	3.42348	0.205114	1.05774	0.661676	0.306638	0.0570482	0.0271222	0.00597043	0.273583	0.092375	0.0387503	0.00570482	0.075051	0.156713	0.473385	0.00128499	0.000356485	6.6935e-05	4.47414e-05	0.000458333	0.000749034	0.000201277	0.000223707	0.00106246	0.00169994	0.000851148	0.0003695	0.000190062	0.000872958	0.00652232	0.112739	0.0965068	0.167337	1.12149	0.318738	0.0684696	0.0690599	0.0404325	0.000401374
n3	0.14862	0.0279063	0.401665	0.140351	0.0726704	0.0609448	0.096585	0.851445	0.459046	1.9317	3.59966	0.103214	0.728843	0.4676	0.312565	0.0477579	0.0169647	0.00483638	0.213841	0.0681085	0.0224177	0.00441939	0.0459046	0.109914	0.330741	0.00133793	0.000189214	4.05229e-05	1.35076e-05	0.000404873	0.000945535	0.000229523	0.000135076	0.000850019	0.0013251	0.00045901	0.000283625	0.000148548	0.00117363	0.00687856	0.0809033	0.163945	0.146838	1.18326	0.233087	0.0723497	0.0677164	0.0420555	0.000243066
n4	0.0909493	0.0224566	0.219264	0.101772	0.0625978	0.0480322	0.0629097	0.528042	0.297238	1.50335	2.77589	0.0870194	0.56048	0.405779	0.242032	0.0370846	0.013318	0.00346206	0.156261	0.0583248	0.015283	0.00378332	0.0385193	0.0935692	0.288193	0.000979982	0.000165618	3.55563e-05	5.91981e-05	0.00018901	0.00068711	0.000118178	0.000153422	0.000472837	0.000993082	0.000425428	0.000201174	0.000130061	0.000780991	0.00327492	0.0645628	0.0767268	0.11509	0.801576	0.15782	0.0368039	0.0374277	0.0258875	0.000106357
n5	0.609926	0.0842381	1.43845	0.172031	0.0970337	0.071087	0.259823	2.60889	1.45728	2.2499	5.79359	0.13048	0.698074	0.52711	0.335886	0.0452824	0.0201176	0.00603173	0.202953	0.0793686	0.0265865	0.00927685	0.0493699	0.135421	0.417991	0.00131866	0.000376761	8.06482e-05	0.000161723	0.000444294	0.000620234	0.000148216	0.000269384	0.000835272	0.00140006	0.000459222	0.000591444	0.000175158	0.00154934	0.00540261	0.119426	0.179495	0.144662	0.913468	0.0742859	0.0196911	0.0144307	0.00867261	0.000215394
mean	0.181521	0.0347068	0.455508	0.1413	0.081536	0.0625108	0.107228	0.958974	0.528382	1.99463	3.5736	0.126675	0.732093	0.486591	0.277769	0.0435988	0.0187385	0.00481111	0.206877	0.0722242	0.0249123	0.00539148	0.0515217	0.117696	0.349306	0.00112684	0.000272442	5.29586e-05	6.13181e-05	0.000387062	0.000743273	0.000188781	0.000200154	0.000781292	0.00128918	0.000559785	0.000322067	0.000183535	0.000976522	0.00489536	0.0853657	0.113464	0.133596	0.921163	0.18247	0.0472766	0.0459024	0.027917	0.000223408
S.E.M.	0.10944	0.0125723	0.251716	0.014011	0.00937044	0.00659679	0.0391768	0.421831	0.236986	0.216996	0.603045	0.0208038	0.0866881	0.0512824	0.026554	0.0045096	0.00235917	0.000537123	0.0192894	0.00613739	0.00390333	0.00103307	0.00619063	0.0124417	0.0430005	0.000122371	4.25951e-05	8.83017e-06	2.62634e-05	5.0286e-05	5.48028e-05	2.42923e-05	2.46258e-05	9.77093e-05	0.000130065	7.91133e-05	7.60605e-05	2.48513e-05	0.000178552	0.000885949	0.0135466	0.0249918	0.0129273	0.108512	0.0426403	0.0100394	0.0102461	0.00616419	5.05412e-05
with Choline
n1	0.0221047	0.0158492	0.0883585	0.166913	0.105862	0.0860127	0.0553068	0.31939	0.182551	2.63451	2.81496	0.11305	0.860728	0.37202	0.237287	0.0411417	0.0251121	0.00554571	0.310668	0.0758776	0.0306458	0.00504046	0.0727198	0.117591	0.417131	0.000591563	0.000296172	0.000125109	7.9667e-05	0.000762385	0.000626449	0.000330517	0.00012541	0.00106163	0.00124147	0.000579804	0.000182251	0.000273677	0.000639321	0.00628554	0.0775919	0.160597	0.163605	1.46462	0.412019	0.140447	0.169619	0.135936	0.000547353
n2	0.0373884	0.0189765	0.130602	0.207686	0.141649	0.119064	0.0770844	0.431084	0.280352	3.69465	3.87877	0.161779	1.43613	0.560212	0.301219	0.0694497	0.0300482	0.00824853	0.367501	0.0945144	0.0352281	0.00682467	0.0916912	0.15957	0.6562	0.0009584	0.000279345	7.43595e-05	7.4384e-05	0.000539837	0.000605628	0.000269796	0.000241736	0.0012471	0.00180437	0.000716591	0.000307847	0.000269796	0.00142238	0.0128392	0.116363	0.301955	0.233217	2.25607	0.76348	0.233217	0.265131	0.19713	0.000910775
n3	0.153035	0.0285494	0.324588	0.161523	0.108539	0.0913066	0.089249	0.705247	0.411523	2.85494	3.47222	0.098534	0.947788	0.385031	0.258745	0.057356	0.0244342	0.00668724	0.3143	0.0771605	0.0286523	0.00555556	0.0720679	0.128086	0.379115	0.000576132	0.000194933	0.000126775	6.81584e-05	0.000574074	0.000828447	0.000204475	0.000185134	0.000925926	0.00138374	0.000467567	0.000272634	0.000282665	0.00142379	0.0067644	0.0794753	0.235854	0.175926	1.7284	0.388374	0.159208	0.171811	0.105195	0.000468107
n4	0.0295899	0.0176358	0.115462	0.20336	0.134167	0.12151	0.0636801	0.375499	0.270865	3.52997	3.68467	0.113972	1.13831	0.448348	0.336683	0.0673647	0.0257364	0.00680679	0.379155	0.0886008	0.0288867	0.00567889	0.0858443	0.14148	0.427253	0.00103368	0.000415102	0.000117291	3.19807e-05	0.000511916	0.000660146	0.000309118	0.0003935	0.00111665	0.00154475	0.000744781	0.000308218	0.000255677	0.00146008	0.0102664	0.0976015	0.329089	0.231487	2.5202	0.750997	0.312212	0.343152	0.223893	0.000798814
mean	0.0605295	0.0202527	0.164753	0.18487	0.122554	0.104473	0.0713301	0.457805	0.286323	3.17852	3.46266	0.121834	1.09574	0.441403	0.283483	0.058828	0.0263327	0.00682207	0.342906	0.0840383	0.0308532	0.0057749	0.0805808	0.136682	0.469925	0.000789943	0.000296388	0.000110884	6.35475e-05	0.000597053	0.000680168	0.000278477	0.000236445	0.00108783	0.00149358	0.000627186	0.000267737	0.000270453	0.00123639	0.0090389	0.092758	0.256874	0.201059	1.99232	0.578718	0.211271	0.237428	0.165539	0.000681262
S.E.M.	0.0309926	0.00283876	0.0539903	0.012007	0.00901166	0.0092072	0.00746921	0.0855739	0.0471859	0.25667	0.231308	0.0137765	0.127409	0.0429687	0.0221564	0.00645927	0.00126672	0.000553946	0.01774	0.00451355	0.00152463	0.000376248	0.00487691	0.00906103	0.0629502	0.000120019	4.53473e-05	1.2349e-05	1.07819e-05	5.65574e-05	5.06863e-05	2.76868e-05	5.74861e-05	6.65187e-05	0.000120702	6.42555e-05	2.96921e-05	5.61464e-06	0.000199216	0.0015466	0.00906966	0.0375925	0.0182449	0.240891	0.103213	0.039155	0.0416821	0.0272654	0.000104028
PC	14:0_16:0	14:0_16:1	16:0_16:0	14:0_18:1	16:0_16:1	16:1_16:1	14:0_18:2	16:0_18:1	18:0_16:1	16:0_18:2	16:1_18:1	18:0_18:1	18:1/18:1	18:0_18:2	16:0_20:3	18:1_18:2	16:0_20:4	16:1_20:4	16:1_20:3	18:1_20:1	18:0_20:2	16:0_22:2	16:0_22:4	16:1_22:4	16:1_22:1	18:0_20:3	18:0_20:4	18:1_20:3	18:1_20:4	16:0_22:5	18:1_20:5	16:0_22:6	16:1_22:5	18:0_22:5	18:0_22:4	18:1_22:4	18:0_22:6	18:1_22:5	18:1_22:6	18:2_22:5	14:0-LPL	16:0-LPL	16:1-LPL	18:0-LPL	18:1-LPL	18:2-LPL	20:3-LPL	20:4-LPL	20:5-LPL
ev
n1	0.00502384	0.00844606	0.0112037	0.0446366	0.0215162	0.0100579	0.0326181	0.0748611	0.0160162	0.0696921	0.124514	0.523264	0.572917	0.0835185	0.0197083	0.340694	0.0419375	0.0315995	0.0144375	0.0743519	0.00993056	0.000302755	0.000142083	4.73866e-05	0.00144884	0.0586157	0.0248519	0.110764	0.212361	0.000160926	0.98287	0.000246227	0.000160926	0.000322106	0.000615949	0.000823472	0.000113819	0.00104144	0.000113819	0.000312431	0.00835185	0.0453241	0.0761343	0.0422685	0.712963	0.437963	0.164745	0.269907	0.290278
n2	0.00389452	0.00658952	0.0046881	0.0342048	0.0179929	0.00683571	0.0310881	0.068069	0.0121	0.0647952	0.0921905	0.485833	0.44	0.0830238	0.0168143	0.277881	0.0366143	0.0224976	0.010581	0.0662619	0.0085381	0.000419833	4.87667e-05	7.80476e-05	0.00117019	0.0595833	0.0199048	0.079619	0.166571	7.80476e-05	0.727833	0.0002046	0.000146143	0.00033131	0.000594786	0.000828929	0.00011681	0.000874762	9.7481e-05	0.000282333	0.0074119	0.0424286	0.0783095	0.0437381	0.756905	0.495	0.185429	0.309048	0.295952
n3	0.00527722	0.0106518	0.00547809	0.0409639	0.0281513	0.0148213	0.0495463	0.0919101	0.0141822	0.119909	0.164951	0.536548	0.696934	0.115953	0.0257166	0.520723	0.0530766	0.0324729	0.0191124	0.0979969	0.0154299	0.000633936	0.000113214	0.000215167	0.0014593	0.0661023	0.0217602	0.127518	0.233732	0.000373423	1.23561	0.000453464	0.000248949	0.000260514	0.000748368	0.00123257	0.000169638	0.00132387	0.000237688	0.000543852	0.00116562	0.00687804	0.0135431	0.0081867	0.112909	0.0949535	0.0258992	0.0383466	0.0380423
n4	0.00603792	0.0103769	0.00569813	0.048983	0.0269485	0.010586	0.0563278	0.0956658	0.0154738	0.116576	0.143237	0.632544	0.611634	0.131214	0.0224266	0.522241	0.0481466	0.0269223	0.0152908	0.095143	0.017591	0.000418734	0.000126509	0.000145851	0.00218777	0.0632283	0.0229493	0.115008	0.209106	0.000301112	1.14224	0.000233205	0.000233153	0.000252756	0.000574518	0.000807148	0.000145851	0.00121281	0.000301373	0.000514138	0.0105598	0.069789	0.0891313	0.057504	0.891313	0.627317	0.199434	0.279679	0.279679
n5	0.00724902	0.0116961	0.00647785	0.0575809	0.0324921	0.0121845	0.0640844	0.111306	0.0177113	0.138811	0.15809	0.683773	0.701767	0.154234	0.0270938	0.560642	0.0547532	0.0286619	0.0176855	0.0951112	0.0186624	0.000669892	9.56254e-05	9.56254e-05	0.00148065	0.0659866	0.0247289	0.128786	0.23495	0.000248574	1.23645	0.000343017	0.000162717	0.000286876	0.000688914	0.000754721	0.000133927	0.00111049	0.000305641	0.000487381	0.0131099	0.0820013	0.0745466	0.0732614	0.781454	0.58352	0.163231	0.217985	0.230838
mean	0.00549651	0.00955208	0.00670917	0.0452738	0.0254202	0.0108971	0.0467329	0.0883624	0.0150967	0.101957	0.136597	0.572393	0.60465	0.113589	0.0223519	0.444436	0.0469056	0.0284309	0.0154215	0.085773	0.0140304	0.00048903	0.00010524	0.000116416	0.00154935	0.0627033	0.022839	0.112339	0.211344	0.000232417	1.065	0.000296103	0.000190378	0.000290712	0.000644507	0.000889368	0.000136009	0.00111267	0.000211201	0.000428027	0.00811983	0.0492842	0.0663329	0.0449917	0.651109	0.447751	0.147748	0.222993	0.226958
S.E.M.	0.000556879	0.000907927	0.00115924	0.00391616	0.00255159	0.00131058	0.00650016	0.00770206	0.000939154	0.0146905	0.0130919	0.0368882	0.0480174	0.0137963	0.00189032	0.0565155	0.0034044	0.00178761	0.0014691	0.00646355	0.00203796	7.00489e-05	1.60547e-05	2.94004e-05	0.00016945	0.00156606	0.000932983	0.00889126	0.0123877	5.1867e-05	0.0961497	4.57056e-05	2.10351e-05	1.58131e-05	3.23615e-05	8.67965e-05	1.02301e-05	7.62607e-05	4.48146e-05	5.42875e-05	0.00199713	0.0129457	0.0134415	0.0107688	0.137725	0.0941997	0.0311986	0.0484453	0.0486073
ev + SAMe
n1	0.00393912	0.00972685	0.00366667	0.0489653	0.0238333	0.0126806	0.039875	0.0763889	0.0147431	0.0858102	0.153032	0.538287	0.641667	0.104398	0.0217708	0.432361	0.0445347	0.0300463	0.0181551	0.0860648	0.0112037	0.000389329	0.000113819	0.000180023	0.00174167	0.0689028	0.0245208	0.125278	0.215671	0.000170347	0.944676	0.000397222	0.000246227	0.000303264	0.000558148	0.00114583	7.56759e-05	0.00125023	0.000217963	0.000482014	0.0125023	0.0552546	0.0353935	0.0572917	0.348843	0.125023	0.0417593	0.0516898	0.0450694
n2	0.0112102	0.0105672	0.011993	0.0526405	0.0264461	0.00816306	0.0471053	0.10735	0.0111823	0.105393	0.0922537	0.430517	0.447291	0.0914151	0.0341339	0.333791	0.0755362	0.0273966	0.014537	0.0743621	0.0166336	0.000623132	0.000166336	9.34838e-05	0.00138213	0.0730202	0.0243214	0.103156	0.210786	0.000228957	0.827488	0.00032149	0.000166336	0.000343016	0.000717063	0.000666184	4.1654e-05	0.000944902	0.000207711	0.00047944	0.00810715	0.0505998	0.0405357	0.0301921	0.366219	0.27117	0.108748	0.149842	0.125241
n3	0.0116182	0.0189374	0.0123256	0.0726477	0.0423914	0.016026	0.0690017	0.152914	0.0161076	0.176041	0.16026	0.58363	0.70743	0.136589	0.0505269	0.581726	0.100129	0.0347729	0.020978	0.114277	0.0250594	0.000566489	0.000161893	0.000202162	0.00136589	0.0894083	0.0294128	0.1589	0.269368	0.000456565	1.18631	0.000333145	0.000141758	0.000303651	0.000859256	0.000950406	9.09592e-05	0.00133596	0.00026311	0.00091966	0.00457109	0.0258212	0.0247601	0.0151553	0.226378	0.176313	0.0565944	0.0805382	0.0729198
n4	0.0106774	0.0100885	0.0141597	0.0487779	0.0284986	0.00722067	0.0477793	0.110358	0.0124697	0.123673	0.0839851	0.46243	0.368715	0.122137	0.033594	0.345414	0.0626816	0.0182053	0.0132635	0.0709264	0.0325186	0.000582007	0.000142877	8.56238e-05	0.000868017	0.0779423	0.0216876	0.098324	0.152863	0.000209451	0.667016	0.00031351	0.000123929	0.000304702	0.000657542	0.000732053	0.000209451	0.000704143	0.000152351	0.000495205	0.00778399	0.0468575	0.0200489	0.0314944	0.212011	0.156704	0.0581238	0.0665736	0.044041
n5	0.0113789	0.0145015	0.0130726	0.0714492	0.035063	0.0129402	0.0754186	0.15216	0.0151366	0.164069	0.136018	0.598056	0.65892	0.136812	0.0451718	0.546983	0.0862683	0.0340045	0.0192648	0.101617	0.0235782	0.000404085	0.000118023	3.94823e-05	0.00166477	0.0852098	0.0302204	0.151631	0.258011	0.000334753	1.10614	0.000551217	0.000167244	0.000373917	0.00102411	0.000994996	0.000167297	0.0012014	0.000177035	0.000709199	0.0100558	0.0656274	0.0505437	0.0404879	0.513376	0.391647	0.139194	0.184445	0.157453
mean	0.00976477	0.0127643	0.0110435	0.0588961	0.0312465	0.0114061	0.055836	0.119834	0.0139279	0.130997	0.12511	0.522584	0.564805	0.11827	0.0370395	0.448055	0.0738299	0.0288851	0.0172397	0.0894494	0.0217987	0.000513008	0.00014059	0.000120155	0.00140449	0.0788967	0.0260326	0.127458	0.22134	0.000280014	0.946325	0.000383317	0.000169099	0.00032571	0.000763223	0.000897894	0.000117007	0.00108733	0.000203634	0.000617104	0.00860407	0.0488321	0.0342564	0.0349243	0.333365	0.224172	0.0808837	0.106618	0.0889449
S.E.M.	0.0014646	0.00176548	0.00188136	0.00541672	0.00334907	0.00163335	0.00690182	0.0146157	0.000909438	0.0171374	0.0156604	0.0329879	0.066094	0.00896644	0.00500744	0.0507407	0.00957011	0.00298745	0.00144964	0.00820562	0.00365819	4.84299e-05	1.08347e-05	3.05951e-05	0.000153497	0.00377936	0.00162873	0.0122822	0.0205962	5.18552e-05	0.0936136	4.44953e-05	2.09136e-05	1.42394e-05	8.14361e-05	8.79923e-05	3.09352e-05	0.000115862	1.88371e-05	8.72014e-05	0.00131317	0.00655689	0.00546824	0.00691456	0.0547247	0.0484405	0.0184596	0.0257159	0.0225931
ev + Choline
n1	0.00523605	0.00554523	0.00738601	0.0257938	0.0201254	0.00538205	0.0181787	0.0670466	0.006802	0.0605195	0.0506428	0.226733	0.22158	0.0498699	0.0182646	0.159458	0.0376171	0.0112508	0.00679341	0.0361857	0.0111935	0.000351837	2.12992e-05	2.12992e-05	0.000873725	0.0388767	0.0106782	0.047093	0.0858552	0.000149152	0.287138	7.44326e-05	7.44899e-05	6.39548e-05	0.00037245	0.000627811	8.50822e-05	0.000479232	0.000127767	0.000138273	0.00561108	0.0406517	0.012081	0.0225016	0.114512	0.0552519	0.0186368	0.0237898	0.0172626
n2	0.006051	0.00992848	0.00575249	0.044403	0.0249689	0.00973259	0.0452736	0.0898632	0.0164801	0.0955224	0.129042	0.642724	0.562811	0.123134	0.0244714	0.391791	0.0517724	0.0296642	0.015796	0.0845771	0.0113184	0.000728545	9.26617e-05	6.94652e-05	0.00136567	0.0845771	0.0275808	0.111318	0.208955	0.000185012	1.02923	0.000323383	0.000162002	0.000288868	0.000844216	0.000889614	0.000185323	0.000948383	0.000208022	0.000254353	0.0106654	0.0643657	0.068097	0.0593905	0.74005	0.491294	0.164801	0.259639	0.25995
n3	0.0063532	0.0152123	0.00608494	0.0668035	0.0404354	0.0226059	0.0803474	0.126933	0.021788	0.170444	0.269242	0.798239	1.12539	0.183857	0.0348739	0.892785	0.0715798	0.0497591	0.0293124	0.148198	0.0214609	0.000572508	0.000182548	0.000109398	0.00211991	0.0939894	0.032911	0.198906	0.33598	0.000291815	1.76005	0.000425619	0.000304247	0.000352992	0.00110837	0.00152123	0.000182614	0.00182548	0.000267606	0.000824411	0.0062158	0.0305228	0.0752439	0.032682	0.634666	0.500535	0.131186	0.175024	0.210683
n4	0.00669444	0.0129722	0.00638889	0.0556944	0.0343056	0.0166111	0.0603889	0.105	0.0174444	0.118889	0.183333	0.713889	0.733333	0.141111	0.0231944	0.535556	0.0483333	0.0333333	0.0198611	0.110833	0.0180278	0.000485556	0.000103333	0.000103333	0.00168333	0.0687778	0.0215833	0.125556	0.221667	0.000227222	1.25833	0.000288111	0.000227222	0.00031	0.000816389	0.00116667	0.000186111	0.00123056	0.000237778	0.000516389	0.0119444	0.0755556	0.131389	0.0680556	1.15278	0.761111	0.255	0.344444	0.347222
n5	0.00603705	0.0132453	0.00637985	0.0570377	0.034375	0.0157433	0.062751	0.106966	0.0182191	0.129819	0.175208	0.730032	0.799861	0.158385	0.0262494	0.581169	0.0530384	0.032661	0.01933	0.11871	0.0205044	0.000851281	0.000165368	0.000188856	0.00155846	0.0807479	0.0244085	0.133628	0.238054	0.000188856	1.30454	0.000402787	0.000118202	0.0004012	0.000875087	0.00117757	0.000235959	0.00140611	0.000212662	0.000412944	0.0136167	0.0863343	0.0914127	0.0787165	0.97126	0.644333	0.190126	0.260907	0.272651
mean	0.00607435	0.0113807	0.00639843	0.0499465	0.0308421	0.014015	0.0533879	0.0991617	0.0161467	0.115039	0.161494	0.622324	0.688595	0.131271	0.0254108	0.512152	0.0524682	0.0313337	0.0182186	0.0997007	0.016501	0.000597945	0.000113042	9.84704e-05	0.00152022	0.0733938	0.0234324	0.1233	0.218102	0.000208412	1.12786	0.000302867	0.000177233	0.000283403	0.000803303	0.00107658	0.000175018	0.00117795	0.000210767	0.000429274	0.00961069	0.059486	0.0756447	0.0522692	0.722653	0.490505	0.15195	0.212761	0.221554
S.E.M.	0.000241553	0.00168601	0.000273063	0.00700559	0.00364588	0.00296982	0.010414	0.00996012	0.00250238	0.0182431	0.0357881	0.101941	0.148171	0.0226822	0.00271216	0.120223	0.00549416	0.0061293	0.00362911	0.0188416	0.00221345	8.80576e-05	2.87189e-05	2.74858e-05	0.000203659	0.00952907	0.00370199	0.0242683	0.0399243	2.42402e-05	0.241293	6.23991e-05	4.05612e-05	5.81436e-05	0.00011952	0.000150397	2.45858e-05	0.000225281	2.33029e-05	0.000118167	0.00158318	0.0104797	0.0193048	0.0106517	0.176733	0.119674	0.0390163	0.0543095	0.0555567
sams-1 KD
n1	0.000202809	0.000375496	0.000327195	0.00525071	0.00127502	0.000376534	0.00232672	0.00424056	0.000386143	0.00360434	0.00940038	0.0208782	0.0612842	0.00345892	0.00176582	0.0264353	0.00150614	0.00193201	0.0017788	0.0168012	0.00192162	0.000222077	1.93201e-05	4.83003e-05	0.000154509	0.0055805	0.000763456	0.0200992	0.0221506	6.77762e-05	0.106988	2.9084e-05	3.87441e-05	5.81681e-05	0.000260718	0.000589731	9.66006e-06	0.000492092	0.000115921	0.000279934	0.000358357	0.00123607	0.00122568	0.000859537	0.0157625	0.00503777	0.00371341	0.00353163	0.00446648
n2	0	0.0417319	0.0582722	0.0667889	0.0166748	0	0.008315	0.100049	0.0665872	0.0333945	0.916017	0.94132	1.20803	0.216728	0.00833741	0.216728	0.0251019	0.0499796	0.0582722	0.233537	0.125061	0.175086	0.0166748	0	0.0500244	0.250122	0.0166748	0.0667889	0.0999593	0	0.258415	0	0	0.0333945	0.0667889	0.0582722	0.00833741	0.0166748	0.00833741	0	0	0.041687	0	0	0.0333945	0.0166748	0	0.0248778	0.00833741
n3	0.000212438	0.000474926	0.000212438	0.00384891	0.00122404	0.000524975	0.00139812	0.004091	0.000547008	0.00351978	0.0103907	0.0194486	0.0647379	0.00337834	0.00167829	0.0246711	0.00141716	0.00100099	0.00141716	0.0155045	0.00200198	0.00033457	4.03116e-05	2.02102e-05	0.000242903	0.00386523	0.000494782	0.0174357	0.0125124	7.07221e-05	0.0494238	3.03561e-05	6.06578e-05	6.06578e-05	0.000182082	0.00028316	0.000111333	0.000333754	4.05292e-05	0.000141716	6.06578e-05	0.000252967	0.000202374	0.000141716	0.0021951	0.000758902	0.000535856	0.000323689	0.000242631
n4	0.000253788	0.000272222	0.000215909	0.00300253	0.000750505	0.000290404	0.00142626	0.00309848	0.000403788	0.00249747	0.00593434	0.0148485	0.0388889	0.00275	0.000994949	0.0180303	0.000827525	0.000939394	0.00116414	0.0103283	0.0017298	0.000215909	9.39394e-06	6.57576e-05	0.000112677	0.00341919	0.000440404	0.0119192	0.0110101	1.87879e-05	0.0465909	2.81566e-05	3.76263e-05	8.44444e-05	0.00012202	0.000318182	1.87626e-05	0.000281818	6.59091e-05	0.000112626	0.000140909	0.000666667	0.000676768	0.00060101	0.00704545	0.0017096	0.00116414	0.0012298	0.00101515
n5	0.000860707	0.000575315	0.000604893	0.00310707	0.00209181	0.000257679	0.00163481	0.00447674	0.00057345	0.00308309	0.0058624	0.0142829	0.0381056	0.00244889	0.00122844	0.0183333	0.00108987	0.00107122	0.00134835	0.0106323	0.00163614	0.000277505	4.96172e-05	7.9249e-05	0.00018813	0.00376526	0.000486846	0.0115916	0.0113251	6.92829e-05	0.0489244	6.92829e-05	2.97117e-05	0.000118847	0.000227834	0.00047672	5.94767e-05	0.000327229	0.000148532	0.000108987	0.000188396	0.000831395	0.00029845	0.000484981	0.00474322	0.00176405	0.00103125	0.00078343	0.000743459
mean	0.000305949	0.00868597	0.0119265	0.0163996	0.00440324	0.000289919	0.00302018	0.0231911	0.0136995	0.00921983	0.189521	0.202156	0.282209	0.0457528	0.00280098	0.0608396	0.00598851	0.0109846	0.0127961	0.0573607	0.0264701	0.0352271	0.00335869	4.27034e-05	0.0101445	0.0533505	0.00377206	0.0255669	0.0313915	4.53138e-05	0.102068	3.13759e-05	3.3348e-05	0.00674332	0.0135163	0.011988	0.00170733	0.00362194	0.00174166	0.000128653	0.000149664	0.00893483	0.000480655	0.000417449	0.0126281	0.00518903	0.00128893	0.00614926	0.00296103
S.E.M.	0.00014551	0.00826163	0.0115866	0.0126037	0.00307547	8.59786e-05	0.00133429	0.0192159	0.013222	0.00604684	0.181626	0.184796	0.23152	0.0427442	0.00139138	0.0390079	0.00477986	0.00975042	0.0113695	0.0440629	0.0246478	0.0349646	0.00332904	1.45395e-05	0.00997	0.0491944	0.00322619	0.0104327	0.0172647	1.49693e-05	0.0407074	1.10409e-05	9.79427e-06	0.00666279	0.0133182	0.0115712	0.00165762	0.00326341	0.00164904	4.48619e-05	6.14211e-05	0.00818957	0.00021624	0.000155562	0.0056712	0.0029615	0.000639864	0.00471455	0.0015373
sams-1 KD + SAMe
n1	0.000113268	0.000412085	0.000133761	0.00462487	0.000980363	0.000504028	0.00209006	0.00428147	0.000761581	0.00340911	0.00816969	0.0188595	0.0531722	0.00316264	0.00154532	0.0225705	0.00152316	0.00153424	0.0015647	0.0144008	0.00206873	0.000257387	2.06042e-05	1.03021e-05	0.000216289	0.00511782	0.000670745	0.0168102	0.0171979	3.09063e-05	0.0808661	5.15106e-05	2.06042e-05	6.20342e-05	0.000133817	0.000391314	7.21148e-05	0.000339804	0.000102855	0.000103021	0.000185272	0.0016284	0.00137915	0.000761581	0.016644	0.00684038	0.00556647	0.00598187	0.00562185
n2	0.000297616	0.000355961	0.000190693	0.0046324	0.000888341	0.000256488	0.00189132	0.00397222	0.000546431	0.00362206	0.00767234	0.0158354	0.0512976	0.00290389	0.00150101	0.0235746	0.001559	0.00160138	0.00159469	0.0125122	0.00174189	0.000207287	6.64639e-05	3.32766e-05	0.000240653	0.00383171	0.000689396	0.0181549	0.0177981	9.12206e-05	0.0816302	1.65937e-05	4.98256e-05	1.65937e-05	0.000165937	0.000398114	1.65937e-05	0.000481752	9.12652e-05	0.000132928	0.000107725	0.00117092	0.000713706	0.000796229	0.010438	0.00314477	0.00240876	0.00243106	0.00210766
n3	0.000756694	0.000688643	0.000482456	0.00548984	0.00184095	0.000472299	0.00249354	0.00580471	0.000528163	0.00504294	0.00896353	0.0183587	0.0632271	0.00428624	0.00232341	0.0367682	0.00181302	0.00132041	0.00171907	0.0151593	0.00248338	6.60203e-05	1.8892e-05	4.72807e-05	0.00028338	0.00539081	0.000501754	0.0249608	0.0175208	4.70776e-05	0.0850646	8.51154e-05	8.50646e-05	9.44598e-06	0.000170129	0.000414658	9.45106e-05	0.000586565	6.60203e-05	0.00016048	7.54155e-05	0.000444367	0.000416436	0.000264081	0.0040374	0.00171907	0.00118075	0.00129501	0.000812558
n4	0.000537854	0.000495458	0.000263542	0.00428313	0.00112567	0.000256667	0.00204577	0.00436792	0.000434271	0.00341229	0.00696667	0.0175313	0.0511042	0.00364146	0.00156063	0.0249333	0.00152625	0.00148271	0.00146667	0.0118708	0.00185854	0.000170363	0	3.39396e-05	0.000161792	0.00449625	0.000459479	0.0179667	0.0157208	1.705e-05	0.0655417	3.41458e-05	4.26708e-05	7.67708e-05	0.0001705	0.000323813	3.41458e-05	0.000195938	4.2625e-05	0.000136354	0.000153542	0.00142313	0.000655417	0.0009625	0.0108167	0.0023375	0.0018425	0.00178979	0.00124438
n5	0.000490488	0.000274631	0.0025091	0.00308103	0.00079332	0.000215593	0.00154842	0.00368722	0.000410629	0.00299933	0.00503666	0.0129672	0.0358444	0.0029229	0.001273	0.0171315	0.000930372	0.000784622	0.000969906	0.00961999	0.00136261	0.000196142	1.9609e-05	3.92179e-05	0.000176323	0.00346056	0.000470457	0.0129936	0.0107006	9.80449e-06	0.0450163	1.9609e-05	1.9609e-05	9.80449e-06	5.88269e-05	0.00023536	6.85787e-05	0.000293871	1.95826e-05	0.000127564	0.000107797	0.00239314	0.000440148	0.00136261	0.00664175	0.00258817	0.00160772	0.00128354	0.0013916
mean	0.000439184	0.000445356	0.000715911	0.00442226	0.00112573	0.000341015	0.00201382	0.00442271	0.000536215	0.00369715	0.00736178	0.0167104	0.0509291	0.00338343	0.00164067	0.0249956	0.00147036	0.00134467	0.00146301	0.0127126	0.00190303	0.00017944	2.51138e-05	3.28034e-05	0.000215687	0.00445943	0.000558366	0.0181772	0.0157876	3.92118e-05	0.0716238	4.13949e-05	4.35549e-05	3.49298e-05	0.000139842	0.000352652	5.71887e-05	0.000379586	6.44696e-05	0.000132069	0.00012595	0.00141199	0.000720972	0.000829401	0.00971556	0.00332598	0.00252124	0.00255626	0.00223561
S.E.M.	0.000109417	7.06909e-05	0.000452186	0.000390076	0.000187019	6.07449e-05	0.000153062	0.000365838	6.20982e-05	0.000351272	0.000666223	0.00106739	0.00438172	0.000261958	0.000178369	0.00322756	0.000145391	0.000147501	0.000129694	0.0009785	0.000184967	3.16832e-05	1.10224e-05	6.15858e-06	2.19775e-05	0.000367021	5.0254e-05	0.00193391	0.0013213	1.44771e-05	0.00745371	1.2562e-05	1.19652e-05	1.43217e-05	2.13751e-05	3.31628e-05	1.40078e-05	6.92585e-05	1.53067e-05	9.19339e-06	1.93595e-05	0.000316545	0.000174522	0.000177104	0.00213808	0.000907951	0.000786707	0.000881718	0.000871865
sams-1 KD + Choline
n1	0.00138239	0.00467204	0.00229167	0.0161649	0.0149574	0.00909274	0.0145632	0.0354592	0.00850134	0.0415457	0.0862455	0.173477	0.303091	0.0434924	0.00686022	0.209453	0.010522	0.0137254	0.00973342	0.0364695	0.00766353	0.000110148	0.000128136	0.000100883	0.000768817	0.0213889	0.00467451	0.0452419	0.0635753	0.000109901	0.316398	0.000109951	0.0001375	0.000229167	0.000320833	0.000513038	6.40681e-05	0.000889561	6.40927e-05	0.000441084	0.000889561	0.00524866	0.0135775	0.00490367	0.0721998	0.0539651	0.0128383	0.0166084	0.0199597
n2	0.00301991	0.00733738	0.00479718	0.023119	0.0224832	0.0142471	0.0233212	0.0606006	0.0127443	0.0658312	0.123108	0.267024	0.43637	0.0638661	0.0110682	0.273093	0.0160388	0.0212405	0.0132067	0.0486365	0.0110393	0.000484342	0.000139581	0.000150562	0.000849622	0.0344183	0.00669872	0.0574506	0.0846732	0.000268758	0.427412	0.000107503	0.000311528	0.000290143	0.000719578	0.000731137	3.23665e-05	0.00115017	0.000150562	0.000580575	0.00197956	0.0114439	0.0288987	0.0109237	0.164145	0.116462	0.0281473	0.0390132	0.0424811
n3	0.00163464	0.00474506	0.00248083	0.0168373	0.0145846	0.0084331	0.0155955	0.0399128	0.0082887	0.0458911	0.0831758	0.172994	0.317685	0.0431474	0.00719702	0.222957	0.00955944	0.0107724	0.00877967	0.0368804	0.00771109	0.000461799	7.52048e-05	0.000107435	0.000632483	0.0242307	0.0043494	0.0365916	0.0496167	0.000139782	0.25617	7.5147e-05	0.000139579	0.000139782	0.000548152	0.000397396	7.52048e-05	0.000633638	7.51759e-05	0.00038671	0.000516961	0.0020534	0.00646923	0.00138626	0.0272921	0.0243463	0.00441871	0.0062093	0.00716236
n4	0.00252831	0.00520607	0.00485734	0.0193546	0.0181341	0.010462	0.0185824	0.124298	0.0102876	0.0523098	0.115331	0.225928	0.336277	0.0528329	0.00859375	0.220947	0.0109851	0.0146218	0.0105865	0.0424706	0.0097894	0.000388338	0.00010188	6.48143e-05	0.000657609	0.0275	0.00564697	0.0483243	0.0651132	0.000138995	0.325815	0.000129778	0.000204008	0.000222441	0.000490965	0.000491463	9.24139e-05	0.000909194	0.00010188	0.000452853	0.00303895	0.0168388	0.0205254	0.0129031	0.124796	0.0662591	0.0188066	0.021447	0.0166146
n5	0.00236635	0.0048236	0.00441579	0.0160267	0.0151955	0.00870171	0.0149098	0.045145	0.0100005	0.0487555	0.0859781	0.212997	0.311703	0.0502881	0.00741074	0.202607	0.0107797	0.012546	0.00924719	0.0389109	0.00924719	0.000328847	3.86512e-05	0.000174034	0.000763932	0.0260272	0.00470412	0.0414046	0.0554052	0.000144942	0.274299	9.66279e-05	0.000164164	0.000328587	0.000328327	0.000463658	3.86252e-05	0.000771465	0.00012546	0.00036703	0.00285728	0.0165462	0.0240271	0.0134292	0.13663	0.0862378	0.0222608	0.027274	0.0275338
mean	0.00218632	0.00535683	0.00376856	0.0183005	0.017071	0.0101873	0.0173944	0.0610831	0.00996449	0.0508667	0.0987677	0.210484	0.341025	0.0507254	0.00822598	0.225811	0.011577	0.0145812	0.0103107	0.0406736	0.0090901	0.000354695	9.66905e-05	0.000119546	0.000734492	0.026713	0.00521474	0.0458026	0.0636767	0.000160475	0.320019	0.000103801	0.000191356	0.000242024	0.000481571	0.000519338	6.05357e-05	0.000870805	0.000103434	0.00044565	0.00185646	0.0104262	0.0186996	0.00870919	0.105013	0.069454	0.0172943	0.0221104	0.0227503
S.E.M.	0.000299574	0.000503628	0.000570169	0.00134537	0.00149312	0.0010733	0.00164262	0.0163633	0.000799445	0.00413591	0.00845662	0.0176304	0.0244507	0.00378849	0.000768185	0.0123963	0.00114187	0.00178507	0.000783303	0.00225618	0.000642256	6.70384e-05	1.82832e-05	1.92633e-05	3.97597e-05	0.0021791	0.000429558	0.00351095	0.00595411	2.77613e-05	0.0297884	8.94102e-06	3.23435e-05	3.22575e-05	7.43265e-05	5.64118e-05	1.12193e-05	8.54359e-05	1.5898e-05	3.73714e-05	0.00050716	0.00297088	0.00394687	0.0023757	0.0244998	0.0154536	0.00406435	0.0054586	0.00591863
pmt KD
n1	5.47059e-05	9.11765e-05	0.000145833	0.0012576	0.000209804	6.37255e-05	0.000410539	0.0014951	0.000155147	0.000784069	0.00196814	0.00632353	0.0289216	0.00081201	0.000855637	0.0077451	0.000719853	0.000693382	0.000537745	0.0120588	0.00101225	0.000136765	1.82353e-05	1.82353e-05	0.000136765	0.00248039	0.000309804	0.0138971	0.0130637	3.64216e-05	0.0708333	5.47549e-05	3.65196e-05	2.7451e-05	9.1201e-05	0.000528431	3.65686e-05	0.00070098	1.82353e-05	0.000191176	0.000118627	0.000492647	0.000419118	0.00020049	0.0139951	0.00355392	0.00727941	0.00767157	0.00845588
n2	5.87838e-05	9.21171e-05	7.54505e-05	0.000971396	0.000167568	6.68919e-05	0.000376126	0.00133333	0.000117342	0.000686712	0.00227928	0.00630631	0.031982	0.000878378	0.000662162	0.00828829	0.000686937	0.000704279	0.000621622	0.0123198	0.000587838	0.000225225	8.37838e-06	1.67568e-05	0.000209459	0.00224324	0.000250991	0.0156532	0.0132658	6.71171e-05	0.063964	0	8.37838e-06	4.1982e-05	0.00030991	0.000509685	2.51351e-05	0.000518018	5.02703e-05	5.86486e-05	0.000125676	0.000443694	0.000418919	0.000283784	0.0131081	0.00297297	0.00585586	0.00461712	0.00509009
n3	0.000180978	0.000190194	0.000209392	0.00221935	0.000618705	0.00016178	0.00109432	0.00300009	0.000352229	0.00219887	0.00490203	0.0133366	0.0447966	0.00213232	0.00117239	0.0140021	0.000952504	0.000799939	0.0010188	0.0148725	0.00167411	0.000209392	1.9045e-05	2.85674e-05	0.000180978	0.00378595	0.000361701	0.0166387	0.0147445	4.77148e-05	0.0596179	9.49688e-06	9.52248e-06	2.85674e-05	0.00019045	0.000457949	9.52248e-06	0.000352229	1.90194e-05	0.000104696	0.000238062	0.000952248	0.000647631	0.000504282	0.00908731	0.00255981	0.00219119	0.00174323	0.0018277
n4	0.000459621	0.000172261	0.000535581	0.00131114	0.00102481	9.57865e-05	0.000373876	0.00233544	0.000162734	0.000852294	0.002011	0.00609738	0.0293539	0.000823713	0.000764747	0.00708099	0.000948338	0.000728184	0.000699602	0.0114068	0.000623127	0.000305693	7.67322e-05	2.86845e-05	0.000114841	0.00193633	0.000334995	0.014471	0.0130033	4.79448e-05	0.0625445	9.57865e-06	9.57865e-06	7.65777e-05	0.000239466	0.000612055	6.69476e-05	0.00061154	6.72051e-05	0.000172261	5.74204e-05	0.000229682	0.000162734	0.000257491	0.00507257	0.000641152	0.00150375	0.00114068	0.00083427
n5	0.000164563	7.1929e-05	0.000246582	0.0010488	0.000380378	0.000113063	0.000277543	0.00172773	0.000277543	0.000811068	0.00200417	0.00661515	0.0348311	0.000914179	0.000699663	0.00713209	0.000832077	0.000853639	0.000729795	0.0116104	0.000760203	0.000113339	0	3.08228e-05	0.000185213	0.00190189	0.00023663	0.01443	0.0138772	8.23784e-05	0.067893	0.000102669	3.08504e-05	3.08228e-05	0.000113339	0.000647969	4.11892e-05	0.000514174	2.05669e-05	0.000113063	8.23784e-05	0.000483766	0.000348311	0.000174708	0.00956474	0.00168627	0.00417421	0.00378719	0.00417421
mean	0.00018373	0.000123535	0.000242568	0.00136166	0.000480253	0.000100249	0.00050648	0.00197834	0.000212999	0.0010666	0.00263292	0.00773579	0.033977	0.00111212	0.00083092	0.00884972	0.000827942	0.000755885	0.000721513	0.0124537	0.000931507	0.000198083	2.44782e-05	2.46133e-05	0.000165451	0.00246956	0.000298824	0.015018	0.0135909	5.63153e-05	0.0649705	3.52999e-05	1.89699e-05	4.10802e-05	0.000188873	0.000551218	3.58726e-05	0.000539388	3.50594e-05	0.000127969	0.000124433	0.000520407	0.000399343	0.000284151	0.0101656	0.00228282	0.00420088	0.00379196	0.00407643
S.E.M.	7.37392e-05	2.39947e-05	7.88223e-05	0.000223517	0.000157576	1.7912e-05	0.000148618	0.000306909	4.39173e-05	0.000284377	0.000569998	0.00140262	0.00290434	0.000255721	9.14604e-05	0.00130693	5.54949e-05	3.06869e-05	8.1449e-05	0.000625758	0.000200067	3.4195e-05	1.35229e-05	2.94254e-06	1.72521e-05	0.000345747	2.40192e-05	0.000496572	0.000327233	8.17239e-06	0.0019807	1.93527e-05	6.0777e-06	9.24237e-06	4.02848e-05	3.46448e-05	9.49744e-06	5.80684e-05	1.00376e-05	2.40064e-05	3.09888e-05	0.000118111	7.77847e-05	5.83718e-05	0.00159352	0.000510866	0.00108467	0.00116101	0.00133763
pmt KD + SAMe
n1	0.000118627	0.000182353	5.46569e-05	0.00219853	0.000337255	0.000154902	0.000801225	0.00227941	0.000209559	0.00114951	0.00385539	0.0105637	0.0539216	0.00139461	0.0013848	0.0140441	0.00117402	0.00143873	0.00128431	0.0224755	0.00101225	0.00022799	1.82353e-05	3.64216e-05	0.000227941	0.00343873	0.000482353	0.0262255	0.0261765	9.11765e-06	0.134314	4.55882e-05	4.56863e-05	4.55882e-05	0.000145833	0.00097549	2.7451e-05	0.00115686	1.82353e-05	0.000227941	0.000100245	0.000747549	0.000610294	0.00067402	0.0186765	0.00404412	0.0079902	0.00757353	0.00892157
n2	0.000168014	0.000130845	0.000130845	0.00199909	0.000420411	0.000168265	0.000531164	0.00262443	0.000261438	0.00113014	0.00393288	0.00921689	0.0499772	0.00138128	0.00126073	0.0122808	0.00115023	0.00141895	0.00120548	0.0189863	0.0011879	0.000327589	5.6105e-05	4.68128e-05	0.000168265	0.0032774	0.000468128	0.0231553	0.0231301	2.81279e-05	0.114269	2.81279e-05	7.48402e-05	1.86598e-05	0.000205685	0.000672808	4.67877e-05	0.00110251	8.41324e-05	0.000289315	0.000112009	0.000449543	0.000683105	0.000391781	0.012105	0.00223265	0.00459589	0.00409361	0.00457078
n3	8.56606e-05	0.000183136	8.53324e-05	0.00177229	0.00039056	0.000183136	0.000403031	0.00230726	0.00023171	0.0013686	0.00406313	0.010404	0.0459482	0.00128327	0.000843806	0.011684	0.00082838	0.000705633	0.00145065	0.0167711	0.000915682	0.000219567	4.8902e-05	2.43854e-05	0.000207752	0.00279628	0.000329514	0.019889	0.0148675	1.22091e-05	0.0628178	1.22091e-05	3.64304e-05	3.67586e-05	0.0002686	0.000574024	8.54637e-05	0.000621614	1.21763e-05	0.000183202	1.22091e-05	0.000293084	0.00019528	0.000109947	0.00347894	0.000794248	0.00154911	0.00112245	0.00145393
n4	0.000138618	0.000101603	0.000203207	0.0013037	0.000397222	0.000129426	0.000351016	0.00244941	0.000323442	0.00090673	0.00260592	0.00712963	0.029065	0.00115515	0.00125452	0.007229	0.00132159	0.000766373	0.000617818	0.0108808	0.00090673	0.00035206	9.21635e-06	2.75745e-05	0.000203455	0.00207927	0.000305059	0.0117502	0.0115763	1.84824e-05	0.0535343	7.38302e-05	1.84575e-05	6.46883e-05	0.000138618	0.000545528	2.77236e-05	0.000425294	1.84824e-05	7.40289e-05	0.000147809	0.000710479	0.000360208	0.000332882	0.00926603	0.00190289	0.00320461	0.00295619	0.00285682
n5	0.000234962	0.000166739	0.000127227	0.00111791	0.000520235	6.84866e-05	0.000352706	0.00242074	0.000186231	0.000961446	0.00239966	0.00740182	0.0305556	0.000940374	0.000890326	0.00692768	0.000763362	0.000792337	0.000666427	0.0115637	0.000969349	0.000391006	1.95977e-05	4.90996e-05	0.000166475	0.0024181	0.000362452	0.0123012	0.0103784	4.90996e-05	0.0482567	9.79885e-06	3.92744e-05	6.85393e-05	0.000186073	0.000449641	1.95977e-05	0.000440421	9.79885e-06	0.000117744	0.000127227	0.000705939	0.000489943	0.000273946	0.0100623	0.00158836	0.00326628	0.00266044	0.00284483
mean	0.000149176	0.000152935	0.000120254	0.0016783	0.000413136	0.000140843	0.000487829	0.00241625	0.000242476	0.00110328	0.0033714	0.00894321	0.0418935	0.00123094	0.00112684	0.0104331	0.00104752	0.0010244	0.00104494	0.0161355	0.000998383	0.000303642	3.04113e-05	3.68588e-05	0.000194778	0.00280195	0.000389501	0.0186642	0.0172258	2.34073e-05	0.0826384	3.39108e-05	4.29378e-05	4.68468e-05	0.000188962	0.000643498	4.14047e-05	0.000749341	2.8565e-05	0.000178446	9.98999e-05	0.000581319	0.000467766	0.000356515	0.0107177	0.00211245	0.00412122	0.00368124	0.00412959
S.E.M.	2.52912e-05	1.59546e-05	2.50644e-05	0.00020454	3.00366e-05	2.01297e-05	8.49299e-05	6.12629e-05	2.37466e-05	8.1241e-05	0.000357647	0.000724562	0.00509696	8.43505e-05	0.000108817	0.0014243	0.000107339	0.000165738	0.000169319	0.002205	5.10841e-05	3.41628e-05	9.26415e-06	4.95427e-06	1.19319e-05	0.000255066	3.62383e-05	0.00289079	0.00315706	7.19801e-06	0.017454	1.18653e-05	9.16615e-06	9.18354e-06	2.34785e-05	9.03004e-05	1.18903e-05	0.000159304	1.39944e-05	3.83093e-05	2.33222e-05	8.95235e-05	8.74627e-05	9.22563e-05	0.00245156	0.000538611	0.00108123	0.00108248	0.00129591
pmt KD + Choline
n1	0.000133675	0.000298006	0.000174551	0.00190017	0.000594356	0.000225921	0.000604575	0.00336949	0.00023614	0.00130361	0.00482776	0.0138646	0.0602089	0.00124284	0.00125389	0.0135056	0.00133675	0.00141878	0.00141684	0.0207969	0.00106885	0.000184825	3.07949e-05	1.02466e-05	0.000195265	0.00318444	0.000523376	0.0202446	0.0201065	5.14261e-05	0.111856	4.11796e-05	4.10967e-05	5.14261e-05	0.00018477	0.000800392	4.10691e-05	0.000646279	7.1864e-05	9.25228e-05	0.000328663	0.00114065	0.00151075	0.0008838	0.0430853	0.0089761	0.0163503	0.0167922	0.0199684
n2	0.000195173	0.000296231	0.000176589	0.0026376	0.000556494	0.000204314	0.000649909	0.00466326	0.000343688	0.00191326	0.00771798	0.0192825	0.0921662	0.00224796	0.00167098	0.0216803	0.00158856	0.00195073	0.00173842	0.0330949	0.00148615	0.000342688	4.64578e-05	6.50409e-05	0.00035193	0.0041837	0.000679133	0.030847	0.0303974	8.36739e-05	0.167348	3.72162e-05	3.71412e-05	1.85831e-05	0.000213556	0.00095663	6.4941e-05	0.00104905	0.000102157	0.000130132	0.000372162	0.00194323	0.00309718	0.00126385	0.0719346	0.0161104	0.0262262	0.0262262	0.0299728
n3	0.000201958	0.000403916	0.000319934	0.0028994	0.000997507	0.000371351	0.000753843	0.00494183	0.000467617	0.00232809	0.0107692	0.0215669	0.132258	0.0024852	0.00196531	0.02768	0.00160538	0.00179677	0.002071	0.0392776	0.00168822	0.000308222	4.25055e-05	9.5523e-05	0.000297652	0.0045362	0.00065872	0.0387348	0.0309364	1.06264e-05	0.158253	8.48966e-05	0.000138257	3.19934e-05	0.000297367	0.00105407	5.31889e-05	0.00096837	3.18791e-05	0.000191389	9.56944e-05	0.00171107	0.000531318	0.000925522	0.0131687	0.00302794	0.00388491	0.00345642	0.00319934
n4	0.000115164	0.000182559	0.000124977	0.00217934	0.00053838	0.000201667	0.00071939	0.00351432	0.000278357	0.00136338	0.00583568	0.0129366	0.0730751	0.00154413	0.0013169	0.0159836	0.000902981	0.00149765	0.00128592	0.0234202	0.000952817	0.000144136	9.57981e-06	3.84225e-05	0.000287911	0.00309085	0.000519531	0.0249695	0.0211479	9.60563e-06	0.113357	2.88169e-05	4.80798e-05	6.71878e-05	0.000230587	0.00104577	2.89202e-05	0.000921831	8.65023e-05	0.000144085	0.000335681	0.00135563	0.00135563	0.000960563	0.0335681	0.00568075	0.0103803	0.0087277	0.00937324
n5	6.09783e-05	0.000235614	9.58866e-05	0.00151684	0.000601577	0.000234442	0.000471228	0.002539	0.000296569	0.00129881	0.00635337	0.0113001	0.0724425	0.001552	0.000958866	0.0145119	0.00082922	0.00129177	0.00138555	0.0212404	0.000897911	0.000226705	3.49787e-05	5.22805e-05	0.000191773	0.00258824	0.000400895	0.0212873	0.0207481	1.7419e-05	0.103858	6.97229e-05	6.11893e-05	3.48615e-05	0.000183099	0.000532886	5.23743e-05	0.000637681	1.74425e-05	0.000113235	0.000253197	0.0009237	0.00171846	0.000654092	0.0309463	0.00447783	0.00790068	0.00715047	0.00930733
mean	0.00014139	0.000283265	0.000178387	0.00222667	0.000657663	0.000247539	0.000639789	0.00380558	0.000324474	0.00164143	0.0071008	0.0157901	0.0860302	0.00181443	0.00143319	0.0186723	0.00125258	0.00159114	0.00157955	0.027566	0.00121879	0.000241315	3.28633e-05	5.23027e-05	0.000264906	0.00351668	0.000556331	0.0272166	0.0246672	3.45502e-05	0.130934	5.23664e-05	6.51528e-05	4.08104e-05	0.000221876	0.00087795	4.80987e-05	0.000844642	6.1969e-05	0.000134273	0.000277079	0.00141486	0.00164267	0.000937566	0.0385406	0.0076546	0.0129485	0.0124706	0.0143642
S.E.M.	2.62435e-05	3.69828e-05	3.85437e-05	0.000248408	8.57645e-05	3.15761e-05	4.9548e-05	0.000441922	3.97287e-05	0.000206666	0.00102869	0.0019695	0.012637	0.000235214	0.000174692	0.00265913	0.00016521	0.000122404	0.000144411	0.00367934	0.00015621	3.71493e-05	6.43683e-06	1.41273e-05	3.11232e-05	0.000363184	5.10708e-05	0.00342538	0.00245646	1.44672e-05	0.0131878	1.06506e-05	1.8728e-05	8.41321e-06	2.0886e-05	9.75852e-05	6.10362e-06	8.5214e-05	1.6129e-05	1.66753e-05	4.92983e-05	0.000185318	0.000415707	9.75664e-05	0.0096487	0.00233067	0.00388647	0.004071	0.00474431
with DPSO
n1	0.0018173	0.0062777	0.00138168	0.0361054	0.00954082	0.00684159	0.0223421	0.046448	0.00873907	0.0326579	0.142177	0.384038	0.852527	0.0449781	0.00849854	0.364529	0.0152332	0.0211929	0.0122668	0.170238	0.0105029	0.000318027	7.94266e-05	0.000109305	0.000775024	0.0392857	0.0116521	0.129616	0.225024	0.000149125	0.930029	0.00029932	0.000288095	0.00021861	0.000486929	0.000932702	8.95821e-05	0.00164091	0.000228499	0.000258431	0.00350097	0.0120262	0.0188411	0.0136565	0.254689	0.0673469	0.0272595	0.033139	0.0242396
n2	0.00387752	0.0095683	0.00242751	0.0638477	0.0164197	0.0120194	0.0489932	0.0785546	0.0122852	0.071969	0.24157	0.614261	1.30826	0.081803	0.0141162	0.732388	0.0232415	0.0343159	0.0187232	0.28764	0.0193729	0.000482254	0.000153683	8.80047e-05	0.00140571	0.057646	0.0187822	0.196682	0.360583	0.000142934	1.47954	0.000318943	0.000219421	0.000395135	0.000493771	0.00147364	0.000164846	0.00295318	0.000252615	0.000711716	0.00773733	0.0286754	0.045479	0.0363241	0.64084	0.215582	0.0670372	0.0767826	0.0670372
n3	0.00203069	0.00596833	0.00145004	0.0343631	0.00989962	0.00926503	0.0211319	0.0507673	0.0120255	0.029921	0.180858	0.636812	1.0788	0.0699319	0.00708521	0.447069	0.0127235	0.0238924	0.0147542	0.269067	0.0204656	0.000318882	0.000118097	0.000165311	0.00130726	0.0589852	0.016658	0.147225	0.257961	0.000188791	1.09467	0.000318628	0.000224328	0.000424541	0.000579064	0.00137928	0.000177051	0.00179589	0.000141609	0.000507355	0.00431522	0.0184031	0.0402965	0.03871	0.571132	0.1596	0.0628245	0.0796412	0.0561613
n4	0.00175538	0.0055478	0.0011124	0.0298158	0.00870577	0.00779537	0.0188341	0.0426754	0.0104128	0.0252354	0.153347	0.486215	0.998603	0.0564453	0.0058323	0.391191	0.0105266	0.020029	0.0119491	0.224188	0.015733	0.000476371	5.30312e-05	0.000126888	0.00102705	0.0450936	0.0114654	0.122052	0.210532	8.47817e-05	0.958773	0.000264587	0.000296167	0.000327747	0.000475688	0.00113232	5.29743e-05	0.00154485	0.000201143	0.000391475	0.00418218	0.015989	0.0315798	0.0262027	0.449514	0.109249	0.0406838	0.0480809	0.0401148
n5	0.002838	0.00650077	0.00178593	0.035686	0.0129236	0.00892963	0.0209116	0.0565976	0.0119495	0.035134	0.179567	0.593252	1.14949	0.0702031	0.0073158	0.452001	0.0128911	0.0230222	0.0117871	0.274708	0.0172098	0.000556689	0.000108844	0.000217558	0.00130535	0.0497786	0.0124041	0.121118	0.222429	0.000144887	1.0196	0.000313998	0.000313998	0.000386409	0.000484473	0.00142484	0.000108844	0.00178593	0.00018119	0.000350366	0.00405892	0.0162032	0.0245159	0.0357185	0.415633	0.0886468	0.0334455	0.0357185	0.026594
mean	0.00246378	0.00677258	0.00163151	0.0399636	0.0114979	0.00897021	0.0264426	0.0550086	0.0110824	0.0389834	0.179504	0.542916	1.07754	0.0646723	0.00856961	0.477436	0.0149232	0.0244905	0.0138961	0.245168	0.0166568	0.000430445	0.000102617	0.000141413	0.00116408	0.0501578	0.0141924	0.143339	0.255306	0.000142104	1.09652	0.000303095	0.000268402	0.000350489	0.000503985	0.00126856	0.00011866	0.00194415	0.000201011	0.000443869	0.00475892	0.0182594	0.0321424	0.0301224	0.466362	0.128085	0.0462501	0.0546724	0.0428294
S.E.M.	0.000402868	0.000716999	0.000226084	0.00607444	0.00142192	0.000874575	0.00566583	0.00632581	0.000671849	0.00840837	0.0172214	0.0473802	0.075918	0.00635319	0.00144979	0.065862	0.00220894	0.00254786	0.00132156	0.0215664	0.00174518	4.78618e-05	1.71504e-05	2.2873e-05	0.000115971	0.0037282	0.00148717	0.0141347	0.0274708	1.66181e-05	0.0998298	1.02675e-05	1.94671e-05	3.65216e-05	1.89915e-05	0.000102495	2.3237e-05	0.000256569	1.91573e-05	7.79897e-05	0.000757392	0.00279953	0.00489774	0.0046369	0.066739	0.026691	0.0079448	0.00994658	0.00830751
with Choline
n1	0.00305086	0.00906244	0.00281705	0.0582002	0.0152402	0.0121415	0.0325932	0.07437	0.0151839	0.0485377	0.243111	0.721164	1.51839	0.0954978	0.0152684	0.57017	0.02248	0.0351849	0.0202827	0.257478	0.0174939	0.000396922	3.14101e-05	6.28201e-05	0.00124795	0.0766236	0.0207898	0.205926	0.338609	0.000104794	1.43106	0.000388752	0.000335228	0.000220011	0.000754123	0.00129866	0.00018846	0.0017184	0.000136063	0.000460869	0.0083948	0.0309875	0.0633835	0.0431008	0.847931	0.238604	0.120851	0.143951	0.125922
n2	0.00631889	0.018384	0.00465136	0.106317	0.0260413	0.0236049	0.0710994	0.121189	0.0230986	0.0933437	0.428115	1.28466	2.22126	0.158526	0.0224658	1.05051	0.0348694	0.0599615	0.0331924	0.430014	0.0342999	0.000483172	4.70832e-05	0.000305977	0.00186055	0.111063	0.0301864	0.309142	0.551202	0.000141439	2.36682	0.000598665	0.000399954	0.000329709	0.000798642	0.00156628	0.000153147	0.00280031	0.000460169	0.00076257	0.0164222	0.0661316	0.151565	0.100938	1.72132	0.677137	0.259464	0.335404	0.288891
n3	0.00650924	0.015472	0.00417549	0.0883327	0.0240496	0.0233051	0.0506238	0.117496	0.0279014	0.0654808	0.375794	1.34652	1.92914	0.143067	0.0192267	0.796904	0.0312677	0.0564501	0.031559	0.410752	0.0388094	0.000565148	6.02695e-05	0.000156662	0.00213306	0.113936	0.0329508	0.273835	0.487141	9.64572e-05	1.90972	0.000349253	0.00043341	0.00054152	0.00070951	0.00162488	0.000156662	0.00223664	0.000385829	0.000493615	0.00945151	0.0446681	0.100018	0.0848046	1.24294	0.401365	0.195504	0.230461	0.195827
n4	0.00638899	0.0163761	0.00494249	0.0912054	0.0245477	0.0226695	0.0509735	0.127187	0.0288971	0.0709412	0.380901	1.41026	1.9704	0.155194	0.0222082	0.803319	0.0358825	0.0579919	0.0338066	0.450755	0.0383208	0.000564432	1.22574e-05	0.000171735	0.00291607	0.129823	0.0375959	0.285676	0.520609	0.000146957	2.00994	0.000613527	0.000379583	0.000416487	0.000637251	0.00174964	0.000281722	0.00258657	0.000282051	0.000502816	0.0159478	0.0586509	0.153876	0.0948958	1.67056	0.579919	0.300833	0.392104	0.288641
mean	0.005567	0.0148236	0.0041466	0.0860138	0.0224697	0.0204302	0.0513225	0.11006	0.0237702	0.0695758	0.35698	1.19065	1.9098	0.138071	0.0197923	0.805226	0.0311249	0.0523971	0.0297102	0.38725	0.032231	0.000502419	3.7755e-05	0.000174299	0.00203941	0.107861	0.0303807	0.268645	0.47439	0.000122412	1.92939	0.000487549	0.000387044	0.000376932	0.000724882	0.00155986	0.000194998	0.00233548	0.000316028	0.000554967	0.0125541	0.0501095	0.117211	0.0809347	1.37069	0.474256	0.219163	0.27548	0.22482
S.E.M.	0.000839632	0.00201449	0.000470529	0.0100753	0.00244669	0.0027698	0.00786618	0.0120632	0.00312953	0.00924729	0.0397414	0.158581	0.145562	0.0145747	0.00167755	0.0981026	0.00304699	0.00578221	0.00317807	0.0440215	0.00501518	4.0084e-05	1.03453e-05	5.00703e-05	0.000345892	0.0111999	0.00354362	0.0221559	0.0471128	1.27427e-05	0.192906	6.89831e-05	2.05284e-05	6.80121e-05	3.4413e-05	9.5093e-05	2.9979e-05	0.000236233	7.0232e-05	6.97839e-05	0.0021096	0.0077724	0.021828	0.0130429	0.204626	0.0971126	0.0392843	0.0551654	0.0395807
[truncated: 5 more columns]
