# Supplementary material for: Aging-associated decline of phosphatidylcholine synthesis is a malleable trigger of natural mitochondrial aging
Source: Nat Commun. 2026 Apr 18;17:3589. doi: 10.1038/s41467-026-71508-7 (PMC13091796; doi:10.1038/s41467-026-71508-7)
Supplement: Supplementary file 31 — Supplementary Data 29 [file 41467_2026_71508_MOESM31_ESM.xlsx]

## Sheet: Tabelle1
Comparison (group1/group2)	Group	ProteinGroups	AVG Log2 Ratio	Absolute AVG Log2 Ratio	Qvalue	# of Ratios	UniProtIds	Genes	ProteinDescriptions	ProteinNames	# Unique Total Peptides	% Change	Ratio
N_05 / N_01	Q22942	Q22942	-0.0656729	0.0656729	0.316997	3	Q22942	cka-2	Choline kinase A2	CKA2_CAEEL	2	-4.45004	0.9555
N_05 / N_01	A0A061AIW1;B3GWD5;O17610	A0A061AIW1;B3GWD5;O17610	-0.0992606	0.0992606	0.360936	23	A0A061AIW1;B3GWD5;O17610	cka-1	Choline Kinase A	A0A061AIW1_CAEEL;B3GWD5_CAEEL;O17610_CAEEL	9	-6.64887	0.933511
N_05 / N_01	P49583;Q3HKC4	P49583;Q3HKC4	-2.16581	2.16581	5.42182e-11	45	P49583;Q3HKC4	F08C6.2;pcyt-1	Putative choline-phosphate cytidylyltransferase;Phosphocholine CYtidylylTransferase	PCY1_CAEEL;Q3HKC4_CAEEL	13	-77.7143	0.222857
N_10 / N_01	A0A061AIW1;B3GWD5;O17610	A0A061AIW1;B3GWD5;O17610	-0.661077	0.661077	0.00157549	23	A0A061AIW1;B3GWD5;O17610	cka-1	Choline Kinase A	A0A061AIW1_CAEEL;B3GWD5_CAEEL;O17610_CAEEL	9	-36.7594	0.632406
N_10 / N_01	Q22942	Q22942	0.00499431	0.00499431	0.344406	4	Q22942	cka-2	Choline kinase A2	CKA2_CAEEL	2	0.346779	1.00347
N_10 / N_01	P49583;Q3HKC4	P49583;Q3HKC4	-1.95194	1.95194	8.47933e-11	42	P49583;Q3HKC4	F08C6.2;pcyt-1	Putative choline-phosphate cytidylyltransferase;Phosphocholine CYtidylylTransferase	PCY1_CAEEL;Q3HKC4_CAEEL	13	-74.1532	0.258468
