# Supplementary material for: Aging-associated decline of phosphatidylcholine synthesis is a malleable trigger of natural mitochondrial aging
Source: Nat Commun. 2026 Apr 18;17:3589. doi: 10.1038/s41467-026-71508-7 (PMC13091796; doi:10.1038/s41467-026-71508-7)
Supplement: Supplementary file 32 — Supplementary Data 30 [file 41467_2026_71508_MOESM32_ESM.xlsx]

## Sheet: Tabelle1
Comparison (group1/group2)	Group	ProteinGroups	AVG Log2 Ratio	Absolute AVG Log2 Ratio	Qvalue	# of Ratios	[DEPRECATED] AVG Log2 Ratio	[DEPRECATED] Absolute AVG Log2 Ratio	UniProtIds	Genes	ProteinDescriptions	ProteinNames	# Unique Total Peptides	% Change	Ratio
N_05 / N_01	P05690	P05690	2.2094	2.2094	0	994	2.00736	2.00736	P05690	vit-2	Vitellogenin-2	VIT2_CAEEL	174	362.482	4.62482
N_05 / N_01	P18948	P18948	2.67629	2.67629	0	918	2.43944	2.43944	P18948	vit-6	Vitellogenin-6	VIT6_CAEEL	178	539.209	6.39209
N_05 / N_01	Q9N4J2	Q9N4J2	2.49219	2.49219	2.28956e-299	989	2.23788	2.23788	Q9N4J2	vit-3	Vitellogenin-3	VIT3_CAEEL	183	462.631	5.62631
N_05 / N_01	P06125	P06125	2.64481	2.64481	5.92e-78	187	2.53872	2.53872	P06125	vit-5	Vitellogenin-5	VIT5_CAEEL	35	525.412	6.25412
N_05 / N_01	P18947	P18947	2.56243	2.56243	3.78e-38	82	2.05571	2.05571	P18947	vit-4	Vitellogenin-4	VIT4_CAEEL	16	490.701	5.90701
N_05 / N_01	P55155	P55155	1.50156	1.50156	3.79e-34	265	0.758171	0.758171	P55155	vit-1	Vitellogenin-1	VIT1_CAEEL	47	183.148	2.83148
N_10 / N_01	P05690	P05690	2.83966	2.83966	0	992	2.65603	2.65603	P05690	vit-2	Vitellogenin-2	VIT2_CAEEL	174	615.849	7.15849
N_10 / N_01	P18948	P18948	3.91213	3.91213	0	915	3.44583	3.44583	P18948	vit-6	Vitellogenin-6	VIT6_CAEEL	178	1405.46	15.0546
N_10 / N_01	Q9N4J2	Q9N4J2	2.87711	2.87711	6.82e-305	981	2.54873	2.54873	Q9N4J2	vit-3	Vitellogenin-3	VIT3_CAEEL	183	634.676	7.34676
N_10 / N_01	P06125	P06125	3.29298	3.29298	1.39e-83	186	3.2251	3.2251	P06125	vit-5	Vitellogenin-5	VIT5_CAEEL	35	880.136	9.80136
N_10 / N_01	P55155	P55155	2.05442	2.05442	1.08e-42	262	1.0878	1.0878	P55155	vit-1	Vitellogenin-1	VIT1_CAEEL	47	315.377	4.15377
N_10 / N_01	P18947	P18947	3.11521	3.11521	2.11e-23	80	2.17416	2.17416	P18947	vit-4	Vitellogenin-4	VIT4_CAEEL	16	766.503	8.66503
