# Supplementary material for: Aging-associated decline of phosphatidylcholine synthesis is a malleable trigger of natural mitochondrial aging
Source: Nat Commun. 2026 Apr 18;17:3589. doi: 10.1038/s41467-026-71508-7 (PMC13091796; doi:10.1038/s41467-026-71508-7)
Supplement: Supplementary file 33 — Supplementary Data 31 [file 41467_2026_71508_MOESM33_ESM.xlsx]

## Sheet: Tabelle1
minor_tissue	avg_exp	abv3q	expression
Adipose - Subcutaneous	62.8944	Highest 25%	28.31
Adipose - Subcutaneous	62.8944	Highest 25%	93.58
Adipose - Subcutaneous	62.8944	Highest 25%	37.93
Adipose - Subcutaneous	62.8944	Highest 25%	145.1
Adipose - Subcutaneous	62.8944	Highest 25%	245.8
Adipose - Subcutaneous	62.8944	Highest 25%	51.5
Adipose - Subcutaneous	62.8944	Highest 25%	186.8
Adipose - Subcutaneous	62.8944	Highest 25%	98.12
Adipose - Subcutaneous	62.8944	Highest 25%	33.31
Adipose - Subcutaneous	62.8944	Highest 25%	64.37
Adipose - Subcutaneous	62.8944	Highest 25%	38.27
Adipose - Subcutaneous	62.8944	Highest 25%	42.4
Adipose - Subcutaneous	62.8944	Highest 25%	61.62
Adipose - Subcutaneous	62.8944	Highest 25%	59.99
Adipose - Subcutaneous	62.8944	Highest 25%	252.8
Adipose - Subcutaneous	62.8944	Highest 25%	39.17
Adipose - Subcutaneous	62.8944	Highest 25%	34.96
Adipose - Subcutaneous	62.8944	Highest 25%	107.5
Adipose - Subcutaneous	62.8944	Highest 25%	49.45
Adipose - Subcutaneous	62.8944	Highest 25%	32.04
Adipose - Subcutaneous	62.8944	Highest 25%	164.9
Adipose - Subcutaneous	62.8944	Highest 25%	41.16
Adipose - Subcutaneous	62.8944	Highest 25%	61.82
Adipose - Subcutaneous	62.8944	Highest 25%	58.53
Adipose - Subcutaneous	62.8944	Highest 25%	58.95
Adipose - Subcutaneous	62.8944	Highest 25%	41.52
Adipose - Subcutaneous	62.8944	Highest 25%	118.9
Adipose - Subcutaneous	62.8944	Highest 25%	40.6
Adipose - Subcutaneous	62.8944	Highest 25%	29.05
Adipose - Subcutaneous	62.8944	Highest 25%	42.69
Adipose - Subcutaneous	62.8944	Highest 25%	58.73
Adipose - Subcutaneous	62.8944	Highest 25%	48.09
Adipose - Subcutaneous	62.8944	Highest 25%	62.3
Adipose - Subcutaneous	62.8944	Highest 25%	31.04
Adipose - Subcutaneous	62.8944	Highest 25%	77.89
Adipose - Subcutaneous	62.8944	Highest 25%	32.12
Adipose - Subcutaneous	62.8944	Highest 25%	67.17
Adipose - Subcutaneous	62.8944	Highest 25%	40.12
Adipose - Subcutaneous	62.8944	Highest 25%	39.96
Adipose - Subcutaneous	62.8944	Highest 25%	30.76
Adipose - Subcutaneous	62.8944	Highest 25%	114.9
Adipose - Subcutaneous	62.8944	Highest 25%	88.4
Adipose - Subcutaneous	62.8944	Highest 25%	95.87
Adipose - Subcutaneous	62.8944	Highest 25%	51.01
Adipose - Subcutaneous	62.8944	Highest 25%	32.04
Adipose - Subcutaneous	62.8944	Highest 25%	39.54
Adipose - Subcutaneous	62.8944	Highest 25%	49.48
Adipose - Subcutaneous	62.8944	Highest 25%	27.9
Adipose - Subcutaneous	62.8944	Highest 25%	31.58
Adipose - Subcutaneous	62.8944	Highest 25%	69.09
Adipose - Subcutaneous	62.8944	Highest 25%	57.84
Adipose - Subcutaneous	62.8944	Highest 25%	78.83
Adipose - Subcutaneous	62.8944	Highest 25%	29.75
Adipose - Subcutaneous	62.8944	Highest 25%	31.9
Adipose - Subcutaneous	62.8944	Highest 25%	203
Adipose - Subcutaneous	62.8944	Highest 25%	42.67
Adipose - Subcutaneous	62.8944	Highest 25%	51.47
Adipose - Subcutaneous	62.8944	Highest 25%	36.1
Adipose - Subcutaneous	62.8944	Highest 25%	40.67
Adipose - Subcutaneous	62.8944	Highest 25%	37.9
Adipose - Subcutaneous	62.8944	Highest 25%	37.8
Adipose - Subcutaneous	62.8944	Highest 25%	69.79
Adipose - Subcutaneous	62.8944	Highest 25%	43.59
Adipose - Subcutaneous	62.8944	Highest 25%	29.23
Adipose - Subcutaneous	62.8944	Highest 25%	70.21
Adipose - Subcutaneous	62.8944	Highest 25%	109.9
Adipose - Subcutaneous	62.8944	Highest 25%	75.83
Adipose - Subcutaneous	62.8944	Highest 25%	113.5
Adipose - Subcutaneous	62.8944	Highest 25%	30.82
Adipose - Subcutaneous	62.8944	Highest 25%	47.61
Adipose - Subcutaneous	62.8944	Highest 25%	49.98
Adipose - Subcutaneous	62.8944	Highest 25%	78.85
Adipose - Subcutaneous	62.8944	Highest 25%	43.94
Adipose - Subcutaneous	62.8944	Highest 25%	54.22
Adipose - Subcutaneous	62.8944	Highest 25%	29.73
Adipose - Subcutaneous	62.8944	Highest 25%	92.75
Adipose - Subcutaneous	62.8944	Highest 25%	76.14
Adipose - Subcutaneous	62.8944	Highest 25%	89.27
Adipose - Subcutaneous	62.8944	Highest 25%	182.6
Adipose - Subcutaneous	62.8944	Highest 25%	121.7
Adipose - Subcutaneous	62.8944	Highest 25%	74.73
Adipose - Subcutaneous	62.8944	Highest 25%	22.96
Adipose - Subcutaneous	62.8944	Highest 25%	63
Adipose - Subcutaneous	62.8944	Highest 25%	59.47
Adipose - Subcutaneous	62.8944	Highest 25%	109.1
Adipose - Subcutaneous	62.8944	Highest 25%	60.91
Adipose - Subcutaneous	62.8944	Highest 25%	42.88
Adipose - Subcutaneous	62.8944	Highest 25%	41.56
Adipose - Subcutaneous	62.8944	Highest 25%	26.67
Adipose - Subcutaneous	62.8944	Highest 25%	33.88
Adipose - Subcutaneous	62.8944	Highest 25%	35.7
Adipose - Subcutaneous	62.8944	Highest 25%	33.07
Adipose - Subcutaneous	62.8944	Highest 25%	69.72
Adipose - Subcutaneous	62.8944	Highest 25%	41.22
Adipose - Subcutaneous	62.8944	Highest 25%	44.96
Adipose - Subcutaneous	62.8944	Highest 25%	37.61
Adipose - Subcutaneous	62.8944	Highest 25%	59.22
Adipose - Subcutaneous	62.8944	Highest 25%	35.82
Adipose - Subcutaneous	62.8944	Highest 25%	28.47
Adipose - Subcutaneous	62.8944	Highest 25%	29.28
Adipose - Subcutaneous	62.8944	Highest 25%	40.85
Adipose - Subcutaneous	62.8944	Highest 25%	84.86
Adipose - Subcutaneous	62.8944	Highest 25%	78.09
Adipose - Subcutaneous	62.8944	Highest 25%	178.6
Adipose - Subcutaneous	62.8944	Highest 25%	52.03
Adipose - Subcutaneous	62.8944	Highest 25%	28.95
Adipose - Subcutaneous	62.8944	Highest 25%	50.82
Adipose - Subcutaneous	62.8944	Highest 25%	168.3
Adipose - Subcutaneous	62.8944	Highest 25%	35.43
Adipose - Subcutaneous	62.8944	Highest 25%	57.69
Adipose - Subcutaneous	62.8944	Highest 25%	33.2
Adipose - Subcutaneous	62.8944	Highest 25%	23.58
Adipose - Subcutaneous	62.8944	Highest 25%	41.85
Adipose - Subcutaneous	62.8944	Highest 25%	66.66
Adipose - Subcutaneous	62.8944	Highest 25%	202.8
Adipose - Subcutaneous	62.8944	Highest 25%	34.25
Adipose - Subcutaneous	62.8944	Highest 25%	67.23
Adipose - Subcutaneous	62.8944	Highest 25%	28.22
Adipose - Subcutaneous	62.8944	Highest 25%	62.93
Adipose - Subcutaneous	62.8944	Highest 25%	37.31
Adipose - Subcutaneous	62.8944	Highest 25%	60.68
Adipose - Subcutaneous	62.8944	Highest 25%	42
Adipose - Subcutaneous	62.8944	Highest 25%	75.5
Adipose - Subcutaneous	62.8944	Highest 25%	30.27
Adipose - Subcutaneous	62.8944	Highest 25%	26.52
Adipose - Subcutaneous	62.8944	Highest 25%	51.38
Adipose - Subcutaneous	62.8944	Highest 25%	95.08
Adipose - Subcutaneous	62.8944	Highest 25%	206
Adipose - Subcutaneous	62.8944	Highest 25%	30.81
Adipose - Subcutaneous	62.8944	Highest 25%	41.87
Adipose - Subcutaneous	62.8944	Highest 25%	39.77
Adipose - Subcutaneous	62.8944	Highest 25%	54.34
Adipose - Subcutaneous	62.8944	Highest 25%	55.43
Adipose - Subcutaneous	62.8944	Highest 25%	34.38
Adipose - Subcutaneous	62.8944	Highest 25%	37.78
Adipose - Subcutaneous	62.8944	Highest 25%	121.4
Adipose - Subcutaneous	62.8944	Highest 25%	35.4
Adipose - Subcutaneous	62.8944	Highest 25%	50.13
Adipose - Subcutaneous	62.8944	Highest 25%	64.33
Adipose - Subcutaneous	62.8944	Highest 25%	36.98
Adipose - Subcutaneous	62.8944	Highest 25%	42.46
Adipose - Subcutaneous	62.8944	Highest 25%	36.27
Adipose - Subcutaneous	62.8944	Highest 25%	39.34
Adipose - Subcutaneous	62.8944	Highest 25%	37.33
Adipose - Subcutaneous	62.8944	Highest 25%	33.92
Adipose - Subcutaneous	62.8944	Highest 25%	28.87
Adipose - Subcutaneous	62.8944	Highest 25%	41.68
Adipose - Subcutaneous	62.8944	Highest 25%	41.75
Adipose - Subcutaneous	62.8944	Highest 25%	36.3
Adipose - Subcutaneous	62.8944	Highest 25%	34.96
Adipose - Subcutaneous	62.8944	Highest 25%	39.61
Adipose - Subcutaneous	62.8944	Highest 25%	35.47
Adipose - Subcutaneous	62.8944	Highest 25%	45.67
Adipose - Subcutaneous	62.8944	Highest 25%	80.02
Adipose - Subcutaneous	62.8944	Highest 25%	50.9
Adipose - Subcutaneous	62.8944	Highest 25%	109.6
Adipose - Subcutaneous	62.8944	Highest 25%	35.72
Adipose - Subcutaneous	62.8944	Highest 25%	77.5
Adipose - Subcutaneous	62.8944	Highest 25%	59.17
Adipose - Subcutaneous	62.8944	Highest 25%	71.86
Adipose - Subcutaneous	62.8944	Highest 25%	63.73
Adipose - Subcutaneous	62.8944	Highest 25%	28.78
Adipose - Subcutaneous	62.8944	Highest 25%	71.8
Adipose - Subcutaneous	62.8944	Highest 25%	75.42
Adipose - Subcutaneous	62.8944	Highest 25%	57.21
Adipose - Subcutaneous	62.8944	Highest 25%	55.77
Adipose - Subcutaneous	62.8944	Highest 25%	102.8
Adipose - Subcutaneous	62.8944	Highest 25%	105
Adipose - Subcutaneous	62.8944	Highest 25%	75.25
Adipose - Subcutaneous	62.8944	Highest 25%	53.68
Adipose - Subcutaneous	62.8944	Highest 25%	79.87
Adipose - Subcutaneous	62.8944	Highest 25%	35.27
Adipose - Subcutaneous	62.8944	Highest 25%	41.11
Adipose - Subcutaneous	62.8944	Highest 25%	147.6
Adipose - Subcutaneous	62.8944	Highest 25%	25.81
Adipose - Subcutaneous	62.8944	Highest 25%	67.53
Adipose - Subcutaneous	62.8944	Highest 25%	50.47
Adipose - Subcutaneous	62.8944	Highest 25%	84.21
Adipose - Subcutaneous	62.8944	Highest 25%	54.08
Adipose - Subcutaneous	62.8944	Highest 25%	40.24
Adipose - Subcutaneous	62.8944	Highest 25%	30.8
Adipose - Subcutaneous	62.8944	Highest 25%	80.15
Adipose - Subcutaneous	62.8944	Highest 25%	33.45
Adipose - Subcutaneous	62.8944	Highest 25%	43.83
Adipose - Subcutaneous	62.8944	Highest 25%	28.56
Adipose - Subcutaneous	62.8944	Highest 25%	97.42
Adipose - Subcutaneous	62.8944	Highest 25%	218.3
Adipose - Subcutaneous	62.8944	Highest 25%	38.73
Adipose - Subcutaneous	62.8944	Highest 25%	31.89
Adipose - Subcutaneous	62.8944	Highest 25%	38.31
Adipose - Subcutaneous	62.8944	Highest 25%	36.84
Adipose - Subcutaneous	62.8944	Highest 25%	19.49
Adipose - Subcutaneous	62.8944	Highest 25%	73.51
Adipose - Subcutaneous	62.8944	Highest 25%	26.48
Adipose - Subcutaneous	62.8944	Highest 25%	100.4
Adipose - Subcutaneous	62.8944	Highest 25%	124.5
Adipose - Subcutaneous	62.8944	Highest 25%	52.85
Adipose - Visceral (Omentum)	44.5924	Highest 25%	45.97
Adipose - Visceral (Omentum)	44.5924	Highest 25%	14.69
Adipose - Visceral (Omentum)	44.5924	Highest 25%	31.87
Adipose - Visceral (Omentum)	44.5924	Highest 25%	26.2
Adipose - Visceral (Omentum)	44.5924	Highest 25%	162.4
Adipose - Visceral (Omentum)	44.5924	Highest 25%	52.44
Adipose - Visceral (Omentum)	44.5924	Highest 25%	58.07
Adipose - Visceral (Omentum)	44.5924	Highest 25%	21.2
Adipose - Visceral (Omentum)	44.5924	Highest 25%	17.65
Adipose - Visceral (Omentum)	44.5924	Highest 25%	40.05
Adipose - Visceral (Omentum)	44.5924	Highest 25%	29.45
Adipose - Visceral (Omentum)	44.5924	Highest 25%	43.98
Adipose - Visceral (Omentum)	44.5924	Highest 25%	30.02
Adipose - Visceral (Omentum)	44.5924	Highest 25%	51.38
Adipose - Visceral (Omentum)	44.5924	Highest 25%	41.56
Adipose - Visceral (Omentum)	44.5924	Highest 25%	45.82
Adipose - Visceral (Omentum)	44.5924	Highest 25%	48.26
Adipose - Visceral (Omentum)	44.5924	Highest 25%	47.76
Adipose - Visceral (Omentum)	44.5924	Highest 25%	35.29
Adipose - Visceral (Omentum)	44.5924	Highest 25%	43.85
Adipose - Visceral (Omentum)	44.5924	Highest 25%	73.74
Adipose - Visceral (Omentum)	44.5924	Highest 25%	60.6
Adipose - Visceral (Omentum)	44.5924	Highest 25%	77.24
Adipose - Visceral (Omentum)	44.5924	Highest 25%	96.19
Adipose - Visceral (Omentum)	44.5924	Highest 25%	28.27
Adipose - Visceral (Omentum)	44.5924	Highest 25%	42.17
Adipose - Visceral (Omentum)	44.5924	Highest 25%	32.86
Adipose - Visceral (Omentum)	44.5924	Highest 25%	47.46
Adipose - Visceral (Omentum)	44.5924	Highest 25%	39.84
Adipose - Visceral (Omentum)	44.5924	Highest 25%	27.45
Adipose - Visceral (Omentum)	44.5924	Highest 25%	56.62
Adipose - Visceral (Omentum)	44.5924	Highest 25%	69.46
Adipose - Visceral (Omentum)	44.5924	Highest 25%	89.31
Adipose - Visceral (Omentum)	44.5924	Highest 25%	40.07
Adipose - Visceral (Omentum)	44.5924	Highest 25%	29.99
Adipose - Visceral (Omentum)	44.5924	Highest 25%	30.31
Adipose - Visceral (Omentum)	44.5924	Highest 25%	35.04
Adipose - Visceral (Omentum)	44.5924	Highest 25%	25.48
Adipose - Visceral (Omentum)	44.5924	Highest 25%	20.81
Adipose - Visceral (Omentum)	44.5924	Highest 25%	29.42
Adipose - Visceral (Omentum)	44.5924	Highest 25%	54.21
Adipose - Visceral (Omentum)	44.5924	Highest 25%	33.91
Adipose - Visceral (Omentum)	44.5924	Highest 25%	34.01
Adipose - Visceral (Omentum)	44.5924	Highest 25%	31.29
Adipose - Visceral (Omentum)	44.5924	Highest 25%	42.05
Adipose - Visceral (Omentum)	44.5924	Highest 25%	53.17
Adipose - Visceral (Omentum)	44.5924	Highest 25%	24.04
Adipose - Visceral (Omentum)	44.5924	Highest 25%	34.44
Adipose - Visceral (Omentum)	44.5924	Highest 25%	39.76
Adipose - Visceral (Omentum)	44.5924	Highest 25%	121.3
Adipose - Visceral (Omentum)	44.5924	Highest 25%	35.48
Adipose - Visceral (Omentum)	44.5924	Highest 25%	24.49
Adipose - Visceral (Omentum)	44.5924	Highest 25%	59.31
Adipose - Visceral (Omentum)	44.5924	Highest 25%	31.89
Adipose - Visceral (Omentum)	44.5924	Highest 25%	450.3
Adipose - Visceral (Omentum)	44.5924	Highest 25%	33.95
Adipose - Visceral (Omentum)	44.5924	Highest 25%	37.99
Adipose - Visceral (Omentum)	44.5924	Highest 25%	27.1
Adipose - Visceral (Omentum)	44.5924	Highest 25%	28.59
Adipose - Visceral (Omentum)	44.5924	Highest 25%	12.26
Adipose - Visceral (Omentum)	44.5924	Highest 25%	33.06
Adipose - Visceral (Omentum)	44.5924	Highest 25%	25.49
Adipose - Visceral (Omentum)	44.5924	Highest 25%	24.72
Adipose - Visceral (Omentum)	44.5924	Highest 25%	83.05
Adipose - Visceral (Omentum)	44.5924	Highest 25%	25.75
Adipose - Visceral (Omentum)	44.5924	Highest 25%	15.79
Adipose - Visceral (Omentum)	44.5924	Highest 25%	31.11
Adipose - Visceral (Omentum)	44.5924	Highest 25%	24.7
Adipose - Visceral (Omentum)	44.5924	Highest 25%	36.99
Adipose - Visceral (Omentum)	44.5924	Highest 25%	35.14
Adipose - Visceral (Omentum)	44.5924	Highest 25%	30.03
Adipose - Visceral (Omentum)	44.5924	Highest 25%	19.48
Adipose - Visceral (Omentum)	44.5924	Highest 25%	21.74
Adipose - Visceral (Omentum)	44.5924	Highest 25%	24.64
Adipose - Visceral (Omentum)	44.5924	Highest 25%	31.21
Adipose - Visceral (Omentum)	44.5924	Highest 25%	29.25
Adipose - Visceral (Omentum)	44.5924	Highest 25%	70.18
Adipose - Visceral (Omentum)	44.5924	Highest 25%	87.65
Adipose - Visceral (Omentum)	44.5924	Highest 25%	107.6
Adipose - Visceral (Omentum)	44.5924	Highest 25%	25.86
Adipose - Visceral (Omentum)	44.5924	Highest 25%	43.94
Adipose - Visceral (Omentum)	44.5924	Highest 25%	38.64
Adipose - Visceral (Omentum)	44.5924	Highest 25%	70.28
Adipose - Visceral (Omentum)	44.5924	Highest 25%	38
Adipose - Visceral (Omentum)	44.5924	Highest 25%	21.34
Adipose - Visceral (Omentum)	44.5924	Highest 25%	22.32
Adipose - Visceral (Omentum)	44.5924	Highest 25%	71.06
Adipose - Visceral (Omentum)	44.5924	Highest 25%	47.28
Adipose - Visceral (Omentum)	44.5924	Highest 25%	29.76
Adipose - Visceral (Omentum)	44.5924	Highest 25%	19.48
Adipose - Visceral (Omentum)	44.5924	Highest 25%	63.43
Adipose - Visceral (Omentum)	44.5924	Highest 25%	44.43
Adipose - Visceral (Omentum)	44.5924	Highest 25%	54.53
Adipose - Visceral (Omentum)	44.5924	Highest 25%	31.74
Adipose - Visceral (Omentum)	44.5924	Highest 25%	19
Adipose - Visceral (Omentum)	44.5924	Highest 25%	44.66
Adipose - Visceral (Omentum)	44.5924	Highest 25%	40.49
Adipose - Visceral (Omentum)	44.5924	Highest 25%	27.57
Adipose - Visceral (Omentum)	44.5924	Highest 25%	56.85
Adipose - Visceral (Omentum)	44.5924	Highest 25%	116.7
Adipose - Visceral (Omentum)	44.5924	Highest 25%	17.58
Adipose - Visceral (Omentum)	44.5924	Highest 25%	26.95
Adipose - Visceral (Omentum)	44.5924	Highest 25%	78.9
Adipose - Visceral (Omentum)	44.5924	Highest 25%	106.3
Adipose - Visceral (Omentum)	44.5924	Highest 25%	29.31
Adipose - Visceral (Omentum)	44.5924	Highest 25%	27.44
Adipose - Visceral (Omentum)	44.5924	Highest 25%	45.44
Adipose - Visceral (Omentum)	44.5924	Highest 25%	19.74
Adipose - Visceral (Omentum)	44.5924	Highest 25%	30.44
Adipose - Visceral (Omentum)	44.5924	Highest 25%	22.52
Adipose - Visceral (Omentum)	44.5924	Highest 25%	33
Adipose - Visceral (Omentum)	44.5924	Highest 25%	61.93
Adipose - Visceral (Omentum)	44.5924	Highest 25%	29.72
Adipose - Visceral (Omentum)	44.5924	Highest 25%	28.03
Adipose - Visceral (Omentum)	44.5924	Highest 25%	26.1
Adipose - Visceral (Omentum)	44.5924	Highest 25%	27.89
Adipose - Visceral (Omentum)	44.5924	Highest 25%	30.86
Adipose - Visceral (Omentum)	44.5924	Highest 25%	29.66
Adipose - Visceral (Omentum)	44.5924	Highest 25%	34.08
Adipose - Visceral (Omentum)	44.5924	Highest 25%	22.13
Adipose - Visceral (Omentum)	44.5924	Highest 25%	61.24
Adipose - Visceral (Omentum)	44.5924	Highest 25%	30.5
Adipose - Visceral (Omentum)	44.5924	Highest 25%	25.87
Adipose - Visceral (Omentum)	44.5924	Highest 25%	41.44
Adipose - Visceral (Omentum)	44.5924	Highest 25%	34.27
Adipose - Visceral (Omentum)	44.5924	Highest 25%	55.84
Adipose - Visceral (Omentum)	44.5924	Highest 25%	62.52
Adipose - Visceral (Omentum)	44.5924	Highest 25%	55.41
Adipose - Visceral (Omentum)	44.5924	Highest 25%	32.08
Adipose - Visceral (Omentum)	44.5924	Highest 25%	33.85
Adipose - Visceral (Omentum)	44.5924	Highest 25%	47.33
Adipose - Visceral (Omentum)	44.5924	Highest 25%	36.43
Adipose - Visceral (Omentum)	44.5924	Highest 25%	47.6
Adipose - Visceral (Omentum)	44.5924	Highest 25%	28.83
Adipose - Visceral (Omentum)	44.5924	Highest 25%	25.11
Adipose - Visceral (Omentum)	44.5924	Highest 25%	46.71
Adipose - Visceral (Omentum)	44.5924	Highest 25%	45.2
Adipose - Visceral (Omentum)	44.5924	Highest 25%	49.42
Adipose - Visceral (Omentum)	44.5924	Highest 25%	22.01
Adipose - Visceral (Omentum)	44.5924	Highest 25%	42.37
Adipose - Visceral (Omentum)	44.5924	Highest 25%	34.64
Adipose - Visceral (Omentum)	44.5924	Highest 25%	32.71
Adipose - Visceral (Omentum)	44.5924	Highest 25%	30.61
Adipose - Visceral (Omentum)	44.5924	Highest 25%	64.42
Adipose - Visceral (Omentum)	44.5924	Highest 25%	33.23
Adipose - Visceral (Omentum)	44.5924	Highest 25%	41.53
Adipose - Visceral (Omentum)	44.5924	Highest 25%	20.74
Adipose - Visceral (Omentum)	44.5924	Highest 25%	48.53
Adipose - Visceral (Omentum)	44.5924	Highest 25%	26.4
Adipose - Visceral (Omentum)	44.5924	Highest 25%	30.32
Adipose - Visceral (Omentum)	44.5924	Highest 25%	87.84
Adipose - Visceral (Omentum)	44.5924	Highest 25%	40.3
Adrenal Gland	28.4563	Lowest 75%	32.42
Adrenal Gland	28.4563	Lowest 75%	27.73
Adrenal Gland	28.4563	Lowest 75%	23.42
Adrenal Gland	28.4563	Lowest 75%	25.65
Adrenal Gland	28.4563	Lowest 75%	44.93
Adrenal Gland	28.4563	Lowest 75%	23.26
Adrenal Gland	28.4563	Lowest 75%	32.75
Adrenal Gland	28.4563	Lowest 75%	31.82
Adrenal Gland	28.4563	Lowest 75%	39.06
Adrenal Gland	28.4563	Lowest 75%	43.44
Adrenal Gland	28.4563	Lowest 75%	30.56
Adrenal Gland	28.4563	Lowest 75%	30.15
Adrenal Gland	28.4563	Lowest 75%	36.28
Adrenal Gland	28.4563	Lowest 75%	20.98
Adrenal Gland	28.4563	Lowest 75%	29.56
Adrenal Gland	28.4563	Lowest 75%	38.38
Adrenal Gland	28.4563	Lowest 75%	30.2
Adrenal Gland	28.4563	Lowest 75%	52.24
Adrenal Gland	28.4563	Lowest 75%	25.71
Adrenal Gland	28.4563	Lowest 75%	21.56
Adrenal Gland	28.4563	Lowest 75%	44.56
Adrenal Gland	28.4563	Lowest 75%	26.47
Adrenal Gland	28.4563	Lowest 75%	32.92
Adrenal Gland	28.4563	Lowest 75%	29.45
Adrenal Gland	28.4563	Lowest 75%	36.47
Adrenal Gland	28.4563	Lowest 75%	42.25
Adrenal Gland	28.4563	Lowest 75%	25.13
Adrenal Gland	28.4563	Lowest 75%	11.65
Adrenal Gland	28.4563	Lowest 75%	13.53
Adrenal Gland	28.4563	Lowest 75%	12.22
Adrenal Gland	28.4563	Lowest 75%	21.09
Adrenal Gland	28.4563	Lowest 75%	28.71
Adrenal Gland	28.4563	Lowest 75%	12.63
Adrenal Gland	28.4563	Lowest 75%	28.84
Adrenal Gland	28.4563	Lowest 75%	25.07
Adrenal Gland	28.4563	Lowest 75%	25.29
Adrenal Gland	28.4563	Lowest 75%	18.58
Adrenal Gland	28.4563	Lowest 75%	24.17
Adrenal Gland	28.4563	Lowest 75%	25.01
Adrenal Gland	28.4563	Lowest 75%	35.97
Adrenal Gland	28.4563	Lowest 75%	22.6
Adrenal Gland	28.4563	Lowest 75%	15.11
Adrenal Gland	28.4563	Lowest 75%	40.25
Adrenal Gland	28.4563	Lowest 75%	44.51
Adrenal Gland	28.4563	Lowest 75%	33.56
Adrenal Gland	28.4563	Lowest 75%	27.12
Adrenal Gland	28.4563	Lowest 75%	25.1
Adrenal Gland	28.4563	Lowest 75%	17.73
Adrenal Gland	28.4563	Lowest 75%	25.42
Adrenal Gland	28.4563	Lowest 75%	24.37
Adrenal Gland	28.4563	Lowest 75%	26.05
Adrenal Gland	28.4563	Lowest 75%	17.8
Artery - Aorta	22.8126	Lowest 75%	23.33
Artery - Aorta	22.8126	Lowest 75%	22.43
Artery - Aorta	22.8126	Lowest 75%	25.53
Artery - Aorta	22.8126	Lowest 75%	25.65
Artery - Aorta	22.8126	Lowest 75%	18.12
Artery - Aorta	22.8126	Lowest 75%	25.09
Artery - Aorta	22.8126	Lowest 75%	21.77
Artery - Aorta	22.8126	Lowest 75%	19.78
Artery - Aorta	22.8126	Lowest 75%	18.97
Artery - Aorta	22.8126	Lowest 75%	25.2
Artery - Aorta	22.8126	Lowest 75%	22.41
Artery - Aorta	22.8126	Lowest 75%	9.003
Artery - Aorta	22.8126	Lowest 75%	23.93
Artery - Aorta	22.8126	Lowest 75%	24.21
Artery - Aorta	22.8126	Lowest 75%	25.39
Artery - Aorta	22.8126	Lowest 75%	28.64
Artery - Aorta	22.8126	Lowest 75%	20.09
Artery - Aorta	22.8126	Lowest 75%	21.98
Artery - Aorta	22.8126	Lowest 75%	21.99
Artery - Aorta	22.8126	Lowest 75%	22.74
Artery - Aorta	22.8126	Lowest 75%	25.93
Artery - Aorta	22.8126	Lowest 75%	13.97
Artery - Aorta	22.8126	Lowest 75%	23.98
Artery - Aorta	22.8126	Lowest 75%	23.99
Artery - Aorta	22.8126	Lowest 75%	28.78
Artery - Aorta	22.8126	Lowest 75%	28.39
Artery - Aorta	22.8126	Lowest 75%	28.64
Artery - Aorta	22.8126	Lowest 75%	26.85
Artery - Aorta	22.8126	Lowest 75%	20
Artery - Aorta	22.8126	Lowest 75%	23.97
Artery - Aorta	22.8126	Lowest 75%	17.34
Artery - Aorta	22.8126	Lowest 75%	23.3
Artery - Aorta	22.8126	Lowest 75%	25.39
Artery - Aorta	22.8126	Lowest 75%	21.8
Artery - Aorta	22.8126	Lowest 75%	29.47
Artery - Aorta	22.8126	Lowest 75%	20.69
Artery - Aorta	22.8126	Lowest 75%	19.13
Artery - Aorta	22.8126	Lowest 75%	18.59
Artery - Aorta	22.8126	Lowest 75%	16.94
Artery - Aorta	22.8126	Lowest 75%	19.4
Artery - Aorta	22.8126	Lowest 75%	24.73
Artery - Aorta	22.8126	Lowest 75%	13.25
Artery - Aorta	22.8126	Lowest 75%	23.32
Artery - Aorta	22.8126	Lowest 75%	23.85
Artery - Aorta	22.8126	Lowest 75%	22.62
Artery - Aorta	22.8126	Lowest 75%	33.54
Artery - Aorta	22.8126	Lowest 75%	19.22
Artery - Aorta	22.8126	Lowest 75%	22.93
Artery - Aorta	22.8126	Lowest 75%	25.09
Artery - Aorta	22.8126	Lowest 75%	19.1
Artery - Aorta	22.8126	Lowest 75%	21.3
Artery - Aorta	22.8126	Lowest 75%	24.93
Artery - Aorta	22.8126	Lowest 75%	23.15
Artery - Aorta	22.8126	Lowest 75%	27.6
Artery - Aorta	22.8126	Lowest 75%	19.59
Artery - Aorta	22.8126	Lowest 75%	18.87
Artery - Aorta	22.8126	Lowest 75%	30.72
Artery - Aorta	22.8126	Lowest 75%	21.4
Artery - Aorta	22.8126	Lowest 75%	25.25
Artery - Aorta	22.8126	Lowest 75%	22.85
Artery - Aorta	22.8126	Lowest 75%	23.3
Artery - Aorta	22.8126	Lowest 75%	23.52
Artery - Aorta	22.8126	Lowest 75%	24.04
Artery - Aorta	22.8126	Lowest 75%	20.84
Artery - Aorta	22.8126	Lowest 75%	23.87
Artery - Aorta	22.8126	Lowest 75%	24.8
Artery - Aorta	22.8126	Lowest 75%	18.38
Artery - Aorta	22.8126	Lowest 75%	19.8
Artery - Aorta	22.8126	Lowest 75%	20.76
Artery - Aorta	22.8126	Lowest 75%	22.48
Artery - Aorta	22.8126	Lowest 75%	17.42
Artery - Aorta	22.8126	Lowest 75%	22.82
Artery - Aorta	22.8126	Lowest 75%	27.16
Artery - Aorta	22.8126	Lowest 75%	22.11
Artery - Aorta	22.8126	Lowest 75%	16.03
Artery - Aorta	22.8126	Lowest 75%	16.48
Artery - Aorta	22.8126	Lowest 75%	21.63
Artery - Aorta	22.8126	Lowest 75%	27.26
Artery - Aorta	22.8126	Lowest 75%	22.87
Artery - Aorta	22.8126	Lowest 75%	38.19
Artery - Aorta	22.8126	Lowest 75%	23.34
Artery - Aorta	22.8126	Lowest 75%	26.44
Artery - Aorta	22.8126	Lowest 75%	17.29
Artery - Aorta	22.8126	Lowest 75%	18.59
Artery - Aorta	22.8126	Lowest 75%	21.83
Artery - Aorta	22.8126	Lowest 75%	24.44
Artery - Aorta	22.8126	Lowest 75%	20.72
Artery - Aorta	22.8126	Lowest 75%	15.33
Artery - Aorta	22.8126	Lowest 75%	18.93
Artery - Aorta	22.8126	Lowest 75%	23.35
Artery - Aorta	22.8126	Lowest 75%	20.66
Artery - Aorta	22.8126	Lowest 75%	25.36
Artery - Aorta	22.8126	Lowest 75%	20.34
Artery - Aorta	22.8126	Lowest 75%	19.93
Artery - Aorta	22.8126	Lowest 75%	28.07
Artery - Aorta	22.8126	Lowest 75%	26.29
Artery - Aorta	22.8126	Lowest 75%	19.45
Artery - Aorta	22.8126	Lowest 75%	15.44
Artery - Aorta	22.8126	Lowest 75%	25.93
Artery - Aorta	22.8126	Lowest 75%	31.24
Artery - Aorta	22.8126	Lowest 75%	26.29
Artery - Aorta	22.8126	Lowest 75%	23.81
Artery - Aorta	22.8126	Lowest 75%	34.24
Artery - Aorta	22.8126	Lowest 75%	30.58
Artery - Aorta	22.8126	Lowest 75%	17.56
Artery - Coronary	23.7337	Lowest 75%	21.84
Artery - Coronary	23.7337	Lowest 75%	25.81
Artery - Coronary	23.7337	Lowest 75%	27.19
Artery - Coronary	23.7337	Lowest 75%	31.6
Artery - Coronary	23.7337	Lowest 75%	21.39
Artery - Coronary	23.7337	Lowest 75%	25.23
Artery - Coronary	23.7337	Lowest 75%	33.59
Artery - Coronary	23.7337	Lowest 75%	16
Artery - Coronary	23.7337	Lowest 75%	20.62
Artery - Coronary	23.7337	Lowest 75%	54.38
Artery - Coronary	23.7337	Lowest 75%	18.17
Artery - Coronary	23.7337	Lowest 75%	20.29
Artery - Coronary	23.7337	Lowest 75%	24.05
Artery - Coronary	23.7337	Lowest 75%	23.81
Artery - Coronary	23.7337	Lowest 75%	21.23
Artery - Coronary	23.7337	Lowest 75%	23.44
Artery - Coronary	23.7337	Lowest 75%	16
Artery - Coronary	23.7337	Lowest 75%	22.9
Artery - Coronary	23.7337	Lowest 75%	31.68
Artery - Coronary	23.7337	Lowest 75%	37.47
Artery - Coronary	23.7337	Lowest 75%	10.93
Artery - Coronary	23.7337	Lowest 75%	24.3
Artery - Coronary	23.7337	Lowest 75%	21.88
Artery - Coronary	23.7337	Lowest 75%	18.14
Artery - Coronary	23.7337	Lowest 75%	28.13
Artery - Coronary	23.7337	Lowest 75%	17.5
Artery - Coronary	23.7337	Lowest 75%	16.58
Artery - Coronary	23.7337	Lowest 75%	20.08
Artery - Coronary	23.7337	Lowest 75%	19.26
Artery - Coronary	23.7337	Lowest 75%	25.17
Artery - Coronary	23.7337	Lowest 75%	18.59
Artery - Coronary	23.7337	Lowest 75%	22.86
Artery - Coronary	23.7337	Lowest 75%	17.66
Artery - Coronary	23.7337	Lowest 75%	26.66
Artery - Coronary	23.7337	Lowest 75%	15.97
Artery - Coronary	23.7337	Lowest 75%	25.69
Artery - Coronary	23.7337	Lowest 75%	25.68
Artery - Coronary	23.7337	Lowest 75%	12.59
Artery - Coronary	23.7337	Lowest 75%	15.15
Artery - Coronary	23.7337	Lowest 75%	24.28
Artery - Coronary	23.7337	Lowest 75%	20.2
Artery - Coronary	23.7337	Lowest 75%	20.41
Artery - Coronary	23.7337	Lowest 75%	19.82
Artery - Coronary	23.7337	Lowest 75%	20.36
Artery - Coronary	23.7337	Lowest 75%	20.38
Artery - Coronary	23.7337	Lowest 75%	23.68
Artery - Coronary	23.7337	Lowest 75%	17.88
Artery - Coronary	23.7337	Lowest 75%	53.03
Artery - Coronary	23.7337	Lowest 75%	23.49
Artery - Coronary	23.7337	Lowest 75%	19.67
Artery - Coronary	23.7337	Lowest 75%	32.2
Artery - Coronary	23.7337	Lowest 75%	24.01
Artery - Coronary	23.7337	Lowest 75%	41.36
Artery - Coronary	23.7337	Lowest 75%	21.34
Artery - Tibial	18.8893	Lowest 75%	21.36
Artery - Tibial	18.8893	Lowest 75%	26.42
Artery - Tibial	18.8893	Lowest 75%	20.01
Artery - Tibial	18.8893	Lowest 75%	13.43
Artery - Tibial	18.8893	Lowest 75%	17.65
Artery - Tibial	18.8893	Lowest 75%	19.55
Artery - Tibial	18.8893	Lowest 75%	22.06
Artery - Tibial	18.8893	Lowest 75%	15.48
Artery - Tibial	18.8893	Lowest 75%	20.46
Artery - Tibial	18.8893	Lowest 75%	26.14
Artery - Tibial	18.8893	Lowest 75%	21.97
Artery - Tibial	18.8893	Lowest 75%	19.43
Artery - Tibial	18.8893	Lowest 75%	16.01
Artery - Tibial	18.8893	Lowest 75%	15.15
Artery - Tibial	18.8893	Lowest 75%	18.94
Artery - Tibial	18.8893	Lowest 75%	23
Artery - Tibial	18.8893	Lowest 75%	22.15
Artery - Tibial	18.8893	Lowest 75%	16.26
Artery - Tibial	18.8893	Lowest 75%	22.47
Artery - Tibial	18.8893	Lowest 75%	16.01
Artery - Tibial	18.8893	Lowest 75%	16.38
Artery - Tibial	18.8893	Lowest 75%	15.54
Artery - Tibial	18.8893	Lowest 75%	16.39
Artery - Tibial	18.8893	Lowest 75%	12.65
Artery - Tibial	18.8893	Lowest 75%	19.45
Artery - Tibial	18.8893	Lowest 75%	17.39
Artery - Tibial	18.8893	Lowest 75%	26.31
Artery - Tibial	18.8893	Lowest 75%	20.15
Artery - Tibial	18.8893	Lowest 75%	24.67
Artery - Tibial	18.8893	Lowest 75%	20.32
Artery - Tibial	18.8893	Lowest 75%	15.23
Artery - Tibial	18.8893	Lowest 75%	15.82
Artery - Tibial	18.8893	Lowest 75%	25.54
Artery - Tibial	18.8893	Lowest 75%	22.62
Artery - Tibial	18.8893	Lowest 75%	24.57
Artery - Tibial	18.8893	Lowest 75%	26.08
Artery - Tibial	18.8893	Lowest 75%	14.23
Artery - Tibial	18.8893	Lowest 75%	15.93
Artery - Tibial	18.8893	Lowest 75%	15.89
Artery - Tibial	18.8893	Lowest 75%	21.23
Artery - Tibial	18.8893	Lowest 75%	19.72
Artery - Tibial	18.8893	Lowest 75%	15.96
Artery - Tibial	18.8893	Lowest 75%	15.43
Artery - Tibial	18.8893	Lowest 75%	22.44
Artery - Tibial	18.8893	Lowest 75%	14.44
Artery - Tibial	18.8893	Lowest 75%	28.32
Artery - Tibial	18.8893	Lowest 75%	12.64
Artery - Tibial	18.8893	Lowest 75%	24.88
Artery - Tibial	18.8893	Lowest 75%	24.65
Artery - Tibial	18.8893	Lowest 75%	18.95
Artery - Tibial	18.8893	Lowest 75%	19.5
Artery - Tibial	18.8893	Lowest 75%	16.94
Artery - Tibial	18.8893	Lowest 75%	22.1
Artery - Tibial	18.8893	Lowest 75%	18.71
Artery - Tibial	18.8893	Lowest 75%	10.41
Artery - Tibial	18.8893	Lowest 75%	20.61
Artery - Tibial	18.8893	Lowest 75%	16.88
Artery - Tibial	18.8893	Lowest 75%	18.18
Artery - Tibial	18.8893	Lowest 75%	23.26
Artery - Tibial	18.8893	Lowest 75%	16.93
Artery - Tibial	18.8893	Lowest 75%	17.66
Artery - Tibial	18.8893	Lowest 75%	20.36
Artery - Tibial	18.8893	Lowest 75%	13.53
Artery - Tibial	18.8893	Lowest 75%	22.33
Artery - Tibial	18.8893	Lowest 75%	23.16
Artery - Tibial	18.8893	Lowest 75%	21.22
Artery - Tibial	18.8893	Lowest 75%	21.43
Artery - Tibial	18.8893	Lowest 75%	16.64
Artery - Tibial	18.8893	Lowest 75%	23.86
Artery - Tibial	18.8893	Lowest 75%	21.45
Artery - Tibial	18.8893	Lowest 75%	18.1
Artery - Tibial	18.8893	Lowest 75%	21.71
Artery - Tibial	18.8893	Lowest 75%	20.87
Artery - Tibial	18.8893	Lowest 75%	19.86
Artery - Tibial	18.8893	Lowest 75%	12.75
Artery - Tibial	18.8893	Lowest 75%	17.26
Artery - Tibial	18.8893	Lowest 75%	19.38
Artery - Tibial	18.8893	Lowest 75%	24.45
Artery - Tibial	18.8893	Lowest 75%	16.39
Artery - Tibial	18.8893	Lowest 75%	12.03
Artery - Tibial	18.8893	Lowest 75%	17.29
Artery - Tibial	18.8893	Lowest 75%	11.69
Artery - Tibial	18.8893	Lowest 75%	20.28
Artery - Tibial	18.8893	Lowest 75%	16.38
Artery - Tibial	18.8893	Lowest 75%	23.85
Artery - Tibial	18.8893	Lowest 75%	19.42
Artery - Tibial	18.8893	Lowest 75%	14.5
Artery - Tibial	18.8893	Lowest 75%	14.5
Artery - Tibial	18.8893	Lowest 75%	18.61
Artery - Tibial	18.8893	Lowest 75%	20.72
Artery - Tibial	18.8893	Lowest 75%	16.43
Artery - Tibial	18.8893	Lowest 75%	14.25
Artery - Tibial	18.8893	Lowest 75%	16.85
Artery - Tibial	18.8893	Lowest 75%	17.23
Artery - Tibial	18.8893	Lowest 75%	24.99
Artery - Tibial	18.8893	Lowest 75%	14.25
Artery - Tibial	18.8893	Lowest 75%	17.4
Artery - Tibial	18.8893	Lowest 75%	23.9
Artery - Tibial	18.8893	Lowest 75%	22.31
Artery - Tibial	18.8893	Lowest 75%	13.15
Artery - Tibial	18.8893	Lowest 75%	14.37
Artery - Tibial	18.8893	Lowest 75%	18.04
Artery - Tibial	18.8893	Lowest 75%	13.77
Artery - Tibial	18.8893	Lowest 75%	20.99
Artery - Tibial	18.8893	Lowest 75%	20.76
Artery - Tibial	18.8893	Lowest 75%	24.36
Artery - Tibial	18.8893	Lowest 75%	17.01
Artery - Tibial	18.8893	Lowest 75%	29.69
Artery - Tibial	18.8893	Lowest 75%	10.83
Artery - Tibial	18.8893	Lowest 75%	17.49
Artery - Tibial	18.8893	Lowest 75%	15.42
Artery - Tibial	18.8893	Lowest 75%	16.79
Artery - Tibial	18.8893	Lowest 75%	16.8
Artery - Tibial	18.8893	Lowest 75%	16.76
Artery - Tibial	18.8893	Lowest 75%	21.58
Artery - Tibial	18.8893	Lowest 75%	17.56
Artery - Tibial	18.8893	Lowest 75%	15.02
Artery - Tibial	18.8893	Lowest 75%	13.09
Artery - Tibial	18.8893	Lowest 75%	20.53
Artery - Tibial	18.8893	Lowest 75%	17.5
Artery - Tibial	18.8893	Lowest 75%	18.04
Artery - Tibial	18.8893	Lowest 75%	15.25
Artery - Tibial	18.8893	Lowest 75%	14.52
Artery - Tibial	18.8893	Lowest 75%	13.75
Artery - Tibial	18.8893	Lowest 75%	14.44
Artery - Tibial	18.8893	Lowest 75%	17.5
Artery - Tibial	18.8893	Lowest 75%	22.42
Artery - Tibial	18.8893	Lowest 75%	21.94
Artery - Tibial	18.8893	Lowest 75%	10.11
Artery - Tibial	18.8893	Lowest 75%	19.31
Artery - Tibial	18.8893	Lowest 75%	25.52
Artery - Tibial	18.8893	Lowest 75%	17.47
Artery - Tibial	18.8893	Lowest 75%	14.83
Artery - Tibial	18.8893	Lowest 75%	19.79
Artery - Tibial	18.8893	Lowest 75%	16.97
Artery - Tibial	18.8893	Lowest 75%	17.06
Artery - Tibial	18.8893	Lowest 75%	26.1
Artery - Tibial	18.8893	Lowest 75%	20.13
Artery - Tibial	18.8893	Lowest 75%	19.59
Artery - Tibial	18.8893	Lowest 75%	19.74
Artery - Tibial	18.8893	Lowest 75%	17.33
Artery - Tibial	18.8893	Lowest 75%	15.74
Artery - Tibial	18.8893	Lowest 75%	17.54
Artery - Tibial	18.8893	Lowest 75%	27.22
Artery - Tibial	18.8893	Lowest 75%	19.86
Artery - Tibial	18.8893	Lowest 75%	18.45
Artery - Tibial	18.8893	Lowest 75%	19.07
Artery - Tibial	18.8893	Lowest 75%	16.68
Artery - Tibial	18.8893	Lowest 75%	25.92
Artery - Tibial	18.8893	Lowest 75%	24.81
Artery - Tibial	18.8893	Lowest 75%	17.32
Artery - Tibial	18.8893	Lowest 75%	12.69
Artery - Tibial	18.8893	Lowest 75%	27.77
Artery - Tibial	18.8893	Lowest 75%	17.34
Artery - Tibial	18.8893	Lowest 75%	21.17
Artery - Tibial	18.8893	Lowest 75%	21.22
Artery - Tibial	18.8893	Lowest 75%	14.93
Artery - Tibial	18.8893	Lowest 75%	13.95
Artery - Tibial	18.8893	Lowest 75%	13.39
Artery - Tibial	18.8893	Lowest 75%	16.81
Artery - Tibial	18.8893	Lowest 75%	18.56
Artery - Tibial	18.8893	Lowest 75%	25.23
Artery - Tibial	18.8893	Lowest 75%	24.06
Artery - Tibial	18.8893	Lowest 75%	12.99
Artery - Tibial	18.8893	Lowest 75%	10.07
Artery - Tibial	18.8893	Lowest 75%	22.81
Artery - Tibial	18.8893	Lowest 75%	11.27
Artery - Tibial	18.8893	Lowest 75%	20.9
Artery - Tibial	18.8893	Lowest 75%	13.3
Artery - Tibial	18.8893	Lowest 75%	24.39
Artery - Tibial	18.8893	Lowest 75%	20.72
Artery - Tibial	18.8893	Lowest 75%	17.08
Artery - Tibial	18.8893	Lowest 75%	19.76
Artery - Tibial	18.8893	Lowest 75%	15.56
Artery - Tibial	18.8893	Lowest 75%	15.51
Artery - Tibial	18.8893	Lowest 75%	20.39
Artery - Tibial	18.8893	Lowest 75%	19.84
Artery - Tibial	18.8893	Lowest 75%	20.55
Artery - Tibial	18.8893	Lowest 75%	22.15
Artery - Tibial	18.8893	Lowest 75%	17.12
Artery - Tibial	18.8893	Lowest 75%	25.91
Artery - Tibial	18.8893	Lowest 75%	13.96
Artery - Tibial	18.8893	Lowest 75%	15.76
Artery - Tibial	18.8893	Lowest 75%	26.49
Artery - Tibial	18.8893	Lowest 75%	22.55
Artery - Tibial	18.8893	Lowest 75%	19.65
Artery - Tibial	18.8893	Lowest 75%	29.94
Brain - Amygdala	14.0992	Lowest 75%	12.72
Brain - Amygdala	14.0992	Lowest 75%	15.47
Brain - Amygdala	14.0992	Lowest 75%	14.5
Brain - Amygdala	14.0992	Lowest 75%	10.01
Brain - Amygdala	14.0992	Lowest 75%	16.12
Brain - Amygdala	14.0992	Lowest 75%	15.92
Brain - Amygdala	14.0992	Lowest 75%	5.721
Brain - Amygdala	14.0992	Lowest 75%	11.27
Brain - Amygdala	14.0992	Lowest 75%	13.05
Brain - Amygdala	14.0992	Lowest 75%	17.36
Brain - Amygdala	14.0992	Lowest 75%	18.76
Brain - Amygdala	14.0992	Lowest 75%	11.42
Brain - Amygdala	14.0992	Lowest 75%	8.754
Brain - Amygdala	14.0992	Lowest 75%	19.68
Brain - Amygdala	14.0992	Lowest 75%	9.973
Brain - Amygdala	14.0992	Lowest 75%	19.9
Brain - Amygdala	14.0992	Lowest 75%	19.46
Brain - Amygdala	14.0992	Lowest 75%	14.01
Brain - Amygdala	14.0992	Lowest 75%	6.746
Brain - Amygdala	14.0992	Lowest 75%	21.31
Brain - Amygdala	14.0992	Lowest 75%	8.514
Brain - Amygdala	14.0992	Lowest 75%	8.311
Brain - Amygdala	14.0992	Lowest 75%	12.58
Brain - Amygdala	14.0992	Lowest 75%	12.83
Brain - Amygdala	14.0992	Lowest 75%	7.577
Brain - Amygdala	14.0992	Lowest 75%	18.68
Brain - Amygdala	14.0992	Lowest 75%	9.715
Brain - Amygdala	14.0992	Lowest 75%	12.48
Brain - Amygdala	14.0992	Lowest 75%	13.7
Brain - Amygdala	14.0992	Lowest 75%	13.05
Brain - Amygdala	14.0992	Lowest 75%	4.878
Brain - Amygdala	14.0992	Lowest 75%	9.362
Brain - Amygdala	14.0992	Lowest 75%	14.06
Brain - Amygdala	14.0992	Lowest 75%	16.38
Brain - Amygdala	14.0992	Lowest 75%	10.12
Brain - Amygdala	14.0992	Lowest 75%	31.53
Brain - Amygdala	14.0992	Lowest 75%	15.48
Brain - Amygdala	14.0992	Lowest 75%	15.79
Brain - Amygdala	14.0992	Lowest 75%	12.89
Brain - Amygdala	14.0992	Lowest 75%	15.11
Brain - Amygdala	14.0992	Lowest 75%	12.43
Brain - Amygdala	14.0992	Lowest 75%	17.64
Brain - Amygdala	14.0992	Lowest 75%	11.88
Brain - Amygdala	14.0992	Lowest 75%	16.05
Brain - Amygdala	14.0992	Lowest 75%	18.67
Brain - Amygdala	14.0992	Lowest 75%	13.25
Brain - Amygdala	14.0992	Lowest 75%	3.063
Brain - Amygdala	14.0992	Lowest 75%	25.53
Brain - Amygdala	14.0992	Lowest 75%	23.78
Brain - Amygdala	14.0992	Lowest 75%	18.18
Brain - Amygdala	14.0992	Lowest 75%	24.96
Brain - Amygdala	14.0992	Lowest 75%	13.04
Brain - Amygdala	14.0992	Lowest 75%	15.74
Brain - Amygdala	14.0992	Lowest 75%	12.38
Brain - Amygdala	14.0992	Lowest 75%	10.28
Brain - Amygdala	14.0992	Lowest 75%	15.78
Brain - Amygdala	14.0992	Lowest 75%	10.61
Brain - Amygdala	14.0992	Lowest 75%	14.11
Brain - Amygdala	14.0992	Lowest 75%	16.79
Brain - Amygdala	14.0992	Lowest 75%	17.12
Brain - Amygdala	14.0992	Lowest 75%	15.52
Brain - Amygdala	14.0992	Lowest 75%	12.55
Brain - Amygdala	14.0992	Lowest 75%	8.156
Brain - Amygdala	14.0992	Lowest 75%	5.354
Brain - Amygdala	14.0992	Lowest 75%	13.78
Brain - Amygdala	14.0992	Lowest 75%	22.04
Brain - Amygdala	14.0992	Lowest 75%	14.84
Brain - Amygdala	14.0992	Lowest 75%	16.06
Brain - Amygdala	14.0992	Lowest 75%	18.17
Brain - Amygdala	14.0992	Lowest 75%	10.38
Brain - Amygdala	14.0992	Lowest 75%	19.86
Brain - Amygdala	14.0992	Lowest 75%	8.443
Brain - Amygdala	14.0992	Lowest 75%	4.595
Brain - Amygdala	14.0992	Lowest 75%	17.65
Brain - Amygdala	14.0992	Lowest 75%	15.58
Brain - Amygdala	14.0992	Lowest 75%	12.67
Brain - Amygdala	14.0992	Lowest 75%	14.65
Brain - Amygdala	14.0992	Lowest 75%	13.62
Brain - Amygdala	14.0992	Lowest 75%	19.5
Brain - Amygdala	14.0992	Lowest 75%	12.24
Brain - Amygdala	14.0992	Lowest 75%	19.48
Brain - Amygdala	14.0992	Lowest 75%	13.69
Brain - Amygdala	14.0992	Lowest 75%	15.92
Brain - Amygdala	14.0992	Lowest 75%	17.95
Brain - Amygdala	14.0992	Lowest 75%	7.229
Brain - Amygdala	14.0992	Lowest 75%	13.05
Brain - Amygdala	14.0992	Lowest 75%	18.02
Brain - Amygdala	14.0992	Lowest 75%	5.829
Brain - Amygdala	14.0992	Lowest 75%	11.53
Brain - Anterior cingulate cortex (BA24)	14.9195	Lowest 75%	16
Brain - Anterior cingulate cortex (BA24)	14.9195	Lowest 75%	15.59
Brain - Anterior cingulate cortex (BA24)	14.9195	Lowest 75%	15.14
Brain - Anterior cingulate cortex (BA24)	14.9195	Lowest 75%	11.01
Brain - Anterior cingulate cortex (BA24)	14.9195	Lowest 75%	14.64
Brain - Anterior cingulate cortex (BA24)	14.9195	Lowest 75%	10.34
Brain - Anterior cingulate cortex (BA24)	14.9195	Lowest 75%	5.837
Brain - Anterior cingulate cortex (BA24)	14.9195	Lowest 75%	13.3
Brain - Anterior cingulate cortex (BA24)	14.9195	Lowest 75%	10.72
Brain - Anterior cingulate cortex (BA24)	14.9195	Lowest 75%	14.99
Brain - Anterior cingulate cortex (BA24)	14.9195	Lowest 75%	15.09
Brain - Anterior cingulate cortex (BA24)	14.9195	Lowest 75%	13.96
Brain - Anterior cingulate cortex (BA24)	14.9195	Lowest 75%	16.52
Brain - Anterior cingulate cortex (BA24)	14.9195	Lowest 75%	12.01
Brain - Anterior cingulate cortex (BA24)	14.9195	Lowest 75%	17.6
Brain - Anterior cingulate cortex (BA24)	14.9195	Lowest 75%	19.26
Brain - Anterior cingulate cortex (BA24)	14.9195	Lowest 75%	20.7
Brain - Anterior cingulate cortex (BA24)	14.9195	Lowest 75%	16.02
Brain - Anterior cingulate cortex (BA24)	14.9195	Lowest 75%	11.42
Brain - Anterior cingulate cortex (BA24)	14.9195	Lowest 75%	12.91
Brain - Anterior cingulate cortex (BA24)	14.9195	Lowest 75%	17.87
Brain - Anterior cingulate cortex (BA24)	14.9195	Lowest 75%	18.9
Brain - Anterior cingulate cortex (BA24)	14.9195	Lowest 75%	21.63
Brain - Anterior cingulate cortex (BA24)	14.9195	Lowest 75%	14.91
Brain - Anterior cingulate cortex (BA24)	14.9195	Lowest 75%	16.22
Brain - Anterior cingulate cortex (BA24)	14.9195	Lowest 75%	14.05
Brain - Anterior cingulate cortex (BA24)	14.9195	Lowest 75%	15.41
Brain - Anterior cingulate cortex (BA24)	14.9195	Lowest 75%	14.49
Brain - Anterior cingulate cortex (BA24)	14.9195	Lowest 75%	20.56
Brain - Anterior cingulate cortex (BA24)	14.9195	Lowest 75%	8.275
Brain - Anterior cingulate cortex (BA24)	14.9195	Lowest 75%	11.95
Brain - Anterior cingulate cortex (BA24)	14.9195	Lowest 75%	18.6
Brain - Anterior cingulate cortex (BA24)	14.9195	Lowest 75%	13.15
Brain - Anterior cingulate cortex (BA24)	14.9195	Lowest 75%	10.48
Brain - Anterior cingulate cortex (BA24)	14.9195	Lowest 75%	14.42
Brain - Anterior cingulate cortex (BA24)	14.9195	Lowest 75%	16.72
Brain - Anterior cingulate cortex (BA24)	14.9195	Lowest 75%	16.72
Brain - Anterior cingulate cortex (BA24)	14.9195	Lowest 75%	14.13
Brain - Anterior cingulate cortex (BA24)	14.9195	Lowest 75%	12.61
Brain - Anterior cingulate cortex (BA24)	14.9195	Lowest 75%	18.29
Brain - Anterior cingulate cortex (BA24)	14.9195	Lowest 75%	9.191
Brain - Anterior cingulate cortex (BA24)	14.9195	Lowest 75%	15.98
Brain - Anterior cingulate cortex (BA24)	14.9195	Lowest 75%	10.8
Brain - Anterior cingulate cortex (BA24)	14.9195	Lowest 75%	17.06
Brain - Anterior cingulate cortex (BA24)	14.9195	Lowest 75%	10.18
Brain - Anterior cingulate cortex (BA24)	14.9195	Lowest 75%	20.11
Brain - Anterior cingulate cortex (BA24)	14.9195	Lowest 75%	15.42
Brain - Anterior cingulate cortex (BA24)	14.9195	Lowest 75%	18.14
Brain - Anterior cingulate cortex (BA24)	14.9195	Lowest 75%	17.36
Brain - Anterior cingulate cortex (BA24)	14.9195	Lowest 75%	17.87
Brain - Anterior cingulate cortex (BA24)	14.9195	Lowest 75%	13.12
Brain - Anterior cingulate cortex (BA24)	14.9195	Lowest 75%	15.9
Brain - Anterior cingulate cortex (BA24)	14.9195	Lowest 75%	9.967
Brain - Anterior cingulate cortex (BA24)	14.9195	Lowest 75%	13.76
Brain - Anterior cingulate cortex (BA24)	14.9195	Lowest 75%	16.88
Brain - Anterior cingulate cortex (BA24)	14.9195	Lowest 75%	14.38
Brain - Anterior cingulate cortex (BA24)	14.9195	Lowest 75%	8.75
Brain - Anterior cingulate cortex (BA24)	14.9195	Lowest 75%	19.58
Brain - Anterior cingulate cortex (BA24)	14.9195	Lowest 75%	14.4
Brain - Anterior cingulate cortex (BA24)	14.9195	Lowest 75%	12.23
Brain - Anterior cingulate cortex (BA24)	14.9195	Lowest 75%	14.82
Brain - Anterior cingulate cortex (BA24)	14.9195	Lowest 75%	17.89
Brain - Anterior cingulate cortex (BA24)	14.9195	Lowest 75%	19.6
Brain - Anterior cingulate cortex (BA24)	14.9195	Lowest 75%	16.05
Brain - Anterior cingulate cortex (BA24)	14.9195	Lowest 75%	16.84
Brain - Anterior cingulate cortex (BA24)	14.9195	Lowest 75%	14.14
Brain - Anterior cingulate cortex (BA24)	14.9195	Lowest 75%	13.62
Brain - Anterior cingulate cortex (BA24)	14.9195	Lowest 75%	16.87
Brain - Anterior cingulate cortex (BA24)	14.9195	Lowest 75%	11.04
Brain - Anterior cingulate cortex (BA24)	14.9195	Lowest 75%	10.89
Brain - Anterior cingulate cortex (BA24)	14.9195	Lowest 75%	17.2
Brain - Anterior cingulate cortex (BA24)	14.9195	Lowest 75%	13.6
Brain - Anterior cingulate cortex (BA24)	14.9195	Lowest 75%	15.24
Brain - Anterior cingulate cortex (BA24)	14.9195	Lowest 75%	18.3
Brain - Anterior cingulate cortex (BA24)	14.9195	Lowest 75%	17.97
Brain - Anterior cingulate cortex (BA24)	14.9195	Lowest 75%	14.05
Brain - Anterior cingulate cortex (BA24)	14.9195	Lowest 75%	13.46
Brain - Anterior cingulate cortex (BA24)	14.9195	Lowest 75%	15.17
Brain - Anterior cingulate cortex (BA24)	14.9195	Lowest 75%	20.39
Brain - Anterior cingulate cortex (BA24)	14.9195	Lowest 75%	15.1
Brain - Anterior cingulate cortex (BA24)	14.9195	Lowest 75%	16.45
Brain - Anterior cingulate cortex (BA24)	14.9195	Lowest 75%	11.07
Brain - Anterior cingulate cortex (BA24)	14.9195	Lowest 75%	14.34
Brain - Anterior cingulate cortex (BA24)	14.9195	Lowest 75%	11.04
Brain - Anterior cingulate cortex (BA24)	14.9195	Lowest 75%	21.08
Brain - Anterior cingulate cortex (BA24)	14.9195	Lowest 75%	19.03
Brain - Anterior cingulate cortex (BA24)	14.9195	Lowest 75%	14.9
Brain - Anterior cingulate cortex (BA24)	14.9195	Lowest 75%	7.947
Brain - Anterior cingulate cortex (BA24)	14.9195	Lowest 75%	18.68
Brain - Anterior cingulate cortex (BA24)	14.9195	Lowest 75%	14.05
Brain - Anterior cingulate cortex (BA24)	14.9195	Lowest 75%	19.72
Brain - Anterior cingulate cortex (BA24)	14.9195	Lowest 75%	10.44
Brain - Anterior cingulate cortex (BA24)	14.9195	Lowest 75%	13.15
Brain - Anterior cingulate cortex (BA24)	14.9195	Lowest 75%	14.47
Brain - Anterior cingulate cortex (BA24)	14.9195	Lowest 75%	14.56
Brain - Anterior cingulate cortex (BA24)	14.9195	Lowest 75%	13.16
Brain - Anterior cingulate cortex (BA24)	14.9195	Lowest 75%	18.57
Brain - Anterior cingulate cortex (BA24)	14.9195	Lowest 75%	18.22
Brain - Anterior cingulate cortex (BA24)	14.9195	Lowest 75%	13.67
Brain - Anterior cingulate cortex (BA24)	14.9195	Lowest 75%	20.28
Brain - Anterior cingulate cortex (BA24)	14.9195	Lowest 75%	15.09
Brain - Anterior cingulate cortex (BA24)	14.9195	Lowest 75%	12.19
Brain - Anterior cingulate cortex (BA24)	14.9195	Lowest 75%	16.15
Brain - Anterior cingulate cortex (BA24)	14.9195	Lowest 75%	14.68
Brain - Anterior cingulate cortex (BA24)	14.9195	Lowest 75%	13
Brain - Anterior cingulate cortex (BA24)	14.9195	Lowest 75%	10.57
Brain - Anterior cingulate cortex (BA24)	14.9195	Lowest 75%	14.12
Brain - Caudate (basal ganglia)	13.5996	Lowest 75%	9.374
Brain - Caudate (basal ganglia)	13.5996	Lowest 75%	20.58
Brain - Caudate (basal ganglia)	13.5996	Lowest 75%	17.38
Brain - Caudate (basal ganglia)	13.5996	Lowest 75%	18.05
Brain - Caudate (basal ganglia)	13.5996	Lowest 75%	20.38
Brain - Caudate (basal ganglia)	13.5996	Lowest 75%	15.63
Brain - Caudate (basal ganglia)	13.5996	Lowest 75%	12.95
Brain - Caudate (basal ganglia)	13.5996	Lowest 75%	14.08
Brain - Caudate (basal ganglia)	13.5996	Lowest 75%	11.59
Brain - Caudate (basal ganglia)	13.5996	Lowest 75%	18.1
Brain - Caudate (basal ganglia)	13.5996	Lowest 75%	14.67
Brain - Caudate (basal ganglia)	13.5996	Lowest 75%	10.79
Brain - Caudate (basal ganglia)	13.5996	Lowest 75%	13.44
Brain - Caudate (basal ganglia)	13.5996	Lowest 75%	10.63
Brain - Caudate (basal ganglia)	13.5996	Lowest 75%	10.53
Brain - Caudate (basal ganglia)	13.5996	Lowest 75%	15.9
Brain - Caudate (basal ganglia)	13.5996	Lowest 75%	9.145
Brain - Caudate (basal ganglia)	13.5996	Lowest 75%	11.41
Brain - Caudate (basal ganglia)	13.5996	Lowest 75%	14.88
Brain - Caudate (basal ganglia)	13.5996	Lowest 75%	8.842
Brain - Caudate (basal ganglia)	13.5996	Lowest 75%	10.58
Brain - Caudate (basal ganglia)	13.5996	Lowest 75%	16.36
Brain - Caudate (basal ganglia)	13.5996	Lowest 75%	16.61
Brain - Caudate (basal ganglia)	13.5996	Lowest 75%	10.36
Brain - Caudate (basal ganglia)	13.5996	Lowest 75%	18.22
Brain - Caudate (basal ganglia)	13.5996	Lowest 75%	7.182
Brain - Caudate (basal ganglia)	13.5996	Lowest 75%	11.52
Brain - Caudate (basal ganglia)	13.5996	Lowest 75%	13.63
Brain - Caudate (basal ganglia)	13.5996	Lowest 75%	17.45
Brain - Caudate (basal ganglia)	13.5996	Lowest 75%	15.11
Brain - Caudate (basal ganglia)	13.5996	Lowest 75%	14.3
Brain - Caudate (basal ganglia)	13.5996	Lowest 75%	19.54
Brain - Caudate (basal ganglia)	13.5996	Lowest 75%	20.27
Brain - Caudate (basal ganglia)	13.5996	Lowest 75%	18.28
Brain - Caudate (basal ganglia)	13.5996	Lowest 75%	5.778
Brain - Caudate (basal ganglia)	13.5996	Lowest 75%	19.78
Brain - Caudate (basal ganglia)	13.5996	Lowest 75%	12.23
Brain - Caudate (basal ganglia)	13.5996	Lowest 75%	22.97
Brain - Caudate (basal ganglia)	13.5996	Lowest 75%	11.95
Brain - Caudate (basal ganglia)	13.5996	Lowest 75%	15.84
Brain - Caudate (basal ganglia)	13.5996	Lowest 75%	12.25
Brain - Caudate (basal ganglia)	13.5996	Lowest 75%	16.38
Brain - Caudate (basal ganglia)	13.5996	Lowest 75%	8.096
Brain - Caudate (basal ganglia)	13.5996	Lowest 75%	10.16
Brain - Caudate (basal ganglia)	13.5996	Lowest 75%	10.85
Brain - Caudate (basal ganglia)	13.5996	Lowest 75%	14.62
Brain - Caudate (basal ganglia)	13.5996	Lowest 75%	14.28
Brain - Caudate (basal ganglia)	13.5996	Lowest 75%	15.27
Brain - Caudate (basal ganglia)	13.5996	Lowest 75%	11.4
Brain - Caudate (basal ganglia)	13.5996	Lowest 75%	8.262
Brain - Caudate (basal ganglia)	13.5996	Lowest 75%	5.182
Brain - Caudate (basal ganglia)	13.5996	Lowest 75%	13.07
Brain - Caudate (basal ganglia)	13.5996	Lowest 75%	12.65
Brain - Caudate (basal ganglia)	13.5996	Lowest 75%	8.8
Brain - Caudate (basal ganglia)	13.5996	Lowest 75%	8.69
Brain - Caudate (basal ganglia)	13.5996	Lowest 75%	15.82
Brain - Caudate (basal ganglia)	13.5996	Lowest 75%	13.48
Brain - Caudate (basal ganglia)	13.5996	Lowest 75%	15.78
Brain - Caudate (basal ganglia)	13.5996	Lowest 75%	18.5
Brain - Caudate (basal ganglia)	13.5996	Lowest 75%	15.27
Brain - Caudate (basal ganglia)	13.5996	Lowest 75%	16.28
Brain - Caudate (basal ganglia)	13.5996	Lowest 75%	17.28
Brain - Caudate (basal ganglia)	13.5996	Lowest 75%	14.89
Brain - Caudate (basal ganglia)	13.5996	Lowest 75%	13.83
Brain - Caudate (basal ganglia)	13.5996	Lowest 75%	17.1
Brain - Caudate (basal ganglia)	13.5996	Lowest 75%	21.71
Brain - Caudate (basal ganglia)	13.5996	Lowest 75%	7.881
Brain - Caudate (basal ganglia)	13.5996	Lowest 75%	18.68
Brain - Caudate (basal ganglia)	13.5996	Lowest 75%	6.12
Brain - Caudate (basal ganglia)	13.5996	Lowest 75%	11.04
Brain - Caudate (basal ganglia)	13.5996	Lowest 75%	17.74
Brain - Caudate (basal ganglia)	13.5996	Lowest 75%	8.278
Brain - Caudate (basal ganglia)	13.5996	Lowest 75%	9.272
Brain - Caudate (basal ganglia)	13.5996	Lowest 75%	12.63
Brain - Caudate (basal ganglia)	13.5996	Lowest 75%	18.3
Brain - Caudate (basal ganglia)	13.5996	Lowest 75%	11.62
Brain - Caudate (basal ganglia)	13.5996	Lowest 75%	10.03
Brain - Caudate (basal ganglia)	13.5996	Lowest 75%	17.24
Brain - Caudate (basal ganglia)	13.5996	Lowest 75%	19.62
Brain - Caudate (basal ganglia)	13.5996	Lowest 75%	7.586
Brain - Caudate (basal ganglia)	13.5996	Lowest 75%	9.059
Brain - Caudate (basal ganglia)	13.5996	Lowest 75%	13.59
Brain - Caudate (basal ganglia)	13.5996	Lowest 75%	4.462
Brain - Caudate (basal ganglia)	13.5996	Lowest 75%	17.57
Brain - Caudate (basal ganglia)	13.5996	Lowest 75%	5.105
Brain - Caudate (basal ganglia)	13.5996	Lowest 75%	8.536
Brain - Caudate (basal ganglia)	13.5996	Lowest 75%	11.73
Brain - Caudate (basal ganglia)	13.5996	Lowest 75%	17.53
Brain - Caudate (basal ganglia)	13.5996	Lowest 75%	6.507
Brain - Caudate (basal ganglia)	13.5996	Lowest 75%	14.85
Brain - Caudate (basal ganglia)	13.5996	Lowest 75%	12.6
Brain - Caudate (basal ganglia)	13.5996	Lowest 75%	16.46
Brain - Caudate (basal ganglia)	13.5996	Lowest 75%	18.98
Brain - Caudate (basal ganglia)	13.5996	Lowest 75%	13.23
Brain - Caudate (basal ganglia)	13.5996	Lowest 75%	18.87
Brain - Caudate (basal ganglia)	13.5996	Lowest 75%	8.689
Brain - Caudate (basal ganglia)	13.5996	Lowest 75%	11.74
Brain - Caudate (basal ganglia)	13.5996	Lowest 75%	12.64
Brain - Caudate (basal ganglia)	13.5996	Lowest 75%	16.82
Brain - Caudate (basal ganglia)	13.5996	Lowest 75%	7.806
Brain - Caudate (basal ganglia)	13.5996	Lowest 75%	19.16
Brain - Caudate (basal ganglia)	13.5996	Lowest 75%	18.3
Brain - Caudate (basal ganglia)	13.5996	Lowest 75%	15.25
Brain - Caudate (basal ganglia)	13.5996	Lowest 75%	15.38
Brain - Caudate (basal ganglia)	13.5996	Lowest 75%	24.5
Brain - Caudate (basal ganglia)	13.5996	Lowest 75%	16.25
Brain - Caudate (basal ganglia)	13.5996	Lowest 75%	16.6
Brain - Caudate (basal ganglia)	13.5996	Lowest 75%	8.376
Brain - Caudate (basal ganglia)	13.5996	Lowest 75%	15.32
Brain - Caudate (basal ganglia)	13.5996	Lowest 75%	14.66
Brain - Caudate (basal ganglia)	13.5996	Lowest 75%	15.18
Brain - Caudate (basal ganglia)	13.5996	Lowest 75%	13.29
Brain - Caudate (basal ganglia)	13.5996	Lowest 75%	12.73
Brain - Caudate (basal ganglia)	13.5996	Lowest 75%	12.4
Brain - Caudate (basal ganglia)	13.5996	Lowest 75%	9.93
Brain - Caudate (basal ganglia)	13.5996	Lowest 75%	17.39
Brain - Caudate (basal ganglia)	13.5996	Lowest 75%	14.99
Brain - Caudate (basal ganglia)	13.5996	Lowest 75%	18.88
Brain - Caudate (basal ganglia)	13.5996	Lowest 75%	11.48
Brain - Caudate (basal ganglia)	13.5996	Lowest 75%	6.846
Brain - Caudate (basal ganglia)	13.5996	Lowest 75%	9.982
Brain - Caudate (basal ganglia)	13.5996	Lowest 75%	18.81
Brain - Caudate (basal ganglia)	13.5996	Lowest 75%	8.741
Brain - Caudate (basal ganglia)	13.5996	Lowest 75%	6.245
Brain - Caudate (basal ganglia)	13.5996	Lowest 75%	16.14
Brain - Caudate (basal ganglia)	13.5996	Lowest 75%	16.49
Brain - Caudate (basal ganglia)	13.5996	Lowest 75%	15.09
Brain - Caudate (basal ganglia)	13.5996	Lowest 75%	14.04
Brain - Caudate (basal ganglia)	13.5996	Lowest 75%	14.29
Brain - Caudate (basal ganglia)	13.5996	Lowest 75%	12.07
Brain - Caudate (basal ganglia)	13.5996	Lowest 75%	11.19
Brain - Caudate (basal ganglia)	13.5996	Lowest 75%	12.53
Brain - Caudate (basal ganglia)	13.5996	Lowest 75%	14.6
Brain - Caudate (basal ganglia)	13.5996	Lowest 75%	8.611
Brain - Caudate (basal ganglia)	13.5996	Lowest 75%	14.7
Brain - Caudate (basal ganglia)	13.5996	Lowest 75%	19.79
Brain - Caudate (basal ganglia)	13.5996	Lowest 75%	14.79
Brain - Caudate (basal ganglia)	13.5996	Lowest 75%	16.92
Brain - Caudate (basal ganglia)	13.5996	Lowest 75%	15.52
Brain - Caudate (basal ganglia)	13.5996	Lowest 75%	12.52
Brain - Caudate (basal ganglia)	13.5996	Lowest 75%	11.35
Brain - Caudate (basal ganglia)	13.5996	Lowest 75%	8.02
Brain - Caudate (basal ganglia)	13.5996	Lowest 75%	7.895
Brain - Caudate (basal ganglia)	13.5996	Lowest 75%	12.85
Brain - Caudate (basal ganglia)	13.5996	Lowest 75%	13.21
Brain - Caudate (basal ganglia)	13.5996	Lowest 75%	14.33
Brain - Caudate (basal ganglia)	13.5996	Lowest 75%	21.45
Brain - Caudate (basal ganglia)	13.5996	Lowest 75%	9.332
Brain - Caudate (basal ganglia)	13.5996	Lowest 75%	10.56
Brain - Caudate (basal ganglia)	13.5996	Lowest 75%	11.94
Brain - Cerebellar Hemisphere	13.3495	Lowest 75%	16.63
Brain - Cerebellar Hemisphere	13.3495	Lowest 75%	17.75
Brain - Cerebellar Hemisphere	13.3495	Lowest 75%	11.68
Brain - Cerebellar Hemisphere	13.3495	Lowest 75%	10.49
Brain - Cerebellar Hemisphere	13.3495	Lowest 75%	16.36
Brain - Cerebellar Hemisphere	13.3495	Lowest 75%	11.86
Brain - Cerebellar Hemisphere	13.3495	Lowest 75%	16.16
Brain - Cerebellar Hemisphere	13.3495	Lowest 75%	10.82
Brain - Cerebellar Hemisphere	13.3495	Lowest 75%	16.27
Brain - Cerebellar Hemisphere	13.3495	Lowest 75%	14.45
Brain - Cerebellar Hemisphere	13.3495	Lowest 75%	13.14
Brain - Cerebellar Hemisphere	13.3495	Lowest 75%	11.72
Brain - Cerebellar Hemisphere	13.3495	Lowest 75%	13.59
Brain - Cerebellar Hemisphere	13.3495	Lowest 75%	15.46
Brain - Cerebellar Hemisphere	13.3495	Lowest 75%	11.12
Brain - Cerebellar Hemisphere	13.3495	Lowest 75%	14.12
Brain - Cerebellar Hemisphere	13.3495	Lowest 75%	14.21
Brain - Cerebellar Hemisphere	13.3495	Lowest 75%	17.37
Brain - Cerebellar Hemisphere	13.3495	Lowest 75%	13.88
Brain - Cerebellar Hemisphere	13.3495	Lowest 75%	14.93
Brain - Cerebellar Hemisphere	13.3495	Lowest 75%	17.47
Brain - Cerebellar Hemisphere	13.3495	Lowest 75%	13.89
Brain - Cerebellar Hemisphere	13.3495	Lowest 75%	15.88
Brain - Cerebellar Hemisphere	13.3495	Lowest 75%	16.45
Brain - Cerebellar Hemisphere	13.3495	Lowest 75%	6.76
Brain - Cerebellar Hemisphere	13.3495	Lowest 75%	12.43
Brain - Cerebellar Hemisphere	13.3495	Lowest 75%	6.532
Brain - Cerebellar Hemisphere	13.3495	Lowest 75%	16.42
Brain - Cerebellar Hemisphere	13.3495	Lowest 75%	11.6
Brain - Cerebellar Hemisphere	13.3495	Lowest 75%	14.75
Brain - Cerebellar Hemisphere	13.3495	Lowest 75%	17.15
Brain - Cerebellar Hemisphere	13.3495	Lowest 75%	12.96
Brain - Cerebellar Hemisphere	13.3495	Lowest 75%	14.16
Brain - Cerebellar Hemisphere	13.3495	Lowest 75%	12.59
Brain - Cerebellar Hemisphere	13.3495	Lowest 75%	8.705
Brain - Cerebellar Hemisphere	13.3495	Lowest 75%	12.95
Brain - Cerebellar Hemisphere	13.3495	Lowest 75%	15.2
Brain - Cerebellar Hemisphere	13.3495	Lowest 75%	17.68
Brain - Cerebellar Hemisphere	13.3495	Lowest 75%	11.37
Brain - Cerebellar Hemisphere	13.3495	Lowest 75%	15.42
Brain - Cerebellar Hemisphere	13.3495	Lowest 75%	12.02
Brain - Cerebellar Hemisphere	13.3495	Lowest 75%	12.34
Brain - Cerebellar Hemisphere	13.3495	Lowest 75%	7.375
Brain - Cerebellar Hemisphere	13.3495	Lowest 75%	6.393
Brain - Cerebellar Hemisphere	13.3495	Lowest 75%	9.672
Brain - Cerebellar Hemisphere	13.3495	Lowest 75%	13.16
Brain - Cerebellar Hemisphere	13.3495	Lowest 75%	14.03
Brain - Cerebellar Hemisphere	13.3495	Lowest 75%	13.37
Brain - Cerebellar Hemisphere	13.3495	Lowest 75%	13.98
Brain - Cerebellar Hemisphere	13.3495	Lowest 75%	14.15
Brain - Cerebellar Hemisphere	13.3495	Lowest 75%	15.54
Brain - Cerebellar Hemisphere	13.3495	Lowest 75%	11.7
Brain - Cerebellar Hemisphere	13.3495	Lowest 75%	13.39
Brain - Cerebellar Hemisphere	13.3495	Lowest 75%	7.735
Brain - Cerebellar Hemisphere	13.3495	Lowest 75%	12.99
Brain - Cerebellar Hemisphere	13.3495	Lowest 75%	15.26
Brain - Cerebellar Hemisphere	13.3495	Lowest 75%	12.35
Brain - Cerebellar Hemisphere	13.3495	Lowest 75%	11.38
Brain - Cerebellar Hemisphere	13.3495	Lowest 75%	14.78
Brain - Cerebellar Hemisphere	13.3495	Lowest 75%	14.61
Brain - Cerebellar Hemisphere	13.3495	Lowest 75%	11.61
Brain - Cerebellar Hemisphere	13.3495	Lowest 75%	13.53
Brain - Cerebellar Hemisphere	13.3495	Lowest 75%	13.42
Brain - Cerebellar Hemisphere	13.3495	Lowest 75%	14.48
Brain - Cerebellar Hemisphere	13.3495	Lowest 75%	12.69
Brain - Cerebellar Hemisphere	13.3495	Lowest 75%	11.62
Brain - Cerebellar Hemisphere	13.3495	Lowest 75%	15.88
Brain - Cerebellar Hemisphere	13.3495	Lowest 75%	10.83
Brain - Cerebellar Hemisphere	13.3495	Lowest 75%	17.6
Brain - Cerebellar Hemisphere	13.3495	Lowest 75%	9.223
Brain - Cerebellar Hemisphere	13.3495	Lowest 75%	14.64
Brain - Cerebellar Hemisphere	13.3495	Lowest 75%	14.25
Brain - Cerebellar Hemisphere	13.3495	Lowest 75%	16.82
Brain - Cerebellar Hemisphere	13.3495	Lowest 75%	15.7
Brain - Cerebellar Hemisphere	13.3495	Lowest 75%	15.65
Brain - Cerebellar Hemisphere	13.3495	Lowest 75%	15.67
Brain - Cerebellar Hemisphere	13.3495	Lowest 75%	12.57
Brain - Cerebellar Hemisphere	13.3495	Lowest 75%	6.76
Brain - Cerebellar Hemisphere	13.3495	Lowest 75%	16.94
Brain - Cerebellar Hemisphere	13.3495	Lowest 75%	10.04
Brain - Cerebellar Hemisphere	13.3495	Lowest 75%	8.36
Brain - Cerebellar Hemisphere	13.3495	Lowest 75%	7.279
Brain - Cerebellar Hemisphere	13.3495	Lowest 75%	20.06
Brain - Cerebellar Hemisphere	13.3495	Lowest 75%	11.48
Brain - Cerebellar Hemisphere	13.3495	Lowest 75%	14.88
Brain - Cerebellar Hemisphere	13.3495	Lowest 75%	15.96
Brain - Cerebellar Hemisphere	13.3495	Lowest 75%	15.77
Brain - Cerebellar Hemisphere	13.3495	Lowest 75%	13.18
Brain - Cerebellar Hemisphere	13.3495	Lowest 75%	14.9
Brain - Cerebellar Hemisphere	13.3495	Lowest 75%	13.08
Brain - Cerebellar Hemisphere	13.3495	Lowest 75%	12.38
Brain - Cerebellar Hemisphere	13.3495	Lowest 75%	14.59
Brain - Cerebellar Hemisphere	13.3495	Lowest 75%	15.01
Brain - Cerebellar Hemisphere	13.3495	Lowest 75%	14.03
Brain - Cerebellar Hemisphere	13.3495	Lowest 75%	9.381
Brain - Cerebellar Hemisphere	13.3495	Lowest 75%	15.36
Brain - Cerebellar Hemisphere	13.3495	Lowest 75%	11.69
Brain - Cerebellar Hemisphere	13.3495	Lowest 75%	9.509
Brain - Cerebellar Hemisphere	13.3495	Lowest 75%	13.6
Brain - Cerebellar Hemisphere	13.3495	Lowest 75%	18.66
Brain - Cerebellar Hemisphere	13.3495	Lowest 75%	8.895
Brain - Cerebellar Hemisphere	13.3495	Lowest 75%	16.65
Brain - Cerebellar Hemisphere	13.3495	Lowest 75%	17.45
Brain - Cerebellar Hemisphere	13.3495	Lowest 75%	17.1
Brain - Cerebellar Hemisphere	13.3495	Lowest 75%	15.65
Brain - Cerebellar Hemisphere	13.3495	Lowest 75%	14.3
Brain - Cerebellar Hemisphere	13.3495	Lowest 75%	14.95
Brain - Cerebellar Hemisphere	13.3495	Lowest 75%	17.36
Brain - Cerebellar Hemisphere	13.3495	Lowest 75%	13.93
Brain - Cerebellar Hemisphere	13.3495	Lowest 75%	8.208
Brain - Cerebellar Hemisphere	13.3495	Lowest 75%	14.64
Brain - Cerebellar Hemisphere	13.3495	Lowest 75%	13.54
Brain - Cerebellar Hemisphere	13.3495	Lowest 75%	6.839
Brain - Cerebellar Hemisphere	13.3495	Lowest 75%	15.53
Brain - Cerebellar Hemisphere	13.3495	Lowest 75%	11.72
Brain - Cerebellar Hemisphere	13.3495	Lowest 75%	16.14
Brain - Cerebellar Hemisphere	13.3495	Lowest 75%	12.65
Brain - Cerebellar Hemisphere	13.3495	Lowest 75%	16.9
Brain - Cerebellar Hemisphere	13.3495	Lowest 75%	17.59
Brain - Cerebellar Hemisphere	13.3495	Lowest 75%	11.71
Brain - Cerebellar Hemisphere	13.3495	Lowest 75%	10.51
Brain - Cerebellar Hemisphere	13.3495	Lowest 75%	15.75
Brain - Cerebellar Hemisphere	13.3495	Lowest 75%	10.67
Brain - Cerebellar Hemisphere	13.3495	Lowest 75%	11.32
Brain - Cerebellar Hemisphere	13.3495	Lowest 75%	11.29
Brain - Cerebellar Hemisphere	13.3495	Lowest 75%	10.75
Brain - Cerebellar Hemisphere	13.3495	Lowest 75%	15.25
Brain - Cerebellar Hemisphere	13.3495	Lowest 75%	11.12
Brain - Cerebellar Hemisphere	13.3495	Lowest 75%	12.8
Brain - Cerebellar Hemisphere	13.3495	Lowest 75%	13.82
Brain - Cerebellar Hemisphere	13.3495	Lowest 75%	10.92
Brain - Cerebellar Hemisphere	13.3495	Lowest 75%	10.84
Brain - Cerebellar Hemisphere	13.3495	Lowest 75%	14.77
Brain - Cerebellar Hemisphere	13.3495	Lowest 75%	15.5
Brain - Cerebellar Hemisphere	13.3495	Lowest 75%	18.09
Brain - Cerebellar Hemisphere	13.3495	Lowest 75%	13.23
Brain - Cerebellar Hemisphere	13.3495	Lowest 75%	12.52
Brain - Cerebellar Hemisphere	13.3495	Lowest 75%	13.25
Brain - Cerebellar Hemisphere	13.3495	Lowest 75%	13.77
Brain - Cerebellar Hemisphere	13.3495	Lowest 75%	8.274
Brain - Cerebellar Hemisphere	13.3495	Lowest 75%	13.64
Brain - Cerebellar Hemisphere	13.3495	Lowest 75%	9.675
Brain - Cerebellar Hemisphere	13.3495	Lowest 75%	11.78
Brain - Cerebellum	15.4392	Lowest 75%	14.56
Brain - Cerebellum	15.4392	Lowest 75%	13.67
Brain - Cerebellum	15.4392	Lowest 75%	16.41
Brain - Cerebellum	15.4392	Lowest 75%	19.25
Brain - Cerebellum	15.4392	Lowest 75%	18.56
Brain - Cerebellum	15.4392	Lowest 75%	16.63
Brain - Cerebellum	15.4392	Lowest 75%	16.97
Brain - Cerebellum	15.4392	Lowest 75%	16.17
Brain - Cerebellum	15.4392	Lowest 75%	16.4
Brain - Cerebellum	15.4392	Lowest 75%	16.68
Brain - Cerebellum	15.4392	Lowest 75%	15.45
Brain - Cerebellum	15.4392	Lowest 75%	16.94
Brain - Cerebellum	15.4392	Lowest 75%	12.03
Brain - Cerebellum	15.4392	Lowest 75%	19.67
Brain - Cerebellum	15.4392	Lowest 75%	17.99
Brain - Cerebellum	15.4392	Lowest 75%	14.97
Brain - Cerebellum	15.4392	Lowest 75%	16.49
Brain - Cerebellum	15.4392	Lowest 75%	14.15
Brain - Cerebellum	15.4392	Lowest 75%	18.82
Brain - Cerebellum	15.4392	Lowest 75%	10.5
Brain - Cerebellum	15.4392	Lowest 75%	11.05
Brain - Cerebellum	15.4392	Lowest 75%	17.31
Brain - Cerebellum	15.4392	Lowest 75%	12.92
Brain - Cerebellum	15.4392	Lowest 75%	13.04
Brain - Cerebellum	15.4392	Lowest 75%	18.5
Brain - Cerebellum	15.4392	Lowest 75%	16.98
Brain - Cerebellum	15.4392	Lowest 75%	13.9
Brain - Cerebellum	15.4392	Lowest 75%	14.76
Brain - Cerebellum	15.4392	Lowest 75%	17.89
Brain - Cerebellum	15.4392	Lowest 75%	15.55
Brain - Cerebellum	15.4392	Lowest 75%	15.67
Brain - Cerebellum	15.4392	Lowest 75%	17.42
Brain - Cerebellum	15.4392	Lowest 75%	15.48
Brain - Cerebellum	15.4392	Lowest 75%	11.08
Brain - Cerebellum	15.4392	Lowest 75%	18.42
Brain - Cerebellum	15.4392	Lowest 75%	15.9
Brain - Cerebellum	15.4392	Lowest 75%	16.08
Brain - Cerebellum	15.4392	Lowest 75%	16.77
Brain - Cerebellum	15.4392	Lowest 75%	18.01
Brain - Cerebellum	15.4392	Lowest 75%	13.97
Brain - Cerebellum	15.4392	Lowest 75%	16.47
Brain - Cerebellum	15.4392	Lowest 75%	13.81
Brain - Cerebellum	15.4392	Lowest 75%	16.24
Brain - Cerebellum	15.4392	Lowest 75%	18.96
Brain - Cerebellum	15.4392	Lowest 75%	20.44
Brain - Cerebellum	15.4392	Lowest 75%	18.04
Brain - Cerebellum	15.4392	Lowest 75%	16.13
Brain - Cerebellum	15.4392	Lowest 75%	13.57
Brain - Cerebellum	15.4392	Lowest 75%	10.87
Brain - Cerebellum	15.4392	Lowest 75%	16.71
Brain - Cerebellum	15.4392	Lowest 75%	13.27
Brain - Cerebellum	15.4392	Lowest 75%	15.24
Brain - Cerebellum	15.4392	Lowest 75%	16.73
Brain - Cerebellum	15.4392	Lowest 75%	13.7
Brain - Cerebellum	15.4392	Lowest 75%	18.14
Brain - Cerebellum	15.4392	Lowest 75%	14.81
Brain - Cerebellum	15.4392	Lowest 75%	18.06
Brain - Cerebellum	15.4392	Lowest 75%	12.02
Brain - Cerebellum	15.4392	Lowest 75%	13.28
Brain - Cerebellum	15.4392	Lowest 75%	12.9
Brain - Cerebellum	15.4392	Lowest 75%	16.43
Brain - Cerebellum	15.4392	Lowest 75%	15.38
Brain - Cerebellum	15.4392	Lowest 75%	15.52
Brain - Cerebellum	15.4392	Lowest 75%	14
Brain - Cerebellum	15.4392	Lowest 75%	17.53
Brain - Cerebellum	15.4392	Lowest 75%	21.39
Brain - Cerebellum	15.4392	Lowest 75%	11.9
Brain - Cerebellum	15.4392	Lowest 75%	15.68
Brain - Cerebellum	15.4392	Lowest 75%	18.37
Brain - Cerebellum	15.4392	Lowest 75%	18.07
Brain - Cerebellum	15.4392	Lowest 75%	17.65
Brain - Cerebellum	15.4392	Lowest 75%	14.51
Brain - Cerebellum	15.4392	Lowest 75%	21.69
Brain - Cerebellum	15.4392	Lowest 75%	18.17
Brain - Cerebellum	15.4392	Lowest 75%	16.7
Brain - Cerebellum	15.4392	Lowest 75%	13.34
Brain - Cerebellum	15.4392	Lowest 75%	15.61
Brain - Cerebellum	15.4392	Lowest 75%	8.339
Brain - Cerebellum	15.4392	Lowest 75%	15.5
Brain - Cerebellum	15.4392	Lowest 75%	11.5
Brain - Cerebellum	15.4392	Lowest 75%	16.28
Brain - Cerebellum	15.4392	Lowest 75%	16.84
Brain - Cerebellum	15.4392	Lowest 75%	15.86
Brain - Cerebellum	15.4392	Lowest 75%	18.02
Brain - Cerebellum	15.4392	Lowest 75%	13.59
Brain - Cerebellum	15.4392	Lowest 75%	12.91
Brain - Cerebellum	15.4392	Lowest 75%	11.76
Brain - Cerebellum	15.4392	Lowest 75%	14.86
Brain - Cerebellum	15.4392	Lowest 75%	12.19
Brain - Cerebellum	15.4392	Lowest 75%	9.112
Brain - Cerebellum	15.4392	Lowest 75%	15.78
Brain - Cerebellum	15.4392	Lowest 75%	17.17
Brain - Cerebellum	15.4392	Lowest 75%	10.18
Brain - Cerebellum	15.4392	Lowest 75%	16.22
Brain - Cerebellum	15.4392	Lowest 75%	15.86
Brain - Cerebellum	15.4392	Lowest 75%	13.48
Brain - Cerebellum	15.4392	Lowest 75%	18.75
Brain - Cerebellum	15.4392	Lowest 75%	9.544
Brain - Cerebellum	15.4392	Lowest 75%	7.776
Brain - Cerebellum	15.4392	Lowest 75%	13.84
Brain - Cerebellum	15.4392	Lowest 75%	19.22
Brain - Cerebellum	15.4392	Lowest 75%	15.01
Brain - Cerebellum	15.4392	Lowest 75%	12.96
Brain - Cerebellum	15.4392	Lowest 75%	14.79
Brain - Cerebellum	15.4392	Lowest 75%	24.4
Brain - Cerebellum	15.4392	Lowest 75%	13.47
Brain - Cerebellum	15.4392	Lowest 75%	11.97
Brain - Cerebellum	15.4392	Lowest 75%	16.32
Brain - Cerebellum	15.4392	Lowest 75%	13.07
Brain - Cerebellum	15.4392	Lowest 75%	13.08
Brain - Cerebellum	15.4392	Lowest 75%	12.87
Brain - Cerebellum	15.4392	Lowest 75%	12.55
Brain - Cerebellum	15.4392	Lowest 75%	17.21
Brain - Cerebellum	15.4392	Lowest 75%	11.84
Brain - Cerebellum	15.4392	Lowest 75%	15.76
Brain - Cerebellum	15.4392	Lowest 75%	14.24
Brain - Cerebellum	15.4392	Lowest 75%	11.84
Brain - Cerebellum	15.4392	Lowest 75%	21.59
Brain - Cerebellum	15.4392	Lowest 75%	18.34
Brain - Cerebellum	15.4392	Lowest 75%	17.51
Brain - Cerebellum	15.4392	Lowest 75%	15.65
Brain - Cerebellum	15.4392	Lowest 75%	21.27
Brain - Cerebellum	15.4392	Lowest 75%	11.02
Brain - Cerebellum	15.4392	Lowest 75%	14.46
Brain - Cerebellum	15.4392	Lowest 75%	14.57
Brain - Cerebellum	15.4392	Lowest 75%	18.64
Brain - Cerebellum	15.4392	Lowest 75%	14.21
Brain - Cerebellum	15.4392	Lowest 75%	14.4
Brain - Cerebellum	15.4392	Lowest 75%	9.673
Brain - Cerebellum	15.4392	Lowest 75%	13.72
Brain - Cerebellum	15.4392	Lowest 75%	15.83
Brain - Cerebellum	15.4392	Lowest 75%	15.56
Brain - Cerebellum	15.4392	Lowest 75%	18.03
Brain - Cerebellum	15.4392	Lowest 75%	21.83
Brain - Cerebellum	15.4392	Lowest 75%	17.15
Brain - Cerebellum	15.4392	Lowest 75%	17.85
Brain - Cerebellum	15.4392	Lowest 75%	13.42
Brain - Cerebellum	15.4392	Lowest 75%	15.46
Brain - Cerebellum	15.4392	Lowest 75%	9.872
Brain - Cerebellum	15.4392	Lowest 75%	10.29
Brain - Cerebellum	15.4392	Lowest 75%	14.49
Brain - Cerebellum	15.4392	Lowest 75%	14.21
Brain - Cerebellum	15.4392	Lowest 75%	15.75
Brain - Cerebellum	15.4392	Lowest 75%	23.47
Brain - Cerebellum	15.4392	Lowest 75%	11.29
Brain - Cerebellum	15.4392	Lowest 75%	10.17
Brain - Cerebellum	15.4392	Lowest 75%	20.63
Brain - Cerebellum	15.4392	Lowest 75%	13.64
Brain - Cerebellum	15.4392	Lowest 75%	17.12
Brain - Cerebellum	15.4392	Lowest 75%	16.25
Brain - Cerebellum	15.4392	Lowest 75%	16.78
Brain - Cerebellum	15.4392	Lowest 75%	17.42
Brain - Cerebellum	15.4392	Lowest 75%	16.85
Brain - Cerebellum	15.4392	Lowest 75%	18.57
Brain - Cerebellum	15.4392	Lowest 75%	14.2
Brain - Cerebellum	15.4392	Lowest 75%	16.03
Brain - Cerebellum	15.4392	Lowest 75%	14.59
Brain - Cerebellum	15.4392	Lowest 75%	14.68
Brain - Cerebellum	15.4392	Lowest 75%	18.05
Brain - Cortex	16.0049	Lowest 75%	15.08
Brain - Cortex	16.0049	Lowest 75%	13.75
Brain - Cortex	16.0049	Lowest 75%	17.84
Brain - Cortex	16.0049	Lowest 75%	15.43
Brain - Cortex	16.0049	Lowest 75%	19.98
Brain - Cortex	16.0049	Lowest 75%	15.47
Brain - Cortex	16.0049	Lowest 75%	18.59
Brain - Cortex	16.0049	Lowest 75%	16.92
Brain - Cortex	16.0049	Lowest 75%	18.27
Brain - Cortex	16.0049	Lowest 75%	17.02
Brain - Cortex	16.0049	Lowest 75%	11.79
Brain - Cortex	16.0049	Lowest 75%	25.55
Brain - Cortex	16.0049	Lowest 75%	13.94
Brain - Cortex	16.0049	Lowest 75%	21.63
Brain - Cortex	16.0049	Lowest 75%	14.06
Brain - Cortex	16.0049	Lowest 75%	14.29
Brain - Cortex	16.0049	Lowest 75%	12.76
Brain - Cortex	16.0049	Lowest 75%	14.36
Brain - Cortex	16.0049	Lowest 75%	16.28
Brain - Cortex	16.0049	Lowest 75%	16.35
Brain - Cortex	16.0049	Lowest 75%	10.34
Brain - Cortex	16.0049	Lowest 75%	15.68
Brain - Cortex	16.0049	Lowest 75%	16.99
Brain - Cortex	16.0049	Lowest 75%	15.79
Brain - Cortex	16.0049	Lowest 75%	15.81
Brain - Cortex	16.0049	Lowest 75%	18.33
Brain - Cortex	16.0049	Lowest 75%	18.37
Brain - Cortex	16.0049	Lowest 75%	17.92
Brain - Cortex	16.0049	Lowest 75%	18.2
Brain - Cortex	16.0049	Lowest 75%	22.49
Brain - Cortex	16.0049	Lowest 75%	19.63
Brain - Cortex	16.0049	Lowest 75%	18.53
Brain - Cortex	16.0049	Lowest 75%	19.37
Brain - Cortex	16.0049	Lowest 75%	14.88
Brain - Cortex	16.0049	Lowest 75%	15.05
Brain - Cortex	16.0049	Lowest 75%	23.37
Brain - Cortex	16.0049	Lowest 75%	20.49
Brain - Cortex	16.0049	Lowest 75%	13.12
Brain - Cortex	16.0049	Lowest 75%	21.71
Brain - Cortex	16.0049	Lowest 75%	12.7
Brain - Cortex	16.0049	Lowest 75%	19.25
Brain - Cortex	16.0049	Lowest 75%	14.16
Brain - Cortex	16.0049	Lowest 75%	22.02
Brain - Cortex	16.0049	Lowest 75%	16.74
Brain - Cortex	16.0049	Lowest 75%	11.33
Brain - Cortex	16.0049	Lowest 75%	23.65
Brain - Cortex	16.0049	Lowest 75%	14.65
Brain - Cortex	16.0049	Lowest 75%	15.17
Brain - Cortex	16.0049	Lowest 75%	19.98
Brain - Cortex	16.0049	Lowest 75%	14.58
Brain - Cortex	16.0049	Lowest 75%	11.29
Brain - Cortex	16.0049	Lowest 75%	19.49
Brain - Cortex	16.0049	Lowest 75%	15.12
Brain - Cortex	16.0049	Lowest 75%	15.75
Brain - Cortex	16.0049	Lowest 75%	21.11
Brain - Cortex	16.0049	Lowest 75%	16.85
Brain - Cortex	16.0049	Lowest 75%	15.41
Brain - Cortex	16.0049	Lowest 75%	15.93
Brain - Cortex	16.0049	Lowest 75%	18.61
Brain - Cortex	16.0049	Lowest 75%	20.05
Brain - Cortex	16.0049	Lowest 75%	13.7
Brain - Cortex	16.0049	Lowest 75%	18.71
Brain - Cortex	16.0049	Lowest 75%	14.47
Brain - Cortex	16.0049	Lowest 75%	12.6
Brain - Cortex	16.0049	Lowest 75%	12.12
Brain - Cortex	16.0049	Lowest 75%	13.68
Brain - Cortex	16.0049	Lowest 75%	9.899
Brain - Cortex	16.0049	Lowest 75%	14.15
Brain - Cortex	16.0049	Lowest 75%	13.34
Brain - Cortex	16.0049	Lowest 75%	16.53
Brain - Cortex	16.0049	Lowest 75%	17.12
Brain - Cortex	16.0049	Lowest 75%	12.27
Brain - Cortex	16.0049	Lowest 75%	20.33
Brain - Cortex	16.0049	Lowest 75%	17.87
Brain - Cortex	16.0049	Lowest 75%	13.37
Brain - Cortex	16.0049	Lowest 75%	11.78
Brain - Cortex	16.0049	Lowest 75%	15.42
Brain - Cortex	16.0049	Lowest 75%	14.2
Brain - Cortex	16.0049	Lowest 75%	14.59
Brain - Cortex	16.0049	Lowest 75%	5.292
Brain - Cortex	16.0049	Lowest 75%	15.93
Brain - Cortex	16.0049	Lowest 75%	10.67
Brain - Cortex	16.0049	Lowest 75%	18.49
Brain - Cortex	16.0049	Lowest 75%	19.49
Brain - Cortex	16.0049	Lowest 75%	12.17
Brain - Cortex	16.0049	Lowest 75%	9.658
Brain - Cortex	16.0049	Lowest 75%	13.39
Brain - Cortex	16.0049	Lowest 75%	12.08
Brain - Cortex	16.0049	Lowest 75%	19.14
Brain - Cortex	16.0049	Lowest 75%	15.52
Brain - Cortex	16.0049	Lowest 75%	12.46
Brain - Cortex	16.0049	Lowest 75%	15.24
Brain - Cortex	16.0049	Lowest 75%	13.9
Brain - Cortex	16.0049	Lowest 75%	11.56
Brain - Cortex	16.0049	Lowest 75%	15.39
Brain - Cortex	16.0049	Lowest 75%	14.21
Brain - Cortex	16.0049	Lowest 75%	12.61
Brain - Cortex	16.0049	Lowest 75%	18.81
Brain - Cortex	16.0049	Lowest 75%	7.079
Brain - Cortex	16.0049	Lowest 75%	14.8
Brain - Cortex	16.0049	Lowest 75%	15.12
Brain - Cortex	16.0049	Lowest 75%	19.42
Brain - Cortex	16.0049	Lowest 75%	16.58
Brain - Cortex	16.0049	Lowest 75%	10.74
Brain - Cortex	16.0049	Lowest 75%	14.44
Brain - Cortex	16.0049	Lowest 75%	13.18
Brain - Cortex	16.0049	Lowest 75%	22.11
Brain - Cortex	16.0049	Lowest 75%	19.43
Brain - Cortex	16.0049	Lowest 75%	11.85
Brain - Cortex	16.0049	Lowest 75%	14.68
Brain - Cortex	16.0049	Lowest 75%	14.08
Brain - Cortex	16.0049	Lowest 75%	16.41
Brain - Cortex	16.0049	Lowest 75%	10.89
Brain - Cortex	16.0049	Lowest 75%	14.81
Brain - Cortex	16.0049	Lowest 75%	13.91
Brain - Cortex	16.0049	Lowest 75%	18.13
Brain - Cortex	16.0049	Lowest 75%	10.52
Brain - Cortex	16.0049	Lowest 75%	19.03
Brain - Cortex	16.0049	Lowest 75%	19.78
Brain - Cortex	16.0049	Lowest 75%	11.81
Brain - Cortex	16.0049	Lowest 75%	14.68
Brain - Cortex	16.0049	Lowest 75%	14.55
Brain - Cortex	16.0049	Lowest 75%	14.99
Brain - Cortex	16.0049	Lowest 75%	18.24
Brain - Cortex	16.0049	Lowest 75%	17.19
Brain - Cortex	16.0049	Lowest 75%	19.44
Brain - Cortex	16.0049	Lowest 75%	13.68
Brain - Cortex	16.0049	Lowest 75%	12.57
Brain - Cortex	16.0049	Lowest 75%	16.39
Brain - Cortex	16.0049	Lowest 75%	20.51
Brain - Cortex	16.0049	Lowest 75%	17.03
Brain - Cortex	16.0049	Lowest 75%	20.73
Brain - Cortex	16.0049	Lowest 75%	21.34
Brain - Cortex	16.0049	Lowest 75%	22.21
Brain - Cortex	16.0049	Lowest 75%	15.64
Brain - Cortex	16.0049	Lowest 75%	11.51
Brain - Cortex	16.0049	Lowest 75%	13.17
Brain - Cortex	16.0049	Lowest 75%	14.15
Brain - Cortex	16.0049	Lowest 75%	14.34
Brain - Cortex	16.0049	Lowest 75%	11.54
Brain - Cortex	16.0049	Lowest 75%	19.67
Brain - Cortex	16.0049	Lowest 75%	16.71
Brain - Cortex	16.0049	Lowest 75%	18.09
Brain - Cortex	16.0049	Lowest 75%	17.91
Brain - Cortex	16.0049	Lowest 75%	20.01
Brain - Cortex	16.0049	Lowest 75%	17.75
Brain - Cortex	16.0049	Lowest 75%	15.68
Brain - Cortex	16.0049	Lowest 75%	18.26
Brain - Cortex	16.0049	Lowest 75%	18.56
Brain - Cortex	16.0049	Lowest 75%	13.12
Brain - Cortex	16.0049	Lowest 75%	17.87
Brain - Cortex	16.0049	Lowest 75%	16.68
Brain - Cortex	16.0049	Lowest 75%	19.51
Brain - Cortex	16.0049	Lowest 75%	16.34
Brain - Cortex	16.0049	Lowest 75%	15.31
Brain - Cortex	16.0049	Lowest 75%	21.16
Brain - Frontal Cortex (BA9)	16.2571	Lowest 75%	17.54
Brain - Frontal Cortex (BA9)	16.2571	Lowest 75%	14.61
Brain - Frontal Cortex (BA9)	16.2571	Lowest 75%	15.23
Brain - Frontal Cortex (BA9)	16.2571	Lowest 75%	16.31
Brain - Frontal Cortex (BA9)	16.2571	Lowest 75%	18.07
Brain - Frontal Cortex (BA9)	16.2571	Lowest 75%	12.23
Brain - Frontal Cortex (BA9)	16.2571	Lowest 75%	19.36
Brain - Frontal Cortex (BA9)	16.2571	Lowest 75%	14.7
Brain - Frontal Cortex (BA9)	16.2571	Lowest 75%	13.06
Brain - Frontal Cortex (BA9)	16.2571	Lowest 75%	16.27
Brain - Frontal Cortex (BA9)	16.2571	Lowest 75%	10.82
Brain - Frontal Cortex (BA9)	16.2571	Lowest 75%	18.4
Brain - Frontal Cortex (BA9)	16.2571	Lowest 75%	18.02
Brain - Frontal Cortex (BA9)	16.2571	Lowest 75%	13.3
Brain - Frontal Cortex (BA9)	16.2571	Lowest 75%	15.58
Brain - Frontal Cortex (BA9)	16.2571	Lowest 75%	16.96
Brain - Frontal Cortex (BA9)	16.2571	Lowest 75%	16.2
Brain - Frontal Cortex (BA9)	16.2571	Lowest 75%	15.05
Brain - Frontal Cortex (BA9)	16.2571	Lowest 75%	13.72
Brain - Frontal Cortex (BA9)	16.2571	Lowest 75%	19.96
Brain - Frontal Cortex (BA9)	16.2571	Lowest 75%	14.98
Brain - Frontal Cortex (BA9)	16.2571	Lowest 75%	12.76
Brain - Frontal Cortex (BA9)	16.2571	Lowest 75%	17.65
Brain - Frontal Cortex (BA9)	16.2571	Lowest 75%	17.45
Brain - Frontal Cortex (BA9)	16.2571	Lowest 75%	15.31
Brain - Frontal Cortex (BA9)	16.2571	Lowest 75%	12.4
Brain - Frontal Cortex (BA9)	16.2571	Lowest 75%	15.23
Brain - Frontal Cortex (BA9)	16.2571	Lowest 75%	10.75
Brain - Frontal Cortex (BA9)	16.2571	Lowest 75%	17.77
Brain - Frontal Cortex (BA9)	16.2571	Lowest 75%	22.29
Brain - Frontal Cortex (BA9)	16.2571	Lowest 75%	14.88
Brain - Frontal Cortex (BA9)	16.2571	Lowest 75%	8.741
Brain - Frontal Cortex (BA9)	16.2571	Lowest 75%	18.3
Brain - Frontal Cortex (BA9)	16.2571	Lowest 75%	23.1
Brain - Frontal Cortex (BA9)	16.2571	Lowest 75%	18.27
Brain - Frontal Cortex (BA9)	16.2571	Lowest 75%	18.89
Brain - Frontal Cortex (BA9)	16.2571	Lowest 75%	18.43
Brain - Frontal Cortex (BA9)	16.2571	Lowest 75%	18.7
Brain - Frontal Cortex (BA9)	16.2571	Lowest 75%	18.34
Brain - Frontal Cortex (BA9)	16.2571	Lowest 75%	20.52
Brain - Frontal Cortex (BA9)	16.2571	Lowest 75%	17.05
Brain - Frontal Cortex (BA9)	16.2571	Lowest 75%	15.34
Brain - Frontal Cortex (BA9)	16.2571	Lowest 75%	18.13
Brain - Frontal Cortex (BA9)	16.2571	Lowest 75%	10.95
Brain - Frontal Cortex (BA9)	16.2571	Lowest 75%	13.64
Brain - Frontal Cortex (BA9)	16.2571	Lowest 75%	18.83
Brain - Frontal Cortex (BA9)	16.2571	Lowest 75%	13.98
Brain - Frontal Cortex (BA9)	16.2571	Lowest 75%	18.71
Brain - Frontal Cortex (BA9)	16.2571	Lowest 75%	14.27
Brain - Frontal Cortex (BA9)	16.2571	Lowest 75%	17.81
Brain - Frontal Cortex (BA9)	16.2571	Lowest 75%	20.45
Brain - Frontal Cortex (BA9)	16.2571	Lowest 75%	17.74
Brain - Frontal Cortex (BA9)	16.2571	Lowest 75%	17.41
Brain - Frontal Cortex (BA9)	16.2571	Lowest 75%	17.39
Brain - Frontal Cortex (BA9)	16.2571	Lowest 75%	18.82
Brain - Frontal Cortex (BA9)	16.2571	Lowest 75%	17.27
Brain - Frontal Cortex (BA9)	16.2571	Lowest 75%	18.66
Brain - Frontal Cortex (BA9)	16.2571	Lowest 75%	13.36
Brain - Frontal Cortex (BA9)	16.2571	Lowest 75%	14.94
Brain - Frontal Cortex (BA9)	16.2571	Lowest 75%	16.98
Brain - Frontal Cortex (BA9)	16.2571	Lowest 75%	10.2
Brain - Frontal Cortex (BA9)	16.2571	Lowest 75%	11.7
Brain - Frontal Cortex (BA9)	16.2571	Lowest 75%	13.09
Brain - Frontal Cortex (BA9)	16.2571	Lowest 75%	18.1
Brain - Frontal Cortex (BA9)	16.2571	Lowest 75%	14.75
Brain - Frontal Cortex (BA9)	16.2571	Lowest 75%	20.02
Brain - Frontal Cortex (BA9)	16.2571	Lowest 75%	12.94
Brain - Frontal Cortex (BA9)	16.2571	Lowest 75%	15.39
Brain - Frontal Cortex (BA9)	16.2571	Lowest 75%	15.02
Brain - Frontal Cortex (BA9)	16.2571	Lowest 75%	15.42
Brain - Frontal Cortex (BA9)	16.2571	Lowest 75%	19.22
Brain - Frontal Cortex (BA9)	16.2571	Lowest 75%	11.31
Brain - Frontal Cortex (BA9)	16.2571	Lowest 75%	15.33
Brain - Frontal Cortex (BA9)	16.2571	Lowest 75%	14.64
Brain - Frontal Cortex (BA9)	16.2571	Lowest 75%	21.04
Brain - Frontal Cortex (BA9)	16.2571	Lowest 75%	15.72
Brain - Frontal Cortex (BA9)	16.2571	Lowest 75%	16.87
Brain - Frontal Cortex (BA9)	16.2571	Lowest 75%	23.46
Brain - Frontal Cortex (BA9)	16.2571	Lowest 75%	20.18
Brain - Frontal Cortex (BA9)	16.2571	Lowest 75%	21.36
Brain - Frontal Cortex (BA9)	16.2571	Lowest 75%	13.98
Brain - Frontal Cortex (BA9)	16.2571	Lowest 75%	12.07
Brain - Frontal Cortex (BA9)	16.2571	Lowest 75%	19.93
Brain - Frontal Cortex (BA9)	16.2571	Lowest 75%	6.334
Brain - Frontal Cortex (BA9)	16.2571	Lowest 75%	12.07
Brain - Frontal Cortex (BA9)	16.2571	Lowest 75%	18.52
Brain - Frontal Cortex (BA9)	16.2571	Lowest 75%	16.25
Brain - Frontal Cortex (BA9)	16.2571	Lowest 75%	18.48
Brain - Frontal Cortex (BA9)	16.2571	Lowest 75%	19.08
Brain - Frontal Cortex (BA9)	16.2571	Lowest 75%	14.86
Brain - Frontal Cortex (BA9)	16.2571	Lowest 75%	15.63
Brain - Frontal Cortex (BA9)	16.2571	Lowest 75%	15.57
Brain - Frontal Cortex (BA9)	16.2571	Lowest 75%	18.78
Brain - Frontal Cortex (BA9)	16.2571	Lowest 75%	22.08
Brain - Frontal Cortex (BA9)	16.2571	Lowest 75%	18.79
Brain - Frontal Cortex (BA9)	16.2571	Lowest 75%	20
Brain - Frontal Cortex (BA9)	16.2571	Lowest 75%	15.54
Brain - Frontal Cortex (BA9)	16.2571	Lowest 75%	14.12
Brain - Frontal Cortex (BA9)	16.2571	Lowest 75%	15.9
Brain - Frontal Cortex (BA9)	16.2571	Lowest 75%	21.83
Brain - Frontal Cortex (BA9)	16.2571	Lowest 75%	12.15
Brain - Frontal Cortex (BA9)	16.2571	Lowest 75%	6.203
Brain - Frontal Cortex (BA9)	16.2571	Lowest 75%	18.62
Brain - Frontal Cortex (BA9)	16.2571	Lowest 75%	12.17
Brain - Frontal Cortex (BA9)	16.2571	Lowest 75%	19.83
Brain - Frontal Cortex (BA9)	16.2571	Lowest 75%	12.48
Brain - Frontal Cortex (BA9)	16.2571	Lowest 75%	19.7
Brain - Frontal Cortex (BA9)	16.2571	Lowest 75%	20.82
Brain - Frontal Cortex (BA9)	16.2571	Lowest 75%	21.22
Brain - Frontal Cortex (BA9)	16.2571	Lowest 75%	12.5
Brain - Frontal Cortex (BA9)	16.2571	Lowest 75%	18.13
Brain - Frontal Cortex (BA9)	16.2571	Lowest 75%	15.63
Brain - Frontal Cortex (BA9)	16.2571	Lowest 75%	15.79
Brain - Frontal Cortex (BA9)	16.2571	Lowest 75%	20.51
Brain - Frontal Cortex (BA9)	16.2571	Lowest 75%	17.01
Brain - Frontal Cortex (BA9)	16.2571	Lowest 75%	11.1
Brain - Frontal Cortex (BA9)	16.2571	Lowest 75%	18.51
Brain - Frontal Cortex (BA9)	16.2571	Lowest 75%	14.69
Brain - Frontal Cortex (BA9)	16.2571	Lowest 75%	13.01
Brain - Frontal Cortex (BA9)	16.2571	Lowest 75%	13.9
Brain - Frontal Cortex (BA9)	16.2571	Lowest 75%	14.9
Brain - Frontal Cortex (BA9)	16.2571	Lowest 75%	17.04
Brain - Hippocampus	13.331	Lowest 75%	12.56
Brain - Hippocampus	13.331	Lowest 75%	13.64
Brain - Hippocampus	13.331	Lowest 75%	10.09
Brain - Hippocampus	13.331	Lowest 75%	11.5
Brain - Hippocampus	13.331	Lowest 75%	9.752
Brain - Hippocampus	13.331	Lowest 75%	13.11
Brain - Hippocampus	13.331	Lowest 75%	8.338
Brain - Hippocampus	13.331	Lowest 75%	10.19
Brain - Hippocampus	13.331	Lowest 75%	7.525
Brain - Hippocampus	13.331	Lowest 75%	8.66
Brain - Hippocampus	13.331	Lowest 75%	12.3
Brain - Hippocampus	13.331	Lowest 75%	17.65
Brain - Hippocampus	13.331	Lowest 75%	12.63
Brain - Hippocampus	13.331	Lowest 75%	13.19
Brain - Hippocampus	13.331	Lowest 75%	19.18
Brain - Hippocampus	13.331	Lowest 75%	10.23
Brain - Hippocampus	13.331	Lowest 75%	14.72
Brain - Hippocampus	13.331	Lowest 75%	20.67
Brain - Hippocampus	13.331	Lowest 75%	9.71
Brain - Hippocampus	13.331	Lowest 75%	13.77
Brain - Hippocampus	13.331	Lowest 75%	17.43
Brain - Hippocampus	13.331	Lowest 75%	5.11
Brain - Hippocampus	13.331	Lowest 75%	10.59
Brain - Hippocampus	13.331	Lowest 75%	4.398
Brain - Hippocampus	13.331	Lowest 75%	24.62
Brain - Hippocampus	13.331	Lowest 75%	21.27
Brain - Hippocampus	13.331	Lowest 75%	14.4
Brain - Hippocampus	13.331	Lowest 75%	13.68
Brain - Hippocampus	13.331	Lowest 75%	12.48
Brain - Hippocampus	13.331	Lowest 75%	5.359
Brain - Hippocampus	13.331	Lowest 75%	14.7
Brain - Hippocampus	13.331	Lowest 75%	25.56
Brain - Hippocampus	13.331	Lowest 75%	14.79
Brain - Hippocampus	13.331	Lowest 75%	17.13
Brain - Hippocampus	13.331	Lowest 75%	13.67
Brain - Hippocampus	13.331	Lowest 75%	12.68
Brain - Hippocampus	13.331	Lowest 75%	17.26
Brain - Hippocampus	13.331	Lowest 75%	11.14
Brain - Hippocampus	13.331	Lowest 75%	12.99
Brain - Hippocampus	13.331	Lowest 75%	7.965
Brain - Hippocampus	13.331	Lowest 75%	21.98
Brain - Hippocampus	13.331	Lowest 75%	9.291
Brain - Hippocampus	13.331	Lowest 75%	12.6
Brain - Hippocampus	13.331	Lowest 75%	14.84
Brain - Hippocampus	13.331	Lowest 75%	13.19
Brain - Hippocampus	13.331	Lowest 75%	12.25
Brain - Hippocampus	13.331	Lowest 75%	15.67
Brain - Hippocampus	13.331	Lowest 75%	14.18
Brain - Hippocampus	13.331	Lowest 75%	12.21
Brain - Hippocampus	13.331	Lowest 75%	11.89
Brain - Hippocampus	13.331	Lowest 75%	8.088
Brain - Hippocampus	13.331	Lowest 75%	19.46
Brain - Hippocampus	13.331	Lowest 75%	9.704
Brain - Hippocampus	13.331	Lowest 75%	14.17
Brain - Hippocampus	13.331	Lowest 75%	13
Brain - Hippocampus	13.331	Lowest 75%	18.81
Brain - Hippocampus	13.331	Lowest 75%	6.99
Brain - Hippocampus	13.331	Lowest 75%	17.43
Brain - Hippocampus	13.331	Lowest 75%	19.33
Brain - Hippocampus	13.331	Lowest 75%	9.254
Brain - Hippocampus	13.331	Lowest 75%	7.095
Brain - Hippocampus	13.331	Lowest 75%	18.07
Brain - Hippocampus	13.331	Lowest 75%	6.821
Brain - Hippocampus	13.331	Lowest 75%	10.72
Brain - Hippocampus	13.331	Lowest 75%	21.07
Brain - Hippocampus	13.331	Lowest 75%	12.48
Brain - Hippocampus	13.331	Lowest 75%	15.77
Brain - Hippocampus	13.331	Lowest 75%	19.22
Brain - Hippocampus	13.331	Lowest 75%	19.62
Brain - Hippocampus	13.331	Lowest 75%	11.37
Brain - Hippocampus	13.331	Lowest 75%	9.895
Brain - Hippocampus	13.331	Lowest 75%	7.765
Brain - Hippocampus	13.331	Lowest 75%	10.8
Brain - Hippocampus	13.331	Lowest 75%	4.747
Brain - Hippocampus	13.331	Lowest 75%	16.06
Brain - Hippocampus	13.331	Lowest 75%	7.942
Brain - Hippocampus	13.331	Lowest 75%	9.703
Brain - Hippocampus	13.331	Lowest 75%	16.15
Brain - Hippocampus	13.331	Lowest 75%	19.09
Brain - Hippocampus	13.331	Lowest 75%	10.77
Brain - Hippocampus	13.331	Lowest 75%	16
Brain - Hippocampus	13.331	Lowest 75%	15.23
Brain - Hippocampus	13.331	Lowest 75%	11.79
Brain - Hippocampus	13.331	Lowest 75%	13.46
Brain - Hippocampus	13.331	Lowest 75%	7.108
Brain - Hippocampus	13.331	Lowest 75%	6.156
Brain - Hippocampus	13.331	Lowest 75%	7.26
Brain - Hippocampus	13.331	Lowest 75%	17.67
Brain - Hippocampus	13.331	Lowest 75%	12.21
Brain - Hippocampus	13.331	Lowest 75%	19.23
Brain - Hippocampus	13.331	Lowest 75%	6.763
Brain - Hippocampus	13.331	Lowest 75%	15.39
Brain - Hippocampus	13.331	Lowest 75%	20.31
Brain - Hippocampus	13.331	Lowest 75%	4.238
Brain - Hippocampus	13.331	Lowest 75%	19.51
Brain - Hippocampus	13.331	Lowest 75%	8.911
Brain - Hippocampus	13.331	Lowest 75%	18.98
Brain - Hippocampus	13.331	Lowest 75%	14.68
Brain - Hippocampus	13.331	Lowest 75%	18.33
Brain - Hippocampus	13.331	Lowest 75%	10.8
Brain - Hippocampus	13.331	Lowest 75%	19.04
Brain - Hippocampus	13.331	Lowest 75%	13.91
Brain - Hippocampus	13.331	Lowest 75%	21.42
Brain - Hippocampus	13.331	Lowest 75%	22.91
Brain - Hippocampus	13.331	Lowest 75%	22.12
Brain - Hippocampus	13.331	Lowest 75%	11.44
Brain - Hippocampus	13.331	Lowest 75%	18.1
Brain - Hippocampus	13.331	Lowest 75%	13.39
Brain - Hippocampus	13.331	Lowest 75%	18.46
Brain - Hippocampus	13.331	Lowest 75%	9.173
Brain - Hippocampus	13.331	Lowest 75%	11.14
Brain - Hippocampus	13.331	Lowest 75%	13.15
Brain - Hippocampus	13.331	Lowest 75%	13.32
Brain - Hippocampus	13.331	Lowest 75%	16.39
Brain - Hippocampus	13.331	Lowest 75%	14.27
Brain - Hippocampus	13.331	Lowest 75%	12.85
Brain - Hippocampus	13.331	Lowest 75%	18.31
Brain - Hippocampus	13.331	Lowest 75%	7.024
Brain - Hippocampus	13.331	Lowest 75%	14.78
Brain - Hippocampus	13.331	Lowest 75%	4.472
Brain - Hippocampus	13.331	Lowest 75%	14.3
Brain - Hippocampus	13.331	Lowest 75%	4.05
Brain - Hippocampus	13.331	Lowest 75%	13.94
Brain - Hippocampus	13.331	Lowest 75%	4.926
Brain - Hypothalamus	19.6326	Lowest 75%	25
Brain - Hypothalamus	19.6326	Lowest 75%	12.98
Brain - Hypothalamus	19.6326	Lowest 75%	6.481
Brain - Hypothalamus	19.6326	Lowest 75%	18.51
Brain - Hypothalamus	19.6326	Lowest 75%	22.12
Brain - Hypothalamus	19.6326	Lowest 75%	23.46
Brain - Hypothalamus	19.6326	Lowest 75%	20.38
Brain - Hypothalamus	19.6326	Lowest 75%	24.85
Brain - Hypothalamus	19.6326	Lowest 75%	9.459
Brain - Hypothalamus	19.6326	Lowest 75%	12.76
Brain - Hypothalamus	19.6326	Lowest 75%	23.52
Brain - Hypothalamus	19.6326	Lowest 75%	18.02
Brain - Hypothalamus	19.6326	Lowest 75%	21.14
Brain - Hypothalamus	19.6326	Lowest 75%	6.481
Brain - Hypothalamus	19.6326	Lowest 75%	20.19
Brain - Hypothalamus	19.6326	Lowest 75%	27.39
Brain - Hypothalamus	19.6326	Lowest 75%	23.16
Brain - Hypothalamus	19.6326	Lowest 75%	12.3
Brain - Hypothalamus	19.6326	Lowest 75%	20.6
Brain - Hypothalamus	19.6326	Lowest 75%	34.34
Brain - Hypothalamus	19.6326	Lowest 75%	19.35
Brain - Hypothalamus	19.6326	Lowest 75%	17.69
Brain - Hypothalamus	19.6326	Lowest 75%	29.02
Brain - Hypothalamus	19.6326	Lowest 75%	30.92
Brain - Hypothalamus	19.6326	Lowest 75%	28.53
Brain - Hypothalamus	19.6326	Lowest 75%	22.98
Brain - Hypothalamus	19.6326	Lowest 75%	17.81
Brain - Hypothalamus	19.6326	Lowest 75%	30.94
Brain - Hypothalamus	19.6326	Lowest 75%	22.5
Brain - Hypothalamus	19.6326	Lowest 75%	26.99
Brain - Hypothalamus	19.6326	Lowest 75%	12.02
Brain - Hypothalamus	19.6326	Lowest 75%	24.16
Brain - Hypothalamus	19.6326	Lowest 75%	26.79
Brain - Hypothalamus	19.6326	Lowest 75%	9.637
Brain - Hypothalamus	19.6326	Lowest 75%	23.4
Brain - Hypothalamus	19.6326	Lowest 75%	7.582
Brain - Hypothalamus	19.6326	Lowest 75%	27.18
Brain - Hypothalamus	19.6326	Lowest 75%	20.88
Brain - Hypothalamus	19.6326	Lowest 75%	13.44
Brain - Hypothalamus	19.6326	Lowest 75%	17.91
Brain - Hypothalamus	19.6326	Lowest 75%	17.86
Brain - Hypothalamus	19.6326	Lowest 75%	15.32
Brain - Hypothalamus	19.6326	Lowest 75%	8.307
Brain - Hypothalamus	19.6326	Lowest 75%	15.86
Brain - Hypothalamus	19.6326	Lowest 75%	22.19
Brain - Hypothalamus	19.6326	Lowest 75%	16.44
Brain - Hypothalamus	19.6326	Lowest 75%	17.34
Brain - Hypothalamus	19.6326	Lowest 75%	19.37
Brain - Hypothalamus	19.6326	Lowest 75%	15.71
Brain - Hypothalamus	19.6326	Lowest 75%	19.4
Brain - Hypothalamus	19.6326	Lowest 75%	24.27
Brain - Hypothalamus	19.6326	Lowest 75%	10.81
Brain - Hypothalamus	19.6326	Lowest 75%	16.58
Brain - Hypothalamus	19.6326	Lowest 75%	30.24
Brain - Hypothalamus	19.6326	Lowest 75%	25.57
Brain - Hypothalamus	19.6326	Lowest 75%	21.36
Brain - Hypothalamus	19.6326	Lowest 75%	18.38
Brain - Hypothalamus	19.6326	Lowest 75%	28.09
Brain - Hypothalamus	19.6326	Lowest 75%	25.24
Brain - Hypothalamus	19.6326	Lowest 75%	14.51
Brain - Hypothalamus	19.6326	Lowest 75%	16.6
Brain - Hypothalamus	19.6326	Lowest 75%	16.99
Brain - Hypothalamus	19.6326	Lowest 75%	25.33
Brain - Hypothalamus	19.6326	Lowest 75%	32.34
Brain - Hypothalamus	19.6326	Lowest 75%	15.63
Brain - Hypothalamus	19.6326	Lowest 75%	16.77
Brain - Hypothalamus	19.6326	Lowest 75%	29.62
Brain - Hypothalamus	19.6326	Lowest 75%	34.23
Brain - Hypothalamus	19.6326	Lowest 75%	17.96
Brain - Hypothalamus	19.6326	Lowest 75%	5.815
Brain - Hypothalamus	19.6326	Lowest 75%	40.72
Brain - Hypothalamus	19.6326	Lowest 75%	13.15
Brain - Hypothalamus	19.6326	Lowest 75%	3.593
Brain - Hypothalamus	19.6326	Lowest 75%	9.424
Brain - Hypothalamus	19.6326	Lowest 75%	19.88
Brain - Hypothalamus	19.6326	Lowest 75%	8.513
Brain - Hypothalamus	19.6326	Lowest 75%	24.16
Brain - Hypothalamus	19.6326	Lowest 75%	13.27
Brain - Hypothalamus	19.6326	Lowest 75%	18.34
Brain - Hypothalamus	19.6326	Lowest 75%	13.45
Brain - Hypothalamus	19.6326	Lowest 75%	24.08
Brain - Hypothalamus	19.6326	Lowest 75%	27.33
Brain - Hypothalamus	19.6326	Lowest 75%	7.564
Brain - Hypothalamus	19.6326	Lowest 75%	24.09
Brain - Hypothalamus	19.6326	Lowest 75%	29.37
Brain - Hypothalamus	19.6326	Lowest 75%	37.89
Brain - Hypothalamus	19.6326	Lowest 75%	18.11
Brain - Hypothalamus	19.6326	Lowest 75%	13.62
Brain - Hypothalamus	19.6326	Lowest 75%	12.32
Brain - Hypothalamus	19.6326	Lowest 75%	16.95
Brain - Hypothalamus	19.6326	Lowest 75%	19.21
Brain - Hypothalamus	19.6326	Lowest 75%	22.01
Brain - Hypothalamus	19.6326	Lowest 75%	8.971
Brain - Hypothalamus	19.6326	Lowest 75%	18.5
Brain - Hypothalamus	19.6326	Lowest 75%	27.82
Brain - Hypothalamus	19.6326	Lowest 75%	19.37
Brain - Hypothalamus	19.6326	Lowest 75%	21.36
Brain - Hypothalamus	19.6326	Lowest 75%	17.19
Brain - Hypothalamus	19.6326	Lowest 75%	37.97
Brain - Hypothalamus	19.6326	Lowest 75%	22.77
Brain - Hypothalamus	19.6326	Lowest 75%	32.76
Brain - Hypothalamus	19.6326	Lowest 75%	10.29
Brain - Hypothalamus	19.6326	Lowest 75%	22.16
Brain - Hypothalamus	19.6326	Lowest 75%	15.82
Brain - Hypothalamus	19.6326	Lowest 75%	13.42
Brain - Hypothalamus	19.6326	Lowest 75%	16.5
Brain - Hypothalamus	19.6326	Lowest 75%	17.35
Brain - Hypothalamus	19.6326	Lowest 75%	27.3
Brain - Hypothalamus	19.6326	Lowest 75%	19.43
Brain - Hypothalamus	19.6326	Lowest 75%	17.73
Brain - Hypothalamus	19.6326	Lowest 75%	26.78
Brain - Hypothalamus	19.6326	Lowest 75%	10.89
Brain - Hypothalamus	19.6326	Lowest 75%	25.15
Brain - Hypothalamus	19.6326	Lowest 75%	10.2
Brain - Hypothalamus	19.6326	Lowest 75%	25.04
Brain - Hypothalamus	19.6326	Lowest 75%	12.22
Brain - Hypothalamus	19.6326	Lowest 75%	16.53
Brain - Hypothalamus	19.6326	Lowest 75%	17.3
Brain - Hypothalamus	19.6326	Lowest 75%	13.12
Brain - Hypothalamus	19.6326	Lowest 75%	13.02
Brain - Hypothalamus	19.6326	Lowest 75%	14.54
Brain - Nucleus accumbens (basal ganglia)	16.1456	Lowest 75%	25.1
Brain - Nucleus accumbens (basal ganglia)	16.1456	Lowest 75%	17.68
Brain - Nucleus accumbens (basal ganglia)	16.1456	Lowest 75%	19.61
Brain - Nucleus accumbens (basal ganglia)	16.1456	Lowest 75%	20.59
Brain - Nucleus accumbens (basal ganglia)	16.1456	Lowest 75%	23.38
Brain - Nucleus accumbens (basal ganglia)	16.1456	Lowest 75%	12.37
Brain - Nucleus accumbens (basal ganglia)	16.1456	Lowest 75%	16.66
Brain - Nucleus accumbens (basal ganglia)	16.1456	Lowest 75%	15.11
Brain - Nucleus accumbens (basal ganglia)	16.1456	Lowest 75%	17.44
Brain - Nucleus accumbens (basal ganglia)	16.1456	Lowest 75%	14.48
Brain - Nucleus accumbens (basal ganglia)	16.1456	Lowest 75%	9.986
Brain - Nucleus accumbens (basal ganglia)	16.1456	Lowest 75%	16.23
Brain - Nucleus accumbens (basal ganglia)	16.1456	Lowest 75%	28.38
Brain - Nucleus accumbens (basal ganglia)	16.1456	Lowest 75%	13.4
Brain - Nucleus accumbens (basal ganglia)	16.1456	Lowest 75%	13.47
Brain - Nucleus accumbens (basal ganglia)	16.1456	Lowest 75%	11.82
Brain - Nucleus accumbens (basal ganglia)	16.1456	Lowest 75%	17
Brain - Nucleus accumbens (basal ganglia)	16.1456	Lowest 75%	12.45
Brain - Nucleus accumbens (basal ganglia)	16.1456	Lowest 75%	14.99
Brain - Nucleus accumbens (basal ganglia)	16.1456	Lowest 75%	14.63
Brain - Nucleus accumbens (basal ganglia)	16.1456	Lowest 75%	13.79
Brain - Nucleus accumbens (basal ganglia)	16.1456	Lowest 75%	19.22
Brain - Nucleus accumbens (basal ganglia)	16.1456	Lowest 75%	17.69
Brain - Nucleus accumbens (basal ganglia)	16.1456	Lowest 75%	8.241
Brain - Nucleus accumbens (basal ganglia)	16.1456	Lowest 75%	15.78
Brain - Nucleus accumbens (basal ganglia)	16.1456	Lowest 75%	23.62
Brain - Nucleus accumbens (basal ganglia)	16.1456	Lowest 75%	18.58
Brain - Nucleus accumbens (basal ganglia)	16.1456	Lowest 75%	19.05
Brain - Nucleus accumbens (basal ganglia)	16.1456	Lowest 75%	21.53
Brain - Nucleus accumbens (basal ganglia)	16.1456	Lowest 75%	20.68
Brain - Nucleus accumbens (basal ganglia)	16.1456	Lowest 75%	23.15
Brain - Nucleus accumbens (basal ganglia)	16.1456	Lowest 75%	18.09
Brain - Nucleus accumbens (basal ganglia)	16.1456	Lowest 75%	19.98
Brain - Nucleus accumbens (basal ganglia)	16.1456	Lowest 75%	14.57
Brain - Nucleus accumbens (basal ganglia)	16.1456	Lowest 75%	27.35
Brain - Nucleus accumbens (basal ganglia)	16.1456	Lowest 75%	15.51
Brain - Nucleus accumbens (basal ganglia)	16.1456	Lowest 75%	20.97
Brain - Nucleus accumbens (basal ganglia)	16.1456	Lowest 75%	15.02
Brain - Nucleus accumbens (basal ganglia)	16.1456	Lowest 75%	16.45
Brain - Nucleus accumbens (basal ganglia)	16.1456	Lowest 75%	9.41
Brain - Nucleus accumbens (basal ganglia)	16.1456	Lowest 75%	8.024
Brain - Nucleus accumbens (basal ganglia)	16.1456	Lowest 75%	18.23
Brain - Nucleus accumbens (basal ganglia)	16.1456	Lowest 75%	18.21
Brain - Nucleus accumbens (basal ganglia)	16.1456	Lowest 75%	13.8
Brain - Nucleus accumbens (basal ganglia)	16.1456	Lowest 75%	14.71
Brain - Nucleus accumbens (basal ganglia)	16.1456	Lowest 75%	13.88
Brain - Nucleus accumbens (basal ganglia)	16.1456	Lowest 75%	17.07
Brain - Nucleus accumbens (basal ganglia)	16.1456	Lowest 75%	14.6
Brain - Nucleus accumbens (basal ganglia)	16.1456	Lowest 75%	16.52
Brain - Nucleus accumbens (basal ganglia)	16.1456	Lowest 75%	16.41
Brain - Nucleus accumbens (basal ganglia)	16.1456	Lowest 75%	16.36
Brain - Nucleus accumbens (basal ganglia)	16.1456	Lowest 75%	12.5
Brain - Nucleus accumbens (basal ganglia)	16.1456	Lowest 75%	16.41
Brain - Nucleus accumbens (basal ganglia)	16.1456	Lowest 75%	19.47
Brain - Nucleus accumbens (basal ganglia)	16.1456	Lowest 75%	19.78
Brain - Nucleus accumbens (basal ganglia)	16.1456	Lowest 75%	15.39
Brain - Nucleus accumbens (basal ganglia)	16.1456	Lowest 75%	15.68
Brain - Nucleus accumbens (basal ganglia)	16.1456	Lowest 75%	20.63
Brain - Nucleus accumbens (basal ganglia)	16.1456	Lowest 75%	16.67
Brain - Nucleus accumbens (basal ganglia)	16.1456	Lowest 75%	18.56
Brain - Nucleus accumbens (basal ganglia)	16.1456	Lowest 75%	22.05
Brain - Nucleus accumbens (basal ganglia)	16.1456	Lowest 75%	18.6
Brain - Nucleus accumbens (basal ganglia)	16.1456	Lowest 75%	8.977
Brain - Nucleus accumbens (basal ganglia)	16.1456	Lowest 75%	16.83
Brain - Nucleus accumbens (basal ganglia)	16.1456	Lowest 75%	8.241
Brain - Nucleus accumbens (basal ganglia)	16.1456	Lowest 75%	17.85
Brain - Nucleus accumbens (basal ganglia)	16.1456	Lowest 75%	8.916
Brain - Nucleus accumbens (basal ganglia)	16.1456	Lowest 75%	14.77
Brain - Nucleus accumbens (basal ganglia)	16.1456	Lowest 75%	17.99
Brain - Nucleus accumbens (basal ganglia)	16.1456	Lowest 75%	17.37
Brain - Nucleus accumbens (basal ganglia)	16.1456	Lowest 75%	16.46
Brain - Nucleus accumbens (basal ganglia)	16.1456	Lowest 75%	21.5
Brain - Nucleus accumbens (basal ganglia)	16.1456	Lowest 75%	8.502
Brain - Nucleus accumbens (basal ganglia)	16.1456	Lowest 75%	20.02
Brain - Nucleus accumbens (basal ganglia)	16.1456	Lowest 75%	17.11
Brain - Nucleus accumbens (basal ganglia)	16.1456	Lowest 75%	18.24
Brain - Nucleus accumbens (basal ganglia)	16.1456	Lowest 75%	17.39
Brain - Nucleus accumbens (basal ganglia)	16.1456	Lowest 75%	23.97
Brain - Nucleus accumbens (basal ganglia)	16.1456	Lowest 75%	14.14
Brain - Nucleus accumbens (basal ganglia)	16.1456	Lowest 75%	6.75
Brain - Nucleus accumbens (basal ganglia)	16.1456	Lowest 75%	17.99
[truncated: 3,507 more rows]
