# Supplementary material for: Aging-associated decline of phosphatidylcholine synthesis is a malleable trigger of natural mitochondrial aging
Source: Nat Commun. 2026 Apr 18;17:3589. doi: 10.1038/s41467-026-71508-7 (PMC13091796; doi:10.1038/s41467-026-71508-7)
Supplement: Supplementary file 34 — Supplementary Data 32 [file 41467_2026_71508_MOESM34_ESM.xlsx]

## Sheet: Tabelle1
Gene	minor_tissue	rho	abv3q
PEMT	Adipose - Subcutaneous	-0.196972	Highest 25%
PEMT	Adipose - Visceral (Omentum)	-0.21861	Highest 25%
PEMT	Breast - Mammary Tissue	-0.177258	Highest 25%
PEMT	Liver	-0.0470722	Highest 25%
PEMT	Nerve - Tibial	-0.131572	Highest 25%
PEMT	Ovary	-0.333087	Highest 25%
PEMT	Pituitary	0.0297686	Highest 25%
PEMT	Prostate	0.134935	Highest 25%
PEMT	Skin - Sun Exposed (Lower leg)	-0.01686	Highest 25%
PEMT	Testis	0.012997	Highest 25%
PEMT	Thyroid	-0.0424278	Highest 25%
PEMT	Uterus	-0.146385	Highest 25%
PEMT	Adrenal Gland	-0.116098	Lowest 75%
PEMT	Artery - Aorta	0.0366592	Lowest 75%
PEMT	Artery - Coronary	-0.12238	Lowest 75%
PEMT	Artery - Tibial	-0.0847825	Lowest 75%
PEMT	Brain - Amygdala	0.209066	Lowest 75%
PEMT	Brain - Anterior cingulate cortex (BA24)	0.125782	Lowest 75%
PEMT	Brain - Caudate (basal ganglia)	0.017605	Lowest 75%
PEMT	Brain - Cerebellar Hemisphere	0.171938	Lowest 75%
PEMT	Brain - Cerebellum	0.180106	Lowest 75%
PEMT	Brain - Cortex	0.208566	Lowest 75%
PEMT	Brain - Frontal Cortex (BA9)	0.106153	Lowest 75%
PEMT	Brain - Hippocampus	-0.0612584	Lowest 75%
PEMT	Brain - Hypothalamus	0.218841	Lowest 75%
PEMT	Brain - Nucleus accumbens (basal ganglia)	0.130874	Lowest 75%
PEMT	Brain - Putamen (basal ganglia)	0.0419287	Lowest 75%
PEMT	Brain - Spinal cord (cervical c-1)	0.113947	Lowest 75%
PEMT	Brain - Substantia nigra	0.0396599	Lowest 75%
PEMT	Cells - Cultured fibroblasts	0.0497423	Lowest 75%
PEMT	Colon - Sigmoid	-0.151284	Lowest 75%
PEMT	Colon - Transverse	-0.0217675	Lowest 75%
PEMT	Esophagus - Gastroesophageal Junction	-0.0682214	Lowest 75%
PEMT	Esophagus - Mucosa	-0.128419	Lowest 75%
PEMT	Esophagus - Muscularis	0.163449	Lowest 75%
PEMT	Heart - Atrial Appendage	-0.170679	Lowest 75%
PEMT	Heart - Left Ventricle	-0.0183241	Lowest 75%
PEMT	Kidney - Cortex	0.123871	Lowest 75%
PEMT	Lung	-0.0629698	Lowest 75%
PEMT	Minor Salivary Gland	-0.220543	Lowest 75%
PEMT	Muscle - Skeletal	-0.0939122	Lowest 75%
PEMT	Pancreas	-0.131216	Lowest 75%
PEMT	Skin - Not Sun Exposed (Suprapubic)	0.0287392	Lowest 75%
PEMT	Stomach	-0.229535	Lowest 75%
PEMT	Vagina	0.0861994	Lowest 75%
PEMT	Whole Blood	0.138308	Lowest 75%
