# Supplementary material for: Aging-associated decline of phosphatidylcholine synthesis is a malleable trigger of natural mitochondrial aging
Source: Nat Commun. 2026 Apr 18;17:3589. doi: 10.1038/s41467-026-71508-7 (PMC13091796; doi:10.1038/s41467-026-71508-7)
Supplement: Supplementary file 35 — Supplementary Data 33 [file 41467_2026_71508_MOESM35_ESM.xlsx]

## Sheet: Tabelle1
Adipose subcutaneous
age	avgexp	expression
20-29	0.44392	0.242791
20-29	0.44392	1.3987
20-29	0.44392	-0.182
20-29	0.44392	0.197961
20-29	0.44392	1.04529
20-29	0.44392	-0.433789
20-29	0.44392	0.415002
20-29	0.44392	0.867408
30-39	0.249299	2.1825
30-39	0.249299	-0.470411
30-39	0.249299	0.192028
30-39	0.249299	1.66659
30-39	0.249299	-0.0239222
30-39	0.249299	-0.789632
30-39	0.249299	-0.28509
30-39	0.249299	-0.127206
30-39	0.249299	0.475541
30-39	0.249299	-0.327411
40-49	0.044784	-0.391705
40-49	0.044784	0.431869
40-49	0.044784	0.776639
40-49	0.044784	-0.914059
40-49	0.044784	-0.647149
40-49	0.044784	0.968536
40-49	0.044784	-0.0197293
40-49	0.044784	0.698145
40-49	0.044784	-0.935362
40-49	0.044784	-0.430076
40-49	0.044784	-0.167261
40-49	0.044784	0.264912
40-49	0.044784	-0.393206
40-49	0.044784	0.50119
40-49	0.044784	0.454624
40-49	0.044784	0.609056
40-49	0.044784	-0.874484
40-49	0.044784	0.393572
40-49	0.044784	0.525386
50-59	0.0481207	0.898957
50-59	0.0481207	-0.749462
50-59	0.0481207	0.00753897
50-59	0.0481207	-0.384303
50-59	0.0481207	-0.798503
50-59	0.0481207	0.139222
50-59	0.0481207	-0.205324
50-59	0.0481207	0.343016
50-59	0.0481207	0.70221
50-59	0.0481207	0.0327709
50-59	0.0481207	-0.724502
50-59	0.0481207	-0.320414
50-59	0.0481207	-0.00222658
50-59	0.0481207	0.387097
50-59	0.0481207	-1.12485
50-59	0.0481207	-0.755531
50-59	0.0481207	2.24292
50-59	0.0481207	-0.125724
50-59	0.0481207	-0.15237
50-59	0.0481207	-0.504005
50-59	0.0481207	-0.528021
50-59	0.0481207	-0.85536
50-59	0.0481207	0.357894
50-59	0.0481207	0.957218
50-59	0.0481207	0.499999
50-59	0.0481207	-0.38054
50-59	0.0481207	0.510897
50-59	0.0481207	1.06137
50-59	0.0481207	0.407323
50-59	0.0481207	0.392674
50-59	0.0481207	1.03026
50-59	0.0481207	0.0244045
50-59	0.0481207	-0.65322
50-59	0.0481207	0.343426
50-59	0.0481207	-0.621116
50-59	0.0481207	0.150635
50-59	0.0481207	0.508109
50-59	0.0481207	1.52515
50-59	0.0481207	-0.467704
50-59	0.0481207	-0.942943
50-59	0.0481207	2.09589
50-59	0.0481207	0.22168
50-59	0.0481207	-0.740598
50-59	0.0481207	0.0297913
50-59	0.0481207	1.0181
50-59	0.0481207	-0.531957
50-59	0.0481207	-0.29577
50-59	0.0481207	-0.401648
50-59	0.0481207	-0.385003
50-59	0.0481207	-0.384182
50-59	0.0481207	-0.762315
50-59	0.0481207	-0.412258
50-59	0.0481207	-0.584329
50-59	0.0481207	-0.193972
50-59	0.0481207	-0.101846
50-59	0.0481207	0.805383
50-59	0.0481207	-0.655467
50-59	0.0481207	-0.36589
50-59	0.0481207	0.926857
50-59	0.0481207	0.0273311
50-59	0.0481207	0.663613
50-59	0.0481207	-0.552195
50-59	0.0481207	0.288707
50-59	0.0481207	-0.209771
50-59	0.0481207	0.621893
50-59	0.0481207	5.13658e-05
50-59	0.0481207	-0.377094
50-59	0.0481207	-0.825176
50-59	0.0481207	2.68411
50-59	0.0481207	-0.278273
50-59	0.0481207	-0.426948
50-59	0.0481207	-1.18369
50-59	0.0481207	1.57081
60-69	-0.14884	-1.03455
60-69	-0.14884	0.694624
60-69	-0.14884	1.12976
60-69	-0.14884	0.0487283
60-69	-0.14884	1.3865
60-69	-0.14884	-0.481203
60-69	-0.14884	-0.47274
60-69	-0.14884	1.58492
60-69	-0.14884	-0.356406
60-69	-0.14884	1.31237
60-69	-0.14884	-0.486314
60-69	-0.14884	0.116546
60-69	-0.14884	-0.182468
60-69	-0.14884	-0.179333
60-69	-0.14884	-0.37828
60-69	-0.14884	-0.986089
60-69	-0.14884	-0.467704
60-69	-0.14884	0.282304
60-69	-0.14884	-0.876621
60-69	-0.14884	0.550458
60-69	-0.14884	0.322859
60-69	-0.14884	-0.0616702
60-69	-0.14884	-0.411475
60-69	-0.14884	0.871462
60-69	-0.14884	0.558531
60-69	-0.14884	-0.76742
60-69	-0.14884	-0.72533
60-69	-0.14884	0.026374
60-69	-0.14884	-0.364082
60-69	-0.14884	-0.161055
60-69	-0.14884	0.529287
60-69	-0.14884	-0.0529552
60-69	-0.14884	-0.0519938
60-69	-0.14884	-0.572859
60-69	-0.14884	0.882515
60-69	-0.14884	0.128768
60-69	-0.14884	-0.328589
60-69	-0.14884	-0.889164
60-69	-0.14884	-0.679324
60-69	-0.14884	-0.485533
60-69	-0.14884	-0.791225
60-69	-0.14884	-0.208189
60-69	-0.14884	-0.37633
60-69	-0.14884	-0.732054
60-69	-0.14884	-0.951541
60-69	-0.14884	0.541541
60-69	-0.14884	0.220104
60-69	-0.14884	-0.795898
60-69	-0.14884	-0.204013
60-69	-0.14884	-0.0277107
60-69	-0.14884	-0.873886
60-69	-0.14884	-0.0903249
60-69	-0.14884	0.415417
60-69	-0.14884	-0.346541
60-69	-0.14884	0.396072
60-69	-0.14884	-0.695233
60-69	-0.14884	0.188091
60-69	-0.14884	-0.603927
60-69	-0.14884	-0.752214
60-69	-0.14884	1.65363
60-69	-0.14884	-0.495373
60-69	-0.14884	-0.21299
60-69	-0.14884	0.0822508
60-69	-0.14884	1.41039
60-69	-0.14884	-0.770333
60-69	-0.14884	-0.293694
60-69	-0.14884	0.245266
60-69	-0.14884	-0.704701
60-69	-0.14884	-0.721317
60-69	-0.14884	-0.714846
60-69	-0.14884	-0.875908
60-69	-0.14884	-0.626211
60-69	-0.14884	0.453351
60-69	-0.14884	0.399822
60-69	-0.14884	-0.544491
60-69	-0.14884	0.389235
60-69	-0.14884	-0.517926
60-69	-0.14884	-1.07167
60-69	-0.14884	-0.674523
60-69	-0.14884	-0.77083
60-69	-0.14884	-0.409353
60-69	-0.14884	-0.719656
