# Supplementary material for: Aging-associated decline of phosphatidylcholine synthesis is a malleable trigger of natural mitochondrial aging
Source: Nat Commun. 2026 Apr 18;17:3589. doi: 10.1038/s41467-026-71508-7 (PMC13091796; doi:10.1038/s41467-026-71508-7)
Supplement: Supplementary file 36 — Supplementary Data 34 [file 41467_2026_71508_MOESM36_ESM.xlsx]

## Sheet: Tabelle1
adipose visceral
age	avgexp	expression
30-39	0.511314	1.52405
30-39	0.511314	0.175302
30-39	0.511314	0.415286
30-39	0.511314	0.660779
30-39	0.511314	0.360089
30-39	0.511314	-0.0676223
40-49	-0.0907032	0.614337
40-49	-0.0907032	1.08137
40-49	-0.0907032	-0.036285
40-49	-0.0907032	-0.593685
40-49	-0.0907032	-0.605614
40-49	-0.0907032	-1.02863
40-49	-0.0907032	-0.695369
40-49	-0.0907032	-0.371119
40-49	-0.0907032	0.420348
40-49	-0.0907032	1.53392
40-49	-0.0907032	0.948709
40-49	-0.0907032	-0.779561
40-49	-0.0907032	-0.289985
40-49	-0.0907032	-0.846266
40-49	-0.0907032	-0.712722
50-59	0.127415	-1.05048
50-59	0.127415	-0.992231
50-59	0.127415	-0.505128
50-59	0.127415	0.204344
50-59	0.127415	0.15806
50-59	0.127415	-0.103272
50-59	0.127415	1.07389
50-59	0.127415	0.950056
50-59	0.127415	1.56936
50-59	0.127415	0.00658886
50-59	0.127415	0.379941
50-59	0.127415	1.17047
50-59	0.127415	0.000294257
50-59	0.127415	-0.31991
50-59	0.127415	-0.425024
50-59	0.127415	-0.146591
50-59	0.127415	-0.5422
50-59	0.127415	0.462493
50-59	0.127415	-0.52727
50-59	0.127415	0.28117
50-59	0.127415	0.787481
50-59	0.127415	-0.485822
50-59	0.127415	-0.302729
50-59	0.127415	0.106414
50-59	0.127415	-0.33258
50-59	0.127415	-0.429942
50-59	0.127415	2.53346
50-59	0.127415	1.10831
50-59	0.127415	-0.791181
50-59	0.127415	-0.678044
50-59	0.127415	-0.0288739
50-59	0.127415	0.0186929
50-59	0.127415	-0.120541
50-59	0.127415	0.711537
50-59	0.127415	1.18675
50-59	0.127415	0.0860842
50-59	0.127415	-0.296308
50-59	0.127415	0.470371
50-59	0.127415	-0.477059
50-59	0.127415	-0.795807
50-59	0.127415	1.49006
50-59	0.127415	-0.402877
50-59	0.127415	0.135166
50-59	0.127415	0.197083
50-59	0.127415	-0.389089
50-59	0.127415	0.797106
50-59	0.127415	-0.41733
50-59	0.127415	-0.611639
50-59	0.127415	-0.469255
50-59	0.127415	0.800537
50-59	0.127415	0.896577
50-59	0.127415	-0.226349
50-59	0.127415	0.205244
50-59	0.127415	0.0128116
50-59	0.127415	-0.2866
50-59	0.127415	0.0797747
50-59	0.127415	-0.446468
50-59	0.127415	0.923592
50-59	0.127415	0.204983
50-59	0.127415	1.23681
60-69	-0.217247	0.26767
60-69	-0.217247	-0.63248
60-69	-0.217247	-0.912741
60-69	-0.217247	0.501817
60-69	-0.217247	0.691854
60-69	-0.217247	-0.841121
60-69	-0.217247	-0.313735
60-69	-0.217247	-0.493785
60-69	-0.217247	0.022142
60-69	-0.217247	0.39108
60-69	-0.217247	0.133431
60-69	-0.217247	-0.214777
60-69	-0.217247	-0.123067
60-69	-0.217247	-0.51965
60-69	-0.217247	0.020942
60-69	-0.217247	-0.35966
60-69	-0.217247	0.154365
60-69	-0.217247	-0.938428
60-69	-0.217247	-0.375542
60-69	-0.217247	0.0384195
60-69	-0.217247	0.8334
60-69	-0.217247	0.121815
60-69	-0.217247	-0.420992
60-69	-0.217247	-0.576578
60-69	-0.217247	-0.985603
60-69	-0.217247	-0.802624
60-69	-0.217247	-0.792839
60-69	-0.217247	-0.842634
60-69	-0.217247	-0.505462
60-69	-0.217247	-0.721399
60-69	-0.217247	1.28404
60-69	-0.217247	0.86065
60-69	-0.217247	-0.0509566
60-69	-0.217247	1.12367
60-69	-0.217247	-0.302892
60-69	-0.217247	-1.27368
60-69	-0.217247	0.295159
60-69	-0.217247	-0.124926
60-69	-0.217247	-0.873611
60-69	-0.217247	0.291221
60-69	-0.217247	-0.499099
60-69	-0.217247	0.502488
60-69	-0.217247	-0.549232
60-69	-0.217247	0.236356
60-69	-0.217247	-0.470873
60-69	-0.217247	-0.577828
60-69	-0.217247	-0.389509
60-69	-0.217247	-0.625186
60-69	-0.217247	0.115595
60-69	-0.217247	-0.0954768
60-69	-0.217247	-0.605815
60-69	-0.217247	-0.422788
60-69	-0.217247	-0.624469
60-69	-0.217247	-0.142355
60-69	-0.217247	-0.659249
60-69	-0.217247	0.40773
60-69	-0.217247	-0.480093
60-69	-0.217247	-0.0923861
60-69	-0.217247	0.00565325
60-69	-0.217247	-0.626482
60-69	-0.217247	-0.691546
70-79	-0.267639	0.639711
70-79	-0.267639	-0.776945
70-79	-0.267639	-0.774377
70-79	-0.267639	-0.340373
70-79	-0.267639	0.289884
70-79	-0.267639	-0.643732
