# Supplementary material for: Aging-associated decline of phosphatidylcholine synthesis is a malleable trigger of natural mitochondrial aging
Source: Nat Commun. 2026 Apr 18;17:3589. doi: 10.1038/s41467-026-71508-7 (PMC13091796; doi:10.1038/s41467-026-71508-7)
Supplement: Supplementary file 37 — Supplementary Data 35 [file 41467_2026_71508_MOESM37_ESM.xlsx]

## Sheet: Tabelle1
ovary
age	avgexp	expression
50-59	0.0785143	-0.107576
50-59	0.0785143	0.369431
50-59	0.0785143	0.0748481
50-59	0.0785143	0.564058
50-59	0.0785143	-0.156082
50-59	0.0785143	0.186015
50-59	0.0785143	0.177651
50-59	0.0785143	0.0439022
50-59	0.0785143	-0.191678
50-59	0.0785143	0.26461
50-59	0.0785143	-0.347353
50-59	0.0785143	0.254264
50-59	0.0785143	-0.0950817
50-59	0.0785143	0.0621905
60-69	-0.105944	-0.258647
60-69	-0.105944	-0.1095
60-69	-0.105944	-0.203559
60-69	-0.105944	-0.473138
60-69	-0.105944	0.148294
60-69	-0.105944	-0.360737
60-69	-0.105944	0.346957
60-69	-0.105944	-0.637611
60-69	-0.105944	-0.307328
60-69	-0.105944	-0.315446
60-69	-0.105944	0.566084
60-69	-0.105944	-0.0106892
60-69	-0.105944	0.238051
