# Supplementary material for: Aging-associated decline of phosphatidylcholine synthesis is a malleable trigger of natural mitochondrial aging
Source: Nat Commun. 2026 Apr 18;17:3589. doi: 10.1038/s41467-026-71508-7 (PMC13091796; doi:10.1038/s41467-026-71508-7)
Supplement: Supplementary file 38 — Supplementary Data 36 [file 41467_2026_71508_MOESM38_ESM.xlsx]

## Sheet: Tabelle1
sex	ageints	n
Female	(35,40]	172
Female	(40,45]	1864
Female	(45,50]	2051
Female	(50,55]	2590
Female	(55,60]	3188
Female	(60,65]	3977
Female	(65,70]	2487
Male	(35,40]	166
Male	(40,45]	1634
Male	(45,50]	1736
Male	(50,55]	1932
Male	(55,60]	2556
Male	(60,65]	3371
Male	(65,70]	2554
