# Supplementary material for: Aging-associated decline of phosphatidylcholine synthesis is a malleable trigger of natural mitochondrial aging
Source: Nat Commun. 2026 Apr 18;17:3589. doi: 10.1038/s41467-026-71508-7 (PMC13091796; doi:10.1038/s41467-026-71508-7)
Supplement: Supplementary file 39 — Supplementary Data 37 [file 41467_2026_71508_MOESM39_ESM.xlsx]

## Sheet: Tabelle1
Sex	age	pc.loess_preds	pc_tfa_ratio.loess_preds
Female	60	2.27913	0.180982
Female	53	2.22362	0.18527
Female	45	2.09607	0.190044
Female	59	2.27539	0.181374
Female	49	2.16242	0.187886
Female	51	2.19347	0.186651
Female	68	2.25054	0.179573
Female	53	2.22362	0.18527
Female	45	2.09607	0.190044
Female	57	2.26382	0.182442
Female	61	2.28106	0.180634
Female	69	2.24064	0.179634
Female	60	2.27913	0.180982
Female	69	2.24064	0.179634
Female	43	2.06318	0.190923
Female	66	2.26617	0.179612
Female	53	2.22362	0.18527
Female	67	2.25905	0.179566
Female	70	2.22931	0.179747
Female	64	2.27623	0.179861
Female	61	2.28106	0.180634
Female	60	2.27913	0.180982
Female	57	2.26382	0.182442
Female	41	2.03001	0.191688
Female	63	2.27906	0.180065
Female	70	2.22931	0.179747
Female	49	2.16242	0.187886
Female	54	2.23615	0.184605
Female	50	2.17798	0.187289
Female	45	2.09607	0.190044
Female	60	2.27913	0.180982
Female	51	2.19347	0.186651
Female	43	2.06318	0.190923
Female	64	2.27623	0.179861
Female	53	2.22362	0.18527
Female	58	2.27026	0.181841
Female	60	2.27913	0.180982
Female	52	2.20904	0.185965
Female	68	2.25054	0.179573
Female	50	2.17798	0.187289
Female	65	2.27192	0.17971
Female	53	2.22362	0.18527
Female	56	2.25594	0.183161
Female	66	2.26617	0.179612
Female	45	2.09607	0.190044
Female	60	2.27913	0.180982
Female	62	2.2808	0.180322
Female	53	2.22362	0.18527
Female	62	2.2808	0.180322
Female	62	2.2808	0.180322
Female	46	2.1127	0.189553
Female	61	2.28106	0.180634
Female	44	2.07964	0.190498
Female	62	2.2808	0.180322
Female	49	2.16242	0.187886
Female	48	2.14617	0.188467
Female	40	2.01322	0.192028
Female	43	2.06318	0.190923
Female	65	2.27192	0.17971
Female	61	2.28106	0.180634
Female	63	2.27906	0.180065
Female	65	2.27192	0.17971
Female	45	2.09607	0.190044
Female	56	2.25594	0.183161
Female	65	2.27192	0.17971
Female	60	2.27913	0.180982
Female	62	2.2808	0.180322
Female	56	2.25594	0.183161
Female	61	2.28106	0.180634
Female	66	2.26617	0.179612
Female	45	2.09607	0.190044
Female	57	2.26382	0.182442
Female	47	2.12949	0.189025
Female	54	2.23615	0.184605
Female	51	2.19347	0.186651
Female	69	2.24064	0.179634
Female	60	2.27913	0.180982
Female	44	2.07964	0.190498
Female	53	2.22362	0.18527
Female	45	2.09607	0.190044
Female	68	2.25054	0.179573
Female	53	2.22362	0.18527
Female	66	2.26617	0.179612
Female	56	2.25594	0.183161
Female	59	2.27539	0.181374
Female	67	2.25905	0.179566
Female	45	2.09607	0.190044
Female	55	2.24669	0.18391
Female	64	2.27623	0.179861
Female	48	2.14617	0.188467
Female	65	2.27192	0.17971
Female	62	2.2808	0.180322
Female	67	2.25905	0.179566
Female	61	2.28106	0.180634
Female	42	2.04665	0.19132
Female	57	2.26382	0.182442
Female	62	2.2808	0.180322
Female	63	2.27906	0.180065
Female	58	2.27026	0.181841
Female	59	2.27539	0.181374
Female	53	2.22362	0.18527
Female	47	2.12949	0.189025
Female	53	2.22362	0.18527
Female	65	2.27192	0.17971
Female	64	2.27623	0.179861
Female	50	2.17798	0.187289
Female	70	2.22931	0.179747
Female	52	2.20904	0.185965
Female	61	2.28106	0.180634
Female	51	2.19347	0.186651
Female	46	2.1127	0.189553
Female	45	2.09607	0.190044
Female	42	2.04665	0.19132
Female	42	2.04665	0.19132
Female	65	2.27192	0.17971
Female	56	2.25594	0.183161
Female	43	2.06318	0.190923
Female	63	2.27906	0.180065
Female	66	2.26617	0.179612
Female	56	2.25594	0.183161
Female	64	2.27623	0.179861
Female	62	2.2808	0.180322
Female	62	2.2808	0.180322
Female	68	2.25054	0.179573
Female	63	2.27906	0.180065
Female	67	2.25905	0.179566
Female	46	2.1127	0.189553
Female	51	2.19347	0.186651
Female	55	2.24669	0.18391
Female	62	2.2808	0.180322
Female	64	2.27623	0.179861
Female	67	2.25905	0.179566
Female	59	2.27539	0.181374
Female	66	2.26617	0.179612
Female	60	2.27913	0.180982
Female	51	2.19347	0.186651
Female	63	2.27906	0.180065
Female	66	2.26617	0.179612
Female	64	2.27623	0.179861
Female	54	2.23615	0.184605
Female	56	2.25594	0.183161
Female	68	2.25054	0.179573
Female	43	2.06318	0.190923
Female	46	2.1127	0.189553
Female	50	2.17798	0.187289
Female	60	2.27913	0.180982
Female	68	2.25054	0.179573
Female	40	2.01322	0.192028
Female	64	2.27623	0.179861
Female	63	2.27906	0.180065
Female	59	2.27539	0.181374
Female	64	2.27623	0.179861
Female	61	2.28106	0.180634
Female	52	2.20904	0.185965
Female	62	2.2808	0.180322
Female	61	2.28106	0.180634
Female	59	2.27539	0.181374
Female	46	2.1127	0.189553
Female	46	2.1127	0.189553
Female	62	2.2808	0.180322
Female	69	2.24064	0.179634
Female	68	2.25054	0.179573
Female	64	2.27623	0.179861
Female	65	2.27192	0.17971
Female	49	2.16242	0.187886
Female	50	2.17798	0.187289
Female	59	2.27539	0.181374
Female	65	2.27192	0.17971
Female	68	2.25054	0.179573
Female	67	2.25905	0.179566
Female	54	2.23615	0.184605
Female	66	2.26617	0.179612
Female	62	2.2808	0.180322
Female	65	2.27192	0.17971
Female	42	2.04665	0.19132
Female	54	2.23615	0.184605
Female	59	2.27539	0.181374
Female	50	2.17798	0.187289
Female	57	2.26382	0.182442
Female	43	2.06318	0.190923
Female	48	2.14617	0.188467
Female	69	2.24064	0.179634
Female	65	2.27192	0.17971
Female	65	2.27192	0.17971
Female	58	2.27026	0.181841
Female	49	2.16242	0.187886
Female	42	2.04665	0.19132
Female	41	2.03001	0.191688
Female	47	2.12949	0.189025
Female	66	2.26617	0.179612
Female	68	2.25054	0.179573
Female	63	2.27906	0.180065
Female	54	2.23615	0.184605
Female	62	2.2808	0.180322
Female	43	2.06318	0.190923
Female	51	2.19347	0.186651
Female	54	2.23615	0.184605
Female	53	2.22362	0.18527
Female	46	2.1127	0.189553
Female	50	2.17798	0.187289
Female	44	2.07964	0.190498
Female	60	2.27913	0.180982
Female	60	2.27913	0.180982
Female	64	2.27623	0.179861
Female	66	2.26617	0.179612
Female	53	2.22362	0.18527
Female	68	2.25054	0.179573
Female	56	2.25594	0.183161
Female	59	2.27539	0.181374
Female	55	2.24669	0.18391
Female	51	2.19347	0.186651
Female	66	2.26617	0.179612
Female	53	2.22362	0.18527
Female	57	2.26382	0.182442
Female	51	2.19347	0.186651
Female	45	2.09607	0.190044
Female	62	2.2808	0.180322
Female	46	2.1127	0.189553
Female	57	2.26382	0.182442
Female	62	2.2808	0.180322
Female	69	2.24064	0.179634
Female	56	2.25594	0.183161
Female	58	2.27026	0.181841
Female	53	2.22362	0.18527
Female	46	2.1127	0.189553
Female	59	2.27539	0.181374
Female	51	2.19347	0.186651
Female	55	2.24669	0.18391
Female	56	2.25594	0.183161
Female	64	2.27623	0.179861
Female	44	2.07964	0.190498
Female	63	2.27906	0.180065
Female	41	2.03001	0.191688
Female	57	2.26382	0.182442
Female	65	2.27192	0.17971
Female	49	2.16242	0.187886
Female	62	2.2808	0.180322
Female	56	2.25594	0.183161
Female	61	2.28106	0.180634
Female	57	2.26382	0.182442
Female	57	2.26382	0.182442
Female	62	2.2808	0.180322
Female	61	2.28106	0.180634
Female	52	2.20904	0.185965
Female	63	2.27906	0.180065
Female	56	2.25594	0.183161
Female	65	2.27192	0.17971
Female	66	2.26617	0.179612
Female	62	2.2808	0.180322
Female	64	2.27623	0.179861
Female	45	2.09607	0.190044
Female	57	2.26382	0.182442
Female	48	2.14617	0.188467
Female	60	2.27913	0.180982
Female	47	2.12949	0.189025
Female	64	2.27623	0.179861
Female	46	2.1127	0.189553
Female	60	2.27913	0.180982
Female	67	2.25905	0.179566
Female	67	2.25905	0.179566
Female	68	2.25054	0.179573
Female	59	2.27539	0.181374
Female	60	2.27913	0.180982
Female	53	2.22362	0.18527
Female	44	2.07964	0.190498
Female	45	2.09607	0.190044
Female	52	2.20904	0.185965
Female	62	2.2808	0.180322
Female	50	2.17798	0.187289
Female	52	2.20904	0.185965
Female	43	2.06318	0.190923
Female	64	2.27623	0.179861
Female	61	2.28106	0.180634
Female	68	2.25054	0.179573
Female	67	2.25905	0.179566
Female	44	2.07964	0.190498
Female	42	2.04665	0.19132
Female	67	2.25905	0.179566
Female	51	2.19347	0.186651
Female	43	2.06318	0.190923
Female	40	2.01322	0.192028
Female	55	2.24669	0.18391
Female	55	2.24669	0.18391
Female	58	2.27026	0.181841
Female	68	2.25054	0.179573
Female	60	2.27913	0.180982
Female	66	2.26617	0.179612
Female	48	2.14617	0.188467
Female	45	2.09607	0.190044
Female	54	2.23615	0.184605
Female	44	2.07964	0.190498
Female	57	2.26382	0.182442
Female	53	2.22362	0.18527
Female	66	2.26617	0.179612
Female	62	2.2808	0.180322
Female	63	2.27906	0.180065
Female	61	2.28106	0.180634
Female	48	2.14617	0.188467
Female	51	2.19347	0.186651
Female	69	2.24064	0.179634
Female	58	2.27026	0.181841
Female	48	2.14617	0.188467
Female	47	2.12949	0.189025
Female	41	2.03001	0.191688
Female	58	2.27026	0.181841
Female	47	2.12949	0.189025
Female	68	2.25054	0.179573
Female	51	2.19347	0.186651
Female	65	2.27192	0.17971
Female	42	2.04665	0.19132
Female	56	2.25594	0.183161
Female	43	2.06318	0.190923
Female	44	2.07964	0.190498
Female	64	2.27623	0.179861
Female	52	2.20904	0.185965
Female	46	2.1127	0.189553
Female	64	2.27623	0.179861
Female	64	2.27623	0.179861
Female	49	2.16242	0.187886
Female	63	2.27906	0.180065
Female	59	2.27539	0.181374
Female	58	2.27026	0.181841
Female	63	2.27906	0.180065
Female	59	2.27539	0.181374
Female	65	2.27192	0.17971
Female	68	2.25054	0.179573
Female	65	2.27192	0.17971
Female	46	2.1127	0.189553
Female	58	2.27026	0.181841
Female	60	2.27913	0.180982
Female	60	2.27913	0.180982
Female	63	2.27906	0.180065
Female	64	2.27623	0.179861
Female	61	2.28106	0.180634
Female	63	2.27906	0.180065
Female	66	2.26617	0.179612
Female	60	2.27913	0.180982
Female	51	2.19347	0.186651
Female	57	2.26382	0.182442
Female	46	2.1127	0.189553
Female	62	2.2808	0.180322
Female	44	2.07964	0.190498
Female	64	2.27623	0.179861
Female	47	2.12949	0.189025
Female	48	2.14617	0.188467
Female	66	2.26617	0.179612
Female	57	2.26382	0.182442
Female	48	2.14617	0.188467
Female	67	2.25905	0.179566
Female	52	2.20904	0.185965
Female	57	2.26382	0.182442
Female	57	2.26382	0.182442
Female	51	2.19347	0.186651
Female	49	2.16242	0.187886
Female	66	2.26617	0.179612
Female	42	2.04665	0.19132
Female	60	2.27913	0.180982
Female	47	2.12949	0.189025
Female	64	2.27623	0.179861
Female	68	2.25054	0.179573
Female	55	2.24669	0.18391
Female	66	2.26617	0.179612
Female	48	2.14617	0.188467
Female	60	2.27913	0.180982
Female	50	2.17798	0.187289
Female	53	2.22362	0.18527
Female	63	2.27906	0.180065
Female	66	2.26617	0.179612
Female	66	2.26617	0.179612
Female	41	2.03001	0.191688
Female	48	2.14617	0.188467
Female	58	2.27026	0.181841
Female	41	2.03001	0.191688
Female	69	2.24064	0.179634
Female	63	2.27906	0.180065
Female	40	2.01322	0.192028
Female	68	2.25054	0.179573
Female	40	2.01322	0.192028
Female	56	2.25594	0.183161
Female	67	2.25905	0.179566
Female	63	2.27906	0.180065
Female	50	2.17798	0.187289
Female	51	2.19347	0.186651
Female	67	2.25905	0.179566
Female	41	2.03001	0.191688
Female	53	2.22362	0.18527
Female	63	2.27906	0.180065
Female	58	2.27026	0.181841
Female	66	2.26617	0.179612
Female	59	2.27539	0.181374
Female	45	2.09607	0.190044
Female	45	2.09607	0.190044
Female	55	2.24669	0.18391
Female	62	2.2808	0.180322
Female	41	2.03001	0.191688
Female	44	2.07964	0.190498
Female	47	2.12949	0.189025
Female	60	2.27913	0.180982
Female	56	2.25594	0.183161
Female	65	2.27192	0.17971
Female	66	2.26617	0.179612
Female	43	2.06318	0.190923
Female	63	2.27906	0.180065
Female	52	2.20904	0.185965
Female	59	2.27539	0.181374
Female	57	2.26382	0.182442
Female	59	2.27539	0.181374
Female	54	2.23615	0.184605
Female	67	2.25905	0.179566
Female	59	2.27539	0.181374
Female	46	2.1127	0.189553
Female	53	2.22362	0.18527
Female	61	2.28106	0.180634
Female	48	2.14617	0.188467
Female	42	2.04665	0.19132
Female	46	2.1127	0.189553
Female	44	2.07964	0.190498
Female	61	2.28106	0.180634
Female	49	2.16242	0.187886
Female	64	2.27623	0.179861
Female	65	2.27192	0.17971
Female	51	2.19347	0.186651
Female	62	2.2808	0.180322
Female	65	2.27192	0.17971
Female	69	2.24064	0.179634
Female	54	2.23615	0.184605
Female	47	2.12949	0.189025
Female	51	2.19347	0.186651
Female	62	2.2808	0.180322
Female	65	2.27192	0.17971
Female	60	2.27913	0.180982
Female	63	2.27906	0.180065
Female	41	2.03001	0.191688
Female	66	2.26617	0.179612
Female	68	2.25054	0.179573
Female	66	2.26617	0.179612
Female	61	2.28106	0.180634
Female	56	2.25594	0.183161
Female	50	2.17798	0.187289
Female	47	2.12949	0.189025
Female	61	2.28106	0.180634
Female	54	2.23615	0.184605
Female	60	2.27913	0.180982
Female	58	2.27026	0.181841
Female	61	2.28106	0.180634
Female	64	2.27623	0.179861
Female	66	2.26617	0.179612
Female	59	2.27539	0.181374
Female	43	2.06318	0.190923
Female	62	2.2808	0.180322
Female	65	2.27192	0.17971
Female	58	2.27026	0.181841
Female	53	2.22362	0.18527
Female	50	2.17798	0.187289
Female	63	2.27906	0.180065
Female	50	2.17798	0.187289
Female	58	2.27026	0.181841
Female	51	2.19347	0.186651
Female	64	2.27623	0.179861
Female	51	2.19347	0.186651
Female	45	2.09607	0.190044
Female	69	2.24064	0.179634
Female	60	2.27913	0.180982
Female	61	2.28106	0.180634
Female	67	2.25905	0.179566
Female	41	2.03001	0.191688
Female	65	2.27192	0.17971
Female	44	2.07964	0.190498
Female	62	2.2808	0.180322
Female	53	2.22362	0.18527
Female	62	2.2808	0.180322
Female	44	2.07964	0.190498
Female	59	2.27539	0.181374
Female	66	2.26617	0.179612
Female	51	2.19347	0.186651
Female	43	2.06318	0.190923
Female	57	2.26382	0.182442
Female	58	2.27026	0.181841
Female	66	2.26617	0.179612
Female	63	2.27906	0.180065
Female	56	2.25594	0.183161
Female	62	2.2808	0.180322
Female	40	2.01322	0.192028
Female	41	2.03001	0.191688
Female	47	2.12949	0.189025
Female	44	2.07964	0.190498
Female	59	2.27539	0.181374
Female	45	2.09607	0.190044
Female	52	2.20904	0.185965
Female	40	2.01322	0.192028
Female	61	2.28106	0.180634
Female	46	2.1127	0.189553
Female	48	2.14617	0.188467
Female	66	2.26617	0.179612
Female	50	2.17798	0.187289
Female	58	2.27026	0.181841
Female	66	2.26617	0.179612
Female	51	2.19347	0.186651
Female	41	2.03001	0.191688
Female	49	2.16242	0.187886
Female	64	2.27623	0.179861
Female	70	2.22931	0.179747
Female	48	2.14617	0.188467
Female	56	2.25594	0.183161
Female	42	2.04665	0.19132
Female	47	2.12949	0.189025
Female	66	2.26617	0.179612
Female	62	2.2808	0.180322
Female	64	2.27623	0.179861
Female	44	2.07964	0.190498
Female	61	2.28106	0.180634
Female	54	2.23615	0.184605
Female	61	2.28106	0.180634
Female	65	2.27192	0.17971
Female	67	2.25905	0.179566
Female	55	2.24669	0.18391
Female	68	2.25054	0.179573
Female	41	2.03001	0.191688
Female	57	2.26382	0.182442
Female	59	2.27539	0.181374
Female	60	2.27913	0.180982
Female	66	2.26617	0.179612
Female	49	2.16242	0.187886
Female	43	2.06318	0.190923
Female	68	2.25054	0.179573
Female	60	2.27913	0.180982
Female	69	2.24064	0.179634
Female	60	2.27913	0.180982
Female	64	2.27623	0.179861
Female	47	2.12949	0.189025
Female	52	2.20904	0.185965
Female	60	2.27913	0.180982
Female	63	2.27906	0.180065
Female	62	2.2808	0.180322
Female	51	2.19347	0.186651
Female	57	2.26382	0.182442
Female	66	2.26617	0.179612
Female	56	2.25594	0.183161
Female	60	2.27913	0.180982
Female	67	2.25905	0.179566
Female	46	2.1127	0.189553
Female	48	2.14617	0.188467
Female	60	2.27913	0.180982
Female	52	2.20904	0.185965
Female	50	2.17798	0.187289
Female	61	2.28106	0.180634
Female	53	2.22362	0.18527
Female	57	2.26382	0.182442
Female	53	2.22362	0.18527
Female	62	2.2808	0.180322
Female	65	2.27192	0.17971
Female	54	2.23615	0.184605
Female	64	2.27623	0.179861
Female	56	2.25594	0.183161
Female	67	2.25905	0.179566
Female	60	2.27913	0.180982
Female	64	2.27623	0.179861
Female	52	2.20904	0.185965
Female	57	2.26382	0.182442
Female	62	2.2808	0.180322
Female	68	2.25054	0.179573
Female	62	2.2808	0.180322
Female	47	2.12949	0.189025
Female	58	2.27026	0.181841
Female	67	2.25905	0.179566
Female	40	2.01322	0.192028
Female	40	2.01322	0.192028
Female	64	2.27623	0.179861
Female	63	2.27906	0.180065
Female	44	2.07964	0.190498
Female	58	2.27026	0.181841
Female	46	2.1127	0.189553
Female	61	2.28106	0.180634
Female	54	2.23615	0.184605
Female	68	2.25054	0.179573
Female	57	2.26382	0.182442
Female	41	2.03001	0.191688
Female	64	2.27623	0.179861
Female	54	2.23615	0.184605
Female	63	2.27906	0.180065
Female	52	2.20904	0.185965
Female	52	2.20904	0.185965
Female	68	2.25054	0.179573
Female	45	2.09607	0.190044
Female	56	2.25594	0.183161
Female	60	2.27913	0.180982
Female	63	2.27906	0.180065
Female	44	2.07964	0.190498
Female	56	2.25594	0.183161
Female	57	2.26382	0.182442
Female	45	2.09607	0.190044
Female	62	2.2808	0.180322
Female	50	2.17798	0.187289
Female	65	2.27192	0.17971
Female	59	2.27539	0.181374
Female	52	2.20904	0.185965
Female	67	2.25905	0.179566
Female	41	2.03001	0.191688
Female	64	2.27623	0.179861
Female	59	2.27539	0.181374
Female	65	2.27192	0.17971
Female	69	2.24064	0.179634
Female	56	2.25594	0.183161
Female	65	2.27192	0.17971
Female	64	2.27623	0.179861
Female	60	2.27913	0.180982
Female	68	2.25054	0.179573
Female	46	2.1127	0.189553
Female	65	2.27192	0.17971
Female	47	2.12949	0.189025
Female	44	2.07964	0.190498
Female	69	2.24064	0.179634
Female	55	2.24669	0.18391
Female	43	2.06318	0.190923
Female	62	2.2808	0.180322
Female	65	2.27192	0.17971
Female	61	2.28106	0.180634
Female	68	2.25054	0.179573
Female	66	2.26617	0.179612
Female	40	2.01322	0.192028
Female	65	2.27192	0.17971
Female	57	2.26382	0.182442
Female	67	2.25905	0.179566
Female	56	2.25594	0.183161
Female	49	2.16242	0.187886
Female	62	2.2808	0.180322
Female	68	2.25054	0.179573
Female	58	2.27026	0.181841
Female	43	2.06318	0.190923
Female	66	2.26617	0.179612
Female	66	2.26617	0.179612
Female	46	2.1127	0.189553
Female	62	2.2808	0.180322
Female	55	2.24669	0.18391
Female	47	2.12949	0.189025
Female	67	2.25905	0.179566
Female	57	2.26382	0.182442
Female	60	2.27913	0.180982
Female	60	2.27913	0.180982
Female	66	2.26617	0.179612
Female	67	2.25905	0.179566
Female	60	2.27913	0.180982
Female	60	2.27913	0.180982
Female	44	2.07964	0.190498
Female	62	2.2808	0.180322
Female	40	2.01322	0.192028
Female	42	2.04665	0.19132
Female	51	2.19347	0.186651
Female	59	2.27539	0.181374
Female	65	2.27192	0.17971
Female	66	2.26617	0.179612
Female	62	2.2808	0.180322
Female	44	2.07964	0.190498
Female	66	2.26617	0.179612
Female	66	2.26617	0.179612
Female	67	2.25905	0.179566
Female	61	2.28106	0.180634
Female	50	2.17798	0.187289
Female	62	2.2808	0.180322
Female	43	2.06318	0.190923
Female	65	2.27192	0.17971
Female	68	2.25054	0.179573
Female	62	2.2808	0.180322
Female	69	2.24064	0.179634
Female	51	2.19347	0.186651
Female	42	2.04665	0.19132
Female	54	2.23615	0.184605
Female	50	2.17798	0.187289
Female	65	2.27192	0.17971
Female	69	2.24064	0.179634
Female	66	2.26617	0.179612
Female	63	2.27906	0.180065
Female	41	2.03001	0.191688
Female	45	2.09607	0.190044
Female	45	2.09607	0.190044
Female	61	2.28106	0.180634
Female	61	2.28106	0.180634
Female	64	2.27623	0.179861
Female	69	2.24064	0.179634
Female	48	2.14617	0.188467
Female	67	2.25905	0.179566
Female	61	2.28106	0.180634
Female	50	2.17798	0.187289
Female	41	2.03001	0.191688
Female	59	2.27539	0.181374
Female	63	2.27906	0.180065
Female	57	2.26382	0.182442
Female	46	2.1127	0.189553
Female	46	2.1127	0.189553
Female	44	2.07964	0.190498
Female	45	2.09607	0.190044
Female	55	2.24669	0.18391
Female	47	2.12949	0.189025
Female	56	2.25594	0.183161
Female	45	2.09607	0.190044
Female	69	2.24064	0.179634
Female	56	2.25594	0.183161
Female	50	2.17798	0.187289
Female	58	2.27026	0.181841
Female	58	2.27026	0.181841
Female	70	2.22931	0.179747
Female	57	2.26382	0.182442
Female	47	2.12949	0.189025
Female	63	2.27906	0.180065
Female	67	2.25905	0.179566
Female	59	2.27539	0.181374
Female	70	2.22931	0.179747
Female	53	2.22362	0.18527
Female	64	2.27623	0.179861
Female	55	2.24669	0.18391
Female	52	2.20904	0.185965
Female	63	2.27906	0.180065
Female	53	2.22362	0.18527
Female	58	2.27026	0.181841
Female	49	2.16242	0.187886
Female	67	2.25905	0.179566
Female	53	2.22362	0.18527
Female	53	2.22362	0.18527
Female	65	2.27192	0.17971
Female	68	2.25054	0.179573
Female	63	2.27906	0.180065
Female	62	2.2808	0.180322
Female	61	2.28106	0.180634
Female	57	2.26382	0.182442
Female	69	2.24064	0.179634
Female	56	2.25594	0.183161
Female	63	2.27906	0.180065
Female	43	2.06318	0.190923
Female	65	2.27192	0.17971
Female	44	2.07964	0.190498
Female	56	2.25594	0.183161
Female	69	2.24064	0.179634
Female	52	2.20904	0.185965
Female	41	2.03001	0.191688
Female	45	2.09607	0.190044
Female	50	2.17798	0.187289
Female	62	2.2808	0.180322
Female	64	2.27623	0.179861
Female	52	2.20904	0.185965
Female	62	2.2808	0.180322
Female	41	2.03001	0.191688
Female	61	2.28106	0.180634
Female	44	2.07964	0.190498
Female	69	2.24064	0.179634
Female	46	2.1127	0.189553
Female	69	2.24064	0.179634
Female	55	2.24669	0.18391
Female	49	2.16242	0.187886
Female	48	2.14617	0.188467
Female	60	2.27913	0.180982
Female	58	2.27026	0.181841
Female	43	2.06318	0.190923
Female	64	2.27623	0.179861
Female	66	2.26617	0.179612
Female	69	2.24064	0.179634
Female	65	2.27192	0.17971
Female	69	2.24064	0.179634
Female	48	2.14617	0.188467
Female	53	2.22362	0.18527
Female	57	2.26382	0.182442
Female	67	2.25905	0.179566
Female	59	2.27539	0.181374
Female	59	2.27539	0.181374
Female	64	2.27623	0.179861
Female	57	2.26382	0.182442
Female	51	2.19347	0.186651
Female	65	2.27192	0.17971
Female	62	2.2808	0.180322
Female	63	2.27906	0.180065
Female	54	2.23615	0.184605
Female	43	2.06318	0.190923
Female	63	2.27906	0.180065
Female	60	2.27913	0.180982
Female	61	2.28106	0.180634
Female	68	2.25054	0.179573
Female	69	2.24064	0.179634
Female	62	2.2808	0.180322
Female	58	2.27026	0.181841
Female	69	2.24064	0.179634
Female	55	2.24669	0.18391
Female	66	2.26617	0.179612
Female	41	2.03001	0.191688
Female	68	2.25054	0.179573
Female	65	2.27192	0.17971
Female	49	2.16242	0.187886
Female	42	2.04665	0.19132
Female	61	2.28106	0.180634
Female	41	2.03001	0.191688
Female	64	2.27623	0.179861
Female	52	2.20904	0.185965
Female	56	2.25594	0.183161
Female	69	2.24064	0.179634
Female	50	2.17798	0.187289
Female	66	2.26617	0.179612
Female	65	2.27192	0.17971
Female	65	2.27192	0.17971
Female	66	2.26617	0.179612
Female	51	2.19347	0.186651
Female	55	2.24669	0.18391
Female	63	2.27906	0.180065
Female	46	2.1127	0.189553
Female	59	2.27539	0.181374
Female	65	2.27192	0.17971
Female	65	2.27192	0.17971
Female	67	2.25905	0.179566
Female	49	2.16242	0.187886
Female	44	2.07964	0.190498
Female	43	2.06318	0.190923
Female	42	2.04665	0.19132
Female	53	2.22362	0.18527
Female	65	2.27192	0.17971
Female	47	2.12949	0.189025
Female	55	2.24669	0.18391
Female	62	2.2808	0.180322
Female	64	2.27623	0.179861
Female	52	2.20904	0.185965
Female	40	2.01322	0.192028
Female	61	2.28106	0.180634
Female	42	2.04665	0.19132
Female	58	2.27026	0.181841
Female	69	2.24064	0.179634
Female	60	2.27913	0.180982
Female	64	2.27623	0.179861
Female	60	2.27913	0.180982
Female	55	2.24669	0.18391
Female	68	2.25054	0.179573
Female	66	2.26617	0.179612
Female	51	2.19347	0.186651
Female	64	2.27623	0.179861
Female	58	2.27026	0.181841
Female	70	2.22931	0.179747
Female	47	2.12949	0.189025
Female	49	2.16242	0.187886
Female	61	2.28106	0.180634
Female	53	2.22362	0.18527
Female	66	2.26617	0.179612
Female	51	2.19347	0.186651
Female	62	2.2808	0.180322
Female	67	2.25905	0.179566
Female	59	2.27539	0.181374
Female	53	2.22362	0.18527
Female	69	2.24064	0.179634
Female	59	2.27539	0.181374
Female	54	2.23615	0.184605
Female	59	2.27539	0.181374
Female	54	2.23615	0.184605
Female	41	2.03001	0.191688
Female	57	2.26382	0.182442
Female	53	2.22362	0.18527
Female	59	2.27539	0.181374
Female	63	2.27906	0.180065
Female	54	2.23615	0.184605
Female	46	2.1127	0.189553
Female	65	2.27192	0.17971
Female	41	2.03001	0.191688
Female	60	2.27913	0.180982
Female	66	2.26617	0.179612
Female	68	2.25054	0.179573
Female	42	2.04665	0.19132
Female	60	2.27913	0.180982
Female	69	2.24064	0.179634
Female	61	2.28106	0.180634
Female	62	2.2808	0.180322
Female	56	2.25594	0.183161
Female	68	2.25054	0.179573
Female	63	2.27906	0.180065
Female	59	2.27539	0.181374
Female	57	2.26382	0.182442
Female	63	2.27906	0.180065
Female	49	2.16242	0.187886
Female	62	2.2808	0.180322
Female	48	2.14617	0.188467
Female	69	2.24064	0.179634
Female	53	2.22362	0.18527
Female	67	2.25905	0.179566
Female	51	2.19347	0.186651
Female	69	2.24064	0.179634
Female	67	2.25905	0.179566
Female	63	2.27906	0.180065
Female	56	2.25594	0.183161
Female	62	2.2808	0.180322
Female	62	2.2808	0.180322
Female	59	2.27539	0.181374
Female	58	2.27026	0.181841
Female	65	2.27192	0.17971
Female	60	2.27913	0.180982
Female	62	2.2808	0.180322
Female	40	2.01322	0.192028
Female	47	2.12949	0.189025
Female	52	2.20904	0.185965
Female	58	2.27026	0.181841
Female	58	2.27026	0.181841
Female	66	2.26617	0.179612
Female	50	2.17798	0.187289
Female	66	2.26617	0.179612
Female	49	2.16242	0.187886
Female	51	2.19347	0.186651
Female	68	2.25054	0.179573
Female	68	2.25054	0.179573
Female	57	2.26382	0.182442
Female	64	2.27623	0.179861
Female	58	2.27026	0.181841
Female	68	2.25054	0.179573
Female	42	2.04665	0.19132
Female	40	2.01322	0.192028
Female	66	2.26617	0.179612
Female	58	2.27026	0.181841
Female	46	2.1127	0.189553
Female	46	2.1127	0.189553
Female	51	2.19347	0.186651
Female	62	2.2808	0.180322
Female	62	2.2808	0.180322
Female	53	2.22362	0.18527
Female	54	2.23615	0.184605
Female	65	2.27192	0.17971
Female	69	2.24064	0.179634
Female	44	2.07964	0.190498
Female	68	2.25054	0.179573
Female	56	2.25594	0.183161
Female	65	2.27192	0.17971
Female	48	2.14617	0.188467
Female	60	2.27913	0.180982
Female	55	2.24669	0.18391
Female	68	2.25054	0.179573
Female	50	2.17798	0.187289
Female	66	2.26617	0.179612
Female	59	2.27539	0.181374
Female	40	2.01322	0.192028
Female	50	2.17798	0.187289
Female	47	2.12949	0.189025
Female	65	2.27192	0.17971
Female	66	2.26617	0.179612
Female	57	2.26382	0.182442
Female	65	2.27192	0.17971
Female	63	2.27906	0.180065
Female	59	2.27539	0.181374
Female	46	2.1127	0.189553
Female	68	2.25054	0.179573
Female	43	2.06318	0.190923
Female	59	2.27539	0.181374
Female	54	2.23615	0.184605
Female	69	2.24064	0.179634
Female	46	2.1127	0.189553
Female	60	2.27913	0.180982
Female	69	2.24064	0.179634
Female	55	2.24669	0.18391
Female	59	2.27539	0.181374
Female	65	2.27192	0.17971
Female	68	2.25054	0.179573
Female	50	2.17798	0.187289
Female	69	2.24064	0.179634
Female	69	2.24064	0.179634
Female	68	2.25054	0.179573
Female	40	2.01322	0.192028
Female	47	2.12949	0.189025
Female	55	2.24669	0.18391
Female	65	2.27192	0.17971
Female	45	2.09607	0.190044
Female	59	2.27539	0.181374
Female	62	2.2808	0.180322
Female	65	2.27192	0.17971
Female	65	2.27192	0.17971
Female	59	2.27539	0.181374
Female	66	2.26617	0.179612
Female	46	2.1127	0.189553
Female	42	2.04665	0.19132
Female	62	2.2808	0.180322
Female	47	2.12949	0.189025
Female	64	2.27623	0.179861
Female	47	2.12949	0.189025
Female	57	2.26382	0.182442
Female	69	2.24064	0.179634
Female	60	2.27913	0.180982
Female	58	2.27026	0.181841
Female	44	2.07964	0.190498
Female	59	2.27539	0.181374
Female	55	2.24669	0.18391
Female	57	2.26382	0.182442
Female	59	2.27539	0.181374
Female	61	2.28106	0.180634
Female	42	2.04665	0.19132
Female	69	2.24064	0.179634
Female	69	2.24064	0.179634
Female	62	2.2808	0.180322
Female	62	2.2808	0.180322
Female	55	2.24669	0.18391
Female	60	2.27913	0.180982
Female	69	2.24064	0.179634
Female	53	2.22362	0.18527
Female	54	2.23615	0.184605
Female	60	2.27913	0.180982
Female	66	2.26617	0.179612
Female	70	2.22931	0.179747
Female	62	2.2808	0.180322
Female	43	2.06318	0.190923
Female	60	2.27913	0.180982
Female	68	2.25054	0.179573
Female	62	2.2808	0.180322
Female	67	2.25905	0.179566
Female	67	2.25905	0.179566
Female	58	2.27026	0.181841
Female	56	2.25594	0.183161
Female	65	2.27192	0.17971
Female	43	2.06318	0.190923
Female	47	2.12949	0.189025
Female	61	2.28106	0.180634
Female	59	2.27539	0.181374
Female	45	2.09607	0.190044
Female	62	2.2808	0.180322
Female	64	2.27623	0.179861
Female	68	2.25054	0.179573
Female	45	2.09607	0.190044
Female	64	2.27623	0.179861
Female	62	2.2808	0.180322
Female	49	2.16242	0.187886
Female	44	2.07964	0.190498
Female	67	2.25905	0.179566
Female	66	2.26617	0.179612
Female	58	2.27026	0.181841
Female	65	2.27192	0.17971
Female	62	2.2808	0.180322
Female	62	2.2808	0.180322
Female	65	2.27192	0.17971
Female	68	2.25054	0.179573
Female	60	2.27913	0.180982
Female	64	2.27623	0.179861
Female	47	2.12949	0.189025
Female	50	2.17798	0.187289
Female	60	2.27913	0.180982
Female	54	2.23615	0.184605
Female	68	2.25054	0.179573
Female	56	2.25594	0.183161
Female	68	2.25054	0.179573
Female	44	2.07964	0.190498
Female	60	2.27913	0.180982
Female	58	2.27026	0.181841
Female	56	2.25594	0.183161
Female	63	2.27906	0.180065
Female	58	2.27026	0.181841
Female	41	2.03001	0.191688
Female	42	2.04665	0.19132
Female	63	2.27906	0.180065
Female	56	2.25594	0.183161
Female	58	2.27026	0.181841
Female	67	2.25905	0.179566
Female	58	2.27026	0.181841
Female	61	2.28106	0.180634
Female	63	2.27906	0.180065
Female	55	2.24669	0.18391
Female	52	2.20904	0.185965
Female	48	2.14617	0.188467
Female	51	2.19347	0.186651
Female	69	2.24064	0.179634
Female	54	2.23615	0.184605
Female	62	2.2808	0.180322
Female	61	2.28106	0.180634
Female	42	2.04665	0.19132
Female	61	2.28106	0.180634
Female	59	2.27539	0.181374
Female	54	2.23615	0.184605
Female	43	2.06318	0.190923
Female	60	2.27913	0.180982
Female	61	2.28106	0.180634
Female	59	2.27539	0.181374
Female	41	2.03001	0.191688
Female	44	2.07964	0.190498
Female	52	2.20904	0.185965
Female	69	2.24064	0.179634
Female	60	2.27913	0.180982
Female	69	2.24064	0.179634
Female	53	2.22362	0.18527
Female	64	2.27623	0.179861
Female	57	2.26382	0.182442
Female	62	2.2808	0.180322
Female	63	2.27906	0.180065
Female	57	2.26382	0.182442
Female	62	2.2808	0.180322
Female	62	2.2808	0.180322
Female	41	2.03001	0.191688
Female	57	2.26382	0.182442
Female	64	2.27623	0.179861
Female	62	2.2808	0.180322
Female	53	2.22362	0.18527
Female	43	2.06318	0.190923
Female	57	2.26382	0.182442
Female	57	2.26382	0.182442
Female	65	2.27192	0.17971
Female	60	2.27913	0.180982
Female	63	2.27906	0.180065
Female	41	2.03001	0.191688
Female	41	2.03001	0.191688
Female	69	2.24064	0.179634
Female	59	2.27539	0.181374
Female	54	2.23615	0.184605
Female	61	2.28106	0.180634
Female	48	2.14617	0.188467
Female	63	2.27906	0.180065
Female	44	2.07964	0.190498
Female	50	2.17798	0.187289
Female	61	2.28106	0.180634
Female	61	2.28106	0.180634
Female	69	2.24064	0.179634
Female	54	2.23615	0.184605
Female	57	2.26382	0.182442
Female	69	2.24064	0.179634
Female	59	2.27539	0.181374
Female	59	2.27539	0.181374
Female	45	2.09607	0.190044
Female	59	2.27539	0.181374
Female	56	2.25594	0.183161
Female	58	2.27026	0.181841
Female	51	2.19347	0.186651
Female	63	2.27906	0.180065
Female	41	2.03001	0.191688
Female	63	2.27906	0.180065
Female	65	2.27192	0.17971
Female	40	2.01322	0.192028
Female	64	2.27623	0.179861
Female	46	2.1127	0.189553
Female	68	2.25054	0.179573
Female	60	2.27913	0.180982
Female	69	2.24064	0.179634
Female	64	2.27623	0.179861
Female	63	2.27906	0.180065
Female	52	2.20904	0.185965
Female	64	2.27623	0.179861
Female	61	2.28106	0.180634
Female	58	2.27026	0.181841
Female	68	2.25054	0.179573
Female	47	2.12949	0.189025
Female	53	2.22362	0.18527
Female	45	2.09607	0.190044
Female	43	2.06318	0.190923
Female	61	2.28106	0.180634
Female	45	2.09607	0.190044
Female	53	2.22362	0.18527
Female	62	2.2808	0.180322
Female	68	2.25054	0.179573
Female	60	2.27913	0.180982
Female	63	2.27906	0.180065
Female	41	2.03001	0.191688
Female	57	2.26382	0.182442
Female	62	2.2808	0.180322
Female	54	2.23615	0.184605
Female	44	2.07964	0.190498
Female	44	2.07964	0.190498
Female	61	2.28106	0.180634
Female	44	2.07964	0.190498
Female	54	2.23615	0.184605
Female	68	2.25054	0.179573
Female	51	2.19347	0.186651
Female	69	2.24064	0.179634
Female	65	2.27192	0.17971
Female	55	2.24669	0.18391
Female	67	2.25905	0.179566
Female	47	2.12949	0.189025
Female	62	2.2808	0.180322
Female	52	2.20904	0.185965
Female	43	2.06318	0.190923
Female	45	2.09607	0.190044
Female	62	2.2808	0.180322
Female	59	2.27539	0.181374
Female	44	2.07964	0.190498
Female	51	2.19347	0.186651
Female	63	2.27906	0.180065
Female	55	2.24669	0.18391
Female	55	2.24669	0.18391
Female	57	2.26382	0.182442
Female	55	2.24669	0.18391
Female	57	2.26382	0.182442
Female	48	2.14617	0.188467
Female	52	2.20904	0.185965
Female	65	2.27192	0.17971
Female	42	2.04665	0.19132
Female	48	2.14617	0.188467
Female	57	2.26382	0.182442
Female	56	2.25594	0.183161
Female	51	2.19347	0.186651
Female	69	2.24064	0.179634
Female	60	2.27913	0.180982
Female	66	2.26617	0.179612
Female	47	2.12949	0.189025
Female	62	2.2808	0.180322
Female	44	2.07964	0.190498
Female	48	2.14617	0.188467
Female	56	2.25594	0.183161
Female	57	2.26382	0.182442
Female	66	2.26617	0.179612
Female	62	2.2808	0.180322
Female	41	2.03001	0.191688
Female	61	2.28106	0.180634
Female	68	2.25054	0.179573
Female	50	2.17798	0.187289
Female	53	2.22362	0.18527
Female	52	2.20904	0.185965
Female	69	2.24064	0.179634
Female	62	2.2808	0.180322
Female	53	2.22362	0.18527
Female	41	2.03001	0.191688
Female	66	2.26617	0.179612
Female	49	2.16242	0.187886
Female	63	2.27906	0.180065
Female	55	2.24669	0.18391
Female	64	2.27623	0.179861
Female	50	2.17798	0.187289
Female	66	2.26617	0.179612
Female	47	2.12949	0.189025
Female	43	2.06318	0.190923
Female	52	2.20904	0.185965
Female	65	2.27192	0.17971
Female	55	2.24669	0.18391
Female	61	2.28106	0.180634
Female	60	2.27913	0.180982
Female	60	2.27913	0.180982
Female	69	2.24064	0.179634
Female	42	2.04665	0.19132
Female	43	2.06318	0.190923
Female	63	2.27906	0.180065
Female	69	2.24064	0.179634
Female	58	2.27026	0.181841
Female	50	2.17798	0.187289
Female	62	2.2808	0.180322
Female	48	2.14617	0.188467
Female	66	2.26617	0.179612
Female	67	2.25905	0.179566
Female	60	2.27913	0.180982
Female	59	2.27539	0.181374
Female	69	2.24064	0.179634
Female	69	2.24064	0.179634
Female	63	2.27906	0.180065
Female	69	2.24064	0.179634
Female	65	2.27192	0.17971
Female	52	2.20904	0.185965
Female	43	2.06318	0.190923
Female	69	2.24064	0.179634
Female	68	2.25054	0.179573
Female	59	2.27539	0.181374
Female	61	2.28106	0.180634
Female	58	2.27026	0.181841
Female	43	2.06318	0.190923
Female	60	2.27913	0.180982
Female	51	2.19347	0.186651
Female	41	2.03001	0.191688
Female	49	2.16242	0.187886
Female	62	2.2808	0.180322
Female	61	2.28106	0.180634
Female	54	2.23615	0.184605
Female	63	2.27906	0.180065
Female	52	2.20904	0.185965
Female	63	2.27906	0.180065
Female	66	2.26617	0.179612
Female	69	2.24064	0.179634
Female	66	2.26617	0.179612
Female	61	2.28106	0.180634
Female	49	2.16242	0.187886
Female	43	2.06318	0.190923
Female	48	2.14617	0.188467
Female	54	2.23615	0.184605
Female	45	2.09607	0.190044
Female	65	2.27192	0.17971
Female	46	2.1127	0.189553
Female	43	2.06318	0.190923
Female	63	2.27906	0.180065
Female	49	2.16242	0.187886
Female	53	2.22362	0.18527
Female	61	2.28106	0.180634
Female	53	2.22362	0.18527
Female	69	2.24064	0.179634
Female	60	2.27913	0.180982
Female	55	2.24669	0.18391
Female	49	2.16242	0.187886
Female	52	2.20904	0.185965
Female	51	2.19347	0.186651
Female	49	2.16242	0.187886
Female	62	2.2808	0.180322
Female	42	2.04665	0.19132
Female	60	2.27913	0.180982
Female	64	2.27623	0.179861
Female	61	2.28106	0.180634
Female	55	2.24669	0.18391
Female	69	2.24064	0.179634
Female	60	2.27913	0.180982
Female	61	2.28106	0.180634
Female	49	2.16242	0.187886
Female	64	2.27623	0.179861
Female	55	2.24669	0.18391
Female	52	2.20904	0.185965
Female	47	2.12949	0.189025
Female	52	2.20904	0.185965
Female	70	2.22931	0.179747
Female	65	2.27192	0.17971
Female	43	2.06318	0.190923
Female	49	2.16242	0.187886
Female	65	2.27192	0.17971
Female	65	2.27192	0.17971
Female	53	2.22362	0.18527
Female	48	2.14617	0.188467
Female	61	2.28106	0.180634
Female	64	2.27623	0.179861
Female	58	2.27026	0.181841
Female	69	2.24064	0.179634
Female	58	2.27026	0.181841
Female	59	2.27539	0.181374
Female	52	2.20904	0.185965
Female	49	2.16242	0.187886
Female	63	2.27906	0.180065
Female	67	2.25905	0.179566
Female	47	2.12949	0.189025
Female	44	2.07964	0.190498
Female	65	2.27192	0.17971
Female	54	2.23615	0.184605
Female	51	2.19347	0.186651
Female	49	2.16242	0.187886
Female	40	2.01322	0.192028
Female	66	2.26617	0.179612
Female	52	2.20904	0.185965
Female	62	2.2808	0.180322
Female	54	2.23615	0.184605
Female	56	2.25594	0.183161
Female	49	2.16242	0.187886
Female	61	2.28106	0.180634
Female	54	2.23615	0.184605
Female	50	2.17798	0.187289
Female	59	2.27539	0.181374
Female	42	2.04665	0.19132
Female	60	2.27913	0.180982
Female	68	2.25054	0.179573
Female	49	2.16242	0.187886
Female	48	2.14617	0.188467
Female	62	2.2808	0.180322
Female	56	2.25594	0.183161
Female	58	2.27026	0.181841
Female	47	2.12949	0.189025
Female	63	2.27906	0.180065
Female	62	2.2808	0.180322
Female	64	2.27623	0.179861
Female	51	2.19347	0.186651
Female	59	2.27539	0.181374
Female	63	2.27906	0.180065
Female	62	2.2808	0.180322
Female	64	2.27623	0.179861
Female	58	2.27026	0.181841
Female	53	2.22362	0.18527
Female	68	2.25054	0.179573
Female	56	2.25594	0.183161
Female	60	2.27913	0.180982
Female	65	2.27192	0.17971
Female	45	2.09607	0.190044
Female	47	2.12949	0.189025
Female	65	2.27192	0.17971
Female	54	2.23615	0.184605
Female	45	2.09607	0.190044
Female	43	2.06318	0.190923
Female	41	2.03001	0.191688
Female	60	2.27913	0.180982
Female	65	2.27192	0.17971
Female	41	2.03001	0.191688
Female	51	2.19347	0.186651
Female	49	2.16242	0.187886
Female	57	2.26382	0.182442
Female	69	2.24064	0.179634
Female	69	2.24064	0.179634
Female	54	2.23615	0.184605
Female	40	2.01322	0.192028
Female	49	2.16242	0.187886
Female	60	2.27913	0.180982
Female	57	2.26382	0.182442
Female	58	2.27026	0.181841
Female	61	2.28106	0.180634
Female	68	2.25054	0.179573
Female	43	2.06318	0.190923
Female	49	2.16242	0.187886
Female	48	2.14617	0.188467
Female	59	2.27539	0.181374
Female	52	2.20904	0.185965
Female	49	2.16242	0.187886
Female	53	2.22362	0.18527
Female	51	2.19347	0.186651
Female	64	2.27623	0.179861
Female	53	2.22362	0.18527
Female	55	2.24669	0.18391
Female	69	2.24064	0.179634
Female	47	2.12949	0.189025
Female	69	2.24064	0.179634
Female	63	2.27906	0.180065
Female	60	2.27913	0.180982
Female	40	2.01322	0.192028
Female	48	2.14617	0.188467
Female	45	2.09607	0.190044
Female	51	2.19347	0.186651
Female	59	2.27539	0.181374
Female	49	2.16242	0.187886
Female	52	2.20904	0.185965
Female	55	2.24669	0.18391
Female	67	2.25905	0.179566
Female	69	2.24064	0.179634
Female	56	2.25594	0.183161
Female	68	2.25054	0.179573
Female	65	2.27192	0.17971
Female	63	2.27906	0.180065
Female	66	2.26617	0.179612
Female	46	2.1127	0.189553
Female	55	2.24669	0.18391
Female	66	2.26617	0.179612
Female	42	2.04665	0.19132
Female	67	2.25905	0.179566
Female	45	2.09607	0.190044
Female	67	2.25905	0.179566
Female	49	2.16242	0.187886
Female	41	2.03001	0.191688
Female	58	2.27026	0.181841
Female	43	2.06318	0.190923
Female	64	2.27623	0.179861
Female	43	2.06318	0.190923
Female	51	2.19347	0.186651
Female	65	2.27192	0.17971
Female	69	2.24064	0.179634
Female	67	2.25905	0.179566
Female	54	2.23615	0.184605
Female	66	2.26617	0.179612
Female	67	2.25905	0.179566
Female	51	2.19347	0.186651
Female	64	2.27623	0.179861
Female	62	2.2808	0.180322
Female	60	2.27913	0.180982
Female	51	2.19347	0.186651
Female	45	2.09607	0.190044
Female	68	2.25054	0.179573
Female	68	2.25054	0.179573
Female	41	2.03001	0.191688
Female	59	2.27539	0.181374
Female	47	2.12949	0.189025
Female	64	2.27623	0.179861
Female	61	2.28106	0.180634
Female	60	2.27913	0.180982
Female	65	2.27192	0.17971
Female	53	2.22362	0.18527
Female	63	2.27906	0.180065
Female	53	2.22362	0.18527
Female	66	2.26617	0.179612
Female	61	2.28106	0.180634
Female	60	2.27913	0.180982
Female	64	2.27623	0.179861
Female	60	2.27913	0.180982
Female	61	2.28106	0.180634
Female	57	2.26382	0.182442
Female	59	2.27539	0.181374
Female	47	2.12949	0.189025
Female	61	2.28106	0.180634
Female	68	2.25054	0.179573
Female	66	2.26617	0.179612
Female	58	2.27026	0.181841
Female	64	2.27623	0.179861
Female	61	2.28106	0.180634
Female	51	2.19347	0.186651
Female	67	2.25905	0.179566
Female	62	2.2808	0.180322
Female	54	2.23615	0.184605
Female	41	2.03001	0.191688
Female	47	2.12949	0.189025
Female	67	2.25905	0.179566
Female	67	2.25905	0.179566
Female	52	2.20904	0.185965
Female	59	2.27539	0.181374
Female	43	2.06318	0.190923
Female	57	2.26382	0.182442
Female	66	2.26617	0.179612
Female	60	2.27913	0.180982
Female	67	2.25905	0.179566
Female	50	2.17798	0.187289
Female	54	2.23615	0.184605
Female	66	2.26617	0.179612
Female	67	2.25905	0.179566
Female	58	2.27026	0.181841
Female	61	2.28106	0.180634
Female	61	2.28106	0.180634
Female	65	2.27192	0.17971
Female	65	2.27192	0.17971
Female	52	2.20904	0.185965
Female	62	2.2808	0.180322
Female	67	2.25905	0.179566
Female	68	2.25054	0.179573
Female	41	2.03001	0.191688
Female	63	2.27906	0.180065
Female	56	2.25594	0.183161
Female	68	2.25054	0.179573
Female	61	2.28106	0.180634
Female	50	2.17798	0.187289
Female	51	2.19347	0.186651
Female	53	2.22362	0.18527
Female	53	2.22362	0.18527
Female	51	2.19347	0.186651
Female	61	2.28106	0.180634
Female	61	2.28106	0.180634
Female	52	2.20904	0.185965
Female	64	2.27623	0.179861
Female	51	2.19347	0.186651
Female	45	2.09607	0.190044
Female	49	2.16242	0.187886
Female	64	2.27623	0.179861
Female	66	2.26617	0.179612
Female	64	2.27623	0.179861
Female	63	2.27906	0.180065
Female	69	2.24064	0.179634
Female	64	2.27623	0.179861
Female	67	2.25905	0.179566
Female	54	2.23615	0.184605
Female	46	2.1127	0.189553
Female	53	2.22362	0.18527
Female	68	2.25054	0.179573
Female	53	2.22362	0.18527
Female	45	2.09607	0.190044
Female	49	2.16242	0.187886
Female	56	2.25594	0.183161
Female	67	2.25905	0.179566
Female	48	2.14617	0.188467
Female	62	2.2808	0.180322
Female	65	2.27192	0.17971
Female	53	2.22362	0.18527
Female	42	2.04665	0.19132
Female	44	2.07964	0.190498
Female	63	2.27906	0.180065
Female	59	2.27539	0.181374
Female	43	2.06318	0.190923
Female	43	2.06318	0.190923
Female	48	2.14617	0.188467
Female	58	2.27026	0.181841
Female	47	2.12949	0.189025
Female	67	2.25905	0.179566
Female	59	2.27539	0.181374
Female	65	2.27192	0.17971
Female	41	2.03001	0.191688
Female	68	2.25054	0.179573
Female	50	2.17798	0.187289
Female	52	2.20904	0.185965
Female	51	2.19347	0.186651
Female	60	2.27913	0.180982
Female	45	2.09607	0.190044
Female	51	2.19347	0.186651
Female	40	2.01322	0.192028
Female	57	2.26382	0.182442
Female	50	2.17798	0.187289
Female	65	2.27192	0.17971
Female	57	2.26382	0.182442
Female	51	2.19347	0.186651
Female	61	2.28106	0.180634
Female	58	2.27026	0.181841
Female	41	2.03001	0.191688
Female	60	2.27913	0.180982
Female	54	2.23615	0.184605
Female	53	2.22362	0.18527
Female	57	2.26382	0.182442
Female	61	2.28106	0.180634
Female	65	2.27192	0.17971
Female	46	2.1127	0.189553
Female	62	2.2808	0.180322
Female	52	2.20904	0.185965
Female	50	2.17798	0.187289
Female	54	2.23615	0.184605
Female	52	2.20904	0.185965
Female	53	2.22362	0.18527
Female	50	2.17798	0.187289
Female	56	2.25594	0.183161
Female	50	2.17798	0.187289
Female	49	2.16242	0.187886
Female	53	2.22362	0.18527
Female	70	2.22931	0.179747
Female	59	2.27539	0.181374
Female	60	2.27913	0.180982
Female	63	2.27906	0.180065
Female	61	2.28106	0.180634
Female	54	2.23615	0.184605
Female	56	2.25594	0.183161
Female	44	2.07964	0.190498
Female	48	2.14617	0.188467
Female	53	2.22362	0.18527
Female	62	2.2808	0.180322
Female	42	2.04665	0.19132
Female	58	2.27026	0.181841
Female	43	2.06318	0.190923
Female	64	2.27623	0.179861
Female	54	2.23615	0.184605
Female	44	2.07964	0.190498
Female	52	2.20904	0.185965
Female	54	2.23615	0.184605
Female	50	2.17798	0.187289
Female	49	2.16242	0.187886
Female	45	2.09607	0.190044
Female	64	2.27623	0.179861
Female	54	2.23615	0.184605
Female	51	2.19347	0.186651
Female	63	2.27906	0.180065
Female	68	2.25054	0.179573
Female	62	2.2808	0.180322
Female	42	2.04665	0.19132
Female	64	2.27623	0.179861
Female	67	2.25905	0.179566
Female	54	2.23615	0.184605
Female	51	2.19347	0.186651
Female	57	2.26382	0.182442
Female	58	2.27026	0.181841
Female	40	2.01322	0.192028
Female	58	2.27026	0.181841
Female	64	2.27623	0.179861
Female	61	2.28106	0.180634
Female	50	2.17798	0.187289
Female	65	2.27192	0.17971
Female	53	2.22362	0.18527
Female	60	2.27913	0.180982
Female	63	2.27906	0.180065
Female	66	2.26617	0.179612
Female	65	2.27192	0.17971
Female	44	2.07964	0.190498
Female	61	2.28106	0.180634
Female	67	2.25905	0.179566
Female	44	2.07964	0.190498
Female	58	2.27026	0.181841
Female	64	2.27623	0.179861
Female	69	2.24064	0.179634
Female	55	2.24669	0.18391
Female	49	2.16242	0.187886
Female	61	2.28106	0.180634
Female	67	2.25905	0.179566
Female	62	2.2808	0.180322
Female	52	2.20904	0.185965
Female	58	2.27026	0.181841
Female	41	2.03001	0.191688
Female	45	2.09607	0.190044
Female	68	2.25054	0.179573
Female	55	2.24669	0.18391
Female	45	2.09607	0.190044
Female	65	2.27192	0.17971
Female	52	2.20904	0.185965
Female	65	2.27192	0.17971
Female	66	2.26617	0.179612
Female	67	2.25905	0.179566
Female	65	2.27192	0.17971
Female	49	2.16242	0.187886
Female	65	2.27192	0.17971
Female	52	2.20904	0.185965
Female	55	2.24669	0.18391
Female	55	2.24669	0.18391
Female	59	2.27539	0.181374
Female	68	2.25054	0.179573
Female	68	2.25054	0.179573
Female	67	2.25905	0.179566
Female	55	2.24669	0.18391
Female	41	2.03001	0.191688
Female	58	2.27026	0.181841
Female	54	2.23615	0.184605
Female	62	2.2808	0.180322
Female	52	2.20904	0.185965
Female	54	2.23615	0.184605
Female	43	2.06318	0.190923
Female	67	2.25905	0.179566
Female	69	2.24064	0.179634
Female	56	2.25594	0.183161
Female	63	2.27906	0.180065
Female	44	2.07964	0.190498
Female	45	2.09607	0.190044
Female	43	2.06318	0.190923
Female	60	2.27913	0.180982
Female	42	2.04665	0.19132
Female	64	2.27623	0.179861
Female	63	2.27906	0.180065
Female	63	2.27906	0.180065
Female	53	2.22362	0.18527
Female	63	2.27906	0.180065
Female	53	2.22362	0.18527
Female	59	2.27539	0.181374
Female	62	2.2808	0.180322
Female	63	2.27906	0.180065
Female	52	2.20904	0.185965
Female	67	2.25905	0.179566
Female	51	2.19347	0.186651
Female	60	2.27913	0.180982
Female	56	2.25594	0.183161
Female	66	2.26617	0.179612
Female	61	2.28106	0.180634
Female	63	2.27906	0.180065
Female	52	2.20904	0.185965
Female	41	2.03001	0.191688
Female	45	2.09607	0.190044
Female	52	2.20904	0.185965
Female	43	2.06318	0.190923
Female	64	2.27623	0.179861
Female	55	2.24669	0.18391
Female	68	2.25054	0.179573
Female	51	2.19347	0.186651
Female	50	2.17798	0.187289
Female	52	2.20904	0.185965
Female	55	2.24669	0.18391
Female	68	2.25054	0.179573
Female	56	2.25594	0.183161
Female	61	2.28106	0.180634
Female	64	2.27623	0.179861
Female	63	2.27906	0.180065
Female	49	2.16242	0.187886
Female	69	2.24064	0.179634
Female	61	2.28106	0.180634
Female	69	2.24064	0.179634
Female	69	2.24064	0.179634
Female	61	2.28106	0.180634
Female	59	2.27539	0.181374
Female	58	2.27026	0.181841
Female	60	2.27913	0.180982
Female	68	2.25054	0.179573
Female	47	2.12949	0.189025
Female	49	2.16242	0.187886
Female	68	2.25054	0.179573
Female	63	2.27906	0.180065
Female	61	2.28106	0.180634
Female	45	2.09607	0.190044
Female	49	2.16242	0.187886
Female	61	2.28106	0.180634
Female	49	2.16242	0.187886
Female	56	2.25594	0.183161
Female	69	2.24064	0.179634
Female	63	2.27906	0.180065
Female	62	2.2808	0.180322
Female	66	2.26617	0.179612
Female	42	2.04665	0.19132
Female	57	2.26382	0.182442
Female	47	2.12949	0.189025
Female	63	2.27906	0.180065
Female	55	2.24669	0.18391
Female	59	2.27539	0.181374
Female	61	2.28106	0.180634
Female	61	2.28106	0.180634
Female	66	2.26617	0.179612
Female	61	2.28106	0.180634
Female	53	2.22362	0.18527
Female	66	2.26617	0.179612
Female	43	2.06318	0.190923
Female	67	2.25905	0.179566
Female	62	2.2808	0.180322
Female	56	2.25594	0.183161
Female	54	2.23615	0.184605
Female	61	2.28106	0.180634
Female	53	2.22362	0.18527
Female	54	2.23615	0.184605
Female	57	2.26382	0.182442
Female	57	2.26382	0.182442
Female	70	2.22931	0.179747
Female	55	2.24669	0.18391
Female	58	2.27026	0.181841
Female	68	2.25054	0.179573
Female	63	2.27906	0.180065
Female	63	2.27906	0.180065
Female	69	2.24064	0.179634
Female	54	2.23615	0.184605
Female	52	2.20904	0.185965
Female	69	2.24064	0.179634
Female	66	2.26617	0.179612
Female	61	2.28106	0.180634
Female	57	2.26382	0.182442
Female	52	2.20904	0.185965
Female	64	2.27623	0.179861
Female	62	2.2808	0.180322
Female	42	2.04665	0.19132
Female	63	2.27906	0.180065
Female	51	2.19347	0.186651
Female	62	2.2808	0.180322
Female	63	2.27906	0.180065
Female	51	2.19347	0.186651
Female	49	2.16242	0.187886
Female	40	2.01322	0.192028
Female	62	2.2808	0.180322
Female	46	2.1127	0.189553
Female	67	2.25905	0.179566
Female	54	2.23615	0.184605
Female	45	2.09607	0.190044
Female	68	2.25054	0.179573
Female	61	2.28106	0.180634
Female	67	2.25905	0.179566
Female	44	2.07964	0.190498
Female	64	2.27623	0.179861
Female	57	2.26382	0.182442
Female	49	2.16242	0.187886
Female	43	2.06318	0.190923
Female	62	2.2808	0.180322
Female	54	2.23615	0.184605
Female	54	2.23615	0.184605
Female	53	2.22362	0.18527
Female	68	2.25054	0.179573
Female	69	2.24064	0.179634
Female	55	2.24669	0.18391
Female	55	2.24669	0.18391
Female	46	2.1127	0.189553
Female	49	2.16242	0.187886
Female	64	2.27623	0.179861
Female	65	2.27192	0.17971
Female	50	2.17798	0.187289
Female	51	2.19347	0.186651
Female	42	2.04665	0.19132
Female	58	2.27026	0.181841
Female	58	2.27026	0.181841
Female	50	2.17798	0.187289
Female	48	2.14617	0.188467
Female	62	2.2808	0.180322
Female	54	2.23615	0.184605
Female	57	2.26382	0.182442
Female	43	2.06318	0.190923
Female	64	2.27623	0.179861
Female	67	2.25905	0.179566
Female	66	2.26617	0.179612
Female	61	2.28106	0.180634
Female	65	2.27192	0.17971
Female	64	2.27623	0.179861
Female	41	2.03001	0.191688
Female	59	2.27539	0.181374
Female	61	2.28106	0.180634
Female	56	2.25594	0.183161
Female	59	2.27539	0.181374
Female	53	2.22362	0.18527
Female	46	2.1127	0.189553
Female	54	2.23615	0.184605
Female	69	2.24064	0.179634
Female	45	2.09607	0.190044
Female	66	2.26617	0.179612
Female	52	2.20904	0.185965
Female	47	2.12949	0.189025
Female	61	2.28106	0.180634
Female	62	2.2808	0.180322
Female	48	2.14617	0.188467
Female	56	2.25594	0.183161
Female	62	2.2808	0.180322
Female	45	2.09607	0.190044
Female	60	2.27913	0.180982
Female	51	2.19347	0.186651
Female	68	2.25054	0.179573
Female	57	2.26382	0.182442
Female	63	2.27906	0.180065
Female	50	2.17798	0.187289
Female	66	2.26617	0.179612
Female	42	2.04665	0.19132
Female	53	2.22362	0.18527
Female	50	2.17798	0.187289
Female	47	2.12949	0.189025
Female	50	2.17798	0.187289
Female	47	2.12949	0.189025
Female	54	2.23615	0.184605
Female	58	2.27026	0.181841
Female	65	2.27192	0.17971
Female	52	2.20904	0.185965
Female	66	2.26617	0.179612
Female	69	2.24064	0.179634
Female	62	2.2808	0.180322
Female	66	2.26617	0.179612
Female	68	2.25054	0.179573
Female	65	2.27192	0.17971
Female	49	2.16242	0.187886
Female	54	2.23615	0.184605
Female	43	2.06318	0.190923
Female	68	2.25054	0.179573
Female	49	2.16242	0.187886
Female	68	2.25054	0.179573
Female	59	2.27539	0.181374
Female	58	2.27026	0.181841
Female	58	2.27026	0.181841
Female	50	2.17798	0.187289
Female	64	2.27623	0.179861
Female	46	2.1127	0.189553
Female	43	2.06318	0.190923
Female	40	2.01322	0.192028
Female	53	2.22362	0.18527
Female	67	2.25905	0.179566
Female	62	2.2808	0.180322
Female	49	2.16242	0.187886
Female	65	2.27192	0.17971
Female	60	2.27913	0.180982
Female	41	2.03001	0.191688
Female	60	2.27913	0.180982
Female	50	2.17798	0.187289
Female	51	2.19347	0.186651
Female	54	2.23615	0.184605
Female	61	2.28106	0.180634
Female	55	2.24669	0.18391
Female	50	2.17798	0.187289
Female	56	2.25594	0.183161
Female	65	2.27192	0.17971
Female	56	2.25594	0.183161
Female	68	2.25054	0.179573
Female	44	2.07964	0.190498
Female	68	2.25054	0.179573
Female	47	2.12949	0.189025
Female	48	2.14617	0.188467
Female	65	2.27192	0.17971
Female	59	2.27539	0.181374
Female	60	2.27913	0.180982
Female	63	2.27906	0.180065
Female	61	2.28106	0.180634
Female	64	2.27623	0.179861
Female	52	2.20904	0.185965
Female	59	2.27539	0.181374
Female	63	2.27906	0.180065
Female	69	2.24064	0.179634
Female	61	2.28106	0.180634
Female	55	2.24669	0.18391
Female	54	2.23615	0.184605
Female	58	2.27026	0.181841
Female	47	2.12949	0.189025
Female	54	2.23615	0.184605
Female	52	2.20904	0.185965
Female	66	2.26617	0.179612
Female	41	2.03001	0.191688
Female	68	2.25054	0.179573
Female	44	2.07964	0.190498
Female	64	2.27623	0.179861
Female	47	2.12949	0.189025
Female	45	2.09607	0.190044
Female	67	2.25905	0.179566
Female	42	2.04665	0.19132
Female	58	2.27026	0.181841
Female	69	2.24064	0.179634
Female	61	2.28106	0.180634
Female	64	2.27623	0.179861
Female	59	2.27539	0.181374
Female	62	2.2808	0.180322
Female	44	2.07964	0.190498
Female	52	2.20904	0.185965
Female	57	2.26382	0.182442
Female	58	2.27026	0.181841
Female	54	2.23615	0.184605
Female	64	2.27623	0.179861
Female	50	2.17798	0.187289
Female	61	2.28106	0.180634
Female	57	2.26382	0.182442
Female	52	2.20904	0.185965
Female	53	2.22362	0.18527
Female	58	2.27026	0.181841
Female	60	2.27913	0.180982
Female	48	2.14617	0.188467
Female	68	2.25054	0.179573
Female	66	2.26617	0.179612
Female	48	2.14617	0.188467
Female	60	2.27913	0.180982
Female	53	2.22362	0.18527
Female	56	2.25594	0.183161
Female	50	2.17798	0.187289
Female	66	2.26617	0.179612
Female	63	2.27906	0.180065
Female	42	2.04665	0.19132
Female	60	2.27913	0.180982
Female	59	2.27539	0.181374
Female	66	2.26617	0.179612
Female	41	2.03001	0.191688
Female	47	2.12949	0.189025
Female	59	2.27539	0.181374
Female	61	2.28106	0.180634
Female	58	2.27026	0.181841
Female	42	2.04665	0.19132
Female	60	2.27913	0.180982
Female	58	2.27026	0.181841
Female	53	2.22362	0.18527
Female	65	2.27192	0.17971
Female	42	2.04665	0.19132
Female	68	2.25054	0.179573
Female	43	2.06318	0.190923
Female	66	2.26617	0.179612
Female	68	2.25054	0.179573
Female	66	2.26617	0.179612
Female	40	2.01322	0.192028
Female	47	2.12949	0.189025
Female	70	2.22931	0.179747
Female	66	2.26617	0.179612
Female	69	2.24064	0.179634
Female	67	2.25905	0.179566
Female	60	2.27913	0.180982
Female	61	2.28106	0.180634
Female	55	2.24669	0.18391
Female	70	2.22931	0.179747
Female	70	2.22931	0.179747
Female	54	2.23615	0.184605
Female	46	2.1127	0.189553
Female	66	2.26617	0.179612
Female	56	2.25594	0.183161
Female	60	2.27913	0.180982
Female	67	2.25905	0.179566
Female	44	2.07964	0.190498
Female	46	2.1127	0.189553
Female	54	2.23615	0.184605
Female	62	2.2808	0.180322
Female	59	2.27539	0.181374
Female	46	2.1127	0.189553
Female	62	2.2808	0.180322
Female	57	2.26382	0.182442
Female	56	2.25594	0.183161
Female	53	2.22362	0.18527
Female	52	2.20904	0.185965
Female	66	2.26617	0.179612
Female	60	2.27913	0.180982
Female	67	2.25905	0.179566
Female	57	2.26382	0.182442
Female	42	2.04665	0.19132
Female	64	2.27623	0.179861
Female	56	2.25594	0.183161
Female	47	2.12949	0.189025
Female	62	2.2808	0.180322
[truncated: 28,270 more rows]
