# Supplementary material for: Aging-associated decline of phosphatidylcholine synthesis is a malleable trigger of natural mitochondrial aging
Source: Nat Commun. 2026 Apr 18;17:3589. doi: 10.1038/s41467-026-71508-7 (PMC13091796; doi:10.1038/s41467-026-71508-7)
Supplement: Supplementary file 40 — Supplementary Data 38 [file 41467_2026_71508_MOESM40_ESM.xlsx]

## Sheet: Tabelle1
age	sex	tfa.loess_preds	pufa.loess_preds	mufa.loess_preds	sfa.loess_preds	pufa_mufa_ratio.loess_preds	pufa_tfa_ratio.loess_preds	mufa_tfa_ratio.loess_preds	sfa_tfa_ratio.loess_preds
60	Female	12.7168	5.36668	3.00684	4.34326	1.8521	42.5633	23.3998	34.0369
53	Female	12.1262	5.17768	2.82738	4.12115	1.90456	43.1018	23.0377	33.8605
45	Female	11.1367	4.81658	2.55455	3.76561	1.9616	43.6597	22.6446	33.6957
59	Female	12.6663	5.35573	2.98946	4.32115	1.85901	42.6462	23.3559	33.9978
49	Female	11.6306	4.99274	2.69185	3.94602	1.93116	43.349	22.8489	33.8021
51	Female	11.8766	5.08256	2.75978	4.03425	1.91707	43.2115	22.9468	33.8418
68	Female	12.6528	5.30061	3.00994	4.34229	1.82561	42.2419	23.5595	34.1986
53	Female	12.1262	5.17768	2.82738	4.12115	1.90456	43.1018	23.0377	33.8605
45	Female	11.1367	4.81658	2.55455	3.76561	1.9616	43.6597	22.6446	33.6957
57	Female	12.5288	5.31626	2.94562	4.26697	1.87362	42.8048	23.2576	33.9376
61	Female	12.7529	5.37297	3.02014	4.35983	1.84593	42.4904	23.439	34.0706
69	Female	12.5928	5.27544	2.99473	4.32263	1.82629	42.2439	23.5516	34.2044
60	Female	12.7168	5.36668	3.00684	4.34326	1.8521	42.5633	23.3998	34.0369
69	Female	12.5928	5.27544	2.99473	4.32263	1.82629	42.2439	23.5516	34.2044
43	Female	10.9049	4.7371	2.48883	3.679	1.97828	43.8346	22.5364	33.629
66	Female	12.7384	5.33973	3.03002	4.36869	1.8269	42.2657	23.5566	34.1777
53	Female	12.1262	5.17768	2.82738	4.12115	1.90456	43.1018	23.0377	33.8605
67	Female	12.7014	5.32202	3.0217	4.35763	1.82581	42.2491	23.5612	34.1897
70	Female	12.5211	5.24641	2.97606	4.29865	1.82781	42.2548	23.5378	34.2074
64	Female	12.778	5.364	3.03629	4.37774	1.8318	42.3275	23.5288	34.1437
61	Female	12.7529	5.37297	3.02014	4.35983	1.84593	42.4904	23.439	34.0706
60	Female	12.7168	5.36668	3.00684	4.34326	1.8521	42.5633	23.3998	34.0369
57	Female	12.5288	5.31626	2.94562	4.26697	1.87362	42.8048	23.2576	33.9376
41	Female	10.6796	4.66181	2.42418	3.59363	1.9959	44.022	22.424	33.554
63	Female	12.7801	5.37013	3.03422	4.37571	1.83547	42.3712	23.5063	34.1225
70	Female	12.5211	5.24641	2.97606	4.29865	1.82781	42.2548	23.5378	34.2074
49	Female	11.6306	4.99274	2.69185	3.94602	1.93116	43.349	22.8489	33.8021
54	Female	12.2365	5.21826	2.85807	4.16015	1.89798	43.0416	23.0848	33.8736
50	Female	11.7526	5.03669	2.72573	3.99014	1.9239	43.2764	22.8987	33.8248
45	Female	11.1367	4.81658	2.55455	3.76561	1.9616	43.6597	22.6446	33.6957
60	Female	12.7168	5.36668	3.00684	4.34326	1.8521	42.5633	23.3998	34.0369
51	Female	11.8766	5.08256	2.75978	4.03425	1.91707	43.2115	22.9468	33.8418
43	Female	10.9049	4.7371	2.48883	3.679	1.97828	43.8346	22.5364	33.629
64	Female	12.778	5.364	3.03629	4.37774	1.8318	42.3275	23.5288	34.1437
53	Female	12.1262	5.17768	2.82738	4.12115	1.90456	43.1018	23.0377	33.8605
58	Female	12.6046	5.33932	2.96938	4.29594	1.86604	42.7261	23.3098	33.9641
60	Female	12.7168	5.36668	3.00684	4.34326	1.8521	42.5633	23.3998	34.0369
52	Female	12.0037	5.131	2.79414	4.07856	1.91077	43.1558	22.9924	33.8518
68	Female	12.6528	5.30061	3.00994	4.34229	1.82561	42.2419	23.5595	34.1986
50	Female	11.7526	5.03669	2.72573	3.99014	1.9239	43.2764	22.8987	33.8248
65	Female	12.7641	5.35378	3.03489	4.3754	1.82891	42.292	23.5458	34.1623
53	Female	12.1262	5.17768	2.82738	4.12115	1.90456	43.1018	23.0377	33.8605
56	Female	12.4382	5.28713	2.91771	4.23334	1.88201	42.888	23.1984	33.9136
66	Female	12.7384	5.33973	3.03002	4.36869	1.8269	42.2657	23.5566	34.1777
45	Female	11.1367	4.81658	2.55455	3.76561	1.9616	43.6597	22.6446	33.6957
60	Female	12.7168	5.36668	3.00684	4.34326	1.8521	42.5633	23.3998	34.0369
62	Female	12.7725	5.37361	3.02893	4.36997	1.84031	42.4268	23.4754	34.0978
53	Female	12.1262	5.17768	2.82738	4.12115	1.90456	43.1018	23.0377	33.8605
62	Female	12.7725	5.37361	3.02893	4.36997	1.84031	42.4268	23.4754	34.0978
62	Female	12.7725	5.37361	3.02893	4.36997	1.84031	42.4268	23.4754	34.0978
46	Female	11.257	4.85878	2.58826	3.81001	1.95367	43.5776	22.6969	33.7255
61	Female	12.7529	5.37297	3.02014	4.35983	1.84593	42.4904	23.439	34.0706
44	Female	11.0199	4.77625	2.52153	3.72211	1.96981	43.7455	22.5911	33.6634
62	Female	12.7725	5.37361	3.02893	4.36997	1.84031	42.4268	23.4754	34.0978
49	Female	11.6306	4.99274	2.69185	3.94602	1.93116	43.349	22.8489	33.8021
48	Female	11.506	4.94781	2.65736	3.90086	1.9385	43.4229	22.7988	33.7783
40	Female	10.5687	4.6254	2.39212	3.5512	2.00505	44.1202	22.3663	33.5135
43	Female	10.9049	4.7371	2.48883	3.679	1.97828	43.8346	22.5364	33.629
65	Female	12.7641	5.35378	3.03489	4.3754	1.82891	42.292	23.5458	34.1623
61	Female	12.7529	5.37297	3.02014	4.35983	1.84593	42.4904	23.439	34.0706
63	Female	12.7801	5.37013	3.03422	4.37571	1.83547	42.3712	23.5063	34.1225
65	Female	12.7641	5.35378	3.03489	4.3754	1.82891	42.292	23.5458	34.1623
45	Female	11.1367	4.81658	2.55455	3.76561	1.9616	43.6597	22.6446	33.6957
56	Female	12.4382	5.28713	2.91771	4.23334	1.88201	42.888	23.1984	33.9136
65	Female	12.7641	5.35378	3.03489	4.3754	1.82891	42.292	23.5458	34.1623
60	Female	12.7168	5.36668	3.00684	4.34326	1.8521	42.5633	23.3998	34.0369
62	Female	12.7725	5.37361	3.02893	4.36997	1.84031	42.4268	23.4754	34.0978
56	Female	12.4382	5.28713	2.91771	4.23334	1.88201	42.888	23.1984	33.9136
61	Female	12.7529	5.37297	3.02014	4.35983	1.84593	42.4904	23.439	34.0706
66	Female	12.7384	5.33973	3.03002	4.36869	1.8269	42.2657	23.5566	34.1777
45	Female	11.1367	4.81658	2.55455	3.76561	1.9616	43.6597	22.6446	33.6957
57	Female	12.5288	5.31626	2.94562	4.26697	1.87362	42.8048	23.2576	33.9376
47	Female	11.3808	4.90284	2.62268	3.8553	1.94599	43.4989	22.7482	33.7529
54	Female	12.2365	5.21826	2.85807	4.16015	1.89798	43.0416	23.0848	33.8736
51	Female	11.8766	5.08256	2.75978	4.03425	1.91707	43.2115	22.9468	33.8418
69	Female	12.5928	5.27544	2.99473	4.32263	1.82629	42.2439	23.5516	34.2044
60	Female	12.7168	5.36668	3.00684	4.34326	1.8521	42.5633	23.3998	34.0369
44	Female	11.0199	4.77625	2.52153	3.72211	1.96981	43.7455	22.5911	33.6634
53	Female	12.1262	5.17768	2.82738	4.12115	1.90456	43.1018	23.0377	33.8605
45	Female	11.1367	4.81658	2.55455	3.76561	1.9616	43.6597	22.6446	33.6957
68	Female	12.6528	5.30061	3.00994	4.34229	1.82561	42.2419	23.5595	34.1986
53	Female	12.1262	5.17768	2.82738	4.12115	1.90456	43.1018	23.0377	33.8605
66	Female	12.7384	5.33973	3.03002	4.36869	1.8269	42.2657	23.5566	34.1777
56	Female	12.4382	5.28713	2.91771	4.23334	1.88201	42.888	23.1984	33.9136
59	Female	12.6663	5.35573	2.98946	4.32115	1.85901	42.6462	23.3559	33.9978
67	Female	12.7014	5.32202	3.0217	4.35763	1.82581	42.2491	23.5612	34.1897
45	Female	11.1367	4.81658	2.55455	3.76561	1.9616	43.6597	22.6446	33.6957
55	Female	12.3387	5.25384	2.88781	4.19706	1.8904	42.9692	23.1386	33.8922
64	Female	12.778	5.364	3.03629	4.37774	1.8318	42.3275	23.5288	34.1437
48	Female	11.506	4.94781	2.65736	3.90086	1.9385	43.4229	22.7988	33.7783
65	Female	12.7641	5.35378	3.03489	4.3754	1.82891	42.292	23.5458	34.1623
62	Female	12.7725	5.37361	3.02893	4.36997	1.84031	42.4268	23.4754	34.0978
67	Female	12.7014	5.32202	3.0217	4.35763	1.82581	42.2491	23.5612	34.1897
61	Female	12.7529	5.37297	3.02014	4.35983	1.84593	42.4904	23.439	34.0706
42	Female	10.7916	4.699	2.4564	3.6362	1.98698	43.9268	22.4807	33.5925
57	Female	12.5288	5.31626	2.94562	4.26697	1.87362	42.8048	23.2576	33.9376
62	Female	12.7725	5.37361	3.02893	4.36997	1.84031	42.4268	23.4754	34.0978
63	Female	12.7801	5.37013	3.03422	4.37571	1.83547	42.3712	23.5063	34.1225
58	Female	12.6046	5.33932	2.96938	4.29594	1.86604	42.7261	23.3098	33.9641
59	Female	12.6663	5.35573	2.98946	4.32115	1.85901	42.6462	23.3559	33.9978
53	Female	12.1262	5.17768	2.82738	4.12115	1.90456	43.1018	23.0377	33.8605
47	Female	11.3808	4.90284	2.62268	3.8553	1.94599	43.4989	22.7482	33.7529
53	Female	12.1262	5.17768	2.82738	4.12115	1.90456	43.1018	23.0377	33.8605
65	Female	12.7641	5.35378	3.03489	4.3754	1.82891	42.292	23.5458	34.1623
64	Female	12.778	5.364	3.03629	4.37774	1.8318	42.3275	23.5288	34.1437
50	Female	11.7526	5.03669	2.72573	3.99014	1.9239	43.2764	22.8987	33.8248
70	Female	12.5211	5.24641	2.97606	4.29865	1.82781	42.2548	23.5378	34.2074
52	Female	12.0037	5.131	2.79414	4.07856	1.91077	43.1558	22.9924	33.8518
61	Female	12.7529	5.37297	3.02014	4.35983	1.84593	42.4904	23.439	34.0706
51	Female	11.8766	5.08256	2.75978	4.03425	1.91707	43.2115	22.9468	33.8418
46	Female	11.257	4.85878	2.58826	3.81001	1.95367	43.5776	22.6969	33.7255
45	Female	11.1367	4.81658	2.55455	3.76561	1.9616	43.6597	22.6446	33.6957
42	Female	10.7916	4.699	2.4564	3.6362	1.98698	43.9268	22.4807	33.5925
42	Female	10.7916	4.699	2.4564	3.6362	1.98698	43.9268	22.4807	33.5925
65	Female	12.7641	5.35378	3.03489	4.3754	1.82891	42.292	23.5458	34.1623
56	Female	12.4382	5.28713	2.91771	4.23334	1.88201	42.888	23.1984	33.9136
43	Female	10.9049	4.7371	2.48883	3.679	1.97828	43.8346	22.5364	33.629
63	Female	12.7801	5.37013	3.03422	4.37571	1.83547	42.3712	23.5063	34.1225
66	Female	12.7384	5.33973	3.03002	4.36869	1.8269	42.2657	23.5566	34.1777
56	Female	12.4382	5.28713	2.91771	4.23334	1.88201	42.888	23.1984	33.9136
64	Female	12.778	5.364	3.03629	4.37774	1.8318	42.3275	23.5288	34.1437
62	Female	12.7725	5.37361	3.02893	4.36997	1.84031	42.4268	23.4754	34.0978
62	Female	12.7725	5.37361	3.02893	4.36997	1.84031	42.4268	23.4754	34.0978
68	Female	12.6528	5.30061	3.00994	4.34229	1.82561	42.2419	23.5595	34.1986
63	Female	12.7801	5.37013	3.03422	4.37571	1.83547	42.3712	23.5063	34.1225
67	Female	12.7014	5.32202	3.0217	4.35763	1.82581	42.2491	23.5612	34.1897
46	Female	11.257	4.85878	2.58826	3.81001	1.95367	43.5776	22.6969	33.7255
51	Female	11.8766	5.08256	2.75978	4.03425	1.91707	43.2115	22.9468	33.8418
55	Female	12.3387	5.25384	2.88781	4.19706	1.8904	42.9692	23.1386	33.8922
62	Female	12.7725	5.37361	3.02893	4.36997	1.84031	42.4268	23.4754	34.0978
64	Female	12.778	5.364	3.03629	4.37774	1.8318	42.3275	23.5288	34.1437
67	Female	12.7014	5.32202	3.0217	4.35763	1.82581	42.2491	23.5612	34.1897
59	Female	12.6663	5.35573	2.98946	4.32115	1.85901	42.6462	23.3559	33.9978
66	Female	12.7384	5.33973	3.03002	4.36869	1.8269	42.2657	23.5566	34.1777
60	Female	12.7168	5.36668	3.00684	4.34326	1.8521	42.5633	23.3998	34.0369
51	Female	11.8766	5.08256	2.75978	4.03425	1.91707	43.2115	22.9468	33.8418
63	Female	12.7801	5.37013	3.03422	4.37571	1.83547	42.3712	23.5063	34.1225
66	Female	12.7384	5.33973	3.03002	4.36869	1.8269	42.2657	23.5566	34.1777
64	Female	12.778	5.364	3.03629	4.37774	1.8318	42.3275	23.5288	34.1437
54	Female	12.2365	5.21826	2.85807	4.16015	1.89798	43.0416	23.0848	33.8736
56	Female	12.4382	5.28713	2.91771	4.23334	1.88201	42.888	23.1984	33.9136
68	Female	12.6528	5.30061	3.00994	4.34229	1.82561	42.2419	23.5595	34.1986
43	Female	10.9049	4.7371	2.48883	3.679	1.97828	43.8346	22.5364	33.629
46	Female	11.257	4.85878	2.58826	3.81001	1.95367	43.5776	22.6969	33.7255
50	Female	11.7526	5.03669	2.72573	3.99014	1.9239	43.2764	22.8987	33.8248
60	Female	12.7168	5.36668	3.00684	4.34326	1.8521	42.5633	23.3998	34.0369
68	Female	12.6528	5.30061	3.00994	4.34229	1.82561	42.2419	23.5595	34.1986
40	Female	10.5687	4.6254	2.39212	3.5512	2.00505	44.1202	22.3663	33.5135
64	Female	12.778	5.364	3.03629	4.37774	1.8318	42.3275	23.5288	34.1437
63	Female	12.7801	5.37013	3.03422	4.37571	1.83547	42.3712	23.5063	34.1225
59	Female	12.6663	5.35573	2.98946	4.32115	1.85901	42.6462	23.3559	33.9978
64	Female	12.778	5.364	3.03629	4.37774	1.8318	42.3275	23.5288	34.1437
61	Female	12.7529	5.37297	3.02014	4.35983	1.84593	42.4904	23.439	34.0706
52	Female	12.0037	5.131	2.79414	4.07856	1.91077	43.1558	22.9924	33.8518
62	Female	12.7725	5.37361	3.02893	4.36997	1.84031	42.4268	23.4754	34.0978
61	Female	12.7529	5.37297	3.02014	4.35983	1.84593	42.4904	23.439	34.0706
59	Female	12.6663	5.35573	2.98946	4.32115	1.85901	42.6462	23.3559	33.9978
46	Female	11.257	4.85878	2.58826	3.81001	1.95367	43.5776	22.6969	33.7255
46	Female	11.257	4.85878	2.58826	3.81001	1.95367	43.5776	22.6969	33.7255
62	Female	12.7725	5.37361	3.02893	4.36997	1.84031	42.4268	23.4754	34.0978
69	Female	12.5928	5.27544	2.99473	4.32263	1.82629	42.2439	23.5516	34.2044
68	Female	12.6528	5.30061	3.00994	4.34229	1.82561	42.2419	23.5595	34.1986
64	Female	12.778	5.364	3.03629	4.37774	1.8318	42.3275	23.5288	34.1437
65	Female	12.7641	5.35378	3.03489	4.3754	1.82891	42.292	23.5458	34.1623
49	Female	11.6306	4.99274	2.69185	3.94602	1.93116	43.349	22.8489	33.8021
50	Female	11.7526	5.03669	2.72573	3.99014	1.9239	43.2764	22.8987	33.8248
59	Female	12.6663	5.35573	2.98946	4.32115	1.85901	42.6462	23.3559	33.9978
65	Female	12.7641	5.35378	3.03489	4.3754	1.82891	42.292	23.5458	34.1623
68	Female	12.6528	5.30061	3.00994	4.34229	1.82561	42.2419	23.5595	34.1986
67	Female	12.7014	5.32202	3.0217	4.35763	1.82581	42.2491	23.5612	34.1897
54	Female	12.2365	5.21826	2.85807	4.16015	1.89798	43.0416	23.0848	33.8736
66	Female	12.7384	5.33973	3.03002	4.36869	1.8269	42.2657	23.5566	34.1777
62	Female	12.7725	5.37361	3.02893	4.36997	1.84031	42.4268	23.4754	34.0978
65	Female	12.7641	5.35378	3.03489	4.3754	1.82891	42.292	23.5458	34.1623
42	Female	10.7916	4.699	2.4564	3.6362	1.98698	43.9268	22.4807	33.5925
54	Female	12.2365	5.21826	2.85807	4.16015	1.89798	43.0416	23.0848	33.8736
59	Female	12.6663	5.35573	2.98946	4.32115	1.85901	42.6462	23.3559	33.9978
50	Female	11.7526	5.03669	2.72573	3.99014	1.9239	43.2764	22.8987	33.8248
57	Female	12.5288	5.31626	2.94562	4.26697	1.87362	42.8048	23.2576	33.9376
43	Female	10.9049	4.7371	2.48883	3.679	1.97828	43.8346	22.5364	33.629
48	Female	11.506	4.94781	2.65736	3.90086	1.9385	43.4229	22.7988	33.7783
69	Female	12.5928	5.27544	2.99473	4.32263	1.82629	42.2439	23.5516	34.2044
65	Female	12.7641	5.35378	3.03489	4.3754	1.82891	42.292	23.5458	34.1623
65	Female	12.7641	5.35378	3.03489	4.3754	1.82891	42.292	23.5458	34.1623
58	Female	12.6046	5.33932	2.96938	4.29594	1.86604	42.7261	23.3098	33.9641
49	Female	11.6306	4.99274	2.69185	3.94602	1.93116	43.349	22.8489	33.8021
42	Female	10.7916	4.699	2.4564	3.6362	1.98698	43.9268	22.4807	33.5925
41	Female	10.6796	4.66181	2.42418	3.59363	1.9959	44.022	22.424	33.554
47	Female	11.3808	4.90284	2.62268	3.8553	1.94599	43.4989	22.7482	33.7529
66	Female	12.7384	5.33973	3.03002	4.36869	1.8269	42.2657	23.5566	34.1777
68	Female	12.6528	5.30061	3.00994	4.34229	1.82561	42.2419	23.5595	34.1986
63	Female	12.7801	5.37013	3.03422	4.37571	1.83547	42.3712	23.5063	34.1225
54	Female	12.2365	5.21826	2.85807	4.16015	1.89798	43.0416	23.0848	33.8736
62	Female	12.7725	5.37361	3.02893	4.36997	1.84031	42.4268	23.4754	34.0978
43	Female	10.9049	4.7371	2.48883	3.679	1.97828	43.8346	22.5364	33.629
51	Female	11.8766	5.08256	2.75978	4.03425	1.91707	43.2115	22.9468	33.8418
54	Female	12.2365	5.21826	2.85807	4.16015	1.89798	43.0416	23.0848	33.8736
53	Female	12.1262	5.17768	2.82738	4.12115	1.90456	43.1018	23.0377	33.8605
46	Female	11.257	4.85878	2.58826	3.81001	1.95367	43.5776	22.6969	33.7255
50	Female	11.7526	5.03669	2.72573	3.99014	1.9239	43.2764	22.8987	33.8248
44	Female	11.0199	4.77625	2.52153	3.72211	1.96981	43.7455	22.5911	33.6634
60	Female	12.7168	5.36668	3.00684	4.34326	1.8521	42.5633	23.3998	34.0369
60	Female	12.7168	5.36668	3.00684	4.34326	1.8521	42.5633	23.3998	34.0369
64	Female	12.778	5.364	3.03629	4.37774	1.8318	42.3275	23.5288	34.1437
66	Female	12.7384	5.33973	3.03002	4.36869	1.8269	42.2657	23.5566	34.1777
53	Female	12.1262	5.17768	2.82738	4.12115	1.90456	43.1018	23.0377	33.8605
68	Female	12.6528	5.30061	3.00994	4.34229	1.82561	42.2419	23.5595	34.1986
56	Female	12.4382	5.28713	2.91771	4.23334	1.88201	42.888	23.1984	33.9136
59	Female	12.6663	5.35573	2.98946	4.32115	1.85901	42.6462	23.3559	33.9978
55	Female	12.3387	5.25384	2.88781	4.19706	1.8904	42.9692	23.1386	33.8922
51	Female	11.8766	5.08256	2.75978	4.03425	1.91707	43.2115	22.9468	33.8418
66	Female	12.7384	5.33973	3.03002	4.36869	1.8269	42.2657	23.5566	34.1777
53	Female	12.1262	5.17768	2.82738	4.12115	1.90456	43.1018	23.0377	33.8605
57	Female	12.5288	5.31626	2.94562	4.26697	1.87362	42.8048	23.2576	33.9376
51	Female	11.8766	5.08256	2.75978	4.03425	1.91707	43.2115	22.9468	33.8418
45	Female	11.1367	4.81658	2.55455	3.76561	1.9616	43.6597	22.6446	33.6957
62	Female	12.7725	5.37361	3.02893	4.36997	1.84031	42.4268	23.4754	34.0978
46	Female	11.257	4.85878	2.58826	3.81001	1.95367	43.5776	22.6969	33.7255
57	Female	12.5288	5.31626	2.94562	4.26697	1.87362	42.8048	23.2576	33.9376
62	Female	12.7725	5.37361	3.02893	4.36997	1.84031	42.4268	23.4754	34.0978
69	Female	12.5928	5.27544	2.99473	4.32263	1.82629	42.2439	23.5516	34.2044
56	Female	12.4382	5.28713	2.91771	4.23334	1.88201	42.888	23.1984	33.9136
58	Female	12.6046	5.33932	2.96938	4.29594	1.86604	42.7261	23.3098	33.9641
53	Female	12.1262	5.17768	2.82738	4.12115	1.90456	43.1018	23.0377	33.8605
46	Female	11.257	4.85878	2.58826	3.81001	1.95367	43.5776	22.6969	33.7255
59	Female	12.6663	5.35573	2.98946	4.32115	1.85901	42.6462	23.3559	33.9978
51	Female	11.8766	5.08256	2.75978	4.03425	1.91707	43.2115	22.9468	33.8418
55	Female	12.3387	5.25384	2.88781	4.19706	1.8904	42.9692	23.1386	33.8922
56	Female	12.4382	5.28713	2.91771	4.23334	1.88201	42.888	23.1984	33.9136
64	Female	12.778	5.364	3.03629	4.37774	1.8318	42.3275	23.5288	34.1437
44	Female	11.0199	4.77625	2.52153	3.72211	1.96981	43.7455	22.5911	33.6634
63	Female	12.7801	5.37013	3.03422	4.37571	1.83547	42.3712	23.5063	34.1225
41	Female	10.6796	4.66181	2.42418	3.59363	1.9959	44.022	22.424	33.554
57	Female	12.5288	5.31626	2.94562	4.26697	1.87362	42.8048	23.2576	33.9376
65	Female	12.7641	5.35378	3.03489	4.3754	1.82891	42.292	23.5458	34.1623
49	Female	11.6306	4.99274	2.69185	3.94602	1.93116	43.349	22.8489	33.8021
62	Female	12.7725	5.37361	3.02893	4.36997	1.84031	42.4268	23.4754	34.0978
56	Female	12.4382	5.28713	2.91771	4.23334	1.88201	42.888	23.1984	33.9136
61	Female	12.7529	5.37297	3.02014	4.35983	1.84593	42.4904	23.439	34.0706
57	Female	12.5288	5.31626	2.94562	4.26697	1.87362	42.8048	23.2576	33.9376
57	Female	12.5288	5.31626	2.94562	4.26697	1.87362	42.8048	23.2576	33.9376
62	Female	12.7725	5.37361	3.02893	4.36997	1.84031	42.4268	23.4754	34.0978
61	Female	12.7529	5.37297	3.02014	4.35983	1.84593	42.4904	23.439	34.0706
52	Female	12.0037	5.131	2.79414	4.07856	1.91077	43.1558	22.9924	33.8518
63	Female	12.7801	5.37013	3.03422	4.37571	1.83547	42.3712	23.5063	34.1225
56	Female	12.4382	5.28713	2.91771	4.23334	1.88201	42.888	23.1984	33.9136
65	Female	12.7641	5.35378	3.03489	4.3754	1.82891	42.292	23.5458	34.1623
66	Female	12.7384	5.33973	3.03002	4.36869	1.8269	42.2657	23.5566	34.1777
62	Female	12.7725	5.37361	3.02893	4.36997	1.84031	42.4268	23.4754	34.0978
64	Female	12.778	5.364	3.03629	4.37774	1.8318	42.3275	23.5288	34.1437
45	Female	11.1367	4.81658	2.55455	3.76561	1.9616	43.6597	22.6446	33.6957
57	Female	12.5288	5.31626	2.94562	4.26697	1.87362	42.8048	23.2576	33.9376
48	Female	11.506	4.94781	2.65736	3.90086	1.9385	43.4229	22.7988	33.7783
60	Female	12.7168	5.36668	3.00684	4.34326	1.8521	42.5633	23.3998	34.0369
47	Female	11.3808	4.90284	2.62268	3.8553	1.94599	43.4989	22.7482	33.7529
64	Female	12.778	5.364	3.03629	4.37774	1.8318	42.3275	23.5288	34.1437
46	Female	11.257	4.85878	2.58826	3.81001	1.95367	43.5776	22.6969	33.7255
60	Female	12.7168	5.36668	3.00684	4.34326	1.8521	42.5633	23.3998	34.0369
67	Female	12.7014	5.32202	3.0217	4.35763	1.82581	42.2491	23.5612	34.1897
67	Female	12.7014	5.32202	3.0217	4.35763	1.82581	42.2491	23.5612	34.1897
68	Female	12.6528	5.30061	3.00994	4.34229	1.82561	42.2419	23.5595	34.1986
59	Female	12.6663	5.35573	2.98946	4.32115	1.85901	42.6462	23.3559	33.9978
60	Female	12.7168	5.36668	3.00684	4.34326	1.8521	42.5633	23.3998	34.0369
53	Female	12.1262	5.17768	2.82738	4.12115	1.90456	43.1018	23.0377	33.8605
44	Female	11.0199	4.77625	2.52153	3.72211	1.96981	43.7455	22.5911	33.6634
45	Female	11.1367	4.81658	2.55455	3.76561	1.9616	43.6597	22.6446	33.6957
52	Female	12.0037	5.131	2.79414	4.07856	1.91077	43.1558	22.9924	33.8518
62	Female	12.7725	5.37361	3.02893	4.36997	1.84031	42.4268	23.4754	34.0978
50	Female	11.7526	5.03669	2.72573	3.99014	1.9239	43.2764	22.8987	33.8248
52	Female	12.0037	5.131	2.79414	4.07856	1.91077	43.1558	22.9924	33.8518
43	Female	10.9049	4.7371	2.48883	3.679	1.97828	43.8346	22.5364	33.629
64	Female	12.778	5.364	3.03629	4.37774	1.8318	42.3275	23.5288	34.1437
61	Female	12.7529	5.37297	3.02014	4.35983	1.84593	42.4904	23.439	34.0706
68	Female	12.6528	5.30061	3.00994	4.34229	1.82561	42.2419	23.5595	34.1986
67	Female	12.7014	5.32202	3.0217	4.35763	1.82581	42.2491	23.5612	34.1897
44	Female	11.0199	4.77625	2.52153	3.72211	1.96981	43.7455	22.5911	33.6634
42	Female	10.7916	4.699	2.4564	3.6362	1.98698	43.9268	22.4807	33.5925
67	Female	12.7014	5.32202	3.0217	4.35763	1.82581	42.2491	23.5612	34.1897
51	Female	11.8766	5.08256	2.75978	4.03425	1.91707	43.2115	22.9468	33.8418
43	Female	10.9049	4.7371	2.48883	3.679	1.97828	43.8346	22.5364	33.629
40	Female	10.5687	4.6254	2.39212	3.5512	2.00505	44.1202	22.3663	33.5135
55	Female	12.3387	5.25384	2.88781	4.19706	1.8904	42.9692	23.1386	33.8922
55	Female	12.3387	5.25384	2.88781	4.19706	1.8904	42.9692	23.1386	33.8922
58	Female	12.6046	5.33932	2.96938	4.29594	1.86604	42.7261	23.3098	33.9641
68	Female	12.6528	5.30061	3.00994	4.34229	1.82561	42.2419	23.5595	34.1986
60	Female	12.7168	5.36668	3.00684	4.34326	1.8521	42.5633	23.3998	34.0369
66	Female	12.7384	5.33973	3.03002	4.36869	1.8269	42.2657	23.5566	34.1777
48	Female	11.506	4.94781	2.65736	3.90086	1.9385	43.4229	22.7988	33.7783
45	Female	11.1367	4.81658	2.55455	3.76561	1.9616	43.6597	22.6446	33.6957
54	Female	12.2365	5.21826	2.85807	4.16015	1.89798	43.0416	23.0848	33.8736
44	Female	11.0199	4.77625	2.52153	3.72211	1.96981	43.7455	22.5911	33.6634
57	Female	12.5288	5.31626	2.94562	4.26697	1.87362	42.8048	23.2576	33.9376
53	Female	12.1262	5.17768	2.82738	4.12115	1.90456	43.1018	23.0377	33.8605
66	Female	12.7384	5.33973	3.03002	4.36869	1.8269	42.2657	23.5566	34.1777
62	Female	12.7725	5.37361	3.02893	4.36997	1.84031	42.4268	23.4754	34.0978
63	Female	12.7801	5.37013	3.03422	4.37571	1.83547	42.3712	23.5063	34.1225
61	Female	12.7529	5.37297	3.02014	4.35983	1.84593	42.4904	23.439	34.0706
48	Female	11.506	4.94781	2.65736	3.90086	1.9385	43.4229	22.7988	33.7783
51	Female	11.8766	5.08256	2.75978	4.03425	1.91707	43.2115	22.9468	33.8418
69	Female	12.5928	5.27544	2.99473	4.32263	1.82629	42.2439	23.5516	34.2044
58	Female	12.6046	5.33932	2.96938	4.29594	1.86604	42.7261	23.3098	33.9641
48	Female	11.506	4.94781	2.65736	3.90086	1.9385	43.4229	22.7988	33.7783
47	Female	11.3808	4.90284	2.62268	3.8553	1.94599	43.4989	22.7482	33.7529
41	Female	10.6796	4.66181	2.42418	3.59363	1.9959	44.022	22.424	33.554
58	Female	12.6046	5.33932	2.96938	4.29594	1.86604	42.7261	23.3098	33.9641
47	Female	11.3808	4.90284	2.62268	3.8553	1.94599	43.4989	22.7482	33.7529
68	Female	12.6528	5.30061	3.00994	4.34229	1.82561	42.2419	23.5595	34.1986
51	Female	11.8766	5.08256	2.75978	4.03425	1.91707	43.2115	22.9468	33.8418
65	Female	12.7641	5.35378	3.03489	4.3754	1.82891	42.292	23.5458	34.1623
42	Female	10.7916	4.699	2.4564	3.6362	1.98698	43.9268	22.4807	33.5925
56	Female	12.4382	5.28713	2.91771	4.23334	1.88201	42.888	23.1984	33.9136
43	Female	10.9049	4.7371	2.48883	3.679	1.97828	43.8346	22.5364	33.629
44	Female	11.0199	4.77625	2.52153	3.72211	1.96981	43.7455	22.5911	33.6634
64	Female	12.778	5.364	3.03629	4.37774	1.8318	42.3275	23.5288	34.1437
52	Female	12.0037	5.131	2.79414	4.07856	1.91077	43.1558	22.9924	33.8518
46	Female	11.257	4.85878	2.58826	3.81001	1.95367	43.5776	22.6969	33.7255
64	Female	12.778	5.364	3.03629	4.37774	1.8318	42.3275	23.5288	34.1437
64	Female	12.778	5.364	3.03629	4.37774	1.8318	42.3275	23.5288	34.1437
49	Female	11.6306	4.99274	2.69185	3.94602	1.93116	43.349	22.8489	33.8021
63	Female	12.7801	5.37013	3.03422	4.37571	1.83547	42.3712	23.5063	34.1225
59	Female	12.6663	5.35573	2.98946	4.32115	1.85901	42.6462	23.3559	33.9978
58	Female	12.6046	5.33932	2.96938	4.29594	1.86604	42.7261	23.3098	33.9641
63	Female	12.7801	5.37013	3.03422	4.37571	1.83547	42.3712	23.5063	34.1225
59	Female	12.6663	5.35573	2.98946	4.32115	1.85901	42.6462	23.3559	33.9978
65	Female	12.7641	5.35378	3.03489	4.3754	1.82891	42.292	23.5458	34.1623
68	Female	12.6528	5.30061	3.00994	4.34229	1.82561	42.2419	23.5595	34.1986
65	Female	12.7641	5.35378	3.03489	4.3754	1.82891	42.292	23.5458	34.1623
46	Female	11.257	4.85878	2.58826	3.81001	1.95367	43.5776	22.6969	33.7255
58	Female	12.6046	5.33932	2.96938	4.29594	1.86604	42.7261	23.3098	33.9641
60	Female	12.7168	5.36668	3.00684	4.34326	1.8521	42.5633	23.3998	34.0369
60	Female	12.7168	5.36668	3.00684	4.34326	1.8521	42.5633	23.3998	34.0369
63	Female	12.7801	5.37013	3.03422	4.37571	1.83547	42.3712	23.5063	34.1225
64	Female	12.778	5.364	3.03629	4.37774	1.8318	42.3275	23.5288	34.1437
61	Female	12.7529	5.37297	3.02014	4.35983	1.84593	42.4904	23.439	34.0706
63	Female	12.7801	5.37013	3.03422	4.37571	1.83547	42.3712	23.5063	34.1225
66	Female	12.7384	5.33973	3.03002	4.36869	1.8269	42.2657	23.5566	34.1777
60	Female	12.7168	5.36668	3.00684	4.34326	1.8521	42.5633	23.3998	34.0369
51	Female	11.8766	5.08256	2.75978	4.03425	1.91707	43.2115	22.9468	33.8418
57	Female	12.5288	5.31626	2.94562	4.26697	1.87362	42.8048	23.2576	33.9376
46	Female	11.257	4.85878	2.58826	3.81001	1.95367	43.5776	22.6969	33.7255
62	Female	12.7725	5.37361	3.02893	4.36997	1.84031	42.4268	23.4754	34.0978
44	Female	11.0199	4.77625	2.52153	3.72211	1.96981	43.7455	22.5911	33.6634
64	Female	12.778	5.364	3.03629	4.37774	1.8318	42.3275	23.5288	34.1437
47	Female	11.3808	4.90284	2.62268	3.8553	1.94599	43.4989	22.7482	33.7529
48	Female	11.506	4.94781	2.65736	3.90086	1.9385	43.4229	22.7988	33.7783
66	Female	12.7384	5.33973	3.03002	4.36869	1.8269	42.2657	23.5566	34.1777
57	Female	12.5288	5.31626	2.94562	4.26697	1.87362	42.8048	23.2576	33.9376
48	Female	11.506	4.94781	2.65736	3.90086	1.9385	43.4229	22.7988	33.7783
67	Female	12.7014	5.32202	3.0217	4.35763	1.82581	42.2491	23.5612	34.1897
52	Female	12.0037	5.131	2.79414	4.07856	1.91077	43.1558	22.9924	33.8518
57	Female	12.5288	5.31626	2.94562	4.26697	1.87362	42.8048	23.2576	33.9376
57	Female	12.5288	5.31626	2.94562	4.26697	1.87362	42.8048	23.2576	33.9376
51	Female	11.8766	5.08256	2.75978	4.03425	1.91707	43.2115	22.9468	33.8418
49	Female	11.6306	4.99274	2.69185	3.94602	1.93116	43.349	22.8489	33.8021
66	Female	12.7384	5.33973	3.03002	4.36869	1.8269	42.2657	23.5566	34.1777
42	Female	10.7916	4.699	2.4564	3.6362	1.98698	43.9268	22.4807	33.5925
60	Female	12.7168	5.36668	3.00684	4.34326	1.8521	42.5633	23.3998	34.0369
47	Female	11.3808	4.90284	2.62268	3.8553	1.94599	43.4989	22.7482	33.7529
64	Female	12.778	5.364	3.03629	4.37774	1.8318	42.3275	23.5288	34.1437
68	Female	12.6528	5.30061	3.00994	4.34229	1.82561	42.2419	23.5595	34.1986
55	Female	12.3387	5.25384	2.88781	4.19706	1.8904	42.9692	23.1386	33.8922
66	Female	12.7384	5.33973	3.03002	4.36869	1.8269	42.2657	23.5566	34.1777
48	Female	11.506	4.94781	2.65736	3.90086	1.9385	43.4229	22.7988	33.7783
60	Female	12.7168	5.36668	3.00684	4.34326	1.8521	42.5633	23.3998	34.0369
50	Female	11.7526	5.03669	2.72573	3.99014	1.9239	43.2764	22.8987	33.8248
53	Female	12.1262	5.17768	2.82738	4.12115	1.90456	43.1018	23.0377	33.8605
63	Female	12.7801	5.37013	3.03422	4.37571	1.83547	42.3712	23.5063	34.1225
66	Female	12.7384	5.33973	3.03002	4.36869	1.8269	42.2657	23.5566	34.1777
66	Female	12.7384	5.33973	3.03002	4.36869	1.8269	42.2657	23.5566	34.1777
41	Female	10.6796	4.66181	2.42418	3.59363	1.9959	44.022	22.424	33.554
48	Female	11.506	4.94781	2.65736	3.90086	1.9385	43.4229	22.7988	33.7783
58	Female	12.6046	5.33932	2.96938	4.29594	1.86604	42.7261	23.3098	33.9641
41	Female	10.6796	4.66181	2.42418	3.59363	1.9959	44.022	22.424	33.554
69	Female	12.5928	5.27544	2.99473	4.32263	1.82629	42.2439	23.5516	34.2044
63	Female	12.7801	5.37013	3.03422	4.37571	1.83547	42.3712	23.5063	34.1225
40	Female	10.5687	4.6254	2.39212	3.5512	2.00505	44.1202	22.3663	33.5135
68	Female	12.6528	5.30061	3.00994	4.34229	1.82561	42.2419	23.5595	34.1986
40	Female	10.5687	4.6254	2.39212	3.5512	2.00505	44.1202	22.3663	33.5135
56	Female	12.4382	5.28713	2.91771	4.23334	1.88201	42.888	23.1984	33.9136
67	Female	12.7014	5.32202	3.0217	4.35763	1.82581	42.2491	23.5612	34.1897
63	Female	12.7801	5.37013	3.03422	4.37571	1.83547	42.3712	23.5063	34.1225
50	Female	11.7526	5.03669	2.72573	3.99014	1.9239	43.2764	22.8987	33.8248
51	Female	11.8766	5.08256	2.75978	4.03425	1.91707	43.2115	22.9468	33.8418
67	Female	12.7014	5.32202	3.0217	4.35763	1.82581	42.2491	23.5612	34.1897
41	Female	10.6796	4.66181	2.42418	3.59363	1.9959	44.022	22.424	33.554
53	Female	12.1262	5.17768	2.82738	4.12115	1.90456	43.1018	23.0377	33.8605
63	Female	12.7801	5.37013	3.03422	4.37571	1.83547	42.3712	23.5063	34.1225
58	Female	12.6046	5.33932	2.96938	4.29594	1.86604	42.7261	23.3098	33.9641
66	Female	12.7384	5.33973	3.03002	4.36869	1.8269	42.2657	23.5566	34.1777
59	Female	12.6663	5.35573	2.98946	4.32115	1.85901	42.6462	23.3559	33.9978
45	Female	11.1367	4.81658	2.55455	3.76561	1.9616	43.6597	22.6446	33.6957
45	Female	11.1367	4.81658	2.55455	3.76561	1.9616	43.6597	22.6446	33.6957
55	Female	12.3387	5.25384	2.88781	4.19706	1.8904	42.9692	23.1386	33.8922
62	Female	12.7725	5.37361	3.02893	4.36997	1.84031	42.4268	23.4754	34.0978
41	Female	10.6796	4.66181	2.42418	3.59363	1.9959	44.022	22.424	33.554
44	Female	11.0199	4.77625	2.52153	3.72211	1.96981	43.7455	22.5911	33.6634
47	Female	11.3808	4.90284	2.62268	3.8553	1.94599	43.4989	22.7482	33.7529
60	Female	12.7168	5.36668	3.00684	4.34326	1.8521	42.5633	23.3998	34.0369
56	Female	12.4382	5.28713	2.91771	4.23334	1.88201	42.888	23.1984	33.9136
65	Female	12.7641	5.35378	3.03489	4.3754	1.82891	42.292	23.5458	34.1623
66	Female	12.7384	5.33973	3.03002	4.36869	1.8269	42.2657	23.5566	34.1777
43	Female	10.9049	4.7371	2.48883	3.679	1.97828	43.8346	22.5364	33.629
63	Female	12.7801	5.37013	3.03422	4.37571	1.83547	42.3712	23.5063	34.1225
52	Female	12.0037	5.131	2.79414	4.07856	1.91077	43.1558	22.9924	33.8518
59	Female	12.6663	5.35573	2.98946	4.32115	1.85901	42.6462	23.3559	33.9978
57	Female	12.5288	5.31626	2.94562	4.26697	1.87362	42.8048	23.2576	33.9376
59	Female	12.6663	5.35573	2.98946	4.32115	1.85901	42.6462	23.3559	33.9978
54	Female	12.2365	5.21826	2.85807	4.16015	1.89798	43.0416	23.0848	33.8736
67	Female	12.7014	5.32202	3.0217	4.35763	1.82581	42.2491	23.5612	34.1897
59	Female	12.6663	5.35573	2.98946	4.32115	1.85901	42.6462	23.3559	33.9978
46	Female	11.257	4.85878	2.58826	3.81001	1.95367	43.5776	22.6969	33.7255
53	Female	12.1262	5.17768	2.82738	4.12115	1.90456	43.1018	23.0377	33.8605
61	Female	12.7529	5.37297	3.02014	4.35983	1.84593	42.4904	23.439	34.0706
48	Female	11.506	4.94781	2.65736	3.90086	1.9385	43.4229	22.7988	33.7783
42	Female	10.7916	4.699	2.4564	3.6362	1.98698	43.9268	22.4807	33.5925
46	Female	11.257	4.85878	2.58826	3.81001	1.95367	43.5776	22.6969	33.7255
44	Female	11.0199	4.77625	2.52153	3.72211	1.96981	43.7455	22.5911	33.6634
61	Female	12.7529	5.37297	3.02014	4.35983	1.84593	42.4904	23.439	34.0706
49	Female	11.6306	4.99274	2.69185	3.94602	1.93116	43.349	22.8489	33.8021
64	Female	12.778	5.364	3.03629	4.37774	1.8318	42.3275	23.5288	34.1437
65	Female	12.7641	5.35378	3.03489	4.3754	1.82891	42.292	23.5458	34.1623
51	Female	11.8766	5.08256	2.75978	4.03425	1.91707	43.2115	22.9468	33.8418
62	Female	12.7725	5.37361	3.02893	4.36997	1.84031	42.4268	23.4754	34.0978
65	Female	12.7641	5.35378	3.03489	4.3754	1.82891	42.292	23.5458	34.1623
69	Female	12.5928	5.27544	2.99473	4.32263	1.82629	42.2439	23.5516	34.2044
54	Female	12.2365	5.21826	2.85807	4.16015	1.89798	43.0416	23.0848	33.8736
47	Female	11.3808	4.90284	2.62268	3.8553	1.94599	43.4989	22.7482	33.7529
51	Female	11.8766	5.08256	2.75978	4.03425	1.91707	43.2115	22.9468	33.8418
62	Female	12.7725	5.37361	3.02893	4.36997	1.84031	42.4268	23.4754	34.0978
65	Female	12.7641	5.35378	3.03489	4.3754	1.82891	42.292	23.5458	34.1623
60	Female	12.7168	5.36668	3.00684	4.34326	1.8521	42.5633	23.3998	34.0369
63	Female	12.7801	5.37013	3.03422	4.37571	1.83547	42.3712	23.5063	34.1225
41	Female	10.6796	4.66181	2.42418	3.59363	1.9959	44.022	22.424	33.554
66	Female	12.7384	5.33973	3.03002	4.36869	1.8269	42.2657	23.5566	34.1777
68	Female	12.6528	5.30061	3.00994	4.34229	1.82561	42.2419	23.5595	34.1986
66	Female	12.7384	5.33973	3.03002	4.36869	1.8269	42.2657	23.5566	34.1777
61	Female	12.7529	5.37297	3.02014	4.35983	1.84593	42.4904	23.439	34.0706
56	Female	12.4382	5.28713	2.91771	4.23334	1.88201	42.888	23.1984	33.9136
50	Female	11.7526	5.03669	2.72573	3.99014	1.9239	43.2764	22.8987	33.8248
47	Female	11.3808	4.90284	2.62268	3.8553	1.94599	43.4989	22.7482	33.7529
61	Female	12.7529	5.37297	3.02014	4.35983	1.84593	42.4904	23.439	34.0706
54	Female	12.2365	5.21826	2.85807	4.16015	1.89798	43.0416	23.0848	33.8736
60	Female	12.7168	5.36668	3.00684	4.34326	1.8521	42.5633	23.3998	34.0369
58	Female	12.6046	5.33932	2.96938	4.29594	1.86604	42.7261	23.3098	33.9641
61	Female	12.7529	5.37297	3.02014	4.35983	1.84593	42.4904	23.439	34.0706
64	Female	12.778	5.364	3.03629	4.37774	1.8318	42.3275	23.5288	34.1437
66	Female	12.7384	5.33973	3.03002	4.36869	1.8269	42.2657	23.5566	34.1777
59	Female	12.6663	5.35573	2.98946	4.32115	1.85901	42.6462	23.3559	33.9978
43	Female	10.9049	4.7371	2.48883	3.679	1.97828	43.8346	22.5364	33.629
62	Female	12.7725	5.37361	3.02893	4.36997	1.84031	42.4268	23.4754	34.0978
65	Female	12.7641	5.35378	3.03489	4.3754	1.82891	42.292	23.5458	34.1623
58	Female	12.6046	5.33932	2.96938	4.29594	1.86604	42.7261	23.3098	33.9641
53	Female	12.1262	5.17768	2.82738	4.12115	1.90456	43.1018	23.0377	33.8605
50	Female	11.7526	5.03669	2.72573	3.99014	1.9239	43.2764	22.8987	33.8248
63	Female	12.7801	5.37013	3.03422	4.37571	1.83547	42.3712	23.5063	34.1225
50	Female	11.7526	5.03669	2.72573	3.99014	1.9239	43.2764	22.8987	33.8248
58	Female	12.6046	5.33932	2.96938	4.29594	1.86604	42.7261	23.3098	33.9641
51	Female	11.8766	5.08256	2.75978	4.03425	1.91707	43.2115	22.9468	33.8418
64	Female	12.778	5.364	3.03629	4.37774	1.8318	42.3275	23.5288	34.1437
51	Female	11.8766	5.08256	2.75978	4.03425	1.91707	43.2115	22.9468	33.8418
45	Female	11.1367	4.81658	2.55455	3.76561	1.9616	43.6597	22.6446	33.6957
69	Female	12.5928	5.27544	2.99473	4.32263	1.82629	42.2439	23.5516	34.2044
60	Female	12.7168	5.36668	3.00684	4.34326	1.8521	42.5633	23.3998	34.0369
61	Female	12.7529	5.37297	3.02014	4.35983	1.84593	42.4904	23.439	34.0706
67	Female	12.7014	5.32202	3.0217	4.35763	1.82581	42.2491	23.5612	34.1897
41	Female	10.6796	4.66181	2.42418	3.59363	1.9959	44.022	22.424	33.554
65	Female	12.7641	5.35378	3.03489	4.3754	1.82891	42.292	23.5458	34.1623
44	Female	11.0199	4.77625	2.52153	3.72211	1.96981	43.7455	22.5911	33.6634
62	Female	12.7725	5.37361	3.02893	4.36997	1.84031	42.4268	23.4754	34.0978
53	Female	12.1262	5.17768	2.82738	4.12115	1.90456	43.1018	23.0377	33.8605
62	Female	12.7725	5.37361	3.02893	4.36997	1.84031	42.4268	23.4754	34.0978
44	Female	11.0199	4.77625	2.52153	3.72211	1.96981	43.7455	22.5911	33.6634
59	Female	12.6663	5.35573	2.98946	4.32115	1.85901	42.6462	23.3559	33.9978
66	Female	12.7384	5.33973	3.03002	4.36869	1.8269	42.2657	23.5566	34.1777
51	Female	11.8766	5.08256	2.75978	4.03425	1.91707	43.2115	22.9468	33.8418
43	Female	10.9049	4.7371	2.48883	3.679	1.97828	43.8346	22.5364	33.629
57	Female	12.5288	5.31626	2.94562	4.26697	1.87362	42.8048	23.2576	33.9376
58	Female	12.6046	5.33932	2.96938	4.29594	1.86604	42.7261	23.3098	33.9641
66	Female	12.7384	5.33973	3.03002	4.36869	1.8269	42.2657	23.5566	34.1777
63	Female	12.7801	5.37013	3.03422	4.37571	1.83547	42.3712	23.5063	34.1225
56	Female	12.4382	5.28713	2.91771	4.23334	1.88201	42.888	23.1984	33.9136
62	Female	12.7725	5.37361	3.02893	4.36997	1.84031	42.4268	23.4754	34.0978
40	Female	10.5687	4.6254	2.39212	3.5512	2.00505	44.1202	22.3663	33.5135
41	Female	10.6796	4.66181	2.42418	3.59363	1.9959	44.022	22.424	33.554
47	Female	11.3808	4.90284	2.62268	3.8553	1.94599	43.4989	22.7482	33.7529
44	Female	11.0199	4.77625	2.52153	3.72211	1.96981	43.7455	22.5911	33.6634
59	Female	12.6663	5.35573	2.98946	4.32115	1.85901	42.6462	23.3559	33.9978
45	Female	11.1367	4.81658	2.55455	3.76561	1.9616	43.6597	22.6446	33.6957
52	Female	12.0037	5.131	2.79414	4.07856	1.91077	43.1558	22.9924	33.8518
40	Female	10.5687	4.6254	2.39212	3.5512	2.00505	44.1202	22.3663	33.5135
61	Female	12.7529	5.37297	3.02014	4.35983	1.84593	42.4904	23.439	34.0706
46	Female	11.257	4.85878	2.58826	3.81001	1.95367	43.5776	22.6969	33.7255
48	Female	11.506	4.94781	2.65736	3.90086	1.9385	43.4229	22.7988	33.7783
66	Female	12.7384	5.33973	3.03002	4.36869	1.8269	42.2657	23.5566	34.1777
50	Female	11.7526	5.03669	2.72573	3.99014	1.9239	43.2764	22.8987	33.8248
58	Female	12.6046	5.33932	2.96938	4.29594	1.86604	42.7261	23.3098	33.9641
66	Female	12.7384	5.33973	3.03002	4.36869	1.8269	42.2657	23.5566	34.1777
51	Female	11.8766	5.08256	2.75978	4.03425	1.91707	43.2115	22.9468	33.8418
41	Female	10.6796	4.66181	2.42418	3.59363	1.9959	44.022	22.424	33.554
49	Female	11.6306	4.99274	2.69185	3.94602	1.93116	43.349	22.8489	33.8021
64	Female	12.778	5.364	3.03629	4.37774	1.8318	42.3275	23.5288	34.1437
70	Female	12.5211	5.24641	2.97606	4.29865	1.82781	42.2548	23.5378	34.2074
48	Female	11.506	4.94781	2.65736	3.90086	1.9385	43.4229	22.7988	33.7783
56	Female	12.4382	5.28713	2.91771	4.23334	1.88201	42.888	23.1984	33.9136
42	Female	10.7916	4.699	2.4564	3.6362	1.98698	43.9268	22.4807	33.5925
47	Female	11.3808	4.90284	2.62268	3.8553	1.94599	43.4989	22.7482	33.7529
66	Female	12.7384	5.33973	3.03002	4.36869	1.8269	42.2657	23.5566	34.1777
62	Female	12.7725	5.37361	3.02893	4.36997	1.84031	42.4268	23.4754	34.0978
64	Female	12.778	5.364	3.03629	4.37774	1.8318	42.3275	23.5288	34.1437
44	Female	11.0199	4.77625	2.52153	3.72211	1.96981	43.7455	22.5911	33.6634
61	Female	12.7529	5.37297	3.02014	4.35983	1.84593	42.4904	23.439	34.0706
54	Female	12.2365	5.21826	2.85807	4.16015	1.89798	43.0416	23.0848	33.8736
61	Female	12.7529	5.37297	3.02014	4.35983	1.84593	42.4904	23.439	34.0706
65	Female	12.7641	5.35378	3.03489	4.3754	1.82891	42.292	23.5458	34.1623
67	Female	12.7014	5.32202	3.0217	4.35763	1.82581	42.2491	23.5612	34.1897
55	Female	12.3387	5.25384	2.88781	4.19706	1.8904	42.9692	23.1386	33.8922
68	Female	12.6528	5.30061	3.00994	4.34229	1.82561	42.2419	23.5595	34.1986
41	Female	10.6796	4.66181	2.42418	3.59363	1.9959	44.022	22.424	33.554
57	Female	12.5288	5.31626	2.94562	4.26697	1.87362	42.8048	23.2576	33.9376
59	Female	12.6663	5.35573	2.98946	4.32115	1.85901	42.6462	23.3559	33.9978
60	Female	12.7168	5.36668	3.00684	4.34326	1.8521	42.5633	23.3998	34.0369
66	Female	12.7384	5.33973	3.03002	4.36869	1.8269	42.2657	23.5566	34.1777
49	Female	11.6306	4.99274	2.69185	3.94602	1.93116	43.349	22.8489	33.8021
43	Female	10.9049	4.7371	2.48883	3.679	1.97828	43.8346	22.5364	33.629
68	Female	12.6528	5.30061	3.00994	4.34229	1.82561	42.2419	23.5595	34.1986
60	Female	12.7168	5.36668	3.00684	4.34326	1.8521	42.5633	23.3998	34.0369
69	Female	12.5928	5.27544	2.99473	4.32263	1.82629	42.2439	23.5516	34.2044
60	Female	12.7168	5.36668	3.00684	4.34326	1.8521	42.5633	23.3998	34.0369
64	Female	12.778	5.364	3.03629	4.37774	1.8318	42.3275	23.5288	34.1437
47	Female	11.3808	4.90284	2.62268	3.8553	1.94599	43.4989	22.7482	33.7529
52	Female	12.0037	5.131	2.79414	4.07856	1.91077	43.1558	22.9924	33.8518
60	Female	12.7168	5.36668	3.00684	4.34326	1.8521	42.5633	23.3998	34.0369
63	Female	12.7801	5.37013	3.03422	4.37571	1.83547	42.3712	23.5063	34.1225
62	Female	12.7725	5.37361	3.02893	4.36997	1.84031	42.4268	23.4754	34.0978
51	Female	11.8766	5.08256	2.75978	4.03425	1.91707	43.2115	22.9468	33.8418
57	Female	12.5288	5.31626	2.94562	4.26697	1.87362	42.8048	23.2576	33.9376
66	Female	12.7384	5.33973	3.03002	4.36869	1.8269	42.2657	23.5566	34.1777
56	Female	12.4382	5.28713	2.91771	4.23334	1.88201	42.888	23.1984	33.9136
60	Female	12.7168	5.36668	3.00684	4.34326	1.8521	42.5633	23.3998	34.0369
67	Female	12.7014	5.32202	3.0217	4.35763	1.82581	42.2491	23.5612	34.1897
46	Female	11.257	4.85878	2.58826	3.81001	1.95367	43.5776	22.6969	33.7255
48	Female	11.506	4.94781	2.65736	3.90086	1.9385	43.4229	22.7988	33.7783
60	Female	12.7168	5.36668	3.00684	4.34326	1.8521	42.5633	23.3998	34.0369
52	Female	12.0037	5.131	2.79414	4.07856	1.91077	43.1558	22.9924	33.8518
50	Female	11.7526	5.03669	2.72573	3.99014	1.9239	43.2764	22.8987	33.8248
61	Female	12.7529	5.37297	3.02014	4.35983	1.84593	42.4904	23.439	34.0706
53	Female	12.1262	5.17768	2.82738	4.12115	1.90456	43.1018	23.0377	33.8605
57	Female	12.5288	5.31626	2.94562	4.26697	1.87362	42.8048	23.2576	33.9376
53	Female	12.1262	5.17768	2.82738	4.12115	1.90456	43.1018	23.0377	33.8605
62	Female	12.7725	5.37361	3.02893	4.36997	1.84031	42.4268	23.4754	34.0978
65	Female	12.7641	5.35378	3.03489	4.3754	1.82891	42.292	23.5458	34.1623
54	Female	12.2365	5.21826	2.85807	4.16015	1.89798	43.0416	23.0848	33.8736
64	Female	12.778	5.364	3.03629	4.37774	1.8318	42.3275	23.5288	34.1437
56	Female	12.4382	5.28713	2.91771	4.23334	1.88201	42.888	23.1984	33.9136
67	Female	12.7014	5.32202	3.0217	4.35763	1.82581	42.2491	23.5612	34.1897
60	Female	12.7168	5.36668	3.00684	4.34326	1.8521	42.5633	23.3998	34.0369
64	Female	12.778	5.364	3.03629	4.37774	1.8318	42.3275	23.5288	34.1437
52	Female	12.0037	5.131	2.79414	4.07856	1.91077	43.1558	22.9924	33.8518
57	Female	12.5288	5.31626	2.94562	4.26697	1.87362	42.8048	23.2576	33.9376
62	Female	12.7725	5.37361	3.02893	4.36997	1.84031	42.4268	23.4754	34.0978
68	Female	12.6528	5.30061	3.00994	4.34229	1.82561	42.2419	23.5595	34.1986
62	Female	12.7725	5.37361	3.02893	4.36997	1.84031	42.4268	23.4754	34.0978
47	Female	11.3808	4.90284	2.62268	3.8553	1.94599	43.4989	22.7482	33.7529
58	Female	12.6046	5.33932	2.96938	4.29594	1.86604	42.7261	23.3098	33.9641
67	Female	12.7014	5.32202	3.0217	4.35763	1.82581	42.2491	23.5612	34.1897
40	Female	10.5687	4.6254	2.39212	3.5512	2.00505	44.1202	22.3663	33.5135
40	Female	10.5687	4.6254	2.39212	3.5512	2.00505	44.1202	22.3663	33.5135
64	Female	12.778	5.364	3.03629	4.37774	1.8318	42.3275	23.5288	34.1437
63	Female	12.7801	5.37013	3.03422	4.37571	1.83547	42.3712	23.5063	34.1225
44	Female	11.0199	4.77625	2.52153	3.72211	1.96981	43.7455	22.5911	33.6634
58	Female	12.6046	5.33932	2.96938	4.29594	1.86604	42.7261	23.3098	33.9641
46	Female	11.257	4.85878	2.58826	3.81001	1.95367	43.5776	22.6969	33.7255
61	Female	12.7529	5.37297	3.02014	4.35983	1.84593	42.4904	23.439	34.0706
54	Female	12.2365	5.21826	2.85807	4.16015	1.89798	43.0416	23.0848	33.8736
68	Female	12.6528	5.30061	3.00994	4.34229	1.82561	42.2419	23.5595	34.1986
57	Female	12.5288	5.31626	2.94562	4.26697	1.87362	42.8048	23.2576	33.9376
41	Female	10.6796	4.66181	2.42418	3.59363	1.9959	44.022	22.424	33.554
64	Female	12.778	5.364	3.03629	4.37774	1.8318	42.3275	23.5288	34.1437
54	Female	12.2365	5.21826	2.85807	4.16015	1.89798	43.0416	23.0848	33.8736
63	Female	12.7801	5.37013	3.03422	4.37571	1.83547	42.3712	23.5063	34.1225
52	Female	12.0037	5.131	2.79414	4.07856	1.91077	43.1558	22.9924	33.8518
52	Female	12.0037	5.131	2.79414	4.07856	1.91077	43.1558	22.9924	33.8518
68	Female	12.6528	5.30061	3.00994	4.34229	1.82561	42.2419	23.5595	34.1986
45	Female	11.1367	4.81658	2.55455	3.76561	1.9616	43.6597	22.6446	33.6957
56	Female	12.4382	5.28713	2.91771	4.23334	1.88201	42.888	23.1984	33.9136
60	Female	12.7168	5.36668	3.00684	4.34326	1.8521	42.5633	23.3998	34.0369
63	Female	12.7801	5.37013	3.03422	4.37571	1.83547	42.3712	23.5063	34.1225
44	Female	11.0199	4.77625	2.52153	3.72211	1.96981	43.7455	22.5911	33.6634
56	Female	12.4382	5.28713	2.91771	4.23334	1.88201	42.888	23.1984	33.9136
57	Female	12.5288	5.31626	2.94562	4.26697	1.87362	42.8048	23.2576	33.9376
45	Female	11.1367	4.81658	2.55455	3.76561	1.9616	43.6597	22.6446	33.6957
62	Female	12.7725	5.37361	3.02893	4.36997	1.84031	42.4268	23.4754	34.0978
50	Female	11.7526	5.03669	2.72573	3.99014	1.9239	43.2764	22.8987	33.8248
65	Female	12.7641	5.35378	3.03489	4.3754	1.82891	42.292	23.5458	34.1623
59	Female	12.6663	5.35573	2.98946	4.32115	1.85901	42.6462	23.3559	33.9978
52	Female	12.0037	5.131	2.79414	4.07856	1.91077	43.1558	22.9924	33.8518
67	Female	12.7014	5.32202	3.0217	4.35763	1.82581	42.2491	23.5612	34.1897
41	Female	10.6796	4.66181	2.42418	3.59363	1.9959	44.022	22.424	33.554
64	Female	12.778	5.364	3.03629	4.37774	1.8318	42.3275	23.5288	34.1437
59	Female	12.6663	5.35573	2.98946	4.32115	1.85901	42.6462	23.3559	33.9978
65	Female	12.7641	5.35378	3.03489	4.3754	1.82891	42.292	23.5458	34.1623
69	Female	12.5928	5.27544	2.99473	4.32263	1.82629	42.2439	23.5516	34.2044
56	Female	12.4382	5.28713	2.91771	4.23334	1.88201	42.888	23.1984	33.9136
65	Female	12.7641	5.35378	3.03489	4.3754	1.82891	42.292	23.5458	34.1623
64	Female	12.778	5.364	3.03629	4.37774	1.8318	42.3275	23.5288	34.1437
60	Female	12.7168	5.36668	3.00684	4.34326	1.8521	42.5633	23.3998	34.0369
68	Female	12.6528	5.30061	3.00994	4.34229	1.82561	42.2419	23.5595	34.1986
46	Female	11.257	4.85878	2.58826	3.81001	1.95367	43.5776	22.6969	33.7255
65	Female	12.7641	5.35378	3.03489	4.3754	1.82891	42.292	23.5458	34.1623
47	Female	11.3808	4.90284	2.62268	3.8553	1.94599	43.4989	22.7482	33.7529
44	Female	11.0199	4.77625	2.52153	3.72211	1.96981	43.7455	22.5911	33.6634
69	Female	12.5928	5.27544	2.99473	4.32263	1.82629	42.2439	23.5516	34.2044
55	Female	12.3387	5.25384	2.88781	4.19706	1.8904	42.9692	23.1386	33.8922
43	Female	10.9049	4.7371	2.48883	3.679	1.97828	43.8346	22.5364	33.629
62	Female	12.7725	5.37361	3.02893	4.36997	1.84031	42.4268	23.4754	34.0978
65	Female	12.7641	5.35378	3.03489	4.3754	1.82891	42.292	23.5458	34.1623
61	Female	12.7529	5.37297	3.02014	4.35983	1.84593	42.4904	23.439	34.0706
68	Female	12.6528	5.30061	3.00994	4.34229	1.82561	42.2419	23.5595	34.1986
66	Female	12.7384	5.33973	3.03002	4.36869	1.8269	42.2657	23.5566	34.1777
40	Female	10.5687	4.6254	2.39212	3.5512	2.00505	44.1202	22.3663	33.5135
65	Female	12.7641	5.35378	3.03489	4.3754	1.82891	42.292	23.5458	34.1623
57	Female	12.5288	5.31626	2.94562	4.26697	1.87362	42.8048	23.2576	33.9376
67	Female	12.7014	5.32202	3.0217	4.35763	1.82581	42.2491	23.5612	34.1897
56	Female	12.4382	5.28713	2.91771	4.23334	1.88201	42.888	23.1984	33.9136
49	Female	11.6306	4.99274	2.69185	3.94602	1.93116	43.349	22.8489	33.8021
62	Female	12.7725	5.37361	3.02893	4.36997	1.84031	42.4268	23.4754	34.0978
68	Female	12.6528	5.30061	3.00994	4.34229	1.82561	42.2419	23.5595	34.1986
58	Female	12.6046	5.33932	2.96938	4.29594	1.86604	42.7261	23.3098	33.9641
43	Female	10.9049	4.7371	2.48883	3.679	1.97828	43.8346	22.5364	33.629
66	Female	12.7384	5.33973	3.03002	4.36869	1.8269	42.2657	23.5566	34.1777
66	Female	12.7384	5.33973	3.03002	4.36869	1.8269	42.2657	23.5566	34.1777
46	Female	11.257	4.85878	2.58826	3.81001	1.95367	43.5776	22.6969	33.7255
62	Female	12.7725	5.37361	3.02893	4.36997	1.84031	42.4268	23.4754	34.0978
55	Female	12.3387	5.25384	2.88781	4.19706	1.8904	42.9692	23.1386	33.8922
47	Female	11.3808	4.90284	2.62268	3.8553	1.94599	43.4989	22.7482	33.7529
67	Female	12.7014	5.32202	3.0217	4.35763	1.82581	42.2491	23.5612	34.1897
57	Female	12.5288	5.31626	2.94562	4.26697	1.87362	42.8048	23.2576	33.9376
60	Female	12.7168	5.36668	3.00684	4.34326	1.8521	42.5633	23.3998	34.0369
60	Female	12.7168	5.36668	3.00684	4.34326	1.8521	42.5633	23.3998	34.0369
66	Female	12.7384	5.33973	3.03002	4.36869	1.8269	42.2657	23.5566	34.1777
67	Female	12.7014	5.32202	3.0217	4.35763	1.82581	42.2491	23.5612	34.1897
60	Female	12.7168	5.36668	3.00684	4.34326	1.8521	42.5633	23.3998	34.0369
60	Female	12.7168	5.36668	3.00684	4.34326	1.8521	42.5633	23.3998	34.0369
44	Female	11.0199	4.77625	2.52153	3.72211	1.96981	43.7455	22.5911	33.6634
62	Female	12.7725	5.37361	3.02893	4.36997	1.84031	42.4268	23.4754	34.0978
40	Female	10.5687	4.6254	2.39212	3.5512	2.00505	44.1202	22.3663	33.5135
42	Female	10.7916	4.699	2.4564	3.6362	1.98698	43.9268	22.4807	33.5925
51	Female	11.8766	5.08256	2.75978	4.03425	1.91707	43.2115	22.9468	33.8418
59	Female	12.6663	5.35573	2.98946	4.32115	1.85901	42.6462	23.3559	33.9978
65	Female	12.7641	5.35378	3.03489	4.3754	1.82891	42.292	23.5458	34.1623
66	Female	12.7384	5.33973	3.03002	4.36869	1.8269	42.2657	23.5566	34.1777
62	Female	12.7725	5.37361	3.02893	4.36997	1.84031	42.4268	23.4754	34.0978
44	Female	11.0199	4.77625	2.52153	3.72211	1.96981	43.7455	22.5911	33.6634
66	Female	12.7384	5.33973	3.03002	4.36869	1.8269	42.2657	23.5566	34.1777
66	Female	12.7384	5.33973	3.03002	4.36869	1.8269	42.2657	23.5566	34.1777
67	Female	12.7014	5.32202	3.0217	4.35763	1.82581	42.2491	23.5612	34.1897
61	Female	12.7529	5.37297	3.02014	4.35983	1.84593	42.4904	23.439	34.0706
50	Female	11.7526	5.03669	2.72573	3.99014	1.9239	43.2764	22.8987	33.8248
62	Female	12.7725	5.37361	3.02893	4.36997	1.84031	42.4268	23.4754	34.0978
43	Female	10.9049	4.7371	2.48883	3.679	1.97828	43.8346	22.5364	33.629
65	Female	12.7641	5.35378	3.03489	4.3754	1.82891	42.292	23.5458	34.1623
68	Female	12.6528	5.30061	3.00994	4.34229	1.82561	42.2419	23.5595	34.1986
62	Female	12.7725	5.37361	3.02893	4.36997	1.84031	42.4268	23.4754	34.0978
69	Female	12.5928	5.27544	2.99473	4.32263	1.82629	42.2439	23.5516	34.2044
51	Female	11.8766	5.08256	2.75978	4.03425	1.91707	43.2115	22.9468	33.8418
42	Female	10.7916	4.699	2.4564	3.6362	1.98698	43.9268	22.4807	33.5925
54	Female	12.2365	5.21826	2.85807	4.16015	1.89798	43.0416	23.0848	33.8736
50	Female	11.7526	5.03669	2.72573	3.99014	1.9239	43.2764	22.8987	33.8248
65	Female	12.7641	5.35378	3.03489	4.3754	1.82891	42.292	23.5458	34.1623
69	Female	12.5928	5.27544	2.99473	4.32263	1.82629	42.2439	23.5516	34.2044
66	Female	12.7384	5.33973	3.03002	4.36869	1.8269	42.2657	23.5566	34.1777
63	Female	12.7801	5.37013	3.03422	4.37571	1.83547	42.3712	23.5063	34.1225
41	Female	10.6796	4.66181	2.42418	3.59363	1.9959	44.022	22.424	33.554
45	Female	11.1367	4.81658	2.55455	3.76561	1.9616	43.6597	22.6446	33.6957
45	Female	11.1367	4.81658	2.55455	3.76561	1.9616	43.6597	22.6446	33.6957
61	Female	12.7529	5.37297	3.02014	4.35983	1.84593	42.4904	23.439	34.0706
61	Female	12.7529	5.37297	3.02014	4.35983	1.84593	42.4904	23.439	34.0706
64	Female	12.778	5.364	3.03629	4.37774	1.8318	42.3275	23.5288	34.1437
69	Female	12.5928	5.27544	2.99473	4.32263	1.82629	42.2439	23.5516	34.2044
48	Female	11.506	4.94781	2.65736	3.90086	1.9385	43.4229	22.7988	33.7783
67	Female	12.7014	5.32202	3.0217	4.35763	1.82581	42.2491	23.5612	34.1897
61	Female	12.7529	5.37297	3.02014	4.35983	1.84593	42.4904	23.439	34.0706
50	Female	11.7526	5.03669	2.72573	3.99014	1.9239	43.2764	22.8987	33.8248
41	Female	10.6796	4.66181	2.42418	3.59363	1.9959	44.022	22.424	33.554
59	Female	12.6663	5.35573	2.98946	4.32115	1.85901	42.6462	23.3559	33.9978
63	Female	12.7801	5.37013	3.03422	4.37571	1.83547	42.3712	23.5063	34.1225
57	Female	12.5288	5.31626	2.94562	4.26697	1.87362	42.8048	23.2576	33.9376
46	Female	11.257	4.85878	2.58826	3.81001	1.95367	43.5776	22.6969	33.7255
46	Female	11.257	4.85878	2.58826	3.81001	1.95367	43.5776	22.6969	33.7255
44	Female	11.0199	4.77625	2.52153	3.72211	1.96981	43.7455	22.5911	33.6634
45	Female	11.1367	4.81658	2.55455	3.76561	1.9616	43.6597	22.6446	33.6957
55	Female	12.3387	5.25384	2.88781	4.19706	1.8904	42.9692	23.1386	33.8922
47	Female	11.3808	4.90284	2.62268	3.8553	1.94599	43.4989	22.7482	33.7529
56	Female	12.4382	5.28713	2.91771	4.23334	1.88201	42.888	23.1984	33.9136
45	Female	11.1367	4.81658	2.55455	3.76561	1.9616	43.6597	22.6446	33.6957
69	Female	12.5928	5.27544	2.99473	4.32263	1.82629	42.2439	23.5516	34.2044
56	Female	12.4382	5.28713	2.91771	4.23334	1.88201	42.888	23.1984	33.9136
50	Female	11.7526	5.03669	2.72573	3.99014	1.9239	43.2764	22.8987	33.8248
58	Female	12.6046	5.33932	2.96938	4.29594	1.86604	42.7261	23.3098	33.9641
58	Female	12.6046	5.33932	2.96938	4.29594	1.86604	42.7261	23.3098	33.9641
70	Female	12.5211	5.24641	2.97606	4.29865	1.82781	42.2548	23.5378	34.2074
57	Female	12.5288	5.31626	2.94562	4.26697	1.87362	42.8048	23.2576	33.9376
47	Female	11.3808	4.90284	2.62268	3.8553	1.94599	43.4989	22.7482	33.7529
63	Female	12.7801	5.37013	3.03422	4.37571	1.83547	42.3712	23.5063	34.1225
67	Female	12.7014	5.32202	3.0217	4.35763	1.82581	42.2491	23.5612	34.1897
59	Female	12.6663	5.35573	2.98946	4.32115	1.85901	42.6462	23.3559	33.9978
70	Female	12.5211	5.24641	2.97606	4.29865	1.82781	42.2548	23.5378	34.2074
53	Female	12.1262	5.17768	2.82738	4.12115	1.90456	43.1018	23.0377	33.8605
64	Female	12.778	5.364	3.03629	4.37774	1.8318	42.3275	23.5288	34.1437
55	Female	12.3387	5.25384	2.88781	4.19706	1.8904	42.9692	23.1386	33.8922
52	Female	12.0037	5.131	2.79414	4.07856	1.91077	43.1558	22.9924	33.8518
63	Female	12.7801	5.37013	3.03422	4.37571	1.83547	42.3712	23.5063	34.1225
53	Female	12.1262	5.17768	2.82738	4.12115	1.90456	43.1018	23.0377	33.8605
58	Female	12.6046	5.33932	2.96938	4.29594	1.86604	42.7261	23.3098	33.9641
49	Female	11.6306	4.99274	2.69185	3.94602	1.93116	43.349	22.8489	33.8021
67	Female	12.7014	5.32202	3.0217	4.35763	1.82581	42.2491	23.5612	34.1897
53	Female	12.1262	5.17768	2.82738	4.12115	1.90456	43.1018	23.0377	33.8605
53	Female	12.1262	5.17768	2.82738	4.12115	1.90456	43.1018	23.0377	33.8605
65	Female	12.7641	5.35378	3.03489	4.3754	1.82891	42.292	23.5458	34.1623
68	Female	12.6528	5.30061	3.00994	4.34229	1.82561	42.2419	23.5595	34.1986
63	Female	12.7801	5.37013	3.03422	4.37571	1.83547	42.3712	23.5063	34.1225
62	Female	12.7725	5.37361	3.02893	4.36997	1.84031	42.4268	23.4754	34.0978
61	Female	12.7529	5.37297	3.02014	4.35983	1.84593	42.4904	23.439	34.0706
57	Female	12.5288	5.31626	2.94562	4.26697	1.87362	42.8048	23.2576	33.9376
69	Female	12.5928	5.27544	2.99473	4.32263	1.82629	42.2439	23.5516	34.2044
56	Female	12.4382	5.28713	2.91771	4.23334	1.88201	42.888	23.1984	33.9136
63	Female	12.7801	5.37013	3.03422	4.37571	1.83547	42.3712	23.5063	34.1225
43	Female	10.9049	4.7371	2.48883	3.679	1.97828	43.8346	22.5364	33.629
65	Female	12.7641	5.35378	3.03489	4.3754	1.82891	42.292	23.5458	34.1623
44	Female	11.0199	4.77625	2.52153	3.72211	1.96981	43.7455	22.5911	33.6634
56	Female	12.4382	5.28713	2.91771	4.23334	1.88201	42.888	23.1984	33.9136
69	Female	12.5928	5.27544	2.99473	4.32263	1.82629	42.2439	23.5516	34.2044
52	Female	12.0037	5.131	2.79414	4.07856	1.91077	43.1558	22.9924	33.8518
41	Female	10.6796	4.66181	2.42418	3.59363	1.9959	44.022	22.424	33.554
45	Female	11.1367	4.81658	2.55455	3.76561	1.9616	43.6597	22.6446	33.6957
50	Female	11.7526	5.03669	2.72573	3.99014	1.9239	43.2764	22.8987	33.8248
62	Female	12.7725	5.37361	3.02893	4.36997	1.84031	42.4268	23.4754	34.0978
64	Female	12.778	5.364	3.03629	4.37774	1.8318	42.3275	23.5288	34.1437
52	Female	12.0037	5.131	2.79414	4.07856	1.91077	43.1558	22.9924	33.8518
62	Female	12.7725	5.37361	3.02893	4.36997	1.84031	42.4268	23.4754	34.0978
41	Female	10.6796	4.66181	2.42418	3.59363	1.9959	44.022	22.424	33.554
61	Female	12.7529	5.37297	3.02014	4.35983	1.84593	42.4904	23.439	34.0706
44	Female	11.0199	4.77625	2.52153	3.72211	1.96981	43.7455	22.5911	33.6634
69	Female	12.5928	5.27544	2.99473	4.32263	1.82629	42.2439	23.5516	34.2044
46	Female	11.257	4.85878	2.58826	3.81001	1.95367	43.5776	22.6969	33.7255
69	Female	12.5928	5.27544	2.99473	4.32263	1.82629	42.2439	23.5516	34.2044
55	Female	12.3387	5.25384	2.88781	4.19706	1.8904	42.9692	23.1386	33.8922
49	Female	11.6306	4.99274	2.69185	3.94602	1.93116	43.349	22.8489	33.8021
48	Female	11.506	4.94781	2.65736	3.90086	1.9385	43.4229	22.7988	33.7783
60	Female	12.7168	5.36668	3.00684	4.34326	1.8521	42.5633	23.3998	34.0369
58	Female	12.6046	5.33932	2.96938	4.29594	1.86604	42.7261	23.3098	33.9641
43	Female	10.9049	4.7371	2.48883	3.679	1.97828	43.8346	22.5364	33.629
64	Female	12.778	5.364	3.03629	4.37774	1.8318	42.3275	23.5288	34.1437
66	Female	12.7384	5.33973	3.03002	4.36869	1.8269	42.2657	23.5566	34.1777
69	Female	12.5928	5.27544	2.99473	4.32263	1.82629	42.2439	23.5516	34.2044
65	Female	12.7641	5.35378	3.03489	4.3754	1.82891	42.292	23.5458	34.1623
69	Female	12.5928	5.27544	2.99473	4.32263	1.82629	42.2439	23.5516	34.2044
48	Female	11.506	4.94781	2.65736	3.90086	1.9385	43.4229	22.7988	33.7783
53	Female	12.1262	5.17768	2.82738	4.12115	1.90456	43.1018	23.0377	33.8605
57	Female	12.5288	5.31626	2.94562	4.26697	1.87362	42.8048	23.2576	33.9376
67	Female	12.7014	5.32202	3.0217	4.35763	1.82581	42.2491	23.5612	34.1897
59	Female	12.6663	5.35573	2.98946	4.32115	1.85901	42.6462	23.3559	33.9978
59	Female	12.6663	5.35573	2.98946	4.32115	1.85901	42.6462	23.3559	33.9978
64	Female	12.778	5.364	3.03629	4.37774	1.8318	42.3275	23.5288	34.1437
57	Female	12.5288	5.31626	2.94562	4.26697	1.87362	42.8048	23.2576	33.9376
51	Female	11.8766	5.08256	2.75978	4.03425	1.91707	43.2115	22.9468	33.8418
65	Female	12.7641	5.35378	3.03489	4.3754	1.82891	42.292	23.5458	34.1623
62	Female	12.7725	5.37361	3.02893	4.36997	1.84031	42.4268	23.4754	34.0978
63	Female	12.7801	5.37013	3.03422	4.37571	1.83547	42.3712	23.5063	34.1225
54	Female	12.2365	5.21826	2.85807	4.16015	1.89798	43.0416	23.0848	33.8736
43	Female	10.9049	4.7371	2.48883	3.679	1.97828	43.8346	22.5364	33.629
63	Female	12.7801	5.37013	3.03422	4.37571	1.83547	42.3712	23.5063	34.1225
60	Female	12.7168	5.36668	3.00684	4.34326	1.8521	42.5633	23.3998	34.0369
61	Female	12.7529	5.37297	3.02014	4.35983	1.84593	42.4904	23.439	34.0706
68	Female	12.6528	5.30061	3.00994	4.34229	1.82561	42.2419	23.5595	34.1986
69	Female	12.5928	5.27544	2.99473	4.32263	1.82629	42.2439	23.5516	34.2044
62	Female	12.7725	5.37361	3.02893	4.36997	1.84031	42.4268	23.4754	34.0978
58	Female	12.6046	5.33932	2.96938	4.29594	1.86604	42.7261	23.3098	33.9641
69	Female	12.5928	5.27544	2.99473	4.32263	1.82629	42.2439	23.5516	34.2044
55	Female	12.3387	5.25384	2.88781	4.19706	1.8904	42.9692	23.1386	33.8922
66	Female	12.7384	5.33973	3.03002	4.36869	1.8269	42.2657	23.5566	34.1777
41	Female	10.6796	4.66181	2.42418	3.59363	1.9959	44.022	22.424	33.554
68	Female	12.6528	5.30061	3.00994	4.34229	1.82561	42.2419	23.5595	34.1986
65	Female	12.7641	5.35378	3.03489	4.3754	1.82891	42.292	23.5458	34.1623
49	Female	11.6306	4.99274	2.69185	3.94602	1.93116	43.349	22.8489	33.8021
42	Female	10.7916	4.699	2.4564	3.6362	1.98698	43.9268	22.4807	33.5925
61	Female	12.7529	5.37297	3.02014	4.35983	1.84593	42.4904	23.439	34.0706
41	Female	10.6796	4.66181	2.42418	3.59363	1.9959	44.022	22.424	33.554
64	Female	12.778	5.364	3.03629	4.37774	1.8318	42.3275	23.5288	34.1437
52	Female	12.0037	5.131	2.79414	4.07856	1.91077	43.1558	22.9924	33.8518
56	Female	12.4382	5.28713	2.91771	4.23334	1.88201	42.888	23.1984	33.9136
69	Female	12.5928	5.27544	2.99473	4.32263	1.82629	42.2439	23.5516	34.2044
50	Female	11.7526	5.03669	2.72573	3.99014	1.9239	43.2764	22.8987	33.8248
66	Female	12.7384	5.33973	3.03002	4.36869	1.8269	42.2657	23.5566	34.1777
65	Female	12.7641	5.35378	3.03489	4.3754	1.82891	42.292	23.5458	34.1623
65	Female	12.7641	5.35378	3.03489	4.3754	1.82891	42.292	23.5458	34.1623
66	Female	12.7384	5.33973	3.03002	4.36869	1.8269	42.2657	23.5566	34.1777
51	Female	11.8766	5.08256	2.75978	4.03425	1.91707	43.2115	22.9468	33.8418
55	Female	12.3387	5.25384	2.88781	4.19706	1.8904	42.9692	23.1386	33.8922
63	Female	12.7801	5.37013	3.03422	4.37571	1.83547	42.3712	23.5063	34.1225
46	Female	11.257	4.85878	2.58826	3.81001	1.95367	43.5776	22.6969	33.7255
59	Female	12.6663	5.35573	2.98946	4.32115	1.85901	42.6462	23.3559	33.9978
65	Female	12.7641	5.35378	3.03489	4.3754	1.82891	42.292	23.5458	34.1623
65	Female	12.7641	5.35378	3.03489	4.3754	1.82891	42.292	23.5458	34.1623
67	Female	12.7014	5.32202	3.0217	4.35763	1.82581	42.2491	23.5612	34.1897
49	Female	11.6306	4.99274	2.69185	3.94602	1.93116	43.349	22.8489	33.8021
44	Female	11.0199	4.77625	2.52153	3.72211	1.96981	43.7455	22.5911	33.6634
43	Female	10.9049	4.7371	2.48883	3.679	1.97828	43.8346	22.5364	33.629
42	Female	10.7916	4.699	2.4564	3.6362	1.98698	43.9268	22.4807	33.5925
53	Female	12.1262	5.17768	2.82738	4.12115	1.90456	43.1018	23.0377	33.8605
65	Female	12.7641	5.35378	3.03489	4.3754	1.82891	42.292	23.5458	34.1623
47	Female	11.3808	4.90284	2.62268	3.8553	1.94599	43.4989	22.7482	33.7529
55	Female	12.3387	5.25384	2.88781	4.19706	1.8904	42.9692	23.1386	33.8922
62	Female	12.7725	5.37361	3.02893	4.36997	1.84031	42.4268	23.4754	34.0978
64	Female	12.778	5.364	3.03629	4.37774	1.8318	42.3275	23.5288	34.1437
52	Female	12.0037	5.131	2.79414	4.07856	1.91077	43.1558	22.9924	33.8518
40	Female	10.5687	4.6254	2.39212	3.5512	2.00505	44.1202	22.3663	33.5135
61	Female	12.7529	5.37297	3.02014	4.35983	1.84593	42.4904	23.439	34.0706
42	Female	10.7916	4.699	2.4564	3.6362	1.98698	43.9268	22.4807	33.5925
58	Female	12.6046	5.33932	2.96938	4.29594	1.86604	42.7261	23.3098	33.9641
69	Female	12.5928	5.27544	2.99473	4.32263	1.82629	42.2439	23.5516	34.2044
60	Female	12.7168	5.36668	3.00684	4.34326	1.8521	42.5633	23.3998	34.0369
64	Female	12.778	5.364	3.03629	4.37774	1.8318	42.3275	23.5288	34.1437
60	Female	12.7168	5.36668	3.00684	4.34326	1.8521	42.5633	23.3998	34.0369
55	Female	12.3387	5.25384	2.88781	4.19706	1.8904	42.9692	23.1386	33.8922
68	Female	12.6528	5.30061	3.00994	4.34229	1.82561	42.2419	23.5595	34.1986
66	Female	12.7384	5.33973	3.03002	4.36869	1.8269	42.2657	23.5566	34.1777
51	Female	11.8766	5.08256	2.75978	4.03425	1.91707	43.2115	22.9468	33.8418
64	Female	12.778	5.364	3.03629	4.37774	1.8318	42.3275	23.5288	34.1437
58	Female	12.6046	5.33932	2.96938	4.29594	1.86604	42.7261	23.3098	33.9641
70	Female	12.5211	5.24641	2.97606	4.29865	1.82781	42.2548	23.5378	34.2074
47	Female	11.3808	4.90284	2.62268	3.8553	1.94599	43.4989	22.7482	33.7529
49	Female	11.6306	4.99274	2.69185	3.94602	1.93116	43.349	22.8489	33.8021
61	Female	12.7529	5.37297	3.02014	4.35983	1.84593	42.4904	23.439	34.0706
53	Female	12.1262	5.17768	2.82738	4.12115	1.90456	43.1018	23.0377	33.8605
66	Female	12.7384	5.33973	3.03002	4.36869	1.8269	42.2657	23.5566	34.1777
51	Female	11.8766	5.08256	2.75978	4.03425	1.91707	43.2115	22.9468	33.8418
62	Female	12.7725	5.37361	3.02893	4.36997	1.84031	42.4268	23.4754	34.0978
67	Female	12.7014	5.32202	3.0217	4.35763	1.82581	42.2491	23.5612	34.1897
59	Female	12.6663	5.35573	2.98946	4.32115	1.85901	42.6462	23.3559	33.9978
53	Female	12.1262	5.17768	2.82738	4.12115	1.90456	43.1018	23.0377	33.8605
69	Female	12.5928	5.27544	2.99473	4.32263	1.82629	42.2439	23.5516	34.2044
59	Female	12.6663	5.35573	2.98946	4.32115	1.85901	42.6462	23.3559	33.9978
54	Female	12.2365	5.21826	2.85807	4.16015	1.89798	43.0416	23.0848	33.8736
59	Female	12.6663	5.35573	2.98946	4.32115	1.85901	42.6462	23.3559	33.9978
54	Female	12.2365	5.21826	2.85807	4.16015	1.89798	43.0416	23.0848	33.8736
41	Female	10.6796	4.66181	2.42418	3.59363	1.9959	44.022	22.424	33.554
57	Female	12.5288	5.31626	2.94562	4.26697	1.87362	42.8048	23.2576	33.9376
53	Female	12.1262	5.17768	2.82738	4.12115	1.90456	43.1018	23.0377	33.8605
59	Female	12.6663	5.35573	2.98946	4.32115	1.85901	42.6462	23.3559	33.9978
63	Female	12.7801	5.37013	3.03422	4.37571	1.83547	42.3712	23.5063	34.1225
54	Female	12.2365	5.21826	2.85807	4.16015	1.89798	43.0416	23.0848	33.8736
46	Female	11.257	4.85878	2.58826	3.81001	1.95367	43.5776	22.6969	33.7255
65	Female	12.7641	5.35378	3.03489	4.3754	1.82891	42.292	23.5458	34.1623
41	Female	10.6796	4.66181	2.42418	3.59363	1.9959	44.022	22.424	33.554
60	Female	12.7168	5.36668	3.00684	4.34326	1.8521	42.5633	23.3998	34.0369
66	Female	12.7384	5.33973	3.03002	4.36869	1.8269	42.2657	23.5566	34.1777
68	Female	12.6528	5.30061	3.00994	4.34229	1.82561	42.2419	23.5595	34.1986
42	Female	10.7916	4.699	2.4564	3.6362	1.98698	43.9268	22.4807	33.5925
60	Female	12.7168	5.36668	3.00684	4.34326	1.8521	42.5633	23.3998	34.0369
69	Female	12.5928	5.27544	2.99473	4.32263	1.82629	42.2439	23.5516	34.2044
61	Female	12.7529	5.37297	3.02014	4.35983	1.84593	42.4904	23.439	34.0706
62	Female	12.7725	5.37361	3.02893	4.36997	1.84031	42.4268	23.4754	34.0978
56	Female	12.4382	5.28713	2.91771	4.23334	1.88201	42.888	23.1984	33.9136
68	Female	12.6528	5.30061	3.00994	4.34229	1.82561	42.2419	23.5595	34.1986
63	Female	12.7801	5.37013	3.03422	4.37571	1.83547	42.3712	23.5063	34.1225
59	Female	12.6663	5.35573	2.98946	4.32115	1.85901	42.6462	23.3559	33.9978
57	Female	12.5288	5.31626	2.94562	4.26697	1.87362	42.8048	23.2576	33.9376
63	Female	12.7801	5.37013	3.03422	4.37571	1.83547	42.3712	23.5063	34.1225
49	Female	11.6306	4.99274	2.69185	3.94602	1.93116	43.349	22.8489	33.8021
62	Female	12.7725	5.37361	3.02893	4.36997	1.84031	42.4268	23.4754	34.0978
48	Female	11.506	4.94781	2.65736	3.90086	1.9385	43.4229	22.7988	33.7783
69	Female	12.5928	5.27544	2.99473	4.32263	1.82629	42.2439	23.5516	34.2044
53	Female	12.1262	5.17768	2.82738	4.12115	1.90456	43.1018	23.0377	33.8605
67	Female	12.7014	5.32202	3.0217	4.35763	1.82581	42.2491	23.5612	34.1897
51	Female	11.8766	5.08256	2.75978	4.03425	1.91707	43.2115	22.9468	33.8418
69	Female	12.5928	5.27544	2.99473	4.32263	1.82629	42.2439	23.5516	34.2044
67	Female	12.7014	5.32202	3.0217	4.35763	1.82581	42.2491	23.5612	34.1897
63	Female	12.7801	5.37013	3.03422	4.37571	1.83547	42.3712	23.5063	34.1225
56	Female	12.4382	5.28713	2.91771	4.23334	1.88201	42.888	23.1984	33.9136
62	Female	12.7725	5.37361	3.02893	4.36997	1.84031	42.4268	23.4754	34.0978
62	Female	12.7725	5.37361	3.02893	4.36997	1.84031	42.4268	23.4754	34.0978
59	Female	12.6663	5.35573	2.98946	4.32115	1.85901	42.6462	23.3559	33.9978
58	Female	12.6046	5.33932	2.96938	4.29594	1.86604	42.7261	23.3098	33.9641
65	Female	12.7641	5.35378	3.03489	4.3754	1.82891	42.292	23.5458	34.1623
60	Female	12.7168	5.36668	3.00684	4.34326	1.8521	42.5633	23.3998	34.0369
62	Female	12.7725	5.37361	3.02893	4.36997	1.84031	42.4268	23.4754	34.0978
40	Female	10.5687	4.6254	2.39212	3.5512	2.00505	44.1202	22.3663	33.5135
47	Female	11.3808	4.90284	2.62268	3.8553	1.94599	43.4989	22.7482	33.7529
52	Female	12.0037	5.131	2.79414	4.07856	1.91077	43.1558	22.9924	33.8518
58	Female	12.6046	5.33932	2.96938	4.29594	1.86604	42.7261	23.3098	33.9641
58	Female	12.6046	5.33932	2.96938	4.29594	1.86604	42.7261	23.3098	33.9641
66	Female	12.7384	5.33973	3.03002	4.36869	1.8269	42.2657	23.5566	34.1777
50	Female	11.7526	5.03669	2.72573	3.99014	1.9239	43.2764	22.8987	33.8248
66	Female	12.7384	5.33973	3.03002	4.36869	1.8269	42.2657	23.5566	34.1777
49	Female	11.6306	4.99274	2.69185	3.94602	1.93116	43.349	22.8489	33.8021
51	Female	11.8766	5.08256	2.75978	4.03425	1.91707	43.2115	22.9468	33.8418
68	Female	12.6528	5.30061	3.00994	4.34229	1.82561	42.2419	23.5595	34.1986
68	Female	12.6528	5.30061	3.00994	4.34229	1.82561	42.2419	23.5595	34.1986
57	Female	12.5288	5.31626	2.94562	4.26697	1.87362	42.8048	23.2576	33.9376
64	Female	12.778	5.364	3.03629	4.37774	1.8318	42.3275	23.5288	34.1437
58	Female	12.6046	5.33932	2.96938	4.29594	1.86604	42.7261	23.3098	33.9641
68	Female	12.6528	5.30061	3.00994	4.34229	1.82561	42.2419	23.5595	34.1986
42	Female	10.7916	4.699	2.4564	3.6362	1.98698	43.9268	22.4807	33.5925
40	Female	10.5687	4.6254	2.39212	3.5512	2.00505	44.1202	22.3663	33.5135
66	Female	12.7384	5.33973	3.03002	4.36869	1.8269	42.2657	23.5566	34.1777
58	Female	12.6046	5.33932	2.96938	4.29594	1.86604	42.7261	23.3098	33.9641
46	Female	11.257	4.85878	2.58826	3.81001	1.95367	43.5776	22.6969	33.7255
46	Female	11.257	4.85878	2.58826	3.81001	1.95367	43.5776	22.6969	33.7255
51	Female	11.8766	5.08256	2.75978	4.03425	1.91707	43.2115	22.9468	33.8418
62	Female	12.7725	5.37361	3.02893	4.36997	1.84031	42.4268	23.4754	34.0978
62	Female	12.7725	5.37361	3.02893	4.36997	1.84031	42.4268	23.4754	34.0978
53	Female	12.1262	5.17768	2.82738	4.12115	1.90456	43.1018	23.0377	33.8605
54	Female	12.2365	5.21826	2.85807	4.16015	1.89798	43.0416	23.0848	33.8736
65	Female	12.7641	5.35378	3.03489	4.3754	1.82891	42.292	23.5458	34.1623
69	Female	12.5928	5.27544	2.99473	4.32263	1.82629	42.2439	23.5516	34.2044
44	Female	11.0199	4.77625	2.52153	3.72211	1.96981	43.7455	22.5911	33.6634
68	Female	12.6528	5.30061	3.00994	4.34229	1.82561	42.2419	23.5595	34.1986
56	Female	12.4382	5.28713	2.91771	4.23334	1.88201	42.888	23.1984	33.9136
65	Female	12.7641	5.35378	3.03489	4.3754	1.82891	42.292	23.5458	34.1623
48	Female	11.506	4.94781	2.65736	3.90086	1.9385	43.4229	22.7988	33.7783
60	Female	12.7168	5.36668	3.00684	4.34326	1.8521	42.5633	23.3998	34.0369
55	Female	12.3387	5.25384	2.88781	4.19706	1.8904	42.9692	23.1386	33.8922
68	Female	12.6528	5.30061	3.00994	4.34229	1.82561	42.2419	23.5595	34.1986
50	Female	11.7526	5.03669	2.72573	3.99014	1.9239	43.2764	22.8987	33.8248
66	Female	12.7384	5.33973	3.03002	4.36869	1.8269	42.2657	23.5566	34.1777
59	Female	12.6663	5.35573	2.98946	4.32115	1.85901	42.6462	23.3559	33.9978
40	Female	10.5687	4.6254	2.39212	3.5512	2.00505	44.1202	22.3663	33.5135
50	Female	11.7526	5.03669	2.72573	3.99014	1.9239	43.2764	22.8987	33.8248
47	Female	11.3808	4.90284	2.62268	3.8553	1.94599	43.4989	22.7482	33.7529
65	Female	12.7641	5.35378	3.03489	4.3754	1.82891	42.292	23.5458	34.1623
66	Female	12.7384	5.33973	3.03002	4.36869	1.8269	42.2657	23.5566	34.1777
57	Female	12.5288	5.31626	2.94562	4.26697	1.87362	42.8048	23.2576	33.9376
65	Female	12.7641	5.35378	3.03489	4.3754	1.82891	42.292	23.5458	34.1623
63	Female	12.7801	5.37013	3.03422	4.37571	1.83547	42.3712	23.5063	34.1225
59	Female	12.6663	5.35573	2.98946	4.32115	1.85901	42.6462	23.3559	33.9978
46	Female	11.257	4.85878	2.58826	3.81001	1.95367	43.5776	22.6969	33.7255
68	Female	12.6528	5.30061	3.00994	4.34229	1.82561	42.2419	23.5595	34.1986
43	Female	10.9049	4.7371	2.48883	3.679	1.97828	43.8346	22.5364	33.629
59	Female	12.6663	5.35573	2.98946	4.32115	1.85901	42.6462	23.3559	33.9978
54	Female	12.2365	5.21826	2.85807	4.16015	1.89798	43.0416	23.0848	33.8736
69	Female	12.5928	5.27544	2.99473	4.32263	1.82629	42.2439	23.5516	34.2044
46	Female	11.257	4.85878	2.58826	3.81001	1.95367	43.5776	22.6969	33.7255
60	Female	12.7168	5.36668	3.00684	4.34326	1.8521	42.5633	23.3998	34.0369
69	Female	12.5928	5.27544	2.99473	4.32263	1.82629	42.2439	23.5516	34.2044
55	Female	12.3387	5.25384	2.88781	4.19706	1.8904	42.9692	23.1386	33.8922
59	Female	12.6663	5.35573	2.98946	4.32115	1.85901	42.6462	23.3559	33.9978
65	Female	12.7641	5.35378	3.03489	4.3754	1.82891	42.292	23.5458	34.1623
68	Female	12.6528	5.30061	3.00994	4.34229	1.82561	42.2419	23.5595	34.1986
50	Female	11.7526	5.03669	2.72573	3.99014	1.9239	43.2764	22.8987	33.8248
69	Female	12.5928	5.27544	2.99473	4.32263	1.82629	42.2439	23.5516	34.2044
69	Female	12.5928	5.27544	2.99473	4.32263	1.82629	42.2439	23.5516	34.2044
68	Female	12.6528	5.30061	3.00994	4.34229	1.82561	42.2419	23.5595	34.1986
40	Female	10.5687	4.6254	2.39212	3.5512	2.00505	44.1202	22.3663	33.5135
47	Female	11.3808	4.90284	2.62268	3.8553	1.94599	43.4989	22.7482	33.7529
55	Female	12.3387	5.25384	2.88781	4.19706	1.8904	42.9692	23.1386	33.8922
65	Female	12.7641	5.35378	3.03489	4.3754	1.82891	42.292	23.5458	34.1623
45	Female	11.1367	4.81658	2.55455	3.76561	1.9616	43.6597	22.6446	33.6957
59	Female	12.6663	5.35573	2.98946	4.32115	1.85901	42.6462	23.3559	33.9978
62	Female	12.7725	5.37361	3.02893	4.36997	1.84031	42.4268	23.4754	34.0978
65	Female	12.7641	5.35378	3.03489	4.3754	1.82891	42.292	23.5458	34.1623
65	Female	12.7641	5.35378	3.03489	4.3754	1.82891	42.292	23.5458	34.1623
59	Female	12.6663	5.35573	2.98946	4.32115	1.85901	42.6462	23.3559	33.9978
66	Female	12.7384	5.33973	3.03002	4.36869	1.8269	42.2657	23.5566	34.1777
46	Female	11.257	4.85878	2.58826	3.81001	1.95367	43.5776	22.6969	33.7255
42	Female	10.7916	4.699	2.4564	3.6362	1.98698	43.9268	22.4807	33.5925
62	Female	12.7725	5.37361	3.02893	4.36997	1.84031	42.4268	23.4754	34.0978
47	Female	11.3808	4.90284	2.62268	3.8553	1.94599	43.4989	22.7482	33.7529
64	Female	12.778	5.364	3.03629	4.37774	1.8318	42.3275	23.5288	34.1437
47	Female	11.3808	4.90284	2.62268	3.8553	1.94599	43.4989	22.7482	33.7529
57	Female	12.5288	5.31626	2.94562	4.26697	1.87362	42.8048	23.2576	33.9376
69	Female	12.5928	5.27544	2.99473	4.32263	1.82629	42.2439	23.5516	34.2044
60	Female	12.7168	5.36668	3.00684	4.34326	1.8521	42.5633	23.3998	34.0369
58	Female	12.6046	5.33932	2.96938	4.29594	1.86604	42.7261	23.3098	33.9641
44	Female	11.0199	4.77625	2.52153	3.72211	1.96981	43.7455	22.5911	33.6634
59	Female	12.6663	5.35573	2.98946	4.32115	1.85901	42.6462	23.3559	33.9978
55	Female	12.3387	5.25384	2.88781	4.19706	1.8904	42.9692	23.1386	33.8922
57	Female	12.5288	5.31626	2.94562	4.26697	1.87362	42.8048	23.2576	33.9376
59	Female	12.6663	5.35573	2.98946	4.32115	1.85901	42.6462	23.3559	33.9978
61	Female	12.7529	5.37297	3.02014	4.35983	1.84593	42.4904	23.439	34.0706
42	Female	10.7916	4.699	2.4564	3.6362	1.98698	43.9268	22.4807	33.5925
69	Female	12.5928	5.27544	2.99473	4.32263	1.82629	42.2439	23.5516	34.2044
69	Female	12.5928	5.27544	2.99473	4.32263	1.82629	42.2439	23.5516	34.2044
62	Female	12.7725	5.37361	3.02893	4.36997	1.84031	42.4268	23.4754	34.0978
62	Female	12.7725	5.37361	3.02893	4.36997	1.84031	42.4268	23.4754	34.0978
55	Female	12.3387	5.25384	2.88781	4.19706	1.8904	42.9692	23.1386	33.8922
60	Female	12.7168	5.36668	3.00684	4.34326	1.8521	42.5633	23.3998	34.0369
69	Female	12.5928	5.27544	2.99473	4.32263	1.82629	42.2439	23.5516	34.2044
53	Female	12.1262	5.17768	2.82738	4.12115	1.90456	43.1018	23.0377	33.8605
54	Female	12.2365	5.21826	2.85807	4.16015	1.89798	43.0416	23.0848	33.8736
60	Female	12.7168	5.36668	3.00684	4.34326	1.8521	42.5633	23.3998	34.0369
66	Female	12.7384	5.33973	3.03002	4.36869	1.8269	42.2657	23.5566	34.1777
70	Female	12.5211	5.24641	2.97606	4.29865	1.82781	42.2548	23.5378	34.2074
62	Female	12.7725	5.37361	3.02893	4.36997	1.84031	42.4268	23.4754	34.0978
43	Female	10.9049	4.7371	2.48883	3.679	1.97828	43.8346	22.5364	33.629
60	Female	12.7168	5.36668	3.00684	4.34326	1.8521	42.5633	23.3998	34.0369
68	Female	12.6528	5.30061	3.00994	4.34229	1.82561	42.2419	23.5595	34.1986
62	Female	12.7725	5.37361	3.02893	4.36997	1.84031	42.4268	23.4754	34.0978
67	Female	12.7014	5.32202	3.0217	4.35763	1.82581	42.2491	23.5612	34.1897
67	Female	12.7014	5.32202	3.0217	4.35763	1.82581	42.2491	23.5612	34.1897
58	Female	12.6046	5.33932	2.96938	4.29594	1.86604	42.7261	23.3098	33.9641
56	Female	12.4382	5.28713	2.91771	4.23334	1.88201	42.888	23.1984	33.9136
65	Female	12.7641	5.35378	3.03489	4.3754	1.82891	42.292	23.5458	34.1623
43	Female	10.9049	4.7371	2.48883	3.679	1.97828	43.8346	22.5364	33.629
47	Female	11.3808	4.90284	2.62268	3.8553	1.94599	43.4989	22.7482	33.7529
61	Female	12.7529	5.37297	3.02014	4.35983	1.84593	42.4904	23.439	34.0706
59	Female	12.6663	5.35573	2.98946	4.32115	1.85901	42.6462	23.3559	33.9978
45	Female	11.1367	4.81658	2.55455	3.76561	1.9616	43.6597	22.6446	33.6957
62	Female	12.7725	5.37361	3.02893	4.36997	1.84031	42.4268	23.4754	34.0978
64	Female	12.778	5.364	3.03629	4.37774	1.8318	42.3275	23.5288	34.1437
68	Female	12.6528	5.30061	3.00994	4.34229	1.82561	42.2419	23.5595	34.1986
45	Female	11.1367	4.81658	2.55455	3.76561	1.9616	43.6597	22.6446	33.6957
64	Female	12.778	5.364	3.03629	4.37774	1.8318	42.3275	23.5288	34.1437
62	Female	12.7725	5.37361	3.02893	4.36997	1.84031	42.4268	23.4754	34.0978
49	Female	11.6306	4.99274	2.69185	3.94602	1.93116	43.349	22.8489	33.8021
44	Female	11.0199	4.77625	2.52153	3.72211	1.96981	43.7455	22.5911	33.6634
67	Female	12.7014	5.32202	3.0217	4.35763	1.82581	42.2491	23.5612	34.1897
66	Female	12.7384	5.33973	3.03002	4.36869	1.8269	42.2657	23.5566	34.1777
58	Female	12.6046	5.33932	2.96938	4.29594	1.86604	42.7261	23.3098	33.9641
65	Female	12.7641	5.35378	3.03489	4.3754	1.82891	42.292	23.5458	34.1623
62	Female	12.7725	5.37361	3.02893	4.36997	1.84031	42.4268	23.4754	34.0978
62	Female	12.7725	5.37361	3.02893	4.36997	1.84031	42.4268	23.4754	34.0978
65	Female	12.7641	5.35378	3.03489	4.3754	1.82891	42.292	23.5458	34.1623
68	Female	12.6528	5.30061	3.00994	4.34229	1.82561	42.2419	23.5595	34.1986
60	Female	12.7168	5.36668	3.00684	4.34326	1.8521	42.5633	23.3998	34.0369
64	Female	12.778	5.364	3.03629	4.37774	1.8318	42.3275	23.5288	34.1437
47	Female	11.3808	4.90284	2.62268	3.8553	1.94599	43.4989	22.7482	33.7529
50	Female	11.7526	5.03669	2.72573	3.99014	1.9239	43.2764	22.8987	33.8248
60	Female	12.7168	5.36668	3.00684	4.34326	1.8521	42.5633	23.3998	34.0369
54	Female	12.2365	5.21826	2.85807	4.16015	1.89798	43.0416	23.0848	33.8736
68	Female	12.6528	5.30061	3.00994	4.34229	1.82561	42.2419	23.5595	34.1986
56	Female	12.4382	5.28713	2.91771	4.23334	1.88201	42.888	23.1984	33.9136
68	Female	12.6528	5.30061	3.00994	4.34229	1.82561	42.2419	23.5595	34.1986
44	Female	11.0199	4.77625	2.52153	3.72211	1.96981	43.7455	22.5911	33.6634
60	Female	12.7168	5.36668	3.00684	4.34326	1.8521	42.5633	23.3998	34.0369
58	Female	12.6046	5.33932	2.96938	4.29594	1.86604	42.7261	23.3098	33.9641
56	Female	12.4382	5.28713	2.91771	4.23334	1.88201	42.888	23.1984	33.9136
63	Female	12.7801	5.37013	3.03422	4.37571	1.83547	42.3712	23.5063	34.1225
58	Female	12.6046	5.33932	2.96938	4.29594	1.86604	42.7261	23.3098	33.9641
41	Female	10.6796	4.66181	2.42418	3.59363	1.9959	44.022	22.424	33.554
42	Female	10.7916	4.699	2.4564	3.6362	1.98698	43.9268	22.4807	33.5925
63	Female	12.7801	5.37013	3.03422	4.37571	1.83547	42.3712	23.5063	34.1225
56	Female	12.4382	5.28713	2.91771	4.23334	1.88201	42.888	23.1984	33.9136
58	Female	12.6046	5.33932	2.96938	4.29594	1.86604	42.7261	23.3098	33.9641
67	Female	12.7014	5.32202	3.0217	4.35763	1.82581	42.2491	23.5612	34.1897
58	Female	12.6046	5.33932	2.96938	4.29594	1.86604	42.7261	23.3098	33.9641
61	Female	12.7529	5.37297	3.02014	4.35983	1.84593	42.4904	23.439	34.0706
63	Female	12.7801	5.37013	3.03422	4.37571	1.83547	42.3712	23.5063	34.1225
55	Female	12.3387	5.25384	2.88781	4.19706	1.8904	42.9692	23.1386	33.8922
52	Female	12.0037	5.131	2.79414	4.07856	1.91077	43.1558	22.9924	33.8518
48	Female	11.506	4.94781	2.65736	3.90086	1.9385	43.4229	22.7988	33.7783
51	Female	11.8766	5.08256	2.75978	4.03425	1.91707	43.2115	22.9468	33.8418
69	Female	12.5928	5.27544	2.99473	4.32263	1.82629	42.2439	23.5516	34.2044
54	Female	12.2365	5.21826	2.85807	4.16015	1.89798	43.0416	23.0848	33.8736
62	Female	12.7725	5.37361	3.02893	4.36997	1.84031	42.4268	23.4754	34.0978
61	Female	12.7529	5.37297	3.02014	4.35983	1.84593	42.4904	23.439	34.0706
42	Female	10.7916	4.699	2.4564	3.6362	1.98698	43.9268	22.4807	33.5925
61	Female	12.7529	5.37297	3.02014	4.35983	1.84593	42.4904	23.439	34.0706
59	Female	12.6663	5.35573	2.98946	4.32115	1.85901	42.6462	23.3559	33.9978
54	Female	12.2365	5.21826	2.85807	4.16015	1.89798	43.0416	23.0848	33.8736
43	Female	10.9049	4.7371	2.48883	3.679	1.97828	43.8346	22.5364	33.629
60	Female	12.7168	5.36668	3.00684	4.34326	1.8521	42.5633	23.3998	34.0369
61	Female	12.7529	5.37297	3.02014	4.35983	1.84593	42.4904	23.439	34.0706
59	Female	12.6663	5.35573	2.98946	4.32115	1.85901	42.6462	23.3559	33.9978
41	Female	10.6796	4.66181	2.42418	3.59363	1.9959	44.022	22.424	33.554
44	Female	11.0199	4.77625	2.52153	3.72211	1.96981	43.7455	22.5911	33.6634
52	Female	12.0037	5.131	2.79414	4.07856	1.91077	43.1558	22.9924	33.8518
69	Female	12.5928	5.27544	2.99473	4.32263	1.82629	42.2439	23.5516	34.2044
60	Female	12.7168	5.36668	3.00684	4.34326	1.8521	42.5633	23.3998	34.0369
69	Female	12.5928	5.27544	2.99473	4.32263	1.82629	42.2439	23.5516	34.2044
53	Female	12.1262	5.17768	2.82738	4.12115	1.90456	43.1018	23.0377	33.8605
64	Female	12.778	5.364	3.03629	4.37774	1.8318	42.3275	23.5288	34.1437
57	Female	12.5288	5.31626	2.94562	4.26697	1.87362	42.8048	23.2576	33.9376
62	Female	12.7725	5.37361	3.02893	4.36997	1.84031	42.4268	23.4754	34.0978
63	Female	12.7801	5.37013	3.03422	4.37571	1.83547	42.3712	23.5063	34.1225
57	Female	12.5288	5.31626	2.94562	4.26697	1.87362	42.8048	23.2576	33.9376
62	Female	12.7725	5.37361	3.02893	4.36997	1.84031	42.4268	23.4754	34.0978
62	Female	12.7725	5.37361	3.02893	4.36997	1.84031	42.4268	23.4754	34.0978
41	Female	10.6796	4.66181	2.42418	3.59363	1.9959	44.022	22.424	33.554
57	Female	12.5288	5.31626	2.94562	4.26697	1.87362	42.8048	23.2576	33.9376
64	Female	12.778	5.364	3.03629	4.37774	1.8318	42.3275	23.5288	34.1437
62	Female	12.7725	5.37361	3.02893	4.36997	1.84031	42.4268	23.4754	34.0978
53	Female	12.1262	5.17768	2.82738	4.12115	1.90456	43.1018	23.0377	33.8605
43	Female	10.9049	4.7371	2.48883	3.679	1.97828	43.8346	22.5364	33.629
57	Female	12.5288	5.31626	2.94562	4.26697	1.87362	42.8048	23.2576	33.9376
57	Female	12.5288	5.31626	2.94562	4.26697	1.87362	42.8048	23.2576	33.9376
65	Female	12.7641	5.35378	3.03489	4.3754	1.82891	42.292	23.5458	34.1623
60	Female	12.7168	5.36668	3.00684	4.34326	1.8521	42.5633	23.3998	34.0369
63	Female	12.7801	5.37013	3.03422	4.37571	1.83547	42.3712	23.5063	34.1225
41	Female	10.6796	4.66181	2.42418	3.59363	1.9959	44.022	22.424	33.554
41	Female	10.6796	4.66181	2.42418	3.59363	1.9959	44.022	22.424	33.554
69	Female	12.5928	5.27544	2.99473	4.32263	1.82629	42.2439	23.5516	34.2044
59	Female	12.6663	5.35573	2.98946	4.32115	1.85901	42.6462	23.3559	33.9978
54	Female	12.2365	5.21826	2.85807	4.16015	1.89798	43.0416	23.0848	33.8736
61	Female	12.7529	5.37297	3.02014	4.35983	1.84593	42.4904	23.439	34.0706
48	Female	11.506	4.94781	2.65736	3.90086	1.9385	43.4229	22.7988	33.7783
63	Female	12.7801	5.37013	3.03422	4.37571	1.83547	42.3712	23.5063	34.1225
44	Female	11.0199	4.77625	2.52153	3.72211	1.96981	43.7455	22.5911	33.6634
50	Female	11.7526	5.03669	2.72573	3.99014	1.9239	43.2764	22.8987	33.8248
61	Female	12.7529	5.37297	3.02014	4.35983	1.84593	42.4904	23.439	34.0706
61	Female	12.7529	5.37297	3.02014	4.35983	1.84593	42.4904	23.439	34.0706
69	Female	12.5928	5.27544	2.99473	4.32263	1.82629	42.2439	23.5516	34.2044
54	Female	12.2365	5.21826	2.85807	4.16015	1.89798	43.0416	23.0848	33.8736
57	Female	12.5288	5.31626	2.94562	4.26697	1.87362	42.8048	23.2576	33.9376
69	Female	12.5928	5.27544	2.99473	4.32263	1.82629	42.2439	23.5516	34.2044
59	Female	12.6663	5.35573	2.98946	4.32115	1.85901	42.6462	23.3559	33.9978
59	Female	12.6663	5.35573	2.98946	4.32115	1.85901	42.6462	23.3559	33.9978
45	Female	11.1367	4.81658	2.55455	3.76561	1.9616	43.6597	22.6446	33.6957
59	Female	12.6663	5.35573	2.98946	4.32115	1.85901	42.6462	23.3559	33.9978
56	Female	12.4382	5.28713	2.91771	4.23334	1.88201	42.888	23.1984	33.9136
58	Female	12.6046	5.33932	2.96938	4.29594	1.86604	42.7261	23.3098	33.9641
51	Female	11.8766	5.08256	2.75978	4.03425	1.91707	43.2115	22.9468	33.8418
63	Female	12.7801	5.37013	3.03422	4.37571	1.83547	42.3712	23.5063	34.1225
41	Female	10.6796	4.66181	2.42418	3.59363	1.9959	44.022	22.424	33.554
63	Female	12.7801	5.37013	3.03422	4.37571	1.83547	42.3712	23.5063	34.1225
65	Female	12.7641	5.35378	3.03489	4.3754	1.82891	42.292	23.5458	34.1623
40	Female	10.5687	4.6254	2.39212	3.5512	2.00505	44.1202	22.3663	33.5135
64	Female	12.778	5.364	3.03629	4.37774	1.8318	42.3275	23.5288	34.1437
46	Female	11.257	4.85878	2.58826	3.81001	1.95367	43.5776	22.6969	33.7255
68	Female	12.6528	5.30061	3.00994	4.34229	1.82561	42.2419	23.5595	34.1986
60	Female	12.7168	5.36668	3.00684	4.34326	1.8521	42.5633	23.3998	34.0369
69	Female	12.5928	5.27544	2.99473	4.32263	1.82629	42.2439	23.5516	34.2044
64	Female	12.778	5.364	3.03629	4.37774	1.8318	42.3275	23.5288	34.1437
63	Female	12.7801	5.37013	3.03422	4.37571	1.83547	42.3712	23.5063	34.1225
52	Female	12.0037	5.131	2.79414	4.07856	1.91077	43.1558	22.9924	33.8518
64	Female	12.778	5.364	3.03629	4.37774	1.8318	42.3275	23.5288	34.1437
61	Female	12.7529	5.37297	3.02014	4.35983	1.84593	42.4904	23.439	34.0706
58	Female	12.6046	5.33932	2.96938	4.29594	1.86604	42.7261	23.3098	33.9641
68	Female	12.6528	5.30061	3.00994	4.34229	1.82561	42.2419	23.5595	34.1986
47	Female	11.3808	4.90284	2.62268	3.8553	1.94599	43.4989	22.7482	33.7529
53	Female	12.1262	5.17768	2.82738	4.12115	1.90456	43.1018	23.0377	33.8605
45	Female	11.1367	4.81658	2.55455	3.76561	1.9616	43.6597	22.6446	33.6957
43	Female	10.9049	4.7371	2.48883	3.679	1.97828	43.8346	22.5364	33.629
61	Female	12.7529	5.37297	3.02014	4.35983	1.84593	42.4904	23.439	34.0706
45	Female	11.1367	4.81658	2.55455	3.76561	1.9616	43.6597	22.6446	33.6957
53	Female	12.1262	5.17768	2.82738	4.12115	1.90456	43.1018	23.0377	33.8605
62	Female	12.7725	5.37361	3.02893	4.36997	1.84031	42.4268	23.4754	34.0978
68	Female	12.6528	5.30061	3.00994	4.34229	1.82561	42.2419	23.5595	34.1986
60	Female	12.7168	5.36668	3.00684	4.34326	1.8521	42.5633	23.3998	34.0369
63	Female	12.7801	5.37013	3.03422	4.37571	1.83547	42.3712	23.5063	34.1225
41	Female	10.6796	4.66181	2.42418	3.59363	1.9959	44.022	22.424	33.554
57	Female	12.5288	5.31626	2.94562	4.26697	1.87362	42.8048	23.2576	33.9376
62	Female	12.7725	5.37361	3.02893	4.36997	1.84031	42.4268	23.4754	34.0978
54	Female	12.2365	5.21826	2.85807	4.16015	1.89798	43.0416	23.0848	33.8736
44	Female	11.0199	4.77625	2.52153	3.72211	1.96981	43.7455	22.5911	33.6634
44	Female	11.0199	4.77625	2.52153	3.72211	1.96981	43.7455	22.5911	33.6634
61	Female	12.7529	5.37297	3.02014	4.35983	1.84593	42.4904	23.439	34.0706
44	Female	11.0199	4.77625	2.52153	3.72211	1.96981	43.7455	22.5911	33.6634
54	Female	12.2365	5.21826	2.85807	4.16015	1.89798	43.0416	23.0848	33.8736
68	Female	12.6528	5.30061	3.00994	4.34229	1.82561	42.2419	23.5595	34.1986
51	Female	11.8766	5.08256	2.75978	4.03425	1.91707	43.2115	22.9468	33.8418
69	Female	12.5928	5.27544	2.99473	4.32263	1.82629	42.2439	23.5516	34.2044
65	Female	12.7641	5.35378	3.03489	4.3754	1.82891	42.292	23.5458	34.1623
55	Female	12.3387	5.25384	2.88781	4.19706	1.8904	42.9692	23.1386	33.8922
67	Female	12.7014	5.32202	3.0217	4.35763	1.82581	42.2491	23.5612	34.1897
47	Female	11.3808	4.90284	2.62268	3.8553	1.94599	43.4989	22.7482	33.7529
62	Female	12.7725	5.37361	3.02893	4.36997	1.84031	42.4268	23.4754	34.0978
52	Female	12.0037	5.131	2.79414	4.07856	1.91077	43.1558	22.9924	33.8518
43	Female	10.9049	4.7371	2.48883	3.679	1.97828	43.8346	22.5364	33.629
45	Female	11.1367	4.81658	2.55455	3.76561	1.9616	43.6597	22.6446	33.6957
62	Female	12.7725	5.37361	3.02893	4.36997	1.84031	42.4268	23.4754	34.0978
59	Female	12.6663	5.35573	2.98946	4.32115	1.85901	42.6462	23.3559	33.9978
44	Female	11.0199	4.77625	2.52153	3.72211	1.96981	43.7455	22.5911	33.6634
51	Female	11.8766	5.08256	2.75978	4.03425	1.91707	43.2115	22.9468	33.8418
63	Female	12.7801	5.37013	3.03422	4.37571	1.83547	42.3712	23.5063	34.1225
55	Female	12.3387	5.25384	2.88781	4.19706	1.8904	42.9692	23.1386	33.8922
55	Female	12.3387	5.25384	2.88781	4.19706	1.8904	42.9692	23.1386	33.8922
57	Female	12.5288	5.31626	2.94562	4.26697	1.87362	42.8048	23.2576	33.9376
55	Female	12.3387	5.25384	2.88781	4.19706	1.8904	42.9692	23.1386	33.8922
57	Female	12.5288	5.31626	2.94562	4.26697	1.87362	42.8048	23.2576	33.9376
48	Female	11.506	4.94781	2.65736	3.90086	1.9385	43.4229	22.7988	33.7783
52	Female	12.0037	5.131	2.79414	4.07856	1.91077	43.1558	22.9924	33.8518
65	Female	12.7641	5.35378	3.03489	4.3754	1.82891	42.292	23.5458	34.1623
42	Female	10.7916	4.699	2.4564	3.6362	1.98698	43.9268	22.4807	33.5925
48	Female	11.506	4.94781	2.65736	3.90086	1.9385	43.4229	22.7988	33.7783
57	Female	12.5288	5.31626	2.94562	4.26697	1.87362	42.8048	23.2576	33.9376
56	Female	12.4382	5.28713	2.91771	4.23334	1.88201	42.888	23.1984	33.9136
51	Female	11.8766	5.08256	2.75978	4.03425	1.91707	43.2115	22.9468	33.8418
69	Female	12.5928	5.27544	2.99473	4.32263	1.82629	42.2439	23.5516	34.2044
60	Female	12.7168	5.36668	3.00684	4.34326	1.8521	42.5633	23.3998	34.0369
66	Female	12.7384	5.33973	3.03002	4.36869	1.8269	42.2657	23.5566	34.1777
47	Female	11.3808	4.90284	2.62268	3.8553	1.94599	43.4989	22.7482	33.7529
62	Female	12.7725	5.37361	3.02893	4.36997	1.84031	42.4268	23.4754	34.0978
44	Female	11.0199	4.77625	2.52153	3.72211	1.96981	43.7455	22.5911	33.6634
48	Female	11.506	4.94781	2.65736	3.90086	1.9385	43.4229	22.7988	33.7783
56	Female	12.4382	5.28713	2.91771	4.23334	1.88201	42.888	23.1984	33.9136
57	Female	12.5288	5.31626	2.94562	4.26697	1.87362	42.8048	23.2576	33.9376
66	Female	12.7384	5.33973	3.03002	4.36869	1.8269	42.2657	23.5566	34.1777
62	Female	12.7725	5.37361	3.02893	4.36997	1.84031	42.4268	23.4754	34.0978
41	Female	10.6796	4.66181	2.42418	3.59363	1.9959	44.022	22.424	33.554
61	Female	12.7529	5.37297	3.02014	4.35983	1.84593	42.4904	23.439	34.0706
68	Female	12.6528	5.30061	3.00994	4.34229	1.82561	42.2419	23.5595	34.1986
50	Female	11.7526	5.03669	2.72573	3.99014	1.9239	43.2764	22.8987	33.8248
53	Female	12.1262	5.17768	2.82738	4.12115	1.90456	43.1018	23.0377	33.8605
52	Female	12.0037	5.131	2.79414	4.07856	1.91077	43.1558	22.9924	33.8518
69	Female	12.5928	5.27544	2.99473	4.32263	1.82629	42.2439	23.5516	34.2044
62	Female	12.7725	5.37361	3.02893	4.36997	1.84031	42.4268	23.4754	34.0978
53	Female	12.1262	5.17768	2.82738	4.12115	1.90456	43.1018	23.0377	33.8605
41	Female	10.6796	4.66181	2.42418	3.59363	1.9959	44.022	22.424	33.554
66	Female	12.7384	5.33973	3.03002	4.36869	1.8269	42.2657	23.5566	34.1777
49	Female	11.6306	4.99274	2.69185	3.94602	1.93116	43.349	22.8489	33.8021
63	Female	12.7801	5.37013	3.03422	4.37571	1.83547	42.3712	23.5063	34.1225
55	Female	12.3387	5.25384	2.88781	4.19706	1.8904	42.9692	23.1386	33.8922
64	Female	12.778	5.364	3.03629	4.37774	1.8318	42.3275	23.5288	34.1437
50	Female	11.7526	5.03669	2.72573	3.99014	1.9239	43.2764	22.8987	33.8248
66	Female	12.7384	5.33973	3.03002	4.36869	1.8269	42.2657	23.5566	34.1777
47	Female	11.3808	4.90284	2.62268	3.8553	1.94599	43.4989	22.7482	33.7529
43	Female	10.9049	4.7371	2.48883	3.679	1.97828	43.8346	22.5364	33.629
52	Female	12.0037	5.131	2.79414	4.07856	1.91077	43.1558	22.9924	33.8518
65	Female	12.7641	5.35378	3.03489	4.3754	1.82891	42.292	23.5458	34.1623
55	Female	12.3387	5.25384	2.88781	4.19706	1.8904	42.9692	23.1386	33.8922
61	Female	12.7529	5.37297	3.02014	4.35983	1.84593	42.4904	23.439	34.0706
60	Female	12.7168	5.36668	3.00684	4.34326	1.8521	42.5633	23.3998	34.0369
60	Female	12.7168	5.36668	3.00684	4.34326	1.8521	42.5633	23.3998	34.0369
69	Female	12.5928	5.27544	2.99473	4.32263	1.82629	42.2439	23.5516	34.2044
42	Female	10.7916	4.699	2.4564	3.6362	1.98698	43.9268	22.4807	33.5925
43	Female	10.9049	4.7371	2.48883	3.679	1.97828	43.8346	22.5364	33.629
63	Female	12.7801	5.37013	3.03422	4.37571	1.83547	42.3712	23.5063	34.1225
69	Female	12.5928	5.27544	2.99473	4.32263	1.82629	42.2439	23.5516	34.2044
58	Female	12.6046	5.33932	2.96938	4.29594	1.86604	42.7261	23.3098	33.9641
50	Female	11.7526	5.03669	2.72573	3.99014	1.9239	43.2764	22.8987	33.8248
62	Female	12.7725	5.37361	3.02893	4.36997	1.84031	42.4268	23.4754	34.0978
48	Female	11.506	4.94781	2.65736	3.90086	1.9385	43.4229	22.7988	33.7783
66	Female	12.7384	5.33973	3.03002	4.36869	1.8269	42.2657	23.5566	34.1777
67	Female	12.7014	5.32202	3.0217	4.35763	1.82581	42.2491	23.5612	34.1897
60	Female	12.7168	5.36668	3.00684	4.34326	1.8521	42.5633	23.3998	34.0369
59	Female	12.6663	5.35573	2.98946	4.32115	1.85901	42.6462	23.3559	33.9978
69	Female	12.5928	5.27544	2.99473	4.32263	1.82629	42.2439	23.5516	34.2044
69	Female	12.5928	5.27544	2.99473	4.32263	1.82629	42.2439	23.5516	34.2044
63	Female	12.7801	5.37013	3.03422	4.37571	1.83547	42.3712	23.5063	34.1225
69	Female	12.5928	5.27544	2.99473	4.32263	1.82629	42.2439	23.5516	34.2044
65	Female	12.7641	5.35378	3.03489	4.3754	1.82891	42.292	23.5458	34.1623
52	Female	12.0037	5.131	2.79414	4.07856	1.91077	43.1558	22.9924	33.8518
43	Female	10.9049	4.7371	2.48883	3.679	1.97828	43.8346	22.5364	33.629
69	Female	12.5928	5.27544	2.99473	4.32263	1.82629	42.2439	23.5516	34.2044
68	Female	12.6528	5.30061	3.00994	4.34229	1.82561	42.2419	23.5595	34.1986
59	Female	12.6663	5.35573	2.98946	4.32115	1.85901	42.6462	23.3559	33.9978
61	Female	12.7529	5.37297	3.02014	4.35983	1.84593	42.4904	23.439	34.0706
58	Female	12.6046	5.33932	2.96938	4.29594	1.86604	42.7261	23.3098	33.9641
43	Female	10.9049	4.7371	2.48883	3.679	1.97828	43.8346	22.5364	33.629
60	Female	12.7168	5.36668	3.00684	4.34326	1.8521	42.5633	23.3998	34.0369
51	Female	11.8766	5.08256	2.75978	4.03425	1.91707	43.2115	22.9468	33.8418
41	Female	10.6796	4.66181	2.42418	3.59363	1.9959	44.022	22.424	33.554
49	Female	11.6306	4.99274	2.69185	3.94602	1.93116	43.349	22.8489	33.8021
62	Female	12.7725	5.37361	3.02893	4.36997	1.84031	42.4268	23.4754	34.0978
61	Female	12.7529	5.37297	3.02014	4.35983	1.84593	42.4904	23.439	34.0706
54	Female	12.2365	5.21826	2.85807	4.16015	1.89798	43.0416	23.0848	33.8736
63	Female	12.7801	5.37013	3.03422	4.37571	1.83547	42.3712	23.5063	34.1225
52	Female	12.0037	5.131	2.79414	4.07856	1.91077	43.1558	22.9924	33.8518
63	Female	12.7801	5.37013	3.03422	4.37571	1.83547	42.3712	23.5063	34.1225
66	Female	12.7384	5.33973	3.03002	4.36869	1.8269	42.2657	23.5566	34.1777
69	Female	12.5928	5.27544	2.99473	4.32263	1.82629	42.2439	23.5516	34.2044
66	Female	12.7384	5.33973	3.03002	4.36869	1.8269	42.2657	23.5566	34.1777
61	Female	12.7529	5.37297	3.02014	4.35983	1.84593	42.4904	23.439	34.0706
49	Female	11.6306	4.99274	2.69185	3.94602	1.93116	43.349	22.8489	33.8021
43	Female	10.9049	4.7371	2.48883	3.679	1.97828	43.8346	22.5364	33.629
48	Female	11.506	4.94781	2.65736	3.90086	1.9385	43.4229	22.7988	33.7783
54	Female	12.2365	5.21826	2.85807	4.16015	1.89798	43.0416	23.0848	33.8736
45	Female	11.1367	4.81658	2.55455	3.76561	1.9616	43.6597	22.6446	33.6957
65	Female	12.7641	5.35378	3.03489	4.3754	1.82891	42.292	23.5458	34.1623
46	Female	11.257	4.85878	2.58826	3.81001	1.95367	43.5776	22.6969	33.7255
43	Female	10.9049	4.7371	2.48883	3.679	1.97828	43.8346	22.5364	33.629
63	Female	12.7801	5.37013	3.03422	4.37571	1.83547	42.3712	23.5063	34.1225
49	Female	11.6306	4.99274	2.69185	3.94602	1.93116	43.349	22.8489	33.8021
53	Female	12.1262	5.17768	2.82738	4.12115	1.90456	43.1018	23.0377	33.8605
61	Female	12.7529	5.37297	3.02014	4.35983	1.84593	42.4904	23.439	34.0706
53	Female	12.1262	5.17768	2.82738	4.12115	1.90456	43.1018	23.0377	33.8605
69	Female	12.5928	5.27544	2.99473	4.32263	1.82629	42.2439	23.5516	34.2044
60	Female	12.7168	5.36668	3.00684	4.34326	1.8521	42.5633	23.3998	34.0369
55	Female	12.3387	5.25384	2.88781	4.19706	1.8904	42.9692	23.1386	33.8922
49	Female	11.6306	4.99274	2.69185	3.94602	1.93116	43.349	22.8489	33.8021
52	Female	12.0037	5.131	2.79414	4.07856	1.91077	43.1558	22.9924	33.8518
51	Female	11.8766	5.08256	2.75978	4.03425	1.91707	43.2115	22.9468	33.8418
49	Female	11.6306	4.99274	2.69185	3.94602	1.93116	43.349	22.8489	33.8021
62	Female	12.7725	5.37361	3.02893	4.36997	1.84031	42.4268	23.4754	34.0978
42	Female	10.7916	4.699	2.4564	3.6362	1.98698	43.9268	22.4807	33.5925
60	Female	12.7168	5.36668	3.00684	4.34326	1.8521	42.5633	23.3998	34.0369
64	Female	12.778	5.364	3.03629	4.37774	1.8318	42.3275	23.5288	34.1437
61	Female	12.7529	5.37297	3.02014	4.35983	1.84593	42.4904	23.439	34.0706
55	Female	12.3387	5.25384	2.88781	4.19706	1.8904	42.9692	23.1386	33.8922
69	Female	12.5928	5.27544	2.99473	4.32263	1.82629	42.2439	23.5516	34.2044
60	Female	12.7168	5.36668	3.00684	4.34326	1.8521	42.5633	23.3998	34.0369
61	Female	12.7529	5.37297	3.02014	4.35983	1.84593	42.4904	23.439	34.0706
49	Female	11.6306	4.99274	2.69185	3.94602	1.93116	43.349	22.8489	33.8021
64	Female	12.778	5.364	3.03629	4.37774	1.8318	42.3275	23.5288	34.1437
55	Female	12.3387	5.25384	2.88781	4.19706	1.8904	42.9692	23.1386	33.8922
52	Female	12.0037	5.131	2.79414	4.07856	1.91077	43.1558	22.9924	33.8518
47	Female	11.3808	4.90284	2.62268	3.8553	1.94599	43.4989	22.7482	33.7529
52	Female	12.0037	5.131	2.79414	4.07856	1.91077	43.1558	22.9924	33.8518
70	Female	12.5211	5.24641	2.97606	4.29865	1.82781	42.2548	23.5378	34.2074
65	Female	12.7641	5.35378	3.03489	4.3754	1.82891	42.292	23.5458	34.1623
43	Female	10.9049	4.7371	2.48883	3.679	1.97828	43.8346	22.5364	33.629
49	Female	11.6306	4.99274	2.69185	3.94602	1.93116	43.349	22.8489	33.8021
65	Female	12.7641	5.35378	3.03489	4.3754	1.82891	42.292	23.5458	34.1623
65	Female	12.7641	5.35378	3.03489	4.3754	1.82891	42.292	23.5458	34.1623
53	Female	12.1262	5.17768	2.82738	4.12115	1.90456	43.1018	23.0377	33.8605
48	Female	11.506	4.94781	2.65736	3.90086	1.9385	43.4229	22.7988	33.7783
61	Female	12.7529	5.37297	3.02014	4.35983	1.84593	42.4904	23.439	34.0706
64	Female	12.778	5.364	3.03629	4.37774	1.8318	42.3275	23.5288	34.1437
58	Female	12.6046	5.33932	2.96938	4.29594	1.86604	42.7261	23.3098	33.9641
69	Female	12.5928	5.27544	2.99473	4.32263	1.82629	42.2439	23.5516	34.2044
58	Female	12.6046	5.33932	2.96938	4.29594	1.86604	42.7261	23.3098	33.9641
59	Female	12.6663	5.35573	2.98946	4.32115	1.85901	42.6462	23.3559	33.9978
52	Female	12.0037	5.131	2.79414	4.07856	1.91077	43.1558	22.9924	33.8518
49	Female	11.6306	4.99274	2.69185	3.94602	1.93116	43.349	22.8489	33.8021
63	Female	12.7801	5.37013	3.03422	4.37571	1.83547	42.3712	23.5063	34.1225
67	Female	12.7014	5.32202	3.0217	4.35763	1.82581	42.2491	23.5612	34.1897
47	Female	11.3808	4.90284	2.62268	3.8553	1.94599	43.4989	22.7482	33.7529
44	Female	11.0199	4.77625	2.52153	3.72211	1.96981	43.7455	22.5911	33.6634
65	Female	12.7641	5.35378	3.03489	4.3754	1.82891	42.292	23.5458	34.1623
54	Female	12.2365	5.21826	2.85807	4.16015	1.89798	43.0416	23.0848	33.8736
51	Female	11.8766	5.08256	2.75978	4.03425	1.91707	43.2115	22.9468	33.8418
49	Female	11.6306	4.99274	2.69185	3.94602	1.93116	43.349	22.8489	33.8021
40	Female	10.5687	4.6254	2.39212	3.5512	2.00505	44.1202	22.3663	33.5135
66	Female	12.7384	5.33973	3.03002	4.36869	1.8269	42.2657	23.5566	34.1777
52	Female	12.0037	5.131	2.79414	4.07856	1.91077	43.1558	22.9924	33.8518
62	Female	12.7725	5.37361	3.02893	4.36997	1.84031	42.4268	23.4754	34.0978
54	Female	12.2365	5.21826	2.85807	4.16015	1.89798	43.0416	23.0848	33.8736
56	Female	12.4382	5.28713	2.91771	4.23334	1.88201	42.888	23.1984	33.9136
49	Female	11.6306	4.99274	2.69185	3.94602	1.93116	43.349	22.8489	33.8021
61	Female	12.7529	5.37297	3.02014	4.35983	1.84593	42.4904	23.439	34.0706
54	Female	12.2365	5.21826	2.85807	4.16015	1.89798	43.0416	23.0848	33.8736
50	Female	11.7526	5.03669	2.72573	3.99014	1.9239	43.2764	22.8987	33.8248
59	Female	12.6663	5.35573	2.98946	4.32115	1.85901	42.6462	23.3559	33.9978
42	Female	10.7916	4.699	2.4564	3.6362	1.98698	43.9268	22.4807	33.5925
60	Female	12.7168	5.36668	3.00684	4.34326	1.8521	42.5633	23.3998	34.0369
68	Female	12.6528	5.30061	3.00994	4.34229	1.82561	42.2419	23.5595	34.1986
49	Female	11.6306	4.99274	2.69185	3.94602	1.93116	43.349	22.8489	33.8021
48	Female	11.506	4.94781	2.65736	3.90086	1.9385	43.4229	22.7988	33.7783
62	Female	12.7725	5.37361	3.02893	4.36997	1.84031	42.4268	23.4754	34.0978
56	Female	12.4382	5.28713	2.91771	4.23334	1.88201	42.888	23.1984	33.9136
58	Female	12.6046	5.33932	2.96938	4.29594	1.86604	42.7261	23.3098	33.9641
47	Female	11.3808	4.90284	2.62268	3.8553	1.94599	43.4989	22.7482	33.7529
63	Female	12.7801	5.37013	3.03422	4.37571	1.83547	42.3712	23.5063	34.1225
62	Female	12.7725	5.37361	3.02893	4.36997	1.84031	42.4268	23.4754	34.0978
64	Female	12.778	5.364	3.03629	4.37774	1.8318	42.3275	23.5288	34.1437
51	Female	11.8766	5.08256	2.75978	4.03425	1.91707	43.2115	22.9468	33.8418
59	Female	12.6663	5.35573	2.98946	4.32115	1.85901	42.6462	23.3559	33.9978
63	Female	12.7801	5.37013	3.03422	4.37571	1.83547	42.3712	23.5063	34.1225
62	Female	12.7725	5.37361	3.02893	4.36997	1.84031	42.4268	23.4754	34.0978
64	Female	12.778	5.364	3.03629	4.37774	1.8318	42.3275	23.5288	34.1437
58	Female	12.6046	5.33932	2.96938	4.29594	1.86604	42.7261	23.3098	33.9641
53	Female	12.1262	5.17768	2.82738	4.12115	1.90456	43.1018	23.0377	33.8605
68	Female	12.6528	5.30061	3.00994	4.34229	1.82561	42.2419	23.5595	34.1986
56	Female	12.4382	5.28713	2.91771	4.23334	1.88201	42.888	23.1984	33.9136
60	Female	12.7168	5.36668	3.00684	4.34326	1.8521	42.5633	23.3998	34.0369
65	Female	12.7641	5.35378	3.03489	4.3754	1.82891	42.292	23.5458	34.1623
45	Female	11.1367	4.81658	2.55455	3.76561	1.9616	43.6597	22.6446	33.6957
47	Female	11.3808	4.90284	2.62268	3.8553	1.94599	43.4989	22.7482	33.7529
65	Female	12.7641	5.35378	3.03489	4.3754	1.82891	42.292	23.5458	34.1623
54	Female	12.2365	5.21826	2.85807	4.16015	1.89798	43.0416	23.0848	33.8736
45	Female	11.1367	4.81658	2.55455	3.76561	1.9616	43.6597	22.6446	33.6957
43	Female	10.9049	4.7371	2.48883	3.679	1.97828	43.8346	22.5364	33.629
41	Female	10.6796	4.66181	2.42418	3.59363	1.9959	44.022	22.424	33.554
60	Female	12.7168	5.36668	3.00684	4.34326	1.8521	42.5633	23.3998	34.0369
65	Female	12.7641	5.35378	3.03489	4.3754	1.82891	42.292	23.5458	34.1623
41	Female	10.6796	4.66181	2.42418	3.59363	1.9959	44.022	22.424	33.554
51	Female	11.8766	5.08256	2.75978	4.03425	1.91707	43.2115	22.9468	33.8418
49	Female	11.6306	4.99274	2.69185	3.94602	1.93116	43.349	22.8489	33.8021
57	Female	12.5288	5.31626	2.94562	4.26697	1.87362	42.8048	23.2576	33.9376
69	Female	12.5928	5.27544	2.99473	4.32263	1.82629	42.2439	23.5516	34.2044
69	Female	12.5928	5.27544	2.99473	4.32263	1.82629	42.2439	23.5516	34.2044
54	Female	12.2365	5.21826	2.85807	4.16015	1.89798	43.0416	23.0848	33.8736
40	Female	10.5687	4.6254	2.39212	3.5512	2.00505	44.1202	22.3663	33.5135
49	Female	11.6306	4.99274	2.69185	3.94602	1.93116	43.349	22.8489	33.8021
60	Female	12.7168	5.36668	3.00684	4.34326	1.8521	42.5633	23.3998	34.0369
57	Female	12.5288	5.31626	2.94562	4.26697	1.87362	42.8048	23.2576	33.9376
58	Female	12.6046	5.33932	2.96938	4.29594	1.86604	42.7261	23.3098	33.9641
61	Female	12.7529	5.37297	3.02014	4.35983	1.84593	42.4904	23.439	34.0706
68	Female	12.6528	5.30061	3.00994	4.34229	1.82561	42.2419	23.5595	34.1986
43	Female	10.9049	4.7371	2.48883	3.679	1.97828	43.8346	22.5364	33.629
49	Female	11.6306	4.99274	2.69185	3.94602	1.93116	43.349	22.8489	33.8021
48	Female	11.506	4.94781	2.65736	3.90086	1.9385	43.4229	22.7988	33.7783
59	Female	12.6663	5.35573	2.98946	4.32115	1.85901	42.6462	23.3559	33.9978
52	Female	12.0037	5.131	2.79414	4.07856	1.91077	43.1558	22.9924	33.8518
49	Female	11.6306	4.99274	2.69185	3.94602	1.93116	43.349	22.8489	33.8021
53	Female	12.1262	5.17768	2.82738	4.12115	1.90456	43.1018	23.0377	33.8605
51	Female	11.8766	5.08256	2.75978	4.03425	1.91707	43.2115	22.9468	33.8418
64	Female	12.778	5.364	3.03629	4.37774	1.8318	42.3275	23.5288	34.1437
53	Female	12.1262	5.17768	2.82738	4.12115	1.90456	43.1018	23.0377	33.8605
55	Female	12.3387	5.25384	2.88781	4.19706	1.8904	42.9692	23.1386	33.8922
69	Female	12.5928	5.27544	2.99473	4.32263	1.82629	42.2439	23.5516	34.2044
47	Female	11.3808	4.90284	2.62268	3.8553	1.94599	43.4989	22.7482	33.7529
69	Female	12.5928	5.27544	2.99473	4.32263	1.82629	42.2439	23.5516	34.2044
63	Female	12.7801	5.37013	3.03422	4.37571	1.83547	42.3712	23.5063	34.1225
60	Female	12.7168	5.36668	3.00684	4.34326	1.8521	42.5633	23.3998	34.0369
40	Female	10.5687	4.6254	2.39212	3.5512	2.00505	44.1202	22.3663	33.5135
48	Female	11.506	4.94781	2.65736	3.90086	1.9385	43.4229	22.7988	33.7783
45	Female	11.1367	4.81658	2.55455	3.76561	1.9616	43.6597	22.6446	33.6957
51	Female	11.8766	5.08256	2.75978	4.03425	1.91707	43.2115	22.9468	33.8418
59	Female	12.6663	5.35573	2.98946	4.32115	1.85901	42.6462	23.3559	33.9978
49	Female	11.6306	4.99274	2.69185	3.94602	1.93116	43.349	22.8489	33.8021
52	Female	12.0037	5.131	2.79414	4.07856	1.91077	43.1558	22.9924	33.8518
55	Female	12.3387	5.25384	2.88781	4.19706	1.8904	42.9692	23.1386	33.8922
67	Female	12.7014	5.32202	3.0217	4.35763	1.82581	42.2491	23.5612	34.1897
69	Female	12.5928	5.27544	2.99473	4.32263	1.82629	42.2439	23.5516	34.2044
56	Female	12.4382	5.28713	2.91771	4.23334	1.88201	42.888	23.1984	33.9136
68	Female	12.6528	5.30061	3.00994	4.34229	1.82561	42.2419	23.5595	34.1986
65	Female	12.7641	5.35378	3.03489	4.3754	1.82891	42.292	23.5458	34.1623
63	Female	12.7801	5.37013	3.03422	4.37571	1.83547	42.3712	23.5063	34.1225
66	Female	12.7384	5.33973	3.03002	4.36869	1.8269	42.2657	23.5566	34.1777
46	Female	11.257	4.85878	2.58826	3.81001	1.95367	43.5776	22.6969	33.7255
55	Female	12.3387	5.25384	2.88781	4.19706	1.8904	42.9692	23.1386	33.8922
66	Female	12.7384	5.33973	3.03002	4.36869	1.8269	42.2657	23.5566	34.1777
42	Female	10.7916	4.699	2.4564	3.6362	1.98698	43.9268	22.4807	33.5925
67	Female	12.7014	5.32202	3.0217	4.35763	1.82581	42.2491	23.5612	34.1897
45	Female	11.1367	4.81658	2.55455	3.76561	1.9616	43.6597	22.6446	33.6957
67	Female	12.7014	5.32202	3.0217	4.35763	1.82581	42.2491	23.5612	34.1897
49	Female	11.6306	4.99274	2.69185	3.94602	1.93116	43.349	22.8489	33.8021
41	Female	10.6796	4.66181	2.42418	3.59363	1.9959	44.022	22.424	33.554
58	Female	12.6046	5.33932	2.96938	4.29594	1.86604	42.7261	23.3098	33.9641
43	Female	10.9049	4.7371	2.48883	3.679	1.97828	43.8346	22.5364	33.629
64	Female	12.778	5.364	3.03629	4.37774	1.8318	42.3275	23.5288	34.1437
43	Female	10.9049	4.7371	2.48883	3.679	1.97828	43.8346	22.5364	33.629
51	Female	11.8766	5.08256	2.75978	4.03425	1.91707	43.2115	22.9468	33.8418
65	Female	12.7641	5.35378	3.03489	4.3754	1.82891	42.292	23.5458	34.1623
69	Female	12.5928	5.27544	2.99473	4.32263	1.82629	42.2439	23.5516	34.2044
67	Female	12.7014	5.32202	3.0217	4.35763	1.82581	42.2491	23.5612	34.1897
54	Female	12.2365	5.21826	2.85807	4.16015	1.89798	43.0416	23.0848	33.8736
66	Female	12.7384	5.33973	3.03002	4.36869	1.8269	42.2657	23.5566	34.1777
67	Female	12.7014	5.32202	3.0217	4.35763	1.82581	42.2491	23.5612	34.1897
51	Female	11.8766	5.08256	2.75978	4.03425	1.91707	43.2115	22.9468	33.8418
64	Female	12.778	5.364	3.03629	4.37774	1.8318	42.3275	23.5288	34.1437
62	Female	12.7725	5.37361	3.02893	4.36997	1.84031	42.4268	23.4754	34.0978
60	Female	12.7168	5.36668	3.00684	4.34326	1.8521	42.5633	23.3998	34.0369
51	Female	11.8766	5.08256	2.75978	4.03425	1.91707	43.2115	22.9468	33.8418
45	Female	11.1367	4.81658	2.55455	3.76561	1.9616	43.6597	22.6446	33.6957
68	Female	12.6528	5.30061	3.00994	4.34229	1.82561	42.2419	23.5595	34.1986
68	Female	12.6528	5.30061	3.00994	4.34229	1.82561	42.2419	23.5595	34.1986
41	Female	10.6796	4.66181	2.42418	3.59363	1.9959	44.022	22.424	33.554
59	Female	12.6663	5.35573	2.98946	4.32115	1.85901	42.6462	23.3559	33.9978
47	Female	11.3808	4.90284	2.62268	3.8553	1.94599	43.4989	22.7482	33.7529
64	Female	12.778	5.364	3.03629	4.37774	1.8318	42.3275	23.5288	34.1437
61	Female	12.7529	5.37297	3.02014	4.35983	1.84593	42.4904	23.439	34.0706
60	Female	12.7168	5.36668	3.00684	4.34326	1.8521	42.5633	23.3998	34.0369
65	Female	12.7641	5.35378	3.03489	4.3754	1.82891	42.292	23.5458	34.1623
53	Female	12.1262	5.17768	2.82738	4.12115	1.90456	43.1018	23.0377	33.8605
63	Female	12.7801	5.37013	3.03422	4.37571	1.83547	42.3712	23.5063	34.1225
53	Female	12.1262	5.17768	2.82738	4.12115	1.90456	43.1018	23.0377	33.8605
66	Female	12.7384	5.33973	3.03002	4.36869	1.8269	42.2657	23.5566	34.1777
61	Female	12.7529	5.37297	3.02014	4.35983	1.84593	42.4904	23.439	34.0706
60	Female	12.7168	5.36668	3.00684	4.34326	1.8521	42.5633	23.3998	34.0369
64	Female	12.778	5.364	3.03629	4.37774	1.8318	42.3275	23.5288	34.1437
60	Female	12.7168	5.36668	3.00684	4.34326	1.8521	42.5633	23.3998	34.0369
61	Female	12.7529	5.37297	3.02014	4.35983	1.84593	42.4904	23.439	34.0706
57	Female	12.5288	5.31626	2.94562	4.26697	1.87362	42.8048	23.2576	33.9376
59	Female	12.6663	5.35573	2.98946	4.32115	1.85901	42.6462	23.3559	33.9978
47	Female	11.3808	4.90284	2.62268	3.8553	1.94599	43.4989	22.7482	33.7529
61	Female	12.7529	5.37297	3.02014	4.35983	1.84593	42.4904	23.439	34.0706
68	Female	12.6528	5.30061	3.00994	4.34229	1.82561	42.2419	23.5595	34.1986
66	Female	12.7384	5.33973	3.03002	4.36869	1.8269	42.2657	23.5566	34.1777
58	Female	12.6046	5.33932	2.96938	4.29594	1.86604	42.7261	23.3098	33.9641
64	Female	12.778	5.364	3.03629	4.37774	1.8318	42.3275	23.5288	34.1437
61	Female	12.7529	5.37297	3.02014	4.35983	1.84593	42.4904	23.439	34.0706
51	Female	11.8766	5.08256	2.75978	4.03425	1.91707	43.2115	22.9468	33.8418
67	Female	12.7014	5.32202	3.0217	4.35763	1.82581	42.2491	23.5612	34.1897
62	Female	12.7725	5.37361	3.02893	4.36997	1.84031	42.4268	23.4754	34.0978
54	Female	12.2365	5.21826	2.85807	4.16015	1.89798	43.0416	23.0848	33.8736
41	Female	10.6796	4.66181	2.42418	3.59363	1.9959	44.022	22.424	33.554
47	Female	11.3808	4.90284	2.62268	3.8553	1.94599	43.4989	22.7482	33.7529
67	Female	12.7014	5.32202	3.0217	4.35763	1.82581	42.2491	23.5612	34.1897
67	Female	12.7014	5.32202	3.0217	4.35763	1.82581	42.2491	23.5612	34.1897
52	Female	12.0037	5.131	2.79414	4.07856	1.91077	43.1558	22.9924	33.8518
59	Female	12.6663	5.35573	2.98946	4.32115	1.85901	42.6462	23.3559	33.9978
43	Female	10.9049	4.7371	2.48883	3.679	1.97828	43.8346	22.5364	33.629
57	Female	12.5288	5.31626	2.94562	4.26697	1.87362	42.8048	23.2576	33.9376
66	Female	12.7384	5.33973	3.03002	4.36869	1.8269	42.2657	23.5566	34.1777
60	Female	12.7168	5.36668	3.00684	4.34326	1.8521	42.5633	23.3998	34.0369
67	Female	12.7014	5.32202	3.0217	4.35763	1.82581	42.2491	23.5612	34.1897
50	Female	11.7526	5.03669	2.72573	3.99014	1.9239	43.2764	22.8987	33.8248
54	Female	12.2365	5.21826	2.85807	4.16015	1.89798	43.0416	23.0848	33.8736
66	Female	12.7384	5.33973	3.03002	4.36869	1.8269	42.2657	23.5566	34.1777
67	Female	12.7014	5.32202	3.0217	4.35763	1.82581	42.2491	23.5612	34.1897
58	Female	12.6046	5.33932	2.96938	4.29594	1.86604	42.7261	23.3098	33.9641
61	Female	12.7529	5.37297	3.02014	4.35983	1.84593	42.4904	23.439	34.0706
61	Female	12.7529	5.37297	3.02014	4.35983	1.84593	42.4904	23.439	34.0706
65	Female	12.7641	5.35378	3.03489	4.3754	1.82891	42.292	23.5458	34.1623
65	Female	12.7641	5.35378	3.03489	4.3754	1.82891	42.292	23.5458	34.1623
52	Female	12.0037	5.131	2.79414	4.07856	1.91077	43.1558	22.9924	33.8518
62	Female	12.7725	5.37361	3.02893	4.36997	1.84031	42.4268	23.4754	34.0978
67	Female	12.7014	5.32202	3.0217	4.35763	1.82581	42.2491	23.5612	34.1897
68	Female	12.6528	5.30061	3.00994	4.34229	1.82561	42.2419	23.5595	34.1986
41	Female	10.6796	4.66181	2.42418	3.59363	1.9959	44.022	22.424	33.554
63	Female	12.7801	5.37013	3.03422	4.37571	1.83547	42.3712	23.5063	34.1225
56	Female	12.4382	5.28713	2.91771	4.23334	1.88201	42.888	23.1984	33.9136
68	Female	12.6528	5.30061	3.00994	4.34229	1.82561	42.2419	23.5595	34.1986
61	Female	12.7529	5.37297	3.02014	4.35983	1.84593	42.4904	23.439	34.0706
50	Female	11.7526	5.03669	2.72573	3.99014	1.9239	43.2764	22.8987	33.8248
51	Female	11.8766	5.08256	2.75978	4.03425	1.91707	43.2115	22.9468	33.8418
53	Female	12.1262	5.17768	2.82738	4.12115	1.90456	43.1018	23.0377	33.8605
53	Female	12.1262	5.17768	2.82738	4.12115	1.90456	43.1018	23.0377	33.8605
51	Female	11.8766	5.08256	2.75978	4.03425	1.91707	43.2115	22.9468	33.8418
61	Female	12.7529	5.37297	3.02014	4.35983	1.84593	42.4904	23.439	34.0706
61	Female	12.7529	5.37297	3.02014	4.35983	1.84593	42.4904	23.439	34.0706
52	Female	12.0037	5.131	2.79414	4.07856	1.91077	43.1558	22.9924	33.8518
64	Female	12.778	5.364	3.03629	4.37774	1.8318	42.3275	23.5288	34.1437
51	Female	11.8766	5.08256	2.75978	4.03425	1.91707	43.2115	22.9468	33.8418
45	Female	11.1367	4.81658	2.55455	3.76561	1.9616	43.6597	22.6446	33.6957
49	Female	11.6306	4.99274	2.69185	3.94602	1.93116	43.349	22.8489	33.8021
64	Female	12.778	5.364	3.03629	4.37774	1.8318	42.3275	23.5288	34.1437
66	Female	12.7384	5.33973	3.03002	4.36869	1.8269	42.2657	23.5566	34.1777
64	Female	12.778	5.364	3.03629	4.37774	1.8318	42.3275	23.5288	34.1437
63	Female	12.7801	5.37013	3.03422	4.37571	1.83547	42.3712	23.5063	34.1225
69	Female	12.5928	5.27544	2.99473	4.32263	1.82629	42.2439	23.5516	34.2044
64	Female	12.778	5.364	3.03629	4.37774	1.8318	42.3275	23.5288	34.1437
67	Female	12.7014	5.32202	3.0217	4.35763	1.82581	42.2491	23.5612	34.1897
54	Female	12.2365	5.21826	2.85807	4.16015	1.89798	43.0416	23.0848	33.8736
46	Female	11.257	4.85878	2.58826	3.81001	1.95367	43.5776	22.6969	33.7255
53	Female	12.1262	5.17768	2.82738	4.12115	1.90456	43.1018	23.0377	33.8605
68	Female	12.6528	5.30061	3.00994	4.34229	1.82561	42.2419	23.5595	34.1986
53	Female	12.1262	5.17768	2.82738	4.12115	1.90456	43.1018	23.0377	33.8605
45	Female	11.1367	4.81658	2.55455	3.76561	1.9616	43.6597	22.6446	33.6957
49	Female	11.6306	4.99274	2.69185	3.94602	1.93116	43.349	22.8489	33.8021
56	Female	12.4382	5.28713	2.91771	4.23334	1.88201	42.888	23.1984	33.9136
67	Female	12.7014	5.32202	3.0217	4.35763	1.82581	42.2491	23.5612	34.1897
48	Female	11.506	4.94781	2.65736	3.90086	1.9385	43.4229	22.7988	33.7783
62	Female	12.7725	5.37361	3.02893	4.36997	1.84031	42.4268	23.4754	34.0978
65	Female	12.7641	5.35378	3.03489	4.3754	1.82891	42.292	23.5458	34.1623
53	Female	12.1262	5.17768	2.82738	4.12115	1.90456	43.1018	23.0377	33.8605
42	Female	10.7916	4.699	2.4564	3.6362	1.98698	43.9268	22.4807	33.5925
44	Female	11.0199	4.77625	2.52153	3.72211	1.96981	43.7455	22.5911	33.6634
63	Female	12.7801	5.37013	3.03422	4.37571	1.83547	42.3712	23.5063	34.1225
59	Female	12.6663	5.35573	2.98946	4.32115	1.85901	42.6462	23.3559	33.9978
43	Female	10.9049	4.7371	2.48883	3.679	1.97828	43.8346	22.5364	33.629
43	Female	10.9049	4.7371	2.48883	3.679	1.97828	43.8346	22.5364	33.629
48	Female	11.506	4.94781	2.65736	3.90086	1.9385	43.4229	22.7988	33.7783
58	Female	12.6046	5.33932	2.96938	4.29594	1.86604	42.7261	23.3098	33.9641
47	Female	11.3808	4.90284	2.62268	3.8553	1.94599	43.4989	22.7482	33.7529
67	Female	12.7014	5.32202	3.0217	4.35763	1.82581	42.2491	23.5612	34.1897
59	Female	12.6663	5.35573	2.98946	4.32115	1.85901	42.6462	23.3559	33.9978
65	Female	12.7641	5.35378	3.03489	4.3754	1.82891	42.292	23.5458	34.1623
41	Female	10.6796	4.66181	2.42418	3.59363	1.9959	44.022	22.424	33.554
68	Female	12.6528	5.30061	3.00994	4.34229	1.82561	42.2419	23.5595	34.1986
50	Female	11.7526	5.03669	2.72573	3.99014	1.9239	43.2764	22.8987	33.8248
52	Female	12.0037	5.131	2.79414	4.07856	1.91077	43.1558	22.9924	33.8518
51	Female	11.8766	5.08256	2.75978	4.03425	1.91707	43.2115	22.9468	33.8418
60	Female	12.7168	5.36668	3.00684	4.34326	1.8521	42.5633	23.3998	34.0369
45	Female	11.1367	4.81658	2.55455	3.76561	1.9616	43.6597	22.6446	33.6957
51	Female	11.8766	5.08256	2.75978	4.03425	1.91707	43.2115	22.9468	33.8418
40	Female	10.5687	4.6254	2.39212	3.5512	2.00505	44.1202	22.3663	33.5135
57	Female	12.5288	5.31626	2.94562	4.26697	1.87362	42.8048	23.2576	33.9376
50	Female	11.7526	5.03669	2.72573	3.99014	1.9239	43.2764	22.8987	33.8248
65	Female	12.7641	5.35378	3.03489	4.3754	1.82891	42.292	23.5458	34.1623
57	Female	12.5288	5.31626	2.94562	4.26697	1.87362	42.8048	23.2576	33.9376
51	Female	11.8766	5.08256	2.75978	4.03425	1.91707	43.2115	22.9468	33.8418
61	Female	12.7529	5.37297	3.02014	4.35983	1.84593	42.4904	23.439	34.0706
58	Female	12.6046	5.33932	2.96938	4.29594	1.86604	42.7261	23.3098	33.9641
41	Female	10.6796	4.66181	2.42418	3.59363	1.9959	44.022	22.424	33.554
60	Female	12.7168	5.36668	3.00684	4.34326	1.8521	42.5633	23.3998	34.0369
54	Female	12.2365	5.21826	2.85807	4.16015	1.89798	43.0416	23.0848	33.8736
53	Female	12.1262	5.17768	2.82738	4.12115	1.90456	43.1018	23.0377	33.8605
57	Female	12.5288	5.31626	2.94562	4.26697	1.87362	42.8048	23.2576	33.9376
61	Female	12.7529	5.37297	3.02014	4.35983	1.84593	42.4904	23.439	34.0706
65	Female	12.7641	5.35378	3.03489	4.3754	1.82891	42.292	23.5458	34.1623
46	Female	11.257	4.85878	2.58826	3.81001	1.95367	43.5776	22.6969	33.7255
62	Female	12.7725	5.37361	3.02893	4.36997	1.84031	42.4268	23.4754	34.0978
52	Female	12.0037	5.131	2.79414	4.07856	1.91077	43.1558	22.9924	33.8518
50	Female	11.7526	5.03669	2.72573	3.99014	1.9239	43.2764	22.8987	33.8248
54	Female	12.2365	5.21826	2.85807	4.16015	1.89798	43.0416	23.0848	33.8736
52	Female	12.0037	5.131	2.79414	4.07856	1.91077	43.1558	22.9924	33.8518
53	Female	12.1262	5.17768	2.82738	4.12115	1.90456	43.1018	23.0377	33.8605
50	Female	11.7526	5.03669	2.72573	3.99014	1.9239	43.2764	22.8987	33.8248
56	Female	12.4382	5.28713	2.91771	4.23334	1.88201	42.888	23.1984	33.9136
50	Female	11.7526	5.03669	2.72573	3.99014	1.9239	43.2764	22.8987	33.8248
49	Female	11.6306	4.99274	2.69185	3.94602	1.93116	43.349	22.8489	33.8021
53	Female	12.1262	5.17768	2.82738	4.12115	1.90456	43.1018	23.0377	33.8605
70	Female	12.5211	5.24641	2.97606	4.29865	1.82781	42.2548	23.5378	34.2074
59	Female	12.6663	5.35573	2.98946	4.32115	1.85901	42.6462	23.3559	33.9978
60	Female	12.7168	5.36668	3.00684	4.34326	1.8521	42.5633	23.3998	34.0369
63	Female	12.7801	5.37013	3.03422	4.37571	1.83547	42.3712	23.5063	34.1225
61	Female	12.7529	5.37297	3.02014	4.35983	1.84593	42.4904	23.439	34.0706
54	Female	12.2365	5.21826	2.85807	4.16015	1.89798	43.0416	23.0848	33.8736
56	Female	12.4382	5.28713	2.91771	4.23334	1.88201	42.888	23.1984	33.9136
44	Female	11.0199	4.77625	2.52153	3.72211	1.96981	43.7455	22.5911	33.6634
48	Female	11.506	4.94781	2.65736	3.90086	1.9385	43.4229	22.7988	33.7783
53	Female	12.1262	5.17768	2.82738	4.12115	1.90456	43.1018	23.0377	33.8605
62	Female	12.7725	5.37361	3.02893	4.36997	1.84031	42.4268	23.4754	34.0978
42	Female	10.7916	4.699	2.4564	3.6362	1.98698	43.9268	22.4807	33.5925
58	Female	12.6046	5.33932	2.96938	4.29594	1.86604	42.7261	23.3098	33.9641
43	Female	10.9049	4.7371	2.48883	3.679	1.97828	43.8346	22.5364	33.629
64	Female	12.778	5.364	3.03629	4.37774	1.8318	42.3275	23.5288	34.1437
54	Female	12.2365	5.21826	2.85807	4.16015	1.89798	43.0416	23.0848	33.8736
44	Female	11.0199	4.77625	2.52153	3.72211	1.96981	43.7455	22.5911	33.6634
52	Female	12.0037	5.131	2.79414	4.07856	1.91077	43.1558	22.9924	33.8518
54	Female	12.2365	5.21826	2.85807	4.16015	1.89798	43.0416	23.0848	33.8736
50	Female	11.7526	5.03669	2.72573	3.99014	1.9239	43.2764	22.8987	33.8248
49	Female	11.6306	4.99274	2.69185	3.94602	1.93116	43.349	22.8489	33.8021
45	Female	11.1367	4.81658	2.55455	3.76561	1.9616	43.6597	22.6446	33.6957
64	Female	12.778	5.364	3.03629	4.37774	1.8318	42.3275	23.5288	34.1437
54	Female	12.2365	5.21826	2.85807	4.16015	1.89798	43.0416	23.0848	33.8736
51	Female	11.8766	5.08256	2.75978	4.03425	1.91707	43.2115	22.9468	33.8418
63	Female	12.7801	5.37013	3.03422	4.37571	1.83547	42.3712	23.5063	34.1225
68	Female	12.6528	5.30061	3.00994	4.34229	1.82561	42.2419	23.5595	34.1986
62	Female	12.7725	5.37361	3.02893	4.36997	1.84031	42.4268	23.4754	34.0978
42	Female	10.7916	4.699	2.4564	3.6362	1.98698	43.9268	22.4807	33.5925
64	Female	12.778	5.364	3.03629	4.37774	1.8318	42.3275	23.5288	34.1437
67	Female	12.7014	5.32202	3.0217	4.35763	1.82581	42.2491	23.5612	34.1897
54	Female	12.2365	5.21826	2.85807	4.16015	1.89798	43.0416	23.0848	33.8736
51	Female	11.8766	5.08256	2.75978	4.03425	1.91707	43.2115	22.9468	33.8418
57	Female	12.5288	5.31626	2.94562	4.26697	1.87362	42.8048	23.2576	33.9376
58	Female	12.6046	5.33932	2.96938	4.29594	1.86604	42.7261	23.3098	33.9641
40	Female	10.5687	4.6254	2.39212	3.5512	2.00505	44.1202	22.3663	33.5135
58	Female	12.6046	5.33932	2.96938	4.29594	1.86604	42.7261	23.3098	33.9641
64	Female	12.778	5.364	3.03629	4.37774	1.8318	42.3275	23.5288	34.1437
61	Female	12.7529	5.37297	3.02014	4.35983	1.84593	42.4904	23.439	34.0706
50	Female	11.7526	5.03669	2.72573	3.99014	1.9239	43.2764	22.8987	33.8248
65	Female	12.7641	5.35378	3.03489	4.3754	1.82891	42.292	23.5458	34.1623
53	Female	12.1262	5.17768	2.82738	4.12115	1.90456	43.1018	23.0377	33.8605
60	Female	12.7168	5.36668	3.00684	4.34326	1.8521	42.5633	23.3998	34.0369
63	Female	12.7801	5.37013	3.03422	4.37571	1.83547	42.3712	23.5063	34.1225
66	Female	12.7384	5.33973	3.03002	4.36869	1.8269	42.2657	23.5566	34.1777
65	Female	12.7641	5.35378	3.03489	4.3754	1.82891	42.292	23.5458	34.1623
44	Female	11.0199	4.77625	2.52153	3.72211	1.96981	43.7455	22.5911	33.6634
61	Female	12.7529	5.37297	3.02014	4.35983	1.84593	42.4904	23.439	34.0706
67	Female	12.7014	5.32202	3.0217	4.35763	1.82581	42.2491	23.5612	34.1897
44	Female	11.0199	4.77625	2.52153	3.72211	1.96981	43.7455	22.5911	33.6634
58	Female	12.6046	5.33932	2.96938	4.29594	1.86604	42.7261	23.3098	33.9641
64	Female	12.778	5.364	3.03629	4.37774	1.8318	42.3275	23.5288	34.1437
69	Female	12.5928	5.27544	2.99473	4.32263	1.82629	42.2439	23.5516	34.2044
55	Female	12.3387	5.25384	2.88781	4.19706	1.8904	42.9692	23.1386	33.8922
49	Female	11.6306	4.99274	2.69185	3.94602	1.93116	43.349	22.8489	33.8021
61	Female	12.7529	5.37297	3.02014	4.35983	1.84593	42.4904	23.439	34.0706
67	Female	12.7014	5.32202	3.0217	4.35763	1.82581	42.2491	23.5612	34.1897
62	Female	12.7725	5.37361	3.02893	4.36997	1.84031	42.4268	23.4754	34.0978
52	Female	12.0037	5.131	2.79414	4.07856	1.91077	43.1558	22.9924	33.8518
58	Female	12.6046	5.33932	2.96938	4.29594	1.86604	42.7261	23.3098	33.9641
41	Female	10.6796	4.66181	2.42418	3.59363	1.9959	44.022	22.424	33.554
45	Female	11.1367	4.81658	2.55455	3.76561	1.9616	43.6597	22.6446	33.6957
68	Female	12.6528	5.30061	3.00994	4.34229	1.82561	42.2419	23.5595	34.1986
55	Female	12.3387	5.25384	2.88781	4.19706	1.8904	42.9692	23.1386	33.8922
45	Female	11.1367	4.81658	2.55455	3.76561	1.9616	43.6597	22.6446	33.6957
65	Female	12.7641	5.35378	3.03489	4.3754	1.82891	42.292	23.5458	34.1623
52	Female	12.0037	5.131	2.79414	4.07856	1.91077	43.1558	22.9924	33.8518
65	Female	12.7641	5.35378	3.03489	4.3754	1.82891	42.292	23.5458	34.1623
66	Female	12.7384	5.33973	3.03002	4.36869	1.8269	42.2657	23.5566	34.1777
67	Female	12.7014	5.32202	3.0217	4.35763	1.82581	42.2491	23.5612	34.1897
65	Female	12.7641	5.35378	3.03489	4.3754	1.82891	42.292	23.5458	34.1623
49	Female	11.6306	4.99274	2.69185	3.94602	1.93116	43.349	22.8489	33.8021
65	Female	12.7641	5.35378	3.03489	4.3754	1.82891	42.292	23.5458	34.1623
52	Female	12.0037	5.131	2.79414	4.07856	1.91077	43.1558	22.9924	33.8518
55	Female	12.3387	5.25384	2.88781	4.19706	1.8904	42.9692	23.1386	33.8922
55	Female	12.3387	5.25384	2.88781	4.19706	1.8904	42.9692	23.1386	33.8922
59	Female	12.6663	5.35573	2.98946	4.32115	1.85901	42.6462	23.3559	33.9978
68	Female	12.6528	5.30061	3.00994	4.34229	1.82561	42.2419	23.5595	34.1986
68	Female	12.6528	5.30061	3.00994	4.34229	1.82561	42.2419	23.5595	34.1986
67	Female	12.7014	5.32202	3.0217	4.35763	1.82581	42.2491	23.5612	34.1897
55	Female	12.3387	5.25384	2.88781	4.19706	1.8904	42.9692	23.1386	33.8922
41	Female	10.6796	4.66181	2.42418	3.59363	1.9959	44.022	22.424	33.554
58	Female	12.6046	5.33932	2.96938	4.29594	1.86604	42.7261	23.3098	33.9641
54	Female	12.2365	5.21826	2.85807	4.16015	1.89798	43.0416	23.0848	33.8736
62	Female	12.7725	5.37361	3.02893	4.36997	1.84031	42.4268	23.4754	34.0978
52	Female	12.0037	5.131	2.79414	4.07856	1.91077	43.1558	22.9924	33.8518
54	Female	12.2365	5.21826	2.85807	4.16015	1.89798	43.0416	23.0848	33.8736
43	Female	10.9049	4.7371	2.48883	3.679	1.97828	43.8346	22.5364	33.629
67	Female	12.7014	5.32202	3.0217	4.35763	1.82581	42.2491	23.5612	34.1897
69	Female	12.5928	5.27544	2.99473	4.32263	1.82629	42.2439	23.5516	34.2044
56	Female	12.4382	5.28713	2.91771	4.23334	1.88201	42.888	23.1984	33.9136
63	Female	12.7801	5.37013	3.03422	4.37571	1.83547	42.3712	23.5063	34.1225
44	Female	11.0199	4.77625	2.52153	3.72211	1.96981	43.7455	22.5911	33.6634
45	Female	11.1367	4.81658	2.55455	3.76561	1.9616	43.6597	22.6446	33.6957
43	Female	10.9049	4.7371	2.48883	3.679	1.97828	43.8346	22.5364	33.629
60	Female	12.7168	5.36668	3.00684	4.34326	1.8521	42.5633	23.3998	34.0369
42	Female	10.7916	4.699	2.4564	3.6362	1.98698	43.9268	22.4807	33.5925
64	Female	12.778	5.364	3.03629	4.37774	1.8318	42.3275	23.5288	34.1437
63	Female	12.7801	5.37013	3.03422	4.37571	1.83547	42.3712	23.5063	34.1225
63	Female	12.7801	5.37013	3.03422	4.37571	1.83547	42.3712	23.5063	34.1225
53	Female	12.1262	5.17768	2.82738	4.12115	1.90456	43.1018	23.0377	33.8605
63	Female	12.7801	5.37013	3.03422	4.37571	1.83547	42.3712	23.5063	34.1225
53	Female	12.1262	5.17768	2.82738	4.12115	1.90456	43.1018	23.0377	33.8605
59	Female	12.6663	5.35573	2.98946	4.32115	1.85901	42.6462	23.3559	33.9978
62	Female	12.7725	5.37361	3.02893	4.36997	1.84031	42.4268	23.4754	34.0978
63	Female	12.7801	5.37013	3.03422	4.37571	1.83547	42.3712	23.5063	34.1225
52	Female	12.0037	5.131	2.79414	4.07856	1.91077	43.1558	22.9924	33.8518
67	Female	12.7014	5.32202	3.0217	4.35763	1.82581	42.2491	23.5612	34.1897
51	Female	11.8766	5.08256	2.75978	4.03425	1.91707	43.2115	22.9468	33.8418
60	Female	12.7168	5.36668	3.00684	4.34326	1.8521	42.5633	23.3998	34.0369
56	Female	12.4382	5.28713	2.91771	4.23334	1.88201	42.888	23.1984	33.9136
66	Female	12.7384	5.33973	3.03002	4.36869	1.8269	42.2657	23.5566	34.1777
61	Female	12.7529	5.37297	3.02014	4.35983	1.84593	42.4904	23.439	34.0706
63	Female	12.7801	5.37013	3.03422	4.37571	1.83547	42.3712	23.5063	34.1225
52	Female	12.0037	5.131	2.79414	4.07856	1.91077	43.1558	22.9924	33.8518
41	Female	10.6796	4.66181	2.42418	3.59363	1.9959	44.022	22.424	33.554
45	Female	11.1367	4.81658	2.55455	3.76561	1.9616	43.6597	22.6446	33.6957
52	Female	12.0037	5.131	2.79414	4.07856	1.91077	43.1558	22.9924	33.8518
43	Female	10.9049	4.7371	2.48883	3.679	1.97828	43.8346	22.5364	33.629
64	Female	12.778	5.364	3.03629	4.37774	1.8318	42.3275	23.5288	34.1437
55	Female	12.3387	5.25384	2.88781	4.19706	1.8904	42.9692	23.1386	33.8922
68	Female	12.6528	5.30061	3.00994	4.34229	1.82561	42.2419	23.5595	34.1986
51	Female	11.8766	5.08256	2.75978	4.03425	1.91707	43.2115	22.9468	33.8418
50	Female	11.7526	5.03669	2.72573	3.99014	1.9239	43.2764	22.8987	33.8248
52	Female	12.0037	5.131	2.79414	4.07856	1.91077	43.1558	22.9924	33.8518
55	Female	12.3387	5.25384	2.88781	4.19706	1.8904	42.9692	23.1386	33.8922
68	Female	12.6528	5.30061	3.00994	4.34229	1.82561	42.2419	23.5595	34.1986
56	Female	12.4382	5.28713	2.91771	4.23334	1.88201	42.888	23.1984	33.9136
61	Female	12.7529	5.37297	3.02014	4.35983	1.84593	42.4904	23.439	34.0706
64	Female	12.778	5.364	3.03629	4.37774	1.8318	42.3275	23.5288	34.1437
63	Female	12.7801	5.37013	3.03422	4.37571	1.83547	42.3712	23.5063	34.1225
49	Female	11.6306	4.99274	2.69185	3.94602	1.93116	43.349	22.8489	33.8021
69	Female	12.5928	5.27544	2.99473	4.32263	1.82629	42.2439	23.5516	34.2044
61	Female	12.7529	5.37297	3.02014	4.35983	1.84593	42.4904	23.439	34.0706
69	Female	12.5928	5.27544	2.99473	4.32263	1.82629	42.2439	23.5516	34.2044
69	Female	12.5928	5.27544	2.99473	4.32263	1.82629	42.2439	23.5516	34.2044
61	Female	12.7529	5.37297	3.02014	4.35983	1.84593	42.4904	23.439	34.0706
59	Female	12.6663	5.35573	2.98946	4.32115	1.85901	42.6462	23.3559	33.9978
58	Female	12.6046	5.33932	2.96938	4.29594	1.86604	42.7261	23.3098	33.9641
60	Female	12.7168	5.36668	3.00684	4.34326	1.8521	42.5633	23.3998	34.0369
68	Female	12.6528	5.30061	3.00994	4.34229	1.82561	42.2419	23.5595	34.1986
47	Female	11.3808	4.90284	2.62268	3.8553	1.94599	43.4989	22.7482	33.7529
49	Female	11.6306	4.99274	2.69185	3.94602	1.93116	43.349	22.8489	33.8021
68	Female	12.6528	5.30061	3.00994	4.34229	1.82561	42.2419	23.5595	34.1986
63	Female	12.7801	5.37013	3.03422	4.37571	1.83547	42.3712	23.5063	34.1225
61	Female	12.7529	5.37297	3.02014	4.35983	1.84593	42.4904	23.439	34.0706
45	Female	11.1367	4.81658	2.55455	3.76561	1.9616	43.6597	22.6446	33.6957
49	Female	11.6306	4.99274	2.69185	3.94602	1.93116	43.349	22.8489	33.8021
61	Female	12.7529	5.37297	3.02014	4.35983	1.84593	42.4904	23.439	34.0706
49	Female	11.6306	4.99274	2.69185	3.94602	1.93116	43.349	22.8489	33.8021
56	Female	12.4382	5.28713	2.91771	4.23334	1.88201	42.888	23.1984	33.9136
69	Female	12.5928	5.27544	2.99473	4.32263	1.82629	42.2439	23.5516	34.2044
63	Female	12.7801	5.37013	3.03422	4.37571	1.83547	42.3712	23.5063	34.1225
62	Female	12.7725	5.37361	3.02893	4.36997	1.84031	42.4268	23.4754	34.0978
66	Female	12.7384	5.33973	3.03002	4.36869	1.8269	42.2657	23.5566	34.1777
42	Female	10.7916	4.699	2.4564	3.6362	1.98698	43.9268	22.4807	33.5925
57	Female	12.5288	5.31626	2.94562	4.26697	1.87362	42.8048	23.2576	33.9376
47	Female	11.3808	4.90284	2.62268	3.8553	1.94599	43.4989	22.7482	33.7529
63	Female	12.7801	5.37013	3.03422	4.37571	1.83547	42.3712	23.5063	34.1225
55	Female	12.3387	5.25384	2.88781	4.19706	1.8904	42.9692	23.1386	33.8922
59	Female	12.6663	5.35573	2.98946	4.32115	1.85901	42.6462	23.3559	33.9978
61	Female	12.7529	5.37297	3.02014	4.35983	1.84593	42.4904	23.439	34.0706
61	Female	12.7529	5.37297	3.02014	4.35983	1.84593	42.4904	23.439	34.0706
66	Female	12.7384	5.33973	3.03002	4.36869	1.8269	42.2657	23.5566	34.1777
61	Female	12.7529	5.37297	3.02014	4.35983	1.84593	42.4904	23.439	34.0706
53	Female	12.1262	5.17768	2.82738	4.12115	1.90456	43.1018	23.0377	33.8605
66	Female	12.7384	5.33973	3.03002	4.36869	1.8269	42.2657	23.5566	34.1777
43	Female	10.9049	4.7371	2.48883	3.679	1.97828	43.8346	22.5364	33.629
67	Female	12.7014	5.32202	3.0217	4.35763	1.82581	42.2491	23.5612	34.1897
62	Female	12.7725	5.37361	3.02893	4.36997	1.84031	42.4268	23.4754	34.0978
56	Female	12.4382	5.28713	2.91771	4.23334	1.88201	42.888	23.1984	33.9136
54	Female	12.2365	5.21826	2.85807	4.16015	1.89798	43.0416	23.0848	33.8736
61	Female	12.7529	5.37297	3.02014	4.35983	1.84593	42.4904	23.439	34.0706
53	Female	12.1262	5.17768	2.82738	4.12115	1.90456	43.1018	23.0377	33.8605
54	Female	12.2365	5.21826	2.85807	4.16015	1.89798	43.0416	23.0848	33.8736
57	Female	12.5288	5.31626	2.94562	4.26697	1.87362	42.8048	23.2576	33.9376
57	Female	12.5288	5.31626	2.94562	4.26697	1.87362	42.8048	23.2576	33.9376
70	Female	12.5211	5.24641	2.97606	4.29865	1.82781	42.2548	23.5378	34.2074
55	Female	12.3387	5.25384	2.88781	4.19706	1.8904	42.9692	23.1386	33.8922
58	Female	12.6046	5.33932	2.96938	4.29594	1.86604	42.7261	23.3098	33.9641
68	Female	12.6528	5.30061	3.00994	4.34229	1.82561	42.2419	23.5595	34.1986
63	Female	12.7801	5.37013	3.03422	4.37571	1.83547	42.3712	23.5063	34.1225
63	Female	12.7801	5.37013	3.03422	4.37571	1.83547	42.3712	23.5063	34.1225
69	Female	12.5928	5.27544	2.99473	4.32263	1.82629	42.2439	23.5516	34.2044
54	Female	12.2365	5.21826	2.85807	4.16015	1.89798	43.0416	23.0848	33.8736
52	Female	12.0037	5.131	2.79414	4.07856	1.91077	43.1558	22.9924	33.8518
69	Female	12.5928	5.27544	2.99473	4.32263	1.82629	42.2439	23.5516	34.2044
66	Female	12.7384	5.33973	3.03002	4.36869	1.8269	42.2657	23.5566	34.1777
61	Female	12.7529	5.37297	3.02014	4.35983	1.84593	42.4904	23.439	34.0706
57	Female	12.5288	5.31626	2.94562	4.26697	1.87362	42.8048	23.2576	33.9376
52	Female	12.0037	5.131	2.79414	4.07856	1.91077	43.1558	22.9924	33.8518
64	Female	12.778	5.364	3.03629	4.37774	1.8318	42.3275	23.5288	34.1437
62	Female	12.7725	5.37361	3.02893	4.36997	1.84031	42.4268	23.4754	34.0978
42	Female	10.7916	4.699	2.4564	3.6362	1.98698	43.9268	22.4807	33.5925
63	Female	12.7801	5.37013	3.03422	4.37571	1.83547	42.3712	23.5063	34.1225
51	Female	11.8766	5.08256	2.75978	4.03425	1.91707	43.2115	22.9468	33.8418
62	Female	12.7725	5.37361	3.02893	4.36997	1.84031	42.4268	23.4754	34.0978
63	Female	12.7801	5.37013	3.03422	4.37571	1.83547	42.3712	23.5063	34.1225
51	Female	11.8766	5.08256	2.75978	4.03425	1.91707	43.2115	22.9468	33.8418
49	Female	11.6306	4.99274	2.69185	3.94602	1.93116	43.349	22.8489	33.8021
40	Female	10.5687	4.6254	2.39212	3.5512	2.00505	44.1202	22.3663	33.5135
62	Female	12.7725	5.37361	3.02893	4.36997	1.84031	42.4268	23.4754	34.0978
46	Female	11.257	4.85878	2.58826	3.81001	1.95367	43.5776	22.6969	33.7255
67	Female	12.7014	5.32202	3.0217	4.35763	1.82581	42.2491	23.5612	34.1897
54	Female	12.2365	5.21826	2.85807	4.16015	1.89798	43.0416	23.0848	33.8736
45	Female	11.1367	4.81658	2.55455	3.76561	1.9616	43.6597	22.6446	33.6957
68	Female	12.6528	5.30061	3.00994	4.34229	1.82561	42.2419	23.5595	34.1986
61	Female	12.7529	5.37297	3.02014	4.35983	1.84593	42.4904	23.439	34.0706
67	Female	12.7014	5.32202	3.0217	4.35763	1.82581	42.2491	23.5612	34.1897
44	Female	11.0199	4.77625	2.52153	3.72211	1.96981	43.7455	22.5911	33.6634
64	Female	12.778	5.364	3.03629	4.37774	1.8318	42.3275	23.5288	34.1437
57	Female	12.5288	5.31626	2.94562	4.26697	1.87362	42.8048	23.2576	33.9376
49	Female	11.6306	4.99274	2.69185	3.94602	1.93116	43.349	22.8489	33.8021
43	Female	10.9049	4.7371	2.48883	3.679	1.97828	43.8346	22.5364	33.629
62	Female	12.7725	5.37361	3.02893	4.36997	1.84031	42.4268	23.4754	34.0978
54	Female	12.2365	5.21826	2.85807	4.16015	1.89798	43.0416	23.0848	33.8736
54	Female	12.2365	5.21826	2.85807	4.16015	1.89798	43.0416	23.0848	33.8736
53	Female	12.1262	5.17768	2.82738	4.12115	1.90456	43.1018	23.0377	33.8605
68	Female	12.6528	5.30061	3.00994	4.34229	1.82561	42.2419	23.5595	34.1986
69	Female	12.5928	5.27544	2.99473	4.32263	1.82629	42.2439	23.5516	34.2044
55	Female	12.3387	5.25384	2.88781	4.19706	1.8904	42.9692	23.1386	33.8922
55	Female	12.3387	5.25384	2.88781	4.19706	1.8904	42.9692	23.1386	33.8922
46	Female	11.257	4.85878	2.58826	3.81001	1.95367	43.5776	22.6969	33.7255
49	Female	11.6306	4.99274	2.69185	3.94602	1.93116	43.349	22.8489	33.8021
64	Female	12.778	5.364	3.03629	4.37774	1.8318	42.3275	23.5288	34.1437
65	Female	12.7641	5.35378	3.03489	4.3754	1.82891	42.292	23.5458	34.1623
50	Female	11.7526	5.03669	2.72573	3.99014	1.9239	43.2764	22.8987	33.8248
51	Female	11.8766	5.08256	2.75978	4.03425	1.91707	43.2115	22.9468	33.8418
42	Female	10.7916	4.699	2.4564	3.6362	1.98698	43.9268	22.4807	33.5925
58	Female	12.6046	5.33932	2.96938	4.29594	1.86604	42.7261	23.3098	33.9641
58	Female	12.6046	5.33932	2.96938	4.29594	1.86604	42.7261	23.3098	33.9641
50	Female	11.7526	5.03669	2.72573	3.99014	1.9239	43.2764	22.8987	33.8248
48	Female	11.506	4.94781	2.65736	3.90086	1.9385	43.4229	22.7988	33.7783
62	Female	12.7725	5.37361	3.02893	4.36997	1.84031	42.4268	23.4754	34.0978
54	Female	12.2365	5.21826	2.85807	4.16015	1.89798	43.0416	23.0848	33.8736
57	Female	12.5288	5.31626	2.94562	4.26697	1.87362	42.8048	23.2576	33.9376
43	Female	10.9049	4.7371	2.48883	3.679	1.97828	43.8346	22.5364	33.629
64	Female	12.778	5.364	3.03629	4.37774	1.8318	42.3275	23.5288	34.1437
67	Female	12.7014	5.32202	3.0217	4.35763	1.82581	42.2491	23.5612	34.1897
66	Female	12.7384	5.33973	3.03002	4.36869	1.8269	42.2657	23.5566	34.1777
61	Female	12.7529	5.37297	3.02014	4.35983	1.84593	42.4904	23.439	34.0706
65	Female	12.7641	5.35378	3.03489	4.3754	1.82891	42.292	23.5458	34.1623
64	Female	12.778	5.364	3.03629	4.37774	1.8318	42.3275	23.5288	34.1437
41	Female	10.6796	4.66181	2.42418	3.59363	1.9959	44.022	22.424	33.554
59	Female	12.6663	5.35573	2.98946	4.32115	1.85901	42.6462	23.3559	33.9978
61	Female	12.7529	5.37297	3.02014	4.35983	1.84593	42.4904	23.439	34.0706
56	Female	12.4382	5.28713	2.91771	4.23334	1.88201	42.888	23.1984	33.9136
59	Female	12.6663	5.35573	2.98946	4.32115	1.85901	42.6462	23.3559	33.9978
53	Female	12.1262	5.17768	2.82738	4.12115	1.90456	43.1018	23.0377	33.8605
46	Female	11.257	4.85878	2.58826	3.81001	1.95367	43.5776	22.6969	33.7255
54	Female	12.2365	5.21826	2.85807	4.16015	1.89798	43.0416	23.0848	33.8736
69	Female	12.5928	5.27544	2.99473	4.32263	1.82629	42.2439	23.5516	34.2044
45	Female	11.1367	4.81658	2.55455	3.76561	1.9616	43.6597	22.6446	33.6957
66	Female	12.7384	5.33973	3.03002	4.36869	1.8269	42.2657	23.5566	34.1777
52	Female	12.0037	5.131	2.79414	4.07856	1.91077	43.1558	22.9924	33.8518
47	Female	11.3808	4.90284	2.62268	3.8553	1.94599	43.4989	22.7482	33.7529
61	Female	12.7529	5.37297	3.02014	4.35983	1.84593	42.4904	23.439	34.0706
62	Female	12.7725	5.37361	3.02893	4.36997	1.84031	42.4268	23.4754	34.0978
48	Female	11.506	4.94781	2.65736	3.90086	1.9385	43.4229	22.7988	33.7783
56	Female	12.4382	5.28713	2.91771	4.23334	1.88201	42.888	23.1984	33.9136
62	Female	12.7725	5.37361	3.02893	4.36997	1.84031	42.4268	23.4754	34.0978
45	Female	11.1367	4.81658	2.55455	3.76561	1.9616	43.6597	22.6446	33.6957
60	Female	12.7168	5.36668	3.00684	4.34326	1.8521	42.5633	23.3998	34.0369
51	Female	11.8766	5.08256	2.75978	4.03425	1.91707	43.2115	22.9468	33.8418
68	Female	12.6528	5.30061	3.00994	4.34229	1.82561	42.2419	23.5595	34.1986
57	Female	12.5288	5.31626	2.94562	4.26697	1.87362	42.8048	23.2576	33.9376
63	Female	12.7801	5.37013	3.03422	4.37571	1.83547	42.3712	23.5063	34.1225
50	Female	11.7526	5.03669	2.72573	3.99014	1.9239	43.2764	22.8987	33.8248
66	Female	12.7384	5.33973	3.03002	4.36869	1.8269	42.2657	23.5566	34.1777
42	Female	10.7916	4.699	2.4564	3.6362	1.98698	43.9268	22.4807	33.5925
53	Female	12.1262	5.17768	2.82738	4.12115	1.90456	43.1018	23.0377	33.8605
50	Female	11.7526	5.03669	2.72573	3.99014	1.9239	43.2764	22.8987	33.8248
47	Female	11.3808	4.90284	2.62268	3.8553	1.94599	43.4989	22.7482	33.7529
50	Female	11.7526	5.03669	2.72573	3.99014	1.9239	43.2764	22.8987	33.8248
47	Female	11.3808	4.90284	2.62268	3.8553	1.94599	43.4989	22.7482	33.7529
54	Female	12.2365	5.21826	2.85807	4.16015	1.89798	43.0416	23.0848	33.8736
58	Female	12.6046	5.33932	2.96938	4.29594	1.86604	42.7261	23.3098	33.9641
65	Female	12.7641	5.35378	3.03489	4.3754	1.82891	42.292	23.5458	34.1623
52	Female	12.0037	5.131	2.79414	4.07856	1.91077	43.1558	22.9924	33.8518
66	Female	12.7384	5.33973	3.03002	4.36869	1.8269	42.2657	23.5566	34.1777
69	Female	12.5928	5.27544	2.99473	4.32263	1.82629	42.2439	23.5516	34.2044
62	Female	12.7725	5.37361	3.02893	4.36997	1.84031	42.4268	23.4754	34.0978
66	Female	12.7384	5.33973	3.03002	4.36869	1.8269	42.2657	23.5566	34.1777
68	Female	12.6528	5.30061	3.00994	4.34229	1.82561	42.2419	23.5595	34.1986
65	Female	12.7641	5.35378	3.03489	4.3754	1.82891	42.292	23.5458	34.1623
49	Female	11.6306	4.99274	2.69185	3.94602	1.93116	43.349	22.8489	33.8021
54	Female	12.2365	5.21826	2.85807	4.16015	1.89798	43.0416	23.0848	33.8736
43	Female	10.9049	4.7371	2.48883	3.679	1.97828	43.8346	22.5364	33.629
68	Female	12.6528	5.30061	3.00994	4.34229	1.82561	42.2419	23.5595	34.1986
49	Female	11.6306	4.99274	2.69185	3.94602	1.93116	43.349	22.8489	33.8021
68	Female	12.6528	5.30061	3.00994	4.34229	1.82561	42.2419	23.5595	34.1986
59	Female	12.6663	5.35573	2.98946	4.32115	1.85901	42.6462	23.3559	33.9978
58	Female	12.6046	5.33932	2.96938	4.29594	1.86604	42.7261	23.3098	33.9641
58	Female	12.6046	5.33932	2.96938	4.29594	1.86604	42.7261	23.3098	33.9641
50	Female	11.7526	5.03669	2.72573	3.99014	1.9239	43.2764	22.8987	33.8248
64	Female	12.778	5.364	3.03629	4.37774	1.8318	42.3275	23.5288	34.1437
46	Female	11.257	4.85878	2.58826	3.81001	1.95367	43.5776	22.6969	33.7255
43	Female	10.9049	4.7371	2.48883	3.679	1.97828	43.8346	22.5364	33.629
40	Female	10.5687	4.6254	2.39212	3.5512	2.00505	44.1202	22.3663	33.5135
53	Female	12.1262	5.17768	2.82738	4.12115	1.90456	43.1018	23.0377	33.8605
67	Female	12.7014	5.32202	3.0217	4.35763	1.82581	42.2491	23.5612	34.1897
62	Female	12.7725	5.37361	3.02893	4.36997	1.84031	42.4268	23.4754	34.0978
49	Female	11.6306	4.99274	2.69185	3.94602	1.93116	43.349	22.8489	33.8021
65	Female	12.7641	5.35378	3.03489	4.3754	1.82891	42.292	23.5458	34.1623
60	Female	12.7168	5.36668	3.00684	4.34326	1.8521	42.5633	23.3998	34.0369
41	Female	10.6796	4.66181	2.42418	3.59363	1.9959	44.022	22.424	33.554
60	Female	12.7168	5.36668	3.00684	4.34326	1.8521	42.5633	23.3998	34.0369
50	Female	11.7526	5.03669	2.72573	3.99014	1.9239	43.2764	22.8987	33.8248
51	Female	11.8766	5.08256	2.75978	4.03425	1.91707	43.2115	22.9468	33.8418
54	Female	12.2365	5.21826	2.85807	4.16015	1.89798	43.0416	23.0848	33.8736
61	Female	12.7529	5.37297	3.02014	4.35983	1.84593	42.4904	23.439	34.0706
55	Female	12.3387	5.25384	2.88781	4.19706	1.8904	42.9692	23.1386	33.8922
50	Female	11.7526	5.03669	2.72573	3.99014	1.9239	43.2764	22.8987	33.8248
56	Female	12.4382	5.28713	2.91771	4.23334	1.88201	42.888	23.1984	33.9136
65	Female	12.7641	5.35378	3.03489	4.3754	1.82891	42.292	23.5458	34.1623
56	Female	12.4382	5.28713	2.91771	4.23334	1.88201	42.888	23.1984	33.9136
68	Female	12.6528	5.30061	3.00994	4.34229	1.82561	42.2419	23.5595	34.1986
44	Female	11.0199	4.77625	2.52153	3.72211	1.96981	43.7455	22.5911	33.6634
68	Female	12.6528	5.30061	3.00994	4.34229	1.82561	42.2419	23.5595	34.1986
47	Female	11.3808	4.90284	2.62268	3.8553	1.94599	43.4989	22.7482	33.7529
48	Female	11.506	4.94781	2.65736	3.90086	1.9385	43.4229	22.7988	33.7783
65	Female	12.7641	5.35378	3.03489	4.3754	1.82891	42.292	23.5458	34.1623
59	Female	12.6663	5.35573	2.98946	4.32115	1.85901	42.6462	23.3559	33.9978
60	Female	12.7168	5.36668	3.00684	4.34326	1.8521	42.5633	23.3998	34.0369
63	Female	12.7801	5.37013	3.03422	4.37571	1.83547	42.3712	23.5063	34.1225
61	Female	12.7529	5.37297	3.02014	4.35983	1.84593	42.4904	23.439	34.0706
64	Female	12.778	5.364	3.03629	4.37774	1.8318	42.3275	23.5288	34.1437
52	Female	12.0037	5.131	2.79414	4.07856	1.91077	43.1558	22.9924	33.8518
59	Female	12.6663	5.35573	2.98946	4.32115	1.85901	42.6462	23.3559	33.9978
63	Female	12.7801	5.37013	3.03422	4.37571	1.83547	42.3712	23.5063	34.1225
69	Female	12.5928	5.27544	2.99473	4.32263	1.82629	42.2439	23.5516	34.2044
61	Female	12.7529	5.37297	3.02014	4.35983	1.84593	42.4904	23.439	34.0706
55	Female	12.3387	5.25384	2.88781	4.19706	1.8904	42.9692	23.1386	33.8922
54	Female	12.2365	5.21826	2.85807	4.16015	1.89798	43.0416	23.0848	33.8736
58	Female	12.6046	5.33932	2.96938	4.29594	1.86604	42.7261	23.3098	33.9641
47	Female	11.3808	4.90284	2.62268	3.8553	1.94599	43.4989	22.7482	33.7529
54	Female	12.2365	5.21826	2.85807	4.16015	1.89798	43.0416	23.0848	33.8736
52	Female	12.0037	5.131	2.79414	4.07856	1.91077	43.1558	22.9924	33.8518
66	Female	12.7384	5.33973	3.03002	4.36869	1.8269	42.2657	23.5566	34.1777
41	Female	10.6796	4.66181	2.42418	3.59363	1.9959	44.022	22.424	33.554
68	Female	12.6528	5.30061	3.00994	4.34229	1.82561	42.2419	23.5595	34.1986
44	Female	11.0199	4.77625	2.52153	3.72211	1.96981	43.7455	22.5911	33.6634
64	Female	12.778	5.364	3.03629	4.37774	1.8318	42.3275	23.5288	34.1437
47	Female	11.3808	4.90284	2.62268	3.8553	1.94599	43.4989	22.7482	33.7529
45	Female	11.1367	4.81658	2.55455	3.76561	1.9616	43.6597	22.6446	33.6957
67	Female	12.7014	5.32202	3.0217	4.35763	1.82581	42.2491	23.5612	34.1897
42	Female	10.7916	4.699	2.4564	3.6362	1.98698	43.9268	22.4807	33.5925
58	Female	12.6046	5.33932	2.96938	4.29594	1.86604	42.7261	23.3098	33.9641
69	Female	12.5928	5.27544	2.99473	4.32263	1.82629	42.2439	23.5516	34.2044
61	Female	12.7529	5.37297	3.02014	4.35983	1.84593	42.4904	23.439	34.0706
64	Female	12.778	5.364	3.03629	4.37774	1.8318	42.3275	23.5288	34.1437
59	Female	12.6663	5.35573	2.98946	4.32115	1.85901	42.6462	23.3559	33.9978
62	Female	12.7725	5.37361	3.02893	4.36997	1.84031	42.4268	23.4754	34.0978
44	Female	11.0199	4.77625	2.52153	3.72211	1.96981	43.7455	22.5911	33.6634
52	Female	12.0037	5.131	2.79414	4.07856	1.91077	43.1558	22.9924	33.8518
57	Female	12.5288	5.31626	2.94562	4.26697	1.87362	42.8048	23.2576	33.9376
58	Female	12.6046	5.33932	2.96938	4.29594	1.86604	42.7261	23.3098	33.9641
54	Female	12.2365	5.21826	2.85807	4.16015	1.89798	43.0416	23.0848	33.8736
64	Female	12.778	5.364	3.03629	4.37774	1.8318	42.3275	23.5288	34.1437
50	Female	11.7526	5.03669	2.72573	3.99014	1.9239	43.2764	22.8987	33.8248
61	Female	12.7529	5.37297	3.02014	4.35983	1.84593	42.4904	23.439	34.0706
57	Female	12.5288	5.31626	2.94562	4.26697	1.87362	42.8048	23.2576	33.9376
52	Female	12.0037	5.131	2.79414	4.07856	1.91077	43.1558	22.9924	33.8518
53	Female	12.1262	5.17768	2.82738	4.12115	1.90456	43.1018	23.0377	33.8605
58	Female	12.6046	5.33932	2.96938	4.29594	1.86604	42.7261	23.3098	33.9641
60	Female	12.7168	5.36668	3.00684	4.34326	1.8521	42.5633	23.3998	34.0369
48	Female	11.506	4.94781	2.65736	3.90086	1.9385	43.4229	22.7988	33.7783
68	Female	12.6528	5.30061	3.00994	4.34229	1.82561	42.2419	23.5595	34.1986
66	Female	12.7384	5.33973	3.03002	4.36869	1.8269	42.2657	23.5566	34.1777
48	Female	11.506	4.94781	2.65736	3.90086	1.9385	43.4229	22.7988	33.7783
60	Female	12.7168	5.36668	3.00684	4.34326	1.8521	42.5633	23.3998	34.0369
53	Female	12.1262	5.17768	2.82738	4.12115	1.90456	43.1018	23.0377	33.8605
56	Female	12.4382	5.28713	2.91771	4.23334	1.88201	42.888	23.1984	33.9136
50	Female	11.7526	5.03669	2.72573	3.99014	1.9239	43.2764	22.8987	33.8248
66	Female	12.7384	5.33973	3.03002	4.36869	1.8269	42.2657	23.5566	34.1777
63	Female	12.7801	5.37013	3.03422	4.37571	1.83547	42.3712	23.5063	34.1225
42	Female	10.7916	4.699	2.4564	3.6362	1.98698	43.9268	22.4807	33.5925
60	Female	12.7168	5.36668	3.00684	4.34326	1.8521	42.5633	23.3998	34.0369
59	Female	12.6663	5.35573	2.98946	4.32115	1.85901	42.6462	23.3559	33.9978
66	Female	12.7384	5.33973	3.03002	4.36869	1.8269	42.2657	23.5566	34.1777
41	Female	10.6796	4.66181	2.42418	3.59363	1.9959	44.022	22.424	33.554
47	Female	11.3808	4.90284	2.62268	3.8553	1.94599	43.4989	22.7482	33.7529
59	Female	12.6663	5.35573	2.98946	4.32115	1.85901	42.6462	23.3559	33.9978
61	Female	12.7529	5.37297	3.02014	4.35983	1.84593	42.4904	23.439	34.0706
58	Female	12.6046	5.33932	2.96938	4.29594	1.86604	42.7261	23.3098	33.9641
42	Female	10.7916	4.699	2.4564	3.6362	1.98698	43.9268	22.4807	33.5925
60	Female	12.7168	5.36668	3.00684	4.34326	1.8521	42.5633	23.3998	34.0369
58	Female	12.6046	5.33932	2.96938	4.29594	1.86604	42.7261	23.3098	33.9641
53	Female	12.1262	5.17768	2.82738	4.12115	1.90456	43.1018	23.0377	33.8605
65	Female	12.7641	5.35378	3.03489	4.3754	1.82891	42.292	23.5458	34.1623
42	Female	10.7916	4.699	2.4564	3.6362	1.98698	43.9268	22.4807	33.5925
68	Female	12.6528	5.30061	3.00994	4.34229	1.82561	42.2419	23.5595	34.1986
43	Female	10.9049	4.7371	2.48883	3.679	1.97828	43.8346	22.5364	33.629
66	Female	12.7384	5.33973	3.03002	4.36869	1.8269	42.2657	23.5566	34.1777
68	Female	12.6528	5.30061	3.00994	4.34229	1.82561	42.2419	23.5595	34.1986
66	Female	12.7384	5.33973	3.03002	4.36869	1.8269	42.2657	23.5566	34.1777
40	Female	10.5687	4.6254	2.39212	3.5512	2.00505	44.1202	22.3663	33.5135
47	Female	11.3808	4.90284	2.62268	3.8553	1.94599	43.4989	22.7482	33.7529
70	Female	12.5211	5.24641	2.97606	4.29865	1.82781	42.2548	23.5378	34.2074
66	Female	12.7384	5.33973	3.03002	4.36869	1.8269	42.2657	23.5566	34.1777
69	Female	12.5928	5.27544	2.99473	4.32263	1.82629	42.2439	23.5516	34.2044
67	Female	12.7014	5.32202	3.0217	4.35763	1.82581	42.2491	23.5612	34.1897
60	Female	12.7168	5.36668	3.00684	4.34326	1.8521	42.5633	23.3998	34.0369
61	Female	12.7529	5.37297	3.02014	4.35983	1.84593	42.4904	23.439	34.0706
55	Female	12.3387	5.25384	2.88781	4.19706	1.8904	42.9692	23.1386	33.8922
70	Female	12.5211	5.24641	2.97606	4.29865	1.82781	42.2548	23.5378	34.2074
70	Female	12.5211	5.24641	2.97606	4.29865	1.82781	42.2548	23.5378	34.2074
54	Female	12.2365	5.21826	2.85807	4.16015	1.89798	43.0416	23.0848	33.8736
46	Female	11.257	4.85878	2.58826	3.81001	1.95367	43.5776	22.6969	33.7255
66	Female	12.7384	5.33973	3.03002	4.36869	1.8269	42.2657	23.5566	34.1777
56	Female	12.4382	5.28713	2.91771	4.23334	1.88201	42.888	23.1984	33.9136
60	Female	12.7168	5.36668	3.00684	4.34326	1.8521	42.5633	23.3998	34.0369
67	Female	12.7014	5.32202	3.0217	4.35763	1.82581	42.2491	23.5612	34.1897
44	Female	11.0199	4.77625	2.52153	3.72211	1.96981	43.7455	22.5911	33.6634
46	Female	11.257	4.85878	2.58826	3.81001	1.95367	43.5776	22.6969	33.7255
54	Female	12.2365	5.21826	2.85807	4.16015	1.89798	43.0416	23.0848	33.8736
62	Female	12.7725	5.37361	3.02893	4.36997	1.84031	42.4268	23.4754	34.0978
59	Female	12.6663	5.35573	2.98946	4.32115	1.85901	42.6462	23.3559	33.9978
46	Female	11.257	4.85878	2.58826	3.81001	1.95367	43.5776	22.6969	33.7255
62	Female	12.7725	5.37361	3.02893	4.36997	1.84031	42.4268	23.4754	34.0978
57	Female	12.5288	5.31626	2.94562	4.26697	1.87362	42.8048	23.2576	33.9376
56	Female	12.4382	5.28713	2.91771	4.23334	1.88201	42.888	23.1984	33.9136
53	Female	12.1262	5.17768	2.82738	4.12115	1.90456	43.1018	23.0377	33.8605
52	Female	12.0037	5.131	2.79414	4.07856	1.91077	43.1558	22.9924	33.8518
66	Female	12.7384	5.33973	3.03002	4.36869	1.8269	42.2657	23.5566	34.1777
60	Female	12.7168	5.36668	3.00684	4.34326	1.8521	42.5633	23.3998	34.0369
67	Female	12.7014	5.32202	3.0217	4.35763	1.82581	42.2491	23.5612	34.1897
57	Female	12.5288	5.31626	2.94562	4.26697	1.87362	42.8048	23.2576	33.9376
42	Female	10.7916	4.699	2.4564	3.6362	1.98698	43.9268	22.4807	33.5925
64	Female	12.778	5.364	3.03629	4.37774	1.8318	42.3275	23.5288	34.1437
56	Female	12.4382	5.28713	2.91771	4.23334	1.88201	42.888	23.1984	33.9136
47	Female	11.3808	4.90284	2.62268	3.8553	1.94599	43.4989	22.7482	33.7529
62	Female	12.7725	5.37361	3.02893	4.36997	1.84031	42.4268	23.4754	34.0978
[truncated: 28,270 more rows]
