# Supplementary material for: Aging-associated decline of phosphatidylcholine synthesis is a malleable trigger of natural mitochondrial aging
Source: Nat Commun. 2026 Apr 18;17:3589. doi: 10.1038/s41467-026-71508-7 (PMC13091796; doi:10.1038/s41467-026-71508-7)
Supplement: Supplementary file 41 — Supplementary Data 39 [file 41467_2026_71508_MOESM41_ESM.xlsx]

## Sheet: Tabelle1
value.pc_tfa_ratio	density_est.pc_tfa_ratio	value.pufa_tfa_ratio	density_est.pufa_tfa_ratio	lactate_quartile
0.101184	0.000231702	25.2508	1.24294e-06	1
0.10149	0.000310242	25.3106	1.78835e-06	1
0.101795	0.000411312	25.3704	2.52921e-06	1
0.102101	0.000540076	25.4302	3.51732e-06	1
0.102406	0.000702534	25.49	4.81183e-06	1
0.102711	0.0009056	25.5498	6.47833e-06	1
0.103017	0.00115968	25.6096	8.58737e-06	1
0.103322	0.00148431	25.6693	1.12121e-05	1
0.103628	0.00188283	25.7291	1.44739e-05	1
0.103933	0.00236763	25.7889	1.84554e-05	1
0.104239	0.00295224	25.8487	2.31619e-05	1
0.104544	0.00365131	25.9085	2.86232e-05	1
0.104849	0.00448058	25.9683	3.4845e-05	1
0.105155	0.00546599	26.0281	4.18045e-05	1
0.10546	0.00664716	26.0879	4.94479e-05	1
0.105766	0.00802085	26.1476	5.76888e-05	1
0.106071	0.00960594	26.2074	6.6409e-05	1
0.106377	0.0114212	26.2672	7.54706e-05	1
0.106682	0.0134852	26.327	8.46445e-05	1
0.106987	0.0158157	26.3868	9.37249e-05	1
0.107293	0.01845	26.4466	0.000102526	1
0.107598	0.0214288	26.5064	0.000110875	1
0.107904	0.0247255	26.5662	0.000118622	1
0.108209	0.0283496	26.6259	0.00012565	1
0.108515	0.0323082	26.6857	0.000131876	1
0.10882	0.0366053	26.7455	0.000137261	1
0.109125	0.0412421	26.8053	0.000141715	1
0.109431	0.0462429	26.8651	0.000145363	1
0.109736	0.0516125	26.9249	0.000148311	1
0.110042	0.0572976	26.9847	0.000150652	1
0.110347	0.0632835	27.0445	0.000152483	1
0.110653	0.0695527	27.1042	0.000153898	1
0.110958	0.0760852	27.164	0.000154986	1
0.111263	0.0828588	27.2238	0.00015582	1
0.111569	0.0898668	27.2836	0.000156468	1
0.111874	0.0970779	27.3434	0.000156976	1
0.11218	0.104444	27.4032	0.000157428	1
0.112485	0.11194	27.463	0.000157893	1
0.112791	0.119545	27.5228	0.000158455	1
0.113096	0.127238	27.5825	0.000159219	1
0.113401	0.135004	27.6423	0.000160313	1
0.113707	0.142833	27.7021	0.000161882	1
0.114012	0.150716	27.7619	0.00016409	1
0.114318	0.158647	27.8217	0.000167116	1
0.114623	0.166632	27.8815	0.000171279	1
0.114929	0.174681	27.9413	0.00017661	1
0.115234	0.182808	28.001	0.000183219	1
0.115539	0.191033	28.0608	0.000191182	1
0.115845	0.199401	28.1206	0.000200543	1
0.11615	0.207947	28.1804	0.000211315	1
0.116456	0.216695	28.2402	0.00022349	1
0.116761	0.225682	28.3	0.000237046	1
0.117067	0.234947	28.3598	0.000252003	1
0.117372	0.244531	28.4196	0.000268475	1
0.117677	0.254477	28.4793	0.000286341	1
0.117983	0.264893	28.5391	0.000305672	1
0.118288	0.27582	28.5989	0.00032657	1
0.118594	0.28728	28.6587	0.000349157	1
0.118899	0.299332	28.7185	0.000373563	1
0.119205	0.312039	28.7783	0.000399905	1
0.11951	0.32547	28.8381	0.000428265	1
0.119815	0.339699	28.8979	0.000458769	1
0.120121	0.354955	28.9576	0.000491391	1
0.120426	0.371284	29.0174	0.000525711	1
0.120732	0.388738	29.0772	0.000561382	1
0.121037	0.407426	29.137	0.00059795	1
0.121343	0.427462	29.1968	0.000634862	1
0.121648	0.448962	29.2566	0.000671496	1
0.121953	0.472043	29.3164	0.000707185	1
0.122259	0.49711	29.3762	0.00074125	1
0.122564	0.524107	29.4359	0.000772828	1
0.12287	0.553041	29.4957	0.000801224	1
0.123175	0.583982	29.5555	0.000826208	1
0.123481	0.616978	29.6153	0.000847527	1
0.123786	0.652055	29.6751	0.00086508	1
0.124091	0.689212	29.7349	0.00087893	1
0.124397	0.728752	29.7947	0.000889294	1
0.124702	0.770297	29.8545	0.000896538	1
0.125008	0.813665	29.9142	0.000901167	1
0.125313	0.858713	29.974	0.000903715	1
0.125619	0.905275	30.0338	0.000905207	1
0.125924	0.953165	30.0936	0.000906633	1
0.126229	1.00218	30.1534	0.000908963	1
0.126535	1.05222	30.2132	0.000913245	1
0.12684	1.10286	30.273	0.000920595	1
0.127146	1.15389	30.3328	0.000932193	1
0.127451	1.20512	30.3925	0.000949261	1
0.127757	1.25638	30.4523	0.000973055	1
0.128062	1.30756	30.5121	0.00100592	1
0.128367	1.35855	30.5719	0.00104863	1
0.128673	1.40923	30.6317	0.001102	1
0.128978	1.45968	30.6915	0.00116694	1
0.129284	1.50995	30.7513	0.00124418	1
0.129589	1.56015	30.8111	0.0013342	1
0.129895	1.61042	30.8708	0.00143723	1
0.1302	1.66092	30.9306	0.00155319	1
0.130505	1.71185	30.9904	0.00168173	1
0.130811	1.76361	31.0502	0.00182361	1
0.131116	1.81634	31.11	0.00197614	1
0.131422	1.87025	31.1698	0.00213785	1
0.131727	1.92553	31.2296	0.00230722	1
0.132033	1.98233	31.2894	0.00248255	1
0.132338	2.04081	31.3491	0.00266201	1
0.132643	2.10108	31.4089	0.00284367	1
0.132949	2.16352	31.4687	0.00302556	1
0.133254	2.22777	31.5285	0.00320559	1
0.13356	2.29378	31.5883	0.00338084	1
0.133865	2.36147	31.6481	0.00354957	1
0.134171	2.43071	31.7079	0.00370985	1
0.134476	2.50138	31.7677	0.00385989	1
0.134781	2.57338	31.8274	0.00399801	1
0.135087	2.64668	31.8872	0.00412276	1
0.135392	2.72095	31.947	0.00423294	1
0.135698	2.79613	32.0068	0.00432766	1
0.136003	2.87216	32.0666	0.00440592	1
0.136309	2.94906	32.1264	0.00446642	1
0.136614	3.02687	32.1862	0.00451178	1
0.136919	3.10576	32.246	0.00454332	1
0.137225	3.18608	32.3057	0.00456294	1
0.13753	3.26791	32.3655	0.0045731	1
0.137836	3.35152	32.4253	0.00457677	1
0.138141	3.43719	32.4851	0.00457738	1
0.138447	3.52522	32.5449	0.00457869	1
0.138752	3.61589	32.6047	0.00458517	1
0.139057	3.70969	32.6645	0.00460214	1
0.139363	3.80718	32.7243	0.00463284	1
0.139668	3.90811	32.784	0.00468047	1
0.139974	4.01254	32.8438	0.0047476	1
0.140279	4.1205	32.9036	0.00483599	1
0.140585	4.2319	32.9634	0.00494647	1
0.14089	4.34661	33.0232	0.00507892	1
0.141195	4.46457	33.083	0.0052322	1
0.141501	4.58547	33.1428	0.00540523	1
0.141806	4.70846	33.2025	0.005594	1
0.142112	4.83305	33.2623	0.00579318	1
0.142417	4.9587	33.3221	0.00599848	1
0.142723	5.08485	33.3819	0.00620559	1
0.143028	5.21093	33.4417	0.00641043	1
0.143333	5.33627	33.5015	0.00660936	1
0.143639	5.46012	33.5613	0.00679944	1
0.143944	5.58214	33.6211	0.00697854	1
0.14425	5.70195	33.6808	0.00714431	1
0.144555	5.81928	33.7406	0.00729734	1
0.144861	5.93393	33.8004	0.00743941	1
0.145166	6.04582	33.8602	0.00757233	1
0.145471	6.15469	33.92	0.00769838	1
0.145777	6.26071	33.9798	0.00782014	1
0.146082	6.36445	34.0396	0.00794027	1
0.146388	6.46629	34.0994	0.0080614	1
0.146693	6.56663	34.1591	0.00818596	1
0.146999	6.66597	34.2189	0.00831707	1
0.147304	6.76483	34.2787	0.00845646	1
0.147609	6.86388	34.3385	0.00860557	1
0.147915	6.96389	34.3983	0.00876601	1
0.14822	7.06542	34.4581	0.00893943	1
0.148526	7.169	34.5179	0.00912769	1
0.148831	7.2751	34.5777	0.00933285	1
0.149137	7.38417	34.6374	0.00955729	1
0.149442	7.49657	34.6972	0.00980362	1
0.149747	7.61306	34.757	0.0100785	1
0.150053	7.73373	34.8168	0.010382	1
0.150358	7.8583	34.8766	0.0107163	1
0.150664	7.98674	34.9364	0.0110831	1
0.150969	8.11888	34.9962	0.0114836	1
0.151274	8.2545	35.056	0.0119176	1
0.15158	8.39327	35.1157	0.012384	1
0.151885	8.53507	35.1755	0.0128804	1
0.152191	8.67906	35.2353	0.0134033	1
0.152496	8.82447	35.2951	0.0139493	1
0.152802	8.97071	35.3549	0.0145083	1
0.153107	9.11716	35.4147	0.015073	1
0.153412	9.26319	35.4745	0.0156359	1
0.153718	9.40819	35.5343	0.0161896	1
0.154023	9.55122	35.594	0.0167268	1
0.154329	9.69176	35.6538	0.0172411	1
0.154634	9.82949	35.7136	0.0177269	1
0.15494	9.96407	35.7734	0.0181787	1
0.155245	10.0953	35.8332	0.0185906	1
0.15555	10.2229	35.893	0.0189657	1
0.155856	10.3469	35.9528	0.0193055	1
0.156161	10.4668	36.0126	0.0196123	1
0.156467	10.5832	36.0723	0.0198901	1
0.156772	10.6966	36.1321	0.0201435	1
0.157078	10.8073	36.1919	0.020378	1
0.157383	10.9158	36.2517	0.0205996	1
0.157688	11.0224	36.3115	0.0208142	1
0.157994	11.1276	36.3713	0.0210288	1
0.158299	11.2319	36.4311	0.0212489	1
0.158605	11.336	36.4909	0.0214787	1
0.15891	11.4403	36.5506	0.0217214	1
0.159216	11.5453	36.6104	0.0219797	1
0.159521	11.6513	36.6702	0.022255	1
0.159826	11.7585	36.73	0.0225484	1
0.160132	11.8673	36.7898	0.0228603	1
0.160437	11.9783	36.8496	0.0231921	1
0.160743	12.0913	36.9094	0.0235434	1
0.161048	12.2064	36.9692	0.0239126	1
0.161354	12.3237	37.0289	0.0242997	1
0.161659	12.4433	37.0887	0.0247046	1
0.161964	12.5652	37.1485	0.0251275	1
0.16227	12.6894	37.2083	0.0255689	1
0.162575	12.8165	37.2681	0.0260293	1
0.162881	12.9458	37.3279	0.0265092	1
0.163186	13.0774	37.3877	0.0270114	1
0.163492	13.2112	37.4475	0.0275357	1
0.163797	13.3471	37.5072	0.0280814	1
0.164102	13.485	37.567	0.0286488	1
0.164408	13.6247	37.6268	0.0292381	1
0.164713	13.766	37.6866	0.0298493	1
0.165019	13.9084	37.7464	0.0304821	1
0.165324	14.0515	37.8062	0.0311361	1
0.16563	14.1946	37.866	0.0318107	1
0.165935	14.3374	37.9258	0.0325068	1
0.16624	14.4793	37.9855	0.0332212	1
0.166546	14.6195	38.0453	0.0339511	1
0.166851	14.7568	38.1051	0.0346942	1
0.167157	14.8908	38.1649	0.0354475	1
0.167462	15.0209	38.2247	0.0362076	1
0.167768	15.1463	38.2845	0.0369707	1
0.168073	15.2664	38.3443	0.0377329	1
0.168378	15.3807	38.404	0.0384902	1
0.168684	15.4883	38.4638	0.0392371	1
0.168989	15.5879	38.5236	0.039971	1
0.169295	15.6802	38.5834	0.0406898	1
0.1696	15.7651	38.6432	0.0413925	1
0.169906	15.8425	38.703	0.042079	1
0.170211	15.9124	38.7628	0.0427507	1
0.170516	15.975	38.8226	0.0434099	1
0.170822	16.03	38.8823	0.0440604	1
0.171127	16.0771	38.9421	0.0447068	1
0.171433	16.118	39.0019	0.0453563	1
0.171738	16.1528	39.0617	0.0460157	1
0.172044	16.1822	39.1215	0.0466917	1
0.172349	16.2065	39.1813	0.0473905	1
0.172654	16.2261	39.2411	0.0481182	1
0.17296	16.2413	39.3009	0.0488802	1
0.173265	16.2524	39.3606	0.0496811	1
0.173571	16.2601	39.4204	0.0505247	1
0.173876	16.2649	39.4802	0.051415	1
0.174182	16.267	39.54	0.0523574	1
0.174487	16.2667	39.5998	0.053346	1
0.174792	16.2641	39.6596	0.0543793	1
0.175098	16.2594	39.7194	0.0554541	1
0.175403	16.2527	39.7792	0.0565665	1
0.175709	16.2445	39.8389	0.0577109	1
0.176014	16.2349	39.8987	0.0588813	1
0.17632	16.2241	39.9585	0.0600702	1
0.176625	16.2125	40.0183	0.0612699	1
0.17693	16.2003	40.0781	0.0624696	1
0.177236	16.1878	40.1379	0.0636596	1
0.177541	16.1754	40.1977	0.0648315	1
0.177847	16.1636	40.2575	0.0659774	1
0.178152	16.1527	40.3172	0.0670904	1
0.178458	16.143	40.377	0.068165	1
0.178763	16.135	40.4368	0.0691972	1
0.179068	16.129	40.4966	0.0701853	1
0.179374	16.1255	40.5564	0.0711264	1
0.179679	16.1249	40.6162	0.0720249	1
0.179985	16.1273	40.676	0.07289	1
0.18029	16.1327	40.7358	0.0737301	1
0.180596	16.1413	40.7955	0.0745552	1
0.180901	16.1531	40.8553	0.0753764	1
0.181206	16.1681	40.9151	0.0762058	1
0.181512	16.1866	40.9749	0.0770558	1
0.181817	16.2084	41.0347	0.0779385	1
0.182123	16.233	41.0945	0.0788708	1
0.182428	16.2601	41.1543	0.0798627	1
0.182734	16.2897	41.2141	0.0809195	1
0.183039	16.3212	41.2738	0.0820469	1
0.183344	16.3546	41.3336	0.0832487	1
0.18365	16.3894	41.3934	0.0845267	1
0.183955	16.4253	41.4532	0.0858807	1
0.184261	16.4615	41.513	0.0873088	1
0.184566	16.4978	41.5728	0.0888074	1
0.184872	16.5335	41.6326	0.0903777	1
0.185177	16.5682	41.6924	0.092006	1
0.185482	16.6013	41.7521	0.0936819	1
0.185788	16.6318	41.8119	0.095396	1
0.186093	16.6591	41.8717	0.0971382	1
0.186399	16.6825	41.9315	0.0988975	1
0.186704	16.7016	41.9913	0.100663	1
0.18701	16.7155	42.0511	0.102422	1
0.187315	16.7238	42.1109	0.104164	1
0.18762	16.7257	42.1707	0.105872	1
0.187926	16.7195	42.2304	0.107537	1
0.188231	16.7053	42.2902	0.109151	1
0.188537	16.6832	42.35	0.110706	1
0.188842	16.6529	42.4098	0.112197	1
0.189148	16.6143	42.4696	0.113619	1
0.189453	16.5674	42.5294	0.11497	1
0.189758	16.5122	42.5892	0.116249	1
0.190064	16.4479	42.649	0.117454	1
0.190369	16.3761	42.7087	0.118581	1
0.190675	16.2976	42.7685	0.119642	1
0.19098	16.2132	42.8283	0.120641	1
0.191286	16.1237	42.8881	0.121582	1
0.191591	16.03	42.9479	0.12247	1
0.191896	15.9329	43.0077	0.123307	1
0.192202	15.8332	43.0675	0.124099	1
0.192507	15.7324	43.1272	0.12485	1
0.192813	15.6314	43.187	0.125562	1
0.193118	15.5308	43.2468	0.126238	1
0.193424	15.4313	43.3066	0.126886	1
0.193729	15.3333	43.3664	0.127511	1
0.194034	15.2373	43.4262	0.128116	1
0.19434	15.1439	43.486	0.128708	1
0.194645	15.0526	43.5458	0.129288	1
0.194951	14.9632	43.6055	0.12986	1
0.195256	14.8753	43.6653	0.130425	1
0.195562	14.7885	43.7251	0.130984	1
0.195867	14.7023	43.7849	0.131533	1
0.196172	14.616	43.8447	0.132065	1
0.196478	14.5286	43.9045	0.132572	1
0.196783	14.4394	43.9643	0.133043	1
0.197089	14.3477	44.0241	0.133462	1
0.197394	14.2529	44.0838	0.133813	1
0.1977	14.1544	44.1436	0.13408	1
0.198005	14.0518	44.2034	0.134243	1
0.19831	13.9446	44.2632	0.134274	1
0.198616	13.8316	44.323	0.134152	1
0.198921	13.7136	44.3828	0.133874	1
0.199227	13.5906	44.4426	0.133429	1
0.199532	13.4628	44.5024	0.132813	1
0.199838	13.3302	44.5621	0.132024	1
0.200143	13.1933	44.6219	0.131067	1
0.200448	13.0522	44.6817	0.129948	1
0.200754	12.907	44.7415	0.128681	1
0.201059	12.7588	44.8013	0.12727	1
0.201365	12.6081	44.8611	0.125745	1
0.20167	12.4554	44.9209	0.124131	1
0.201975	12.3009	44.9807	0.122449	1
0.202281	12.1452	45.0404	0.12072	1
0.202586	11.9886	45.1002	0.118959	1
0.202892	11.8314	45.16	0.117184	1
0.203197	11.6738	45.2198	0.115405	1
0.203503	11.5161	45.2796	0.113632	1
0.203808	11.3583	45.3394	0.111872	1
0.204113	11.2005	45.3992	0.110126	1
0.204419	11.0425	45.459	0.108391	1
0.204724	10.8843	45.5187	0.106665	1
0.20503	10.7256	45.5785	0.104942	1
0.205335	10.5663	45.6383	0.103217	1
0.205641	10.4063	45.6981	0.101483	1
0.205946	10.2452	45.7579	0.099738	1
0.206251	10.083	45.8177	0.0979763	1
0.206557	9.91929	45.8775	0.0961933	1
0.206862	9.75391	45.9373	0.0943907	1
0.207168	9.58651	45.997	0.0925701	1
0.207473	9.41718	46.0568	0.0907337	1
0.207779	9.24589	46.1166	0.0888848	1
0.208084	9.0726	46.1764	0.0870269	1
0.208389	8.89733	46.2362	0.0851641	1
0.208695	8.72017	46.296	0.0833004	1
0.209	8.5411	46.3558	0.0814396	1
0.209306	8.36033	46.4156	0.0795865	1
0.209611	8.17835	46.4753	0.0777431	1
0.209917	7.99549	46.5351	0.0759119	1
0.210222	7.81212	46.5949	0.0740947	1
0.210527	7.62869	46.6547	0.072293	1
0.210833	7.44564	46.7145	0.0705084	1
0.211138	7.26365	46.7743	0.0687423	1
0.211444	7.08351	46.8341	0.066996	1
0.211749	6.90567	46.8939	0.0652718	1
0.212055	6.73073	46.9536	0.0635734	1
0.21236	6.55924	47.0134	0.0619	1
0.212665	6.39173	47.0732	0.0602531	1
0.212971	6.22872	47.133	0.0586341	1
0.213276	6.07122	47.1928	0.0570441	1
0.213582	5.91969	47.2526	0.055484	1
0.213887	5.77386	47.3124	0.0539541	1
0.214193	5.63387	47.3722	0.0524543	1
0.214498	5.49976	47.4319	0.0509857	1
0.214803	5.37147	47.4917	0.0495479	1
0.215109	5.24883	47.5515	0.0481364	1
0.215414	5.13218	47.6113	0.0467493	1
0.21572	5.02079	47.6711	0.0453843	1
0.216025	4.91372	47.7309	0.0440393	1
0.216331	4.81044	47.7907	0.042712	1
0.216636	4.71037	47.8505	0.0414005	1
0.216941	4.61291	47.9102	0.0401032	1
0.217247	4.51745	47.97	0.03882	1
0.217552	4.42347	48.0298	0.0375502	1
0.217858	4.33016	48.0896	0.0362931	1
0.218163	4.23694	48.1494	0.0350494	1
0.218469	4.14339	48.2092	0.0338202	1
0.218774	4.04917	48.269	0.0326068	1
0.219079	3.954	48.3287	0.0314108	1
0.219385	3.85766	48.3885	0.0302338	1
0.21969	3.75985	48.4483	0.0290772	1
0.219996	3.66066	48.5081	0.0279448	1
0.220301	3.56024	48.5679	0.0268368	1
0.220607	3.45872	48.6277	0.0257527	1
0.220912	3.35628	48.6875	0.0246931	1
0.221217	3.25313	48.7473	0.023658	1
0.221523	3.14952	48.807	0.0226476	1
0.221828	3.04576	48.8668	0.0216619	1
0.222134	2.94223	48.9266	0.020701	1
0.222439	2.83923	48.9864	0.019765	1
0.222745	2.73704	49.0462	0.0188572	1
0.22305	2.63592	49.106	0.0179762	1
0.223355	2.53612	49.1658	0.0171218	1
0.223661	2.43788	49.2256	0.016295	1
0.223966	2.34175	49.2853	0.0154965	1
0.224272	2.24772	49.3451	0.0147272	1
0.224577	2.15589	49.4049	0.0139876	1
0.224883	2.06639	49.4647	0.0132781	1
0.225188	1.97936	49.5245	0.0125987	1
0.225493	1.89488	49.5843	0.0119529	1
0.225799	1.81307	49.6441	0.011336	1
0.226104	1.73452	49.7039	0.0107465	1
0.22641	1.65887	49.7636	0.010183	1
0.226715	1.58611	49.8234	0.00964385	1
0.227021	1.51629	49.8832	0.0091276	1
0.227326	1.44943	49.943	0.0086328	1
0.227631	1.38555	50.0028	0.00815827	1
0.227937	1.32464	50.0626	0.00770335	1
0.228242	1.26727	50.1224	0.00726997	1
0.228548	1.21282	50.1822	0.00685575	1
0.228853	1.16118	50.2419	0.00646132	1
0.229159	1.11228	50.3017	0.00608767	1
0.229464	1.06599	50.3615	0.00573597	1
0.229769	1.02219	50.4213	0.00540751	1
0.230075	0.98073	50.4811	0.00510355	1
0.23038	0.941812	50.5409	0.0048252	1
0.230686	0.904787	50.6007	0.00457414	1
0.230991	0.869467	50.6605	0.00435293	1
0.231297	0.835664	50.7202	0.00415814	1
0.231602	0.803194	50.78	0.0039888	1
0.231907	0.771883	50.8398	0.00384339	1
0.232213	0.741582	50.8996	0.00371988	1
0.232518	0.712246	50.9594	0.0036158	1
0.232824	0.683583	51.0192	0.00352834	1
0.233129	0.65551	51.079	0.00345442	1
0.233435	0.627961	51.1388	0.00339117	1
0.23374	0.600896	51.1985	0.00333493	1
0.234045	0.574293	51.2583	0.00328176	1
0.234351	0.548167	51.3181	0.00322897	1
0.234656	0.522614	51.3779	0.00317421	1
0.234962	0.497599	51.4377	0.00311553	1
0.235267	0.473171	51.4975	0.00305143	1
0.235573	0.449385	51.5573	0.00298084	1
0.235878	0.426297	51.6171	0.00290314	1
0.236183	0.403964	51.6768	0.00281765	1
0.236489	0.382478	51.7366	0.00272477	1
0.236794	0.361993	51.7964	0.00262577	1
0.2371	0.342412	51.8562	0.0025216	1
0.237405	0.323756	51.916	0.00241343	1
0.237711	0.306034	51.9758	0.00230253	1
0.238016	0.289245	52.0356	0.00219022	1
0.238321	0.273377	52.0954	0.00207781	1
0.238627	0.258457	52.1551	0.00196657	1
0.238932	0.244512	52.2149	0.00185797	1
0.239238	0.231367	52.2747	0.00175304	1
0.239543	0.218969	52.3345	0.00165232	1
0.239849	0.207264	52.3943	0.00155624	1
0.240154	0.196195	52.4541	0.00146503	1
0.240459	0.185702	52.5139	0.00137869	1
0.240765	0.175761	52.5737	0.00129705	1
0.24107	0.166327	52.6334	0.00121975	1
0.241376	0.157285	52.6932	0.00114634	1
0.241681	0.148594	52.753	0.00107658	1
0.241987	0.14022	52.8128	0.00100951	1
0.242292	0.132134	52.8726	0.000944535	1
0.242597	0.124313	52.9324	0.00088124	1
0.242903	0.116763	52.9922	0.000819329	1
0.243208	0.109483	53.052	0.00075864	1
0.243514	0.102444	53.1117	0.000699152	1
0.243819	0.0956489	53.1715	0.000640981	1
0.244125	0.0891051	53.2313	0.000584371	1
0.24443	0.0828207	53.2911	0.000530008	1
0.244735	0.0768043	53.3509	0.000478156	1
0.245041	0.0710927	53.4107	0.000429251	1
0.245346	0.0656977	53.4705	0.000383728	1
0.245652	0.0605934	53.5302	0.000341966	1
0.245957	0.0557807	53.59	0.000304264	1
0.246263	0.0512575	53.6498	0.000270819	1
0.246568	0.0470192	53.7096	0.000241714	1
0.246873	0.0430584	53.7694	0.000216951	1
0.247179	0.0393928	53.8292	0.000196806	1
0.247484	0.036001	53.889	0.000180353	1
0.24779	0.032844	53.9488	0.000167158	1
0.248095	0.0299073	54.0085	0.000156724	1
0.248401	0.0271765	54.0683	0.000148515	1
0.248706	0.0246375	54.1281	0.000141983	1
0.249011	0.0222768	54.1879	0.000136592	1
0.249317	0.0201007	54.2477	0.000131842	1
0.249622	0.0180878	54.3075	0.000127285	1
0.249928	0.0162163	54.3673	0.000122484	1
0.250233	0.0144788	54.4271	0.000117193	1
0.250539	0.0128688	54.4868	0.000111278	1
0.250844	0.0113808	54.5466	0.000104693	1
0.251149	0.01001	54.6064	9.74651e-05	1
0.251455	0.00876674	54.6662	8.9687e-05	1
0.25176	0.00763814	54.726	8.14997e-05	1
0.252066	0.00661282	54.7858	7.30776e-05	1
0.252371	0.00568675	54.8456	6.46219e-05	1
0.252677	0.00485564	54.9054	5.6372e-05	1
0.252982	0.00411492	54.9651	4.84958e-05	1
0.253287	0.0034597	55.0249	4.11291e-05	1
0.253593	0.00289547	55.0847	3.4375e-05	1
0.253898	0.00240737	55.1445	2.83024e-05	1
0.254204	0.00198527	55.2043	2.29471e-05	1
0.254509	0.00162331	55.2641	1.83145e-05	1
0.254814	0.00131565	55.3239	1.43832e-05	1
0.25512	0.00105655	55.3837	1.11542e-05	1
0.255425	0.000840449	55.4434	8.55049e-06	1
0.255731	0.000666973	55.5032	6.45532e-06	1
0.256036	0.000525441	55.563	4.79775e-06	1
0.256342	0.000410039	55.6228	3.50887e-06	1
0.256647	0.000316862	55.6826	2.52424e-06	1
0.256952	0.000242398	55.7424	1.78549e-06	1
0.257258	0.000183518	55.8022	1.24133e-06	1
-0.01012	0.000181551	20.8265	1.01068e-06	4
-0.00959939	0.000283752	20.8924	1.39972e-06	4
-0.00907878	0.000432412	20.9583	1.91174e-06	4
-0.00855817	0.000642868	21.0243	2.57608e-06	4
-0.00803756	0.000932949	21.0902	3.44926e-06	4
-0.00751695	0.00132234	21.1561	4.57468e-06	4
-0.00699634	0.00183518	21.2221	5.98248e-06	4
-0.00647573	0.00250162	21.288	7.71672e-06	4
-0.00595512	0.00332447	21.3539	9.82127e-06	4
-0.00543451	0.00430896	21.4199	1.23378e-05	4
-0.0049139	0.00544948	21.4858	1.53039e-05	4
-0.00439329	0.00672736	21.5517	1.87502e-05	4
-0.00387268	0.00810957	21.6177	2.27369e-05	4
-0.00335206	0.00954868	21.6836	2.72755e-05	4
-0.00283145	0.0109845	21.7496	3.23049e-05	4
-0.00231084	0.0123474	21.8155	3.77904e-05	4
-0.00179023	0.0135627	21.8814	4.3679e-05	4
-0.00126962	0.0145447	21.9474	4.99008e-05	4
-0.000749013	0.0152122	22.0133	5.63697e-05	4
-0.000228403	0.0155391	22.0792	6.2987e-05	4
0.000292207	0.015506	22.1452	6.96387e-05	4
0.000812818	0.0151168	22.2111	7.61785e-05	4
0.00133343	0.0143986	22.277	8.24985e-05	4
0.00185404	0.0133986	22.343	8.85088e-05	4
0.00237465	0.0121791	22.4089	9.41393e-05	4
0.00289526	0.0108116	22.4748	9.93449e-05	4
0.00341587	0.00937036	22.5408	0.000104108	4
0.00393648	0.00792632	22.6067	0.000108443	4
0.00445709	0.00654802	22.6726	0.000112384	4
0.0049777	0.00528983	22.7386	0.000116003	4
0.00549831	0.00417635	22.8045	0.000119461	4
0.00601892	0.00322146	22.8705	0.000122883	4
0.00653953	0.00242691	22.9364	0.000126396	4
0.00706014	0.00178492	23.0023	0.000130122	4
0.00758075	0.00128101	23.0683	0.000134169	4
0.00810136	0.000896702	23.1342	0.000138623	4
0.00862197	0.000611926	23.2001	0.000143548	4
0.00914258	0.000406914	23.2661	0.00014903	4
0.00966319	0.000263552	23.332	0.000154957	4
0.0101838	0.000168512	23.3979	0.000161253	4
0.0107044	0.000105901	23.4639	0.00016781	4
0.011225	6.49364e-05	23.5298	0.000174496	4
0.0117456	3.88238e-05	23.5957	0.000181159	4
0.0122662	2.26175e-05	23.6617	0.000187641	4
0.0127869	1.28313e-05	23.7276	0.00019378	4
0.0133075	7.08508e-06	23.7936	0.000199324	4
0.0138281	3.80595e-06	23.8595	0.000204202	4
0.0143487	1.98816e-06	23.9254	0.000208336	4
0.0148693	1.00963e-06	23.9914	0.000211682	4
0.0153899	4.98271e-07	24.0573	0.000214236	4
0.0159105	2.49682e-07	24.1232	0.000216034	4
0.0164311	1.22881e-07	24.1892	0.000217159	4
0.0169517	5.87162e-08	24.2551	0.000217733	4
0.0174723	2.72294e-08	24.321	0.00021791	4
0.017993	1.22519e-08	24.387	0.000217994	4
0.0185136	5.34777e-09	24.4529	0.000218256	4
0.0190342	2.26407e-09	24.5188	0.000218984	4
0.0195548	9.29661e-10	24.5848	0.000220487	4
0.0200754	3.70222e-10	24.6507	0.000223089	4
0.020596	1.4299e-10	24.7167	0.000227122	4
0.0211166	5.35642e-11	24.7826	0.00023292	4
0.0216372	2.14649e-11	24.8485	0.00024108	4
0.0221578	8.31348e-12	24.9145	0.000251851	4
0.0226785	3.09936e-12	24.9804	0.000265365	4
0.0231991	1.11491e-12	25.0463	0.000281815	4
0.0237197	3.87517e-13	25.1123	0.000301331	4
0.0242403	1.30421e-13	25.1782	0.000323977	4
0.0247609	4.30158e-14	25.2441	0.000349741	4
0.0252815	1.42786e-14	25.3101	0.000378528	4
0.0258021	5.60345e-15	25.376	0.000410385	4
0.0263227	3.62495e-15	25.4419	0.000444914	4
0.0268433	2.0122e-15	25.5079	0.000481529	4
0.0273639	3.39749e-15	25.5738	0.000519803	4
0.0278846	2.11735e-15	25.6398	0.000559265	4
0.0284052	3.20709e-15	25.7057	0.000599415	4
0.0289258	2.94364e-15	25.7716	0.000639741	4
0.0294464	2.67863e-15	25.8376	0.000679725	4
0.029967	2.78896e-15	25.9035	0.000718767	4
0.0304876	2.20152e-15	25.9694	0.000756224	4
0.0310082	1.04867e-15	26.0354	0.000791761	4
0.0315288	2.58314e-16	26.1013	0.000825003	4
0.0320494	5.54827e-16	26.1672	0.000855628	4
0.03257	1.96599e-15	26.2332	0.000883365	4
0.0330907	6.19652e-16	26.2991	0.000907998	4
0.0336113	9.1061e-17	26.365	0.000929374	4
0.0341319	4.68192e-16	26.431	0.00094725	4
0.0346525	6.66134e-16	26.4969	0.000961374	4
0.0351731	5.5097e-16	26.5628	0.000972243	4
0.0356937	2.54661e-16	26.6288	0.000980037	4
0.0362143	0	26.6947	0.00098502	4
0.0367349	0	26.7607	0.000987541	4
0.0372555	6.67276e-17	26.8266	0.000988036	4
0.0377762	4.18262e-16	26.8925	0.000987028	4
0.0382968	1.50726e-17	26.9585	0.000985118	4
0.0388174	0	27.0244	0.000983154	4
0.039338	6.94433e-16	27.0903	0.000982042	4
0.0398586	2.75546e-16	27.1563	0.000982604	4
0.0403792	0	27.2222	0.000985686	4
0.0408998	0	27.2881	0.000992135	4
0.0414204	0	27.3541	0.00100279	4
0.041941	0	27.42	0.00101844	4
0.0424616	0	27.4859	0.00103985	4
0.0429823	0	27.5519	0.00106886	4
0.0435029	0	27.6178	0.00110505	4
0.0440235	0	27.6838	0.0011488	4
0.0445441	0	27.7497	0.00120039	4
0.0450647	0	27.8156	0.00125995	4
0.0455853	0	27.8816	0.00132747	4
0.0461059	0	27.9475	0.0014028	4
0.0466265	5.46761e-17	28.0134	0.00148565	4
0.0471471	6.65713e-17	28.0794	0.00157651	4
0.0476677	0	28.1453	0.00167381	4
0.0481884	0	28.2112	0.00177669	4
0.048709	2.7552e-17	28.2772	0.00188438	4
0.0492296	2.14943e-16	28.3431	0.00199603	4
0.0497502	1.33481e-17	28.409	0.00211075	4
0.0502708	0	28.475	0.00222766	4
0.0507914	5.03389e-16	28.5409	0.00234582	4
0.051312	9.60826e-16	28.6069	0.00246425	4
0.0518326	7.29534e-16	28.6728	0.00258185	4
0.0523532	5.50535e-16	28.7387	0.0026978	4
0.0528739	6.66134e-16	28.8047	0.00281134	4
0.0533945	7.97226e-16	28.8706	0.0029218	4
0.0539151	1.24551e-15	28.9365	0.00302855	4
0.0544357	1.801e-15	29.0025	0.00313107	4
0.0549563	1.99421e-15	29.0684	0.00322892	4
0.0554769	1.79261e-15	29.1343	0.00332123	4
0.0559975	1.9617e-15	29.2003	0.003408	4
0.0565181	1.83351e-15	29.2662	0.00348955	4
0.0570387	2.2819e-15	29.3321	0.00356607	4
0.0575593	2.36753e-15	29.3981	0.00363787	4
0.05808	2.11691e-15	29.464	0.00370547	4
0.0586006	1.25059e-15	29.53	0.00376952	4
0.0591212	1.87921e-16	29.5959	0.00383084	4
0.0596418	7.71609e-16	29.6618	0.0038904	4
0.0601624	1.10167e-15	29.7278	0.00394967	4
0.060683	6.4503e-19	29.7937	0.00401004	4
0.0612036	1.01442e-16	29.8596	0.00407281	4
0.0617242	3.84674e-16	29.9256	0.00413926	4
0.0622448	1.2012e-16	29.9915	0.00421062	4
0.0627654	0	30.0574	0.00428803	4
0.0632861	3.63253e-16	30.1234	0.00437247	4
0.0638067	7.16451e-16	30.1893	0.00446522	4
0.0643273	5.36603e-16	30.2552	0.00456734	4
0.0648479	4.09694e-16	30.3212	0.00467813	4
0.0653685	1.04447e-15	30.3871	0.0047975	4
0.0658891	2.50296e-16	30.4531	0.0049251	4
0.0664097	5.52688e-16	30.519	0.0050604	4
0.0669303	7.5509e-16	30.5849	0.00520271	4
0.0674509	2.3857e-16	30.6509	0.00535122	4
0.0679716	3.1483e-17	30.7168	0.00550527	4
0.0684922	0	30.7827	0.00566428	4
0.0690128	0	30.8487	0.005827	4
0.0695334	0	30.9146	0.00599303	4
0.070054	0	30.9805	0.00616222	4
0.0705746	0	31.0465	0.00633466	4
0.0710952	0	31.1124	0.00651069	4
0.0716158	0	31.1783	0.00669086	4
0.0721364	0	31.2443	0.00687596	4
0.072657	2.46341e-16	31.3102	0.00706781	4
0.0731777	6.30801e-16	31.3761	0.00726651	4
0.0736983	2.9217e-16	31.4421	0.00747276	4
0.0742189	1.78884e-16	31.508	0.00768704	4
0.0747395	3.51726e-16	31.574	0.00790957	4
0.0752601	9.93369e-16	31.6399	0.00814023	4
0.0757807	1.85113e-15	31.7058	0.00837857	4
0.0763013	2.48173e-15	31.7718	0.00862376	4
0.0768219	4.37739e-15	31.8377	0.00887516	4
0.0773425	1.1003e-14	31.9036	0.00913004	4
0.0778631	3.4388e-14	31.9696	0.0093865	4
0.0783838	1.143e-13	32.0355	0.00964261	4
0.0789044	3.53827e-13	32.1014	0.00989643	4
0.079425	1.0612e-12	32.1674	0.0101461	4
0.0799456	3.08012e-12	32.2333	0.01039	4
0.0804662	8.6483e-12	32.2992	0.0106268	4
0.0809868	2.3486e-11	32.3652	0.0108543	4
0.0815074	6.16695e-11	32.4311	0.011073	4
0.082028	1.56493e-10	32.4971	0.0112833	4
0.0825486	3.83539e-10	32.563	0.0114862	4
0.0830693	9.07229e-10	32.6289	0.0116828	4
0.0835899	2.16807e-09	32.6949	0.0118749	4
0.0841105	5.25437e-09	32.7608	0.0120648	4
0.0846311	1.23607e-08	32.8267	0.012255	4
0.0851517	2.82292e-08	32.8927	0.0124492	4
0.0856723	6.25984e-08	32.9586	0.0126513	4
0.0861929	1.34814e-07	33.0245	0.0128643	4
0.0867135	2.82056e-07	33.0905	0.0130915	4
0.0872341	5.7349e-07	33.1564	0.0133359	4
0.0877547	1.1337e-06	33.2223	0.0136006	4
0.0882754	2.18018e-06	33.2883	0.0138881	4
0.088796	4.08129e-06	33.3542	0.0142005	4
0.0893166	7.65044e-06	33.4202	0.0145423	4
0.0898372	1.41693e-05	33.4861	0.0149142	4
0.0903578	2.55462e-05	33.552	0.0153144	4
0.0908784	4.48558e-05	33.618	0.0157424	4
0.091399	7.67441e-05	33.6839	0.0161973	4
0.0919196	0.000128013	33.7498	0.0166772	4
0.0924402	0.00020831	33.8158	0.0171799	4
0.0929608	0.000330903	33.8817	0.0177027	4
0.0934815	0.000513489	33.9476	0.0182432	4
0.0940021	0.000778951	34.0136	0.018797	4
0.0945227	0.00115599	34.0795	0.0193586	4
0.0950433	0.00169714	34.1454	0.019924	4
0.0955639	0.00244113	34.2114	0.0204892	4
0.0960845	0.00343168	34.2773	0.0210505	4
0.0966051	0.00471791	34.3433	0.0216042	4
0.0971257	0.00634761	34.4092	0.0221472	4
0.0976463	0.00836331	34.4751	0.0226758	4
0.098167	0.0107979	34.5411	0.0231861	4
0.0986876	0.0136702	34.607	0.0236784	4
0.0992082	0.0169805	34.6729	0.0241518	4
0.0997288	0.0207073	34.7389	0.0246063	4
0.100249	0.0248046	34.8048	0.0250423	4
0.10077	0.0292208	34.8707	0.025461	4
0.101291	0.0338164	34.9367	0.0258644	4
0.101811	0.0384742	35.0026	0.0262545	4
0.102332	0.043074	35.0685	0.0266342	4
0.102852	0.0475015	35.1345	0.027009	4
0.103373	0.0516598	35.2004	0.0273829	4
0.103894	0.0554817	35.2664	0.02776	4
0.104414	0.0589409	35.3323	0.0281444	4
0.104935	0.0620624	35.3982	0.02854	4
0.105455	0.0649292	35.4642	0.0289505	4
0.105976	0.0676878	35.5301	0.0293793	4
0.106497	0.070596	35.596	0.0298325	4
0.107017	0.0739477	35.662	0.030309	4
0.107538	0.0780626	35.7279	0.0308096	4
0.108059	0.0832811	35.7938	0.0313345	4
0.108579	0.0899468	35.8598	0.0318833	4
0.1091	0.0983888	35.9257	0.0324552	4
0.10962	0.108905	35.9916	0.0330491	4
0.110141	0.121745	36.0576	0.0336636	4
0.110662	0.137103	36.1235	0.0342999	4
0.111182	0.155105	36.1894	0.0349544	4
0.111703	0.175866	36.2554	0.035626	4
0.112223	0.19952	36.3213	0.0363146	4
0.112744	0.225711	36.3873	0.0370205	4
0.113265	0.254274	36.4532	0.0377445	4
0.113785	0.28501	36.5191	0.0384877	4
0.114306	0.317719	36.5851	0.0392512	4
0.114826	0.352225	36.651	0.0400392	4
0.115347	0.388415	36.7169	0.0408511	4
0.115868	0.426263	36.7829	0.0416861	4
0.116388	0.465865	36.8488	0.0425437	4
0.116909	0.507452	36.9147	0.0434225	4
0.11743	0.551519	36.9807	0.0443202	4
0.11795	0.598768	37.0466	0.0452333	4
0.118471	0.649642	37.1125	0.0461575	4
0.118991	0.704765	37.1785	0.0470874	4
0.119512	0.764708	37.2444	0.0480153	4
0.120033	0.829923	37.3104	0.0489343	4
0.120553	0.900702	37.3763	0.0498382	4
0.121074	0.977138	37.4422	0.0507209	4
0.121594	1.05912	37.5082	0.0515771	4
0.122115	1.14635	37.5741	0.0524019	4
0.122636	1.23837	37.64	0.0531917	4
0.123156	1.33486	37.706	0.0539407	4
0.123677	1.43516	37.7719	0.0546475	4
0.124197	1.53863	37.8378	0.0553158	4
0.124718	1.64499	37.9038	0.0559471	4
0.125239	1.7542	37.9697	0.0565442	4
0.125759	1.86641	38.0356	0.0571105	4
0.12628	1.98198	38.1016	0.0576501	4
0.126801	2.10142	38.1675	0.0581677	4
0.127321	2.22535	38.2335	0.0586679	4
0.127842	2.35445	38.2994	0.0591571	4
0.128362	2.48938	38.3653	0.0596425	4
0.128883	2.63124	38.4313	0.0601295	4
0.129404	2.7804	38.4972	0.0606233	4
0.129924	2.93693	38.5631	0.0611291	4
0.130445	3.10108	38.6291	0.0616515	4
0.130965	3.27303	38.695	0.0621948	4
0.131486	3.45292	38.7609	0.0627641	4
0.132007	3.64089	38.8269	0.0633658	4
0.132527	3.83705	38.8928	0.0639992	4
0.133048	4.04151	38.9587	0.0646659	4
0.133568	4.25432	39.0247	0.0653669	4
0.134089	4.47546	39.0906	0.0661024	4
0.13461	4.70543	39.1566	0.0668719	4
0.13513	4.94318	39.2225	0.0676741	4
0.135651	5.18773	39.2884	0.0685077	4
0.136172	5.43802	39.3544	0.069373	4
0.136692	5.69267	39.4203	0.0702624	4
0.137213	5.95011	39.4862	0.0711724	4
0.137733	6.20859	39.5522	0.0720994	4
0.138254	6.4663	39.6181	0.0730398	4
0.138775	6.72148	39.684	0.0739904	4
0.139295	6.97253	39.75	0.074948	4
0.139816	7.21815	39.8159	0.0759099	4
0.140336	7.45673	39.8818	0.0768736	4
0.140857	7.68858	39.9478	0.0778368	4
0.141378	7.91417	40.0137	0.0787986	4
0.141898	8.13454	40.0796	0.079758	4
0.142419	8.35129	40.1456	0.0807147	4
0.142939	8.5665	40.2115	0.0816683	4
0.14346	8.78266	40.2775	0.0826187	4
0.143981	9.00239	40.3434	0.0835656	4
0.144501	9.22831	40.4093	0.0845079	4
0.145022	9.46276	40.4753	0.085445	4
0.145542	9.7076	40.5412	0.0863757	4
0.146063	9.96493	40.6071	0.0872982	4
0.146584	10.2332	40.6731	0.0882104	4
0.147104	10.511	40.739	0.0891098	4
0.147625	10.7958	40.8049	0.0899935	4
0.148146	11.0842	40.8709	0.0908585	4
0.148666	11.3724	40.9368	0.0916988	4
0.149187	11.6564	41.0027	0.0925124	4
0.149707	11.9321	41.0687	0.0932981	4
0.150228	12.1963	41.1346	0.0940542	4
0.150749	12.4464	41.2006	0.0947799	4
0.151269	12.6806	41.2665	0.0954752	4
0.15179	12.898	41.3324	0.0961409	4
0.15231	13.1015	41.3984	0.0967789	4
0.152831	13.2933	41.4643	0.0973901	4
0.153352	13.4766	41.5302	0.0979798	4
0.153872	13.6542	41.5962	0.0985542	4
0.154393	13.8291	41.6621	0.0991179	4
0.154913	14.0033	41.728	0.0996753	4
0.155434	14.1783	41.794	0.10023	4
0.155955	14.3545	41.8599	0.100787	4
0.156475	14.5309	41.9258	0.101347	4
0.156996	14.7056	41.9918	0.101913	4
0.157517	14.8753	42.0577	0.102484	4
0.158037	15.0368	42.1237	0.103058	4
0.158558	15.1868	42.1896	0.103631	4
0.159078	15.3223	42.2555	0.104199	4
0.159599	15.4409	42.3215	0.104757	4
0.16012	15.5409	42.3874	0.105298	4
0.16064	15.6218	42.4533	0.105818	4
0.161161	15.6839	42.5193	0.106307	4
0.161681	15.7282	42.5852	0.106757	4
0.162202	15.757	42.6511	0.107166	4
0.162723	15.772	42.7171	0.10753	4
0.163243	15.7768	42.783	0.107848	4
0.163764	15.7747	42.8489	0.108117	4
0.164284	15.7683	42.9149	0.108338	4
0.164805	15.7596	42.9808	0.108511	4
0.165326	15.7502	43.0468	0.108637	4
0.165846	15.7413	43.1127	0.108715	4
0.166367	15.7337	43.1786	0.108754	4
0.166888	15.728	43.2446	0.108757	4
0.167408	15.7248	43.3105	0.108727	4
0.167929	15.7244	43.3764	0.108666	4
0.168449	15.7275	43.4424	0.108576	4
0.16897	15.7347	43.5083	0.108458	4
0.169491	15.7461	43.5742	0.108313	4
0.170011	15.7619	43.6402	0.108134	4
0.170532	15.7822	43.7061	0.107923	4
0.171052	15.8065	43.772	0.107678	4
0.171573	15.8341	43.838	0.107395	4
0.172094	15.8641	43.9039	0.107069	4
0.172614	15.8951	43.9699	0.106697	4
0.173135	15.9258	44.0358	0.106274	4
0.173655	15.9544	44.1017	0.105795	4
0.174176	15.9788	44.1677	0.105245	4
0.174697	15.9976	44.2336	0.104628	4
0.175217	16.0093	44.2995	0.103941	4
0.175738	16.0129	44.3655	0.10318	4
0.176259	16.0074	44.4314	0.102342	4
0.176779	15.9923	44.4973	0.101426	4
0.1773	15.9674	44.5633	0.100429	4
0.17782	15.933	44.6292	0.0993497	4
0.178341	15.8899	44.6951	0.0981779	4
0.178862	15.839	44.7611	0.0969216	4
0.179382	15.7818	44.827	0.0955855	4
0.179903	15.7194	44.8929	0.0941719	4
0.180423	15.6539	44.9589	0.0926841	4
0.180944	15.5862	45.0248	0.0911261	4
0.181465	15.5169	45.0908	0.0895027	4
0.181985	15.4458	45.1567	0.0878194	4
0.182506	15.3719	45.2226	0.0860774	4
0.183026	15.2938	45.2886	0.0842878	4
0.183547	15.2095	45.3545	0.0824604	4
0.184068	15.1169	45.4204	0.0806021	4
0.184588	15.0135	45.4864	0.0787198	4
0.185109	14.8971	45.5523	0.0768197	4
0.185629	14.7644	45.6182	0.0749078	4
0.18615	14.6158	45.6842	0.0729897	4
0.186671	14.4508	45.7501	0.0710705	4
0.187191	14.2696	45.816	0.0691553	4
0.187712	14.0728	45.882	0.0672474	4
0.188233	13.8613	45.9479	0.0653494	4
0.188753	13.6364	46.0139	0.0634637	4
0.189274	13.3993	46.0798	0.0615921	4
0.189794	13.1517	46.1457	0.0597364	4
0.190315	12.8951	46.2117	0.0578981	4
0.190836	12.6311	46.2776	0.0560802	4
0.191356	12.3616	46.3435	0.0542855	4
0.191877	12.0893	46.4095	0.0525139	4
0.192397	11.8164	46.4754	0.0507672	4
0.192918	11.545	46.5413	0.0490474	4
0.193439	11.2776	46.6073	0.0473563	4
0.193959	11.0162	46.6732	0.0456958	4
0.19448	10.763	46.7391	0.0440674	4
0.195	10.5196	46.8051	0.0424742	4
0.195521	10.2877	46.871	0.0409204	4
0.196042	10.0681	46.937	0.0394024	4
0.196562	9.86202	47.0029	0.0379207	4
0.197083	9.66974	47.0688	0.0364754	4
0.197604	9.48954	47.1348	0.0350662	4
0.198124	9.32009	47.2007	0.0336927	4
0.198645	9.15958	47.2666	0.0323544	4
0.199165	9.00574	47.3326	0.0310511	4
0.199686	8.85598	47.3985	0.0297863	4
0.200207	8.7075	47.4644	0.028554	4
0.200727	8.55743	47.5304	0.0273535	4
0.201248	8.40303	47.5963	0.0261841	4
0.201768	8.24177	47.6622	0.0250451	4
0.202289	8.071	47.7282	0.0239357	4
0.20281	7.88906	47.7941	0.0228552	4
0.20333	7.69601	47.8601	0.0218029	4
0.203851	7.49214	47.926	0.0207822	4
0.204371	7.27858	47.9919	0.019788	4
0.204892	7.05719	48.0579	0.0188195	4
0.205413	6.83044	48.1238	0.017876	4
0.205933	6.60133	48.1897	0.0169569	4
0.206454	6.3731	48.2557	0.0160621	4
0.206975	6.14904	48.3216	0.0151912	4
0.207495	5.93225	48.3875	0.0143443	4
0.208016	5.72619	48.4535	0.0135255	4
0.208536	5.53261	48.5194	0.0127328	4
0.209057	5.35174	48.5853	0.0119668	4
0.209578	5.18332	48.6513	0.0112288	4
0.210098	5.02618	48.7172	0.0105205	4
0.210619	4.87845	48.7832	0.00984321	4
0.211139	4.73766	48.8491	0.00919865	4
0.21166	4.6011	48.915	0.00858818	4
0.212181	4.46595	48.981	0.0080173	4
0.212701	4.32964	49.0469	0.00748425	4
0.213222	4.19002	49.1128	0.00698757	4
0.213742	4.04504	49.1788	0.00652687	4
0.214263	3.89428	49.2447	0.00610127	4
0.214784	3.73808	49.3106	0.0057094	4
0.215304	3.57733	49.3766	0.00534946	4
0.215825	3.41339	49.4425	0.00501929	4
0.216345	3.24802	49.5084	0.00471871	4
0.216866	3.08309	49.5744	0.00444349	4
0.217387	2.92049	49.6403	0.00418913	4
0.217907	2.76193	49.7062	0.00395304	4
0.218428	2.60879	49.7722	0.00373283	4
0.218949	2.46208	49.8381	0.00352635	4
0.219469	2.32311	49.9041	0.00333179	4
0.21999	2.19129	49.97	0.00314766	4
0.22051	2.06626	50.0359	0.00297347	4
0.221031	1.94752	50.1019	0.00280848	4
0.221552	1.83451	50.1678	0.00265166	4
0.222072	1.72668	50.2337	0.00250302	4
0.222593	1.62359	50.2997	0.00236277	4
0.223113	1.52495	50.3656	0.00223127	4
0.223634	1.43063	50.4315	0.00210896	4
0.224155	1.34067	50.4975	0.00199631	4
0.224675	1.25524	50.5634	0.00189434	4
0.225196	1.175	50.6293	0.00180406	4
0.225716	1.09962	50.6953	0.00172455	4
0.226237	1.02908	50.7612	0.00165579	4
0.226758	0.963249	50.8272	0.00159761	4
0.227278	0.90184	50.8931	0.00154963	4
0.227799	0.844424	50.959	0.0015113	4
0.22832	0.790481	51.025	0.0014819	4
0.22884	0.73944	51.0909	0.00146075	4
0.229361	0.690737	51.1568	0.0014472	4
0.229881	0.64386	51.2228	0.00143901	4
0.230402	0.598422	51.2887	0.00143494	4
0.230923	0.554196	51.3546	0.00143375	4
0.231443	0.510965	51.4206	0.00143422	4
0.231964	0.46877	51.4865	0.00143518	4
0.232484	0.427757	51.5524	0.00143554	4
0.233005	0.388148	51.6184	0.00143429	4
0.233526	0.350214	51.6843	0.00143005	4
0.234046	0.314242	51.7503	0.00142242	4
0.234567	0.280506	51.8162	0.0014109	4
0.235087	0.249245	51.8821	0.00139509	4
0.235608	0.22064	51.9481	0.00137471	4
0.236129	0.194912	52.014	0.0013496	4
0.236649	0.172185	52.0799	0.00131969	4
0.23717	0.152183	52.1459	0.00128498	4
0.237691	0.134771	52.2118	0.00124488	4
0.238211	0.119765	52.2777	0.00120028	4
0.238732	0.106942	52.3437	0.0011515	4
0.239252	0.096058	52.4096	0.00109888	4
0.239773	0.0868582	52.4755	0.00104279	4
0.240294	0.0790899	52.5415	0.000983709	4
0.240814	0.0725104	52.6074	0.000922144	4
0.241335	0.0668937	52.6734	0.000858669	4
0.241855	0.0620634	52.7393	0.000793854	4
0.242376	0.0578084	52.8052	0.000728643	4
0.242897	0.0539338	52.8712	0.000663761	4
0.243417	0.050311	52.9371	0.00059989	4
0.243938	0.0468353	53.003	0.000537684	4
0.244458	0.0434259	53.069	0.000477758	4
0.244979	0.0400268	53.1349	0.000420666	4
0.2455	0.0366065	53.2008	0.000366888	4
0.24602	0.0331575	53.2668	0.000317265	4
0.246541	0.0296938	53.3327	0.000271919	4
0.247062	0.0262479	53.3986	0.00023078	4
0.247582	0.0228754	53.4646	0.000193883	4
0.248103	0.0196386	53.5305	0.000161178	4
0.248623	0.0165891	53.5964	0.000132535	4
0.249144	0.0137748	53.6624	0.000107758	4
0.249665	0.0112329	53.7283	8.6596e-05	4
0.250185	0.00898809	53.7943	6.90099e-05	4
0.250706	0.00705072	53.8602	5.45456e-05	4
0.251226	0.00541791	53.9261	4.26212e-05	4
0.251747	0.00407486	53.9921	3.2911e-05	4
0.252268	0.00299738	54.058	2.51037e-05	4
0.252788	0.00215476	54.1239	1.89082e-05	4
0.253309	0.00152655	54.1899	1.40579e-05	4
0.253829	0.00106107	54.2558	1.03133e-05	4
0.25435	0.000721375	54.3217	7.5079e-06	4
0.254871	0.000479358	54.3877	5.44205e-06	4
0.255391	0.000311128	54.4536	3.89332e-06	4
0.255912	0.000197109	54.5195	2.74798e-06	4
