# Supplementary material for: Aging-associated decline of phosphatidylcholine synthesis is a malleable trigger of natural mitochondrial aging
Source: Nat Commun. 2026 Apr 18;17:3589. doi: 10.1038/s41467-026-71508-7 (PMC13091796; doi:10.1038/s41467-026-71508-7)
Supplement: Supplementary file 42 — Supplementary Data 40 [file 41467_2026_71508_MOESM42_ESM.xlsx]

## Sheet: Tabelle1
value.pufa_mufa_ratio	density_est.pufa_mufa_ratio	value.mufa_tfa_ratio	density_est.mufa_tfa_ratio	value.sfa_tfa_ratio	density_est.sfa_tfa_ratio	lactate_quartile
0.674189	1.33743e-05	12.6799	1.57615e-06	25.3525	2.33935e-06	1
0.680568	1.97665e-05	12.7278	2.2804e-06	25.3876	3.46617e-06	1
0.686947	2.87173e-05	12.7756	3.27216e-06	25.4227	5.03713e-06	1
0.693326	4.10329e-05	12.8234	4.60988e-06	25.4578	7.23858e-06	1
0.699704	5.76931e-05	12.8713	6.37873e-06	25.493	1.02547e-05	1
0.706083	7.98657e-05	12.9191	8.67236e-06	25.5281	1.423e-05	1
0.712462	0.000108915	12.9669	1.15897e-05	25.5632	1.93498e-05	1
0.718841	0.000146406	13.0148	1.52304e-05	25.5983	2.57935e-05	1
0.72522	0.00019444	13.0626	1.96896e-05	25.6334	3.37197e-05	1
0.731598	0.000256439	13.1104	2.50503e-05	25.6685	4.32481e-05	1
0.737977	0.000333415	13.1583	3.14179e-05	25.7036	5.44401e-05	1
0.744356	0.000427608	13.2061	3.88773e-05	25.7387	6.72794e-05	1
0.750735	0.000541289	13.2539	4.73021e-05	25.7739	8.16535e-05	1
0.757113	0.000676694	13.3018	5.66103e-05	25.809	9.74265e-05	1
0.763492	0.000835966	13.3496	6.66658e-05	25.8441	0.000114048	1
0.769871	0.00102109	13.3974	7.72794e-05	25.8792	0.000130975	1
0.77625	0.00123384	13.4453	8.8213e-05	25.9143	0.000147605	1
0.782628	0.00147578	13.4931	9.91888e-05	25.9494	0.000163281	1
0.789007	0.00175221	13.5409	0.000109901	25.9845	0.000177325	1
0.795386	0.00205971	13.5888	0.000120008	26.0197	0.000189087	1
0.801765	0.00239835	13.6366	0.000129076	26.0548	0.000197987	1
0.808144	0.00276782	13.6844	0.000136933	26.0899	0.00020356	1
0.814522	0.00316737	13.7322	0.000143415	26.125	0.000205451	1
0.820901	0.00359591	13.7801	0.000148446	26.1601	0.000203149	1
0.82728	0.00405207	13.8279	0.000152053	26.1952	0.000197251	1
0.833659	0.00453431	13.8757	0.000154363	26.2303	0.000188103	1
0.840037	0.00504106	13.9236	0.000155609	26.2654	0.000176208	1
0.846416	0.00557355	13.9714	0.000156116	26.3006	0.000162191	1
0.852795	0.00612869	14.0192	0.000156288	26.3357	0.000146754	1
0.859174	0.00670633	14.0671	0.000156694	26.3708	0.000130642	1
0.865552	0.00730804	14.1149	0.000157861	26.4059	0.000114601	1
0.871931	0.0079369	14.1627	0.000160246	26.441	9.93487e-05	1
0.87831	0.0085978	14.2106	0.000164259	26.4761	8.56521e-05	1
0.884689	0.00929759	14.2584	0.000170239	26.5112	7.42997e-05	1
0.891068	0.0100453	14.3062	0.000178442	26.5464	6.5679e-05	1
0.897446	0.0108521	14.3541	0.000189026	26.5815	6.02571e-05	1
0.903825	0.0117399	14.4019	0.000202056	26.6166	5.84724e-05	1
0.910204	0.0127242	14.4497	0.000217501	26.6517	6.07489e-05	1
0.916583	0.0138186	14.4976	0.00023553	26.6868	6.75061e-05	1
0.922961	0.0150407	14.5454	0.000255596	26.7219	7.91617e-05	1
0.92934	0.0164076	14.5932	0.000277448	26.757	9.6127e-05	1
0.935719	0.0179351	14.6411	0.000300824	26.7922	0.000118793	1
0.942098	0.0196371	14.6889	0.000325461	26.8273	0.000148016	1
0.948476	0.0215243	14.7367	0.000351115	26.8624	0.000183893	1
0.954855	0.0236039	14.7846	0.000377569	26.8975	0.000226211	1
0.961234	0.0258918	14.8324	0.000404642	26.9326	0.000274896	1
0.967613	0.028383	14.8802	0.000432195	26.9677	0.000329698	1
0.973992	0.0310535	14.928	0.000460161	27.0028	0.000390196	1
0.98037	0.0338878	14.9759	0.000488427	27.0379	0.000455812	1
0.986749	0.0368661	15.0237	0.000516938	27.0731	0.000525844	1
0.993128	0.0399655	15.0715	0.000545643	27.1082	0.000599518	1
0.999507	0.0431604	15.1194	0.000574472	27.1433	0.000676048	1
1.00589	0.0464245	15.1672	0.000603323	27.1784	0.000754872	1
1.01226	0.0497319	15.215	0.00063206	27.2135	0.000835177	1
1.01864	0.0530578	15.2629	0.000660509	27.2486	0.000916678	1
1.02502	0.0563779	15.3107	0.000688466	27.2837	0.000999385	1
1.0314	0.0596768	15.3585	0.000715603	27.3189	0.00108357	1
1.03778	0.0629469	15.4064	0.000741748	27.354	0.00116976	1
1.04416	0.0661868	15.4542	0.000766809	27.3891	0.00125866	1
1.05054	0.0694012	15.502	0.000790771	27.4242	0.00135113	1
1.05692	0.0726007	15.5499	0.000813751	27.4593	0.00144804	1
1.06329	0.0758013	15.5977	0.000836011	27.4944	0.00155035	1
1.06967	0.0790234	15.6455	0.000857961	27.5295	0.00165934	1
1.07605	0.0822922	15.6934	0.000880151	27.5646	0.0017747	1
1.08243	0.0856457	15.7412	0.000903239	27.5998	0.00189632	1
1.08881	0.0891041	15.789	0.0009282	27.6349	0.00202368	1
1.09519	0.092691	15.8369	0.000955826	27.67	0.00215584	1
1.10157	0.0964269	15.8847	0.000986672	27.7051	0.00229145	1
1.10795	0.100328	15.9325	0.00102123	27.7402	0.00242876	1
1.11432	0.104407	15.9803	0.00105984	27.7753	0.00256569	1
1.1207	0.108669	16.0282	0.00110268	27.8104	0.0026999	1
1.12708	0.113119	16.076	0.00114979	27.8456	0.00282846	1
1.13346	0.117753	16.1238	0.0012011	27.8807	0.00294817	1
1.13984	0.122589	16.1717	0.0012565	27.9158	0.00305713	1
1.14622	0.127597	16.2195	0.00131627	27.9509	0.00315338	1
1.1526	0.132769	16.2673	0.00138045	27.986	0.00323545	1
1.15898	0.138102	16.3152	0.00144917	28.0211	0.00330245	1
1.16535	0.143597	16.363	0.00152308	28.0562	0.00335419	1
1.17173	0.149259	16.4108	0.00160305	28.0914	0.00339121	1
1.17811	0.155097	16.4587	0.0016902	28.1265	0.00341485	1
1.18449	0.161126	16.5065	0.00178579	28.1616	0.00342716	1
1.19087	0.167365	16.5543	0.00189114	28.1967	0.0034305	1
1.19725	0.173863	16.6022	0.00200755	28.2318	0.00342928	1
1.20363	0.180626	16.65	0.00213704	28.2669	0.00342757	1
1.21001	0.18766	16.6978	0.00228069	28.302	0.00342912	1
1.21638	0.194975	16.7457	0.00243791	28.3371	0.00343758	1
1.22276	0.202567	16.7935	0.00260858	28.3723	0.00345626	1
1.22914	0.210425	16.8413	0.00279218	28.4074	0.00348808	1
1.23552	0.218522	16.8892	0.00298782	28.4425	0.00353544	1
1.2419	0.226819	16.937	0.00319433	28.4776	0.00360018	1
1.24828	0.235268	16.9848	0.00341038	28.5127	0.00368359	1
1.25466	0.243806	17.0327	0.00363456	28.5478	0.00378888	1
1.26104	0.252348	17.0805	0.00386581	28.5829	0.00391397	1
1.26741	0.260818	17.1283	0.00410311	28.6181	0.00405848	1
1.27379	0.269148	17.1761	0.00434534	28.6532	0.00422186	1
1.28017	0.277282	17.224	0.00459251	28.6883	0.00440328	1
1.28655	0.285175	17.2718	0.0048452	28.7234	0.00460164	1
1.29293	0.292797	17.3196	0.00510457	28.7585	0.00481558	1
1.29931	0.300141	17.3675	0.00537232	28.7936	0.0050435	1
1.30569	0.307218	17.4153	0.00565068	28.8287	0.00528358	1
1.31207	0.314055	17.4631	0.00594233	28.8638	0.00553405	1
1.31845	0.320726	17.511	0.00625101	28.899	0.00579305	1
1.32482	0.327333	17.5588	0.00658192	28.9341	0.00605769	1
1.3312	0.333976	17.6066	0.00693654	28.9692	0.00632651	1
1.33758	0.340758	17.6545	0.00731785	29.0043	0.00659858	1
1.34396	0.347788	17.7023	0.00772847	29.0394	0.00687374	1
1.35034	0.35517	17.7501	0.00817062	29.0745	0.00715272	1
1.35672	0.362999	17.798	0.00864608	29.1096	0.00743715	1
1.3631	0.371355	17.8458	0.00915613	29.1448	0.0077296	1
1.36948	0.380326	17.8936	0.00970168	29.1799	0.00803348	1
1.37585	0.389992	17.9415	0.0102841	29.215	0.00835416	1
1.38223	0.400298	17.9893	0.0109074	29.2501	0.00869709	1
1.38861	0.411223	18.0371	0.0115677	29.2852	0.00906546	1
1.39499	0.422724	18.085	0.012266	29.3203	0.00946292	1
1.40137	0.434741	18.1328	0.0130034	29.3554	0.00989215	1
1.40775	0.447197	18.1806	0.0137817	29.3906	0.0103546	1
1.41413	0.460005	18.2284	0.0146035	29.4257	0.0108503	1
1.42051	0.473071	18.2763	0.0154713	29.4608	0.0113778	1
1.42688	0.486302	18.3241	0.0163886	29.4959	0.0119339	1
1.43326	0.499596	18.3719	0.0173592	29.531	0.0125142	1
1.43964	0.512852	18.4198	0.0183937	29.5661	0.0131136	1
1.44602	0.526005	18.4676	0.0194877	29.6012	0.0137231	1
1.4524	0.539	18.5154	0.0206428	29.6363	0.0143346	1
1.45878	0.551799	18.5633	0.0218594	29.6715	0.0149412	1
1.46516	0.564377	18.6111	0.0231367	29.7066	0.0155365	1
1.47154	0.576721	18.6589	0.024473	29.7417	0.0161156	1
1.47791	0.58883	18.7068	0.0258651	29.7768	0.0166747	1
1.48429	0.600712	18.7546	0.0273094	29.8119	0.0172123	1
1.49067	0.612351	18.8024	0.0288014	29.847	0.0177289	1
1.49705	0.62379	18.8503	0.0303417	29.8821	0.0182273	1
1.50343	0.635037	18.8981	0.0319201	29.9173	0.0187128	1
1.50981	0.646098	18.9459	0.0335332	29.9524	0.0191968	1
1.51619	0.656967	18.9938	0.035179	29.9875	0.0196905	1
1.52257	0.667633	19.0416	0.0368566	30.0226	0.0202068	1
1.52894	0.678079	19.0894	0.0385661	30.0577	0.0207601	1
1.53532	0.688282	19.1373	0.0403087	30.0928	0.0213656	1
1.5417	0.698221	19.1851	0.0420864	30.1279	0.0220387	1
1.54808	0.707841	19.2329	0.0439014	30.163	0.0227945	1
1.55446	0.717149	19.2808	0.0457614	30.1982	0.0236471	1
1.56084	0.72616	19.3286	0.0476645	30.2333	0.0246136	1
1.56722	0.734892	19.3764	0.0496109	30.2684	0.025712	1
1.5736	0.743379	19.4242	0.0516004	30.3035	0.0269382	1
1.57997	0.751674	19.4721	0.0536321	30.3386	0.028295	1
1.58635	0.759843	19.5199	0.0557035	30.3737	0.0297821	1
1.59273	0.767965	19.5677	0.0578117	30.4088	0.0313956	1
1.59911	0.776126	19.6156	0.0599524	30.444	0.0331289	1
1.60549	0.784437	19.6634	0.062121	30.4791	0.0349724	1
1.61187	0.793001	19.7112	0.064314	30.5142	0.0369145	1
1.61825	0.801884	19.7591	0.0665231	30.5493	0.0389414	1
1.62463	0.811149	19.8069	0.0687422	30.5844	0.0410423	1
1.631	0.820841	19.8547	0.0709657	30.6195	0.0431977	1
1.63738	0.830992	19.9026	0.0731885	30.6546	0.045389	1
1.64376	0.841618	19.9504	0.0754057	30.6898	0.0476032	1
1.65014	0.85272	19.9982	0.077613	30.7249	0.0498289	1
1.65652	0.864292	20.0461	0.0798062	30.76	0.0520571	1
1.6629	0.876344	20.0939	0.0819821	30.7951	0.054281	1
1.66928	0.888867	20.1417	0.0841361	30.8302	0.0564964	1
1.67566	0.901805	20.1896	0.086267	30.8653	0.0587014	1
1.68203	0.915145	20.2374	0.0883758	30.9004	0.0608961	1
1.68841	0.928874	20.2852	0.0904633	30.9355	0.0630816	1
1.69479	0.942978	20.3331	0.0925312	30.9707	0.0652616	1
1.70117	0.957443	20.3809	0.0945825	31.0058	0.067439	1
1.70755	0.972247	20.4287	0.096621	31.0409	0.069616	1
1.71393	0.98736	20.4765	0.0986509	31.076	0.0717943	1
1.72031	1.00275	20.5244	0.100677	31.1111	0.0739746	1
1.72669	1.01835	20.5722	0.102705	31.1462	0.0761569	1
1.73307	1.03406	20.62	0.104741	31.1813	0.0783407	1
1.73944	1.04979	20.6679	0.106787	31.2165	0.0805255	1
1.74582	1.06542	20.7157	0.108847	31.2516	0.0827109	1
1.7522	1.08085	20.7635	0.110923	31.2867	0.0848977	1
1.75858	1.09596	20.8114	0.113014	31.3218	0.0870879	1
1.76496	1.11062	20.8592	0.115119	31.3569	0.0892849	1
1.77134	1.12471	20.907	0.117237	31.392	0.0914938	1
1.77772	1.13811	20.9549	0.119363	31.4271	0.0937206	1
1.7841	1.15061	21.0027	0.121495	31.4622	0.0959727	1
1.79047	1.1622	21.0505	0.123627	31.4974	0.0982583	1
1.79685	1.17281	21.0984	0.125753	31.5325	0.100586	1
1.80323	1.18236	21.1462	0.127869	31.5676	0.102964	1
1.80961	1.19081	21.194	0.129971	31.6027	0.105406	1
1.81599	1.19813	21.2419	0.132054	31.6378	0.107921	1
1.82237	1.2043	21.2897	0.134115	31.6729	0.110511	1
1.82875	1.20932	21.3375	0.13615	31.708	0.113181	1
1.83513	1.21321	21.3854	0.138157	31.7432	0.115931	1
1.8415	1.21591	21.4332	0.140129	31.7783	0.118762	1
1.84788	1.21761	21.481	0.14206	31.8134	0.12167	1
1.85426	1.21844	21.5289	0.14395	31.8485	0.12465	1
1.86064	1.21851	21.5767	0.145793	31.8836	0.127694	1
1.86702	1.21797	21.6245	0.147583	31.9187	0.130793	1
1.8734	1.21697	21.6723	0.149314	31.9538	0.13394	1
1.87978	1.21565	21.7202	0.150978	31.989	0.13712	1
1.88616	1.21418	21.768	0.152566	32.0241	0.140323	1
1.89253	1.2127	21.8158	0.154068	32.0592	0.143544	1
1.89891	1.21136	21.8637	0.15547	32.0943	0.146778	1
1.90529	1.21027	21.9115	0.156752	32.1294	0.150027	1
1.91167	1.20947	21.9593	0.157914	32.1645	0.153293	1
1.91805	1.209	22.0072	0.158947	32.1996	0.156584	1
1.92443	1.20882	22.055	0.159842	32.2347	0.159907	1
1.93081	1.20887	22.1028	0.160597	32.2699	0.163272	1
1.93719	1.20907	22.1507	0.161209	32.305	0.166695	1
1.94356	1.20926	22.1985	0.16168	32.3401	0.170177	1
1.94994	1.2093	22.2463	0.162016	32.3752	0.173717	1
1.95632	1.20895	22.2942	0.162226	32.4103	0.177313	1
1.9627	1.20796	22.342	0.162317	32.4454	0.180955	1
1.96908	1.20618	22.3898	0.162322	32.4805	0.184626	1
1.97546	1.2034	22.4377	0.162261	32.5157	0.188306	1
1.98184	1.19949	22.4855	0.162157	32.5508	0.191969	1
1.98822	1.19431	22.5333	0.162028	32.5859	0.195587	1
1.99459	1.18779	22.5812	0.161892	32.621	0.199126	1
2.00097	1.17988	22.629	0.161764	32.6561	0.202539	1
2.00735	1.1706	22.6768	0.161653	32.6912	0.205804	1
2.01373	1.15992	22.7246	0.161562	32.7263	0.208895	1
2.02011	1.14795	22.7725	0.161492	32.7614	0.21179	1
2.02649	1.13493	22.8203	0.16143	32.7966	0.214472	1
2.03287	1.12106	22.8681	0.161361	32.8317	0.216931	1
2.03925	1.10649	22.916	0.161269	32.8668	0.219159	1
2.04562	1.09142	22.9638	0.161135	32.9019	0.221156	1
2.052	1.07601	23.0116	0.16094	32.937	0.222927	1
2.05838	1.06041	23.0595	0.160665	32.9721	0.22447	1
2.06476	1.04477	23.1073	0.160294	33.0072	0.225796	1
2.07114	1.02917	23.1551	0.159815	33.0424	0.226939	1
2.07752	1.01371	23.203	0.159203	33.0775	0.227915	1
2.0839	0.998414	23.2508	0.158467	33.1126	0.228743	1
2.09028	0.983266	23.2986	0.157612	33.1477	0.229443	1
2.09665	0.968252	23.3465	0.156642	33.1828	0.230033	1
2.10303	0.953336	23.3943	0.155566	33.2179	0.230531	1
2.10941	0.938478	23.4421	0.154394	33.253	0.230952	1
2.11579	0.923634	23.49	0.153137	33.2882	0.231313	1
2.12217	0.908766	23.5378	0.151807	33.3233	0.231622	1
2.12855	0.893847	23.5856	0.150417	33.3584	0.231894	1
2.13493	0.878854	23.6335	0.148971	33.3935	0.232138	1
2.14131	0.863806	23.6813	0.147484	33.4286	0.232359	1
2.14769	0.848731	23.7291	0.145963	33.4637	0.232561	1
2.15406	0.833673	23.777	0.144414	33.4988	0.232743	1
2.16044	0.818688	23.8248	0.142838	33.5339	0.232907	1
2.16682	0.803838	23.8726	0.141239	33.5691	0.233048	1
2.1732	0.78919	23.9204	0.139615	33.6042	0.233165	1
2.17958	0.774808	23.9683	0.137969	33.6393	0.233253	1
2.18596	0.760751	24.0161	0.136301	33.6744	0.233299	1
2.19234	0.747108	24.0639	0.134609	33.7095	0.233298	1
2.19872	0.733865	24.1118	0.132899	33.7446	0.233241	1
2.20509	0.721007	24.1596	0.131176	33.7797	0.233115	1
2.21147	0.708502	24.2074	0.129444	33.8149	0.232905	1
2.21785	0.696295	24.2553	0.127712	33.85	0.232597	1
2.22423	0.684311	24.3031	0.125986	33.8851	0.232173	1
2.23061	0.672462	24.3509	0.124276	33.9202	0.231616	1
2.23699	0.660647	24.3988	0.122588	33.9553	0.23091	1
2.24337	0.648761	24.4466	0.120931	33.9904	0.230033	1
2.24975	0.636674	24.4944	0.119315	34.0255	0.228958	1
2.25612	0.624288	24.5423	0.117744	34.0606	0.227695	1
2.2625	0.611544	24.5901	0.116217	34.0958	0.226238	1
2.26888	0.598399	24.6379	0.114733	34.1309	0.22459	1
2.27526	0.584834	24.6858	0.113289	34.166	0.222755	1
2.28164	0.570858	24.7336	0.111879	34.2011	0.220743	1
2.28802	0.556503	24.7814	0.110498	34.2362	0.218565	1
2.2944	0.541826	24.8293	0.109138	34.2713	0.216236	1
2.30078	0.5269	24.8771	0.10779	34.3064	0.213771	1
2.30715	0.511814	24.9249	0.106448	34.3416	0.211177	1
2.31353	0.496693	24.9727	0.105103	34.3767	0.208472	1
2.31991	0.481648	25.0206	0.103751	34.4118	0.205675	1
2.32629	0.466777	25.0684	0.102391	34.4469	0.202796	1
2.33267	0.452164	25.1162	0.101021	34.482	0.199842	1
2.33905	0.437883	25.1641	0.099644	34.5171	0.196823	1
2.34543	0.423992	25.2119	0.0982614	34.5522	0.193746	1
2.35181	0.410531	25.2597	0.0968768	34.5874	0.19062	1
2.35818	0.397526	25.3076	0.0954937	34.6225	0.187455	1
2.36456	0.385006	25.3554	0.0941156	34.6576	0.184264	1
2.37094	0.372986	25.4032	0.0927449	34.6927	0.181062	1
2.37732	0.361403	25.4511	0.0913811	34.7278	0.177871	1
2.3837	0.350236	25.4989	0.0900224	34.7629	0.174708	1
2.39008	0.339461	25.5467	0.0886658	34.798	0.17159	1
2.39646	0.329055	25.5946	0.0873064	34.8331	0.168534	1
2.40284	0.319	25.6424	0.085939	34.8683	0.165553	1
2.40921	0.309283	25.6902	0.0845576	34.9034	0.162656	1
2.41559	0.299897	25.7381	0.0831566	34.9385	0.159851	1
2.42197	0.290846	25.7859	0.0817296	34.9736	0.157138	1
2.42835	0.282169	25.8337	0.0802709	35.0087	0.154517	1
2.43473	0.273835	25.8816	0.078782	35.0438	0.151991	1
2.44111	0.265849	25.9294	0.0772639	35.0789	0.14954	1
2.44749	0.258217	25.9772	0.0757198	35.1141	0.147156	1
2.45387	0.250936	26.025	0.0741545	35.1492	0.144829	1
2.46024	0.244	26.0729	0.0725745	35.1843	0.142549	1
2.46662	0.23739	26.1207	0.0709879	35.2194	0.140312	1
2.473	0.231082	26.1685	0.0694031	35.2545	0.138111	1
2.47938	0.225042	26.2164	0.0678299	35.2896	0.135942	1
2.48576	0.21925	26.2642	0.066281	35.3247	0.133805	1
2.49214	0.213618	26.312	0.0647629	35.3598	0.131701	1
2.49852	0.208092	26.3599	0.0632828	35.395	0.129632	1
2.5049	0.202619	26.4077	0.0618462	35.4301	0.127596	1
2.51128	0.197149	26.4555	0.060457	35.4652	0.125593	1
2.51765	0.191639	26.5034	0.0591178	35.5003	0.123622	1
2.52403	0.186054	26.5512	0.0578291	35.5354	0.12168	1
2.53041	0.180368	26.599	0.0565899	35.5705	0.11976	1
2.53679	0.17457	26.6469	0.0553983	35.6056	0.117856	1
2.54317	0.168649	26.6947	0.0542539	35.6408	0.115956	1
2.54955	0.162634	26.7425	0.0531453	35.6759	0.11405	1
2.55593	0.156561	26.7904	0.0520663	35.711	0.112119	1
2.56231	0.150469	26.8382	0.0510108	35.7461	0.110148	1
2.56868	0.144406	26.886	0.049973	35.7812	0.108122	1
2.57506	0.138422	26.9339	0.0489479	35.8163	0.106029	1
2.58144	0.13257	26.9817	0.0479318	35.8514	0.103858	1
2.58782	0.1269	27.0295	0.0469224	35.8866	0.101602	1
2.5942	0.121458	27.0774	0.0459194	35.9217	0.0992592	1
2.60058	0.116309	27.1252	0.0449257	35.9568	0.0968296	1
2.60696	0.111474	27.173	0.0439446	35.9919	0.0943196	1
2.61334	0.106952	27.2208	0.0429813	36.027	0.0917397	1
2.61971	0.102744	27.2687	0.0420418	36.0621	0.0891011	1
2.62609	0.0988398	27.3165	0.0411324	36.0972	0.0864305	1
2.63247	0.0952183	27.3643	0.0402591	36.1323	0.0837501	1
2.63885	0.0918513	27.4122	0.0394269	36.1675	0.0810815	1
2.64523	0.0887039	27.46	0.0386394	36.2026	0.0784459	1
2.65161	0.0857368	27.5078	0.0378984	36.2377	0.0758626	1
2.65799	0.0829143	27.5557	0.0372087	36.2728	0.073349	1
2.66437	0.0801875	27.6035	0.0365611	36.3079	0.0709191	1
2.67074	0.0775097	27.6513	0.0359486	36.343	0.0685841	1
2.67712	0.0748494	27.6992	0.0353628	36.3781	0.0663529	1
2.6835	0.0721813	27.747	0.0347941	36.4133	0.0642412	1
2.68988	0.0694866	27.7948	0.034232	36.4484	0.0622375	1
2.69626	0.0667528	27.8427	0.0336659	36.4835	0.0603405	1
2.70264	0.0639743	27.8905	0.0330852	36.5186	0.0585474	1
2.70902	0.0611512	27.9383	0.0324808	36.5537	0.0568543	1
2.7154	0.0582883	27.9862	0.0318408	36.5888	0.0552564	1
2.72177	0.0553973	28.034	0.0311625	36.6239	0.0537485	1
2.72815	0.0524975	28.0818	0.0304457	36.659	0.0523246	1
2.73453	0.0496066	28.1297	0.0296919	36.6942	0.0509781	1
2.74091	0.0467435	28.1775	0.0289057	36.7293	0.0497046	1
2.74729	0.0439283	28.2253	0.0280935	36.7644	0.0484962	1
2.75367	0.0411811	28.2731	0.027264	36.7995	0.0473378	1
2.76005	0.0385223	28.321	0.0264271	36.8346	0.0462196	1
2.76643	0.0359715	28.3688	0.0255933	36.8697	0.0451314	1
2.7728	0.03355	28.4166	0.0247758	36.9048	0.044063	1
2.77918	0.0312943	28.4645	0.0239855	36.94	0.043005	1
2.78556	0.0292032	28.5123	0.0232295	36.9751	0.0419485	1
2.79194	0.0272889	28.5601	0.0225135	37.0102	0.0408863	1
2.79832	0.0255603	28.608	0.0218412	37.0453	0.0398124	1
2.8047	0.0240231	28.6558	0.0212141	37.0804	0.0387218	1
2.81108	0.0226786	28.7036	0.0206319	37.1155	0.0376134	1
2.81746	0.0215243	28.7515	0.0200926	37.1506	0.0364889	1
2.82383	0.0205533	28.7993	0.0195925	37.1858	0.0353511	1
2.83021	0.0197543	28.8471	0.0191295	37.2209	0.0342041	1
2.83659	0.0191295	28.895	0.0186966	37.256	0.0330531	1
2.84297	0.0186373	28.9428	0.0182864	37.2911	0.0319041	1
2.84935	0.0182543	28.9906	0.0178941	37.3262	0.0307634	1
2.85573	0.0179576	29.0385	0.0175152	37.3613	0.0296376	1
2.86211	0.0177238	29.0863	0.0171456	37.3964	0.0285329	1
2.86849	0.0175306	29.1341	0.0167821	37.4315	0.0274589	1
2.87486	0.0173573	29.182	0.0164218	37.4667	0.0264186	1
2.88124	0.0171853	29.2298	0.0160624	37.5018	0.0254153	1
2.88762	0.016999	29.2776	0.0157021	37.5369	0.0244523	1
2.894	0.016782	29.3255	0.0153396	37.572	0.0235317	1
2.90038	0.0165267	29.3733	0.0149742	37.6071	0.0226549	1
2.90676	0.0162301	29.4211	0.0146061	37.6422	0.0218226	1
2.91314	0.0158907	29.4689	0.0142355	37.6773	0.0210352	1
2.91952	0.0155098	29.5168	0.0138631	37.7125	0.0202924	1
2.9259	0.0150903	29.5646	0.0134902	37.7476	0.0195949	1
2.93227	0.0146371	29.6124	0.0131179	37.7827	0.0189453	1
2.93865	0.014156	29.6603	0.0127479	37.8178	0.0183381	1
2.94503	0.0136536	29.7081	0.0123818	37.8529	0.0177722	1
2.95141	0.0131364	29.7559	0.0120215	37.888	0.017246	1
2.95779	0.0126137	29.8038	0.0116676	37.9231	0.0167576	1
2.96417	0.0120929	29.8516	0.0113205	37.9582	0.0163046	1
2.97055	0.0115805	29.8994	0.0109804	37.9934	0.0158838	1
2.97693	0.011082	29.9473	0.0106469	38.0285	0.0154915	1
2.9833	0.0106024	29.9951	0.0103194	38.0636	0.0151231	1
2.98968	0.0101456	30.0429	0.00999702	38.0987	0.0147745	1
2.99606	0.0097148	30.0908	0.00967887	38.1338	0.0144393	1
3.00244	0.00931198	30.1386	0.0093643	38.1689	0.0141106	1
3.00882	0.00894006	30.1864	0.00905311	38.204	0.0137831	1
3.0152	0.00859996	30.2343	0.00874525	38.2392	0.0134522	1
3.02158	0.00828865	30.2821	0.0084416	38.2743	0.013114	1
3.02796	0.00800514	30.3299	0.00814356	38.3094	0.0127654	1
3.03433	0.00774831	30.3778	0.00785298	38.3445	0.0124044	1
3.04071	0.0075171	30.4256	0.00757201	38.3796	0.0120301	1
3.04709	0.00731065	30.4734	0.0073029	38.4147	0.0116426	1
3.05347	0.00712845	30.5212	0.00704781	38.4498	0.0112421	1
3.05985	0.00697038	30.5691	0.00680897	38.485	0.0108317	1
3.06623	0.00683757	30.6169	0.00658943	38.5201	0.0104146	1
3.07261	0.00673261	30.6647	0.00638741	38.5552	0.00999379	1
3.07899	0.00665372	30.7126	0.00620219	38.5903	0.00957251	1
3.08536	0.00660152	30.7604	0.00603214	38.6254	0.00915401	1
3.09174	0.00657629	30.8082	0.00587489	38.6605	0.00874144	1
3.09812	0.00657776	30.8561	0.00572738	38.6956	0.00833783	1
3.1045	0.00660496	30.9039	0.0055861	38.7307	0.00794599	1
3.11088	0.00665612	30.9517	0.00544724	38.7659	0.00756848	1
3.11726	0.00672861	30.9996	0.00530688	38.801	0.00721002	1
3.12364	0.00681904	31.0474	0.0051601	38.8361	0.00687071	1
3.13002	0.00692369	31.0952	0.00500419	38.8712	0.00655195	1
3.13639	0.00703484	31.1431	0.00483696	38.9063	0.00625478	1
3.14277	0.00714668	31.1909	0.00465704	38.9414	0.00597974	1
3.14915	0.00725311	31.2387	0.00446397	38.9765	0.00572682	1
3.15553	0.007348	31.2866	0.00425813	39.0117	0.00549542	1
3.16191	0.00742536	31.3344	0.00404077	39.0468	0.00528432	1
3.16829	0.00747953	31.3822	0.00381387	39.0819	0.00509169	1
3.17467	0.00750541	31.4301	0.00358004	39.117	0.00491559	1
3.18105	0.00749859	31.4779	0.00334244	39.1521	0.00475351	1
3.18742	0.00745068	31.5257	0.00310548	39.1872	0.00460083	1
3.1938	0.00736321	31.5736	0.00287257	39.2223	0.00445459	1
3.20018	0.00723601	31.6214	0.00264694	39.2574	0.00431214	1
3.20656	0.00706951	31.6692	0.00243148	39.2926	0.00417131	1
3.21294	0.0068653	31.717	0.00222869	39.3277	0.00403056	1
3.21932	0.006626	31.7649	0.00204061	39.3628	0.00388905	1
3.2257	0.00635518	31.8127	0.00186876	39.3979	0.00374663	1
3.23208	0.00605722	31.8605	0.00171417	39.433	0.00360382	1
3.23845	0.00573718	31.9084	0.00157949	39.4681	0.00346184	1
3.24483	0.00539967	31.9562	0.00146302	39.5032	0.00332241	1
3.25121	0.00505281	32.004	0.00136392	39.5384	0.00318692	1
3.25759	0.00470328	32.0519	0.00128152	39.5735	0.0030566	1
3.26397	0.00435714	32.0997	0.00121492	39.6086	0.00293225	1
3.27035	0.00402032	32.1475	0.00116307	39.6437	0.00281418	1
3.27673	0.00369861	32.1954	0.00112473	39.6788	0.00270217	1
3.28311	0.00339755	32.2432	0.00109856	39.7139	0.0025955	1
3.28948	0.00312235	32.291	0.00108309	39.749	0.00249302	1
3.29586	0.00287782	32.3389	0.00107747	39.7842	0.00239335	1
3.30224	0.00267117	32.3867	0.00107902	39.8193	0.00229499	1
3.30862	0.00250609	32.4345	0.00108561	39.8544	0.00219639	1
3.315	0.00238245	32.4824	0.00109539	39.8895	0.00209676	1
3.32138	0.00230125	32.5302	0.00110654	39.9246	0.00199589	1
3.32776	0.00226216	32.578	0.00111729	39.9597	0.00189413	1
3.33414	0.00226351	32.6259	0.00112598	39.9948	0.00179237	1
3.34052	0.00230222	32.6737	0.00113114	40.0299	0.00169199	1
3.34689	0.00237383	32.7215	0.00113151	40.0651	0.00159469	1
3.35327	0.00247262	32.7693	0.00112554	40.1002	0.00150235	1
3.35965	0.00259237	32.8172	0.00111275	40.1353	0.00141685	1
3.36603	0.00272411	32.865	0.0010933	40.1704	0.00134105	1
3.37241	0.00285806	32.9128	0.0010673	40.2055	0.0012751	1
3.37879	0.00298647	32.9607	0.00103518	40.2406	0.00121944	1
3.38517	0.00310224	33.0085	0.000997564	40.2757	0.00117391	1
3.39155	0.00319921	33.0563	0.000955235	40.3109	0.00113782	1
3.39792	0.00327248	33.1042	0.0009091	40.346	0.00110994	1
3.4043	0.0033185	33.152	0.000860112	40.3811	0.00108872	1
3.41068	0.00333523	33.1998	0.000809158	40.4162	0.00107234	1
3.41706	0.00332132	33.2477	0.000757328	40.4513	0.0010589	1
3.42344	0.0032756	33.2955	0.000705482	40.4864	0.00104659	1
3.42982	0.00320385	33.3433	0.000654241	40.5215	0.00103363	1
3.4362	0.00310919	33.3912	0.000604111	40.5566	0.00101899	1
3.44258	0.0029951	33.439	0.000555493	40.5918	0.00100227	1
3.44895	0.00286515	33.4868	0.000508704	40.6269	0.00098356	1
3.45533	0.00272282	33.5347	0.000463991	40.662	0.000963434	1
3.46171	0.00257132	33.5825	0.00042156	40.6971	0.000942857	1
3.46809	0.00241345	33.6303	0.000381754	40.7322	0.000923072	1
3.47447	0.00225157	33.6782	0.000344846	40.7673	0.00090546	1
3.48085	0.00208763	33.726	0.000310817	40.8024	0.000891376	1
3.48723	0.00192359	33.7738	0.00027985	40.8376	0.000882411	1
3.49361	0.00176066	33.8217	0.000252115	40.8727	0.000879327	1
3.49998	0.00159996	33.8695	0.000227756	40.9078	0.000881963	1
3.50636	0.00144257	33.9173	0.000206874	40.9429	0.000889874	1
3.51274	0.00128956	33.9651	0.00018951	40.978	0.000902085	1
3.51912	0.00114206	34.013	0.000175629	41.0131	0.000917155	1
3.5255	0.00100119	34.0608	0.000165245	41.0482	0.000933273	1
3.53188	0.000868061	34.1086	0.000158216	41.0834	0.000948391	1
3.53826	0.000744913	34.1565	0.000153862	41.1185	0.000960366	1
3.54464	0.000631889	34.2043	0.000151749	41.1536	0.000967116	1
3.55101	0.000529398	34.2521	0.000151395	41.1887	0.000965818	1
3.55739	0.000437778	34.3	0.000152297	41.2238	0.000955536	1
3.56377	0.0003571	34.3478	0.000153957	41.2589	0.00093566	1
3.57015	0.000287172	34.3956	0.000155909	41.294	0.000905988	1
3.57653	0.000227559	34.4435	0.000157754	41.3291	0.000866865	1
3.58291	0.000177625	34.4913	0.000159152	41.3643	0.000819149	1
3.58929	0.000136573	34.5391	0.000159829	41.3994	0.000764152	1
3.59567	0.000104141	34.587	0.000159797	41.4345	0.000703556	1
3.60204	7.8811e-05	34.6348	0.000159125	41.4696	0.000639317	1
3.60842	5.93334e-05	34.6826	0.000157971	41.5047	0.000573571	1
3.6148	4.49084e-05	34.7305	0.000156557	41.5398	0.000508947	1
3.62118	3.48598e-05	34.7783	0.000155144	41.5749	0.000447696	1
3.62756	2.86595e-05	34.8261	0.000154003	41.6101	0.000391729	1
3.63394	2.59446e-05	34.874	0.000153387	41.6452	0.000342742	1
3.64032	2.65278e-05	34.9218	0.000153521	41.6803	0.000302189	1
3.6467	3.04007e-05	34.9696	0.000154652	41.7154	0.000271263	1
3.65307	3.80051e-05	35.0174	0.000156708	41.7505	0.000250887	1
3.65945	4.98053e-05	35.0653	0.000159628	41.7856	0.000241713	1
3.66583	6.61013e-05	35.1131	0.000163283	41.8207	0.000244121	1
3.67221	8.75206e-05	35.1609	0.000167492	41.8558	0.000258765	1
3.67859	0.000114728	35.2088	0.000172043	41.891	0.000285685	1
3.68497	0.000148369	35.2566	0.000176708	41.9261	0.000323279	1
3.69135	0.000189001	35.3044	0.000181267	41.9612	0.000370542	1
3.69773	0.000237027	35.3523	0.000185526	41.9963	0.000426122	1
3.7041	0.000292615	35.4001	0.000189243	42.0314	0.000488316	1
3.71048	0.000355932	35.4479	0.000192369	42.0665	0.000555095	1
3.71686	0.000426535	35.4958	0.000194849	42.1016	0.000624137	1
3.72324	0.000502518	35.5436	0.000196656	42.1368	0.000692899	1
3.72962	0.000582207	35.5914	0.000197774	42.1719	0.000758693	1
3.736	0.00066351	35.6393	0.00019819	42.207	0.000818067	1
3.74238	0.000743978	35.6871	0.00019788	42.2421	0.000868201	1
3.74876	0.000820909	35.7349	0.000196804	42.2772	0.000907208	1
3.75514	0.000891472	35.7828	0.000194901	42.3123	0.000933386	1
3.76151	0.000952857	35.8306	0.000191954	42.3474	0.000945583	1
3.76789	0.00100213	35.8784	0.000187961	42.3826	0.000943255	1
3.77427	0.00103535	35.9263	0.000182848	42.4177	0.000926495	1
3.78065	0.00105253	35.9741	0.000176555	42.4528	0.000896017	1
3.78703	0.00105296	36.0219	0.00016906	42.4879	0.000853106	1
3.79341	0.00103671	36.0698	0.000160387	42.523	0.000799538	1
3.79979	0.00100454	36.1176	0.000150616	42.5581	0.000736827	1
3.80617	0.000957901	36.1654	0.000139881	42.5932	0.000668641	1
3.81254	0.000898809	36.2132	0.000128365	42.6283	0.000597504	1
3.81892	0.000829724	36.2611	0.000116276	42.6635	0.000525721	1
3.8253	0.000753401	36.3089	0.000103972	42.6986	0.000455364	1
3.83168	0.000672618	36.3567	9.17365e-05	42.7337	0.000388195	1
3.83806	0.000591091	36.4046	7.98274e-05	42.7688	0.000325621	1
3.84444	0.000511253	36.4524	6.8474e-05	42.8039	0.000268665	1
3.85082	0.000435143	36.5002	5.78692e-05	42.839	0.000217972	1
3.8572	0.000364367	36.5481	4.81617e-05	42.8741	0.000173981	1
3.86357	0.00030008	36.5959	3.94527e-05	42.9093	0.000137142	1
3.86995	0.000242991	36.6437	3.17955e-05	42.9444	0.000106382	1
3.87633	0.000193399	36.6916	2.52972e-05	42.9795	8.11773e-05	1
3.88271	0.000151246	36.7394	1.98492e-05	43.0146	6.09093e-05	1
3.88909	0.000116886	36.7872	1.53317e-05	43.0497	4.49187e-05	1
3.89547	8.89991e-05	36.8351	1.16526e-05	43.0848	3.2544e-05	1
3.90185	6.66545e-05	36.8829	8.71073e-06	43.1199	2.31537e-05	1
3.90823	4.90811e-05	36.9307	6.40166e-06	43.155	1.6169e-05	1
3.9146	3.55187e-05	36.9786	4.62329e-06	43.1902	1.10783e-05	1
3.92098	2.52508e-05	37.0264	3.27985e-06	43.2253	7.50403e-06	1
3.92736	1.76277e-05	37.0742	2.28471e-06	43.2604	5.04029e-06	1
3.93374	1.20796e-05	37.1221	1.57859e-06	43.2955	3.32402e-06	1
0.486289	1.3274e-05	14.3849	2.68882e-06	24.7764	2.13826e-06	4
0.492209	1.88053e-05	14.4313	3.73122e-06	24.8179	3.27649e-06	4
0.49813	2.6271e-05	14.4777	5.10582e-06	24.8594	4.90451e-06	4
0.50405	3.62057e-05	14.5241	6.89251e-06	24.901	7.17495e-06	4
0.509971	4.92463e-05	14.5704	9.18661e-06	24.9425	1.02633e-05	4
0.515891	6.62882e-05	14.6168	1.22089e-05	24.9841	1.43619e-05	4
0.521812	8.891e-05	14.6632	1.59973e-05	25.0256	1.96699e-05	4
0.527732	0.000117678	14.7095	2.0673e-05	25.0672	2.63789e-05	4
0.533652	0.000153762	14.7559	2.63563e-05	25.1087	3.46544e-05	4
0.539573	0.000198419	14.8023	3.31618e-05	25.1502	4.47725e-05	4
0.545493	0.000252978	14.8487	4.11916e-05	25.1918	5.66337e-05	4
0.551414	0.000318807	14.895	5.05285e-05	25.2333	7.00753e-05	4
0.557334	0.000397276	14.9414	6.12292e-05	25.2749	8.48512e-05	4
0.563254	0.000489724	14.9878	7.35163e-05	25.3164	0.000100582	4
0.569175	0.000599584	15.0341	8.71449e-05	25.3579	0.000116765	4
0.575095	0.00072649	15.0805	0.000101988	25.3995	0.000132794	4
0.581016	0.000870767	15.1269	0.000117881	25.441	0.000147999	4
0.586936	0.00103284	15.1733	0.000134602	25.4826	0.000161691	4
0.592857	0.0012128	15.2196	0.000151881	25.5241	0.000173223	4
0.598777	0.00141034	15.266	0.000169402	25.5656	0.000181872	4
0.604697	0.00162473	15.3124	0.000186813	25.6072	0.000187234	4
0.610618	0.00185484	15.3587	0.000203614	25.6487	0.000189448	4
0.616538	0.00209995	15.4051	0.000219406	25.6903	0.00018875	4
0.622459	0.00235746	15.4515	0.000233878	25.7318	0.000185641	4
0.628379	0.00262367	15.4979	0.000246758	25.7733	0.000180861	4
0.634299	0.00289581	15.5442	0.000257849	25.8149	0.000175345	4
0.64022	0.00317102	15.5906	0.000267042	25.8564	0.000170155	4
0.64614	0.00344643	15.637	0.000274331	25.898	0.000166412	4
0.652061	0.00371936	15.6834	0.000279818	25.9395	0.000165205	4
0.657981	0.00398742	15.7297	0.000283592	25.981	0.000167603	4
0.663902	0.00424855	15.7761	0.000286209	26.0226	0.000174803	4
0.669822	0.00450058	15.8225	0.000288222	26.0641	0.000186831	4
0.675742	0.00474473	15.8688	0.000290167	26.1057	0.000203744	4
0.681663	0.00498247	15.9152	0.000292613	26.1472	0.000225271	4
0.687583	0.00521652	15.9616	0.000296138	26.1887	0.000250837	4
0.693504	0.00545093	16.008	0.000301294	26.2303	0.000279607	4
0.699424	0.00569114	16.0543	0.000308585	26.2718	0.00031055	4
0.705344	0.00594396	16.1007	0.000318718	26.3134	0.000342514	4
0.711265	0.00621749	16.1471	0.000331981	26.3549	0.000374321	4
0.717185	0.00652634	16.1934	0.000348307	26.3965	0.000404846	4
0.723106	0.00688083	16.2398	0.000367675	26.438	0.000432775	4
0.729026	0.00729094	16.2862	0.000389939	26.4795	0.0004575	4
0.734946	0.00776773	16.3326	0.000414838	26.5211	0.000478644	4
0.740867	0.00832181	16.3789	0.000442017	26.5626	0.000496031	4
0.746787	0.00896282	16.4253	0.000471048	26.6042	0.000509699	4
0.752708	0.00969898	16.4717	0.000501518	26.6457	0.000519856	4
0.758628	0.0105367	16.5181	0.000532832	26.6872	0.000526832	4
0.764549	0.0114867	16.5644	0.000564467	26.7288	0.000531044	4
0.770469	0.0125529	16.6108	0.000596108	26.7703	0.000532967	4
0.776389	0.0137216	16.6572	0.000627554	26.8119	0.000533128	4
0.78231	0.0149866	16.7035	0.000658736	26.8534	0.000532097	4
0.78823	0.0163389	16.7499	0.000689733	26.8949	0.000530763	4
0.794151	0.0177674	16.7963	0.000720771	26.9365	0.00053011	4
0.800071	0.0192597	16.8427	0.000752291	26.978	0.000531263	4
0.805991	0.0208025	16.889	0.000785047	27.0196	0.000535554	4
0.811912	0.0223833	16.9354	0.000819693	27.0611	0.00054449	4
0.817832	0.0239921	16.9818	0.000857002	27.1026	0.000559691	4
0.823753	0.0256164	17.0281	0.00089779	27.1442	0.000582793	4
0.829673	0.027253	17.0745	0.000942889	27.1857	0.000615329	4
0.835594	0.0289037	17.1209	0.000993127	27.2273	0.000658595	4
0.841514	0.030575	17.1673	0.0010493	27.2688	0.0007139	4
0.847434	0.0322783	17.2136	0.00111247	27.3103	0.000782313	4
0.853355	0.0340301	17.26	0.00118413	27.3519	0.000862394	4
0.859275	0.0358506	17.3064	0.00126408	27.3934	0.000953171	4
0.865196	0.0377774	17.3527	0.0013529	27.435	0.00105317	4
0.871116	0.0398369	17.3991	0.00145116	27.4765	0.00116053	4
0.877036	0.0420499	17.4455	0.00155945	27.518	0.00127315	4
0.882957	0.0444396	17.4919	0.00167837	27.5596	0.0013888	4
0.888877	0.0470252	17.5382	0.00180856	27.6011	0.00150534	4
0.894798	0.0498211	17.5846	0.00195099	27.6427	0.0016208	4
0.900718	0.0528355	17.631	0.00210821	27.6842	0.00173347	4
0.906639	0.05607	17.6774	0.00227943	27.7258	0.0018414	4
0.912559	0.0595292	17.7237	0.00246563	27.7673	0.00194405	4
0.918479	0.0632042	17.7701	0.00266782	27.8088	0.00204089	4
0.9244	0.0670493	17.8165	0.00288709	27.8504	0.00213161	4
0.93032	0.0710361	17.8628	0.0031245	27.8919	0.00221604	4
0.936241	0.0751331	17.9092	0.00338109	27.9335	0.00229409	4
0.942161	0.0793077	17.9556	0.0036579	27.975	0.00236571	4
0.948081	0.0835273	18.002	0.00395936	28.0165	0.00243084	4
0.954002	0.0877618	18.0483	0.0042829	28.0581	0.00248943	4
0.959922	0.0919848	18.0947	0.00462906	28.0996	0.00254145	4
0.965843	0.0961683	18.1411	0.00499823	28.1412	0.00258646	4
0.971763	0.100306	18.1874	0.00539063	28.1827	0.00262497	4
0.977683	0.104397	18.2338	0.00580637	28.2242	0.00265777	4
0.983604	0.108451	18.2802	0.00624542	28.2658	0.00268568	4
0.989524	0.112485	18.3266	0.00670769	28.3073	0.00270985	4
0.995445	0.116521	18.3729	0.00719639	28.3489	0.00273175	4
1.00137	0.12059	18.4193	0.00770837	28.3904	0.00275319	4
1.00729	0.124726	18.4657	0.00824325	28.4319	0.00277622	4
1.01321	0.128982	18.512	0.00880115	28.4735	0.00280307	4
1.01913	0.133401	18.5584	0.00938236	28.515	0.00283602	4
1.02505	0.138013	18.6048	0.00998739	28.5566	0.00287774	4
1.03097	0.142851	18.6512	0.010617	28.5981	0.00293099	4
1.03689	0.14794	18.6975	0.011272	28.6396	0.00299669	4
1.04281	0.153302	18.7439	0.0119573	28.6812	0.00307608	4
1.04873	0.158953	18.7903	0.0126721	28.7227	0.00317004	4
1.05465	0.164901	18.8367	0.0134171	28.7643	0.00327917	4
1.06057	0.171163	18.883	0.0141937	28.8058	0.00340387	4
1.06649	0.177755	18.9294	0.0150036	28.8474	0.00354447	4
1.07241	0.184636	18.9758	0.0158483	28.8889	0.00370134	4
1.07833	0.191794	19.0221	0.0167292	28.9304	0.00387505	4
1.08425	0.199219	19.0685	0.0176474	28.972	0.00406656	4
1.09017	0.206901	19.1149	0.0186082	29.0135	0.00427938	4
1.09609	0.214828	19.1613	0.0196101	29.0551	0.00451326	4
1.10201	0.222992	19.2076	0.0206512	29.0966	0.00477027	4
1.10793	0.231385	19.254	0.0217315	29.1381	0.00505277	4
1.11385	0.240033	19.3004	0.0228505	29.1797	0.00536323	4
1.11977	0.2489	19.3467	0.0240076	29.2212	0.00570418	4
1.12569	0.257976	19.3931	0.0252018	29.2628	0.00607802	4
1.13161	0.267256	19.4395	0.026432	29.3043	0.00648689	4
1.13753	0.276727	19.4859	0.0276997	29.3458	0.00693248	4
1.14346	0.286378	19.5322	0.0290023	29.3874	0.00741584	4
1.14938	0.296192	19.5786	0.0303355	29.4289	0.00794041	4
1.1553	0.306148	19.625	0.0316975	29.4705	0.00850243	4
1.16122	0.316231	19.6714	0.0330865	29.512	0.00909785	4
1.16714	0.326403	19.7177	0.0345006	29.5535	0.00972229	4
1.17306	0.33663	19.7641	0.0359381	29.5951	0.01037	4
1.17898	0.346884	19.8105	0.0373976	29.6366	0.0110339	4
1.1849	0.357139	19.8568	0.0388793	29.6782	0.0117063	4
1.19082	0.367376	19.9032	0.0403829	29.7197	0.0123792	4
1.19674	0.377579	19.9496	0.0419068	29.7612	0.0130448	4
1.20266	0.387739	19.996	0.0434519	29.8028	0.0136966	4
1.20858	0.397852	20.0423	0.0450199	29.8443	0.014329	4
1.2145	0.407923	20.0887	0.0466132	29.8859	0.0149403	4
1.22042	0.417975	20.1351	0.0482347	29.9274	0.0155346	4
1.22634	0.428027	20.1814	0.0498882	29.9689	0.0161185	4
1.23226	0.438106	20.2278	0.0515799	30.0105	0.0167012	4
1.23818	0.448235	20.2742	0.0533177	30.052	0.0172949	4
1.2441	0.458441	20.3206	0.0551016	30.0936	0.0179129	4
1.25002	0.468747	20.3669	0.0569354	30.1351	0.0185691	4
1.25594	0.479172	20.4133	0.0588217	30.1767	0.0192765	4
1.26186	0.489745	20.4597	0.0607624	30.2182	0.0200462	4
1.26778	0.500455	20.506	0.062758	30.2597	0.0208876	4
1.2737	0.511289	20.5524	0.0648079	30.3013	0.0218113	4
1.27962	0.522229	20.5988	0.0669114	30.3428	0.0228083	4
1.28555	0.533247	20.6452	0.0690678	30.3844	0.0238734	4
1.29147	0.544312	20.6915	0.0712643	30.4259	0.0249982	4
1.29739	0.555385	20.7379	0.0734936	30.4674	0.0261728	4
1.30331	0.566423	20.7843	0.0757476	30.509	0.0273861	4
1.30923	0.577372	20.8307	0.0780173	30.5505	0.0286279	4
1.31515	0.588177	20.877	0.0802936	30.5921	0.0298889	4
1.32107	0.59881	20.9234	0.0825671	30.6336	0.0311625	4
1.32699	0.60924	20.9698	0.0848284	30.6751	0.0324446	4
1.33291	0.619449	21.0161	0.0870645	30.7167	0.0337357	4
1.33883	0.629424	21.0625	0.0892699	30.7582	0.0350386	4
1.34475	0.639166	21.1089	0.0914388	30.7998	0.0363589	4
1.35067	0.648685	21.1553	0.0935663	30.8413	0.0377044	4
1.35659	0.657997	21.2016	0.0956489	30.8828	0.0390837	4
1.36251	0.66712	21.248	0.0976844	30.9244	0.0405063	4
1.36843	0.67612	21.2944	0.0996717	30.9659	0.0419816	4
1.37435	0.685037	21.3407	0.101611	31.0075	0.0435187	4
1.38027	0.693913	21.3871	0.103495	31.049	0.0451266	4
1.38619	0.702782	21.4335	0.105335	31.0905	0.0468137	4
1.39211	0.711678	21.4799	0.107132	31.1321	0.0485945	4
1.39803	0.720623	21.5262	0.108888	31.1736	0.050478	4
1.40395	0.729632	21.5726	0.110607	31.2152	0.0524674	4
1.40987	0.738714	21.619	0.112288	31.2567	0.0545709	4
1.41579	0.74785	21.6654	0.113934	31.2982	0.0567965	4
1.42171	0.757017	21.7117	0.115546	31.3398	0.059152	4
1.42763	0.766186	21.7581	0.117119	31.3813	0.0616437	4
1.43356	0.775325	21.8045	0.118655	31.4229	0.0642769	4
1.43948	0.784404	21.8508	0.120156	31.4644	0.0670543	4
1.4454	0.793392	21.8972	0.121618	31.506	0.0699761	4
1.45132	0.802267	21.9436	0.123043	31.5475	0.0730427	4
1.45724	0.811003	21.99	0.124426	31.589	0.0762544	4
1.46316	0.819595	22.0363	0.125769	31.6306	0.0795867	4
1.46908	0.828067	22.0827	0.127068	31.6721	0.0830254	4
1.475	0.836444	22.1291	0.12832	31.7137	0.0865549	4
1.48092	0.844755	22.1754	0.129528	31.7552	0.0901587	4
1.48684	0.853038	22.2218	0.130693	31.7967	0.093821	4
1.49276	0.861332	22.2682	0.131817	31.8383	0.0975274	4
1.49868	0.869674	22.3146	0.132902	31.8798	0.101266	4
1.5046	0.8781	22.3609	0.133949	31.9214	0.105027	4
1.51052	0.886648	22.4073	0.134959	31.9629	0.108805	4
1.51644	0.895312	22.4537	0.135934	32.0044	0.1126	4
1.52236	0.90408	22.5	0.136872	32.046	0.116409	4
1.52828	0.912924	22.5464	0.137774	32.0875	0.120236	4
1.5342	0.921806	22.5928	0.138642	32.1291	0.124081	4
1.54012	0.930672	22.6392	0.139476	32.1706	0.127945	4
1.54604	0.939463	22.6855	0.140275	32.2121	0.131826	4
1.55196	0.948112	22.7319	0.141036	32.2537	0.135717	4
1.55788	0.956519	22.7783	0.141759	32.2952	0.139611	4
1.5638	0.964621	22.8247	0.142441	32.3368	0.143494	4
1.56972	0.972379	22.871	0.143075	32.3783	0.14735	4
1.57565	0.979755	22.9174	0.14366	32.4198	0.151157	4
1.58157	0.986727	22.9638	0.144196	32.4614	0.15489	4
1.58749	0.993289	23.0101	0.144684	32.5029	0.158531	4
1.59341	0.99945	23.0565	0.14512	32.5445	0.162064	4
1.59933	1.00523	23.1029	0.145505	32.586	0.16547	4
1.60525	1.01066	23.1493	0.145838	32.6275	0.168738	4
1.61117	1.01577	23.1956	0.146118	32.6691	0.171859	4
1.61709	1.02067	23.242	0.146342	32.7106	0.174827	4
1.62301	1.0254	23.2884	0.146507	32.7522	0.17764	4
1.62893	1.03001	23.3347	0.146618	32.7937	0.180299	4
1.63485	1.03457	23.3811	0.146675	32.8353	0.182801	4
1.64077	1.03909	23.4275	0.146678	32.8768	0.185146	4
1.64669	1.04363	23.4739	0.146625	32.9183	0.18735	4
1.65261	1.04819	23.5202	0.146517	32.9599	0.189415	4
1.65853	1.05279	23.5666	0.146354	33.0014	0.191344	4
1.66445	1.05742	23.613	0.146134	33.043	0.193135	4
1.67037	1.06206	23.6593	0.145855	33.0845	0.194787	4
1.67629	1.06668	23.7057	0.145527	33.126	0.196297	4
1.68221	1.07125	23.7521	0.145152	33.1676	0.197662	4
1.68813	1.07571	23.7985	0.144736	33.2091	0.198878	4
1.69405	1.08005	23.8448	0.144283	33.2507	0.199947	4
1.69997	1.08419	23.8912	0.143798	33.2922	0.200854	4
1.70589	1.08809	23.9376	0.143287	33.3337	0.201627	4
1.71181	1.09168	23.984	0.142755	33.3753	0.202278	4
1.71774	1.09495	24.0303	0.142205	33.4168	0.202825	4
1.72366	1.09786	24.0767	0.141645	33.4584	0.20329	4
1.72958	1.10041	24.1231	0.141074	33.4999	0.203695	4
1.7355	1.10257	24.1694	0.140494	33.5414	0.204067	4
1.74142	1.10434	24.2158	0.139903	33.583	0.204428	4
1.74734	1.10571	24.2622	0.139298	33.6245	0.204803	4
1.75326	1.10668	24.3086	0.138674	33.6661	0.205209	4
1.75918	1.10725	24.3549	0.138027	33.7076	0.205665	4
1.7651	1.10748	24.4013	0.137345	33.7491	0.206178	4
1.77102	1.1074	24.4477	0.136625	33.7907	0.206743	4
1.77694	1.10702	24.494	0.135861	33.8322	0.207353	4
1.78286	1.10638	24.5404	0.135049	33.8738	0.207992	4
1.78878	1.1055	24.5868	0.134184	33.9153	0.208638	4
1.7947	1.10439	24.6332	0.133265	33.9568	0.209266	4
1.80062	1.1031	24.6795	0.132291	33.9984	0.209843	4
1.80654	1.1016	24.7259	0.131262	34.0399	0.210334	4
1.81246	1.09994	24.7723	0.130174	34.0815	0.210704	4
1.81838	1.09814	24.8187	0.129041	34.123	0.210905	4
1.8243	1.09621	24.865	0.127868	34.1646	0.210894	4
1.83022	1.09417	24.9114	0.126662	34.2061	0.210654	4
1.83614	1.09201	24.9578	0.125429	34.2476	0.210164	4
1.84206	1.08975	25.0041	0.124177	34.2892	0.209415	4
1.84798	1.0874	25.0505	0.122913	34.3307	0.208403	4
1.8539	1.08494	25.0969	0.121642	34.3723	0.207139	4
1.85983	1.08236	25.1433	0.120371	34.4138	0.205641	4
1.86575	1.07964	25.1896	0.119105	34.4553	0.203937	4
1.87167	1.07677	25.236	0.117847	34.4969	0.202064	4
1.87759	1.0737	25.2824	0.116599	34.5384	0.200061	4
1.88351	1.07038	25.3287	0.115363	34.58	0.19797	4
1.88943	1.06675	25.3751	0.11414	34.6215	0.195846	4
1.89535	1.06275	25.4215	0.11293	34.663	0.193725	4
1.90127	1.05829	25.4679	0.111732	34.7046	0.191637	4
1.90719	1.05322	25.5142	0.11055	34.7461	0.189601	4
1.91311	1.04754	25.5606	0.109382	34.7877	0.18763	4
1.91903	1.04119	25.607	0.108228	34.8292	0.185726	4
1.92495	1.03412	25.6533	0.107089	34.8707	0.183881	4
1.93087	1.02631	25.6997	0.105967	34.9123	0.18208	4
1.93679	1.01776	25.7461	0.104864	34.9538	0.180303	4
1.94271	1.00849	25.7925	0.103781	34.9954	0.17852	4
1.94863	0.998539	25.8388	0.10272	35.0369	0.176696	4
1.95455	0.987918	25.8852	0.101686	35.0784	0.174801	4
1.96047	0.976817	25.9316	0.10068	35.12	0.172808	4
1.96639	0.965372	25.978	0.0996998	35.1615	0.170689	4
1.97231	0.953718	26.0243	0.0987457	35.2031	0.168424	4
1.97823	0.941995	26.0707	0.0978165	35.2446	0.165995	4
1.98415	0.930341	26.1171	0.0969101	35.2861	0.163391	4
1.99007	0.918886	26.1634	0.0960234	35.3277	0.160608	4
1.99599	0.907747	26.2098	0.0951527	35.3692	0.157647	4
2.00192	0.897059	26.2562	0.0942937	35.4108	0.154507	4
2.00784	0.886903	26.3026	0.0934395	35.4523	0.151207	4
2.01376	0.877273	26.3489	0.0925835	35.4939	0.147779	4
2.01968	0.868162	26.3953	0.0917198	35.5354	0.14425	4
2.0256	0.859537	26.4417	0.0908428	35.5769	0.14065	4
2.03152	0.851339	26.488	0.089947	35.6185	0.13701	4
2.03744	0.843486	26.5344	0.0890275	35.66	0.133364	4
2.04336	0.835876	26.5808	0.08808	35.7016	0.129742	4
2.04928	0.828397	26.6272	0.0870986	35.7431	0.126176	4
2.0552	0.820898	26.6735	0.0860787	35.7846	0.122694	4
2.06112	0.813242	26.7199	0.0850224	35.8262	0.119323	4
2.06704	0.805314	26.7663	0.0839293	35.8677	0.116099	4
2.07296	0.797014	26.8127	0.0828001	35.9093	0.113023	4
2.07888	0.788255	26.859	0.0816364	35.9508	0.110106	4
2.0848	0.778965	26.9054	0.0804408	35.9923	0.107353	4
2.09072	0.769089	26.9518	0.0792169	36.0339	0.104765	4
2.09664	0.758592	26.9981	0.0779685	36.0754	0.102336	4
2.10256	0.747373	27.0445	0.0767014	36.117	0.100061	4
2.10848	0.735493	27.0909	0.075425	36.1585	0.097927	4
2.1144	0.722987	27.1373	0.0741465	36.2	0.0959224	4
2.12032	0.709884	27.1836	0.0728735	36.2416	0.0940321	4
2.12624	0.696217	27.23	0.0716136	36.2831	0.0922499	4
2.13216	0.682027	27.2764	0.0703747	36.3247	0.0905506	4
2.13808	0.667359	27.3227	0.0691639	36.3662	0.0889208	4
2.14401	0.652265	27.3691	0.0679893	36.4077	0.0873507	4
2.14993	0.636778	27.4155	0.0668624	36.4493	0.0858328	4
2.15585	0.620964	27.4619	0.0657825	36.4908	0.0843618	4
2.16177	0.60492	27.5082	0.0647521	36.5324	0.0829341	4
2.16769	0.588709	27.5546	0.0637722	36.5739	0.0815472	4
2.17361	0.5724	27.601	0.0628422	36.6154	0.0801989	4
2.17953	0.556063	27.6473	0.0619602	36.657	0.0788864	4
2.18545	0.539766	27.6937	0.0611224	36.6985	0.0776073	4
2.19137	0.523582	27.7401	0.0603243	36.7401	0.0763532	4
2.19729	0.507583	27.7865	0.059563	36.7816	0.0751136	4
2.20321	0.491883	27.8328	0.0588249	36.8232	0.0738784	4
2.20913	0.476515	27.8792	0.0581024	36.8647	0.0726362	4
2.21505	0.461531	27.9256	0.0573878	36.9062	0.0713764	4
2.22097	0.446975	27.972	0.0566734	36.9478	0.0700891	4
2.22689	0.432882	28.0183	0.0559522	36.9893	0.068767	4
2.23281	0.419278	28.0647	0.0552181	37.0309	0.0674056	4
2.23873	0.406179	28.1111	0.0544654	37.0724	0.0660039	4
2.24465	0.393593	28.1574	0.0536857	37.1139	0.064564	4
2.25057	0.381571	28.2038	0.0528789	37.1555	0.0630925	4
2.25649	0.370062	28.2502	0.0520437	37.197	0.0616029	4
2.26241	0.35902	28.2966	0.0511798	37.2386	0.0601065	4
2.26833	0.348418	28.3429	0.0502877	37.2801	0.058615	4
2.27425	0.338222	28.3893	0.0493688	37.3216	0.0571388	4
2.28017	0.328394	28.4357	0.0484251	37.3632	0.0556862	4
2.2861	0.318895	28.482	0.0474591	37.4047	0.0542626	4
2.29202	0.309682	28.5284	0.0464721	37.4463	0.0528704	4
2.29794	0.300724	28.5748	0.0454701	37.4878	0.0515084	4
2.30386	0.291975	28.6212	0.0444571	37.5293	0.0501723	4
2.30978	0.28337	28.6675	0.0434366	37.5709	0.0488561	4
2.3157	0.274872	28.7139	0.0424121	37.6124	0.0475478	4
2.32162	0.266449	28.7603	0.0413867	37.654	0.0462384	4
2.32754	0.258074	28.8067	0.0403636	37.6955	0.0449204	4
2.33346	0.249726	28.853	0.0393457	37.737	0.0435881	4
2.33938	0.241394	28.8994	0.0383372	37.7786	0.042239	4
2.3453	0.233075	28.9458	0.0373407	37.8201	0.0408737	4
2.35122	0.224781	28.9921	0.036358	37.8617	0.0394964	4
2.35714	0.216532	29.0385	0.0353913	37.9032	0.0381149	4
2.36306	0.208356	29.0849	0.0344425	37.9447	0.0367396	4
2.36898	0.200289	29.1313	0.0335134	37.9863	0.0353864	4
2.3749	0.192372	29.1776	0.0326056	38.0278	0.034071	4
2.38082	0.184648	29.224	0.0317204	38.0694	0.0328064	4
2.38674	0.17716	29.2704	0.0308613	38.1109	0.0316052	4
2.39266	0.169952	29.3167	0.0300285	38.1525	0.0304776	4
2.39858	0.163099	29.3631	0.0292209	38.194	0.0294311	4
2.4045	0.156624	29.4095	0.0284386	38.2355	0.0284703	4
2.41042	0.150529	29.4559	0.0276814	38.2771	0.0275961	4
2.41634	0.144825	29.5022	0.0269489	38.3186	0.0268063	4
2.42226	0.139512	29.5486	0.0262405	38.3602	0.0260957	4
2.42819	0.134583	29.595	0.0255555	38.4017	0.0254589	4
2.43411	0.13002	29.6413	0.0248945	38.4432	0.0248851	4
2.44003	0.125798	29.6877	0.0242566	38.4848	0.0243564	4
2.44595	0.121897	29.7341	0.0236388	38.5263	0.02386	4
2.45187	0.118287	29.7805	0.0230403	38.5679	0.023383	4
2.45779	0.11489	29.8268	0.0224604	38.6094	0.0229132	4
2.46371	0.111665	29.8732	0.0218985	38.6509	0.0224395	4
2.46963	0.10857	29.9196	0.0213542	38.6925	0.0219528	4
2.47555	0.105564	29.966	0.0208274	38.734	0.0214458	4
2.48147	0.102612	30.0123	0.0203189	38.7756	0.020914	4
2.48739	0.0996822	30.0587	0.0198296	38.8171	0.0203546	4
2.49331	0.096748	30.1051	0.0193578	38.8586	0.0197655	4
2.49923	0.0937827	30.1514	0.0189036	38.9002	0.0191531	4
2.50515	0.0907754	30.1978	0.0184666	38.9417	0.0185222	4
2.51107	0.0877218	30.2442	0.0180465	38.9833	0.0178787	4
2.51699	0.0846226	30.2906	0.0176426	39.0248	0.017229	4
2.52291	0.0814834	30.3369	0.0172538	39.0663	0.0165797	4
2.52883	0.0783139	30.3833	0.016879	39.1079	0.0159368	4
2.53475	0.075127	30.4297	0.0165168	39.1494	0.0153052	4
2.54067	0.0719384	30.476	0.0161632	39.191	0.0146891	4
2.54659	0.0687686	30.5224	0.0158154	39.2325	0.0140912	4
2.55251	0.0656395	30.5688	0.015471	39.274	0.0135147	4
2.55843	0.0625666	30.6152	0.0151272	39.3156	0.0129584	4
2.56435	0.0595651	30.6615	0.0147817	39.3571	0.0124211	4
2.57028	0.0566479	30.7079	0.0144324	39.3987	0.0119017	4
2.5762	0.0538257	30.7543	0.0140776	39.4402	0.0113993	4
2.58212	0.0511064	30.8006	0.0137154	39.4818	0.0109132	4
2.58804	0.0484954	30.847	0.0133469	39.5233	0.0104434	4
2.59396	0.0459992	30.8934	0.012973	39.5648	0.00999023	4
2.59988	0.0436269	30.9398	0.0125952	39.6064	0.0095549	4
2.6058	0.0413621	30.9861	0.0122157	39.6479	0.00913898	4
2.61172	0.0392006	31.0325	0.0118372	39.6895	0.00874575	4
2.61764	0.0371372	31.0789	0.0114626	39.731	0.00837778	4
2.62356	0.0351666	31.1253	0.0110951	39.7725	0.00803534	4
2.62948	0.0332835	31.1716	0.0107402	39.8141	0.00771955	4
2.6354	0.031483	31.218	0.0103993	39.8556	0.00743087	4
2.64132	0.0297606	31.2644	0.0100747	39.8972	0.00716897	4
2.64724	0.0281229	31.3107	0.00976799	39.9387	0.00693278	4
2.65316	0.0265586	31.3571	0.0094801	39.9802	0.00672047	4
2.65908	0.0250655	31.4035	0.00921126	40.0218	0.00652961	4
2.665	0.0236433	31.4499	0.00896096	40.0633	0.00635724	4
2.67092	0.0222925	31.4962	0.00872803	40.1049	0.00620032	4
2.67684	0.0210138	31.5426	0.00851242	40.1464	0.00605581	4
2.68276	0.019808	31.589	0.00830906	40.1879	0.00591887	4
2.68868	0.0186759	31.6353	0.00811472	40.2295	0.00578647	4
2.6946	0.0176241	31.6817	0.00792626	40.271	0.00565593	4
2.70052	0.0166521	31.7281	0.00774048	40.3126	0.00552502	4
2.70644	0.0157534	31.7745	0.00755429	40.3541	0.00539197	4
2.71236	0.0149266	31.8208	0.00736477	40.3956	0.00525549	4
2.71829	0.0141696	31.8672	0.00716934	40.4372	0.00511476	4
2.72421	0.01348	31.9136	0.00696455	40.4787	0.00496937	4
2.73013	0.0128548	31.96	0.00674942	40.5203	0.0048193	4
2.73605	0.0122905	32.0063	0.00652357	40.5618	0.00466451	4
2.74197	0.0117848	32.0527	0.00628695	40.6033	0.00450614	4
2.74789	0.0113383	32.0991	0.00604009	40.6449	0.00434522	4
2.75381	0.0109394	32.1454	0.00578407	40.6864	0.00418287	4
2.75973	0.0105834	32.1918	0.0055205	40.728	0.0040204	4
2.76565	0.0102661	32.2382	0.00525141	40.7695	0.00385925	4
2.77157	0.00998312	32.2846	0.00497924	40.8111	0.00370094	4
2.77749	0.00973007	32.3309	0.00470752	40.8526	0.00354711	4
2.78341	0.00950288	32.3773	0.00443922	40.8941	0.0033994	4
2.78933	0.00929768	32.4237	0.00417706	40.9357	0.0032595	4
2.79525	0.00911273	32.47	0.00392363	40.9772	0.00312978	4
2.80117	0.00894268	32.5164	0.00368127	41.0188	0.00301194	4
2.80709	0.00878454	32.5628	0.00345204	41.0603	0.00290684	4
2.81301	0.00863632	32.6092	0.00323762	41.1018	0.00281566	4
2.81893	0.00849642	32.6555	0.00304087	41.1434	0.00273933	4
2.82485	0.00836356	32.7019	0.00286238	41.1849	0.00267847	4
2.83077	0.00823664	32.7483	0.0027011	41.2265	0.00263331	4
2.83669	0.00811471	32.7946	0.00255676	41.268	0.00260365	4
2.84261	0.00799695	32.841	0.00242871	41.3095	0.00258873	4
2.84853	0.00788185	32.8874	0.00231597	41.3511	0.00258717	4
2.85445	0.00776744	32.9338	0.00221729	41.3926	0.0025972	4
2.86038	0.00765176	32.9801	0.00213119	41.4342	0.00261593	4
2.8663	0.0075325	33.0265	0.00205662	41.4757	0.00263875	4
2.87222	0.00740711	33.0729	0.00199147	41.5172	0.00266158	4
2.87814	0.00727285	33.1193	0.00193298	41.5588	0.00268017	4
2.88406	0.00712694	33.1656	0.00187941	41.6003	0.00269033	4
2.88998	0.00696645	33.212	0.00182916	41.6419	0.00268825	4
2.8959	0.0067864	33.2584	0.00178077	41.6834	0.00267079	4
2.90182	0.00658726	33.3047	0.00173298	41.7249	0.00263575	4
2.90774	0.00636816	33.3511	0.00168473	41.7665	0.00258206	4
2.91366	0.00612897	33.3975	0.0016351	41.808	0.00250991	4
2.91958	0.00587038	33.4439	0.00158335	41.8496	0.0024192	4
2.9255	0.00559386	33.4902	0.00152944	41.8911	0.00231493	4
2.93142	0.00530162	33.5366	0.00147343	41.9326	0.00220088	4
2.93734	0.0049966	33.583	0.00141552	41.9742	0.00208099	4
2.94326	0.00468185	33.6293	0.00135613	42.0157	0.00195924	4
2.94918	0.00436301	33.6757	0.00129579	42.0573	0.00183925	4
2.9551	0.00404481	33.7221	0.00123513	42.0988	0.00172407	4
2.96102	0.00373162	33.7685	0.00117492	42.1404	0.00161602	4
2.96694	0.0034277	33.8148	0.00111625	42.1819	0.00151657	4
2.97286	0.00313705	33.8612	0.00105981	42.2234	0.00142642	4
2.97878	0.00286337	33.9076	0.00100632	42.265	0.00134614	4
2.9847	0.00260986	33.954	0.000956459	42.3065	0.00127455	4
2.99062	0.0023807	34.0003	0.000910788	42.3481	0.00121013	4
2.99654	0.00217924	34.0467	0.000869786	42.3896	0.0011516	4
3.00247	0.00200415	34.0931	0.000833814	42.4311	0.00109771	4
3.00839	0.00185572	34.1394	0.0008032	42.4727	0.0010473	4
3.01431	0.00173354	34.1858	0.000778723	42.5142	0.000999429	4
3.02023	0.00163659	34.2322	0.000759491	42.5558	0.000953343	4
3.02615	0.00156332	34.2786	0.000745257	42.5973	0.000908555	4
3.03207	0.00151166	34.3249	0.000735669	42.6388	0.000864821	4
3.03799	0.00147922	34.3713	0.000730277	42.6804	0.000822189	4
3.04391	0.00146511	34.4177	0.000728553	42.7219	0.000780982	4
3.04983	0.00146342	34.464	0.000729906	42.7635	0.00074153	4
3.05575	0.00147126	34.5104	0.000733703	42.805	0.000704314	4
3.06167	0.00148585	34.5568	0.000739431	42.8465	0.00066981	4
3.06759	0.00150461	34.6032	0.000746042	42.8881	0.000638412	4
3.07351	0.00152521	34.6495	0.000752903	42.9296	0.000610358	4
3.07943	0.00154557	34.6959	0.000759418	42.9712	0.000585675	4
3.08535	0.00156393	34.7423	0.000765033	43.0127	0.000564133	4
3.09127	0.00157827	34.7886	0.000769233	43.0542	0.000545236	4
3.09719	0.00158733	34.835	0.000771555	43.0958	0.000528247	4
3.10311	0.00159043	34.8814	0.000771585	43.1373	0.00051219	4
3.10903	0.00158684	34.9278	0.000768523	43.1789	0.000495844	4
3.11495	0.00157599	34.9741	0.000762353	43.2204	0.000478317	4
3.12087	0.0015574	35.0205	0.00075292	43.262	0.000458945	4
3.12679	0.00153075	35.0669	0.000740074	43.3035	0.000437374	4
3.13271	0.00149581	35.1133	0.000723731	43.345	0.000413626	4
3.13863	0.00145211	35.1596	0.000703879	43.3866	0.000388107	4
3.14456	0.00139932	35.206	0.000680576	43.4281	0.000361585	4
3.15048	0.00133878	35.2524	0.000653961	43.4697	0.000335125	4
3.1564	0.00127113	35.2987	0.000623915	43.5112	0.000309988	4
3.16232	0.00119726	35.3451	0.000591096	43.5527	0.000287877	4
3.16824	0.00111828	35.3915	0.000556035	43.5943	0.000270051	4
3.17416	0.00103553	35.4379	0.000519197	43.6358	0.000257343	4
3.18008	0.000950525	35.4842	0.000481093	43.6774	0.000250318	4
3.186	0.00086494	35.5306	0.000442263	43.7189	0.000249136	4
3.19192	0.000781126	35.577	0.000403266	43.7604	0.000253532	4
3.19784	0.000701084	35.6233	0.000364664	43.802	0.000262835	4
3.20376	0.000626636	35.6697	0.000327172	43.8435	0.000276012	4
3.20968	0.000559553	35.7161	0.000291377	43.8851	0.000291743	4
3.2156	0.000501511	35.7625	0.000257654	43.9266	0.000308516	4
3.22152	0.000454071	35.8088	0.000226377	43.9681	0.000324609	4
3.22744	0.000418656	35.8552	0.000197852	44.0097	0.000338161	4
3.23336	0.00039654	35.9016	0.000172315	44.0512	0.000347923	4
3.23928	0.000390276	35.9479	0.000149931	44.0928	0.0003529	4
3.2452	0.000400522	35.9943	0.000130793	44.1343	0.000352453	4
3.25112	0.000426909	36.0407	0.000115203	44.1758	0.000346325	4
3.25704	0.000469737	36.0871	0.000103049	44.2174	0.000334649	4
3.26296	0.000529002	36.1334	9.39422e-05	44.2589	0.000317918	4
3.26888	0.000604344	36.1798	8.76975e-05	44.3005	0.000296941	4
3.2748	0.000695009	36.2262	8.40853e-05	44.342	0.000272777	4
3.28072	0.000799798	36.2726	8.28387e-05	44.3835	0.000246644	4
3.28665	0.000917386	36.3189	8.36589e-05	44.4251	0.00022001	4
3.29257	0.0010457	36.3653	8.62205e-05	44.4666	0.000194341	4
3.29849	0.00118024	36.4117	9.02407e-05	44.5082	0.000170775	4
3.30441	0.00131754	36.458	9.5282e-05	44.5497	0.00015027	4
3.31033	0.00145381	36.5044	0.000100848	44.5913	0.000133568	4
3.31625	0.00158503	36.5508	0.000106581	44.6328	0.000121171	4
3.32217	0.0017071	36.5972	0.000112141	44.6743	0.000113328	4
3.32809	0.00181597	36.6435	0.00011721	44.7159	0.000110036	4
3.33401	0.00190783	36.6899	0.000121505	44.7574	0.000111048	4
3.33993	0.00197597	36.7363	0.000124782	44.799	0.000115891	4
3.34585	0.00201987	36.7826	0.000126776	44.8405	0.000124093	4
3.35177	0.0020384	36.829	0.000127239	44.882	0.000134401	4
3.35769	0.00203096	36.8754	0.000126263	44.9236	0.000145765	4
3.36361	0.00199782	36.9218	0.000123858	44.9651	0.000157164	4
3.36953	0.00194017	36.9681	0.000120087	45.0067	0.000167608	4
3.37545	0.00186	37.0145	0.000115058	45.0482	0.000176196	4
3.38137	0.00176002	37.0609	0.000108921	45.0897	0.000182173	4
3.38729	0.00164257	37.1073	0.000101859	45.1313	0.000184975	4
3.39321	0.00151262	37.1536	9.40641e-05	45.1728	0.000184264	4
3.39913	0.00137533	37.2	8.57614e-05	45.2144	0.000179947	4
3.40505	0.00123455	37.2464	7.72621e-05	45.2559	0.000171991	4
3.41097	0.00109388	37.2927	6.87685e-05	45.2974	0.000160912	4
3.41689	0.000956542	37.3391	6.04626e-05	45.339	0.000147518	4
3.42281	0.000825303	37.3855	5.25009e-05	45.3805	0.000132503	4
3.42874	0.000702405	37.4319	4.50117e-05	45.4221	0.000116593	4
3.43466	0.000589828	37.4782	3.80936e-05	45.4636	0.000100484	4
3.44058	0.000489959	37.5246	3.1823e-05	45.5051	8.47959e-05	4
3.4465	0.000401759	37.571	2.63334e-05	45.5467	7.00451e-05	4
3.45242	0.000325103	37.6173	2.15245e-05	45.5882	5.66175e-05	4
3.45834	0.000259533	37.6637	1.73735e-05	45.6298	4.47641e-05	4
3.46426	0.000204333	37.7101	1.38433e-05	45.6713	3.46501e-05	4
3.47018	0.000158606	37.7565	1.08854e-05	45.7128	2.63767e-05	4
3.4761	0.000121337	37.8028	8.44433e-06	45.7544	1.96688e-05	4
3.48202	9.14572e-05	37.8492	6.4604e-06	45.7959	1.43613e-05	4
3.48794	6.85365e-05	37.8956	4.87299e-06	45.8375	1.0263e-05	4
3.49386	5.07623e-05	37.9419	3.66418e-06	45.879	7.17483e-06	4
3.49978	3.70694e-05	37.9883	2.72033e-06	45.9206	4.90445e-06	4
3.5057	2.66788e-05	38.0347	1.99234e-06	45.9621	3.27646e-06	4
3.51162	1.89159e-05	38.0811	1.43891e-06	46.0036	2.13825e-06	4
