# Supplementary material for: Aging-associated decline of phosphatidylcholine synthesis is a malleable trigger of natural mitochondrial aging
Source: Nat Commun. 2026 Apr 18;17:3589. doi: 10.1038/s41467-026-71508-7 (PMC13091796; doi:10.1038/s41467-026-71508-7)
Supplement: Supplementary file 43 — Supplementary Data 41 [file 41467_2026_71508_MOESM43_ESM.xlsx]

## Sheet: Tabelle1
value.pc_tfa_ratio	density_est.pc_tfa_ratio	value.pufa_tfa_ratio	density_est.pufa_tfa_ratio	diabetes
0.0908332	0.00066754	17.0241	2.23708e-06	Diabetic
0.0911788	0.000875861	17.0998	2.9668e-06	Diabetic
0.0915245	0.00113851	17.1755	3.89439e-06	Diabetic
0.0918702	0.00146654	17.2512	5.09949e-06	Diabetic
0.0922159	0.00188074	17.3269	6.63906e-06	Diabetic
0.0925615	0.00240701	17.4026	8.55396e-06	Diabetic
0.0929072	0.00305272	17.4782	1.09099e-05	Diabetic
0.0932529	0.00383761	17.5539	1.37778e-05	Diabetic
0.0935985	0.0047831	17.6296	1.72333e-05	Diabetic
0.0939442	0.00591221	17.7053	2.1356e-05	Diabetic
0.0942899	0.00724943	17.781	2.63277e-05	Diabetic
0.0946356	0.00886523	17.8567	3.22328e-05	Diabetic
0.0949812	0.0107695	17.9324	3.90839e-05	Diabetic
0.0953269	0.0129768	18.0081	4.69485e-05	Diabetic
0.0956726	0.0155139	18.0838	5.58826e-05	Diabetic
0.0960182	0.0184061	18.1594	6.59282e-05	Diabetic
0.0963639	0.0216774	18.2351	7.71095e-05	Diabetic
0.0967096	0.0253609	18.3108	8.95503e-05	Diabetic
0.0970553	0.0295475	18.3865	0.000103179	Diabetic
0.0974009	0.0341713	18.4622	0.000117817	Diabetic
0.0977466	0.0392374	18.5379	0.000133354	Diabetic
0.0980923	0.0447451	18.6136	0.000149647	Diabetic
0.0984379	0.050688	18.6893	0.000166523	Diabetic
0.0987836	0.0570538	18.765	0.000183777	Diabetic
0.0991293	0.0638629	18.8406	0.000201152	Diabetic
0.099475	0.0710761	18.9163	0.000218279	Diabetic
0.0998206	0.0786135	18.992	0.000234856	Diabetic
0.100166	0.0864342	19.0677	0.000250586	Diabetic
0.100512	0.0944938	19.1434	0.000265172	Diabetic
0.100858	0.102746	19.2191	0.000278328	Diabetic
0.101203	0.111141	19.2948	0.000289781	Diabetic
0.101549	0.119637	19.3705	0.000299067	Diabetic
0.101895	0.128161	19.4461	0.000305909	Diabetic
0.10224	0.136672	19.5218	0.000310376	Diabetic
0.102586	0.145139	19.5975	0.000312387	Diabetic
0.102932	0.153537	19.6732	0.000311917	Diabetic
0.103277	0.161852	19.7489	0.00030899	Diabetic
0.103623	0.170074	19.8246	0.00030369	Diabetic
0.103969	0.178213	19.9003	0.000295972	Diabetic
0.104314	0.186316	19.976	0.000286084	Diabetic
0.10466	0.194427	20.0517	0.000274533	Diabetic
0.105006	0.202606	20.1273	0.000261614	Diabetic
0.105351	0.210924	20.203	0.000247648	Diabetic
0.105697	0.219466	20.2787	0.000232967	Diabetic
0.106043	0.22839	20.3544	0.000217916	Diabetic
0.106388	0.237834	20.4301	0.000202871	Diabetic
0.106734	0.247897	20.5058	0.000188283	Diabetic
0.10708	0.258708	20.5815	0.000174444	Diabetic
0.107425	0.270405	20.6572	0.000161616	Diabetic
0.107771	0.283127	20.7328	0.000150025	Diabetic
0.108117	0.297017	20.8085	0.00013986	Diabetic
0.108462	0.312541	20.8842	0.00013127	Diabetic
0.108808	0.329594	20.9599	0.0001245	Diabetic
0.109154	0.348303	21.0356	0.000119678	Diabetic
0.109499	0.368794	21.1113	0.000116581	Diabetic
0.109845	0.391181	21.187	0.000115149	Diabetic
0.110191	0.415572	21.2627	0.000115285	Diabetic
0.110536	0.44223	21.3384	0.000116861	Diabetic
0.110882	0.471397	21.414	0.000119716	Diabetic
0.111228	0.502831	21.4897	0.000123724	Diabetic
0.111573	0.536569	21.5654	0.000128648	Diabetic
0.111919	0.572629	21.6411	0.000134125	Diabetic
0.112265	0.611015	21.7168	0.000139931	Diabetic
0.11261	0.651712	21.7925	0.000145844	Diabetic
0.112956	0.695034	21.8682	0.000151655	Diabetic
0.113302	0.740679	21.9439	0.000157171	Diabetic
0.113647	0.788434	22.0196	0.000162177	Diabetic
0.113993	0.838209	22.0952	0.000166459	Diabetic
0.114339	0.889899	22.1709	0.000169999	Diabetic
0.114684	0.943393	22.2466	0.000172756	Diabetic
0.11503	0.998606	22.3223	0.000174728	Diabetic
0.115376	1.05564	22.398	0.000175947	Diabetic
0.115721	1.11406	22.4737	0.000176483	Diabetic
0.116067	1.17374	22.5494	0.000176416	Diabetic
0.116413	1.23459	22.6251	0.000175909	Diabetic
0.116759	1.29652	22.7007	0.000175219	Diabetic
0.117104	1.35946	22.7764	0.000174537	Diabetic
0.11745	1.42345	22.8521	0.00017406	Diabetic
0.117796	1.48848	22.9278	0.000173986	Diabetic
0.118141	1.55447	23.0035	0.00017451	Diabetic
0.118487	1.62147	23.0792	0.000175868	Diabetic
0.118833	1.68958	23.1549	0.000178361	Diabetic
0.119178	1.75889	23.2306	0.000181999	Diabetic
0.119524	1.82956	23.3063	0.000186883	Diabetic
0.11987	1.9021	23.3819	0.000193086	Diabetic
0.120215	1.97656	23.4576	0.000200658	Diabetic
0.120561	2.05314	23.5333	0.000209622	Diabetic
0.120907	2.1321	23.609	0.000220045	Diabetic
0.121252	2.21373	23.6847	0.000232034	Diabetic
0.121598	2.29834	23.7604	0.00024533	Diabetic
0.121944	2.38639	23.8361	0.000259876	Diabetic
0.122289	2.47876	23.9118	0.00027561	Diabetic
0.122635	2.57519	23.9874	0.000292467	Diabetic
0.122981	2.67598	24.0631	0.000310382	Diabetic
0.123326	2.7814	24.1388	0.000329332	Diabetic
0.123672	2.89171	24.2145	0.000349351	Diabetic
0.124018	3.00714	24.2902	0.000370242	Diabetic
0.124363	3.12859	24.3659	0.00039197	Diabetic
0.124709	3.2561	24.4416	0.000414509	Diabetic
0.125055	3.38927	24.5173	0.000437845	Diabetic
0.1254	3.52818	24.593	0.000461967	Diabetic
0.125746	3.67283	24.6686	0.000486907	Diabetic
0.126092	3.82321	24.7443	0.000512781	Diabetic
0.126437	3.97925	24.82	0.000539481	Diabetic
0.126783	4.14196	24.8957	0.000567032	Diabetic
0.127129	4.31003	24.9714	0.000595465	Diabetic
0.127474	4.48317	25.0471	0.000624808	Diabetic
0.12782	4.66114	25.1228	0.000655089	Diabetic
0.128166	4.84366	25.1985	0.000686363	Diabetic
0.128511	5.03041	25.2742	0.000718784	Diabetic
0.128857	5.22128	25.3498	0.000752182	Diabetic
0.129203	5.41602	25.4255	0.000786532	Diabetic
0.129548	5.61367	25.5012	0.000821786	Diabetic
0.129894	5.8138	25.5769	0.00085787	Diabetic
0.13024	6.016	25.6526	0.000894684	Diabetic
0.130585	6.21982	25.7283	0.000932106	Diabetic
0.130931	6.42482	25.804	0.000969976	Diabetic
0.131277	6.63059	25.8797	0.00100798	Diabetic
0.131622	6.83649	25.9553	0.00104587	Diabetic
0.131968	7.04207	26.031	0.00108341	Diabetic
0.132314	7.24692	26.1067	0.00112033	Diabetic
0.132659	7.4507	26.1824	0.0011564	Diabetic
0.133005	7.65307	26.2581	0.00119135	Diabetic
0.133351	7.85371	26.3338	0.0012247	Diabetic
0.133696	8.05193	26.4095	0.00125656	Diabetic
0.134042	8.24795	26.4852	0.00128687	Diabetic
0.134388	8.44167	26.5609	0.00131568	Diabetic
0.134733	8.63308	26.6365	0.00134314	Diabetic
0.135079	8.82222	26.7122	0.00136948	Diabetic
0.135425	9.00919	26.7879	0.00139507	Diabetic
0.13577	9.19403	26.8636	0.00142052	Diabetic
0.136116	9.37706	26.9393	0.00144668	Diabetic
0.136462	9.55887	27.015	0.00147436	Diabetic
0.136807	9.73986	27.0907	0.00150448	Diabetic
0.137153	9.92046	27.1664	0.00153802	Diabetic
0.137499	10.1011	27.2421	0.00157606	Diabetic
0.137844	10.2823	27.3177	0.00161973	Diabetic
0.13819	10.4649	27.3934	0.00167182	Diabetic
0.138536	10.6492	27.4691	0.00173236	Diabetic
0.138881	10.8356	27.5448	0.00180246	Diabetic
0.139227	11.0245	27.6205	0.00188311	Diabetic
0.139573	11.2163	27.6962	0.00197523	Diabetic
0.139918	11.4111	27.7719	0.00207963	Diabetic
0.140264	11.6093	27.8476	0.00219698	Diabetic
0.14061	11.8114	27.9232	0.00233055	Diabetic
0.140955	12.0168	27.9989	0.00247799	Diabetic
0.141301	12.2253	28.0746	0.00263929	Diabetic
0.141647	12.4367	28.1503	0.00281429	Diabetic
0.141993	12.6508	28.226	0.00300265	Diabetic
0.142338	12.8672	28.3017	0.00320388	Diabetic
0.142684	13.0856	28.3774	0.00341729	Diabetic
0.14303	13.3052	28.4531	0.00364397	Diabetic
0.143375	13.5253	28.5288	0.00388058	Diabetic
0.143721	13.7455	28.6044	0.00412589	Diabetic
0.144067	13.9649	28.6801	0.00437868	Diabetic
0.144412	14.1832	28.7558	0.0046377	Diabetic
0.144758	14.3997	28.8315	0.00490163	Diabetic
0.145104	14.6131	28.9072	0.00516919	Diabetic
0.145449	14.8233	28.9829	0.0054392	Diabetic
0.145795	15.0298	29.0586	0.00570979	Diabetic
0.146141	15.2322	29.1343	0.00597986	Diabetic
0.146486	15.43	29.2099	0.00624848	Diabetic
0.146832	15.6229	29.2856	0.00651484	Diabetic
0.147178	15.8102	29.3613	0.00677829	Diabetic
0.147523	15.991	29.437	0.00703837	Diabetic
0.147869	16.166	29.5127	0.00729417	Diabetic
0.148215	16.3349	29.5884	0.0075464	Diabetic
0.14856	16.4976	29.6641	0.00779552	Diabetic
0.148906	16.654	29.7398	0.00804216	Diabetic
0.149252	16.8039	29.8155	0.00828718	Diabetic
0.149597	16.9463	29.8911	0.00853166	Diabetic
0.149943	17.0816	29.9668	0.00877688	Diabetic
0.150289	17.2102	30.0425	0.00902514	Diabetic
0.150634	17.3321	30.1182	0.00927825	Diabetic
0.15098	17.4471	30.1939	0.00953802	Diabetic
0.151326	17.5554	30.2696	0.00980637	Diabetic
0.151671	17.6567	30.3453	0.0100852	Diabetic
0.152017	17.7499	30.421	0.0103765	Diabetic
0.152363	17.8362	30.4967	0.0106821	Diabetic
0.152708	17.9159	30.5723	0.0110069	Diabetic
0.153054	17.9889	30.648	0.0113507	Diabetic
0.1534	18.0553	30.7237	0.0117142	Diabetic
0.153745	18.1152	30.7994	0.0120984	Diabetic
0.154091	18.1683	30.8751	0.0125044	Diabetic
0.154437	18.2143	30.9508	0.0129324	Diabetic
0.154782	18.2544	31.0265	0.0133829	Diabetic
0.155128	18.2886	31.1022	0.0138593	Diabetic
0.155474	18.317	31.1778	0.0143582	Diabetic
0.155819	18.3399	31.2535	0.0148777	Diabetic
0.156165	18.3572	31.3292	0.0154166	Diabetic
0.156511	18.3684	31.4049	0.0159735	Diabetic
0.156856	18.3741	31.4806	0.0165464	Diabetic
0.157202	18.3747	31.5563	0.0171333	Diabetic
0.157548	18.3704	31.632	0.0177332	Diabetic
0.157893	18.361	31.7077	0.0183415	Diabetic
0.158239	18.3469	31.7834	0.018955	Diabetic
0.158585	18.3277	31.859	0.019571	Diabetic
0.15893	18.303	31.9347	0.0201867	Diabetic
0.159276	18.2737	32.0104	0.0207997	Diabetic
0.159622	18.2399	32.0861	0.0214072	Diabetic
0.159967	18.2017	32.1618	0.0220056	Diabetic
0.160313	18.1592	32.2375	0.022593	Diabetic
0.160659	18.1127	32.3132	0.0231685	Diabetic
0.161004	18.0617	32.3889	0.0237311	Diabetic
0.16135	18.0068	32.4645	0.02428	Diabetic
0.161696	17.9484	32.5402	0.0248152	Diabetic
0.162041	17.8868	32.6159	0.0253369	Diabetic
0.162387	17.8221	32.6916	0.0258441	Diabetic
0.162733	17.7548	32.7673	0.0263395	Diabetic
0.163078	17.6848	32.843	0.0268256	Diabetic
0.163424	17.6121	32.9187	0.0273044	Diabetic
0.16377	17.5373	32.9944	0.0277778	Diabetic
0.164115	17.4605	33.0701	0.0282482	Diabetic
0.164461	17.3818	33.1457	0.0287179	Diabetic
0.164807	17.3014	33.2214	0.0291898	Diabetic
0.165152	17.2192	33.2971	0.0296663	Diabetic
0.165498	17.1351	33.3728	0.0301491	Diabetic
0.165844	17.0489	33.4485	0.0306397	Diabetic
0.166189	16.9606	33.5242	0.031139	Diabetic
0.166535	16.8702	33.5999	0.0316477	Diabetic
0.166881	16.7775	33.6756	0.032166	Diabetic
0.167226	16.6822	33.7513	0.0326949	Diabetic
0.167572	16.5842	33.8269	0.0332328	Diabetic
0.167918	16.4829	33.9026	0.0337777	Diabetic
0.168264	16.3781	33.9783	0.0343283	Diabetic
0.168609	16.27	34.054	0.0348827	Diabetic
0.168955	16.1583	34.1297	0.0354391	Diabetic
0.169301	16.0431	34.2054	0.0359959	Diabetic
0.169646	15.9243	34.2811	0.0365506	Diabetic
0.169992	15.8019	34.3568	0.0371016	Diabetic
0.170338	15.6753	34.4324	0.0376479	Diabetic
0.170683	15.5454	34.5081	0.0381892	Diabetic
0.171029	15.4125	34.5838	0.0387255	Diabetic
0.171375	15.2767	34.6595	0.0392574	Diabetic
0.17172	15.1385	34.7352	0.039786	Diabetic
0.172066	14.9981	34.8109	0.0403135	Diabetic
0.172412	14.8558	34.8866	0.0408433	Diabetic
0.172757	14.712	34.9623	0.0413788	Diabetic
0.173103	14.5673	35.038	0.0419237	Diabetic
0.173449	14.4221	35.1136	0.0424818	Diabetic
0.173794	14.2766	35.1893	0.0430572	Diabetic
0.17414	14.1311	35.265	0.0436538	Diabetic
0.174486	13.986	35.3407	0.044279	Diabetic
0.174831	13.8416	35.4164	0.0449368	Diabetic
0.175177	13.698	35.4921	0.0456277	Diabetic
0.175523	13.5553	35.5678	0.046354	Diabetic
0.175868	13.4138	35.6435	0.0471172	Diabetic
0.176214	13.2734	35.7191	0.0479182	Diabetic
0.17656	13.1343	35.7948	0.0487573	Diabetic
0.176905	12.9967	35.8705	0.0496374	Diabetic
0.177251	12.8608	35.9462	0.050556	Diabetic
0.177597	12.7267	36.0219	0.0515071	Diabetic
0.177942	12.5944	36.0976	0.0524876	Diabetic
0.178288	12.4641	36.1733	0.0534942	Diabetic
0.178634	12.336	36.249	0.054523	Diabetic
0.178979	12.2104	36.3247	0.0555698	Diabetic
0.179325	12.0878	36.4003	0.0566311	Diabetic
0.179671	11.9686	36.476	0.0577007	Diabetic
0.180016	11.8527	36.5517	0.0587729	Diabetic
0.180362	11.7404	36.6274	0.0598433	Diabetic
0.180708	11.6319	36.7031	0.0609077	Diabetic
0.181053	11.5272	36.7788	0.0619618	Diabetic
0.181399	11.4265	36.8545	0.0630019	Diabetic
0.181745	11.3304	36.9302	0.0640222	Diabetic
0.18209	11.2383	37.0059	0.0650177	Diabetic
0.182436	11.1497	37.0815	0.0659877	Diabetic
0.182782	11.0643	37.1572	0.0669295	Diabetic
0.183127	10.9817	37.2329	0.067841	Diabetic
0.183473	10.9013	37.3086	0.0687204	Diabetic
0.183819	10.8226	37.3843	0.0695662	Diabetic
0.184164	10.7447	37.46	0.0703744	Diabetic
0.18451	10.6666	37.5357	0.0711439	Diabetic
0.184856	10.5873	37.6114	0.071879	Diabetic
0.185201	10.5062	37.687	0.0725805	Diabetic
0.185547	10.4222	37.7627	0.07325	Diabetic
0.185893	10.3345	37.8384	0.0738892	Diabetic
0.186238	10.2416	37.9141	0.0745003	Diabetic
0.186584	10.1428	37.9898	0.0750844	Diabetic
0.18693	10.0377	38.0655	0.0756446	Diabetic
0.187275	9.92581	38.1412	0.076187	Diabetic
0.187621	9.80676	38.2169	0.0767149	Diabetic
0.187967	9.68021	38.2926	0.0772315	Diabetic
0.188312	9.54598	38.3682	0.0777395	Diabetic
0.188658	9.40239	38.4439	0.0782417	Diabetic
0.189004	9.25127	38.5196	0.0787402	Diabetic
0.189349	9.093	38.5953	0.0792371	Diabetic
0.189695	8.92802	38.671	0.0797337	Diabetic
0.190041	8.75692	38.7467	0.0802301	Diabetic
0.190386	8.58039	38.8224	0.0807258	Diabetic
0.190732	8.39894	38.8981	0.0812199	Diabetic
0.191078	8.2136	38.9737	0.0817107	Diabetic
0.191423	8.026	39.0494	0.0821955	Diabetic
0.191769	7.83715	39.1251	0.0826701	Diabetic
0.192115	7.6481	39.2008	0.083132	Diabetic
0.19246	7.45986	39.2765	0.0835777	Diabetic
0.192806	7.27343	39.3522	0.0840039	Diabetic
0.193152	7.09042	39.4279	0.084407	Diabetic
0.193497	6.91171	39.5036	0.0847836	Diabetic
0.193843	6.73786	39.5793	0.0851285	Diabetic
0.194189	6.56951	39.6549	0.0854357	Diabetic
0.194535	6.40719	39.7306	0.085707	Diabetic
0.19488	6.25133	39.8063	0.0859409	Diabetic
0.195226	6.10239	39.882	0.0861362	Diabetic
0.195572	5.96179	39.9577	0.0862925	Diabetic
0.195917	5.82817	40.0334	0.0864097	Diabetic
0.196263	5.70141	40.1091	0.0864864	Diabetic
0.196609	5.58129	40.1848	0.0865211	Diabetic
0.196954	5.46753	40.2605	0.0865214	Diabetic
0.1973	5.35975	40.3361	0.0864901	Diabetic
0.197646	5.25803	40.4118	0.08643	Diabetic
0.197991	5.16175	40.4875	0.0863445	Diabetic
0.198337	5.06976	40.5632	0.0862372	Diabetic
0.198683	4.98151	40.6389	0.0861114	Diabetic
0.199028	4.89647	40.7146	0.0859712	Diabetic
0.199374	4.8141	40.7903	0.0858232	Diabetic
0.19972	4.73388	40.866	0.0856713	Diabetic
0.200065	4.65548	40.9416	0.0855192	Diabetic
0.200411	4.57805	41.0173	0.0853703	Diabetic
0.200757	4.50113	41.093	0.0852276	Diabetic
0.201102	4.42433	41.1687	0.0850942	Diabetic
0.201448	4.34729	41.2444	0.0849733	Diabetic
0.201794	4.2697	41.3201	0.0848644	Diabetic
0.202139	4.19122	41.3958	0.0847672	Diabetic
0.202485	4.1114	41.4715	0.0846809	Diabetic
0.202831	4.03023	41.5472	0.0846039	Diabetic
0.203176	3.94759	41.6228	0.0845336	Diabetic
0.203522	3.8634	41.6985	0.0844669	Diabetic
0.203868	3.77761	41.7742	0.0843983	Diabetic
0.204213	3.69025	41.8499	0.0843222	Diabetic
0.204559	3.60117	41.9256	0.0842334	Diabetic
0.204905	3.51062	42.0013	0.0841263	Diabetic
0.20525	3.4189	42.077	0.0839954	Diabetic
0.205596	3.32624	42.1527	0.083835	Diabetic
0.205942	3.23291	42.2283	0.0836385	Diabetic
0.206287	3.13919	42.304	0.0833941	Diabetic
0.206633	3.04541	42.3797	0.0831037	Diabetic
0.206979	2.95211	42.4554	0.0827643	Diabetic
0.207324	2.85969	42.5311	0.0823735	Diabetic
0.20767	2.76852	42.6068	0.08193	Diabetic
0.208016	2.67898	42.6825	0.0814335	Diabetic
0.208361	2.59142	42.7582	0.0808831	Diabetic
0.208707	2.50619	42.8339	0.0802737	Diabetic
0.209053	2.42381	42.9095	0.0796177	Diabetic
0.209398	2.34486	42.9852	0.0789189	Diabetic
0.209744	2.26914	43.0609	0.0781816	Diabetic
0.21009	2.1968	43.1366	0.0774107	Diabetic
0.210435	2.12792	43.2123	0.0766113	Diabetic
0.210781	2.06256	43.288	0.0757881	Diabetic
0.211127	2.00069	43.3637	0.0749451	Diabetic
0.211472	1.94277	43.4394	0.074091	Diabetic
0.211818	1.88833	43.5151	0.0732301	Diabetic
0.212164	1.83696	43.5907	0.0723659	Diabetic
0.212509	1.78846	43.6664	0.0715015	Diabetic
0.212855	1.7426	43.7421	0.0706392	Diabetic
0.213201	1.69915	43.8178	0.0697807	Diabetic
0.213546	1.65786	43.8935	0.0689276	Diabetic
0.213892	1.61875	43.9692	0.068079	Diabetic
0.214238	1.58114	44.0449	0.067234	Diabetic
0.214583	1.5448	44.1206	0.0663914	Diabetic
0.214929	1.50952	44.1962	0.0655495	Diabetic
0.215275	1.47511	44.2719	0.0647064	Diabetic
0.21562	1.4414	44.3476	0.0638602	Diabetic
0.215966	1.4083	44.4233	0.0630072	Diabetic
0.216312	1.37565	44.499	0.062146	Diabetic
0.216657	1.34333	44.5747	0.0612749	Diabetic
0.217003	1.3113	44.6504	0.0603926	Diabetic
0.217349	1.27953	44.7261	0.059498	Diabetic
0.217694	1.248	44.8018	0.05859	Diabetic
0.21804	1.21673	44.8774	0.0576683	Diabetic
0.218386	1.1858	44.9531	0.05673	Diabetic
0.218731	1.1552	45.0288	0.0557781	Diabetic
0.219077	1.12496	45.1045	0.0548133	Diabetic
0.219423	1.09512	45.1802	0.0538363	Diabetic
0.219768	1.06573	45.2559	0.0528481	Diabetic
0.220114	1.03682	45.3316	0.0518498	Diabetic
0.22046	1.00845	45.4073	0.0508425	Diabetic
0.220806	0.980746	45.4829	0.0498265	Diabetic
0.221151	0.953638	45.5586	0.0488046	Diabetic
0.221497	0.927148	45.6343	0.0477783	Diabetic
0.221843	0.901294	45.71	0.0467489	Diabetic
0.222188	0.876088	45.7857	0.0457175	Diabetic
0.222534	0.851538	45.8614	0.0446854	Diabetic
0.22288	0.827729	45.9371	0.0436537	Diabetic
0.223225	0.804639	46.0128	0.0426241	Diabetic
0.223571	0.782196	46.0885	0.0415975	Diabetic
0.223917	0.760386	46.1641	0.0405748	Diabetic
0.224262	0.739191	46.2398	0.0395566	Diabetic
0.224608	0.71859	46.3155	0.0385437	Diabetic
0.224954	0.698557	46.3912	0.0375366	Diabetic
0.225299	0.679161	46.4669	0.0365357	Diabetic
0.225645	0.66026	46.5426	0.0355426	Diabetic
0.225991	0.641808	46.6183	0.0345564	Diabetic
0.226336	0.623767	46.694	0.033577	Diabetic
0.226682	0.6061	46.7697	0.0326044	Diabetic
0.227028	0.588768	46.8453	0.0316386	Diabetic
0.227373	0.57175	46.921	0.0306795	Diabetic
0.227719	0.555021	46.9967	0.029727	Diabetic
0.228065	0.538509	47.0724	0.0287824	Diabetic
0.22841	0.522187	47.1481	0.0278448	Diabetic
0.228756	0.506036	47.2238	0.0269143	Diabetic
0.229102	0.490039	47.2995	0.0259914	Diabetic
0.229447	0.474186	47.3752	0.0250767	Diabetic
0.229793	0.458491	47.4508	0.0241708	Diabetic
0.230139	0.442944	47.5265	0.0232746	Diabetic
0.230484	0.427544	47.6022	0.0223911	Diabetic
0.23083	0.412301	47.6779	0.0215204	Diabetic
0.231176	0.397228	47.7536	0.0206633	Diabetic
0.231521	0.382342	47.8293	0.0198211	Diabetic
0.231867	0.36766	47.905	0.018995	Diabetic
0.232213	0.35325	47.9807	0.0181864	Diabetic
0.232558	0.339086	48.0564	0.0173964	Diabetic
0.232904	0.325184	48.132	0.0166296	Diabetic
0.23325	0.311556	48.2077	0.0158848	Diabetic
0.233595	0.298213	48.2834	0.0151619	Diabetic
0.233941	0.285161	48.3591	0.0144617	Diabetic
0.234287	0.272434	48.4348	0.0137846	Diabetic
0.234632	0.260041	48.5105	0.0131311	Diabetic
0.234978	0.247943	48.5862	0.0125013	Diabetic
0.235324	0.236135	48.6619	0.0118991	Diabetic
0.235669	0.224609	48.7376	0.0113215	Diabetic
0.236015	0.213358	48.8132	0.0107674	Diabetic
0.236361	0.202376	48.8889	0.0102363	Diabetic
0.236706	0.191698	48.9646	0.00972794	Diabetic
0.237052	0.181288	49.0403	0.00924178	Diabetic
0.237398	0.171133	49.116	0.0087773	Diabetic
0.237743	0.161235	49.1917	0.00833693	Diabetic
0.238089	0.151603	49.2674	0.00791769	Diabetic
0.238435	0.142245	49.3431	0.00751786	Diabetic
0.23878	0.133186	49.4187	0.00713672	Diabetic
0.239126	0.124496	49.4944	0.0067735	Diabetic
0.239472	0.116147	49.5701	0.00642742	Diabetic
0.239817	0.108163	49.6458	0.00609766	Diabetic
0.240163	0.100569	49.7215	0.00578544	Diabetic
0.240509	0.0933899	49.7972	0.00548827	Diabetic
0.240854	0.0866503	49.8729	0.00520444	Diabetic
0.2412	0.0804281	49.9486	0.00493312	Diabetic
0.241546	0.0747412	50.0243	0.00467349	Diabetic
0.241891	0.0695522	50.0999	0.00442477	Diabetic
0.242237	0.0648656	50.1756	0.00418622	Diabetic
0.242583	0.0606799	50.2513	0.00395838	Diabetic
0.242928	0.0569876	50.327	0.00373981	Diabetic
0.243274	0.0537749	50.4027	0.00352951	Diabetic
0.24362	0.051103	50.4784	0.0033272	Diabetic
0.243965	0.0488553	50.5541	0.00313266	Diabetic
0.244311	0.0469869	50.6298	0.00294579	Diabetic
0.244657	0.0454593	50.7054	0.00276659	Diabetic
0.245002	0.0442315	50.7811	0.0025962	Diabetic
0.245348	0.0432615	50.8568	0.00243437	Diabetic
0.245694	0.0425158	50.9325	0.00228084	Diabetic
0.24604	0.0419549	51.0082	0.00213588	Diabetic
0.246385	0.0415085	51.0839	0.00199975	Diabetic
0.246731	0.0411441	51.1596	0.00187272	Diabetic
0.247077	0.0408331	51.2353	0.00175497	Diabetic
0.247422	0.0405521	51.311	0.00164787	Diabetic
0.247768	0.0402824	51.3866	0.00155094	Diabetic
0.248114	0.0400094	51.4623	0.0014634	Diabetic
0.248459	0.0397258	51.538	0.00138502	Diabetic
0.248805	0.0394331	51.6137	0.00131548	Diabetic
0.249151	0.0391356	51.6894	0.00125437	Diabetic
0.249496	0.0388402	51.7651	0.00120116	Diabetic
0.249842	0.0385558	51.8408	0.00115599	Diabetic
0.250188	0.0382923	51.9165	0.0011176	Diabetic
0.250533	0.038069	51.9922	0.00108461	Diabetic
0.250879	0.0378888	52.0678	0.00105619	Diabetic
0.251225	0.0377561	52.1435	0.00103148	Diabetic
0.25157	0.0376727	52.2192	0.00100963	Diabetic
0.251916	0.0376368	52.2949	0.000989803	Diabetic
0.252262	0.0376434	52.3706	0.000971214	Diabetic
0.252607	0.0376848	52.4463	0.000952842	Diabetic
0.252953	0.037743	52.522	0.000933962	Diabetic
0.253299	0.0377957	52.5977	0.000914025	Diabetic
0.253644	0.037823	52.6733	0.000892573	Diabetic
0.25399	0.0378042	52.749	0.000869238	Diabetic
0.254336	0.0377181	52.8247	0.000843745	Diabetic
0.254681	0.0375437	52.9004	0.000815662	Diabetic
0.255027	0.0372395	52.9761	0.000784973	Diabetic
0.255373	0.0367959	53.0518	0.000751982	Diabetic
0.255718	0.0362072	53.1275	0.000716851	Diabetic
0.256064	0.0354653	53.2032	0.000679811	Diabetic
0.25641	0.0345659	53.2789	0.000641147	Diabetic
0.256755	0.0335091	53.3545	0.000601192	Diabetic
0.257101	0.0322947	53.4302	0.000560278	Diabetic
0.257447	0.0309126	53.5059	0.000518954	Diabetic
0.257792	0.0294068	53.5816	0.000477709	Diabetic
0.258138	0.0277951	53.6573	0.000436935	Diabetic
0.258484	0.0260973	53.733	0.000397003	Diabetic
0.258829	0.0243348	53.8087	0.000358259	Diabetic
0.259175	0.0225298	53.8844	0.000321014	Diabetic
0.259521	0.0207064	53.96	0.000285739	Diabetic
0.259866	0.0188954	54.0357	0.000252737	Diabetic
0.260212	0.0171187	54.1114	0.000221962	Diabetic
0.260558	0.0153945	54.1871	0.00019351	Diabetic
0.260903	0.0137387	54.2628	0.000167432	Diabetic
0.261249	0.0121652	54.3385	0.000143741	Diabetic
0.261595	0.0106852	54.4142	0.000122411	Diabetic
0.26194	0.00932824	54.4899	0.000103577	Diabetic
0.262286	0.00808373	54.5656	8.71489e-05	Diabetic
0.262632	0.00695034	54.6412	7.27465e-05	Diabetic
0.262977	0.0059276	54.7169	6.0228e-05	Diabetic
0.263323	0.00501332	54.7926	4.94428e-05	Diabetic
0.263669	0.00420379	54.8683	4.02356e-05	Diabetic
0.264014	0.00349881	54.944	3.24493e-05	Diabetic
0.26436	0.00289992	55.0197	2.60167e-05	Diabetic
0.264706	0.00238365	55.0954	2.07741e-05	Diabetic
0.265051	0.00194253	55.1711	1.64414e-05	Diabetic
0.265397	0.00156908	55.2468	1.28934e-05	Diabetic
0.265743	0.00125593	55.3224	1.00159e-05	Diabetic
0.266088	0.000995911	55.3981	7.70516e-06	Diabetic
0.266434	0.000787182	55.4738	5.86862e-06	Diabetic
0.26678	0.000619019	55.5495	4.44742e-06	Diabetic
0.267125	0.000482321	55.6252	3.3649e-06	Diabetic
0.267471	0.000372264	55.7009	2.5205e-06	Diabetic
-0.00770021	6.85372e-05	20.7355	4.38662e-07	Non-diabetic
-0.00718288	0.000121379	20.8036	7.1581e-07	Non-diabetic
-0.00666556	0.00020633	20.8717	1.13388e-06	Non-diabetic
-0.00614824	0.000336926	20.9398	1.74482e-06	Non-diabetic
-0.00563091	0.000528904	21.0079	2.61013e-06	Non-diabetic
-0.00511359	0.000798657	21.076	3.83393e-06	Non-diabetic
-0.00459627	0.00116256	21.1441	5.46775e-06	Non-diabetic
-0.00407894	0.00163344	21.2122	7.5647e-06	Non-diabetic
-0.00356162	0.00220005	21.2803	1.01605e-05	Non-diabetic
-0.00304429	0.00284235	21.3484	1.32596e-05	Non-diabetic
-0.00252697	0.00352447	21.4165	1.68267e-05	Non-diabetic
-0.00200965	0.00419673	21.4846	2.07834e-05	Non-diabetic
-0.00149232	0.00480093	21.5527	2.50097e-05	Non-diabetic
-0.000975	0.00527812	21.6208	2.93516e-05	Non-diabetic
-0.000457676	0.00557775	21.6889	3.36354e-05	Non-diabetic
5.96473e-05	0.00566611	21.757	3.76857e-05	Non-diabetic
0.000576971	0.00553239	21.8251	4.1346e-05	Non-diabetic
0.00109429	0.00519082	21.8932	4.44437e-05	Non-diabetic
0.00161162	0.00467835	21.9613	4.69555e-05	Non-diabetic
0.00212894	0.00404835	22.0294	4.88828e-05	Non-diabetic
0.00264627	0.0033619	22.0975	5.02578e-05	Non-diabetic
0.00316359	0.00268362	22.1656	5.113e-05	Non-diabetic
0.00368091	0.0020608	22.2337	5.15475e-05	Non-diabetic
0.00419824	0.00152224	22.3018	5.15417e-05	Non-diabetic
0.00471556	0.00108128	22.3699	5.11202e-05	Non-diabetic
0.00523288	0.000738271	22.438	5.02685e-05	Non-diabetic
0.00575021	0.000484254	22.5061	4.89617e-05	Non-diabetic
0.00626753	0.000304953	22.5742	4.71824e-05	Non-diabetic
0.00678485	0.000184245	22.6423	4.49422e-05	Non-diabetic
0.00730218	0.000106722	22.7103	4.22782e-05	Non-diabetic
0.0078195	5.92258e-05	22.7784	3.93727e-05	Non-diabetic
0.00833683	3.14686e-05	22.8465	3.64201e-05	Non-diabetic
0.00885415	1.59989e-05	22.9146	3.36449e-05	Non-diabetic
0.00937147	7.77875e-06	22.9827	3.12756e-05	Non-diabetic
0.0098888	3.69749e-06	23.0508	2.95146e-05	Non-diabetic
0.0104061	1.72705e-06	23.1189	2.8509e-05	Non-diabetic
0.0109234	7.73968e-07	23.187	2.83274e-05	Non-diabetic
0.0114408	3.32352e-07	23.2551	2.89463e-05	Non-diabetic
0.0119581	1.36597e-07	23.3232	3.02482e-05	Non-diabetic
0.0124754	5.36834e-08	23.3913	3.20321e-05	Non-diabetic
0.0129927	2.0158e-08	23.4594	3.40364e-05	Non-diabetic
0.0135101	7.22745e-09	23.5275	3.59325e-05	Non-diabetic
0.0140274	2.47305e-09	23.5956	3.74332e-05	Non-diabetic
0.0145447	8.07268e-10	23.6637	3.83406e-05	Non-diabetic
0.015062	2.5131e-10	23.7318	3.85477e-05	Non-diabetic
0.0155794	7.45956e-11	23.7999	3.80511e-05	Non-diabetic
0.0160967	2.11096e-11	23.868	3.69497e-05	Non-diabetic
0.016614	5.69399e-12	23.9361	3.54295e-05	Non-diabetic
0.0171313	1.61027e-12	24.0042	3.37359e-05	Non-diabetic
0.0176487	4.55659e-13	24.0723	3.21391e-05	Non-diabetic
0.018166	1.22729e-13	24.1404	3.08954e-05	Non-diabetic
0.0186833	3.19523e-14	24.2085	3.02103e-05	Non-diabetic
0.0192006	8.86857e-15	24.2766	3.02093e-05	Non-diabetic
0.0197179	3.16547e-15	24.3447	3.09783e-05	Non-diabetic
0.0202353	1.88214e-15	24.4128	3.2342e-05	Non-diabetic
0.0207526	1.77636e-15	24.4809	3.41191e-05	Non-diabetic
0.0212699	1.52359e-15	24.549	3.60894e-05	Non-diabetic
0.0217872	1.17848e-15	24.6171	3.80348e-05	Non-diabetic
0.0223046	1.43676e-15	24.6852	3.97811e-05	Non-diabetic
0.0228219	1.63138e-15	24.7533	4.12351e-05	Non-diabetic
0.0233392	1.00961e-15	24.8214	4.24115e-05	Non-diabetic
0.0238565	2.18657e-15	24.8895	4.34448e-05	Non-diabetic
0.0243739	5.38247e-16	24.9576	4.45843e-05	Non-diabetic
0.0248912	1.80398e-15	25.0257	4.61712e-05	Non-diabetic
0.0254085	2.17667e-15	25.0938	4.86042e-05	Non-diabetic
0.0259258	1.89592e-15	25.1619	5.24403e-05	Non-diabetic
0.0264432	1.04507e-15	25.23	5.79102e-05	Non-diabetic
0.0269605	1.70816e-15	25.2981	6.52091e-05	Non-diabetic
0.0274778	1.87125e-15	25.3662	7.43925e-05	Non-diabetic
0.0279951	1.23402e-15	25.4343	8.5377e-05	Non-diabetic
0.0285124	1.35694e-15	25.5024	9.79621e-05	Non-diabetic
0.0290298	1.97506e-15	25.5705	0.000111871	Non-diabetic
0.0295471	2.14111e-15	25.6386	0.000126802	Non-diabetic
0.0300644	1.24713e-15	25.7067	0.000142481	Non-diabetic
0.0305817	1.94374e-15	25.7747	0.000158707	Non-diabetic
0.0310991	1.35001e-15	25.8428	0.000175374	Non-diabetic
0.0316164	2.99833e-15	25.9109	0.000192477	Non-diabetic
0.0321337	1.76285e-15	25.979	0.000210123	Non-diabetic
0.032651	1.73056e-15	26.0471	0.00022832	Non-diabetic
0.0331684	1.61611e-15	26.1152	0.000247024	Non-diabetic
0.0336857	1.55431e-15	26.1833	0.000266054	Non-diabetic
0.034203	1.04137e-15	26.2514	0.000285068	Non-diabetic
0.0347203	1.45175e-15	26.3195	0.000303581	Non-diabetic
0.0352377	1.25818e-15	26.3876	0.000321018	Non-diabetic
0.035755	9.62667e-16	26.4557	0.000336787	Non-diabetic
0.0362723	1.95814e-15	26.5238	0.000350371	Non-diabetic
0.0367896	1.73831e-16	26.5919	0.000361406	Non-diabetic
0.0373069	0	26.66	0.000369744	Non-diabetic
0.0378243	0	26.7281	0.000375457	Non-diabetic
0.0383416	0	26.7962	0.000378722	Non-diabetic
0.0388589	0	26.8643	0.000380264	Non-diabetic
0.0393762	0	26.9324	0.000380583	Non-diabetic
0.0398936	0	27.0005	0.000380107	Non-diabetic
0.0404109	0	27.0686	0.000379135	Non-diabetic
0.0409282	0	27.1367	0.000377811	Non-diabetic
0.0414455	0	27.2048	0.000376145	Non-diabetic
0.0419629	0	27.2729	0.000374061	Non-diabetic
0.0424802	0	27.341	0.00037148	Non-diabetic
0.0429975	0	27.4091	0.000368406	Non-diabetic
0.0435148	0	27.4772	0.000365014	Non-diabetic
0.0440322	0	27.5453	0.000361726	Non-diabetic
0.0445495	0	27.6134	0.000359417	Non-diabetic
0.0450668	0	27.6815	0.000359088	Non-diabetic
0.0455841	0	27.7496	0.000361896	Non-diabetic
0.0461015	0	27.8177	0.000369025	Non-diabetic
0.0466188	0	27.8858	0.000381546	Non-diabetic
0.0471361	0	27.9539	0.000400288	Non-diabetic
0.0476534	0	28.022	0.000425724	Non-diabetic
0.0481707	0	28.0901	0.000457892	Non-diabetic
0.0486881	0	28.1582	0.00049637	Non-diabetic
0.0492054	0	28.2263	0.000540306	Non-diabetic
0.0497227	0	28.2944	0.000588508	Non-diabetic
0.05024	0	28.3625	0.000639597	Non-diabetic
0.0507574	0	28.4306	0.000692082	Non-diabetic
0.0512747	0	28.4987	0.000744556	Non-diabetic
0.051792	0	28.5668	0.000796222	Non-diabetic
0.0523093	0	28.6349	0.000846717	Non-diabetic
0.0528267	0	28.703	0.000896101	Non-diabetic
0.053344	0	28.7711	0.000944773	Non-diabetic
0.0538613	5.58604e-16	28.8392	0.000993323	Non-diabetic
0.0543786	3.2574e-16	28.9072	0.00104236	Non-diabetic
0.054896	6.7852e-17	28.9753	0.0010923	Non-diabetic
0.0554133	4.14565e-16	29.0434	0.00114323	Non-diabetic
0.0559306	1.15487e-15	29.1115	0.00119482	Non-diabetic
0.0564479	1.44813e-15	29.1796	0.00124621	Non-diabetic
0.0569652	1.60279e-15	29.2477	0.00129594	Non-diabetic
0.0574826	1.92423e-15	29.3158	0.00134268	Non-diabetic
0.0579999	1.66002e-15	29.3839	0.00138525	Non-diabetic
0.0585172	1.45875e-15	29.452	0.00142292	Non-diabetic
0.0590345	1.9984e-15	29.5201	0.00145559	Non-diabetic
0.0595519	2.04917e-15	29.5882	0.00148388	Non-diabetic
0.0600692	3.07937e-15	29.6563	0.00150917	Non-diabetic
0.0605865	2.50806e-15	29.7244	0.00153346	Non-diabetic
0.0611038	2.07412e-15	29.7925	0.0015592	Non-diabetic
0.0616212	2.16658e-15	29.8606	0.00158904	Non-diabetic
0.0621385	6.98692e-16	29.9287	0.00162554	Non-diabetic
0.0626558	1.36171e-15	29.9968	0.00167114	Non-diabetic
0.0631731	1.13895e-15	30.0649	0.00172816	Non-diabetic
0.0636905	4.30369e-16	30.133	0.00179644	Non-diabetic
0.0642078	1.19508e-15	30.2011	0.00187568	Non-diabetic
0.0647251	1.56548e-15	30.2692	0.00196477	Non-diabetic
0.0652424	4.97687e-16	30.3373	0.00206189	Non-diabetic
0.0657597	1.60578e-16	30.4054	0.00216464	Non-diabetic
0.0662771	8.39898e-16	30.4735	0.00227026	Non-diabetic
0.0667944	4.68496e-16	30.5416	0.00237583	Non-diabetic
0.0673117	1.08662e-15	30.6097	0.00247849	Non-diabetic
0.067829	9.12052e-16	30.6778	0.00257574	Non-diabetic
0.0683464	1.07035e-15	30.7459	0.00266566	Non-diabetic
0.0688637	1.60871e-15	30.814	0.00274687	Non-diabetic
0.069381	1.47604e-15	30.8821	0.00281877	Non-diabetic
0.0698983	9.96883e-16	30.9502	0.00288303	Non-diabetic
0.0704157	1.1316e-15	31.0183	0.00294151	Non-diabetic
0.070933	7.79348e-16	31.0864	0.00299668	Non-diabetic
0.0714503	0	31.1545	0.00305141	Non-diabetic
0.0719676	0	31.2226	0.00310872	Non-diabetic
0.072485	0	31.2907	0.00317147	Non-diabetic
0.0730023	0	31.3588	0.00324222	Non-diabetic
0.0735196	0	31.4269	0.00332298	Non-diabetic
0.0740369	0	31.495	0.00341514	Non-diabetic
0.0745543	0	31.5631	0.00351944	Non-diabetic
0.0750716	0	31.6312	0.00363623	Non-diabetic
0.0755889	0	31.6993	0.00376533	Non-diabetic
0.0761062	2.05182e-16	31.7674	0.00390462	Non-diabetic
0.0766235	3.88661e-16	31.8355	0.00405255	Non-diabetic
0.0771409	5.43192e-16	31.9036	0.00420735	Non-diabetic
0.0776582	1.83001e-15	31.9716	0.00436716	Non-diabetic
0.0781755	3.61795e-15	32.0397	0.00453013	Non-diabetic
0.0786928	1.10866e-14	32.1078	0.00469449	Non-diabetic
0.0792102	4.60454e-14	32.1759	0.00485865	Non-diabetic
0.0797275	1.81484e-13	32.244	0.0050212	Non-diabetic
0.0802448	6.83197e-13	32.3121	0.00518095	Non-diabetic
0.0807621	2.43554e-12	32.3802	0.005337	Non-diabetic
0.0812795	8.17235e-12	32.4483	0.00548858	Non-diabetic
0.0817968	2.89432e-11	32.5164	0.00563524	Non-diabetic
0.0823141	1.015e-10	32.5845	0.0057775	Non-diabetic
0.0828314	3.39312e-10	32.6526	0.00591597	Non-diabetic
0.0833488	1.08156e-09	32.7207	0.00605168	Non-diabetic
0.0838661	3.28789e-09	32.7888	0.00618601	Non-diabetic
0.0843834	9.53527e-09	32.8569	0.00632063	Non-diabetic
0.0849007	2.63917e-08	32.925	0.00645743	Non-diabetic
0.085418	6.97491e-08	32.9931	0.0065984	Non-diabetic
0.0859354	1.76121e-07	33.0612	0.00674551	Non-diabetic
0.0864527	4.25221e-07	33.1293	0.00690064	Non-diabetic
0.08697	9.82512e-07	33.1974	0.00706548	Non-diabetic
0.0874873	2.17489e-06	33.2655	0.00724192	Non-diabetic
0.0880047	4.61778e-06	33.3336	0.00743184	Non-diabetic
0.088522	9.41652e-06	33.4017	0.00763554	Non-diabetic
0.0890393	1.90772e-05	33.4698	0.00785395	Non-diabetic
0.0895566	3.71546e-05	33.5379	0.00808793	Non-diabetic
0.090074	6.92345e-05	33.606	0.00833827	Non-diabetic
0.0905913	0.00012351	33.6741	0.00860558	Non-diabetic
0.0911086	0.000211073	33.7422	0.00889024	Non-diabetic
0.0916259	0.000345787	33.8103	0.00919226	Non-diabetic
0.0921433	0.000543417	33.8784	0.00951109	Non-diabetic
0.0926606	0.000819791	33.9465	0.00984554	Non-diabetic
0.0931779	0.00118795	34.0146	0.0101937	Non-diabetic
0.0936952	0.00165449	34.0827	0.010553	Non-diabetic
0.0942125	0.00221566	34.1508	0.0109197	Non-diabetic
0.0947299	0.00285401	34.2189	0.0112895	Non-diabetic
0.0952472	0.00353669	34.287	0.0116587	Non-diabetic
0.0957645	0.00421636	34.3551	0.0120247	Non-diabetic
0.0962818	0.00482458	34.4232	0.0123857	Non-diabetic
0.0967992	0.00530325	34.4913	0.0127415	Non-diabetic
0.0973165	0.00560562	34.5594	0.0130938	Non-diabetic
0.0978338	0.00570567	34.6275	0.0134455	Non-diabetic
0.0983511	0.00560464	34.6956	0.0138011	Non-diabetic
0.0988685	0.00533339	34.7637	0.0141659	Non-diabetic
0.0993858	0.00495059	34.8318	0.014545	Non-diabetic
0.0999031	0.00453706	34.8999	0.0149441	Non-diabetic
0.10042	0.00418746	34.968	0.0153669	Non-diabetic
0.100938	0.00400062	35.0361	0.0158126	Non-diabetic
0.101455	0.00406957	35.1041	0.0162794	Non-diabetic
0.101972	0.00447206	35.1722	0.0167632	Non-diabetic
0.10249	0.00526205	35.2403	0.0172585	Non-diabetic
0.103007	0.00646675	35.3084	0.0177591	Non-diabetic
0.103524	0.00809325	35.3765	0.0182584	Non-diabetic
0.104042	0.0100537	35.4446	0.0187507	Non-diabetic
0.104559	0.0122655	35.5127	0.0192313	Non-diabetic
0.105076	0.0146371	35.5808	0.0196972	Non-diabetic
0.105594	0.0170901	35.6489	0.0201468	Non-diabetic
0.106111	0.0195833	35.717	0.0205801	Non-diabetic
0.106628	0.0221323	35.7851	0.0209992	Non-diabetic
0.107146	0.0248203	35.8532	0.0214084	Non-diabetic
0.107663	0.0277949	35.9213	0.0218124	Non-diabetic
0.10818	0.0312499	35.9894	0.0222164	Non-diabetic
0.108698	0.0353938	36.0575	0.0226264	Non-diabetic
0.109215	0.0404115	36.1256	0.0230485	Non-diabetic
0.109732	0.0464256	36.1937	0.0234895	Non-diabetic
0.11025	0.0534885	36.2618	0.0239556	Non-diabetic
0.110767	0.0615507	36.3299	0.0244528	Non-diabetic
0.111284	0.0703656	36.398	0.0249856	Non-diabetic
0.111802	0.0797016	36.4661	0.0255575	Non-diabetic
0.112319	0.0893163	36.5342	0.0261715	Non-diabetic
0.112836	0.0989956	36.6023	0.0268269	Non-diabetic
0.113354	0.108587	36.6704	0.0275179	Non-diabetic
0.113871	0.118026	36.7385	0.0282398	Non-diabetic
0.114388	0.127353	36.8066	0.0289862	Non-diabetic
0.114905	0.136723	36.8747	0.0297503	Non-diabetic
0.115423	0.146412	36.9428	0.0305251	Non-diabetic
0.11594	0.156806	37.0109	0.0313034	Non-diabetic
0.116457	0.168385	37.079	0.0320783	Non-diabetic
0.116975	0.181695	37.1471	0.0328435	Non-diabetic
0.117492	0.197401	37.2152	0.0335931	Non-diabetic
0.118009	0.216166	37.2833	0.0343223	Non-diabetic
0.118527	0.238314	37.3514	0.0350263	Non-diabetic
0.119044	0.264184	37.4195	0.0357033	Non-diabetic
0.119561	0.294005	37.4876	0.0363562	Non-diabetic
0.120079	0.327909	37.5557	0.0369889	Non-diabetic
0.120596	0.365952	37.6238	0.037608	Non-diabetic
0.121113	0.408136	37.6919	0.0382221	Non-diabetic
0.121631	0.45441	37.76	0.0388406	Non-diabetic
0.122148	0.504679	37.8281	0.0394729	Non-diabetic
0.122665	0.558795	37.8962	0.040127	Non-diabetic
0.123183	0.616571	37.9643	0.0408087	Non-diabetic
0.1237	0.677808	38.0324	0.0415204	Non-diabetic
0.124217	0.742351	38.1005	0.0422613	Non-diabetic
0.124735	0.810297	38.1685	0.0430286	Non-diabetic
0.125252	0.881821	38.2366	0.0438147	Non-diabetic
0.125769	0.957158	38.3047	0.0446109	Non-diabetic
0.126287	1.03681	38.3728	0.0454108	Non-diabetic
0.126804	1.1213	38.4409	0.0462093	Non-diabetic
0.127321	1.21105	38.509	0.0470036	Non-diabetic
0.127839	1.30627	38.5771	0.0477934	Non-diabetic
0.128356	1.40686	38.6452	0.0485805	Non-diabetic
0.128873	1.51249	38.7133	0.0493683	Non-diabetic
0.129391	1.62258	38.7814	0.0501611	Non-diabetic
0.129908	1.7365	38.8495	0.0509635	Non-diabetic
0.130425	1.8537	38.9176	0.0517794	Non-diabetic
0.130943	1.97387	38.9857	0.0526131	Non-diabetic
0.13146	2.09701	39.0538	0.0534666	Non-diabetic
0.131977	2.2237	39.1219	0.0543404	Non-diabetic
0.132494	2.3547	39.19	0.0552348	Non-diabetic
0.133012	2.49083	39.2581	0.0561506	Non-diabetic
0.133529	2.63303	39.3262	0.0570885	Non-diabetic
0.134046	2.78214	39.3943	0.0580498	Non-diabetic
0.134564	2.93881	39.4624	0.059036	Non-diabetic
0.135081	3.10341	39.5305	0.0600491	Non-diabetic
0.135598	3.27611	39.5986	0.0610912	Non-diabetic
0.136116	3.45684	39.6667	0.0621643	Non-diabetic
0.136633	3.6454	39.7348	0.0632696	Non-diabetic
0.13715	3.84149	39.8029	0.0644093	Non-diabetic
0.137668	4.04467	39.871	0.0655814	Non-diabetic
0.138185	4.25436	39.9391	0.0667807	Non-diabetic
0.138702	4.46975	40.0072	0.0680016	Non-diabetic
0.13922	4.68982	40.0753	0.0692366	Non-diabetic
0.139737	4.91254	40.1434	0.0704765	Non-diabetic
0.140254	5.13576	40.2115	0.0717115	Non-diabetic
0.140772	5.35725	40.2796	0.0729316	Non-diabetic
0.141289	5.57485	40.3477	0.0741281	Non-diabetic
0.141806	5.7868	40.4158	0.075294	Non-diabetic
0.142324	5.99194	40.4839	0.0764254	Non-diabetic
0.142841	6.1899	40.552	0.0775216	Non-diabetic
0.143358	6.38112	40.6201	0.0785843	Non-diabetic
0.143876	6.56683	40.6882	0.0796226	Non-diabetic
0.144393	6.74882	40.7563	0.0806483	Non-diabetic
0.14491	6.92921	40.8244	0.0816739	Non-diabetic
0.145428	7.11024	40.8925	0.0827125	Non-diabetic
0.145945	7.294	40.9606	0.0837769	Non-diabetic
0.146462	7.48263	41.0287	0.0848786	Non-diabetic
0.14698	7.67705	41.0968	0.0860272	Non-diabetic
0.147497	7.87765	41.1649	0.0872295	Non-diabetic
0.148014	8.08426	41.2329	0.0884896	Non-diabetic
0.148532	8.29629	41.301	0.0898084	Non-diabetic
0.149049	8.51289	41.3691	0.0911844	Non-diabetic
0.149566	8.73314	41.4372	0.0926168	Non-diabetic
0.150084	8.95636	41.5053	0.0940981	Non-diabetic
0.150601	9.18217	41.5734	0.0956198	Non-diabetic
0.151118	9.41058	41.6415	0.0971749	Non-diabetic
0.151635	9.64191	41.7096	0.0987562	Non-diabetic
0.152153	9.87651	41.7777	0.100356	Non-diabetic
0.15267	10.1145	41.8458	0.101966	Non-diabetic
0.153187	10.3554	41.9139	0.103576	Non-diabetic
0.153705	10.5979	41.982	0.105175	Non-diabetic
0.154222	10.8398	42.0501	0.106752	Non-diabetic
0.154739	11.0783	42.1182	0.108292	Non-diabetic
0.155257	11.3109	42.1863	0.109783	Non-diabetic
0.155774	11.5356	42.2544	0.111203	Non-diabetic
0.156291	11.7511	42.3225	0.112542	Non-diabetic
0.156809	11.9567	42.3906	0.113792	Non-diabetic
0.157326	12.1528	42.4587	0.11495	Non-diabetic
0.157843	12.3401	42.5268	0.116012	Non-diabetic
0.158361	12.5193	42.5949	0.116983	Non-diabetic
0.158878	12.6908	42.663	0.117869	Non-diabetic
0.159395	12.8549	42.7311	0.118678	Non-diabetic
0.159913	13.0115	42.7992	0.119419	Non-diabetic
0.16043	13.1611	42.8673	0.120101	Non-diabetic
0.160947	13.3045	42.9354	0.120729	Non-diabetic
0.161465	13.445	43.0035	0.12131	Non-diabetic
0.161982	13.5864	43.0716	0.12184	Non-diabetic
0.162499	13.7331	43.1397	0.122324	Non-diabetic
0.163017	13.8893	43.2078	0.12276	Non-diabetic
0.163534	14.058	43.2759	0.123151	Non-diabetic
0.164051	14.2404	43.344	0.123497	Non-diabetic
0.164569	14.435	43.4121	0.123803	Non-diabetic
0.165086	14.638	43.4802	0.124076	Non-diabetic
0.165603	14.8431	43.5483	0.12432	Non-diabetic
0.166121	15.0431	43.6164	0.124544	Non-diabetic
0.166638	15.2304	43.6845	0.124753	Non-diabetic
0.167155	15.3983	43.7526	0.124947	Non-diabetic
0.167673	15.5416	43.8207	0.125126	Non-diabetic
0.16819	15.6573	43.8888	0.125282	Non-diabetic
0.168707	15.7484	43.9569	0.125402	Non-diabetic
0.169224	15.8185	44.025	0.125472	Non-diabetic
0.169742	15.8727	44.0931	0.125477	Non-diabetic
0.170259	15.9166	44.1612	0.125398	Non-diabetic
0.170776	15.9554	44.2293	0.12522	Non-diabetic
0.171294	15.9935	44.2974	0.124927	Non-diabetic
0.171811	16.0337	44.3654	0.124505	Non-diabetic
0.172328	16.0776	44.4335	0.123943	Non-diabetic
0.172846	16.1255	44.5016	0.123232	Non-diabetic
0.173363	16.1766	44.5697	0.122365	Non-diabetic
0.17388	16.2298	44.6378	0.121337	Non-diabetic
0.174398	16.2832	44.7059	0.120135	Non-diabetic
0.174915	16.3351	44.774	0.118768	Non-diabetic
0.175432	16.3831	44.8421	0.117246	Non-diabetic
0.17595	16.4256	44.9102	0.115581	Non-diabetic
0.176467	16.4608	44.9783	0.113785	Non-diabetic
0.176984	16.4871	45.0464	0.111877	Non-diabetic
0.177502	16.5032	45.1145	0.109878	Non-diabetic
0.178019	16.5087	45.1826	0.107811	Non-diabetic
0.178536	16.5041	45.2507	0.105699	Non-diabetic
0.179054	16.4908	45.3188	0.103564	Non-diabetic
0.179571	16.4713	45.3869	0.101427	Non-diabetic
0.180088	16.4485	45.455	0.0993026	Non-diabetic
0.180606	16.4255	45.5231	0.0972069	Non-diabetic
0.181123	16.4051	45.5912	0.0951452	Non-diabetic
0.18164	16.3889	45.6593	0.0931175	Non-diabetic
0.182158	16.3777	45.7274	0.0911198	Non-diabetic
0.182675	16.3701	45.7955	0.089144	Non-diabetic
0.183192	16.3637	45.8636	0.0871791	Non-diabetic
0.18371	16.3559	45.9317	0.0852122	Non-diabetic
0.184227	16.3436	45.9998	0.0832301	Non-diabetic
0.184744	16.3246	46.0679	0.0812212	Non-diabetic
0.185262	16.2971	46.136	0.0791768	Non-diabetic
0.185779	16.2602	46.2041	0.0770928	Non-diabetic
0.186296	16.2132	46.2722	0.0749707	Non-diabetic
0.186813	16.156	46.3403	0.0728169	Non-diabetic
0.187331	16.0879	46.4084	0.0706488	Non-diabetic
0.187848	16.0081	46.4765	0.068485	Non-diabetic
0.188365	15.9151	46.5446	0.0663445	Non-diabetic
0.188883	15.8069	46.6127	0.0642451	Non-diabetic
0.1894	15.6805	46.6808	0.0622017	Non-diabetic
0.189917	15.5347	46.7489	0.0602244	Non-diabetic
0.190435	15.3697	46.817	0.0583175	Non-diabetic
0.190952	15.1866	46.8851	0.0564799	Non-diabetic
0.191469	14.988	46.9532	0.054705	Non-diabetic
0.191987	14.7776	47.0213	0.0529826	Non-diabetic
0.192504	14.5597	47.0894	0.0513001	Non-diabetic
0.193021	14.3389	47.1575	0.0496457	Non-diabetic
0.193539	14.1192	47.2256	0.0480055	Non-diabetic
0.194056	13.9038	47.2937	0.0463719	Non-diabetic
0.194573	13.6945	47.3618	0.0447413	Non-diabetic
0.195091	13.4919	47.4298	0.043114	Non-diabetic
0.195608	13.2954	47.4979	0.0414929	Non-diabetic
0.196125	13.1037	47.566	0.039883	Non-diabetic
0.196643	12.9155	47.6341	0.0382901	Non-diabetic
0.19716	12.7293	47.7022	0.03672	Non-diabetic
0.197677	12.5445	47.7703	0.0351772	Non-diabetic
0.198195	12.361	47.8384	0.0336652	Non-diabetic
0.198712	12.179	47.9065	0.0321856	Non-diabetic
0.199229	11.999	47.9746	0.0307416	Non-diabetic
0.199747	11.821	48.0427	0.0293303	Non-diabetic
0.200264	11.6445	48.1108	0.0279507	Non-diabetic
0.200781	11.4686	48.1789	0.0266024	Non-diabetic
0.201299	11.2917	48.247	0.0252861	Non-diabetic
0.201816	11.1115	48.3151	0.0240029	Non-diabetic
0.202333	10.9257	48.3832	0.0227548	Non-diabetic
0.202851	10.7317	48.4513	0.0215443	Non-diabetic
0.203368	10.527	48.5194	0.0203743	Non-diabetic
0.203885	10.3087	48.5875	0.0192476	Non-diabetic
0.204402	10.0764	48.6556	0.0181669	Non-diabetic
0.20492	9.83001	48.7237	0.017135	Non-diabetic
0.205437	9.57059	48.7918	0.0161585	Non-diabetic
0.205954	9.30014	48.8599	0.0152356	Non-diabetic
0.206472	9.02158	48.928	0.0143667	Non-diabetic
0.206989	8.73841	48.9961	0.0135523	Non-diabetic
0.207506	8.45428	49.0642	0.0127921	Non-diabetic
0.208024	8.1725	49.1323	0.0120851	Non-diabetic
0.208541	7.89565	49.2004	0.0114293	Non-diabetic
0.209058	7.62531	49.2685	0.0108217	Non-diabetic
0.209576	7.362	49.3366	0.0102584	Non-diabetic
0.210093	7.10532	49.4047	0.00973474	Non-diabetic
0.21061	6.85429	49.4728	0.00924543	Non-diabetic
0.211128	6.60811	49.5409	0.0087849	Non-diabetic
0.211645	6.3656	49.609	0.00834914	Non-diabetic
0.212162	6.1266	49.6771	0.00793054	Non-diabetic
0.21268	5.89149	49.7452	0.00752454	Non-diabetic
0.213197	5.66098	49.8133	0.00712763	Non-diabetic
0.213714	5.43587	49.8814	0.00673729	Non-diabetic
0.214232	5.21681	49.9495	0.00635199	Non-diabetic
0.214749	5.00413	50.0176	0.0059712	Non-diabetic
0.215266	4.79779	50.0857	0.00559533	Non-diabetic
0.215784	4.59741	50.1538	0.00522565	Non-diabetic
0.216301	4.40243	50.2219	0.0048641	Non-diabetic
0.216818	4.21225	50.29	0.00451317	Non-diabetic
0.217336	4.02643	50.3581	0.00417571	Non-diabetic
0.217853	3.84479	50.4262	0.00385662	Non-diabetic
0.21837	3.66762	50.4943	0.00355768	Non-diabetic
0.218888	3.49485	50.5623	0.00328144	Non-diabetic
0.219405	3.32675	50.6304	0.00303017	Non-diabetic
0.219922	3.16348	50.6985	0.00280562	Non-diabetic
0.22044	3.00507	50.7666	0.00260897	Non-diabetic
0.220957	2.85138	50.8347	0.00244069	Non-diabetic
0.221474	2.70209	50.9028	0.00230048	Non-diabetic
0.221991	2.55678	50.9709	0.00218716	Non-diabetic
0.222509	2.41498	51.039	0.00209868	Non-diabetic
0.223026	2.27624	51.1071	0.00203209	Non-diabetic
0.223543	2.14022	51.1752	0.00198364	Non-diabetic
0.224061	2.00676	51.2433	0.00194974	Non-diabetic
0.224578	1.87591	51.3114	0.00192385	Non-diabetic
0.225095	1.74804	51.3795	0.00190138	Non-diabetic
0.225613	1.62395	51.4476	0.00187825	Non-diabetic
0.22613	1.50431	51.5157	0.0018512	Non-diabetic
0.226647	1.3901	51.5838	0.00181797	Non-diabetic
0.227165	1.28236	51.6519	0.00177737	Non-diabetic
0.227682	1.18204	51.72	0.0017292	Non-diabetic
0.228199	1.08987	51.7881	0.00167408	Non-diabetic
0.228717	1.00625	51.8562	0.00161324	Non-diabetic
0.229234	0.931165	51.9243	0.0015482	Non-diabetic
0.229751	0.864149	51.9924	0.0014805	Non-diabetic
0.230269	0.804346	52.0605	0.00141149	Non-diabetic
0.230786	0.750602	52.1286	0.00134226	Non-diabetic
0.231303	0.701623	52.1967	0.0012733	Non-diabetic
0.231821	0.656149	52.2648	0.00120475	Non-diabetic
0.232338	0.613164	52.3329	0.0011365	Non-diabetic
0.232855	0.571888	52.401	0.00106835	Non-diabetic
0.233373	0.531872	52.4691	0.00100007	Non-diabetic
0.23389	0.493072	52.5372	0.000931507	Non-diabetic
0.234407	0.455638	52.6053	0.000862665	Non-diabetic
0.234925	0.419809	52.6734	0.00079374	Non-diabetic
0.235442	0.385825	52.7415	0.000725149	Non-diabetic
0.235959	0.353873	52.8096	0.000657541	Non-diabetic
0.236477	0.324052	52.8777	0.000592053	Non-diabetic
0.236994	0.29638	52.9458	0.000529601	Non-diabetic
0.237511	0.270803	53.0139	0.000471216	Non-diabetic
0.238029	0.247221	53.082	0.000417842	Non-diabetic
0.238546	0.225509	53.1501	0.000370234	Non-diabetic
0.239063	0.205527	53.2182	0.000328868	Non-diabetic
0.23958	0.187185	53.2863	0.000293884	Non-diabetic
0.240098	0.170298	53.3544	0.000265059	Non-diabetic
0.240615	0.154643	53.4225	0.000241831	Non-diabetic
0.241132	0.140073	53.4906	0.000223357	Non-diabetic
0.24165	0.126475	53.5587	0.000208606	Non-diabetic
0.242167	0.113787	53.6267	0.000196488	Non-diabetic
0.242684	0.102004	53.6948	0.000185976	Non-diabetic
0.243202	0.0911755	53.7629	0.000175999	Non-diabetic
0.243719	0.0813829	53.831	0.000165968	Non-diabetic
0.244236	0.0727106	53.8991	0.000155538	Non-diabetic
0.244754	0.0652074	53.9672	0.000144581	Non-diabetic
0.245271	0.0588553	54.0353	0.00013314	Non-diabetic
0.245788	0.0535499	54.1034	0.000121374	Non-diabetic
0.246306	0.0491021	54.1715	0.000109497	Non-diabetic
0.246823	0.0452745	54.2396	9.77348e-05	Non-diabetic
0.24734	0.0417464	54.3077	8.62908e-05	Non-diabetic
0.247858	0.0382642	54.3758	7.53296e-05	Non-diabetic
0.248375	0.0346657	54.4439	6.498e-05	Non-diabetic
0.248892	0.0308805	54.512	5.53946e-05	Non-diabetic
0.24941	0.0269287	54.5801	4.65753e-05	Non-diabetic
0.249927	0.0229033	54.6482	3.85662e-05	Non-diabetic
0.250444	0.0189427	54.7163	3.14001e-05	Non-diabetic
0.250962	0.0151981	54.7844	2.50964e-05	Non-diabetic
0.251479	0.0118049	54.8525	1.96576e-05	Non-diabetic
0.251996	0.00886187	54.9206	1.50652e-05	Non-diabetic
0.252514	0.00641994	54.9887	1.1279e-05	Non-diabetic
0.253031	0.00448241	55.0568	8.23707e-06	Non-diabetic
0.253548	0.00301272	55.1249	5.85975e-06	Non-diabetic
0.254066	0.00196762	55.193	4.05545e-06	Non-diabetic
0.254583	0.00124382	55.2611	2.7319e-06	Non-diabetic
0.2551	0.000758436	55.3292	1.81174e-06	Non-diabetic
0.255618	0.00044568	55.3973	1.16958e-06	Non-diabetic
0.256135	0.000252141	55.4654	7.34286e-07	Non-diabetic
0.256652	0.000137199	55.5335	4.47928e-07	Non-diabetic
