# Supplementary material for: Aging-associated decline of phosphatidylcholine synthesis is a malleable trigger of natural mitochondrial aging
Source: Nat Commun. 2026 Apr 18;17:3589. doi: 10.1038/s41467-026-71508-7 (PMC13091796; doi:10.1038/s41467-026-71508-7)
Supplement: Supplementary file 44 — Supplementary Data 42 [file 41467_2026_71508_MOESM44_ESM.xlsx]

## Sheet: Tabelle1
value.pc_tfa_ratio	density_est.pc_tfa_ratio	value.mufa_tfa_ratio	density_est.mufa_tfa_ratio	value.pufa_tfa_ratio	density_est.pufa_tfa_ratio	weight_change
0.0929567	0.000162691	13.8891	2.09791e-06	20.9998	9.94828e-07	Gained weight
0.0932641	0.00021665	13.9346	2.96417e-06	21.0651	1.43159e-06	Gained weight
0.0935716	0.000285276	13.9802	4.12731e-06	21.1303	2.02473e-06	Gained weight
0.0938791	0.000371533	14.0258	5.66599e-06	21.1956	2.81541e-06	Gained weight
0.0941865	0.00047871	14.0713	7.75344e-06	21.2608	3.85036e-06	Gained weight
0.094494	0.000610408	14.1169	1.04733e-05	21.3261	5.18098e-06	Gained weight
0.0948014	0.000770507	14.1624	1.39404e-05	21.3914	6.86191e-06	Gained weight
0.0951089	0.000965369	14.208	1.82908e-05	21.4566	8.94893e-06	Gained weight
0.0954164	0.00120364	14.2535	2.36662e-05	21.5219	1.14963e-05	Gained weight
0.0957238	0.00148508	14.2991	3.0209e-05	21.5871	1.46008e-05	Gained weight
0.0960313	0.00181371	14.3447	3.80568e-05	21.6524	1.8293e-05	Gained weight
0.0963388	0.00219316	14.3902	4.73359e-05	21.7176	2.25551e-05	Gained weight
0.0966462	0.00262648	14.4358	5.82631e-05	21.7829	2.73775e-05	Gained weight
0.0969537	0.00311597	14.4813	7.09611e-05	21.8482	3.27239e-05	Gained weight
0.0972611	0.00366518	14.5269	8.53091e-05	21.9134	3.85284e-05	Gained weight
0.0975686	0.00428068	14.5725	0.000101276	21.9787	4.46939e-05	Gained weight
0.0978761	0.00495085	14.618	0.000118782	22.0439	5.10928e-05	Gained weight
0.0981835	0.00567155	14.6636	0.000137694	22.1092	5.75679e-05	Gained weight
0.098491	0.00643693	14.7091	0.000157831	22.1744	6.38962e-05	Gained weight
0.0987984	0.00723945	14.7547	0.000178963	22.2397	6.98422e-05	Gained weight
0.0991059	0.00806994	14.8002	0.000200825	22.305	7.52038e-05	Gained weight
0.0994134	0.00891766	14.8458	0.000223114	22.3702	7.97846e-05	Gained weight
0.0997208	0.00976702	14.8914	0.000245399	22.4355	8.3409e-05	Gained weight
0.100028	0.010601	14.9369	0.000267372	22.5007	8.59325e-05	Gained weight
0.100336	0.0114054	14.9825	0.000288741	22.566	8.72494e-05	Gained weight
0.100643	0.0121663	15.028	0.00030925	22.6312	8.72998e-05	Gained weight
0.100951	0.0128704	15.0736	0.00032868	22.6965	8.60739e-05	Gained weight
0.101258	0.0135056	15.1191	0.000346859	22.7618	8.34639e-05	Gained weight
0.101566	0.0140615	15.1647	0.000363667	22.827	7.97521e-05	Gained weight
0.101873	0.0145122	15.2103	0.000378895	22.8923	7.51047e-05	Gained weight
0.102181	0.0148701	15.2558	0.000392581	22.9575	6.97036e-05	Gained weight
0.102488	0.015137	15.3014	0.000404858	23.0228	6.37477e-05	Gained weight
0.102795	0.0153183	15.3469	0.000415795	23.088	5.74419e-05	Gained weight
0.103103	0.0154234	15.3925	0.000425486	23.1533	5.09874e-05	Gained weight
0.10341	0.0154661	15.438	0.000434035	23.2186	4.45723e-05	Gained weight
0.103718	0.0154641	15.4836	0.000441556	23.2838	3.83699e-05	Gained weight
0.104025	0.015442	15.5292	0.000448163	23.3491	3.25803e-05	Gained weight
0.104333	0.0154373	15.5747	0.000453952	23.4143	2.72662e-05	Gained weight
0.10464	0.0154821	15.6203	0.000458994	23.4796	2.24865e-05	Gained weight
0.104948	0.01561	15.6658	0.00046349	23.5448	1.8272e-05	Gained weight
0.105255	0.0158565	15.7114	0.000467538	23.6101	1.46285e-05	Gained weight
0.105563	0.0162581	15.7569	0.000471229	23.6754	1.15417e-05	Gained weight
0.10587	0.0168517	15.8025	0.000474651	23.7406	8.98208e-06	Gained weight
0.106177	0.0177155	15.8481	0.000477887	23.8059	6.90965e-06	Gained weight
0.106485	0.018871	15.8936	0.000481014	23.8711	5.29568e-06	Gained weight
0.106792	0.020339	15.9392	0.000484109	23.9364	4.11093e-06	Gained weight
0.1071	0.0221484	15.9847	0.000487267	24.0016	3.27396e-06	Gained weight
0.107407	0.0243247	16.0303	0.000490586	24.0669	2.76065e-06	Gained weight
0.107715	0.0268898	16.0758	0.000494166	24.1322	2.56118e-06	Gained weight
0.108022	0.0298615	16.1214	0.000498132	24.1974	2.6828e-06	Gained weight
0.10833	0.0333079	16.167	0.000502647	24.2627	3.15232e-06	Gained weight
0.108637	0.0372137	16.2125	0.000507913	24.3279	4.01839e-06	Gained weight
0.108945	0.0415506	16.2581	0.000514189	24.3932	5.35349e-06	Gained weight
0.109252	0.0463156	16.3036	0.000521793	24.4584	7.30534e-06	Gained weight
0.10956	0.0515024	16.3492	0.000531247	24.5237	1.00482e-05	Gained weight
0.109867	0.0571018	16.3947	0.000543246	24.589	1.37041e-05	Gained weight
0.110174	0.0631023	16.4403	0.000558197	24.6542	1.84644e-05	Gained weight
0.110482	0.0695299	16.4859	0.000576739	24.7195	2.45396e-05	Gained weight
0.110789	0.0763607	16.5314	0.000599561	24.7847	3.21533e-05	Gained weight
0.111097	0.0835486	16.577	0.000627388	24.85	4.15344e-05	Gained weight
0.111404	0.0910847	16.6225	0.000660969	24.9152	5.29067e-05	Gained weight
0.111712	0.0989641	16.6681	0.000701052	24.9805	6.64775e-05	Gained weight
0.112019	0.107186	16.7136	0.000748375	25.0458	8.26594e-05	Gained weight
0.112327	0.115756	16.7592	0.000804959	25.111	0.000101492	Gained weight
0.112634	0.124716	16.8048	0.000870383	25.1763	0.000122874	Gained weight
0.112942	0.134104	16.8503	0.000945119	25.2415	0.000146748	Gained weight
0.113249	0.143912	16.8959	0.0010296	25.3068	0.000172969	Gained weight
0.113557	0.154179	16.9414	0.00112415	25.372	0.000201299	Gained weight
0.113864	0.164948	16.987	0.00122899	25.4373	0.000231413	Gained weight
0.114171	0.176271	17.0325	0.00134424	25.5026	0.000262904	Gained weight
0.114479	0.188206	17.0781	0.00146989	25.5678	0.000295295	Gained weight
0.114786	0.200862	17.1237	0.00160671	25.6331	0.000328011	Gained weight
0.115094	0.21438	17.1692	0.00175426	25.6983	0.000360351	Gained weight
0.115401	0.228739	17.2148	0.0019115	25.7636	0.000391756	Gained weight
0.115709	0.244011	17.2603	0.00207809	25.8288	0.000421714	Gained weight
0.116016	0.260262	17.3059	0.00225368	25.8941	0.000449772	Gained weight
0.116324	0.277562	17.3515	0.00243795	25.9594	0.000475549	Gained weight
0.116631	0.295974	17.397	0.00263062	26.0246	0.000498749	Gained weight
0.116939	0.315612	17.4426	0.00283151	26.0899	0.000519165	Gained weight
0.117246	0.336687	17.4881	0.00304074	26.1551	0.00053668	Gained weight
0.117554	0.359067	17.5337	0.00325938	26.2204	0.000550851	Gained weight
0.117861	0.382797	17.5792	0.00348671	26.2856	0.000562174	Gained weight
0.118168	0.407918	17.6248	0.00372328	26.3509	0.000570782	Gained weight
0.118476	0.434465	17.6704	0.0039698	26.4162	0.000576835	Gained weight
0.118783	0.462471	17.7159	0.00422715	26.4814	0.000580517	Gained weight
0.119091	0.491999	17.7615	0.0044963	26.5467	0.000582021	Gained weight
0.119398	0.523316	17.807	0.0047783	26.6119	0.000581545	Gained weight
0.119706	0.556186	17.8526	0.00507424	26.6772	0.000579287	Gained weight
0.120013	0.59063	17.8981	0.00538704	26.7424	0.000575412	Gained weight
0.120321	0.626671	17.9437	0.00571681	26.8077	0.00057003	Gained weight
0.120628	0.664328	17.9893	0.00606369	26.873	0.000563555	Gained weight
0.120936	0.703621	18.0348	0.00642831	26.9382	0.000556229	Gained weight
0.121243	0.744568	18.0804	0.00681111	27.0035	0.000548331	Gained weight
0.121551	0.787516	18.1259	0.00721238	27.0687	0.000540184	Gained weight
0.121858	0.832158	18.1715	0.00763227	27.134	0.000532161	Gained weight
0.122165	0.878503	18.217	0.00807081	27.1992	0.000524693	Gained weight
0.122473	0.926562	18.2626	0.0085289	27.2645	0.000518272	Gained weight
0.12278	0.97634	18.3082	0.00900761	27.3298	0.000513571	Gained weight
0.123088	1.02784	18.3537	0.00950507	27.395	0.000511473	Gained weight
0.123395	1.08106	18.3993	0.0100216	27.4603	0.000512513	Gained weight
0.123703	1.13629	18.4448	0.0105577	27.5255	0.000517406	Gained weight
0.12401	1.19325	18.4904	0.0111141	27.5908	0.000526876	Gained weight
0.124318	1.25189	18.5359	0.0116919	27.656	0.000541624	Gained weight
0.124625	1.31217	18.5815	0.0122923	27.7213	0.000562311	Gained weight
0.124933	1.37407	18.6271	0.0129168	27.7866	0.000589524	Gained weight
0.12524	1.43755	18.6726	0.0135711	27.8518	0.000623748	Gained weight
0.125548	1.50257	18.7182	0.0142543	27.9171	0.000665915	Gained weight
0.125855	1.5693	18.7637	0.014968	27.9823	0.000716182	Gained weight
0.126162	1.63751	18.8093	0.0157143	28.0476	0.000773948	Gained weight
0.12647	1.7071	18.8548	0.0164953	28.1128	0.000838952	Gained weight
0.126777	1.77802	18.9004	0.0173131	28.1781	0.000910761	Gained weight
0.127085	1.85023	18.946	0.0181695	28.2434	0.000988778	Gained weight
0.127392	1.92372	18.9915	0.0190665	28.3086	0.00107227	Gained weight
0.1277	1.99847	19.0371	0.020009	28.3739	0.00116041	Gained weight
0.128007	2.07465	19.0826	0.020999	28.4391	0.00125228	Gained weight
0.128315	2.15222	19.1282	0.0220342	28.5044	0.0013471	Gained weight
0.128622	2.23118	19.1737	0.0231151	28.5696	0.0014436	Gained weight
0.12893	2.3116	19.2193	0.0242418	28.6349	0.00154083	Gained weight
0.129237	2.39361	19.2649	0.0254139	28.7002	0.00163807	Gained weight
0.129545	2.47735	19.3104	0.0266304	28.7654	0.00173471	Gained weight
0.129852	2.56295	19.356	0.0278894	28.8307	0.00183026	Gained weight
0.130159	2.65085	19.4015	0.0291888	28.8959	0.00192437	Gained weight
0.130467	2.74124	19.4471	0.0305289	28.9612	0.00201681	Gained weight
0.130774	2.83411	19.4926	0.0318994	29.0264	0.00210744	Gained weight
0.131082	2.92962	19.5382	0.0332952	29.0917	0.00219599	Gained weight
0.131389	3.02791	19.5838	0.0347107	29.157	0.00228272	Gained weight
0.131697	3.12909	19.6293	0.0361402	29.2222	0.00236777	Gained weight
0.132004	3.23323	19.6749	0.0375783	29.2875	0.00245129	Gained weight
0.132312	3.34063	19.7204	0.0390198	29.3527	0.00253346	Gained weight
0.132619	3.45129	19.766	0.0404604	29.418	0.00261453	Gained weight
0.132927	3.5648	19.8115	0.0418959	29.4832	0.0026948	Gained weight
0.133234	3.68098	19.8571	0.0433245	29.5485	0.00277465	Gained weight
0.133541	3.79963	19.9027	0.0447465	29.6138	0.00285457	Gained weight
0.133849	3.92053	19.9482	0.0461638	29.679	0.0029354	Gained weight
0.134156	4.04338	19.9938	0.047579	29.7443	0.00301791	Gained weight
0.134464	4.16796	20.0393	0.0489965	29.8095	0.00310297	Gained weight
0.134771	4.29391	20.0849	0.0504209	29.8748	0.00319153	Gained weight
0.135079	4.42069	20.1305	0.0518578	29.94	0.00328456	Gained weight
0.135386	4.54799	20.176	0.0533138	30.0053	0.00338301	Gained weight
0.135694	4.6755	20.2216	0.054797	30.0706	0.00348775	Gained weight
0.136001	4.80296	20.2671	0.0563094	30.1358	0.00359952	Gained weight
0.136309	4.93012	20.3127	0.0578538	30.2011	0.00371915	Gained weight
0.136616	5.05676	20.3582	0.0594317	30.2663	0.00384758	Gained weight
0.136924	5.18263	20.4038	0.0610433	30.3316	0.00398383	Gained weight
0.137231	5.30776	20.4494	0.0626873	30.3968	0.00412748	Gained weight
0.137538	5.43214	20.4949	0.0643614	30.4621	0.00427789	Gained weight
0.137846	5.55579	20.5405	0.0660623	30.5274	0.00443417	Gained weight
0.138153	5.67879	20.586	0.0677883	30.5926	0.0045953	Gained weight
0.138461	5.80127	20.6316	0.0695323	30.6579	0.00476014	Gained weight
0.138768	5.92336	20.6771	0.0712902	30.7231	0.00492755	Gained weight
0.139076	6.04528	20.7227	0.0730595	30.7884	0.00509647	Gained weight
0.139383	6.1673	20.7683	0.0748387	30.8536	0.00526578	Gained weight
0.139691	6.28964	20.8138	0.0766278	30.9189	0.00543474	Gained weight
0.139998	6.41254	20.8594	0.078428	30.9842	0.00560297	Gained weight
0.140306	6.5362	20.9049	0.0802417	31.0494	0.00577033	Gained weight
0.140613	6.66083	20.9505	0.0820741	31.1147	0.00593693	Gained weight
0.140921	6.78663	20.996	0.0839319	31.1799	0.00610301	Gained weight
0.141228	6.91407	21.0416	0.0858188	31.2452	0.00626897	Gained weight
0.141535	7.04306	21.0872	0.0877401	31.3104	0.00643527	Gained weight
0.141843	7.17367	21.1327	0.0897004	31.3757	0.00660244	Gained weight
0.14215	7.30598	21.1783	0.0917037	31.441	0.00677084	Gained weight
0.142458	7.44001	21.2238	0.093753	31.5062	0.00694051	Gained weight
0.142765	7.57574	21.2694	0.0958499	31.5715	0.00711131	Gained weight
0.143073	7.71314	21.3149	0.0979948	31.6367	0.00728292	Gained weight
0.14338	7.85237	21.3605	0.100192	31.702	0.0074548	Gained weight
0.143688	7.99301	21.4061	0.102432	31.7672	0.00762625	Gained weight
0.143995	8.13487	21.4516	0.104708	31.8325	0.00779647	Gained weight
0.144303	8.27776	21.4972	0.107013	31.8977	0.00796459	Gained weight
0.14461	8.42147	21.5427	0.109341	31.963	0.00812936	Gained weight
0.144918	8.5658	21.5883	0.111682	32.0283	0.00829013	Gained weight
0.145225	8.71052	21.6338	0.114027	32.0935	0.00844654	Gained weight
0.145532	8.85539	21.6794	0.116365	32.1588	0.00859834	Gained weight
0.14584	9.00012	21.725	0.118681	32.224	0.00874553	Gained weight
0.146147	9.14452	21.7705	0.120962	32.2893	0.00888835	Gained weight
0.146455	9.28842	21.8161	0.123196	32.3545	0.00902726	Gained weight
0.146762	9.43169	21.8616	0.125371	32.4198	0.00916298	Gained weight
0.14707	9.57419	21.9072	0.127475	32.4851	0.00929637	Gained weight
0.147377	9.71583	21.9527	0.129496	32.5503	0.00942848	Gained weight
0.147685	9.8564	21.9983	0.131425	32.6156	0.00956077	Gained weight
0.147992	9.99593	22.0439	0.13325	32.6808	0.00969442	Gained weight
0.1483	10.1345	22.0894	0.134962	32.7461	0.00983059	Gained weight
0.148607	10.272	22.135	0.13654	32.8113	0.00997038	Gained weight
0.148915	10.4085	22.1805	0.137997	32.8766	0.0101149	Gained weight
0.149222	10.544	22.2261	0.13933	32.9419	0.0102651	Gained weight
0.149529	10.6786	22.2716	0.140541	33.0071	0.0104219	Gained weight
0.149837	10.812	22.3172	0.141633	33.0724	0.0105865	Gained weight
0.150144	10.9445	22.3628	0.142612	33.1376	0.0107608	Gained weight
0.150452	11.076	22.4083	0.143485	33.2029	0.0109448	Gained weight
0.150759	11.2065	22.4539	0.14426	33.2681	0.0111395	Gained weight
0.151067	11.3361	22.4994	0.144939	33.3334	0.0113458	Gained weight
0.151374	11.4647	22.545	0.145543	33.3987	0.0115648	Gained weight
0.151682	11.5922	22.5905	0.146087	33.4639	0.0117976	Gained weight
0.151989	11.7186	22.6361	0.146583	33.5292	0.0120455	Gained weight
0.152297	11.8437	22.6817	0.14704	33.5944	0.0123097	Gained weight
0.152604	11.9677	22.7272	0.147469	33.6597	0.0125923	Gained weight
0.152912	12.0905	22.7728	0.147878	33.7249	0.0128962	Gained weight
0.153219	12.212	22.8183	0.148275	33.7902	0.0132203	Gained weight
0.153526	12.3322	22.8639	0.148666	33.8555	0.0135657	Gained weight
0.153834	12.4511	22.9095	0.149054	33.9207	0.0139327	Gained weight
0.154141	12.5685	22.955	0.149439	33.986	0.0143216	Gained weight
0.154449	12.6843	23.0006	0.149822	34.0512	0.0147322	Gained weight
0.154756	12.7986	23.0461	0.150199	34.1165	0.0151636	Gained weight
0.155064	12.9114	23.0917	0.150564	34.1817	0.0156147	Gained weight
0.155371	13.0226	23.1372	0.150913	34.247	0.0160849	Gained weight
0.155679	13.1321	23.1828	0.151239	34.3123	0.0165718	Gained weight
0.155986	13.2399	23.2284	0.151533	34.3775	0.0170714	Gained weight
0.156294	13.3459	23.2739	0.15178	34.4428	0.0175809	Gained weight
0.156601	13.4497	23.3195	0.151977	34.508	0.0180977	Gained weight
0.156909	13.5516	23.365	0.152116	34.5733	0.018619	Gained weight
0.157216	13.6515	23.4106	0.15219	34.6385	0.0191423	Gained weight
0.157523	13.7492	23.4561	0.152193	34.7038	0.0196653	Gained weight
0.157831	13.8449	23.5017	0.152122	34.7691	0.0201858	Gained weight
0.158138	13.9383	23.5473	0.15197	34.8343	0.0207016	Gained weight
0.158446	14.0294	23.5928	0.151737	34.8996	0.0212111	Gained weight
0.158753	14.1179	23.6384	0.151412	34.9648	0.0217134	Gained weight
0.159061	14.204	23.6839	0.150999	35.0301	0.0222078	Gained weight
0.159368	14.288	23.7295	0.150506	35.0953	0.0226935	Gained weight
0.159676	14.3697	23.775	0.149934	35.1606	0.0231701	Gained weight
0.159983	14.4493	23.8206	0.14929	35.2259	0.023637	Gained weight
0.160291	14.527	23.8662	0.148579	35.2911	0.024094	Gained weight
0.160598	14.6028	23.9117	0.147808	35.3564	0.0245408	Gained weight
0.160905	14.6767	23.9573	0.146986	35.4216	0.0249764	Gained weight
0.161213	14.7494	24.0028	0.146119	35.4869	0.025402	Gained weight
0.16152	14.821	24.0484	0.145218	35.5521	0.0258188	Gained weight
0.161828	14.8919	24.0939	0.144298	35.6174	0.0262283	Gained weight
0.162135	14.9623	24.1395	0.143369	35.6827	0.0266324	Gained weight
0.162443	15.0325	24.1851	0.142441	35.7479	0.0270339	Gained weight
0.16275	15.1028	24.2306	0.141524	35.8132	0.0274361	Gained weight
0.163058	15.1735	24.2762	0.140626	35.8784	0.0278431	Gained weight
0.163365	15.2449	24.3217	0.139754	35.9437	0.0282598	Gained weight
0.163673	15.3171	24.3673	0.138913	36.0089	0.0286948	Gained weight
0.16398	15.3902	24.4128	0.138111	36.0742	0.0291527	Gained weight
0.164288	15.4642	24.4584	0.137345	36.1395	0.0296394	Gained weight
0.164595	15.5391	24.504	0.136612	36.2047	0.0301607	Gained weight
0.164902	15.6149	24.5495	0.135908	36.27	0.0307218	Gained weight
0.16521	15.6915	24.5951	0.135228	36.3352	0.0313274	Gained weight
0.165517	15.7685	24.6406	0.134564	36.4005	0.0319808	Gained weight
0.165825	15.8456	24.6862	0.133907	36.4657	0.0326846	Gained weight
0.166132	15.9227	24.7317	0.133251	36.531	0.0334407	Gained weight
0.16644	15.9993	24.7773	0.132583	36.5963	0.0342532	Gained weight
0.166747	16.0752	24.8229	0.131893	36.6615	0.0351124	Gained weight
0.167055	16.15	24.8684	0.131175	36.7268	0.0360135	Gained weight
0.167362	16.2232	24.914	0.130421	36.792	0.0369502	Gained weight
0.16767	16.2945	24.9595	0.129626	36.8573	0.0379152	Gained weight
0.167977	16.3635	25.0051	0.128787	36.9225	0.0388999	Gained weight
0.168285	16.4301	25.0506	0.127902	36.9878	0.0398952	Gained weight
0.168592	16.4938	25.0962	0.126968	37.0531	0.0408918	Gained weight
0.168899	16.5545	25.1418	0.125986	37.1183	0.0418795	Gained weight
0.169207	16.6117	25.1873	0.12495	37.1836	0.042847	Gained weight
0.169514	16.6646	25.2329	0.123868	37.2488	0.0437882	Gained weight
0.169822	16.7131	25.2784	0.122743	37.3141	0.0446978	Gained weight
0.170129	16.757	25.324	0.121576	37.3793	0.0455722	Gained weight
0.170437	16.796	25.3695	0.120372	37.4446	0.0464097	Gained weight
0.170744	16.8299	25.4151	0.11913	37.5099	0.0472102	Gained weight
0.171052	16.8583	25.4607	0.117855	37.5751	0.0479758	Gained weight
0.171359	16.8809	25.5062	0.116546	37.6404	0.0487097	Gained weight
0.171667	16.8969	25.5518	0.115203	37.7056	0.0494151	Gained weight
0.171974	16.9061	25.5973	0.113829	37.7709	0.0500989	Gained weight
0.172282	16.909	25.6429	0.112426	37.8361	0.0507688	Gained weight
0.172589	16.9056	25.6885	0.110996	37.9014	0.0514301	Gained weight
0.172896	16.8961	25.734	0.10954	37.9667	0.0520874	Gained weight
0.173204	16.8806	25.7796	0.108058	38.0319	0.0527441	Gained weight
0.173511	16.8595	25.8251	0.106553	38.0972	0.0534026	Gained weight
0.173819	16.8327	25.8707	0.105025	38.1624	0.0540638	Gained weight
0.174126	16.8008	25.9162	0.103475	38.2277	0.0547276	Gained weight
0.174434	16.765	25.9618	0.101905	38.2929	0.0553922	Gained weight
0.174741	16.726	26.0074	0.10032	38.3582	0.0560545	Gained weight
0.175049	16.6846	26.0529	0.0987242	38.4235	0.0567113	Gained weight
0.175356	16.6413	26.0985	0.0971209	38.4887	0.0573598	Gained weight
0.175664	16.5971	26.144	0.0955156	38.554	0.0579971	Gained weight
0.175971	16.5525	26.1896	0.0939143	38.6192	0.0586212	Gained weight
0.176279	16.5086	26.2351	0.0923233	38.6845	0.0592309	Gained weight
0.176586	16.4658	26.2807	0.0907495	38.7497	0.059826	Gained weight
0.176893	16.4247	26.3263	0.0892038	38.815	0.0604076	Gained weight
0.177201	16.3857	26.3718	0.0876935	38.8803	0.0609769	Gained weight
0.177508	16.3489	26.4174	0.0862237	38.9455	0.0615395	Gained weight
0.177816	16.3145	26.4629	0.0847999	39.0108	0.0621006	Gained weight
0.178123	16.2828	26.5085	0.083426	39.076	0.0626656	Gained weight
0.178431	16.2538	26.554	0.0821046	39.1413	0.0632406	Gained weight
0.178738	16.2269	26.5996	0.0808363	39.2065	0.0638319	Gained weight
0.179046	16.2018	26.6452	0.0796201	39.2718	0.0644458	Gained weight
0.179353	16.1781	26.6907	0.0784547	39.3371	0.0650884	Gained weight
0.179661	16.1553	26.7363	0.0773365	39.4023	0.0657655	Gained weight
0.179968	16.1329	26.7818	0.0762529	39.4676	0.0664883	Gained weight
0.180276	16.1103	26.8274	0.0751955	39.5328	0.0672556	Gained weight
0.180583	16.0867	26.8729	0.0741556	39.5981	0.0680699	Gained weight
0.18089	16.0617	26.9185	0.0731244	39.6633	0.0689325	Gained weight
0.181198	16.0346	26.9641	0.0720935	39.7286	0.0698435	Gained weight
0.181505	16.0051	27.0096	0.0710552	39.7939	0.0708019	Gained weight
0.181813	15.9727	27.0552	0.0700027	39.8591	0.0718054	Gained weight
0.18212	15.937	27.1007	0.0689279	39.9244	0.0728508	Gained weight
0.182428	15.8978	27.1463	0.0678293	39.9896	0.0739348	Gained weight
0.182735	15.8542	27.1918	0.0667066	40.0549	0.0750541	Gained weight
0.183043	15.8067	27.2374	0.0655608	40.1201	0.0761988	Gained weight
0.18335	15.7553	27.283	0.064394	40.1854	0.0773631	Gained weight
0.183658	15.7002	27.3285	0.0632099	40.2507	0.0785419	Gained weight
0.183965	15.6414	27.3741	0.062013	40.3159	0.0797301	Gained weight
0.184273	15.5792	27.4196	0.0608087	40.3812	0.0809234	Gained weight
0.18458	15.5138	27.4652	0.0596032	40.4464	0.0821184	Gained weight
0.184887	15.4451	27.5107	0.058404	40.5117	0.0833124	Gained weight
0.185195	15.3737	27.5563	0.0572168	40.5769	0.0845035	Gained weight
0.185502	15.3001	27.6019	0.0560468	40.6422	0.0856907	Gained weight
0.18581	15.2244	27.6474	0.0548984	40.7075	0.0868747	Gained weight
0.186117	15.1468	27.693	0.0537753	40.7727	0.0880563	Gained weight
0.186425	15.0676	27.7385	0.0526802	40.838	0.0892369	Gained weight
0.186732	14.9866	27.7841	0.0516151	40.9032	0.0904177	Gained weight
0.18704	14.9038	27.8296	0.0505811	40.9685	0.0916003	Gained weight
0.187347	14.819	27.8752	0.0495829	41.0337	0.0927861	Gained weight
0.187655	14.7322	27.9208	0.0486146	41.099	0.0939763	Gained weight
0.187962	14.6431	27.9663	0.0476746	41.1643	0.0951722	Gained weight
0.188269	14.5514	28.0119	0.0467608	41.2295	0.0963742	Gained weight
0.188577	14.4567	28.0574	0.0458706	41.2948	0.0975819	Gained weight
0.188884	14.3587	28.103	0.0450013	41.36	0.0987946	Gained weight
0.189192	14.2564	28.1485	0.0441502	41.4253	0.100011	Gained weight
0.189499	14.1495	28.1941	0.0433144	41.4905	0.10123	Gained weight
0.189807	14.0382	28.2397	0.0424922	41.5558	0.10245	Gained weight
0.190114	13.9221	28.2852	0.0416801	41.6211	0.103668	Gained weight
0.190422	13.8011	28.3308	0.0408755	41.6863	0.10488	Gained weight
0.190729	13.6751	28.3763	0.0400767	41.7516	0.106082	Gained weight
0.191037	13.5443	28.4219	0.0392825	41.8168	0.10727	Gained weight
0.191344	13.4084	28.4675	0.0384919	41.8821	0.108438	Gained weight
0.191652	13.2677	28.513	0.0377045	41.9473	0.109582	Gained weight
0.191959	13.1232	28.5586	0.03692	42.0126	0.110697	Gained weight
0.192266	12.9752	28.6041	0.0361388	42.0779	0.111777	Gained weight
0.192574	12.8244	28.6497	0.035362	42.1431	0.112817	Gained weight
0.192881	12.6714	28.6952	0.0345903	42.2084	0.113812	Gained weight
0.193189	12.5167	28.7408	0.033825	42.2736	0.114758	Gained weight
0.193496	12.3608	28.7864	0.0330677	42.3389	0.115643	Gained weight
0.193804	12.2046	28.8319	0.03232	42.4041	0.116469	Gained weight
0.194111	12.0487	28.8775	0.0315839	42.4694	0.117235	Gained weight
0.194419	11.8935	28.923	0.0308611	42.5347	0.117939	Gained weight
0.194726	11.7396	28.9686	0.0301533	42.5999	0.118579	Gained weight
0.195034	11.5872	29.0141	0.029464	42.6652	0.119153	Gained weight
0.195341	11.4366	29.0597	0.028793	42.7304	0.119662	Gained weight
0.195649	11.2883	29.1053	0.0281398	42.7957	0.120104	Gained weight
0.195956	11.1428	29.1508	0.0275041	42.8609	0.120478	Gained weight
0.196263	10.9999	29.1964	0.0268851	42.9262	0.120775	Gained weight
0.196571	10.8597	29.2419	0.0262813	42.9915	0.121004	Gained weight
0.196878	10.7224	29.2875	0.0256908	43.0567	0.121165	Gained weight
0.197186	10.588	29.333	0.0251114	43.122	0.121257	Gained weight
0.197493	10.4568	29.3786	0.0245411	43.1872	0.12128	Gained weight
0.197801	10.329	29.4242	0.0239772	43.2525	0.121234	Gained weight
0.198108	10.205	29.4697	0.023417	43.3177	0.12112	Gained weight
0.198416	10.0845	29.5153	0.0228592	43.383	0.120937	Gained weight
0.198723	9.96764	29.5608	0.0223032	43.4483	0.120685	Gained weight
0.199031	9.8544	29.6064	0.0217491	43.5135	0.120358	Gained weight
0.199338	9.74487	29.6519	0.0211978	43.5788	0.119965	Gained weight
0.199646	9.63906	29.6975	0.020651	43.644	0.119505	Gained weight
0.199953	9.53703	29.7431	0.0201112	43.7093	0.118978	Gained weight
0.20026	9.43925	29.7886	0.0195834	43.7745	0.118382	Gained weight
0.200568	9.34488	29.8342	0.0190702	43.8398	0.117714	Gained weight
0.200875	9.2537	29.8797	0.018575	43.905	0.116972	Gained weight
0.201183	9.16542	29.9253	0.0181011	43.9703	0.116151	Gained weight
0.20149	9.07967	29.9708	0.017651	44.0356	0.115241	Gained weight
0.201798	8.99604	30.0164	0.0172271	44.1008	0.114235	Gained weight
0.202105	8.91404	30.062	0.0168306	44.1661	0.113136	Gained weight
0.202413	8.83319	30.1075	0.0164622	44.2313	0.111939	Gained weight
0.20272	8.75255	30.1531	0.0161234	44.2966	0.110643	Gained weight
0.203028	8.67145	30.1986	0.0158117	44.3618	0.109247	Gained weight
0.203335	8.58925	30.2442	0.0155223	44.4271	0.107753	Gained weight
0.203643	8.50527	30.2897	0.0152516	44.4924	0.106164	Gained weight
0.20395	8.41886	30.3353	0.0149954	44.5576	0.104486	Gained weight
0.204257	8.32937	30.3809	0.0147494	44.6229	0.102722	Gained weight
0.204565	8.23545	30.4264	0.0145089	44.6881	0.100885	Gained weight
0.204872	8.13699	30.472	0.0142693	44.7534	0.0989948	Gained weight
0.20518	8.03367	30.5175	0.0140262	44.8186	0.0970628	Gained weight
0.205487	7.92517	30.5631	0.0137741	44.8839	0.0951029	Gained weight
0.205795	7.81126	30.6086	0.0135107	44.9492	0.0931284	Gained weight
0.206102	7.69181	30.6542	0.0132341	45.0144	0.091152	Gained weight
0.20641	7.56679	30.6998	0.0129432	45.0797	0.0891853	Gained weight
0.206717	7.43551	30.7453	0.0126379	45.1449	0.0872387	Gained weight
0.207025	7.29884	30.7909	0.0123187	45.2102	0.0853247	Gained weight
0.207332	7.15739	30.8364	0.0119872	45.2754	0.0834478	Gained weight
0.20764	7.01162	30.882	0.0116454	45.3407	0.0816101	Gained weight
0.207947	6.86203	30.9275	0.0112956	45.406	0.0798128	Gained weight
0.208254	6.7092	30.9731	0.0109421	45.4712	0.0780547	Gained weight
0.208562	6.55375	31.0187	0.0105885	45.5365	0.0763336	Gained weight
0.208869	6.39621	31.0642	0.0102379	45.6017	0.0746452	Gained weight
0.209177	6.23756	31.1098	0.00989317	45.667	0.0729846	Gained weight
0.209484	6.07861	31.1553	0.00955702	45.7322	0.0713459	Gained weight
0.209792	5.92	31.2009	0.0092316	45.7975	0.0697242	Gained weight
0.210099	5.76233	31.2465	0.00891865	45.8628	0.0681106	Gained weight
0.210407	5.60619	31.292	0.00862016	45.928	0.0665002	Gained weight
0.210714	5.45208	31.3376	0.00833769	45.9933	0.064889	Gained weight
0.211022	5.30081	31.3831	0.0080698	46.0585	0.0632743	Gained weight
0.211329	5.15285	31.4287	0.00781613	46.1238	0.0616548	Gained weight
0.211637	5.00826	31.4742	0.007576	46.189	0.0600303	Gained weight
0.211944	4.86727	31.5198	0.00734845	46.2543	0.0584021	Gained weight
0.212251	4.73002	31.5654	0.00713231	46.3196	0.0567725	Gained weight
0.212559	4.5966	31.6109	0.00692623	46.3848	0.0551455	Gained weight
0.212866	4.46706	31.6565	0.00672873	46.4501	0.0535252	Gained weight
0.213174	4.34167	31.702	0.00653893	46.5153	0.0519153	Gained weight
0.213481	4.22038	31.7476	0.00635402	46.5806	0.0503192	Gained weight
0.213789	4.1026	31.7931	0.00617231	46.6458	0.0487396	Gained weight
0.214096	3.98812	31.8387	0.00599229	46.7111	0.047179	Gained weight
0.214404	3.87672	31.8843	0.00581257	46.7764	0.0456387	Gained weight
0.214711	3.76814	31.9298	0.00563193	46.8416	0.0441194	Gained weight
0.215019	3.66214	31.9754	0.00544935	46.9069	0.0426223	Gained weight
0.215326	3.5586	32.0209	0.00526412	46.9721	0.0411479	Gained weight
0.215634	3.45732	32.0665	0.00507552	47.0374	0.0396934	Gained weight
0.215941	3.35782	32.112	0.00488358	47.1026	0.0382583	Gained weight
0.216248	3.25992	32.1576	0.00468896	47.1679	0.0368421	Gained weight
0.216556	3.16349	32.2032	0.0044924	47.2332	0.035445	Gained weight
0.216863	3.06843	32.2487	0.0042949	47.2984	0.0340674	Gained weight
0.217171	2.97469	32.2943	0.00409764	47.3637	0.0327105	Gained weight
0.217478	2.88231	32.3398	0.00390196	47.4289	0.0313757	Gained weight
0.217786	2.79147	32.3854	0.00370924	47.4942	0.0300666	Gained weight
0.218093	2.70205	32.4309	0.00352095	47.5594	0.0287861	Gained weight
0.218401	2.61414	32.4765	0.00333935	47.6247	0.0275344	Gained weight
0.218708	2.52785	32.5221	0.00316484	47.69	0.0263137	Gained weight
0.219016	2.44329	32.5676	0.00299821	47.7552	0.0251256	Gained weight
0.219323	2.36058	32.6132	0.00284001	47.8205	0.0239719	Gained weight
0.21963	2.27986	32.6587	0.00269054	47.8857	0.0228537	Gained weight
0.219938	2.20157	32.7043	0.00254989	47.951	0.021772	Gained weight
0.220245	2.12541	32.7498	0.00241792	48.0162	0.0207276	Gained weight
0.220553	2.05141	32.7954	0.00229433	48.0815	0.0197243	Gained weight
0.22086	1.97959	32.841	0.00217944	48.1468	0.0187608	Gained weight
0.221168	1.90993	32.8865	0.00207214	48.212	0.0178352	Gained weight
0.221475	1.84237	32.9321	0.00197144	48.2773	0.0169473	Gained weight
0.221783	1.77686	32.9776	0.00187679	48.3425	0.0160969	Gained weight
0.22209	1.71365	33.0232	0.00178764	48.4078	0.0152838	Gained weight
0.222398	1.65223	33.0687	0.00170349	48.473	0.0145076	Gained weight
0.222705	1.59249	33.1143	0.00162389	48.5383	0.0137677	Gained weight
0.223013	1.5343	33.1599	0.00154844	48.6036	0.0130636	Gained weight
0.22332	1.47754	33.2054	0.00147691	48.6688	0.0123986	Gained weight
0.223627	1.42209	33.251	0.00140914	48.7341	0.0117682	Gained weight
0.223935	1.36785	33.2965	0.00134438	48.7993	0.0111705	Gained weight
0.224242	1.31489	33.3421	0.0012823	48.8646	0.0106043	Gained weight
0.22455	1.26296	33.3876	0.00122258	48.9298	0.0100685	Gained weight
0.224857	1.21199	33.4332	0.00116488	48.9951	0.00956173	Gained weight
0.225165	1.16194	33.4788	0.00110884	49.0604	0.00908282	Gained weight
0.225472	1.1128	33.5243	0.00105412	49.1256	0.00863045	Gained weight
0.22578	1.06457	33.5699	0.00100039	49.1909	0.00820332	Gained weight
0.226087	1.01729	33.6154	0.000947362	49.2561	0.00780326	Gained weight
0.226395	0.971145	33.661	0.00089467	49.3214	0.00742515	Gained weight
0.226702	0.926107	33.7065	0.00084213	49.3866	0.0070675	Gained weight
0.22701	0.882203	33.7521	0.000789654	49.4519	0.00672869	Gained weight
0.227317	0.839509	33.7977	0.000737242	49.5172	0.00640704	Gained weight
0.227624	0.798103	33.8432	0.000684991	49.5824	0.00610079	Gained weight
0.227932	0.758063	33.8888	0.000633087	49.6477	0.00580814	Gained weight
0.228239	0.719462	33.9343	0.000581809	49.7129	0.0055273	Gained weight
0.228547	0.682579	33.9799	0.00053163	49.7782	0.00525674	Gained weight
0.228854	0.647377	34.0255	0.00048314	49.8434	0.00499535	Gained weight
0.229162	0.613794	34.071	0.000436755	49.9087	0.00474069	Gained weight
0.229469	0.581847	34.1166	0.000392993	49.974	0.00449181	Gained weight
0.229777	0.551536	34.1621	0.000352367	50.0392	0.00424816	Gained weight
0.230084	0.522843	34.2077	0.000315365	50.1045	0.00400953	Gained weight
0.230392	0.495734	34.2532	0.000282429	50.1697	0.0037761	Gained weight
0.230699	0.470317	34.2988	0.000253943	50.235	0.00354843	Gained weight
0.231007	0.446451	34.3444	0.000230244	50.3002	0.00332735	Gained weight
0.231314	0.423918	34.3899	0.000212283	50.3655	0.00311448	Gained weight
0.231621	0.402618	34.4355	0.000199395	50.4308	0.00291177	Gained weight
0.231929	0.382446	34.481	0.000191519	50.496	0.00271984	Gained weight
0.232236	0.363298	34.5266	0.000188485	50.5613	0.00253988	Gained weight
0.232544	0.345066	34.5721	0.000190015	50.6265	0.00237294	Gained weight
0.232851	0.32771	34.6177	0.000195727	50.6918	0.00221978	Gained weight
0.233159	0.311115	34.6633	0.000205141	50.757	0.00208089	Gained weight
0.233466	0.29512	34.7088	0.000217692	50.8223	0.00195642	Gained weight
0.233774	0.279659	34.7544	0.00023289	50.8876	0.00184618	Gained weight
0.234081	0.26468	34.7999	0.000249742	50.9528	0.00175067	Gained weight
0.234389	0.250142	34.8455	0.000267355	51.0181	0.00166867	Gained weight
0.234696	0.23602	34.891	0.000284978	51.0833	0.00159817	Gained weight
0.235004	0.222325	34.9366	0.000301887	51.1486	0.00153796	Gained weight
0.235311	0.209078	34.9822	0.000317403	51.2138	0.00148682	Gained weight
0.235618	0.196239	35.0277	0.000330922	51.2791	0.00144352	Gained weight
0.235926	0.183823	35.0733	0.000341931	51.3444	0.0014069	Gained weight
0.236233	0.171847	35.1188	0.000349919	51.4096	0.00137592	Gained weight
0.236541	0.160329	35.1644	0.00035431	51.4749	0.00134962	Gained weight
0.236848	0.149286	35.2099	0.000355412	51.5401	0.0013275	Gained weight
0.237156	0.138758	35.2555	0.00035331	51.6054	0.00130848	Gained weight
0.237463	0.128809	35.3011	0.000348209	51.6706	0.0012918	Gained weight
0.237771	0.119368	35.3466	0.000340415	51.7359	0.0012769	Gained weight
0.238078	0.110432	35.3922	0.000330319	51.8012	0.0012632	Gained weight
0.238386	0.101995	35.4377	0.000318369	51.8664	0.00125011	Gained weight
0.238693	0.0940443	35.4833	0.000305045	51.9317	0.00123697	Gained weight
0.239001	0.0865647	35.5288	0.00029079	51.9969	0.00122311	Gained weight
0.239308	0.0795484	35.5744	0.000276215	52.0622	0.00120777	Gained weight
0.239615	0.0730285	35.62	0.000261707	52.1274	0.00118977	Gained weight
0.239923	0.0669055	35.6655	0.000247545	52.1927	0.00116846	Gained weight
0.24023	0.0611568	35.7111	0.00023393	52.258	0.00114319	Gained weight
0.240538	0.0557609	35.7566	0.000220976	52.3232	0.00111337	Gained weight
0.240845	0.0506978	35.8022	0.00020872	52.3885	0.00107856	Gained weight
0.241153	0.0459492	35.8477	0.000197131	52.4537	0.0010385	Gained weight
0.24146	0.0415004	35.8933	0.000186148	52.519	0.000993114	Gained weight
0.241768	0.037387	35.9389	0.000175621	52.5842	0.000942567	Gained weight
0.242075	0.033542	35.9844	0.000165355	52.6495	0.0008872	Gained weight
0.242383	0.0299566	36.03	0.00015522	52.7148	0.000827249	Gained weight
0.24269	0.0266235	36.0755	0.000145111	52.78	0.000764251	Gained weight
0.242998	0.023536	36.1211	0.000134956	52.8453	0.000699211	Gained weight
0.243305	0.0206881	36.1666	0.000124722	52.9105	0.000633205	Gained weight
0.243612	0.0180737	36.2122	0.000114414	52.9758	0.000567335	Gained weight
0.24392	0.0157258	36.2578	0.000104074	53.041	0.000502677	Gained weight
0.244227	0.0135985	36.3033	9.38084e-05	53.1063	0.000440239	Gained weight
0.244535	0.0116801	36.3489	8.3733e-05	53.1716	0.000380917	Gained weight
0.244842	0.0099614	36.3944	7.39653e-05	53.2368	0.000325631	Gained weight
0.24515	0.00843265	36.44	6.46213e-05	53.3021	0.000275388	Gained weight
0.245457	0.00708307	36.4855	5.5807e-05	53.3673	0.000230059	Gained weight
0.245765	0.00590121	36.5311	4.76136e-05	53.4326	0.000189778	Gained weight
0.246072	0.00489673	36.5767	4.01119e-05	53.4978	0.000154523	Gained weight
0.24638	0.00403489	36.6222	3.33503e-05	53.5631	0.000124138	Gained weight
0.246687	0.00329726	36.6678	2.742e-05	53.6284	9.83555e-05	Gained weight
0.246994	0.00267133	36.7133	2.22965e-05	53.6936	7.68236e-05	Gained weight
0.247302	0.00214493	36.7589	1.78967e-05	53.7589	5.91309e-05	Gained weight
0.247609	0.00170638	36.8045	1.41744e-05	53.8241	4.50037e-05	Gained weight
0.247917	0.00134455	36.85	1.10728e-05	53.8894	3.395e-05	Gained weight
0.248224	0.00105636	36.8956	8.52824e-06	53.9546	2.52507e-05	Gained weight
0.248532	0.000824649	36.9411	6.47351e-06	54.0199	1.85078e-05	Gained weight
0.248839	0.000637639	36.9867	4.84103e-06	54.0852	1.33625e-05	Gained weight
0.249147	0.00048819	37.0322	3.57237e-06	54.1504	9.49928e-06	Gained weight
0.249454	0.000369981	37.0778	2.6253e-06	54.2157	6.64633e-06	Gained weight
0.249762	0.000277474	37.1234	1.90197e-06	54.2809	4.57503e-06	Gained weight
0.250069	0.000205875	37.1689	1.35781e-06	54.3462	3.09723e-06	Gained weight
0.0926007	0.000389328	14.2922	2.914e-06	17.7164	1.70024e-06	Lost weight
0.0929243	0.000515858	14.3389	4.05739e-06	17.7902	2.47935e-06	Lost weight
0.0932479	0.000676841	14.3856	5.57759e-06	17.864	3.54949e-06	Lost weight
0.0935715	0.000879608	14.4323	7.57206e-06	17.9378	4.991e-06	Lost weight
0.0938951	0.00113253	14.479	1.01551e-05	18.0116	6.89604e-06	Lost weight
0.0942187	0.00144507	14.5257	1.34585e-05	18.0854	9.3671e-06	Lost weight
0.0945423	0.00183666	14.5724	1.76321e-05	18.1591	1.25603e-05	Lost weight
0.0948659	0.0023253	14.6191	2.28437e-05	18.2329	1.66312e-05	Lost weight
0.0951895	0.00291725	14.6658	2.95329e-05	18.3067	2.1625e-05	Lost weight
0.0955131	0.00362761	14.7125	3.77417e-05	18.3805	2.76221e-05	Lost weight
0.0958367	0.0044723	14.7592	4.76785e-05	18.4543	3.46719e-05	Lost weight
0.0961603	0.0054679	14.8059	5.95586e-05	18.5281	4.27828e-05	Lost weight
0.0964839	0.00663143	14.8526	7.35906e-05	18.6018	5.19125e-05	Lost weight
0.0968075	0.00801199	14.8993	8.99688e-05	18.6756	6.19596e-05	Lost weight
0.0971311	0.00961399	14.946	0.000108865	18.7494	7.27585e-05	Lost weight
0.0974547	0.0114415	14.9927	0.000130519	18.8232	8.40801e-05	Lost weight
0.0977783	0.0135078	15.0394	0.00015531	18.897	9.55735e-05	Lost weight
0.0981019	0.0158239	15.0861	0.000182871	18.9708	0.000106804	Lost weight
0.0984255	0.0183979	15.1328	0.000213128	19.0446	0.000117368	Lost weight
0.0987491	0.0212349	15.1794	0.000245935	19.1183	0.000126857	Lost weight
0.0990727	0.0243879	15.2261	0.000281071	19.1921	0.000134884	Lost weight
0.0993963	0.027797	15.2728	0.000318242	19.2659	0.000141099	Lost weight
0.0997199	0.031447	15.3195	0.000357082	19.3397	0.00014522	Lost weight
0.100043	0.0353192	15.3662	0.000397206	19.4135	0.000147049	Lost weight
0.100367	0.0393893	15.4129	0.00043798	19.4873	0.000146484	Lost weight
0.100691	0.0436279	15.4596	0.000478756	19.5611	0.000143261	Lost weight
0.101014	0.0480037	15.5063	0.000519006	19.6348	0.000137817	Lost weight
0.101338	0.0524714	15.553	0.000558225	19.7086	0.000130447	Lost weight
0.101662	0.0569616	15.5997	0.000595953	19.7824	0.000121482	Lost weight
0.101985	0.061424	15.6464	0.000631799	19.8562	0.000111302	Lost weight
0.102309	0.0658069	15.6931	0.000665456	19.93	0.000100311	Lost weight
0.102632	0.0700584	15.7398	0.000696436	20.0038	8.89113e-05	Lost weight
0.102956	0.0741269	15.7865	0.00072486	20.0775	7.74872e-05	Lost weight
0.10328	0.0779346	15.8332	0.000751024	20.1513	6.63813e-05	Lost weight
0.103603	0.0814145	15.8799	0.00077523	20.2251	5.59591e-05	Lost weight
0.103927	0.0845584	15.9266	0.000797914	20.2989	4.64429e-05	Lost weight
0.10425	0.0873375	15.9733	0.000819639	20.3727	3.79221e-05	Lost weight
0.104574	0.0897313	16.02	0.00084108	20.4465	3.04558e-05	Lost weight
0.104898	0.0917277	16.0667	0.000863017	20.5203	2.40498e-05	Lost weight
0.105221	0.093324	16.1134	0.000886731	20.594	1.86667e-05	Lost weight
0.105545	0.0944736	16.1601	0.000913146	20.6678	1.42357e-05	Lost weight
0.105868	0.0952392	16.2068	0.000943188	20.7416	1.06631e-05	Lost weight
0.106192	0.0956815	16.2535	0.00097779	20.8154	7.84208e-06	Lost weight
0.106516	0.0958449	16.3002	0.00101784	20.8892	5.68807e-06	Lost weight
0.106839	0.0957816	16.3469	0.00106416	20.963	4.08557e-06	Lost weight
0.107163	0.0955506	16.3936	0.00111748	21.0368	2.88545e-06	Lost weight
0.107486	0.095217	16.4403	0.00117863	21.1105	2.00395e-06	Lost weight
0.10781	0.0948665	16.487	0.00124915	21.1843	1.37002e-06	Lost weight
0.108134	0.0945974	16.5337	0.00132812	21.2581	9.2521e-07	Lost weight
0.108457	0.0944856	16.5804	0.00141557	21.3319	6.23061e-07	Lost weight
0.108781	0.0946067	16.6271	0.00151137	21.4057	4.28189e-07	Lost weight
0.109104	0.0950345	16.6738	0.00161519	21.4795	3.15257e-07	Lost weight
0.109428	0.0958406	16.7205	0.00172657	21.5532	2.69031e-07	Lost weight
0.109752	0.0971142	16.7672	0.00184491	21.627	2.87846e-07	Lost weight
0.110075	0.0990081	16.8139	0.00196982	21.7008	3.68014e-07	Lost weight
0.110399	0.1015	16.8606	0.00210046	21.7746	5.2167e-07	Lost weight
0.110722	0.104641	16.9073	0.00223533	21.8484	7.6962e-07	Lost weight
0.111046	0.108474	16.954	0.00237366	21.9222	1.14226e-06	Lost weight
0.11137	0.11304	17.0007	0.00251478	21.996	1.68064e-06	Lost weight
0.111693	0.118372	17.0474	0.00265819	22.0697	2.43748e-06	Lost weight
0.112017	0.124573	17.0941	0.00280356	22.1435	3.47809e-06	Lost weight
0.11234	0.131695	17.1408	0.00295082	22.2173	4.88087e-06	Lost weight
0.112664	0.139656	17.1875	0.00310048	22.2911	6.80876e-06	Lost weight
0.112988	0.148461	17.2342	0.00325326	22.3649	9.3382e-06	Lost weight
0.113311	0.158113	17.2809	0.00341006	22.4387	1.25754e-05	Lost weight
0.113635	0.168607	17.3276	0.00357221	22.5125	1.66348e-05	Lost weight
0.113958	0.179936	17.3742	0.00374128	22.5862	2.16236e-05	Lost weight
0.114282	0.192197	17.4209	0.00391909	22.66	2.76337e-05	Lost weight
0.114606	0.205303	17.4676	0.00410762	22.7338	3.47325e-05	Lost weight
0.114929	0.219172	17.5143	0.00430897	22.8076	4.29533e-05	Lost weight
0.115253	0.233772	17.561	0.00452802	22.8814	5.2287e-05	Lost weight
0.115576	0.249073	17.6077	0.00476556	22.9552	6.27493e-05	Lost weight
0.1159	0.265038	17.6544	0.00502329	23.0289	7.4144e-05	Lost weight
0.116224	0.28163	17.7011	0.00530314	23.1027	8.62156e-05	Lost weight
0.116547	0.298917	17.7478	0.0056069	23.1765	9.87186e-05	Lost weight
0.116871	0.316746	17.7945	0.00593619	23.2503	0.000111377	Lost weight
0.117194	0.335073	17.8412	0.00629242	23.3241	0.0001239	Lost weight
0.117518	0.353865	17.8879	0.00667727	23.3979	0.000136005	Lost weight
0.117842	0.373092	17.9346	0.00709613	23.4717	0.000147439	Lost weight
0.118165	0.392726	17.9813	0.00754527	23.5454	0.000157998	Lost weight
0.118489	0.412755	18.028	0.0080253	23.6192	0.000167498	Lost weight
0.118812	0.433206	18.0747	0.00853668	23.693	0.00017587	Lost weight
0.119136	0.454	18.1214	0.00907981	23.7668	0.000183299	Lost weight
0.11946	0.475129	18.1681	0.009655	23.8406	0.000189966	Lost weight
0.119783	0.49659	18.2148	0.0102625	23.9144	0.000196115	Lost weight
0.120107	0.518384	18.2615	0.0109044	23.9882	0.000202026	Lost weight
0.12043	0.540517	18.3082	0.0115831	24.0619	0.000207995	Lost weight
0.120754	0.56303	18.3549	0.0122948	24.1357	0.00021429	Lost weight
0.121078	0.585964	18.4016	0.0130399	24.2095	0.000221132	Lost weight
0.121401	0.609303	18.4483	0.0138186	24.2833	0.000228671	Lost weight
0.121725	0.633083	18.495	0.0146314	24.3571	0.000236995	Lost weight
0.122048	0.657348	18.5417	0.0154786	24.4309	0.000245877	Lost weight
0.122372	0.68215	18.5884	0.0163605	24.5046	0.000255067	Lost weight
0.122696	0.707553	18.6351	0.0172814	24.5784	0.000264228	Lost weight
0.123019	0.733739	18.6818	0.0182412	24.6522	0.000272967	Lost weight
0.123343	0.760792	18.7285	0.0192378	24.726	0.000280864	Lost weight
0.123666	0.788772	18.7752	0.0202722	24.7998	0.000287513	Lost weight
0.12399	0.817802	18.8219	0.0213451	24.8736	0.000292558	Lost weight
0.124314	0.848018	18.8686	0.0224573	24.9474	0.000295728	Lost weight
0.124637	0.879565	18.9153	0.0236097	25.0211	0.000296632	Lost weight
0.124961	0.912601	18.962	0.0248032	25.0949	0.000295506	Lost weight
0.125284	0.947645	19.0087	0.0260446	25.1687	0.000292606	Lost weight
0.125608	0.984638	19.0554	0.0273307	25.2425	0.000288278	Lost weight
0.125932	1.02371	19.1021	0.0286606	25.3163	0.000282988	Lost weight
0.126255	1.06501	19.1488	0.030035	25.3901	0.000277286	Lost weight
0.126579	1.1087	19.1955	0.0314544	25.4639	0.000271776	Lost weight
0.126902	1.15491	19.2422	0.0329193	25.5376	0.00026708	Lost weight
0.127226	1.20383	19.2889	0.03443	25.6114	0.000263797	Lost weight
0.12755	1.25598	19.3356	0.0359868	25.6852	0.000262671	Lost weight
0.127873	1.31093	19.3823	0.0375971	25.759	0.00026415	Lost weight
0.128197	1.36867	19.429	0.0392525	25.8328	0.000268372	Lost weight
0.12852	1.42917	19.4757	0.0409521	25.9066	0.00027544	Lost weight
0.128844	1.49238	19.5224	0.0426947	25.9803	0.000285318	Lost weight
0.129168	1.5582	19.5691	0.0444784	26.0541	0.000297832	Lost weight
0.129491	1.6267	19.6157	0.0463009	26.1279	0.000312689	Lost weight
0.129815	1.69778	19.6624	0.0481591	26.2017	0.000329493	Lost weight
0.130138	1.77095	19.7091	0.0500508	26.2755	0.00034777	Lost weight
0.130462	1.84601	19.7558	0.0519723	26.3493	0.000367014	Lost weight
0.130786	1.92281	19.8025	0.0539143	26.4231	0.000386579	Lost weight
0.131109	2.00119	19.8492	0.0558712	26.4968	0.000405868	Lost weight
0.131433	2.08099	19.8959	0.0578372	26.5706	0.000424417	Lost weight
0.131756	2.16226	19.9426	0.0598064	26.6444	0.000441832	Lost weight
0.13208	2.24488	19.9893	0.0617733	26.7182	0.000457801	Lost weight
0.132404	2.32874	20.036	0.063733	26.792	0.000472098	Lost weight
0.132727	2.41393	20.0827	0.0656802	26.8658	0.000484591	Lost weight
0.133051	2.50056	20.1294	0.0676117	26.9396	0.000495236	Lost weight
0.133374	2.58883	20.1761	0.0695286	27.0133	0.000504049	Lost weight
0.133698	2.67896	20.2228	0.0714325	27.0871	0.000510977	Lost weight
0.134022	2.77172	20.2695	0.073327	27.1609	0.000516437	Lost weight
0.134345	2.86721	20.3162	0.0752172	27.2347	0.00052065	Lost weight
0.134669	2.96577	20.3629	0.0771099	27.3085	0.000523863	Lost weight
0.134992	3.06776	20.4096	0.0790132	27.3823	0.000526344	Lost weight
0.135316	3.17357	20.4563	0.0809401	27.4561	0.000528378	Lost weight
0.13564	3.28354	20.503	0.0829009	27.5298	0.000530268	Lost weight
0.135963	3.39814	20.5497	0.0849033	27.6036	0.000532341	Lost weight
0.136287	3.51846	20.5964	0.0869549	27.6774	0.000534951	Lost weight
0.13661	3.64381	20.6431	0.0890617	27.7512	0.000538648	Lost weight
0.136934	3.77422	20.6898	0.0912276	27.825	0.000543845	Lost weight
0.137258	3.90967	20.7365	0.0934541	27.8988	0.000550966	Lost weight
0.137581	4.04999	20.7832	0.0957402	27.9725	0.000560461	Lost weight
0.137905	4.19495	20.8299	0.0980895	28.0463	0.000572765	Lost weight
0.138228	4.34448	20.8766	0.100484	28.1201	0.000588283	Lost weight
0.138552	4.49814	20.9233	0.102912	28.1939	0.000607362	Lost weight
0.138876	4.65474	20.97	0.10536	28.2677	0.000630284	Lost weight
0.139199	4.81362	21.0167	0.107816	28.3415	0.000657244	Lost weight
0.139523	4.97406	21.0634	0.110263	28.4153	0.000688673	Lost weight
0.139846	5.13531	21.1101	0.112685	28.489	0.000724485	Lost weight
0.14017	5.29662	21.1568	0.115065	28.5628	0.000764342	Lost weight
0.140494	5.45702	21.2035	0.117378	28.6366	0.000808116	Lost weight
0.140817	5.61556	21.2502	0.119618	28.7104	0.000855667	Lost weight
0.141141	5.7717	21.2969	0.121773	28.7842	0.000906873	Lost weight
0.141464	5.92489	21.3436	0.123836	28.858	0.000961659	Lost weight
0.141788	6.07469	21.3903	0.1258	28.9318	0.00102002	Lost weight
0.142112	6.22075	21.437	0.127663	29.0055	0.00108203	Lost weight
0.142435	6.36282	21.4837	0.129423	29.0793	0.00114804	Lost weight
0.142759	6.50009	21.5304	0.131077	29.1531	0.00121861	Lost weight
0.143082	6.63324	21.5771	0.132629	29.2269	0.00129375	Lost weight
0.143406	6.76264	21.6238	0.134098	29.3007	0.00137385	Lost weight
0.14373	6.88865	21.6705	0.135494	29.3745	0.00145931	Lost weight
0.144053	7.01172	21.7172	0.136827	29.4482	0.00155049	Lost weight
0.144377	7.1324	21.7639	0.138109	29.522	0.00164765	Lost weight
0.1447	7.25128	21.8105	0.139351	29.5958	0.00175095	Lost weight
0.145024	7.36915	21.8572	0.140566	29.6696	0.00186041	Lost weight
0.145348	7.48711	21.9039	0.141762	29.7434	0.00197592	Lost weight
0.145671	7.60595	21.9506	0.142951	29.8172	0.0020977	Lost weight
0.145995	7.72646	21.9973	0.144138	29.891	0.00222435	Lost weight
0.146318	7.84938	22.044	0.145327	29.9647	0.00235506	Lost weight
0.146642	7.97542	22.0907	0.146518	30.0385	0.00248883	Lost weight
0.146966	8.10557	22.1374	0.147708	30.1123	0.00262455	Lost weight
0.147289	8.24088	22.1841	0.148894	30.1861	0.00276097	Lost weight
0.147613	8.38118	22.2308	0.15007	30.2599	0.00289676	Lost weight
0.147936	8.52674	22.2775	0.151221	30.3337	0.00303055	Lost weight
0.14826	8.67769	22.3242	0.152339	30.4075	0.00316095	Lost weight
0.148584	8.83404	22.3709	0.153415	30.4812	0.00328598	Lost weight
0.148907	8.99565	22.4176	0.154438	30.555	0.0034047	Lost weight
0.149231	9.16277	22.4643	0.1554	30.6288	0.00351643	Lost weight
0.149554	9.33458	22.511	0.156292	30.7026	0.00362069	Lost weight
0.149878	9.50998	22.5577	0.157108	30.7764	0.0037174	Lost weight
0.150202	9.68819	22.6044	0.15784	30.8502	0.00380694	Lost weight
0.150525	9.86835	22.6511	0.158474	30.9239	0.00389017	Lost weight
0.150849	10.0495	22.6978	0.15902	30.9977	0.00396842	Lost weight
0.151172	10.2306	22.7445	0.159479	31.0715	0.00404346	Lost weight
0.151496	10.4102	22.7912	0.159853	31.1453	0.00411754	Lost weight
0.15182	10.587	22.8379	0.160143	31.2191	0.00419357	Lost weight
0.152143	10.7601	22.8846	0.16035	31.2929	0.00427392	Lost weight
0.152467	10.9283	22.9313	0.160479	31.3667	0.00436063	Lost weight
0.15279	11.0909	22.978	0.160524	31.4404	0.0044553	Lost weight
0.153114	11.247	23.0247	0.160485	31.5142	0.00455894	Lost weight
0.153438	11.3957	23.0714	0.160368	31.588	0.00467189	Lost weight
0.153761	11.5348	23.1181	0.160174	31.6618	0.00479376	Lost weight
0.154085	11.6656	23.1648	0.159899	31.7356	0.00492347	Lost weight
0.154408	11.7878	23.2115	0.15954	31.8094	0.00505943	Lost weight
0.154732	11.9014	23.2582	0.159094	31.8832	0.00519917	Lost weight
0.155056	12.0067	23.3049	0.158557	31.9569	0.0053397	Lost weight
0.155379	12.104	23.3516	0.157915	32.0307	0.00547883	Lost weight
0.155703	12.1932	23.3983	0.157168	32.1045	0.00561482	Lost weight
0.156026	12.2749	23.445	0.156322	32.1783	0.00574657	Lost weight
0.15635	12.351	23.4917	0.155377	32.2521	0.00587377	Lost weight
0.156674	12.4224	23.5384	0.154336	32.3259	0.00599699	Lost weight
0.156997	12.4902	23.5851	0.153203	32.3996	0.00611769	Lost weight
0.157321	12.5555	23.6318	0.151985	32.4734	0.00623817	Lost weight
0.157644	12.6195	23.6785	0.150691	32.5472	0.00636242	Lost weight
0.157968	12.6834	23.7252	0.149323	32.621	0.00649406	Lost weight
0.158292	12.749	23.7719	0.147907	32.6948	0.00663669	Lost weight
0.158615	12.8172	23.8186	0.146456	32.7686	0.00679368	Lost weight
0.158939	12.8891	23.8653	0.144985	32.8424	0.00696795	Lost weight
0.159263	12.9656	23.912	0.143509	32.9161	0.00716176	Lost weight
0.159586	13.0476	23.9587	0.142038	32.9899	0.00737658	Lost weight
0.15991	13.1357	24.0054	0.140584	33.0637	0.00761303	Lost weight
0.160233	13.2317	24.052	0.139158	33.1375	0.00787087	Lost weight
0.160557	13.3354	24.0987	0.13777	33.2113	0.00815092	Lost weight
0.160881	13.4465	24.1454	0.136419	33.2851	0.00844931	Lost weight
0.161204	13.5652	24.1921	0.135103	33.3589	0.00876296	Lost weight
0.161528	13.6912	24.2388	0.133817	33.4326	0.00908918	Lost weight
0.161851	13.8244	24.2855	0.132557	33.5064	0.00942531	Lost weight
0.162175	13.9642	24.3322	0.131312	33.5802	0.00976882	Lost weight
0.162499	14.1113	24.3789	0.130074	33.654	0.0101175	Lost weight
0.162822	14.2633	24.4256	0.12883	33.7278	0.0104694	Lost weight
0.163146	14.4194	24.4723	0.127564	33.8016	0.0108232	Lost weight
0.163469	14.5787	24.519	0.126267	33.8753	0.0111779	Lost weight
0.163793	14.7401	24.5657	0.124929	33.9491	0.0115328	Lost weight
0.164117	14.9025	24.6124	0.123544	34.0229	0.0118876	Lost weight
0.16444	15.0648	24.6591	0.122106	34.0967	0.0122424	Lost weight
0.164764	15.2251	24.7058	0.120614	34.1705	0.0125973	Lost weight
0.165087	15.3825	24.7525	0.119068	34.2443	0.0129521	Lost weight
0.165411	15.5358	24.7992	0.117466	34.3181	0.0133071	Lost weight
0.165735	15.684	24.8459	0.115817	34.3918	0.0136623	Lost weight
0.166058	15.8262	24.8926	0.114134	34.4656	0.0140178	Lost weight
0.166382	15.9616	24.9393	0.112427	34.5394	0.0143738	Lost weight
0.166705	16.0883	24.986	0.110707	34.6132	0.0147308	Lost weight
0.167029	16.2058	25.0327	0.108986	34.687	0.0150897	Lost weight
0.167353	16.3143	25.0794	0.107275	34.7608	0.0154515	Lost weight
0.167676	16.4137	25.1261	0.105586	34.8346	0.0158181	Lost weight
0.168	16.5038	25.1728	0.103934	34.9083	0.0161913	Lost weight
0.168323	16.5846	25.2195	0.102326	34.9821	0.0165736	Lost weight
0.168647	16.6563	25.2662	0.100768	35.0559	0.0169677	Lost weight
0.168971	16.7177	25.3129	0.0992635	35.1297	0.0173762	Lost weight
0.169294	16.7704	25.3596	0.0978163	35.2035	0.017802	Lost weight
0.169618	16.8151	25.4063	0.0964276	35.2773	0.0182506	Lost weight
0.169941	16.8526	25.453	0.0950976	35.351	0.0187214	Lost weight
0.170265	16.8832	25.4997	0.0938256	35.4248	0.0192153	Lost weight
0.170589	16.9075	25.5464	0.0926179	35.4986	0.0197324	Lost weight
0.170912	16.9262	25.5931	0.0914615	35.5724	0.0202715	Lost weight
0.171236	16.9388	25.6398	0.090353	35.6462	0.0208306	Lost weight
0.171559	16.9469	25.6865	0.0892885	35.72	0.0214066	Lost weight
0.171883	16.9509	25.7332	0.0882643	35.7938	0.0219953	Lost weight
0.172207	16.9513	25.7799	0.0872764	35.8675	0.0225916	Lost weight
0.17253	16.9483	25.8266	0.086321	35.9413	0.0231893	Lost weight
0.172854	16.9421	25.8733	0.0853954	36.0151	0.0237811	Lost weight
0.173177	16.9329	25.92	0.0844966	36.0889	0.0243608	Lost weight
0.173501	16.9205	25.9667	0.0836174	36.1627	0.0249231	Lost weight
0.173825	16.9056	26.0134	0.0827541	36.2365	0.0254634	Lost weight
0.174148	16.8884	26.0601	0.0819028	36.3103	0.025978	Lost weight
0.174472	16.869	26.1068	0.08106	36.384	0.0264648	Lost weight
0.174795	16.8475	26.1535	0.0802219	36.4578	0.0269232	Lost weight
0.175119	16.8243	26.2002	0.0793849	36.5316	0.0273541	Lost weight
0.175443	16.7994	26.2468	0.0785448	36.6054	0.0277589	Lost weight
0.175766	16.7733	26.2935	0.0776973	36.6792	0.0281436	Lost weight
0.17609	16.7465	26.3402	0.0768396	36.753	0.0285164	Lost weight
0.176413	16.7195	26.3869	0.075969	36.8267	0.0288851	Lost weight
0.176737	16.6927	26.4336	0.0750829	36.9005	0.0292583	Lost weight
0.177061	16.6665	26.4803	0.0741791	36.9743	0.0296451	Lost weight
0.177384	16.6415	26.527	0.0732555	37.0481	0.0300544	Lost weight
0.177708	16.6184	26.5737	0.0723107	37.1219	0.0304951	Lost weight
0.178031	16.5977	26.6204	0.0713399	37.1957	0.0309755	Lost weight
0.178355	16.5795	26.6671	0.0703437	37.2695	0.0315047	Lost weight
0.178679	16.5641	26.7138	0.0693224	37.3432	0.0320933	Lost weight
0.179002	16.5517	26.7605	0.0682753	37.417	0.03274	Lost weight
0.179326	16.5425	26.8072	0.0672023	37.4908	0.0334469	Lost weight
0.179649	16.5364	26.8539	0.0661034	37.5646	0.0342143	Lost weight
0.179973	16.5338	26.9006	0.0649791	37.6384	0.0350409	Lost weight
0.180297	16.5339	26.9473	0.0638304	37.7122	0.0359238	Lost weight
0.18062	16.5361	26.994	0.0626554	37.786	0.0368586	Lost weight
0.180944	16.54	27.0407	0.0614612	37.8597	0.0378401	Lost weight
0.181267	16.545	27.0874	0.0602512	37.9335	0.0388617	Lost weight
0.181591	16.5505	27.1341	0.0590297	38.0073	0.0399196	Lost weight
0.181915	16.5557	27.1808	0.0578019	38.0811	0.0410008	Lost weight
0.182238	16.5595	27.2275	0.0565733	38.1549	0.0420981	Lost weight
0.182562	16.5611	27.2742	0.0553501	38.2287	0.0432046	Lost weight
0.182885	16.5599	27.3209	0.0541397	38.3024	0.0443143	Lost weight
0.183209	16.5551	27.3676	0.0529522	38.3762	0.0454223	Lost weight
0.183533	16.5461	27.4143	0.0517922	38.45	0.0465246	Lost weight
0.183856	16.5323	27.461	0.0506652	38.5238	0.0476189	Lost weight
0.18418	16.5124	27.5077	0.0495757	38.5976	0.0487038	Lost weight
0.184503	16.486	27.5544	0.0485269	38.6714	0.0497791	Lost weight
0.184827	16.4531	27.6011	0.0475209	38.7452	0.0508478	Lost weight
0.185151	16.4137	27.6478	0.0465583	38.8189	0.0519133	Lost weight
0.185474	16.3676	27.6945	0.0456409	38.8927	0.0529798	Lost weight
0.185798	16.3146	27.7412	0.0447656	38.9665	0.0540514	Lost weight
0.186121	16.2549	27.7879	0.0439235	39.0403	0.0551324	Lost weight
0.186445	16.1874	27.8346	0.0431089	39.1141	0.0562268	Lost weight
0.186769	16.113	27.8813	0.0423153	39.1879	0.0573378	Lost weight
0.187092	16.0322	27.928	0.0415362	39.2617	0.0584675	Lost weight
0.187416	15.9453	27.9747	0.0407647	39.3354	0.059618	Lost weight
0.187739	15.8526	28.0214	0.0399946	39.4092	0.0607881	Lost weight
0.188063	15.7543	28.0681	0.0392192	39.483	0.0619735	Lost weight
0.188387	15.6506	28.1148	0.0384337	39.5568	0.0631701	Lost weight
0.18871	15.541	28.1615	0.0376364	39.6306	0.0643727	Lost weight
0.189034	15.4267	28.2082	0.0368267	39.7044	0.0655755	Lost weight
0.189357	15.308	28.2549	0.0360057	39.7781	0.0667726	Lost weight
0.189681	15.1853	28.3016	0.0351759	39.8519	0.0679581	Lost weight
0.190005	15.0589	28.3483	0.0343409	39.9257	0.0691271	Lost weight
0.190328	14.929	28.395	0.0335058	39.9995	0.0702749	Lost weight
0.190652	14.7959	28.4416	0.0326786	40.0733	0.0713967	Lost weight
0.190975	14.6596	28.4883	0.0318661	40.1471	0.0724948	Lost weight
0.191299	14.5212	28.535	0.0310742	40.2209	0.0735704	Lost weight
0.191623	14.381	28.5817	0.0303086	40.2946	0.0746262	Lost weight
0.191946	14.2393	28.6284	0.029574	40.3684	0.0756658	Lost weight
0.19227	14.0968	28.6751	0.0288741	40.4422	0.0766934	Lost weight
0.192593	13.9538	28.7218	0.0282113	40.516	0.0777136	Lost weight
0.192917	13.811	28.7685	0.0275874	40.5898	0.078731	Lost weight
0.193241	13.6689	28.8152	0.0270058	40.6636	0.0797496	Lost weight
0.193564	13.528	28.8619	0.0264577	40.7374	0.080774	Lost weight
0.193888	13.3888	28.9086	0.0259388	40.8111	0.0818066	Lost weight
0.194211	13.2517	28.9553	0.0254437	40.8849	0.0828491	Lost weight
0.194535	13.117	29.002	0.0249663	40.9587	0.0839028	Lost weight
0.194859	12.9851	29.0487	0.0245001	41.0325	0.0849688	Lost weight
0.195182	12.8567	29.0954	0.0240382	41.1063	0.0860483	Lost weight
0.195506	12.7318	29.1421	0.0235735	41.1801	0.0871423	Lost weight
0.195829	12.61	29.1888	0.0230977	41.2538	0.0882523	Lost weight
0.196153	12.4915	29.2355	0.0226063	41.3276	0.0893798	Lost weight
0.196477	12.376	29.2822	0.0220959	41.4014	0.0905286	Lost weight
0.1968	12.2634	29.3289	0.0215637	41.4752	0.0916998	Lost weight
0.197124	12.1533	29.3756	0.0210088	41.549	0.092894	Lost weight
0.197447	12.0457	29.4223	0.0204311	41.6228	0.0941122	Lost weight
0.197771	11.9397	29.469	0.0198319	41.6966	0.095355	Lost weight
0.198095	11.8347	29.5157	0.0192123	41.7703	0.0966223	Lost weight
0.198418	11.7301	29.5624	0.0185779	41.8441	0.0979136	Lost weight
0.198742	11.6254	29.6091	0.0179346	41.9179	0.0992281	Lost weight
0.199065	11.5199	29.6558	0.0172877	41.9917	0.100564	Lost weight
0.199389	11.4131	29.7025	0.0166425	42.0655	0.101922	Lost weight
0.199713	11.3038	29.7492	0.0160045	42.1393	0.103299	Lost weight
0.200036	11.1917	29.7959	0.0153788	42.2131	0.104692	Lost weight
0.20036	11.0764	29.8426	0.0147705	42.2868	0.106099	Lost weight
0.200683	10.9572	29.8893	0.0141879	42.3606	0.107517	Lost weight
0.201007	10.8338	29.936	0.0136327	42.4344	0.108941	Lost weight
0.201331	10.7057	29.9827	0.0131067	42.5082	0.110369	Lost weight
0.201654	10.5722	30.0294	0.0126118	42.582	0.111793	Lost weight
0.201978	10.4326	30.0761	0.012149	42.6558	0.113206	Lost weight
0.202301	10.2876	30.1228	0.0117184	42.7295	0.114598	Lost weight
0.202625	10.137	30.1695	0.0113196	42.8033	0.115953	Lost weight
0.202949	9.9808	30.2162	0.0109517	42.8771	0.117263	Lost weight
0.203272	9.81913	30.2629	0.0106165	42.9509	0.118514	Lost weight
0.203596	9.65214	30.3096	0.0103065	43.0247	0.119694	Lost weight
0.203919	9.47944	30.3563	0.0100187	43.0985	0.120792	Lost weight
0.204243	9.30187	30.403	0.00975002	43.1723	0.121797	Lost weight
0.204567	9.12024	30.4497	0.00949714	43.246	0.1227	Lost weight
0.20489	8.93509	30.4964	0.00925677	43.3198	0.123496	Lost weight
0.205214	8.74697	30.5431	0.00902567	43.3936	0.12418	Lost weight
0.205537	8.55651	30.5898	0.00880091	43.4674	0.124735	Lost weight
0.205861	8.36435	30.6365	0.00857913	43.5412	0.125177	Lost weight
0.206185	8.17117	30.6831	0.00835735	43.615	0.125509	Lost weight
0.206508	7.97799	30.7298	0.00813372	43.6888	0.125735	Lost weight
0.206832	7.7855	30.7765	0.00790682	43.7625	0.125858	Lost weight
0.207155	7.59433	30.8232	0.00767568	43.8363	0.125882	Lost weight
0.207479	7.40507	30.8699	0.0074398	43.9101	0.125807	Lost weight
0.207803	7.21829	30.9166	0.00719913	43.9839	0.125636	Lost weight
0.208126	7.03459	30.9633	0.00695375	44.0577	0.125365	Lost weight
0.20845	6.85502	31.01	0.00670498	44.1315	0.12498	Lost weight
0.208773	6.67938	31.0567	0.00645455	44.2052	0.12448	Lost weight
0.209097	6.50789	31.1034	0.00620409	44.279	0.123859	Lost weight
0.209421	6.34074	31.1501	0.00595543	44.3528	0.123109	Lost weight
0.209744	6.17805	31.1968	0.0057105	44.4266	0.122222	Lost weight
0.210068	6.01987	31.2435	0.00547129	44.5004	0.121189	Lost weight
0.210391	5.86659	31.2902	0.00523975	44.5742	0.120006	Lost weight
0.210715	5.71831	31.3369	0.00501937	44.648	0.118669	Lost weight
0.211039	5.57437	31.3836	0.00481116	44.7217	0.117179	Lost weight
0.211362	5.43463	31.4303	0.00461602	44.7955	0.115532	Lost weight
0.211686	5.29894	31.477	0.00443492	44.8693	0.113735	Lost weight
0.212009	5.16715	31.5237	0.00426847	44.9431	0.111816	Lost weight
0.212333	5.0391	31.5704	0.00411695	45.0169	0.109792	Lost weight
0.212657	4.91506	31.6171	0.00398028	45.0907	0.10768	Lost weight
0.21298	4.7946	31.6638	0.00385809	45.1645	0.105503	Lost weight
0.213304	4.67728	31.7105	0.00375155	45.2382	0.103279	Lost weight
0.213627	4.56297	31.7572	0.00365697	45.312	0.101029	Lost weight
0.213951	4.45149	31.8039	0.00357287	45.3858	0.0987675	Lost weight
0.214275	4.3427	31.8506	0.00349762	45.4596	0.0965099	Lost weight
0.214598	4.23645	31.8973	0.00342952	45.5334	0.0942677	Lost weight
0.214922	4.13299	31.944	0.00336681	45.6072	0.0920438	Lost weight
0.215245	4.03174	31.9907	0.00330776	45.6809	0.0898379	Lost weight
0.215569	3.9325	32.0374	0.00325075	45.7547	0.0876464	Lost weight
0.215893	3.83509	32.0841	0.00319394	45.8285	0.0854633	Lost weight
0.216216	3.73938	32.1308	0.00313595	45.9023	0.0832815	Lost weight
0.21654	3.64519	32.1775	0.00307586	45.9761	0.0810933	Lost weight
0.216864	3.55242	32.2242	0.00301302	46.0499	0.0788917	Lost weight
0.217187	3.46106	32.2709	0.00294702	46.1237	0.0766713	Lost weight
0.217511	3.37072	32.3176	0.00287772	46.1974	0.0744263	Lost weight
0.217834	3.28128	32.3643	0.00280519	46.2712	0.0721604	Lost weight
0.218158	3.19266	32.411	0.00272952	46.345	0.0698783	Lost weight
0.218482	3.10476	32.4577	0.00265139	46.4188	0.0675874	Lost weight
0.218805	3.01753	32.5044	0.00257174	46.4926	0.0652973	Lost weight
0.219129	2.93097	32.5511	0.00249133	46.5664	0.0630193	Lost weight
0.219452	2.84512	32.5978	0.00241094	46.6402	0.0607658	Lost weight
0.219776	2.75994	32.6445	0.00233138	46.7139	0.0585496	Lost weight
0.2201	2.67546	32.6912	0.00225341	46.7877	0.0563828	Lost weight
0.220423	2.59178	32.7379	0.00217776	46.8615	0.0542835	Lost weight
0.220747	2.50897	32.7846	0.00210554	46.9353	0.0522597	Lost weight
0.22107	2.42715	32.8313	0.00203717	47.0091	0.0503151	Lost weight
0.221394	2.3466	32.8779	0.00197284	47.0829	0.0484537	Lost weight
0.221718	2.26743	32.9246	0.00191281	47.1567	0.0466775	Lost weight
0.222041	2.18967	32.9713	0.00185718	47.2304	0.044986	Lost weight
0.222365	2.11344	33.018	0.00180591	47.3042	0.043377	Lost weight
0.222688	2.03883	33.0647	0.00175884	47.378	0.0418463	Lost weight
0.223012	1.96595	33.1114	0.00171569	47.4518	0.0403884	Lost weight
0.223336	1.89487	33.1581	0.0016765	47.5256	0.0389996	Lost weight
0.223659	1.82601	33.2048	0.00164005	47.5994	0.037672	Lost weight
0.223983	1.75913	33.2515	0.00160564	47.6731	0.036392	Lost weight
0.224306	1.6942	33.2982	0.0015726	47.7469	0.0351516	Lost weight
0.22463	1.6312	33.3449	0.00154019	47.8207	0.0339428	Lost weight
0.224954	1.57013	33.3916	0.00150773	47.8945	0.0327587	Lost weight
0.225277	1.51097	33.4383	0.00147455	47.9683	0.0315928	Lost weight
0.225601	1.45373	33.485	0.00144001	48.0421	0.0304398	Lost weight
0.225924	1.39866	33.5317	0.00140334	48.1159	0.0292955	Lost weight
0.226248	1.34536	33.5784	0.00136451	48.1896	0.0281574	Lost weight
0.226572	1.29381	33.6251	0.00132341	48.2634	0.0270245	Lost weight
0.226895	1.24394	33.6718	0.00128015	48.3372	0.0258967	Lost weight
0.227219	1.19573	33.7185	0.00123495	48.411	0.0247758	Lost weight
0.227542	1.14913	33.7652	0.0011882	48.4848	0.0236647	Lost weight
0.227866	1.10423	33.8119	0.0011404	48.5586	0.0225669	Lost weight
0.22819	1.06107	33.8586	0.0010922	48.6324	0.0214866	Lost weight
0.228513	1.01941	33.9053	0.0010445	48.7061	0.0204279	Lost weight
0.228837	0.979208	33.952	0.000998033	48.7799	0.0193954	Lost weight
0.22916	0.940424	33.9987	0.000953437	48.8537	0.0183929	Lost weight
0.229484	0.903016	34.0454	0.000911283	48.9275	0.0174285	Lost weight
0.229808	0.866935	34.0921	0.000872034	49.0013	0.0165016	Lost weight
0.230131	0.832278	34.1388	0.000836024	49.0751	0.0156132	Lost weight
0.230455	0.79891	34.1855	0.000803451	49.1488	0.0147637	Lost weight
0.230778	0.766655	34.2322	0.000774743	49.2226	0.013953	Lost weight
0.231102	0.735445	34.2789	0.000749483	49.2964	0.01318	Lost weight
0.231426	0.705207	34.3256	0.000727149	49.3702	0.012443	Lost weight
0.231749	0.67587	34.3723	0.000707319	49.444	0.0117398	Lost weight
0.232073	0.647364	34.419	0.000689507	49.5178	0.0110679	Lost weight
0.232396	0.619744	34.4657	0.000673185	49.5916	0.0104267	Lost weight
0.23272	0.592828	34.5124	0.000657819	49.6653	0.00981196	Lost weight
0.233044	0.566544	34.5591	0.000642892	49.7391	0.00922004	Lost weight
0.233367	0.540857	34.6058	0.000627846	49.8129	0.00864908	Lost weight
0.233691	0.515739	34.6525	0.000612256	49.8867	0.00809776	Lost weight
0.234014	0.491171	34.6992	0.000595887	49.9605	0.00756533	Lost weight
0.234338	0.467153	34.7459	0.000578603	50.0343	0.00705166	Lost weight
0.234662	0.443785	34.7926	0.000560365	50.1081	0.00655717	Lost weight
0.234985	0.420975	34.8393	0.000541227	50.1818	0.00608284	Lost weight
0.235309	0.398743	34.886	0.000521321	50.2556	0.00563131	Lost weight
0.235632	0.377109	34.9327	0.000500844	50.3294	0.00520554	Lost weight
0.235956	0.356098	34.9794	0.000480084	50.4032	0.00480561	Lost weight
0.23628	0.335734	35.0261	0.000459411	50.477	0.00443334	Lost weight
0.236603	0.31609	35.0728	0.000439098	50.5508	0.00409029	Lost weight
0.236927	0.297248	35.1194	0.00041939	50.6245	0.00377765	Lost weight
0.23725	0.27913	35.1661	0.000400496	50.6983	0.00349607	Lost weight
0.237574	0.261754	35.2128	0.000382571	50.7721	0.00324562	Lost weight
0.237898	0.24513	35.2595	0.000365717	50.8459	0.00302569	Lost weight
0.238221	0.229269	35.3062	0.000350046	50.9197	0.00283541	Lost weight
0.238545	0.214178	35.3529	0.000335554	50.9935	0.00267509	Lost weight
0.238868	0.199954	35.3996	0.000322017	51.0673	0.00253829	Lost weight
0.239192	0.186575	35.4463	0.000309295	51.141	0.00242172	Lost weight
0.239516	0.173971	35.493	0.000297233	51.2148	0.00232183	Lost weight
0.239839	0.162138	35.5397	0.000285666	51.2886	0.00223496	Lost weight
0.240163	0.151072	35.5864	0.000274436	51.3624	0.00215754	Lost weight
0.240486	0.140766	35.6331	0.000263408	51.4362	0.00208621	Lost weight
0.24081	0.131212	35.6798	0.000252478	51.51	0.00201798	Lost weight
0.241134	0.122525	35.7265	0.000241586	51.5838	0.00195031	Lost weight
0.241457	0.114586	35.7732	0.000230751	51.6575	0.00188089	Lost weight
0.241781	0.107347	35.8199	0.000220047	51.7313	0.00180848	Lost weight
0.242104	0.100784	35.8666	0.000209594	51.8051	0.0017326	Lost weight
0.242428	0.0948684	35.9133	0.000199548	51.8789	0.00165324	Lost weight
0.242752	0.0895683	35.96	0.000190096	51.9527	0.00157078	Lost weight
0.243075	0.0848519	36.0067	0.000181444	52.0265	0.00148588	Lost weight
0.243399	0.0807601	36.0534	0.000173991	52.1002	0.00139942	Lost weight
0.243722	0.0771277	36.1001	0.000167844	52.174	0.00131239	Lost weight
0.244046	0.0739008	36.1468	0.000163123	52.2478	0.00122578	Lost weight
0.24437	0.0710234	36.1935	0.000159928	52.3216	0.00114074	Lost weight
0.244693	0.068438	36.2402	0.000158304	52.3954	0.00105821	Lost weight
0.245017	0.0660871	36.2869	0.000158236	52.4692	0.000978751	Lost weight
0.24534	0.0639202	36.3336	0.000159645	52.543	0.000902859	Lost weight
0.245664	0.0618739	36.3803	0.000162406	52.6167	0.000830906	Lost weight
0.245988	0.0598755	36.427	0.000166403	52.6905	0.000763154	Lost weight
0.246311	0.0578829	36.4737	0.000171135	52.7643	0.00069977	Lost weight
0.246635	0.0558605	36.5204	0.000176277	52.8381	0.000640845	Lost weight
0.246958	0.0537789	36.5671	0.000181484	52.9119	0.000586399	Lost weight
0.247282	0.0516156	36.6138	0.00018641	52.9857	0.000536606	Lost weight
0.247606	0.0493436	36.6605	0.000190713	53.0595	0.000491505	Lost weight
0.247929	0.0469582	36.7072	0.000194075	53.1332	0.000450517	Lost weight
0.248253	0.0444742	36.7539	0.000196126	53.207	0.000413398	Lost weight
0.248576	0.0419022	36.8006	0.000196498	53.2808	0.000379845	Lost weight
0.2489	0.0392574	36.8473	0.000195204	53.3546	0.000349506	Lost weight
0.249224	0.0365591	36.894	0.00019218	53.4284	0.000321991	Lost weight
0.249547	0.0338297	36.9407	0.000187429	53.5022	0.000296884	Lost weight
0.249871	0.0310988	36.9874	0.000181013	53.5759	0.000273762	Lost weight
0.250194	0.0284004	37.0341	0.000173054	53.6497	0.000252234	Lost weight
0.250518	0.0257594	37.0808	0.000163726	53.7235	0.000232006	Lost weight
0.250842	0.0231989	37.1275	0.000153165	53.7973	0.000212607	Lost weight
0.251165	0.0207398	37.1742	0.000141724	53.8711	0.000193842	Lost weight
0.251489	0.0184009	37.2209	0.000129758	53.9449	0.000175597	Lost weight
0.251812	0.0161986	37.2676	0.000117532	54.0187	0.000157835	Lost weight
0.252136	0.014177	37.3142	0.000105301	54.0924	0.000140586	Lost weight
0.25246	0.0123143	37.3609	9.32954e-05	54.1662	0.000123939	Lost weight
0.252783	0.0106133	37.4076	8.17225e-05	54.24	0.000108018	Lost weight
0.253107	0.00907401	37.4543	7.07563e-05	54.3138	9.29688e-05	Lost weight
0.25343	0.00769393	37.501	6.06557e-05	54.3876	7.90779e-05	Lost weight
0.253754	0.00646826	37.5477	5.14521e-05	54.4614	6.63917e-05	Lost weight
0.254078	0.00539815	37.5944	4.31608e-05	54.5352	5.49707e-05	Lost weight
0.254401	0.00448458	37.6411	3.57943e-05	54.6089	4.48579e-05	Lost weight
0.254725	0.00369481	37.6878	2.93397e-05	54.6827	3.60555e-05	Lost weight
0.255048	0.00301814	37.7345	2.37623e-05	54.7565	2.85284e-05	Lost weight
0.255372	0.00244368	37.7812	1.90102e-05	54.8303	2.22079e-05	Lost weight
0.255696	0.00196062	37.8279	1.50216e-05	54.9041	1.69991e-05	Lost weight
0.256019	0.00155841	37.8746	1.18159e-05	54.9779	1.27881e-05	Lost weight
0.256343	0.0012332	37.9213	9.18646e-06	55.0516	9.50793e-06	Lost weight
0.256666	0.000971603	37.968	7.0567e-06	55.1254	6.98255e-06	Lost weight
0.25699	0.000758497	38.0147	5.35398e-06	55.1992	5.04312e-06	Lost weight
0.257314	0.000586551	38.0614	4.01077e-06	55.273	3.58029e-06	Lost weight
0.257637	0.000449191	38.1081	2.96563e-06	55.3468	2.49718e-06	Lost weight
0.257961	0.000340583	38.1548	2.16379e-06	55.4206	1.71035e-06	Lost weight
-0.00882003	9.82322e-05	12.7807	8.18414e-07	18.4144	5.98601e-07	No change
-0.00828511	0.000164278	12.8308	1.2542e-06	18.4874	9.54301e-07	No change
-0.00775019	0.000265923	12.8809	1.8776e-06	18.5604	1.4815e-06	No change
-0.00721528	0.000416969	12.931	2.74716e-06	18.6335	2.23766e-06	No change
-0.00668036	0.000641361	12.981	3.93026e-06	18.7065	3.28979e-06	No change
-0.00614544	0.000953105	13.0311	5.50086e-06	18.7795	4.71018e-06	No change
-0.00561053	0.00136777	13.0812	7.53571e-06	18.8525	6.57083e-06	No change
-0.00507561	0.00189655	13.1313	1.01089e-05	18.9255	8.93569e-06	No change
-0.00454069	0.00254229	13.1814	1.32889e-05	18.9986	1.18511e-05	No change
-0.00400577	0.00329625	13.2314	1.71919e-05	19.0716	1.53354e-05	No change
-0.00347086	0.00413569	13.2815	2.1749e-05	19.1446	1.93678e-05	No change
-0.00293594	0.00502315	13.3316	2.69166e-05	19.2176	2.38796e-05	No change
-0.00240102	0.00590778	13.3817	3.26032e-05	19.2907	2.87587e-05	No change
-0.00186611	0.00672922	13.4318	3.86675e-05	19.3637	3.37627e-05	No change
-0.00133119	0.0074236	13.4819	4.49225e-05	19.4367	3.86442e-05	No change
-0.000796271	0.00793112	13.5319	5.11444e-05	19.5097	4.31378e-05	No change
-0.000261354	0.00819641	13.582	5.70872e-05	19.5827	4.69762e-05	No change
0.000273563	0.00818208	13.6321	6.25019e-05	19.6558	4.99152e-05	No change
0.000808481	0.00790739	13.6822	6.7159e-05	19.7288	5.17577e-05	No change
0.0013434	0.00739998	13.7323	7.07796e-05	19.8018	5.23742e-05	No change
0.00187831	0.0067066	13.7823	7.3312e-05	19.8748	5.17172e-05	No change
0.00241323	0.0058863	13.8324	7.48076e-05	19.9479	4.98274e-05	No change
0.00294815	0.00500253	13.8825	7.53906e-05	20.0209	4.68303e-05	No change
0.00348307	0.00411559	13.9326	7.5284e-05	20.0939	4.28773e-05	No change
0.00401798	0.00327655	13.9827	7.47959e-05	20.1669	3.83091e-05	No change
0.0045529	0.00252321	14.0327	7.42986e-05	20.2399	3.34305e-05	No change
0.00508782	0.00187858	14.0828	7.42003e-05	20.313	2.851e-05	No change
0.00562274	0.00135151	14.1329	7.49134e-05	20.386	2.37885e-05	No change
0.00615765	0.000939039	14.183	7.68211e-05	20.459	1.94673e-05	No change
0.00669257	0.00063524	14.2331	8.03356e-05	20.532	1.57038e-05	No change
0.00722749	0.000417774	14.2832	8.57385e-05	20.605	1.26123e-05	No change
0.0077624	0.000266112	14.3332	9.29951e-05	20.6781	1.02714e-05	No change
0.00829732	0.000164065	14.3833	0.000102063	20.7511	8.73285e-06	No change
0.00883224	9.78326e-05	14.4334	0.000112796	20.8241	8.03376e-06	No change
0.00936716	5.63828e-05	14.4835	0.000124965	20.8971	8.26888e-06	No change
0.00990207	3.13827e-05	14.5336	0.000138281	20.9702	9.45841e-06	No change
0.010437	1.68583e-05	14.5836	0.000152429	21.0432	1.16085e-05	No change
0.0109719	8.73463e-06	14.6337	0.000167093	21.1162	1.47608e-05	No change
0.0115068	4.36244e-06	14.6838	0.000181988	21.1892	1.89452e-05	No change
0.0120417	2.09918e-06	14.7339	0.000196884	21.2622	2.41669e-05	No change
0.0125767	9.72769e-07	14.784	0.000211601	21.3353	3.03912e-05	No change
0.0131116	4.35735e-07	14.834	0.0002261	21.4083	3.75302e-05	No change
0.0136465	1.9883e-07	14.8841	0.000240408	21.4813	4.5432e-05	No change
0.0141814	8.74398e-08	14.9342	0.000254603	21.5543	5.38744e-05	No change
0.0147163	3.70238e-08	14.9843	0.000268784	21.6274	6.25663e-05	No change
0.0152512	1.50822e-08	15.0344	0.000283048	21.7004	7.11235e-05	No change
0.0157862	5.90758e-09	15.0845	0.000297455	21.7734	7.90762e-05	No change
0.0163211	2.22392e-09	15.1345	0.000312008	21.8464	8.60259e-05	No change
0.016856	8.04371e-10	15.1846	0.000326626	21.9194	9.15983e-05	No change
0.0173909	2.79461e-10	15.2347	0.00034114	21.9925	9.54812e-05	No change
0.0179258	9.32499e-11	15.2848	0.000355208	22.0655	9.7451e-05	No change
0.0184607	2.98813e-11	15.3349	0.000368451	22.1385	9.73917e-05	No change
0.0189957	9.19527e-12	15.3849	0.000380498	22.2115	9.53058e-05	No change
0.0195306	2.71853e-12	15.435	0.000391005	22.2846	9.13142e-05	No change
0.0200655	8.25509e-13	15.4851	0.000399719	22.3576	8.56473e-05	No change
0.0206004	2.58892e-13	15.5352	0.000406539	22.4306	7.86254e-05	No change
0.0211353	7.82473e-14	15.5853	0.000411566	22.5036	7.06117e-05	No change
0.0216702	2.33884e-14	15.6354	0.000415135	22.5766	6.20857e-05	No change
0.0222052	7.42626e-15	15.6854	0.000417838	22.6497	5.35172e-05	No change
0.0227401	3.20907e-15	15.7355	0.000420512	22.7227	4.52753e-05	No change
0.023275	1.89934e-15	15.7856	0.000424358	22.7957	3.76746e-05	No change
0.0238099	1.69642e-15	15.8357	0.00043087	22.8687	3.09658e-05	No change
0.0243448	2.00011e-15	15.8858	0.000441268	22.9418	2.53339e-05	No change
0.0248798	1.77773e-15	15.9358	0.000456787	23.0148	2.09018e-05	No change
0.0254147	2.17466e-15	15.9859	0.000478534	23.0878	1.77373e-05	No change
0.0259496	8.46841e-16	16.036	0.000507432	23.1608	1.58618e-05	No change
0.0264845	4.50242e-16	16.0861	0.000544186	23.2338	1.5258e-05	No change
0.0270194	8.59147e-16	16.1362	0.00058928	23.3069	1.59135e-05	No change
0.0275543	1.64792e-15	16.1862	0.000642986	23.3799	1.77788e-05	No change
0.0280893	1.43167e-15	16.2363	0.000705395	23.4529	2.06361e-05	No change
0.0286242	2.26078e-15	16.2864	0.00077663	23.5259	2.43268e-05	No change
0.0291591	1.4301e-15	16.3365	0.000857199	23.5989	2.86562e-05	No change
0.029694	1.26397e-15	16.3866	0.000946027	23.672	3.33973e-05	No change
0.0302289	1.57241e-15	16.4367	0.00104289	23.745	3.82982e-05	No change
0.0307638	1.75418e-15	16.4867	0.00114753	23.818	4.30969e-05	No change
0.0312988	2.17533e-15	16.5368	0.00125968	23.891	4.75395e-05	No change
0.0318337	1.7511e-15	16.5869	0.00137901	23.9641	5.14035e-05	No change
0.0323686	2.25286e-15	16.637	0.00150516	24.0371	5.45203e-05	No change
0.0329035	1.11022e-15	16.6871	0.00163769	24.1101	5.67789e-05	No change
0.0334384	1.11022e-15	16.7371	0.00177611	24.1831	5.81386e-05	No change
0.0339733	7.08477e-16	16.7872	0.00191992	24.2561	5.88015e-05	No change
0.0345083	1.21598e-15	16.8373	0.00206906	24.3292	5.89726e-05	No change
0.0350432	3.38137e-16	16.8874	0.00222266	24.4022	5.89078e-05	No change
0.0355781	1.48096e-16	16.9375	0.00238037	24.4752	5.88839e-05	No change
0.036113	9.15408e-17	16.9875	0.00254215	24.5482	5.91645e-05	No change
0.0366479	1.12912e-16	17.0376	0.00270811	24.6213	5.99705e-05	No change
0.0371828	1.26725e-16	17.0877	0.00287862	24.6943	6.14561e-05	No change
0.0377178	1.55454e-16	17.1378	0.00305422	24.7673	6.36942e-05	No change
0.0382527	3.2382e-16	17.1879	0.00323565	24.8403	6.66742e-05	No change
0.0387876	0	17.238	0.00342381	24.9133	7.03156e-05	No change
0.0393225	0	17.288	0.00361972	24.9864	7.45009e-05	No change
0.0398574	0	17.3381	0.0038252	25.0594	7.90013e-05	No change
0.0403924	0	17.3882	0.00404171	25.1324	8.36783e-05	No change
0.0409273	0	17.4383	0.00427019	25.2054	8.84461e-05	No change
0.0414622	0	17.4884	0.00451225	25.2785	9.32934e-05	No change
0.0419971	0	17.5384	0.00476967	25.3515	9.82963e-05	No change
0.042532	0	17.5885	0.00504444	25.4245	0.000103623	No change
0.0430669	0	17.6386	0.00533877	25.4975	0.000109528	No change
0.0436019	0	17.6887	0.00565501	25.5705	0.000116336	No change
0.0441368	0	17.7388	0.00599568	25.6436	0.000124419	No change
0.0446717	0	17.7888	0.00636338	25.7166	0.000134158	No change
0.0452066	0	17.8389	0.0067616	25.7896	0.000146157	No change
0.0457415	0	17.889	0.0071955	25.8626	0.000160471	No change
0.0462764	0	17.9391	0.00766473	25.9357	0.000177185	No change
0.0468114	0	17.9892	0.00817159	26.0087	0.000196215	No change
0.0473463	0	18.0393	0.00871831	26.0817	0.000217299	No change
0.0478812	0	18.0893	0.00930706	26.1547	0.000240002	No change
0.0484161	0	18.1394	0.00994004	26.2277	0.000263747	No change
0.048951	0	18.1895	0.0106195	26.3008	0.000287859	No change
0.0494859	0	18.2396	0.0113475	26.3738	0.000311631	No change
0.0500209	0	18.2897	0.0121266	26.4468	0.00033438	No change
0.0505558	0	18.3397	0.0129586	26.5198	0.000355515	No change
0.0510907	0	18.3898	0.0138518	26.5928	0.000374348	No change
0.0516256	0	18.4399	0.0148021	26.6659	0.000390763	No change
0.0521605	0	18.49	0.0158095	26.7389	0.000404705	No change
0.0526954	0	18.5401	0.0168736	26.8119	0.0004162	No change
0.0532304	0	18.5902	0.0179932	26.8849	0.000425343	No change
0.0537653	0	18.6402	0.0191666	26.958	0.000432257	No change
0.0543002	0	18.6903	0.0203913	27.031	0.000437077	No change
0.0548351	0	18.7404	0.0216647	27.104	0.000439939	No change
0.05537	0	18.7905	0.0229845	27.177	0.000440997	No change
0.0559049	2.91443e-16	18.8406	0.0243488	27.25	0.000440463	No change
0.0564399	5.72219e-16	18.8906	0.0257598	27.3231	0.000438652	No change
0.0569748	3.34523e-16	18.9407	0.0272172	27.3961	0.000436037	No change
0.0575097	4.64723e-16	18.9908	0.0287209	27.4691	0.000433483	No change
0.0580446	1.11022e-15	19.0409	0.0302741	27.5421	0.000431947	No change
0.0585795	1.22574e-15	19.091	0.0318803	27.6152	0.00043252	No change
0.0591145	1.39364e-15	19.141	0.0335435	27.6882	0.000436368	No change
0.0596494	8.12874e-16	19.1911	0.0352668	27.7612	0.000444639	No change
0.0601843	2.11192e-15	19.2412	0.0370527	27.8342	0.000458363	No change
0.0607192	2.21414e-15	19.2913	0.0389017	27.9072	0.000478357	No change
0.0612541	1.93268e-15	19.3414	0.0408127	27.9803	0.000505157	No change
0.061789	1.36463e-15	19.3915	0.0427844	28.0533	0.000538974	No change
0.062324	1.53456e-15	19.4415	0.0448129	28.1263	0.000579691	No change
0.0628589	6.22339e-16	19.4916	0.0468858	28.1993	0.000627325	No change
0.0633938	0	19.5417	0.0489946	28.2724	0.000680903	No change
0.0639287	3.11644e-16	19.5918	0.0511308	28.3454	0.000739472	No change
0.0644636	4.07267e-16	19.6419	0.0532857	28.4184	0.000802352	No change
0.0649985	0	19.6919	0.0554516	28.4914	0.000868962	No change
0.0655335	7.66566e-17	19.742	0.0576217	28.5644	0.000938836	No change
0.0660684	2.82799e-16	19.7921	0.0597905	28.6375	0.0010116	No change
0.0666033	3.97994e-17	19.8422	0.0619542	28.7105	0.0010869	No change
0.0671382	5.5093e-16	19.8923	0.0641102	28.7835	0.00116434	No change
0.0676731	4.81622e-17	19.9423	0.0662571	28.8565	0.00124336	No change
0.068208	1.85187e-16	19.9924	0.0683968	28.9296	0.00132318	No change
0.068743	5.44495e-17	20.0425	0.0705322	29.0026	0.0014026	No change
0.0692779	6.75012e-16	20.0926	0.0726671	29.0756	0.00148003	No change
0.0698128	1.0323e-15	20.1427	0.0748063	29.1486	0.00155395	No change
0.0703477	7.38962e-16	20.1928	0.0769554	29.2216	0.0016229	No change
0.0708826	4.92702e-16	20.2428	0.0791208	29.2947	0.00168561	No change
0.0714175	7.74103e-16	20.2929	0.0813092	29.3677	0.00174123	No change
0.0719525	8.40018e-16	20.343	0.0835271	29.4407	0.00178939	No change
0.0724874	0	20.3931	0.085781	29.5137	0.00183027	No change
0.0730223	4.69988e-17	20.4432	0.0880802	29.5867	0.00186464	No change
0.0735572	3.72366e-16	20.4932	0.0904282	29.6598	0.00189369	No change
0.0740921	1.45743e-17	20.5433	0.0928252	29.7328	0.00191899	No change
0.074627	0	20.5934	0.0952709	29.8058	0.00194229	No change
0.075162	1.33899e-15	20.6435	0.0977627	29.8788	0.0019656	No change
0.0756969	6.73493e-15	20.6936	0.100295	29.9519	0.00199055	No change
0.0762318	2.82625e-14	20.7436	0.102859	30.0249	0.00201834	No change
0.0767667	1.07121e-13	20.7937	0.105444	30.0979	0.00204986	No change
0.0773016	3.84334e-13	20.8438	0.108035	30.1709	0.00208571	No change
0.0778366	1.31982e-12	20.8939	0.110617	30.2439	0.00212625	No change
0.0783715	4.33912e-12	20.944	0.113171	30.317	0.00217161	No change
0.0789064	1.36453e-11	20.9941	0.115672	30.39	0.00222182	No change
0.0794413	4.1023e-11	21.0441	0.118107	30.463	0.00227684	No change
0.0799762	1.17849e-10	21.0942	0.120458	30.536	0.0023366	No change
0.0805111	3.23302e-10	21.1443	0.122715	30.6091	0.00240127	No change
0.0810461	9.32128e-10	21.1944	0.124867	30.6821	0.00247108	No change
0.081581	2.62541e-09	21.2445	0.126908	30.7551	0.0025459	No change
0.0821159	7.10857e-09	21.2945	0.128836	30.8281	0.00262607	No change
0.0826508	1.85063e-08	21.3446	0.130651	30.9011	0.00271203	No change
0.0831857	4.63368e-08	21.3947	0.132357	30.9742	0.0028044	No change
0.0837206	1.11622e-07	21.4448	0.133959	31.0472	0.00290389	No change
0.0842556	2.58807e-07	21.4949	0.135455	31.1202	0.0030113	No change
0.0847905	5.77873e-07	21.545	0.136863	31.1932	0.00312752	No change
0.0853254	1.24335e-06	21.595	0.13819	31.2663	0.00325348	No change
0.0858603	2.57982e-06	21.6451	0.139443	31.3393	0.00339008	No change
0.0863952	5.16652e-06	21.6952	0.140624	31.4123	0.00353854	No change
0.0869301	9.99658e-06	21.7453	0.141737	31.4853	0.00370047	No change
0.0874651	1.88607e-05	21.7954	0.142782	31.5583	0.00387554	No change
0.088	3.52958e-05	21.8454	0.143759	31.6314	0.00406419	No change
0.0885349	6.36686e-05	21.8955	0.144668	31.7044	0.0042666	No change
0.0890698	0.000110759	21.9456	0.145508	31.7774	0.00448262	No change
0.0896047	0.000185918	21.9957	0.146271	31.8504	0.00471173	No change
0.0901396	0.000301302	22.0458	0.146961	31.9235	0.00495295	No change
0.0906746	0.000471726	22.0958	0.147585	31.9965	0.00520479	No change
0.0912095	0.000713925	22.1459	0.148146	32.0695	0.00546525	No change
0.0917444	0.00104509	22.196	0.148651	32.1425	0.00573185	No change
0.0922793	0.00148062	22.2461	0.149111	32.2155	0.00600164	No change
0.0928142	0.00203112	22.2962	0.149534	32.2886	0.00627089	No change
0.0933491	0.00269904	22.3463	0.149935	32.3616	0.00653593	No change
0.0938841	0.00347532	22.3963	0.150325	32.4346	0.00679361	No change
0.094419	0.00433888	22.4464	0.150717	32.5076	0.00704119	No change
0.0949539	0.00524144	22.4965	0.151122	32.5806	0.00727652	No change
0.0954888	0.00612505	22.5466	0.151547	32.6537	0.00749826	No change
0.0960237	0.00692885	22.5967	0.151992	32.7267	0.00770601	No change
0.0965587	0.00759396	22.6467	0.152454	32.7997	0.00790033	No change
0.0970936	0.0080725	22.6968	0.152923	32.8727	0.0080828	No change
0.0976285	0.00833632	22.7469	0.153387	32.9458	0.00825598	No change
0.0981634	0.00838405	22.797	0.15383	33.0188	0.00842328	No change
0.0986983	0.00824555	22.8471	0.154234	33.0918	0.00858927	No change
0.0992332	0.0079828	22.8971	0.154582	33.1648	0.00875928	No change
0.0997682	0.00768714	22.9472	0.154859	33.2378	0.0089381	No change
0.100303	0.00747309	22.9973	0.15505	33.3109	0.00913031	No change
0.100838	0.0074694	23.0474	0.155136	33.3839	0.00934006	No change
0.101373	0.00785342	23.0975	0.155125	33.4569	0.00957074	No change
0.101908	0.00872421	23.1476	0.155017	33.5299	0.00982483	No change
0.102443	0.0101755	23.1976	0.154813	33.603	0.0101037	No change
0.102978	0.0122706	23.2477	0.154518	33.676	0.0104073	No change
0.103513	0.0150381	23.2978	0.154135	33.749	0.0107346	No change
0.104047	0.0184729	23.3479	0.153665	33.822	0.011083	No change
0.104582	0.0225417	23.398	0.153107	33.895	0.01145	No change
0.105117	0.0271938	23.448	0.152459	33.9681	0.0118287	No change
0.105652	0.0323745	23.4981	0.151716	34.0411	0.0122135	No change
0.106187	0.0380411	23.5482	0.150864	34.1141	0.0125992	No change
0.106722	0.0441764	23.5983	0.149905	34.1871	0.0129811	No change
0.107257	0.0507997	23.6484	0.14884	34.2602	0.0133551	No change
0.107792	0.0579924	23.6984	0.147674	34.3332	0.0137188	No change
0.108327	0.0658814	23.7485	0.146414	34.4062	0.0140711	No change
0.108862	0.0745504	23.7986	0.145071	34.4792	0.0144126	No change
0.109397	0.0841085	23.8487	0.143661	34.5522	0.0147455	No change
0.109932	0.0946383	23.8988	0.142201	34.6253	0.0150735	No change
0.110466	0.106179	23.9489	0.140706	34.6983	0.0154016	No change
0.111001	0.118715	23.9989	0.139192	34.7713	0.0157353	No change
0.111536	0.132176	24.049	0.137672	34.8443	0.0160793	No change
0.112071	0.146442	24.0991	0.136153	34.9174	0.016437	No change
0.112606	0.161353	24.1492	0.134637	34.9904	0.016811	No change
0.113141	0.176732	24.1993	0.133124	35.0634	0.0172025	No change
0.113676	0.19241	24.2493	0.131607	35.1364	0.0176117	No change
0.114211	0.208255	24.2994	0.130082	35.2094	0.0180383	No change
0.114746	0.224208	24.3495	0.128542	35.2825	0.0184816	No change
0.115281	0.240316	24.3996	0.126984	35.3555	0.0189407	No change
0.115816	0.256755	24.4497	0.125408	35.4285	0.0194156	No change
0.116351	0.273813	24.4998	0.123814	35.5015	0.0199077	No change
0.116886	0.291884	24.5498	0.122208	35.5745	0.0204174	No change
0.11742	0.311441	24.5999	0.120598	35.6476	0.0209452	No change
0.117955	0.333008	24.65	0.118994	35.7206	0.0214922	No change
0.11849	0.357126	24.7001	0.117404	35.7936	0.0220591	No change
0.119025	0.384327	24.7502	0.115834	35.8666	0.0226458	No change
0.11956	0.415106	24.8002	0.114289	35.9397	0.0232519	No change
0.120095	0.449909	24.8503	0.112768	36.0127	0.023876	No change
0.12063	0.489118	24.9004	0.111271	36.0857	0.0245168	No change
0.121165	0.533107	24.9505	0.109793	36.1587	0.0251728	No change
0.1217	0.5825	25.0006	0.108329	36.2317	0.0258424	No change
0.122235	0.637074	25.0506	0.10687	36.3048	0.0265256	No change
0.12277	0.69695	25.1007	0.105412	36.3778	0.0272215	No change
0.123305	0.762223	25.1508	0.103947	36.4508	0.0279296	No change
0.123839	0.832991	25.2009	0.102475	36.5238	0.0286498	No change
0.124374	0.909374	25.251	0.100995	36.5969	0.0293819	No change
0.124909	0.991531	25.3011	0.0995102	36.6699	0.0301251	No change
0.125444	1.07966	25.3511	0.0980253	36.7429	0.0308778	No change
0.125979	1.17396	25.4012	0.0965461	36.8159	0.031638	No change
0.126514	1.27462	25.4513	0.0950791	36.8889	0.0324025	No change
0.127049	1.38173	25.5014	0.0936307	36.962	0.0331677	No change
0.127584	1.49525	25.5515	0.0922067	37.035	0.0339297	No change
0.128119	1.61519	25.6015	0.0908135	37.108	0.0346837	No change
0.128654	1.74102	25.6516	0.0894542	37.181	0.0354249	No change
0.129189	1.87179	25.7017	0.088128	37.2541	0.0361503	No change
0.129724	2.00681	25.7518	0.0868344	37.3271	0.0368574	No change
0.130258	2.14542	25.8019	0.0855723	37.4001	0.037544	No change
0.130793	2.28716	25.8519	0.08434	37.4731	0.0382091	No change
0.131328	2.43177	25.902	0.0831356	37.5461	0.0388524	No change
0.131863	2.57931	25.9521	0.0819572	37.6192	0.0394744	No change
0.132398	2.73008	26.0022	0.0808033	37.6922	0.0400765	No change
0.132933	2.88458	26.0523	0.0796722	37.7652	0.0406604	No change
0.133468	3.04342	26.1024	0.0785628	37.8382	0.0412285	No change
0.134003	3.20717	26.1524	0.0774743	37.9113	0.0417831	No change
0.134538	3.37629	26.2025	0.0764021	37.9843	0.0423278	No change
0.135073	3.55152	26.2526	0.0753434	38.0573	0.0428673	No change
0.135608	3.73244	26.3027	0.0742945	38.1303	0.043406	No change
0.136143	3.91883	26.3528	0.0732516	38.2033	0.0439498	No change
0.136677	4.11041	26.4028	0.072211	38.2764	0.0445052	No change
0.137212	4.30689	26.4529	0.0711689	38.3494	0.0450804	No change
0.137747	4.50797	26.503	0.0701222	38.4224	0.0456844	No change
0.138282	4.71336	26.5531	0.0690682	38.4954	0.046327	No change
0.138817	4.92268	26.6032	0.0680048	38.5685	0.0470179	No change
0.139352	5.13541	26.6532	0.0669294	38.6415	0.0477661	No change
0.139887	5.35084	26.7033	0.0658417	38.7145	0.048581	No change
0.140422	5.56798	26.7534	0.0647412	38.7875	0.0494704	No change
0.140957	5.78564	26.8035	0.0636271	38.8605	0.0504287	No change
0.141492	6.00244	26.8536	0.0624985	38.9336	0.0514518	No change
0.142027	6.21683	26.9037	0.0613551	39.0066	0.0525319	No change
0.142562	6.42793	26.9537	0.060197	39.0796	0.0536584	No change
0.143096	6.63524	27.0038	0.0590254	39.1526	0.0548187	No change
0.143631	6.8388	27.0539	0.0578431	39.2256	0.0559996	No change
0.144166	7.03917	27.104	0.0566544	39.2987	0.0571881	No change
0.144701	7.23725	27.1541	0.0554667	39.3717	0.0583726	No change
0.145236	7.43415	27.2041	0.0542907	39.4447	0.059544	No change
0.145771	7.63095	27.2542	0.053137	39.5177	0.0606956	No change
0.146306	7.82845	27.3043	0.0520169	39.5908	0.0618227	No change
0.146841	8.02712	27.3544	0.0509408	39.6638	0.0629279	No change
0.147376	8.22697	27.4045	0.0499177	39.7368	0.0640139	No change
0.147911	8.42764	27.4546	0.048954	39.8098	0.0650844	No change
0.148446	8.62856	27.5046	0.0480528	39.8828	0.0661433	No change
0.148981	8.8292	27.5547	0.047213	39.9559	0.0671933	No change
0.149515	9.02945	27.6048	0.0464299	40.0289	0.0682355	No change
0.15005	9.22973	27.6549	0.0456955	40.1019	0.0692691	No change
0.150585	9.43094	27.705	0.0449973	40.1749	0.0702909	No change
0.15112	9.63445	27.755	0.044316	40.248	0.0712958	No change
0.151655	9.84178	27.8051	0.0436361	40.321	0.0722774	No change
0.15219	10.0544	27.8552	0.042943	40.394	0.0732259	No change
0.152725	10.2735	27.9053	0.0422239	40.467	0.0741398	No change
0.15326	10.4996	27.9554	0.0414684	40.54	0.0750183	No change
0.153795	10.7326	28.0054	0.0406695	40.6131	0.0758648	No change
0.15433	10.9713	28.0555	0.0398236	40.6861	0.0766873	No change
0.154865	11.2139	28.1056	0.0389309	40.7591	0.0774982	No change
0.1554	11.4578	28.1557	0.0379946	40.8321	0.0783136	No change
0.155934	11.6996	28.2058	0.0370182	40.9052	0.0791521	No change
0.156469	11.9361	28.2559	0.0360157	40.9782	0.0800335	No change
0.157004	12.1642	28.3059	0.0349976	41.0512	0.0809767	No change
0.157539	12.3809	28.356	0.0339742	41.1242	0.0819982	No change
0.158074	12.5838	28.4061	0.0329553	41.1972	0.0831213	No change
0.158609	12.7709	28.4562	0.0319493	41.2703	0.0843435	No change
0.159144	12.9408	28.5063	0.0309632	41.3433	0.0856648	No change
0.159679	13.0933	28.5563	0.0300019	41.4163	0.0870806	No change
0.160214	13.2291	28.6064	0.0290684	41.4893	0.088582	No change
0.160749	13.3503	28.6565	0.028164	41.5624	0.0901574	No change
0.161284	13.46	28.7066	0.0272902	41.6354	0.0917925	No change
0.161819	13.5621	28.7567	0.0264448	41.7084	0.0934723	No change
0.162353	13.6618	28.8067	0.0256248	41.7814	0.0951808	No change
0.162888	13.7639	28.8568	0.024829	41.8544	0.0969016	No change
0.163423	13.8715	28.9069	0.0240568	41.9275	0.0986183	No change
0.163958	13.9865	28.957	0.0233087	42.0005	0.10031	No change
0.164493	14.1086	29.0071	0.0225855	42.0735	0.101959	No change
0.165028	14.2359	29.0572	0.0218889	42.1465	0.103548	No change
0.165563	14.365	29.1072	0.0212207	42.2195	0.105059	No change
0.166098	14.491	29.1573	0.0205824	42.2926	0.106475	No change
0.166633	14.6088	29.2074	0.0199764	42.3656	0.107782	No change
0.167168	14.7137	29.2575	0.0194042	42.4386	0.108966	No change
0.167703	14.8017	29.3076	0.0188618	42.5116	0.11002	No change
0.168238	14.8706	29.3576	0.0183471	42.5847	0.11094	No change
0.168772	14.9187	29.4077	0.0178571	42.6577	0.111726	No change
0.169307	14.9492	29.4578	0.0173884	42.7307	0.112385	No change
0.169842	14.9668	29.5079	0.0169373	42.8037	0.112919	No change
0.170377	14.9767	29.558	0.0165007	42.8767	0.113355	No change
0.170912	14.9851	29.608	0.0160754	42.9498	0.113714	No change
0.171447	14.9981	29.6581	0.0156591	43.0228	0.114017	No change
0.171982	15.0213	29.7082	0.0152502	43.0958	0.114285	No change
0.172517	15.0591	29.7583	0.0148481	43.1688	0.114538	No change
0.173052	15.1143	29.8084	0.0144516	43.2419	0.114792	No change
0.173587	15.1877	29.8585	0.0140605	43.3149	0.115065	No change
0.174122	15.278	29.9085	0.0136744	43.3879	0.115366	No change
0.174657	15.3816	29.9586	0.0132932	43.4609	0.115703	No change
0.175191	15.4931	30.0087	0.0129165	43.5339	0.11608	No change
0.175726	15.6047	30.0588	0.0125438	43.607	0.116499	No change
0.176261	15.7081	30.1089	0.0121745	43.68	0.116951	No change
0.176796	15.7963	30.1589	0.0118082	43.753	0.117426	No change
0.177331	15.8634	30.209	0.0114443	43.826	0.117912	No change
0.177866	15.9054	30.2591	0.011083	43.8991	0.118394	No change
0.178401	15.9212	30.3092	0.0107246	43.9721	0.118858	No change
0.178936	15.9118	30.3593	0.0103696	44.0451	0.119288	No change
0.179471	15.8812	30.4094	0.0100192	44.1181	0.119667	No change
0.180006	15.8349	30.4594	0.00967456	44.1911	0.119979	No change
0.180541	15.7799	30.5095	0.00933715	44.2642	0.120206	No change
0.181076	15.7234	30.5596	0.00900825	44.3372	0.120332	No change
0.18161	15.672	30.6097	0.00868897	44.4102	0.120332	No change
0.182145	15.6314	30.6598	0.0083801	44.4832	0.120187	No change
0.18268	15.6048	30.7098	0.00808197	44.5563	0.119889	No change
0.183215	15.5917	30.7599	0.00779483	44.6293	0.119425	No change
0.18375	15.5903	30.81	0.00751807	44.7023	0.118785	No change
0.184285	15.5973	30.8601	0.0072495	44.7753	0.117963	No change
0.18482	15.6081	30.9102	0.00698746	44.8483	0.116957	No change
0.185355	15.6178	30.9602	0.00673014	44.9214	0.115771	No change
0.18589	15.6215	31.0103	0.00647571	44.9944	0.114412	No change
0.186425	15.6145	31.0604	0.00622252	45.0674	0.112892	No change
0.18696	15.5926	31.1105	0.00596923	45.1404	0.111224	No change
0.187495	15.5525	31.1606	0.00571492	45.2134	0.109422	No change
0.188029	15.4917	31.2107	0.00545919	45.2865	0.107506	No change
0.188564	15.4086	31.2607	0.00520215	45.3595	0.1055	No change
0.189099	15.301	31.3108	0.00494465	45.4325	0.103424	No change
0.189634	15.1717	31.3609	0.0046882	45.5055	0.101291	No change
0.190169	15.0234	31.411	0.00443453	45.5786	0.0991165	No change
0.190704	14.8591	31.4611	0.00418557	45.6516	0.096911	No change
0.191239	14.6829	31.5111	0.00394334	45.7246	0.0946839	No change
0.191774	14.4988	31.5612	0.00370977	45.7976	0.0924423	No change
0.192309	14.311	31.6113	0.00348667	45.8706	0.0901918	No change
0.192844	14.123	31.6614	0.00327555	45.9437	0.0879361	No change
0.193379	13.9373	31.7115	0.00307755	46.0167	0.0856783	No change
0.193914	13.7559	31.7615	0.00289346	46.0897	0.0834213	No change
0.194448	13.5792	31.8116	0.00272483	46.1627	0.0811684	No change
0.194983	13.4071	31.8617	0.00257077	46.2358	0.0789239	No change
0.195518	13.2386	31.9118	0.00243027	46.3088	0.0766933	No change
0.196053	13.0723	31.9619	0.00230259	46.3818	0.0744835	No change
0.196588	12.9064	32.012	0.0021868	46.4548	0.0723024	No change
0.197123	12.7397	32.062	0.00208188	46.5278	0.0701582	No change
0.197658	12.5715	32.1121	0.00198672	46.6009	0.0680586	No change
0.198193	12.4009	32.1622	0.00190019	46.6739	0.0660098	No change
0.198728	12.2278	32.2123	0.00182115	46.7469	0.0640155	No change
0.199263	12.0516	32.2624	0.00174844	46.8199	0.0620777	No change
0.199798	11.8722	32.3124	0.00168114	46.893	0.0601954	No change
0.200333	11.6889	32.3625	0.00161802	46.966	0.0583563	No change
0.200867	11.501	32.4126	0.0015577	47.039	0.0565504	No change
0.201402	11.3074	32.4627	0.00149927	47.112	0.0547666	No change
0.201937	11.107	32.5128	0.00144198	47.185	0.0529934	No change
0.202472	10.8978	32.5628	0.0013853	47.2581	0.0512206	No change
0.203007	10.6789	32.6129	0.00132891	47.3311	0.04944	No change
0.203542	10.4499	32.663	0.00127272	47.4041	0.0476463	No change
0.204077	10.2108	32.7131	0.00121691	47.4771	0.0458371	No change
0.204612	9.96226	32.7632	0.00116185	47.5502	0.0440132	No change
0.205147	9.70566	32.8133	0.00110807	47.6232	0.0421783	No change
0.205682	9.443	32.8633	0.00105647	47.6962	0.0403391	No change
0.206217	9.17669	32.9134	0.00100749	47.7692	0.0385045	No change
0.206752	8.90937	32.9635	0.000961581	47.8422	0.0366829	No change
0.207287	8.64361	33.0136	0.000919057	47.9153	0.0348828	No change
0.207821	8.38164	33.0637	0.000880024	47.9883	0.0331121	No change
0.208356	8.12513	33.1137	0.000844402	48.0613	0.0313781	No change
0.208891	7.87506	33.1638	0.000811937	48.1343	0.0296873	No change
0.209426	7.63214	33.2139	0.000782237	48.2073	0.0280452	No change
0.209961	7.3951	33.264	0.000754815	48.2804	0.0264566	No change
0.210496	7.16283	33.3141	0.00072914	48.3534	0.0249254	No change
0.211031	6.93403	33.3642	0.000704751	48.4264	0.0234551	No change
0.211566	6.70748	33.4142	0.000681047	48.4994	0.0220554	No change
0.212101	6.48218	33.4643	0.000657653	48.5725	0.0207221	No change
0.212636	6.25754	33.5144	0.000634328	48.6455	0.0194567	No change
0.213171	6.03336	33.5645	0.000610936	48.7185	0.0182607	No change
0.213706	5.80989	33.6146	0.000587436	48.7915	0.0171349	No change
0.21424	5.58768	33.6646	0.000563877	48.8645	0.0160795	No change
0.214775	5.36751	33.7147	0.000540385	48.9376	0.0150939	No change
0.21531	5.15026	33.7648	0.000517154	49.0106	0.0141768	No change
0.215845	4.937	33.8149	0.000494439	49.0836	0.0133258	No change
0.21638	4.72864	33.865	0.00047261	49.1566	0.0125375	No change
0.216915	4.52551	33.915	0.000452089	49.2297	0.0118077	No change
0.21745	4.32797	33.9651	0.000433179	49.3027	0.0111358	No change
0.217985	4.13616	34.0152	0.000416217	49.3757	0.0105109	No change
0.21852	3.95002	34.0653	0.000401491	49.4487	0.00992661	No change
0.219055	3.76934	34.1154	0.000389207	49.5217	0.00937745	No change
0.21959	3.59373	34.1655	0.000379458	49.5948	0.00885845	No change
0.220125	3.4227	34.2155	0.000372205	49.6678	0.0083653	No change
0.220659	3.25566	34.2656	0.00036726	49.7408	0.00789444	No change
0.221194	3.092	34.3157	0.000364291	49.8138	0.00744306	No change
0.221729	2.93115	34.3658	0.000362857	49.8869	0.00700901	No change
0.222264	2.77263	34.4159	0.000362398	49.9599	0.00659072	No change
0.222799	2.61629	34.4659	0.000362198	50.0329	0.00618708	No change
0.223334	2.46201	34.516	0.000361762	50.1059	0.00579848	No change
0.223869	2.31008	34.5661	0.000360722	50.1789	0.00542349	No change
0.224404	2.16112	34.6162	0.000358868	50.252	0.00506169	No change
0.224939	2.01599	34.6663	0.000356163	50.325	0.00471326	No change
0.225474	1.87573	34.7163	0.000352737	50.398	0.00437871	No change
0.226009	1.74146	34.7664	0.000348848	50.471	0.00405895	No change
0.226544	1.61424	34.8165	0.000344835	50.5441	0.00375525	No change
0.227078	1.49497	34.8666	0.000341047	50.6171	0.00346921	No change
0.227613	1.38425	34.9167	0.000337834	50.6901	0.00320266	No change
0.228148	1.28238	34.9668	0.00033527	50.7631	0.00295749	No change
0.228683	1.18927	35.0168	0.000333224	50.8361	0.00273547	No change
0.229218	1.10459	35.0669	0.00033138	50.9092	0.00253998	No change
0.229753	1.02795	35.117	0.000329257	50.9822	0.00237069	No change
0.230288	0.957761	35.1671	0.000326264	51.0552	0.00222649	No change
0.230823	0.89307	35.2172	0.000321762	51.1282	0.00210611	No change
0.231358	0.83301	35.2672	0.000315147	51.2012	0.00200739	No change
0.231893	0.776873	35.3173	0.000305917	51.2743	0.00192736	No change
0.232428	0.72414	35.3674	0.000293739	51.3473	0.00186242	No change
0.232963	0.674474	35.4175	0.000278316	51.4203	0.00180862	No change
0.233497	0.62768	35.4676	0.000259869	51.4933	0.00176194	No change
0.234032	0.583645	35.5176	0.000239012	51.5664	0.00171858	No change
0.234567	0.542288	35.5677	0.000216348	51.6394	0.0016752	No change
0.235102	0.503504	35.6178	0.000192585	51.7124	0.00162889	No change
0.235637	0.467148	35.6679	0.000168472	51.7854	0.00157781	No change
0.236172	0.433131	35.718	0.000144742	51.8584	0.00152145	No change
0.236707	0.401189	35.7681	0.000122059	51.9315	0.00145989	No change
0.237242	0.371037	35.8181	0.000100974	52.0045	0.00139378	No change
0.237777	0.342529	35.8682	8.18993e-05	52.0775	0.00132417	No change
0.238312	0.315568	35.9183	6.51578e-05	52.1505	0.00125229	No change
0.238847	0.290098	35.9684	5.10254e-05	52.2236	0.00117947	No change
0.239382	0.266091	36.0185	3.92204e-05	52.2966	0.00110694	No change
0.239916	0.243517	36.0685	2.95916e-05	52.3696	0.00103577	No change
0.240451	0.222342	36.1186	2.19295e-05	52.4426	0.000966837	No change
0.240986	0.202512	36.1687	1.59934e-05	52.5156	0.000900937	No change
0.241521	0.183966	36.2188	1.15355e-05	52.5887	0.000838516	No change
0.242056	0.166648	36.2689	8.31967e-06	52.6617	0.000779568	No change
0.242591	0.150524	36.319	6.13673e-06	52.7347	0.000724128	No change
0.243126	0.135705	36.369	4.81376e-06	52.8077	0.000672153	No change
0.243661	0.122136	36.4191	4.21959e-06	52.8808	0.000623557	No change
0.244196	0.10986	36.4692	4.3295e-06	52.9538	0.000578239	No change
0.244731	0.0989099	36.5193	5.03994e-06	53.0268	0.000536094	No change
0.245266	0.0892691	36.5694	6.34114e-06	53.0998	0.000497017	No change
0.245801	0.0808568	36.6194	8.25221e-06	53.1728	0.000460898	No change
0.246335	0.0735237	36.6695	1.08021e-05	53.2459	0.000427613	No change
0.24687	0.0670643	36.7196	1.40178e-05	53.3189	0.000397111	No change
0.247405	0.0612427	36.7697	1.7912e-05	53.3919	0.000369227	No change
0.24794	0.0558275	36.8198	2.24714e-05	53.4649	0.000343532	No change
0.248475	0.0506266	36.8698	2.76456e-05	53.538	0.000319754	No change
0.24901	0.0455152	36.9199	3.3339e-05	53.611	0.000297606	No change
0.249545	0.0404552	36.97	3.94134e-05	53.684	0.000276805	No change
0.25008	0.0355062	37.0201	4.5614e-05	53.757	0.000257093	No change
0.250615	0.0307812	37.0702	5.16657e-05	53.83	0.000238246	No change
0.25115	0.0264168	37.1203	5.72896e-05	53.9031	0.000220085	No change
0.251685	0.0225381	37.1703	6.2204e-05	53.9761	0.000202484	No change
0.25222	0.0192337	37.2204	6.61465e-05	54.0491	0.000185361	No change
0.252754	0.0165403	37.2705	6.88949e-05	54.1221	0.000168694	No change
0.253289	0.014438	37.3206	7.02866e-05	54.1951	0.000152513	No change
0.253824	0.0128561	37.3707	7.02329e-05	54.2682	0.000136822	No change
0.254359	0.0116859	37.4207	6.87287e-05	54.3412	0.000121679	No change
0.254894	0.0108001	37.4708	6.58168e-05	54.4142	0.00010716	No change
0.255429	0.0100711	37.5209	6.16296e-05	54.4872	9.33515e-05	No change
0.255964	0.00938916	37.571	5.65322e-05	54.5603	8.0346e-05	No change
0.256499	0.00866898	37.6211	5.07988e-05	54.6333	6.8237e-05	No change
0.257034	0.00786882	37.6711	4.47121e-05	54.7063	5.71121e-05	No change
0.257569	0.00698956	37.7212	3.85424e-05	54.7793	4.70452e-05	No change
0.258104	0.00605518	37.7713	3.25305e-05	54.8523	3.80896e-05	No change
0.258639	0.00510388	37.8214	2.68754e-05	54.9254	3.02921e-05	No change
0.259173	0.00417844	37.8715	2.17262e-05	54.9984	2.37226e-05	No change
0.259708	0.0033181	37.9216	1.71796e-05	55.0714	1.82266e-05	No change
0.260243	0.00255307	37.9716	1.32824e-05	55.1444	1.37265e-05	No change
0.260778	0.00190168	38.0217	1.01054e-05	55.2175	1.01231e-05	No change
0.261313	0.00137013	38.0718	7.53388e-06	55.2905	7.30432e-06	No change
0.261848	0.000954147	38.1219	5.49993e-06	55.3635	5.15187e-06	No change
0.262383	0.000641805	38.172	3.9298e-06	55.4365	3.54891e-06	No change
0.262918	0.000417152	38.222	2.74694e-06	55.5095	2.38568e-06	No change
0.263453	0.000266001	38.2721	1.8775e-06	55.5826	1.56378e-06	No change
0.263988	0.00016431	38.3222	1.25415e-06	55.6556	9.9879e-07	No change
0.264523	9.82447e-05	38.3723	8.18392e-07	55.7286	6.22051e-07	No change
