# Supplementary material for: Aging-associated decline of phosphatidylcholine synthesis is a malleable trigger of natural mitochondrial aging
Source: Nat Commun. 2026 Apr 18;17:3589. doi: 10.1038/s41467-026-71508-7 (PMC13091796; doi:10.1038/s41467-026-71508-7)
Supplement: Supplementary file 45 — Supplementary Data 43 [file 41467_2026_71508_MOESM45_ESM.xlsx]

## Sheet: Tabelle1
value.age	density_est.age	value.pc	density_est.pc	value.pufa	density_est.pufa	value.mufa	density_est.mufa	value.mufa_total_ratio	density_est.mufa_total_ratio	value.pufa_mufa_ratio	density_est.pufa_mufa_ratio	diabetes
36.1245	1.60957e-06	-0.12933	3.99473e-06	0.731063	1.86091e-06	0.300524	2.23509e-06	12.9162	5.65374e-07	0.469847	4.4729e-06	healthy
36.1965	2.15159e-06	-0.120336	7.30328e-06	0.749681	3.31131e-06	0.32485	4.83058e-06	12.9658	9.209e-07	0.476563	7.30829e-06	healthy
36.2684	2.88851e-06	-0.111342	1.27466e-05	0.7683	5.65634e-06	0.349176	9.66206e-06	13.0153	1.45643e-06	0.483278	1.15947e-05	healthy
36.3403	3.84621e-06	-0.102348	2.12533e-05	0.786919	9.28311e-06	0.373502	1.79075e-05	13.0649	2.23531e-06	0.489994	1.78755e-05	healthy
36.4122	5.07972e-06	-0.0933535	3.38787e-05	0.805537	1.4648e-05	0.397828	3.07849e-05	13.1144	3.33098e-06	0.496709	2.68004e-05	healthy
36.4841	6.65442e-06	-0.0843595	5.16669e-05	0.824156	2.24203e-05	0.422154	4.9123e-05	13.164	4.82191e-06	0.503425	3.94834e-05	healthy
36.5561	8.64701e-06	-0.0753654	7.54369e-05	0.842775	3.29171e-05	0.44648	7.27827e-05	13.2135	6.78434e-06	0.51014	5.65147e-05	healthy
36.628	1.1255e-05	-0.0663714	0.000105513	0.861394	4.62847e-05	0.470806	0.000100124	13.2631	9.28239e-06	0.516856	7.85341e-05	healthy
36.6999	1.46331e-05	-0.0573773	0.00014145	0.880012	6.23686e-05	0.495132	0.000127828	13.3126	1.23562e-05	0.523572	0.000106043	healthy
36.7718	1.88791e-05	-0.0483833	0.000181814	0.898631	8.05884e-05	0.519459	0.000151167	13.3622	1.60092e-05	0.530287	0.000139264	healthy
36.8437	2.41725e-05	-0.0393892	0.000224113	0.91725	9.99078e-05	0.543785	0.000165085	13.4117	2.01962e-05	0.537003	0.000178059	healthy
36.9157	3.07192e-05	-0.0303952	0.000264924	0.935869	0.000118892	0.568111	0.00016702	13.4613	2.48143e-05	0.543718	0.000221879	healthy
36.9876	3.87532e-05	-0.0214011	0.000300238	0.954487	0.000135859	0.592437	0.000157059	13.5108	2.96993e-05	0.550434	0.000269771	healthy
37.0595	4.9024e-05	-0.0124071	0.000325127	0.973106	0.000149108	0.616763	0.000138284	13.5604	3.45869e-05	0.557149	0.000320426	healthy
37.1314	6.17232e-05	-0.00341303	0.000337154	0.991725	0.000157189	0.641089	0.000116144	13.6099	3.91863e-05	0.563865	0.000372304	healthy
37.2033	7.71586e-05	0.00558102	0.000334972	1.01034	0.000159152	0.665415	9.74493e-05	13.6595	4.32192e-05	0.570581	0.00042378	healthy
37.2752	9.57821e-05	0.0145751	0.000318971	1.02896	0.000154728	0.689741	8.94815e-05	13.709	4.64345e-05	0.577296	0.000473338	healthy
37.3472	0.000118093	0.0235691	0.000291175	1.04758	0.000144388	0.714067	9.94716e-05	13.7586	4.86399e-05	0.584012	0.000519383	healthy
37.4191	0.000144648	0.0325632	0.000254823	1.0662	0.000129266	0.738393	0.00013435	13.8081	4.97309e-05	0.590727	0.000561418	healthy
37.491	0.00017763	0.0415572	0.000213777	1.08482	0.000110885	0.762719	0.000200438	13.8577	4.97111e-05	0.597443	0.000599367	healthy
37.5629	0.000216674	0.0505513	0.000171871	1.10344	9.13767e-05	0.787046	0.000302814	13.9072	4.8702e-05	0.604158	0.000633592	healthy
37.6348	0.000262577	0.0595453	0.000132369	1.12206	7.2366e-05	0.811372	0.00044437	13.9568	4.69406e-05	0.610874	0.000664819	healthy
37.7068	0.000316191	0.0685394	9.76095e-05	1.14067	5.50726e-05	0.835698	0.000624905	14.0063	4.47653e-05	0.61759	0.000693989	healthy
37.7787	0.00037842	0.0775334	6.88745e-05	1.15929	4.02652e-05	0.860024	0.000840777	14.0559	4.25906e-05	0.624305	0.000722103	healthy
37.8506	0.000450837	0.0865275	4.64739e-05	1.17791	2.82709e-05	0.88435	0.0010855	14.1054	4.095e-05	0.631021	0.000750068	healthy
37.9225	0.000536586	0.0955215	2.99681e-05	1.19653	1.90518e-05	0.908676	0.00135134	14.155	4.03403e-05	0.637736	0.000778567	healthy
37.9944	0.000634766	0.104516	1.84556e-05	1.21515	1.23153e-05	0.933002	0.0016315	14.2045	4.11521e-05	0.644452	0.000807974	healthy
38.0664	0.000746494	0.11351	1.10065e-05	1.23377	7.63085e-06	0.957328	0.00192244	14.2541	4.37155e-05	0.651167	0.000838319	healthy
38.1383	0.000872903	0.122504	6.33122e-06	1.25239	4.52911e-06	0.981654	0.00222618	14.3036	4.82685e-05	0.657883	0.000869315	healthy
38.2102	0.00101513	0.131498	3.49327e-06	1.27101	2.57315e-06	1.00598	0.00255266	14.3532	5.4949e-05	0.664599	0.000900424	healthy
38.2821	0.00117638	0.140492	1.84703e-06	1.28962	1.39842e-06	1.03031	0.00291863	14.4027	6.37945e-05	0.671314	0.000931122	healthy
38.354	0.00135908	0.149486	9.34928e-07	1.30824	7.26554e-07	1.05463	0.00334909	14.4523	7.47498e-05	0.67803	0.000961331	healthy
38.426	0.00156166	0.15848	4.52597e-07	1.32686	3.60667e-07	1.07896	0.00387531	14.5018	8.76799e-05	0.684745	0.000991653	healthy
38.4979	0.00178505	0.167474	2.09344e-07	1.34548	1.7769e-07	1.10328	0.00453149	14.5514	0.000102387	0.691461	0.00102363	healthy
38.5698	0.00203015	0.176468	9.24365e-08	1.3641	8.4365e-08	1.12761	0.00535003	14.6009	0.000118627	0.698176	0.00105995	healthy
38.6417	0.00229774	0.185462	3.89331e-08	1.38272	3.84023e-08	1.15194	0.00635776	14.6505	0.00013614	0.704892	0.00110447	healthy
38.7136	0.00259248	0.194456	1.56311e-08	1.40134	1.67387e-08	1.17626	0.00757517	14.7	0.000154685	0.711608	0.00116212	healthy
38.7856	0.0029135	0.20345	5.97858e-09	1.41996	6.98091e-09	1.20059	0.00901982	14.7496	0.000173871	0.718323	0.00123871	healthy
38.8575	0.00325875	0.212444	2.17738e-09	1.43857	2.79042e-09	1.22492	0.0107125	14.7991	0.000193449	0.725039	0.0013405	healthy
38.9294	0.00362831	0.221438	7.54782e-10	1.45719	1.09162e-09	1.24924	0.0126827	14.8487	0.000213206	0.731754	0.00147385	healthy
39.0013	0.00402209	0.230432	2.48952e-10	1.47581	4.87516e-10	1.27357	0.0149708	14.8982	0.000232983	0.73847	0.00164478	healthy
39.0732	0.00443986	0.239426	8.15525e-11	1.49443	4.31102e-10	1.29789	0.0176237	14.9478	0.000252693	0.745185	0.00186341	healthy
39.1452	0.00488613	0.24842	2.70988e-11	1.51305	8.60796e-10	1.32222	0.0206881	14.9973	0.000272332	0.751901	0.00213064	healthy
39.2171	0.00535572	0.257414	8.53689e-12	1.53167	2.14885e-09	1.34655	0.0242017	15.0469	0.000291988	0.758617	0.00244997	healthy
39.289	0.0058466	0.266408	2.55013e-12	1.55029	5.33388e-09	1.37087	0.0281897	15.0965	0.000311832	0.765332	0.00282444	healthy
39.3609	0.0063576	0.275403	7.28354e-13	1.56891	1.27249e-08	1.3952	0.0326676	15.146	0.000332092	0.772048	0.0032564	healthy
39.4328	0.00688738	0.284397	2.25231e-13	1.58752	2.90907e-08	1.41952	0.0376508	15.1956	0.000353008	0.778763	0.00374735	healthy
39.5048	0.00743462	0.293391	1.80176e-13	1.60614	6.71922e-08	1.44385	0.04318	15.2451	0.000374811	0.785479	0.00429751	healthy
39.5767	0.00800064	0.302385	5.21938e-13	1.62476	1.48656e-07	1.46818	0.0493262	15.2947	0.000397512	0.792194	0.00490527	healthy
39.6486	0.00857912	0.311379	1.88602e-12	1.64338	3.1408e-07	1.4925	0.0561595	15.3442	0.000420815	0.79891	0.0055666	healthy
39.7205	0.00916805	0.320373	6.59611e-12	1.662	6.34065e-07	1.51683	0.0637981	15.3938	0.000444209	0.805626	0.00627462	healthy
39.7924	0.00976534	0.329367	2.1914e-11	1.68062	1.22385e-06	1.54115	0.07238	15.4433	0.000466954	0.812341	0.00701948	healthy
39.8644	0.0103688	0.338361	6.91018e-11	1.69924	2.26007e-06	1.56548	0.0820493	15.4929	0.000488157	0.819057	0.00778874	healthy
39.9363	0.0109763	0.347355	2.06919e-10	1.71786	3.99607e-06	1.58981	0.0929393	15.5424	0.000506901	0.825772	0.00856787	healthy
40.0082	0.0115847	0.356349	5.88866e-10	1.73647	6.77002e-06	1.61413	0.105151	15.592	0.000522384	0.832488	0.00934136	healthy
40.0801	0.012191	0.365343	1.60435e-09	1.75509	1.09984e-05	1.63846	0.118725	15.6415	0.00053408	0.839203	0.0100994	healthy
40.152	0.012793	0.374337	4.52302e-09	1.77371	1.71462e-05	1.66278	0.133625	15.6911	0.000541863	0.845919	0.0108374	healthy
40.224	0.0133885	0.383331	1.21312e-08	1.79233	2.56682e-05	1.68711	0.149713	15.7406	0.000546087	0.852634	0.0115573	healthy
40.2959	0.0139754	0.392325	3.09665e-08	1.81095	3.69194e-05	1.71144	0.166764	15.7902	0.000547604	0.85935	0.0122681	healthy
40.3678	0.0145502	0.401319	7.52652e-08	1.82957	5.10406e-05	1.73576	0.184481	15.8397	0.000547744	0.866066	0.0129856	healthy
40.4397	0.0151097	0.410313	1.74279e-07	1.84819	6.78385e-05	1.76009	0.202546	15.8893	0.000548407	0.872781	0.0137312	healthy
40.5116	0.0156538	0.419307	3.84696e-07	1.86681	8.67387e-05	1.78442	0.220673	15.9388	0.000551228	0.879497	0.0145303	healthy
40.5836	0.0161812	0.428301	8.10074e-07	1.88542	0.000106295	1.80874	0.238661	15.9884	0.000557646	0.886212	0.01541	healthy
40.6555	0.0166904	0.437295	1.6286e-06	1.90404	0.000124915	1.83307	0.256416	16.0379	0.00056877	0.892928	0.0163967	healthy
40.7274	0.0171805	0.446289	3.12867e-06	1.92266	0.000140848	1.85739	0.273944	16.0875	0.000585317	0.899643	0.0175147	healthy
40.7993	0.0176466	0.455284	5.74856e-06	1.94128	0.000152443	1.88172	0.291308	16.137	0.000607606	0.906359	0.0187989	healthy
40.8712	0.0180895	0.464278	1.01113e-05	1.9599	0.000158428	1.90605	0.308575	16.1866	0.000635645	0.913075	0.0202475	healthy
40.9432	0.0185108	0.473272	1.70408e-05	1.97852	0.000158127	1.93037	0.325772	16.2361	0.000669257	0.91979	0.0218648	healthy
41.0151	0.0189103	0.482266	2.75386e-05	1.99714	0.000151581	1.9547	0.342886	16.2857	0.000708251	0.926506	0.0236481	healthy
41.087	0.019288	0.49126	4.27014e-05	2.01576	0.000139541	1.97902	0.359881	16.3352	0.00075259	0.933221	0.025588	healthy
41.1589	0.0196441	0.500254	6.39446e-05	2.03437	0.00012333	2.00335	0.376722	16.3848	0.000802725	0.939937	0.0276692	healthy
41.2308	0.0199743	0.509248	9.17154e-05	2.05299	0.000104615	2.02768	0.393367	16.4343	0.000859746	0.946652	0.0298719	healthy
41.3027	0.0202835	0.518242	0.000125725	2.07161	8.5137e-05	2.052	0.409747	16.4839	0.000924363	0.953368	0.0321736	healthy
41.3747	0.0205735	0.527236	0.000164827	2.09023	6.64605e-05	2.07633	0.425739	16.5334	0.000997903	0.960084	0.0345517	healthy
41.4466	0.020845	0.53623	0.000206792	2.10885	4.97931e-05	2.10065	0.441168	16.583	0.00108171	0.966799	0.0369862	healthy
41.5185	0.0210992	0.545224	0.000248418	2.12747	3.61513e-05	2.12498	0.455835	16.6325	0.00117696	0.973515	0.0394632	healthy
41.5904	0.0213369	0.554218	0.000285872	2.14609	2.56211e-05	2.14931	0.469575	16.6821	0.00128442	0.98023	0.0419772	healthy
41.6623	0.0215564	0.563212	0.000315243	2.16471	1.82034e-05	2.17363	0.482309	16.7316	0.00140436	0.986946	0.0445398	healthy
41.7343	0.0217629	0.572206	0.000333186	2.18332	1.38069e-05	2.19796	0.494071	16.7812	0.00153648	0.993661	0.0471676	healthy
41.8062	0.0219578	0.5812	0.000337522	2.20194	1.23984e-05	2.22228	0.504992	16.8307	0.00167987	1.00038	0.0498897	healthy
41.8781	0.0221422	0.590194	0.000327667	2.22056	1.41253e-05	2.24661	0.515248	16.8803	0.00183315	1.00709	0.0527401	healthy
41.95	0.0223173	0.599188	0.000304755	2.23918	1.93932e-05	2.27094	0.524992	16.9298	0.00199459	1.01381	0.0557534	healthy
42.0219	0.0224838	0.608182	0.000271441	2.2578	2.8891e-05	2.29526	0.534297	16.9794	0.00216267	1.02052	0.0589595	healthy
42.0939	0.0226425	0.617176	0.000231414	2.27642	4.35585e-05	2.31959	0.54312	17.0289	0.00233523	1.02724	0.0623797	healthy
42.1658	0.0227959	0.62617	0.000188785	2.29504	6.44957e-05	2.34392	0.551312	17.0785	0.00251081	1.03395	0.0660231	healthy
42.2377	0.0229447	0.635165	0.000147698	2.31366	9.28248e-05	2.36824	0.558608	17.128	0.00268864	1.04067	0.0698855	healthy
42.3096	0.0230897	0.644159	0.000110952	2.33227	0.000129521	2.39257	0.564685	17.1776	0.00286848	1.04739	0.0739498	healthy
42.3815	0.0232317	0.653153	8.01758e-05	2.35089	0.000175242	2.41689	0.569304	17.2271	0.00305059	1.0541	0.0781882	healthy
42.4535	0.023371	0.662147	5.604e-05	2.36951	0.000230234	2.44122	0.572272	17.2767	0.00323567	1.06082	0.0825671	healthy
42.5254	0.0235081	0.671141	3.85255e-05	2.38813	0.000294779	2.46555	0.573539	17.3262	0.00342483	1.06753	0.0870556	healthy
42.5973	0.0236438	0.680135	2.72617e-05	2.40675	0.000367308	2.48987	0.573241	17.3758	0.00361951	1.07425	0.0916124	healthy
42.6692	0.0237782	0.689129	2.18719e-05	2.42537	0.000446822	2.5142	0.571705	17.4254	0.00382144	1.08096	0.0962207	healthy
42.7411	0.0239114	0.698123	2.22674e-05	2.44399	0.000532452	2.53852	0.569394	17.4749	0.00403263	1.08768	0.100878	healthy
42.8131	0.0240435	0.707117	2.88566e-05	2.46261	0.000623771	2.56285	0.566819	17.5245	0.00425548	1.09439	0.105599	healthy
42.885	0.0241743	0.716111	4.26453e-05	2.48122	0.000721036	2.58718	0.564429	17.574	0.00449426	1.10111	0.11041	healthy
42.9569	0.0243037	0.725105	6.5213e-05	2.49984	0.000825315	2.6115	0.562518	17.6236	0.00475084	1.10783	0.115355	healthy
43.0288	0.0244316	0.734099	9.85539e-05	2.51846	0.000938449	2.63583	0.561182	17.6731	0.0050284	1.11454	0.120482	healthy
43.1007	0.0245578	0.743093	0.000144776	2.53708	0.00106284	2.66015	0.560303	17.7227	0.00533025	1.12126	0.125846	healthy
43.1727	0.0246822	0.752087	0.000205777	2.5557	0.00120107	2.68448	0.559589	17.7722	0.00565965	1.12797	0.131499	healthy
43.2446	0.0248044	0.761081	0.000283428	2.57432	0.00135539	2.70881	0.558624	17.8218	0.00601968	1.13469	0.137486	healthy
43.3165	0.0249234	0.770075	0.000375591	2.59294	0.00152722	2.73313	0.556934	17.8713	0.00641309	1.1414	0.143842	healthy
43.3884	0.0250393	0.779069	0.000479197	2.61156	0.00171669	2.75746	0.554061	17.9209	0.00684221	1.14812	0.150612	healthy
43.4603	0.025152	0.788063	0.000589078	2.63017	0.00192255	2.78179	0.549637	17.9704	0.00730885	1.15484	0.157755	healthy
43.5323	0.025261	0.797057	0.000698297	2.64879	0.00214263	2.80611	0.543452	18.02	0.00781428	1.16155	0.165243	healthy
43.6042	0.0253661	0.806051	0.000798919	2.66741	0.00237222	2.83044	0.535458	18.0695	0.00835932	1.16827	0.173038	healthy
43.6761	0.0254669	0.815046	0.000883156	2.68603	0.0026084	2.85476	0.52586	18.1191	0.00894632	1.17498	0.181089	healthy
43.748	0.0255619	0.82404	0.000944745	2.70465	0.00284989	2.87909	0.515073	18.1686	0.009576	1.1817	0.189345	healthy
43.8199	0.025652	0.833034	0.000980338	2.72327	0.00309773	2.90342	0.503498	18.2182	0.0102464	1.18841	0.197758	healthy
43.8919	0.0257368	0.842028	0.000990627	2.74189	0.00335557	2.92774	0.491517	18.2677	0.0109581	1.19513	0.206289	healthy
43.9638	0.0258161	0.851022	0.000980961	2.7605	0.00362925	2.95207	0.479473	18.3173	0.011712	1.20184	0.214917	healthy
44.0357	0.0258896	0.860016	0.000961271	2.77912	0.00392594	2.97639	0.467666	18.3668	0.0125094	1.20856	0.223639	healthy
44.1076	0.0259568	0.86901	0.000945217	2.79774	0.00425284	3.00072	0.45634	18.4164	0.0133517	1.21528	0.232476	healthy
44.1795	0.0260167	0.878004	0.000948647	2.81636	0.00461614	3.02505	0.445652	18.4659	0.0142407	1.22199	0.241476	healthy
44.2515	0.0260703	0.886998	0.000990691	2.83498	0.00502017	3.04937	0.435627	18.5155	0.0151777	1.22871	0.250726	healthy
44.3234	0.0261176	0.895992	0.00108443	2.8536	0.00546742	3.0737	0.426136	18.565	0.016164	1.23542	0.260288	healthy
44.3953	0.0261585	0.904986	0.0012375	2.87222	0.00595911	3.09802	0.416932	18.6146	0.0172	1.24214	0.270234	healthy
44.4672	0.026193	0.91398	0.00145275	2.89084	0.00649685	3.12235	0.40772	18.6641	0.0182854	1.24885	0.280623	healthy
44.5391	0.0262203	0.922974	0.00172758	2.90945	0.0070863	3.14668	0.398261	18.7137	0.0194232	1.25557	0.291487	healthy
44.6111	0.0262406	0.931968	0.0020548	2.92807	0.00772857	3.171	0.388448	18.7632	0.0206081	1.26228	0.302827	healthy
44.683	0.0262549	0.940962	0.00242422	2.94669	0.00842907	3.19533	0.378325	18.8128	0.0218371	1.269	0.314609	healthy
44.7549	0.0262634	0.949956	0.00282451	2.96531	0.0091924	3.21965	0.368043	18.8623	0.0231088	1.27572	0.32676	healthy
44.8268	0.0262663	0.95895	0.00324501	2.98393	0.01002	3.24398	0.357791	18.9119	0.0244226	1.28243	0.339176	healthy
44.8987	0.026264	0.967944	0.00367709	3.00255	0.010908	3.26831	0.347712	18.9614	0.0257793	1.28915	0.351734	healthy
44.9706	0.026256	0.976938	0.00411476	3.02117	0.0118459	3.29263	0.337875	19.011	0.0271813	1.29586	0.364301	healthy
45.0426	0.0262434	0.985932	0.00455447	3.03979	0.0128169	3.31696	0.32827	19.0605	0.0286329	1.30258	0.376745	healthy
45.1145	0.026227	0.994927	0.00499437	3.0584	0.0137991	3.34129	0.318858	19.1101	0.0301394	1.30929	0.388937	healthy
45.1864	0.0262073	1.00392	0.00543321	3.07702	0.0147693	3.36561	0.309641	19.1596	0.0317068	1.31601	0.400827	healthy
45.2583	0.0261848	1.01291	0.0058695	3.09564	0.0157068	3.38994	0.300666	19.2092	0.033341	1.32272	0.412396	healthy
45.3302	0.0261599	1.02191	0.00630161	3.11426	0.016598	3.41426	0.291993	19.2587	0.0350485	1.32944	0.423658	healthy
45.4022	0.026133	1.0309	0.00672939	3.13288	0.0174399	3.43859	0.283667	19.3083	0.0368361	1.33616	0.434661	healthy
45.4741	0.0261051	1.0399	0.00715535	3.1515	0.0182423	3.46292	0.275686	19.3578	0.0386964	1.34287	0.44547	healthy
45.546	0.0260768	1.04889	0.00758624	3.17012	0.0190307	3.48724	0.268005	19.4074	0.0406249	1.34959	0.456162	healthy
45.6179	0.0260484	1.05788	0.00803378	3.18874	0.0198434	3.51157	0.260557	19.4569	0.0426143	1.3563	0.46681	healthy
45.6898	0.0260205	1.06688	0.00851466	3.20735	0.0207203	3.53589	0.253276	19.5065	0.0446551	1.36302	0.477481	healthy
45.7618	0.0259934	1.07587	0.00904961	3.22597	0.0217015	3.56022	0.246107	19.556	0.0467366	1.36973	0.488226	healthy
45.8337	0.0259678	1.08487	0.00966205	3.24459	0.0228236	3.58455	0.239005	19.6056	0.0488475	1.37645	0.499075	healthy
45.9056	0.0259439	1.09386	0.0103766	3.26321	0.0241181	3.60887	0.231941	19.6551	0.0509773	1.38316	0.510043	healthy
45.9775	0.0259217	1.10286	0.0112178	3.28183	0.025611	3.6332	0.224911	19.7047	0.0531164	1.38988	0.521126	healthy
46.0494	0.0259015	1.11185	0.0122092	3.30045	0.0273249	3.65752	0.217951	19.7543	0.0552568	1.3966	0.532284	healthy
46.1214	0.0258834	1.12084	0.0133722	3.31907	0.0292804	3.68185	0.211144	19.8038	0.0573919	1.40331	0.543472	healthy
46.1933	0.0258674	1.12984	0.014726	3.33769	0.0314989	3.70618	0.204596	19.8534	0.0595159	1.41003	0.554632	healthy
46.2652	0.0258539	1.13883	0.0162878	3.3563	0.0340023	3.7305	0.198383	19.9029	0.061625	1.41674	0.565698	healthy
46.3371	0.0258422	1.14783	0.0180818	3.37492	0.0368124	3.75483	0.192513	19.9525	0.0637174	1.42346	0.576604	healthy
46.409	0.0258323	1.15682	0.0200941	3.39354	0.0399482	3.77915	0.186889	20.002	0.0657919	1.43017	0.587284	healthy
46.481	0.0258239	1.16581	0.022317	3.41216	0.0434267	3.80348	0.181359	20.0516	0.0678482	1.43689	0.597689	healthy
46.5529	0.025817	1.17481	0.0247334	3.43078	0.0472628	3.82781	0.17582	20.1011	0.0698876	1.4436	0.607789	healthy
46.6248	0.0258114	1.1838	0.0273175	3.4494	0.0514142	3.85213	0.170254	20.1507	0.0719127	1.45032	0.617587	healthy
46.6967	0.0258067	1.1928	0.0300367	3.46802	0.0558447	3.87646	0.164741	20.2002	0.073928	1.45704	0.627124	healthy
46.7686	0.0258028	1.20179	0.0328553	3.48664	0.0605032	3.90079	0.159423	20.2498	0.07594	1.46375	0.636484	healthy
46.8406	0.0257993	1.21078	0.0357385	3.50525	0.0653272	3.92511	0.154435	20.2993	0.0779572	1.47047	0.645816	healthy
46.9125	0.0257962	1.21978	0.0386576	3.52387	0.0702474	3.94944	0.149847	20.3489	0.07999	1.47718	0.655302	healthy
46.9844	0.0257934	1.22877	0.0415954	3.54249	0.0751934	3.97376	0.145625	20.3984	0.08205	1.4839	0.665131	healthy
47.0563	0.0257908	1.23777	0.0445502	3.56111	0.0800991	3.99809	0.141641	20.448	0.0841554	1.49061	0.675484	healthy
47.1282	0.0257883	1.24676	0.0475388	3.57973	0.0849086	4.02242	0.13772	20.4975	0.0863151	1.49733	0.686519	healthy
47.2002	0.0257862	1.25575	0.0505965	3.59835	0.0895811	4.04674	0.133704	20.5471	0.0885393	1.50404	0.698352	healthy
47.2721	0.0257843	1.26475	0.0537757	3.61697	0.0940948	4.07107	0.12951	20.5966	0.0908352	1.51076	0.711039	healthy
47.344	0.025783	1.27374	0.0571582	3.63559	0.0984496	4.09539	0.125156	20.6462	0.0932067	1.51748	0.724564	healthy
47.4159	0.0257823	1.28274	0.0608134	3.6542	0.102669	4.11972	0.120744	20.6957	0.0956532	1.52419	0.738843	healthy
47.4878	0.0257829	1.29173	0.0648073	3.67282	0.106797	4.14405	0.116423	20.7453	0.0981698	1.53091	0.753716	healthy
47.5598	0.0257849	1.30072	0.0692034	3.69144	0.110908	4.16837	0.112327	20.7948	0.100747	1.53762	0.768968	healthy
47.6317	0.0257885	1.30972	0.0740575	3.71006	0.11509	4.1927	0.108528	20.8444	0.103371	1.54434	0.784334	healthy
47.7036	0.0257941	1.31871	0.0794172	3.72868	0.119429	4.21702	0.105022	20.8939	0.106024	1.55105	0.799488	healthy
47.7755	0.0258021	1.32771	0.0853213	3.7473	0.124011	4.24135	0.10171	20.9435	0.108688	1.55777	0.814157	healthy
47.8474	0.0258128	1.3367	0.0917987	3.76592	0.128915	4.26568	0.0984565	20.993	0.111341	1.56448	0.828114	healthy
47.9194	0.0258273	1.34569	0.0988636	3.78454	0.134207	4.29	0.095146	21.0426	0.113958	1.5712	0.84119	healthy
47.9913	0.0258453	1.35469	0.10651	3.80315	0.139942	4.31433	0.0917132	21.0921	0.116524	1.57792	0.853286	healthy
48.0632	0.0258671	1.36368	0.114703	3.82177	0.146157	4.33865	0.0881525	21.1417	0.119023	1.58463	0.864378	healthy
48.1351	0.0258929	1.37268	0.123377	3.84039	0.152875	4.36298	0.0845114	21.1912	0.121446	1.59135	0.874512	healthy
48.207	0.025923	1.38167	0.13243	3.85901	0.160097	4.38731	0.0808697	21.2408	0.123786	1.59806	0.883801	healthy
48.279	0.0259579	1.39066	0.141732	3.87763	0.167802	4.41163	0.0773171	21.2903	0.126038	1.60478	0.892409	healthy
48.3509	0.0259982	1.39966	0.151133	3.89625	0.175941	4.43596	0.0739352	21.3399	0.128204	1.61149	0.900528	healthy
48.4228	0.0260433	1.40865	0.16047	3.91487	0.184436	4.46029	0.0707857	21.3894	0.130284	1.61821	0.908367	healthy
48.4947	0.0260931	1.41765	0.169625	3.93349	0.193185	4.48461	0.0679047	21.439	0.132282	1.62492	0.916134	healthy
48.5666	0.0261476	1.42664	0.178536	3.9521	0.202054	4.50894	0.0652986	21.4885	0.134202	1.63164	0.924038	healthy
48.6386	0.0262068	1.43563	0.187198	3.97072	0.210898	4.53326	0.062943	21.5381	0.136049	1.63836	0.932227	healthy
48.7105	0.0262714	1.44463	0.195676	3.98934	0.219604	4.55759	0.060786	21.5876	0.13782	1.64507	0.940811	healthy
48.7824	0.0263408	1.45362	0.204096	4.00796	0.228089	4.58192	0.0587568	21.6372	0.139526	1.65179	0.949868	healthy
48.8543	0.0264145	1.46262	0.21264	4.02658	0.236311	4.60624	0.0567804	21.6867	0.14117	1.6585	0.959453	healthy
48.9262	0.0264922	1.47161	0.221521	4.0452	0.24427	4.63057	0.0547931	21.7363	0.142754	1.66522	0.969592	healthy
48.9981	0.0265737	1.48061	0.230966	4.06382	0.25201	4.65489	0.0527552	21.7858	0.144281	1.67193	0.980297	healthy
49.0701	0.0266587	1.4896	0.241187	4.08244	0.259605	4.67922	0.0506575	21.8354	0.145751	1.67865	0.991558	healthy
49.142	0.0267477	1.49859	0.252354	4.10105	0.267146	4.70355	0.048528	21.8849	0.147162	1.68537	1.00335	healthy
49.2139	0.0268396	1.50759	0.264569	4.11967	0.274728	4.72787	0.0464228	21.9345	0.148512	1.69208	1.01562	healthy
49.2858	0.026934	1.51658	0.277853	4.13829	0.28243	4.7522	0.0444124	21.984	0.149796	1.6988	1.0283	healthy
49.3577	0.0270306	1.52558	0.292152	4.15691	0.290307	4.77652	0.0425699	22.0336	0.15101	1.70551	1.04131	healthy
49.4297	0.0271292	1.53457	0.307357	4.17553	0.298381	4.80085	0.0409558	22.0832	0.152147	1.71223	1.05452	healthy
49.5016	0.0272294	1.54356	0.323202	4.19415	0.306648	4.82518	0.0396003	22.1327	0.1532	1.71894	1.06778	healthy
49.5735	0.0273312	1.55256	0.339493	4.21277	0.31507	4.8495	0.0384899	22.1823	0.154155	1.72566	1.08095	healthy
49.6454	0.0274338	1.56155	0.35607	4.23139	0.32358	4.87383	0.0375632	22.2318	0.155019	1.73237	1.09389	healthy
49.7173	0.0275371	1.57055	0.37283	4.25	0.332117	4.89815	0.0367203	22.2814	0.155792	1.73909	1.10648	healthy
49.7893	0.0276406	1.57954	0.389734	4.26862	0.340625	4.92248	0.0358464	22.3309	0.156478	1.74581	1.1186	healthy
49.8612	0.0277443	1.58853	0.4068	4.28724	0.349057	4.94681	0.0348426	22.3805	0.157085	1.75252	1.13017	healthy
49.9331	0.0278478	1.59753	0.424082	4.30586	0.357378	4.97113	0.0336548	22.43	0.157622	1.75924	1.14113	healthy
50.005	0.0279508	1.60652	0.441643	4.32448	0.365572	4.99546	0.0322891	22.4796	0.158103	1.76595	1.15144	healthy
50.0769	0.0280531	1.61552	0.459526	4.3431	0.37364	5.01979	0.0308068	22.5291	0.15854	1.77267	1.16108	healthy
50.1489	0.0281545	1.62451	0.477738	4.36172	0.381601	5.04411	0.0293024	22.5787	0.158944	1.77938	1.17003	healthy
50.2208	0.028255	1.6335	0.496248	4.38034	0.389488	5.06844	0.0278726	22.6282	0.159324	1.7861	1.17826	healthy
50.2927	0.0283543	1.6425	0.51499	4.39895	0.397345	5.09276	0.0265885	22.6778	0.159685	1.79281	1.1857	healthy
50.3646	0.0284522	1.65149	0.533892	4.41757	0.405211	5.11709	0.0254824	22.7273	0.160025	1.79953	1.19234	healthy
50.4365	0.0285485	1.66049	0.552901	4.43619	0.413108	5.14142	0.0245519	22.7769	0.160339	1.80625	1.19813	healthy
50.5085	0.0286433	1.66948	0.571992	4.45481	0.421028	5.16574	0.0237585	22.8264	0.160614	1.81296	1.20299	healthy
50.5804	0.0287364	1.67847	0.59119	4.47343	0.428908	5.19007	0.0230453	22.876	0.160839	1.81968	1.20687	healthy
50.6523	0.028828	1.68747	0.610543	4.49205	0.436651	5.21439	0.022356	22.9255	0.161	1.82639	1.20972	healthy
50.7242	0.0289178	1.69646	0.630093	4.51067	0.44414	5.23872	0.0216382	22.9751	0.161085	1.83311	1.21154	healthy
50.7961	0.0290055	1.70546	0.649849	4.52929	0.451259	5.26305	0.0208525	23.0246	0.161086	1.83982	1.21237	healthy
50.8681	0.0290913	1.71445	0.669762	4.5479	0.457921	5.28737	0.0199809	23.0742	0.161001	1.84654	1.21232	healthy
50.94	0.0291752	1.72344	0.689721	4.56652	0.464084	5.3117	0.0190317	23.1237	0.160831	1.85325	1.21153	healthy
51.0119	0.0292572	1.73244	0.709558	4.58514	0.469757	5.33602	0.0180369	23.1733	0.160582	1.85997	1.21018	healthy
51.0838	0.0293374	1.74143	0.729073	4.60376	0.475	5.36035	0.017043	23.2228	0.160263	1.86669	1.20845	healthy
51.1557	0.0294156	1.75043	0.748069	4.62238	0.479904	5.38468	0.0160978	23.2724	0.159884	1.8734	1.20657	healthy
51.2277	0.0294915	1.75942	0.76639	4.641	0.484571	5.409	0.0152374	23.3219	0.159444	1.88012	1.20468	healthy
51.2996	0.0295654	1.76841	0.783949	4.65962	0.489092	5.43333	0.0144795	23.3715	0.158951	1.88683	1.20286	healthy
51.3715	0.0296374	1.77741	0.800744	4.67823	0.493529	5.45766	0.0138236	23.421	0.158397	1.89355	1.20112	healthy
51.4434	0.0297074	1.7864	0.816837	4.69685	0.4979	5.48198	0.0132567	23.4706	0.157771	1.90026	1.19942	healthy
51.5153	0.0297755	1.7954	0.832388	4.71547	0.502178	5.50631	0.0127627	23.5201	0.157055	1.90698	1.19762	healthy
51.5873	0.0298417	1.80439	0.847588	4.73409	0.506293	5.53063	0.0123296	23.5697	0.156233	1.91369	1.19558	healthy
51.6592	0.0299056	1.81339	0.862569	4.75271	0.510169	5.55496	0.0119527	23.6192	0.155287	1.92041	1.19312	healthy
51.7311	0.0299675	1.82238	0.877408	4.77133	0.513719	5.57929	0.0116303	23.6688	0.154206	1.92713	1.19005	healthy
51.803	0.0300277	1.83137	0.892113	4.78995	0.516863	5.60361	0.0113569	23.7183	0.152984	1.93384	1.18623	healthy
51.8749	0.030086	1.84037	0.906618	4.80857	0.519528	5.62794	0.0111105	23.7679	0.151626	1.94056	1.1815	healthy
51.9469	0.0301426	1.84936	0.920807	4.82718	0.521657	5.65226	0.010853	23.8174	0.150145	1.94727	1.17575	healthy
52.0188	0.0301974	1.85836	0.934533	4.8458	0.523206	5.67659	0.0105417	23.867	0.14856	1.95399	1.16888	healthy
52.0907	0.0302502	1.86735	0.94765	4.86442	0.524147	5.70092	0.0101415	23.9165	0.146902	1.9607	1.16097	healthy
52.1626	0.0303014	1.87634	0.960045	4.88304	0.524467	5.72524	0.00963715	23.9661	0.145207	1.96742	1.15202	healthy
52.2345	0.0303511	1.88534	0.971657	4.90166	0.524168	5.74957	0.00903971	24.0156	0.143505	1.97413	1.1421	healthy
52.3065	0.0303994	1.89433	0.982492	4.92028	0.523265	5.77389	0.00838236	24.0652	0.141819	1.98085	1.13125	healthy
52.3784	0.0304463	1.90333	0.99262	4.9389	0.521788	5.79822	0.00771008	24.1147	0.140167	1.98757	1.11954	healthy
52.4503	0.0304917	1.91232	1.00216	4.95752	0.519773	5.82255	0.00706717	24.1643	0.138558	1.99428	1.10706	healthy
52.5222	0.0305358	1.92131	1.01123	4.97613	0.51725	5.84687	0.00648796	24.2138	0.136994	2.001	1.0939	healthy
52.5941	0.0305787	1.93031	1.02001	4.99475	0.514268	5.8712	0.00599296	24.2634	0.13547	2.00771	1.08015	healthy
52.666	0.0306206	1.9393	1.02856	5.01337	0.510899	5.89552	0.0055896	24.3129	0.133979	2.01443	1.06592	healthy
52.738	0.0306614	1.9483	1.03693	5.03199	0.507193	5.91985	0.00527483	24.3625	0.132509	2.02114	1.05134	healthy
52.8099	0.0307014	1.95729	1.04507	5.05061	0.503196	5.94418	0.00503721	24.4121	0.131049	2.02786	1.03652	healthy
52.8818	0.0307403	1.96628	1.05293	5.06923	0.49895	5.9685	0.0048578	24.4616	0.129586	2.03457	1.02163	healthy
52.9537	0.0307783	1.97528	1.06041	5.08785	0.494493	5.99283	0.00471098	24.5112	0.128113	2.04129	1.00679	healthy
53.0256	0.0308157	1.98427	1.06743	5.10647	0.489859	6.01716	0.00456697	24.5607	0.126627	2.04801	0.9921	healthy
53.0976	0.0308524	1.99327	1.07389	5.12508	0.485079	6.04148	0.00439705	24.6103	0.125125	2.05472	0.977657	healthy
53.1695	0.0308885	2.00226	1.0797	5.1437	0.480185	6.06581	0.00417903	24.6598	0.12361	2.06144	0.963516	healthy
53.2414	0.0309241	2.01125	1.08477	5.16232	0.475213	6.09013	0.00390776	24.7094	0.122081	2.06815	0.949709	healthy
53.3133	0.0309592	2.02025	1.08903	5.18094	0.470208	6.11446	0.00359876	24.7589	0.120543	2.07487	0.936237	healthy
53.3852	0.030994	2.02924	1.09239	5.19956	0.465223	6.13879	0.00328028	24.8085	0.118995	2.08158	0.923078	healthy
53.4572	0.0310287	2.03824	1.09477	5.21818	0.460317	6.16311	0.00298801	24.858	0.117439	2.0883	0.91018	healthy
53.5291	0.0310632	2.04723	1.09605	5.2368	0.45556	6.18744	0.00275677	24.9076	0.115875	2.09501	0.897475	healthy
53.601	0.0310979	2.05622	1.09625	5.25542	0.451012	6.21176	0.00261251	24.9571	0.114302	2.10173	0.884874	healthy
53.6729	0.0311328	2.06522	1.09538	5.27403	0.446693	6.23609	0.00256616	25.0067	0.112721	2.10845	0.872269	healthy
53.7448	0.0311683	2.07421	1.09348	5.29265	0.442599	6.26042	0.00261033	25.0562	0.111131	2.11516	0.859528	healthy
53.8168	0.0312046	2.08321	1.09057	5.31127	0.43869	6.28474	0.0027199	25.1058	0.109536	2.12188	0.846538	healthy
53.8887	0.0312419	2.0922	1.08673	5.32989	0.434893	6.30907	0.00285681	25.1553	0.107938	2.12859	0.833185	healthy
53.9606	0.0312805	2.10119	1.08201	5.34851	0.431113	6.33339	0.00297861	25.2049	0.10634	2.13531	0.81937	healthy
54.0325	0.0313205	2.11019	1.0765	5.36713	0.427242	6.35772	0.00304875	25.2544	0.104746	2.14202	0.805012	healthy
54.1044	0.0313626	2.11918	1.07029	5.38575	0.42318	6.38205	0.00304565	25.304	0.10316	2.14874	0.79006	healthy
54.1764	0.0314073	2.12818	1.06352	5.40437	0.418849	6.40637	0.00296747	25.3535	0.101585	2.15545	0.774498	healthy
54.2483	0.0314546	2.13717	1.05634	5.42298	0.414208	6.4307	0.00283086	25.4031	0.100021	2.16217	0.758349	healthy
54.3202	0.0315048	2.14616	1.04891	5.4416	0.409256	6.45502	0.00266439	25.4526	0.0984689	2.16889	0.741684	healthy
54.3921	0.0315581	2.15516	1.04138	5.46022	0.404034	6.47935	0.00249925	25.5022	0.0969278	2.1756	0.724613	healthy
54.464	0.031615	2.16415	1.03385	5.47884	0.398612	6.50368	0.00236109	25.5517	0.0953957	2.18232	0.707283	healthy
54.536	0.0316761	2.17315	1.02637	5.49746	0.39307	6.528	0.0022667	25.6013	0.0938704	2.18903	0.68987	healthy
54.6079	0.0317417	2.18214	1.01888	5.51608	0.38749	6.55233	0.00222038	25.6508	0.0923497	2.19575	0.672585	healthy
54.6798	0.0318115	2.19114	1.01127	5.5347	0.381912	6.57666	0.00221565	25.7004	0.0908324	2.20246	0.655595	healthy
54.7517	0.0318857	2.20013	1.00338	5.55332	0.376333	6.60098	0.00224113	25.7499	0.0893191	2.20918	0.639035	healthy
54.8236	0.0319642	2.20912	0.995053	5.57193	0.370709	6.62531	0.00228046	25.7995	0.087812	2.2159	0.622996	healthy
54.8956	0.0320471	2.21812	0.986187	5.59055	0.364963	6.64963	0.00231368	25.849	0.086315	2.22261	0.607523	healthy
54.9675	0.0321352	2.22711	0.976736	5.60917	0.359008	6.67396	0.00231995	25.8986	0.0848335	2.22933	0.592612	healthy
55.0394	0.0322277	2.23611	0.96673	5.62779	0.352759	6.69829	0.00228169	25.9481	0.0833737	2.23604	0.578216	healthy
55.1113	0.0323241	2.2451	0.956256	5.64641	0.346153	6.72261	0.00218893	25.9977	0.0819422	2.24276	0.564255	healthy
55.1832	0.0324241	2.25409	0.94544	5.66503	0.339158	6.74694	0.00204194	26.0472	0.0805453	2.24947	0.550626	healthy
55.2552	0.0325275	2.26309	0.934404	5.68365	0.331779	6.77126	0.00185117	26.0968	0.0791878	2.25619	0.537218	healthy
55.3271	0.0326339	2.27208	0.923235	5.70227	0.324052	6.79559	0.00163437	26.1463	0.0778729	2.2629	0.523926	healthy
55.399	0.0327434	2.28108	0.911959	5.72088	0.316042	6.81992	0.00141225	26.1959	0.0766045	2.26962	0.51066	healthy
55.4709	0.0328547	2.29007	0.900529	5.7395	0.307826	6.84424	0.00120402	26.2454	0.0753761	2.27634	0.49735	healthy
55.5428	0.0329675	2.29906	0.888821	5.75812	0.299489	6.86857	0.00102411	26.295	0.0741821	2.28305	0.483971	healthy
55.6148	0.0330812	2.30806	0.876635	5.77674	0.291126	6.89289	0.000880354	26.3445	0.0730162	2.28977	0.470523	healthy
55.6867	0.0331954	2.31705	0.863823	5.79536	0.282822	6.91722	0.000773996	26.3941	0.0718719	2.29648	0.457025	healthy
55.7586	0.0333096	2.32605	0.850252	5.81398	0.274657	6.94155	0.000701174	26.4436	0.0707443	2.3032	0.443511	healthy
55.8305	0.0334231	2.33504	0.835853	5.8326	0.266712	6.96587	0.000655616	26.4932	0.06963	2.30991	0.430019	healthy
55.9024	0.0335354	2.34403	0.820627	5.85122	0.259066	6.9902	0.000632296	26.5427	0.0685278	2.31663	0.416587	healthy
55.9744	0.0336464	2.35303	0.80465	5.86983	0.251794	7.01452	0.000628661	26.5923	0.0674389	2.32334	0.403246	healthy
56.0463	0.0337556	2.36202	0.788059	5.88845	0.244956	7.03885	0.000645187	26.6418	0.0663653	2.33006	0.39002	healthy
56.1182	0.0338629	2.37102	0.771035	5.90707	0.238595	7.06318	0.000683881	26.6914	0.0653095	2.33678	0.376926	healthy
56.1901	0.0339678	2.38001	0.75379	5.92569	0.232722	7.0875	0.000744679	26.7409	0.0642726	2.34349	0.363974	healthy
56.262	0.03407	2.389	0.736545	5.94431	0.227313	7.11183	0.000823137	26.7905	0.0632524	2.35021	0.351182	healthy
56.334	0.0341699	2.398	0.719513	5.96293	0.222308	7.13616	0.000909861	26.8401	0.0622405	2.35692	0.338567	healthy
56.4059	0.0342676	2.40699	0.702894	5.98155	0.217619	7.16048	0.000991894	26.8896	0.0612261	2.36364	0.326143	healthy
56.4778	0.0343631	2.41599	0.686854	6.00017	0.213139	7.18481	0.00105539	26.9392	0.060196	2.37035	0.313942	healthy
56.5497	0.0344567	2.42498	0.671518	6.01878	0.208757	7.20913	0.00108855	26.9887	0.0591364	2.37707	0.302002	healthy
56.6216	0.0345484	2.43397	0.657006	6.0374	0.20437	7.23346	0.00108383	27.0383	0.0580347	2.38378	0.29037	healthy
56.6935	0.0346386	2.44297	0.643262	6.05602	0.199915	7.25779	0.00103907	27.0878	0.0568817	2.3905	0.27909	healthy
56.7655	0.034728	2.45196	0.63018	6.07464	0.195367	7.28211	0.00095758	27.1374	0.0556733	2.39722	0.268208	healthy
56.8374	0.034817	2.46096	0.617598	6.09326	0.190735	7.30644	0.000847522	27.1869	0.0544113	2.40393	0.257762	healthy
56.9093	0.034906	2.46995	0.605311	6.11188	0.186046	7.33076	0.000720757	27.2365	0.0531041	2.41065	0.247784	healthy
56.9812	0.0349955	2.47894	0.593097	6.1305	0.181338	7.35509	0.000591374	27.286	0.0517659	2.41736	0.238295	healthy
57.0531	0.0350864	2.48794	0.580759	6.14912	0.176647	7.37942	0.000473828	27.3356	0.0504165	2.42408	0.229307	healthy
57.1251	0.0351794	2.49693	0.568158	6.16773	0.171996	7.40374	0.00038088	27.3851	0.0490806	2.43079	0.220852	healthy
57.197	0.0352748	2.50593	0.555237	6.18635	0.16739	7.42807	0.000321644	27.4347	0.0477793	2.43751	0.212912	healthy
57.2689	0.0353733	2.51492	0.542035	6.20497	0.162817	7.45239	0.000301255	27.4842	0.0465299	2.44422	0.205452	healthy
57.3408	0.0354755	2.52391	0.528672	6.22359	0.158253	7.47672	0.000317268	27.5338	0.0453456	2.45094	0.198451	healthy
57.4127	0.0355819	2.53291	0.515329	6.24221	0.153671	7.50105	0.000361011	27.5833	0.0442339	2.45766	0.191882	healthy
57.4847	0.0356947	2.5419	0.502203	6.26083	0.149044	7.52537	0.000421488	27.6329	0.043197	2.46437	0.185713	healthy
57.5566	0.0358134	2.5509	0.489473	6.27945	0.144357	7.5497	0.000486428	27.6824	0.0422313	2.47109	0.179903	healthy
57.6285	0.0359386	2.55989	0.477275	6.29807	0.139612	7.57402	0.000544514	27.732	0.041329	2.4778	0.174408	healthy
57.7004	0.0360708	2.56889	0.465633	6.31668	0.13483	7.59835	0.000587232	27.7815	0.0404785	2.48452	0.169174	healthy
57.7723	0.0362108	2.57788	0.454448	6.3353	0.130042	7.62268	0.000609937	27.8311	0.0396657	2.49123	0.164142	healthy
57.8443	0.0363593	2.58687	0.443577	6.35392	0.125286	7.647	0.000611952	27.8806	0.0388756	2.49795	0.159251	healthy
57.9162	0.036519	2.59587	0.432835	6.37254	0.120603	7.67133	0.000595913	27.9302	0.0380921	2.50466	0.154436	healthy
57.9881	0.0366883	2.60486	0.422029	6.39116	0.116038	7.69566	0.000566788	27.9797	0.0372994	2.51138	0.149635	healthy
58.06	0.036868	2.61386	0.410981	6.40978	0.11163	7.71998	0.000531018	28.0293	0.036487	2.5181	0.144787	healthy
58.1319	0.0370584	2.62285	0.399554	6.4284	0.107416	7.74431	0.000495882	28.0788	0.035647	2.52481	0.139855	healthy
58.2039	0.03726	2.63184	0.387658	6.44701	0.103419	7.76863	0.000468841	28.1284	0.0347753	2.53153	0.134818	healthy
58.2758	0.0374745	2.64084	0.375262	6.46563	0.099655	7.79296	0.000456441	28.1779	0.0338718	2.53824	0.129671	healthy
58.3477	0.0377034	2.64983	0.362385	6.48425	0.0961227	7.81729	0.000462658	28.2275	0.03294	2.54496	0.124427	healthy
58.4196	0.0379449	2.65883	0.349096	6.50287	0.0928092	7.84161	0.000487127	28.277	0.0319869	2.55167	0.119114	healthy
58.4915	0.0381993	2.66782	0.335498	6.52149	0.0896908	7.86594	0.000524187	28.3266	0.0310221	2.55839	0.113774	healthy
58.5635	0.0384668	2.67681	0.321721	6.54011	0.0867446	7.89026	0.000563626	28.3761	0.0300572	2.5651	0.108456	healthy
58.6354	0.0387475	2.68581	0.307917	6.55873	0.0839324	7.91459	0.000592632	28.4257	0.0291038	2.57182	0.103217	healthy
58.7073	0.0390436	2.6948	0.294262	6.57735	0.0812229	7.93892	0.000600332	28.4752	0.0281746	2.57854	0.0981129	healthy
58.7792	0.0393545	2.7038	0.280906	6.59596	0.0785951	7.96324	0.000582303	28.5248	0.0272796	2.58525	0.0931955	healthy
58.8511	0.0396783	2.71279	0.267986	6.61458	0.076032	7.98757	0.000539499	28.5743	0.0264221	2.59197	0.0885271	healthy
58.9231	0.040015	2.72178	0.25562	6.6332	0.0735194	8.01189	0.000477264	28.6239	0.0256036	2.59868	0.0841363	healthy
58.995	0.0403641	2.73078	0.243901	6.65182	0.0710446	8.03622	0.000403225	28.6734	0.0248225	2.6054	0.0800298	healthy
59.0669	0.0407251	2.73977	0.2329	6.67044	0.0685957	8.06055	0.000325294	28.723	0.0240755	2.61211	0.0762083	healthy
59.1388	0.0410997	2.74877	0.222662	6.68906	0.066164	8.08487	0.000250303	28.7725	0.0233582	2.61883	0.07266	healthy
59.2107	0.0414851	2.75776	0.213214	6.70768	0.0637465	8.1092	0.000183302	28.8221	0.0226666	2.62554	0.0693628	healthy
59.2827	0.0418798	2.76675	0.204564	6.7263	0.0613487	8.13353	0.000127358	28.8716	0.0219975	2.63226	0.066287	healthy
59.3546	0.0422829	2.77575	0.196704	6.74491	0.058986	8.15785	8.36357e-05	28.9212	0.0213494	2.63898	0.0633999	healthy
59.4265	0.0426932	2.78474	0.189608	6.76353	0.0566836	8.18218	5.16991e-05	28.9707	0.0207227	2.64569	0.0606687	healthy
59.4984	0.0431096	2.79374	0.183234	6.78215	0.0544725	8.2065	2.99575e-05	29.0203	0.0201189	2.65241	0.0580638	healthy
59.5703	0.0435316	2.80273	0.177515	6.80077	0.0523928	8.23083	1.62091e-05	29.0698	0.0195427	2.65912	0.0555612	healthy
59.6423	0.0439562	2.81172	0.172365	6.81939	0.050466	8.25516	8.16013e-06	29.1194	0.0189939	2.66584	0.0531431	healthy
59.7142	0.0443818	2.82072	0.1677	6.83801	0.0486962	8.27948	3.81039e-06	29.169	0.018472	2.67255	0.0508031	healthy
59.7861	0.044807	2.82971	0.163367	6.85663	0.0470746	8.30381	1.64596e-06	29.2185	0.0179745	2.67927	0.048533	healthy
59.858	0.0452301	2.83871	0.159249	6.87525	0.045577	8.32813	6.56268e-07	29.2681	0.017497	2.68598	0.0463296	healthy
59.9299	0.0456492	2.8477	0.155247	6.89386	0.0441686	8.35246	2.41091e-07	29.3176	0.0170334	2.6927	0.0441936	healthy
60.0019	0.0460609	2.85669	0.151286	6.91248	0.0428095	8.37679	8.47187e-08	29.3672	0.0165763	2.69942	0.0421263	healthy
60.0738	0.0464644	2.86569	0.147309	6.9311	0.0414622	8.40111	2.88206e-08	29.4167	0.0161186	2.70613	0.0401281	healthy
60.1457	0.046858	2.87468	0.143274	6.94972	0.0400976	8.42544	1.04035e-08	29.4663	0.015654	2.71285	0.0381985	healthy
60.2176	0.04724	2.88368	0.139155	6.96834	0.0386993	8.44976	8.35051e-09	29.5158	0.0151777	2.71956	0.036335	healthy
60.2895	0.0476088	2.89267	0.13493	6.98696	0.0372654	8.47409	2.0836e-08	29.5654	0.0146875	2.72628	0.0345335	healthy
60.3614	0.0479609	2.90167	0.130586	7.00558	0.0358079	8.49842	6.46039e-08	29.6149	0.0141835	2.73299	0.0327883	healthy
60.4334	0.0482933	2.91066	0.126117	7.0242	0.0343491	8.52274	1.89336e-07	29.6645	0.0136687	2.73971	0.0310921	healthy
60.5053	0.0486068	2.91965	0.121533	7.04281	0.0329163	8.54707	5.11474e-07	29.714	0.0131501	2.74643	0.0294371	healthy
60.5772	0.0489003	2.92865	0.116864	7.06143	0.0315406	8.57139	1.27245e-06	29.7636	0.0126343	2.75314	0.0278181	healthy
60.6491	0.0491724	2.93764	0.11216	7.08005	0.030241	8.59572	2.91857e-06	29.8131	0.0121287	2.75986	0.0262281	healthy
60.721	0.0494222	2.94664	0.107498	7.09867	0.0290245	8.62005	6.17981e-06	29.8627	0.0116402	2.76657	0.0246664	healthy
60.793	0.0496446	2.95563	0.10297	7.11729	0.0278893	8.64437	1.20957e-05	29.9122	0.0111751	2.77329	0.0231383	healthy
60.8649	0.0498399	2.96462	0.0986481	7.13591	0.0268264	8.6687	2.19116e-05	29.9618	0.0107381	2.78	0.0216556	healthy
60.9368	0.05001	2.97362	0.0945843	7.15453	0.0258236	8.69303	3.67754e-05	30.0113	0.0103328	2.78672	0.0202355	healthy
61.0087	0.0501545	2.98261	0.0908011	7.17315	0.0248684	8.71735	5.72291e-05	30.0609	0.00996071	2.79343	0.0188999	healthy
61.0806	0.0502731	2.99161	0.0872888	7.19176	0.0239524	8.74168	8.26102e-05	30.1104	0.00962221	2.80015	0.017673	healthy
61.1526	0.0503657	3.0006	0.084009	7.21038	0.023072	8.766	0.000110617	30.16	0.00931609	2.80687	0.0165786	healthy
61.2245	0.0504269	3.00959	0.0809046	7.229	0.0222285	8.79033	0.00013735	30.2095	0.00904166	2.81358	0.0156364	healthy
61.2964	0.0504612	3.01859	0.0779104	7.24762	0.0214264	8.81466	0.000158033	30.2591	0.0087944	2.8203	0.0148598	healthy
61.3683	0.0504706	3.02758	0.0749644	7.26624	0.0206705	8.83898	0.000167909	30.3086	0.00856907	2.82701	0.0142525	healthy
61.4402	0.0504556	3.03658	0.0720166	7.28486	0.0199625	8.86331	0.000164709	30.3582	0.00836137	2.83373	0.0138173	healthy
61.5122	0.0504168	3.04557	0.0690353	7.30348	0.0192995	8.88763	0.000149595	30.4077	0.00816679	2.84044	0.013523	healthy
61.5841	0.050355	3.05456	0.066009	7.3221	0.0186736	8.91196	0.000125917	30.4573	0.00798079	2.84716	0.013334	healthy
61.656	0.0502661	3.06356	0.0629473	7.34071	0.0180675	8.93629	9.82922e-05	30.5068	0.0077989	2.85387	0.0132135	healthy
61.7279	0.0501571	3.07255	0.0598785	7.35933	0.0174647	8.96061	7.11815e-05	30.5564	0.00761688	2.86059	0.0131227	healthy
61.7998	0.0500291	3.08155	0.0568525	7.37795	0.0168518	8.98494	4.7821e-05	30.6059	0.00743087	2.86731	0.0130252	healthy
61.8718	0.0498835	3.09054	0.0539206	7.39657	0.0162198	9.00926	2.97924e-05	30.6555	0.00723753	2.87402	0.01289	healthy
61.9437	0.0497215	3.09953	0.0511312	7.41519	0.0155664	9.03359	1.71999e-05	30.705	0.00703426	2.88074	0.0126944	healthy
62.0156	0.0495437	3.10853	0.0485214	7.43381	0.0148957	9.05792	9.19318e-06	30.7546	0.00681928	2.88745	0.0124254	healthy
62.0875	0.0493501	3.11752	0.0461099	7.45243	0.0142172	9.08224	4.54414e-06	30.8041	0.0065906	2.89417	0.0120803	healthy
62.1594	0.0491452	3.12652	0.0438939	7.47105	0.0135443	9.10657	2.07479e-06	30.8537	0.00635004	2.90088	0.0116652	healthy
62.2314	0.0489305	3.13551	0.04185	7.48966	0.012892	9.13089	8.7403e-07	30.9032	0.00609913	2.9076	0.0111935	healthy
62.3033	0.0487073	3.1445	0.0399409	7.50828	0.0122747	9.15522	3.39332e-07	30.9528	0.00584015	2.91431	0.0106824	healthy
62.3752	0.0484769	3.1535	0.0381246	7.5269	0.0117051	9.17955	1.21292e-07	31.0023	0.00557588	2.92103	0.0101564	healthy
62.4471	0.0482404	3.16249	0.0363655	7.54552	0.0111926	9.20387	3.98795e-08	31.0519	0.00530939	2.92775	0.00963453	healthy
62.519	0.0479997	3.17149	0.0346435	7.56414	0.0107428	9.2282	1.20516e-08	31.1014	0.00504378	2.93446	0.00913183	healthy
62.591	0.0477567	3.18048	0.0329597	7.58276	0.0103609	9.25253	3.34521e-09	31.151	0.00478197	2.94118	0.00865907	healthy
62.6629	0.0475128	3.18947	0.0313354	7.60138	0.0100392	9.27685	8.52406e-10	31.2005	0.00452656	2.94789	0.00822267	healthy
62.7348	0.047269	3.19847	0.0298069	7.62	0.00976723	9.30118	2.1505e-10	31.2501	0.00427973	2.95461	0.00782503	healthy
62.8067	0.0470266	3.20746	0.0284271	7.63861	0.0095318	9.3255	5.28806e-11	31.2996	0.00404323	2.96132	0.00746521	healthy
62.8786	0.0467873	3.21646	0.0272208	7.65723	0.00931721	9.34983	1.19659e-11	31.3492	0.00381893	2.96804	0.00713987	healthy
62.9506	0.0465524	3.22545	0.0261983	7.67585	0.00910728	9.37416	2.48499e-12	31.3987	0.00360829	2.97475	0.00684424	healthy
63.0225	0.0463223	3.23444	0.0253498	7.69447	0.00888769	9.39848	4.72693e-13	31.4483	0.00341131	2.98147	0.00657297	healthy
63.0944	0.0460981	3.24344	0.0246468	7.71309	0.008648	9.42281	8.21904e-14	31.4979	0.00322852	2.98819	0.00632089	healthy
63.1663	0.0458803	3.25243	0.0240481	7.73171	0.00838311	9.44713	1.3023e-14	31.5474	0.00306028	2.9949	0.0060843	healthy
63.2382	0.0456696	3.26143	0.0235073	7.75033	0.00809355	9.47146	1.80348e-15	31.597	0.00290663	3.00162	0.00585845	healthy
63.3102	0.0454684	3.27042	0.0229798	7.76895	0.00778474	9.49579	1.62993e-16	31.6465	0.00276726	3.00833	0.00564053	healthy
63.3821	0.0452759	3.27942	0.0224281	7.78756	0.00746527	9.52011	0	31.6961	0.00264131	3.01505	0.00542866	healthy
63.454	0.045092	3.28841	0.0218241	7.80618	0.0071448	9.54444	0	31.7456	0.00252739	3.02176	0.00522127	healthy
63.5259	0.0449169	3.2974	0.021149	7.8248	0.00683207	9.56876	0	31.7952	0.00242357	3.02848	0.00501696	healthy
63.5978	0.0447506	3.3064	0.020392	7.84342	0.00653488	9.59309	0	31.8447	0.00232743	3.03519	0.00481441	healthy
63.6698	0.0445933	3.31539	0.0195484	7.86204	0.00625638	9.61742	0	31.8943	0.00223624	3.04191	0.00461245	healthy
63.7417	0.0444468	3.32439	0.0186187	7.88066	0.00599807	9.64174	0	31.9438	0.00214723	3.04863	0.00441033	healthy
63.8136	0.0443084	3.33338	0.0176058	7.89928	0.00576113	9.66607	0	31.9934	0.00205764	3.05534	0.00420795	healthy
63.8855	0.0441778	3.34237	0.0165267	7.9179	0.00554713	9.69039	0	32.0429	0.00196586	3.06206	0.00400624	healthy
63.9574	0.0440545	3.35137	0.0154081	7.93651	0.00535834	9.71472	0	32.0925	0.00187121	3.06877	0.00380738	healthy
64.0294	0.0439377	3.36036	0.0142824	7.95513	0.00519745	9.73905	0	32.142	0.00177395	3.07549	0.00361575	healthy
64.1013	0.0438273	3.36936	0.0131876	7.97375	0.00506666	9.76337	0	32.1916	0.00167513	3.0822	0.003436	healthy
64.1732	0.0437227	3.37835	0.0121636	7.99237	0.00496656	9.7877	0	32.2411	0.00157648	3.08892	0.00327272	healthy
64.2451	0.0436218	3.38734	0.0112466	8.01099	0.00489492	9.81203	0	32.2907	0.00148006	3.09563	0.00312996	healthy
64.317	0.0435238	3.39634	0.0104643	8.02961	0.00484588	9.83635	0	32.3402	0.001388	3.10235	0.00301046	healthy
64.3889	0.0434277	3.40533	0.00983166	8.04823	0.00480978	9.86068	0	32.3898	0.00130221	3.10907	0.00291523	healthy
64.4609	0.0433327	3.41433	0.00934899	8.06685	0.00477379	9.885	0	32.4393	0.00122411	3.11578	0.00284346	healthy
64.5328	0.0432375	3.42332	0.00900196	8.08546	0.00472335	9.90933	1.81225e-17	32.4889	0.00115463	3.1225	0.00279273	healthy
64.6047	0.0431408	3.43231	0.00876419	8.10408	0.00464132	9.93366	2.77556e-17	32.5384	0.00109438	3.12921	0.00275958	healthy
64.6766	0.0430417	3.44131	0.00860147	8.1227	0.00451815	9.95798	1.63564e-17	32.588	0.00104191	3.13593	0.00274017	healthy
64.7485	0.0429395	3.4503	0.00847691	8.14132	0.00434986	9.98231	2.75445e-17	32.6375	0.000996123	3.14264	0.00273098	healthy
64.8205	0.0428333	3.4593	0.00835547	8.15994	0.00413865	10.0066	3.6297e-17	32.6871	0.000955751	3.14936	0.00272943	healthy
64.8924	0.0427226	3.46829	0.00820612	8.17856	0.00389296	10.031	3.16302e-17	32.7366	0.00091953	3.15607	0.00273465	healthy
64.9643	0.0426056	3.47728	0.0080121	8.19718	0.0036259	10.0553	4.15585e-17	32.7862	0.00088637	3.16279	0.00274608	healthy
65.0362	0.0424821	3.48628	0.00776598	8.2158	0.00335293	10.0796	1.98657e-17	32.8357	0.000855474	3.16951	0.00276413	healthy
65.1081	0.0423524	3.49527	0.00746822	8.23441	0.00308922	10.1039	8.03508e-18	32.8853	0.000826396	3.17622	0.00278916	healthy
65.1801	0.0422161	3.50427	0.00712551	8.25303	0.00284712	10.1283	3.40737e-17	32.9348	0.000799046	3.18294	0.00282088	healthy
65.252	0.0420732	3.51326	0.00674929	8.27165	0.00263438	10.1526	3.03489e-17	32.9844	0.00077364	3.18965	0.00285797	healthy
65.3239	0.0419237	3.52225	0.00635455	8.29027	0.00245341	10.1769	2.58181e-17	33.0339	0.00075061	3.19637	0.00289797	healthy
65.3958	0.0417661	3.53125	0.00595893	8.30889	0.0023016	10.2012	4.50302e-17	33.0835	0.000730678	3.20308	0.00293741	healthy
65.4677	0.0416021	3.54024	0.00558179	8.32751	0.00217262	10.2256	4.17435e-17	33.133	0.000714335	3.2098	0.00297214	healthy
65.5397	0.0414322	3.54924	0.00524303	8.34613	0.00205829	10.2499	5.43398e-17	33.1826	0.000701645	3.21651	0.00299775	healthy
65.6116	0.0412567	3.55823	0.00496147	8.36474	0.00195053	10.2742	3.15602e-17	33.2321	0.000692504	3.22323	0.00301002	healthy
65.6835	0.0410762	3.56722	0.00475278	8.38336	0.00184249	10.2985	5.26639e-18	33.2817	0.000686474	3.22995	0.00300539	healthy
65.7554	0.0408909	3.57622	0.00462734	8.40198	0.0017312	10.3229	3.67979e-17	33.3312	0.000682789	3.23666	0.0029794	healthy
65.8273	0.0407008	3.58521	0.00458844	8.4206	0.00161617	10.3472	3.14524e-17	33.3808	0.000680419	3.24338	0.00293229	healthy
65.8993	0.0405075	3.59421	0.00463614	8.43922	0.00149876	10.3715	2.65491e-17	33.4303	0.000678151	3.25009	0.00286457	healthy
65.9712	0.0403117	3.6032	0.00474986	8.45784	0.0013813	10.3959	2.98358e-17	33.4799	0.000674704	3.25681	0.00277773	healthy
66.0431	0.0401139	3.61219	0.00490849	8.47646	0.0012663	10.4202	2.36349e-17	33.5294	0.000668841	3.26352	0.00267433	healthy
66.115	0.0399147	3.62119	0.00508813	8.49508	0.00115603	10.4445	3.621e-17	33.579	0.000659484	3.27024	0.00255793	healthy
66.1869	0.0397146	3.63018	0.00526425	8.51369	0.0010522	10.4688	4.63187e-17	33.6285	0.000645808	3.27696	0.00243284	healthy
66.2589	0.0395143	3.63918	0.00541435	8.53231	0.000956081	10.4932	2.12011e-17	33.6781	0.000626837	3.28367	0.0023039	healthy
66.3308	0.0393146	3.64817	0.00552032	8.55093	0.000868718	10.5175	6.99969e-18	33.7276	0.000602956	3.29039	0.00217623	healthy
66.4027	0.0391157	3.65717	0.00557031	8.56955	0.00079116	10.5418	1.49133e-17	33.7772	0.000574559	3.2971	0.00205488	healthy
66.4746	0.0389181	3.66616	0.00555977	8.58817	0.000724672	10.5661	0	33.8268	0.000542326	3.30382	0.00194446	healthy
66.5465	0.0387222	3.67515	0.00549171	8.60679	0.000670788	10.5905	1.23688e-18	33.8763	0.000507203	3.31053	0.00184877	healthy
66.6185	0.0385284	3.68415	0.00537599	8.62541	0.000632492	10.6148	6.50318e-18	33.9259	0.000470327	3.31725	0.00177218	healthy
66.6904	0.038337	3.69314	0.00522769	8.64403	0.000610419	10.6391	4.98736e-18	33.9754	0.000432945	3.32396	0.00171424	healthy
66.7623	0.0381479	3.70214	0.00506471	8.66264	0.000605569	10.6634	2.39348e-17	34.025	0.000396324	3.33068	0.00167398	healthy
66.8342	0.0379611	3.71113	0.00490478	8.68126	0.000618221	10.6878	7.50122e-18	34.0745	0.000361659	3.3374	0.00164917	healthy
66.9061	0.0377764	3.72012	0.0047636	8.69988	0.00064764	10.7121	5.90384e-19	34.1241	0.000329986	3.34411	0.00163642	healthy
66.9781	0.0375936	3.72912	0.00464908	8.7185	0.000691933	10.7364	2.39322e-17	34.1736	0.000302102	3.35083	0.00163155	healthy
67.05	0.0374127	3.73811	0.00455892	8.73712	0.000748037	10.7607	1.23072e-17	34.2232	0.00027866	3.35754	0.00162994	healthy
67.1219	0.0372327	3.74711	0.00448374	8.75574	0.000811819	10.7851	2.10842e-18	34.2727	0.000259955	3.36426	0.00162703	healthy
67.1938	0.037053	3.7561	0.00440835	8.77436	0.000878294	10.8094	0	34.3223	0.000245423	3.37097	0.00161864	healthy
67.2657	0.0368727	3.76509	0.00431485	8.79298	0.000941941	10.8337	0	34.3718	0.000234559	3.37769	0.00160137	healthy
67.3377	0.0366908	3.77409	0.00418642	8.81159	0.000997081	10.858	0	34.4214	0.000226702	3.3844	0.00157283	healthy
67.4096	0.0365064	3.78308	0.00401086	8.83021	0.0010383	10.8824	0	34.4709	0.000221133	3.39112	0.00153179	healthy
67.4815	0.0363165	3.79208	0.00378334	8.84883	0.00106091	10.9067	0	34.5205	0.000217171	3.39784	0.0014773	healthy
67.5534	0.0361201	3.80107	0.00350767	8.86745	0.00106134	10.931	0	34.57	0.000214254	3.40455	0.00141214	healthy
67.6253	0.0359155	3.81006	0.0031958	8.88607	0.00103557	10.9554	0	34.6196	0.000211989	3.41127	0.00133903	healthy
67.6973	0.0357008	3.81906	0.00286573	8.90469	0.000985768	10.9797	0	34.6691	0.000210166	3.41798	0.00126133	healthy
67.7692	0.0354738	3.82805	0.00253818	8.92331	0.000914257	11.004	0	34.7187	0.00020874	3.4247	0.00118281	healthy
67.8411	0.0352318	3.83705	0.00223279	8.94193	0.000825088	11.0283	0	34.7682	0.000207784	3.43141	0.00110727	healthy
67.913	0.034968	3.84604	0.00196553	8.96054	0.000723635	11.0527	0	34.8178	0.000207457	3.43813	0.00103817	healthy
67.9849	0.034683	3.85503	0.00174609	8.97916	0.000616001	11.077	0	34.8673	0.000207794	3.44484	0.00097827	healthy
68.0568	0.0343744	3.86403	0.00157049	8.99778	0.000508335	11.1013	0	34.9169	0.000208696	3.45156	0.000929321	healthy
68.1288	0.0340393	3.87302	0.00143088	9.0164	0.00040617	11.1256	0	34.9664	0.000209938	3.45828	0.000891892	healthy
68.2007	0.0336753	3.88202	0.00131586	9.03502	0.000313898	11.15	0	35.016	0.000211168	3.46499	0.000865283	healthy
68.2726	0.0332766	3.89101	0.00121328	9.05364	0.00023446	11.1743	0	35.0655	0.000211951	3.47171	0.000847606	healthy
68.3445	0.0328365	3.9	0.00111278	9.07226	0.000169276	11.1986	0	35.1151	0.000211828	3.47842	0.000836198	healthy
68.4164	0.0323585	3.909	0.00100762	9.09088	0.000118409	11.2229	0	35.1646	0.000210385	3.48514	0.000826705	healthy
68.4884	0.0318406	3.91799	0.000895426	9.10949	8.08919e-05	11.2473	0	35.2142	0.000207318	3.49185	0.000815756	healthy
68.5603	0.0312813	3.92699	0.00077806	9.12811	5.51587e-05	11.2716	3.05126e-18	35.2637	0.000202479	3.49857	0.000800579	healthy
68.6322	0.0306791	3.93598	0.000660736	9.14673	4.0042e-05	11.2959	1.51396e-18	35.3133	0.000195896	3.50528	0.000779331	healthy
68.7041	0.0300267	3.94497	0.00055069	9.16535	3.29594e-05	11.3202	0	35.3628	0.000187764	3.512	0.000751313	healthy
68.776	0.0293247	3.95397	0.000455785	9.18397	3.25969e-05	11.3446	0	35.4124	0.000178394	3.51872	0.000717013	healthy
68.848	0.0285786	3.96296	0.0003833	9.20259	3.79255e-05	11.3689	0	35.4619	0.000168379	3.52543	0.000677982	healthy
68.9199	0.0277895	3.97196	0.000339063	9.22121	4.8085e-05	11.3932	0	35.5115	0.000158161	3.53215	0.000636559	healthy
68.9918	0.0269585	3.98095	0.00032947	9.23983	6.22188e-05	11.4175	0	35.561	0.00014812	3.53886	0.000595473	healthy
69.0637	0.0260875	3.98995	0.000353607	9.25844	7.93134e-05	11.4419	0	35.6106	0.000138539	3.54558	0.000557404	healthy
69.1356	0.0251723	3.99894	0.000410024	9.27706	9.80899e-05	11.4662	3.672e-19	35.6601	0.000129578	3.55229	0.000524543	healthy
69.2076	0.024222	4.00793	0.000495234	9.29568	0.000116984	11.4905	1.00236e-18	35.7097	0.000121278	3.55901	0.000498877	healthy
69.2795	0.0232429	4.01693	0.000603716	9.3143	0.000134232	11.5149	0	35.7592	0.000113573	3.56572	0.00047974	healthy
69.3514	0.0222389	4.02592	0.000728244	9.33292	0.000148052	11.5392	0	35.8088	0.000106318	3.57244	0.00046595	healthy
69.4233	0.0212143	4.03492	0.000860409	9.35154	0.00015689	11.5635	0	35.8583	9.93246e-05	3.57916	0.000455526	healthy
69.4952	0.0201738	4.04391	0.000991308	9.37016	0.00015967	11.5878	0	35.9079	9.23983e-05	3.58587	0.00044604	healthy
69.5672	0.0191213	4.0529	0.0011123	9.38878	0.000155962	11.6122	0	35.9574	8.53597e-05	3.59259	0.000435014	healthy
69.6391	0.0180661	4.0619	0.00121572	9.40739	0.0001458	11.6365	0	36.007	7.8092e-05	3.5993	0.000420301	healthy
69.711	0.0170131	4.07089	0.00129547	9.42601	0.000130913	11.6608	0	36.0565	7.05877e-05	3.60602	0.000400384	healthy
69.7829	0.0159674	4.07989	0.00134738	9.44463	0.000112929	11.6851	0	36.1061	6.29058e-05	3.61273	0.000374574	healthy
69.8548	0.0149337	4.08888	0.00136935	9.46325	9.35961e-05	11.7095	0	36.1557	5.51654e-05	3.61945	0.000343063	healthy
69.9268	0.0139177	4.09787	0.00136136	9.48187	7.45258e-05	11.7338	0	36.2052	4.7528e-05	3.62616	0.000306843	healthy
69.9987	0.0129295	4.10687	0.00132422	9.50049	5.69973e-05	11.7581	0	36.2548	4.01761e-05	3.63288	0.000267519	healthy
70.0706	0.0119692	4.11586	0.00126295	9.51911	4.1857e-05	11.7824	0	36.3043	3.32925e-05	3.6396	0.00022719	healthy
70.1425	0.0110401	4.12486	0.00118422	9.53773	2.95092e-05	11.8068	4.99797e-17	36.3539	2.7042e-05	3.64631	0.000188133	healthy
70.2144	0.0101451	4.13385	0.0010949	9.55634	1.99808e-05	11.8311	4.84935e-16	36.4034	2.1558e-05	3.65303	0.000152063	healthy
70.2864	0.00928709	4.14284	0.00100227	9.57496	1.30309e-05	11.8554	3.68785e-15	36.453	1.69358e-05	3.65974	0.000120322	healthy
70.3583	0.0084723	4.15184	0.000913239	9.59358	8.27581e-06	11.8797	2.51924e-14	36.5025	1.32323e-05	3.66646	9.38457e-05	healthy
70.4302	0.00770594	4.16083	0.000833569	9.6122	5.30627e-06	11.9041	1.56652e-13	36.5521	1.0557e-05	3.67317	7.32044e-05	healthy
70.5021	0.00698237	4.16983	0.000767249	9.63082	3.7815e-06	11.9284	8.89828e-13	36.6016	8.83197e-06	3.67989	5.86834e-05	healthy
70.574	0.00630215	4.17882	0.000716197	9.64944	3.50768e-06	11.9527	4.62438e-12	36.6512	8.02988e-06	3.6866	5.03846e-05	healthy
70.646	0.00566546	4.18781	0.000680332	9.66806	4.56952e-06	11.977	2.20172e-11	36.7007	8.13175e-06	3.69332	4.8322e-05	healthy
70.7179	0.00507219	4.19681	0.000657995	9.68668	7.12445e-06	12.0014	9.6209e-11	36.7503	9.11606e-06	3.70004	5.24871e-05	healthy
70.7898	0.00452827	4.2058	0.000646588	9.70529	1.16382e-05	12.0257	3.86795e-10	36.7998	1.09547e-05	3.70675	6.28726e-05	healthy
70.8617	0.00403053	4.2148	0.000643281	9.72391	1.87659e-05	12.05	1.43536e-09	36.8494	1.36049e-05	3.71347	7.94803e-05	healthy
70.9336	0.00357295	4.22379	0.000645607	9.74253	2.92906e-05	12.0744	5.29353e-09	36.8989	1.69977e-05	3.72018	0.000102648	healthy
71.0056	0.00315407	4.23278	0.00065192	9.76115	4.4015e-05	12.0987	1.86215e-08	36.9485	2.10273e-05	3.7269	0.000131311	healthy
71.0775	0.00277231	4.24178	0.000661472	9.77977	6.36059e-05	12.123	6.01212e-08	36.998	2.55411e-05	3.73361	0.000164597	healthy
71.1494	0.00242597	4.25077	0.000673997	9.79839	8.84021e-05	12.1473	1.78274e-07	37.0476	3.03353e-05	3.74033	0.000201171	healthy
71.2213	0.00211955	4.25977	0.000689614	9.81701	0.000118214	12.1717	4.85908e-07	37.0971	3.51491e-05	3.74704	0.000239232	healthy
71.2932	0.00184529	4.26876	0.000708101	9.83563	0.000152156	12.196	1.21853e-06	37.1467	3.96338e-05	3.75376	0.000276587	healthy
71.3652	0.00159938	4.27775	0.000728435	9.85424	0.000188561	12.2203	2.81448e-06	37.1962	4.3487e-05	3.76048	0.00031081	healthy
71.4371	0.00137989	4.28675	0.000748499	9.87286	0.000225024	12.2446	5.99433e-06	37.2458	4.64353e-05	3.76719	0.00033945	healthy
71.509	0.00118488	4.29574	0.000765075	9.89148	0.000258592	12.269	1.17867e-05	37.2953	4.82616e-05	3.77391	0.000360294	healthy
71.5809	0.00101247	4.30474	0.000774155	9.9101	0.000286016	12.2933	2.14234e-05	37.3449	4.88285e-05	3.78062	0.000371617	healthy
71.6528	0.000865448	4.31373	0.000771563	9.92872	0.000303647	12.3176	3.60356e-05	37.3944	4.80932e-05	3.78734	0.000372406	healthy
71.7248	0.000736243	4.32272	0.000753757	9.94734	0.000310096	12.3419	5.6152e-05	37.444	4.61126e-05	3.79405	0.00036241	healthy
71.7967	0.000623208	4.33172	0.000718623	9.96596	0.00030474	12.3663	8.11212e-05	37.4935	4.30351e-05	3.80077	0.000341757	healthy
71.8686	0.00052481	4.34071	0.000666072	9.98458	0.000288257	12.3906	0.000108706	37.5431	3.9084e-05	3.80748	0.00031318	healthy
71.9405	0.000439598	4.34971	0.000598239	10.0032	0.000262479	12.4149	0.000135142	37.5926	3.45318e-05	3.8142	0.000278917	healthy
72.0124	0.000366736	4.3587	0.000519241	10.0218	0.00023007	12.4392	0.000155831	37.6422	2.96705e-05	3.82092	0.00024141	healthy
72.0843	0.00030605	4.3677	0.000434583	10.0404	0.000194087	12.4636	0.000166577	37.6917	2.47993e-05	3.82763	0.000203038	healthy
72.1563	0.000254005	4.37669	0.000350876	10.0591	0.000157531	12.4879	0.000164937	37.7413	2.01885e-05	3.83435	0.000165898	healthy
72.2282	0.000209615	4.38568	0.000273044	10.0777	0.000122963	12.5122	0.000151122	37.7908	1.60053e-05	3.84106	0.000131644	healthy
72.3001	0.000171971	4.39468	0.000204619	10.0963	9.22536e-05	12.5365	0.000127815	37.8404	1.23543e-05	3.84778	0.000101412	healthy
72.372	0.000140237	4.40367	0.000147549	10.1149	6.6486e-05	12.5609	0.00010012	37.8899	9.28152e-06	3.85449	7.58061e-05	healthy
72.4439	0.0001141	4.41267	0.00010229	10.1335	4.59967e-05	12.5852	7.27816e-05	37.9395	6.78395e-06	3.86121	5.4958e-05	healthy
72.5159	9.27903e-05	4.42166	6.81172e-05	10.1521	3.05264e-05	12.6095	4.91228e-05	37.989	4.82174e-06	3.86793	3.86234e-05	healthy
72.5878	7.49862e-05	4.43065	4.35324e-05	10.1708	1.94707e-05	12.6339	3.07848e-05	38.0386	3.33091e-06	3.87464	2.63387e-05	healthy
72.6597	6.02064e-05	4.43965	2.66748e-05	10.1894	1.20834e-05	12.6582	1.79075e-05	38.0881	2.23528e-06	3.88136	1.76273e-05	healthy
72.7316	4.80189e-05	4.44864	1.56577e-05	10.208	7.21932e-06	12.6825	9.66205e-06	38.1377	1.45642e-06	3.88807	1.14653e-05	healthy
72.8035	3.8038e-05	4.45764	8.79642e-06	10.2266	4.1491e-06	12.7068	4.83058e-06	38.1872	9.20895e-07	3.89479	7.24296e-06	healthy
72.8755	3.0155e-05	4.46663	4.72575e-06	10.2452	2.29175e-06	12.7312	2.23509e-06	38.2368	5.65373e-07	3.9015	4.44096e-06	healthy
36.0152	2.00764e-05	0.671578	3.86655e-05	1.88771	1.17019e-05	0.336881	9.09719e-06	15.0459	3.74141e-06	0.36935	2.3395e-05	patients
36.0895	2.39054e-05	0.678171	5.16578e-05	1.90326	1.60434e-05	0.355725	1.27067e-05	15.0917	4.85407e-06	0.375203	3.06159e-05	patients
36.1638	2.83245e-05	0.684764	6.90355e-05	1.91881	2.17353e-05	0.374568	1.7513e-05	15.1374	6.24182e-06	0.381056	3.96819e-05	patients
36.2381	3.3398e-05	0.691357	9.13264e-05	1.93435	2.91077e-05	0.393411	2.38261e-05	15.1832	7.95729e-06	0.386909	5.12873e-05	patients
36.3124	3.92019e-05	0.69795	0.00011962	1.9499	3.85462e-05	0.412255	3.20099e-05	15.229	1.01576e-05	0.392762	6.59745e-05	patients
36.3867	4.61758e-05	0.704542	0.000155165	1.96545	5.07859e-05	0.431098	4.24852e-05	15.2747	1.28704e-05	0.398615	8.4056e-05	patients
36.461	5.41388e-05	0.711135	0.000199383	1.981	6.65228e-05	0.449942	5.57315e-05	15.3205	1.61679e-05	0.404468	0.000106098	patients
36.5353	6.31875e-05	0.717728	0.000253865	1.99655	8.61473e-05	0.468785	7.23952e-05	15.3663	2.01409e-05	0.41032	0.000132717	patients
36.6096	7.34229e-05	0.724321	0.000321688	2.01209	0.000110329	0.487629	9.36926e-05	15.4121	2.48877e-05	0.416173	0.000164572	patients
36.6839	8.52169e-05	0.730914	0.000406055	2.02764	0.00013978	0.506472	0.000119848	15.4578	3.05133e-05	0.422026	0.000202365	patients
36.7582	9.88537e-05	0.737506	0.000507812	2.04319	0.000175249	0.525316	0.000151594	15.5036	3.72339e-05	0.427879	0.000248004	patients
36.8325	0.000114185	0.744099	0.000629357	2.05874	0.000217501	0.544159	0.000189696	15.5494	4.52657e-05	0.433732	0.000301878	patients
36.9068	0.00013135	0.750692	0.000773184	2.07429	0.000267303	0.563002	0.000234941	15.5951	5.4599e-05	0.439585	0.000364385	patients
36.9811	0.000150488	0.757285	0.00094184	2.08983	0.000326887	0.581846	0.000288132	15.6409	6.53578e-05	0.445438	0.000436294	patients
37.0554	0.000172593	0.763878	0.00113789	2.10538	0.000395855	0.600689	0.000350073	15.6867	7.76645e-05	0.45129	0.00051835	patients
37.1297	0.000197288	0.770471	0.00136758	2.12093	0.000474585	0.619533	0.000421805	15.7325	9.16381e-05	0.457143	0.000611265	patients
37.204	0.00022464	0.777063	0.00163358	2.13648	0.000563464	0.638376	0.000505556	15.7782	0.000107393	0.462996	0.0007157	patients
37.2783	0.000254824	0.783656	0.00193508	2.15203	0.000662713	0.65722	0.000600719	15.824	0.000125458	0.468849	0.000834605	patients
37.3526	0.000288415	0.790249	0.00227379	2.16757	0.000772369	0.676063	0.000708053	15.8698	0.000145576	0.474702	0.000966629	patients
37.427	0.000326251	0.796842	0.00265099	2.18312	0.000892262	0.694907	0.000828334	15.9155	0.000167786	0.480555	0.00111182	patients
37.5013	0.000367702	0.803435	0.00306755	2.19867	0.00102247	0.71375	0.000962368	15.9613	0.000192139	0.486408	0.00127043	patients
37.5756	0.000412956	0.810027	0.00352387	2.21422	0.00116276	0.732593	0.00111103	16.0071	0.000218668	0.49226	0.00144257	patients
37.6499	0.000462203	0.81662	0.00402491	2.22976	0.00131089	0.751437	0.0012753	16.0529	0.000247389	0.498113	0.00162828	patients
37.7242	0.000516935	0.823213	0.0045668	2.24531	0.00146566	0.77028	0.00145664	16.0986	0.00027852	0.503966	0.00182761	patients
37.7985	0.000576708	0.829806	0.00514495	2.26086	0.00162576	0.789124	0.0016591	16.1444	0.000312052	0.509819	0.00204278	patients
37.8728	0.000641256	0.836399	0.00575707	2.27641	0.00178978	0.807967	0.00188203	16.1902	0.000347666	0.515672	0.00227077	patients
37.9471	0.000710748	0.842991	0.00640048	2.29196	0.00195628	0.826811	0.00212761	16.2359	0.00038529	0.521525	0.00251117	patients
38.0214	0.000785685	0.849584	0.00707219	2.3075	0.00212384	0.845654	0.00239845	16.2817	0.000424844	0.527378	0.00276349	patients
38.0957	0.00086775	0.856177	0.007769	2.32305	0.00229097	0.864497	0.00269767	16.3275	0.00046624	0.53323	0.00302719	patients
38.17	0.000955389	0.86277	0.00849032	2.3386	0.0024564	0.883341	0.00302891	16.3733	0.000509384	0.539083	0.00330169	patients
38.2443	0.00104872	0.869363	0.00922987	2.35415	0.00261959	0.902184	0.00339638	16.419	0.000554519	0.544936	0.00358678	patients
38.3186	0.00114784	0.875955	0.00998421	2.3697	0.00278036	0.921028	0.00380569	16.4648	0.000601177	0.550789	0.00388272	patients
38.3929	0.00125421	0.882548	0.0107516	2.38524	0.00293898	0.939871	0.00427012	16.5106	0.000649286	0.556642	0.00418717	patients
38.4672	0.00136755	0.889141	0.011531	2.40079	0.00309621	0.958715	0.00479004	16.5563	0.000698793	0.562495	0.00449946	patients
38.5415	0.00148692	0.895734	0.0123225	2.41634	0.00325332	0.977558	0.00537259	16.6021	0.000749663	0.568348	0.0048189	patients
38.6158	0.00161231	0.902327	0.0131271	2.43189	0.00341218	0.996402	0.00602547	16.6479	0.000801882	0.5742	0.00514479	patients
38.6901	0.00174377	0.908919	0.0139507	2.44744	0.00357652	1.01524	0.00675687	16.6937	0.00085562	0.580053	0.00547649	patients
38.7644	0.00188344	0.915512	0.0147961	2.46298	0.00374929	1.03409	0.00757541	16.7394	0.000910931	0.585906	0.00581364	patients
38.8387	0.00202892	0.922105	0.0156689	2.47853	0.00393415	1.05293	0.00849009	16.7852	0.000967752	0.591759	0.00615568	patients
38.913	0.00218009	0.928698	0.0165757	2.49408	0.00413513	1.07178	0.00951163	16.831	0.00102619	0.597612	0.00650141	patients
38.9874	0.0023368	0.935291	0.0175244	2.50963	0.00435663	1.09062	0.0106682	16.8767	0.00108637	0.603465	0.00685039	patients
39.0617	0.00249977	0.941883	0.0185236	2.52517	0.00460332	1.10946	0.0119533	16.9225	0.00114844	0.609318	0.0072023	patients
39.136	0.00266884	0.948476	0.0195827	2.54072	0.00488013	1.12831	0.0133766	16.9683	0.00121258	0.61517	0.0075569	patients
39.2103	0.0028426	0.955069	0.0207286	2.55627	0.00519581	1.14715	0.014948	17.0141	0.00127952	0.621023	0.00791413	patients
39.2846	0.00302079	0.961662	0.0219591	2.57182	0.00555775	1.16599	0.016677	17.0598	0.00134901	0.626876	0.00827443	patients
39.3589	0.00320314	0.968255	0.0232837	2.58737	0.00596808	1.18484	0.0185732	17.1056	0.00142128	0.632729	0.00863829	patients
39.4332	0.00339043	0.974847	0.0247113	2.60291	0.00643226	1.20368	0.020646	17.1514	0.00149654	0.638582	0.00900615	patients
39.5075	0.00358104	0.98144	0.0262503	2.61846	0.00695575	1.22252	0.0229064	17.1971	0.00157505	0.644435	0.00937895	patients
39.5818	0.00377443	0.988033	0.0279079	2.63401	0.00754388	1.24137	0.0253946	17.2429	0.00165704	0.650288	0.00975788	patients
39.6561	0.00397025	0.994626	0.0296935	2.64956	0.0082018	1.26021	0.0280897	17.2887	0.00174329	0.65614	0.0101443	patients
39.7304	0.00416828	1.00122	0.0316344	2.66511	0.00893444	1.27905	0.0309998	17.3345	0.00183406	0.661993	0.01054	patients
39.8047	0.00436805	1.00781	0.0337106	2.68065	0.00975942	1.2979	0.0341323	17.3802	0.00192927	0.667846	0.0109487	patients
39.879	0.00456865	1.0144	0.035924	2.6962	0.0106708	1.31674	0.0374942	17.426	0.00202922	0.673699	0.0113726	patients
39.9533	0.00476969	1.021	0.0382755	2.71175	0.0116693	1.33558	0.0410914	17.4718	0.00213424	0.679552	0.0118133	patients
40.0276	0.00497079	1.02759	0.0407651	2.7273	0.0127567	1.35443	0.0449287	17.5175	0.00224465	0.685405	0.0122735	patients
40.1019	0.00517126	1.03418	0.043392	2.74285	0.0139337	1.37327	0.0490113	17.5633	0.00236096	0.691258	0.0127561	patients
40.1762	0.00537054	1.04078	0.0461612	2.75839	0.0151997	1.39211	0.0533799	17.6091	0.00248474	0.69711	0.0132639	patients
40.2505	0.00556834	1.04737	0.0490857	2.77394	0.0165529	1.41096	0.0579947	17.6549	0.00261526	0.702963	0.0138001	patients
40.3248	0.00576434	1.05396	0.0521424	2.78949	0.0179939	1.4298	0.0628534	17.7006	0.00275292	0.708816	0.0143744	patients
40.3991	0.00595805	1.06055	0.05533	2.80504	0.0195232	1.44864	0.0679517	17.7464	0.00289813	0.714669	0.0149866	patients
40.4734	0.00614827	1.06715	0.0586483	2.82058	0.0211235	1.46749	0.0732833	17.7922	0.00305131	0.720522	0.0156395	patients
40.5477	0.00633546	1.07374	0.0620972	2.83613	0.0227875	1.48633	0.0788401	17.8379	0.00321286	0.726375	0.0163371	patients
40.6221	0.00651941	1.08033	0.0656781	2.85168	0.0245076	1.50517	0.0846121	17.8837	0.00338451	0.732228	0.0170837	patients
40.6964	0.00669989	1.08693	0.0694026	2.86723	0.0262758	1.52402	0.0905881	17.9295	0.00356623	0.73808	0.017884	patients
40.7707	0.00687583	1.09352	0.0732853	2.88278	0.0280845	1.54286	0.0967831	17.9753	0.00375762	0.743933	0.018743	patients
40.845	0.00704717	1.10011	0.0773135	2.89832	0.0299264	1.5617	0.10315	18.021	0.00395897	0.749786	0.0196812	patients
40.9193	0.00721443	1.1067	0.0814941	2.91387	0.0317977	1.58055	0.109674	18.0668	0.00417049	0.755639	0.0206932	patients
40.9936	0.00737752	1.1133	0.0858347	2.92942	0.0336917	1.59939	0.116344	18.1126	0.00439239	0.761492	0.0217863	patients
41.0679	0.00753638	1.11989	0.090344	2.94497	0.0356053	1.61824	0.123149	18.1583	0.0046252	0.767345	0.0229689	patients
41.1422	0.00768929	1.12648	0.0950312	2.96052	0.0375391	1.63708	0.130079	18.2041	0.0048706	0.773198	0.02425	patients
41.2165	0.00783792	1.13307	0.0999247	2.97606	0.0394964	1.65592	0.137129	18.2499	0.00512662	0.77905	0.0256399	patients
41.2908	0.00798231	1.13967	0.105042	2.99161	0.0414826	1.67477	0.144297	18.2957	0.00539322	0.784903	0.0271547	patients
41.3651	0.0081225	1.14626	0.110371	3.00716	0.0435056	1.69361	0.151605	18.3414	0.00567034	0.790756	0.0288303	patients
41.4394	0.00825789	1.15285	0.115921	3.02271	0.0455761	1.71245	0.159042	18.3872	0.00595789	0.796609	0.0306615	patients
41.5137	0.00838841	1.15945	0.121698	3.03826	0.0477196	1.7313	0.16662	18.433	0.00625579	0.802462	0.032665	patients
41.588	0.00851511	1.16604	0.127709	3.0538	0.0499431	1.75014	0.174354	18.4787	0.00656554	0.808315	0.0348593	patients
41.6623	0.00863808	1.17263	0.133958	3.06935	0.0522624	1.76898	0.18226	18.5245	0.00688621	0.814167	0.0372639	patients
41.7366	0.00875747	1.17922	0.140474	3.0849	0.0546935	1.78783	0.190357	18.5703	0.00721711	0.82002	0.0398998	patients
41.8109	0.00887234	1.18582	0.14725	3.10045	0.0572525	1.80667	0.198662	18.6161	0.00755836	0.825873	0.0428085	patients
41.8852	0.00898386	1.19241	0.154261	3.116	0.0599551	1.82551	0.207192	18.6618	0.0079101	0.831726	0.0460416	patients
41.9595	0.00909239	1.199	0.1615	3.13154	0.0628161	1.84436	0.215998	18.7076	0.00827259	0.837579	0.0495874	patients
42.0338	0.00919805	1.2056	0.168959	3.14709	0.0658636	1.8632	0.225049	18.7534	0.00864673	0.843432	0.0534697	patients
42.1081	0.00930072	1.21219	0.176629	3.16264	0.069116	1.88204	0.234341	18.7991	0.00903455	0.849285	0.0577111	patients
42.1824	0.00940023	1.21878	0.184497	3.17819	0.0725641	1.90089	0.243859	18.8449	0.00943472	0.855137	0.062333	patients
42.2568	0.00949746	1.22537	0.192573	3.19373	0.0762139	1.91973	0.253583	18.8907	0.00984788	0.86099	0.0673552	patients
42.3311	0.00959256	1.23197	0.200827	3.20928	0.0800687	1.93857	0.26348	18.9365	0.0102747	0.866843	0.0728389	patients
42.4054	0.00968563	1.23856	0.209233	3.22483	0.0841294	1.95742	0.273511	18.9822	0.0107159	0.872696	0.0788028	patients
42.4797	0.00977635	1.24515	0.217777	3.24038	0.0883946	1.97626	0.283626	19.028	0.0111723	0.878549	0.0852089	patients
42.554	0.00986522	1.25175	0.226449	3.25593	0.0928604	1.9951	0.293758	19.0738	0.0116475	0.884402	0.0920583	patients
42.6283	0.00995254	1.25834	0.235236	3.27147	0.0975477	2.01395	0.303826	19.1195	0.0121407	0.890255	0.0993471	patients
42.7026	0.0100384	1.26493	0.244129	3.28702	0.102421	2.03279	0.31376	19.1653	0.0126515	0.896107	0.107066	patients
42.7769	0.0101229	1.27152	0.253136	3.30257	0.107464	2.05163	0.32349	19.2111	0.0131807	0.90196	0.115201	patients
42.8512	0.0102058	1.27812	0.262239	3.31812	0.112661	2.07048	0.332949	19.2569	0.0137288	0.907813	0.12378	patients
42.9255	0.0102876	1.28471	0.271431	3.33367	0.118	2.08932	0.342073	19.3026	0.014296	0.913666	0.13274	patients
42.9998	0.0103684	1.2913	0.280711	3.34921	0.123462	2.10816	0.350803	19.3484	0.0148839	0.919519	0.142019	patients
43.0741	0.0104484	1.29789	0.290078	3.36476	0.129033	2.12701	0.359087	19.3942	0.0154947	0.925372	0.151581	patients
43.1484	0.0105273	1.30449	0.299533	3.38031	0.134697	2.14585	0.366801	19.4399	0.0161251	0.931225	0.161384	patients
43.2227	0.0106055	1.31108	0.309077	3.39586	0.140442	2.16469	0.373983	19.4857	0.016775	0.937077	0.171387	patients
43.297	0.0106831	1.31767	0.318729	3.41141	0.146238	2.18354	0.380624	19.5315	0.017444	0.94293	0.181549	patients
43.3713	0.0107602	1.32427	0.328473	3.42695	0.152073	2.20238	0.386722	19.5773	0.0181317	0.948783	0.191836	patients
43.4456	0.0108369	1.33086	0.338308	3.4425	0.157934	2.22123	0.392281	19.623	0.0188379	0.954636	0.202185	patients
43.5199	0.0109131	1.33745	0.34823	3.45805	0.163813	2.24007	0.397319	19.6688	0.0195649	0.960489	0.212557	patients
43.5942	0.0109892	1.34404	0.358237	3.4736	0.169702	2.25891	0.401858	19.7146	0.0203096	0.966342	0.222924	patients
43.6685	0.0110652	1.35064	0.368323	3.48914	0.175597	2.27776	0.40593	19.7603	0.0210707	0.972195	0.23326	patients
43.7428	0.0111412	1.35723	0.378483	3.50469	0.181497	2.2966	0.409513	19.8061	0.0218477	0.978047	0.243547	patients
43.8172	0.0112173	1.36382	0.388719	3.52024	0.187404	2.31544	0.412714	19.8519	0.0226401	0.9839	0.253773	patients
43.8915	0.0112936	1.37042	0.399008	3.53579	0.193326	2.33429	0.415581	19.8977	0.0234473	0.989753	0.263919	patients
43.9658	0.0113703	1.37701	0.409342	3.55134	0.199268	2.35313	0.418155	19.9434	0.0242701	0.995606	0.274	patients
44.0401	0.0114474	1.3836	0.419712	3.56688	0.205241	2.37197	0.420476	19.9892	0.0251092	1.00146	0.284027	patients
44.1144	0.0115249	1.39019	0.430109	3.58243	0.211255	2.39082	0.422582	20.035	0.0259622	1.00731	0.294014	patients
44.1887	0.0116032	1.39679	0.440529	3.59798	0.21732	2.40966	0.424507	20.0807	0.0268292	1.01316	0.303978	patients
44.263	0.0116822	1.40338	0.450966	3.61353	0.223447	2.4285	0.426283	20.1265	0.0277102	1.01902	0.313938	patients
44.3373	0.0117619	1.40997	0.461419	3.62908	0.229662	2.44735	0.427923	20.1723	0.0286053	1.02487	0.323917	patients
44.4116	0.0118423	1.41657	0.471889	3.64462	0.235962	2.46619	0.429471	20.2181	0.0295147	1.03072	0.33395	patients
44.4859	0.0119236	1.42316	0.482379	3.66017	0.242355	2.48503	0.430944	20.2638	0.0304416	1.03658	0.344054	patients
44.5602	0.012006	1.42975	0.492897	3.67572	0.248844	2.50388	0.432357	20.3096	0.0313841	1.04243	0.354247	patients
44.6345	0.0120891	1.43634	0.503453	3.69127	0.255434	2.52272	0.43372	20.3554	0.0323421	1.04828	0.364544	patients
44.7088	0.0121731	1.44294	0.514061	3.70682	0.262126	2.54156	0.43504	20.4011	0.0333158	1.05413	0.374958	patients
44.7831	0.0122578	1.44953	0.524738	3.72236	0.268919	2.56041	0.43632	20.4469	0.0343058	1.05999	0.3855	patients
44.8574	0.0123435	1.45612	0.535518	3.73791	0.275818	2.57925	0.437559	20.4927	0.0353121	1.06584	0.396185	patients
44.9317	0.0124298	1.46271	0.546408	3.75346	0.28282	2.59809	0.438747	20.5385	0.0363365	1.07169	0.407029	patients
45.006	0.0125167	1.46931	0.557427	3.76901	0.289908	2.61694	0.439879	20.5842	0.0373801	1.07755	0.418012	patients
45.0803	0.012604	1.4759	0.568592	3.78455	0.297073	2.63578	0.440944	20.63	0.0384403	1.0834	0.429132	patients
45.1546	0.0126917	1.48249	0.57992	3.8001	0.304302	2.65462	0.441927	20.6758	0.0395172	1.08925	0.440389	patients
45.2289	0.0127795	1.48909	0.591425	3.81565	0.311584	2.67347	0.442809	20.7215	0.0406104	1.0951	0.45178	patients
45.3032	0.0128673	1.49568	0.603132	3.8312	0.318901	2.69231	0.443571	20.7673	0.0417195	1.10096	0.463303	patients
45.3775	0.0129549	1.50227	0.615059	3.84675	0.326235	2.71115	0.44419	20.8131	0.0428439	1.10681	0.474969	patients
45.4519	0.0130422	1.50886	0.62718	3.86229	0.333557	2.73	0.444643	20.8589	0.0439858	1.11266	0.486784	patients
45.5262	0.0131287	1.51546	0.639486	3.87784	0.340834	2.74884	0.444876	20.9046	0.045141	1.11852	0.498736	patients
45.6005	0.0132143	1.52205	0.651963	3.89339	0.348035	2.76768	0.444881	20.9504	0.0463084	1.12437	0.510831	patients
45.6748	0.0132989	1.52864	0.664591	3.90894	0.355124	2.78653	0.444644	20.9962	0.0474867	1.13022	0.523074	patients
45.7491	0.0133822	1.53524	0.677344	3.92449	0.362062	2.80537	0.444146	21.0419	0.0486745	1.13607	0.535474	patients
45.8234	0.0134642	1.54183	0.690191	3.94003	0.368809	2.82422	0.443372	21.0877	0.0498706	1.14193	0.548038	patients
45.8977	0.0135439	1.54842	0.703078	3.95558	0.375323	2.84306	0.442311	21.1335	0.0510737	1.14778	0.560797	patients
45.972	0.0136217	1.55501	0.715945	3.97113	0.381551	2.8619	0.440955	21.1793	0.0522819	1.15363	0.573752	patients
46.0463	0.0136975	1.56161	0.728741	3.98668	0.387407	2.88075	0.439299	21.225	0.0534928	1.15949	0.586892	patients
46.1206	0.0137712	1.5682	0.741412	4.00223	0.392898	2.89959	0.437306	21.2708	0.0547046	1.16534	0.600216	patients
46.1949	0.0138422	1.57479	0.753903	4.01777	0.397996	2.91843	0.435011	21.3166	0.0559159	1.17119	0.61372	patients
46.2692	0.0139101	1.58139	0.766161	4.03332	0.402682	2.93728	0.432434	21.3623	0.0571252	1.17704	0.627396	patients
46.3435	0.0139756	1.58798	0.778089	4.04887	0.406947	2.95612	0.429584	21.4081	0.058331	1.1829	0.641232	patients
46.4178	0.0140384	1.59457	0.789633	4.06442	0.410792	2.97496	0.426473	21.4539	0.0595304	1.18875	0.655226	patients
46.4921	0.0140986	1.60116	0.800781	4.07997	0.414231	2.99381	0.423115	21.4997	0.0607231	1.1946	0.669329	patients
46.5664	0.0141553	1.60776	0.8115	4.09551	0.417253	3.01265	0.419524	21.5454	0.0619081	1.20046	0.683505	patients
46.6407	0.0142092	1.61435	0.82177	4.11106	0.419928	3.03149	0.415712	21.5912	0.0630846	1.20631	0.697715	patients
46.715	0.0142605	1.62094	0.831578	4.12661	0.422339	3.05034	0.411669	21.637	0.0642518	1.21216	0.711922	patients
46.7893	0.0143093	1.62754	0.840919	4.14216	0.424551	3.06918	0.407432	21.6827	0.0654094	1.21801	0.726083	patients
46.8636	0.0143555	1.63413	0.849739	4.1577	0.426636	3.08802	0.403021	21.7285	0.0665557	1.22387	0.740153	patients
46.9379	0.0143989	1.64072	0.858103	4.17325	0.428667	3.10687	0.398452	21.7743	0.0676909	1.22972	0.754047	patients
47.0123	0.0144402	1.64731	0.866073	4.1888	0.43072	3.12571	0.393739	21.8201	0.0688161	1.23557	0.767733	patients
47.0866	0.0144798	1.65391	0.873689	4.20435	0.432868	3.14455	0.3889	21.8658	0.0699318	1.24143	0.781168	patients
47.1609	0.0145176	1.6605	0.880998	4.2199	0.435221	3.1634	0.383953	21.9116	0.0710386	1.24728	0.79431	patients
47.2352	0.0145538	1.66709	0.888049	4.23544	0.437813	3.18224	0.378919	21.9574	0.0721374	1.25313	0.807122	patients
47.3095	0.0145888	1.67368	0.894895	4.25099	0.440681	3.20108	0.373816	22.0031	0.0732291	1.25898	0.819568	patients
47.3838	0.0146232	1.68028	0.901576	4.26654	0.443847	3.21993	0.368682	22.0489	0.0743141	1.26484	0.831612	patients
47.4581	0.014657	1.68687	0.908176	4.28209	0.447319	3.23877	0.363547	22.0947	0.0753955	1.27069	0.843152	patients
47.5324	0.0146907	1.69346	0.914744	4.29764	0.451088	3.25761	0.35844	22.1405	0.0764752	1.27654	0.854251	patients
47.6067	0.0147246	1.70006	0.921317	4.31318	0.455132	3.27646	0.353389	22.1862	0.077555	1.2824	0.864903	patients
47.681	0.0147592	1.70665	0.927925	4.32873	0.459425	3.2953	0.348423	22.232	0.0786369	1.28825	0.875109	patients
47.7553	0.0147947	1.71324	0.934589	4.34428	0.463903	3.31414	0.34357	22.2778	0.0797232	1.2941	0.884877	patients
47.8296	0.0148315	1.71983	0.94132	4.35983	0.468475	3.33299	0.338853	22.3235	0.0808174	1.29995	0.894221	patients
47.9039	0.01487	1.72643	0.948131	4.37538	0.473069	3.35183	0.334317	22.3693	0.0819227	1.30581	0.903142	patients
47.9782	0.0149109	1.73302	0.954992	4.39092	0.477612	3.37067	0.329967	22.4151	0.0830406	1.31166	0.911642	patients
48.0525	0.0149542	1.73961	0.961876	4.40647	0.48203	3.38952	0.325803	22.4609	0.0841735	1.31751	0.919819	patients
48.1268	0.0149999	1.74621	0.968748	4.42202	0.486252	3.40836	0.321829	22.5066	0.0853235	1.32337	0.927714	patients
48.2011	0.0150485	1.7528	0.975566	4.43757	0.49021	3.42721	0.318039	22.5524	0.0864924	1.32922	0.935371	patients
48.2754	0.0151014	1.75939	0.982283	4.45311	0.493788	3.44605	0.314425	22.5982	0.0876824	1.33507	0.942834	patients
48.3497	0.0151578	1.76598	0.988846	4.46866	0.496958	3.46489	0.31097	22.644	0.0888989	1.34092	0.950149	patients
48.424	0.015218	1.77258	0.995139	4.48421	0.499695	3.48374	0.307656	22.6897	0.0901383	1.34678	0.957359	patients
48.4983	0.015282	1.77917	1.00114	4.49976	0.501969	3.50258	0.304469	22.7355	0.0914002	1.35263	0.964522	patients
48.5726	0.0153507	1.78576	1.00678	4.51531	0.503761	3.52142	0.301364	22.7813	0.0926842	1.35848	0.971685	patients
48.647	0.0154249	1.79236	1.01203	4.53085	0.505057	3.54027	0.298308	22.827	0.0939887	1.36434	0.978881	patients
48.7213	0.0155035	1.79895	1.01682	4.5464	0.505854	3.55911	0.295273	22.8728	0.0953121	1.37019	0.986135	patients
48.7956	0.0155868	1.80554	1.02113	4.56195	0.506136	3.57795	0.292231	22.9186	0.0966533	1.37604	0.993468	patients
48.8699	0.0156747	1.81213	1.02488	4.5775	0.505856	3.5968	0.289155	22.9644	0.0980067	1.38189	1.00089	patients
48.9442	0.015769	1.81873	1.02798	4.59305	0.505103	3.61564	0.286025	23.0101	0.0993668	1.38775	1.00841	patients
49.0185	0.0158686	1.82532	1.03049	4.60859	0.503892	3.63448	0.282819	23.0559	0.100729	1.3936	1.01602	patients
49.0928	0.0159731	1.83191	1.03242	4.62414	0.502242	3.65333	0.279509	23.1017	0.102088	1.39945	1.02368	patients
49.1671	0.0160825	1.8385	1.03376	4.63969	0.500173	3.67217	0.276088	23.1474	0.103439	1.40531	1.03137	patients
49.2414	0.0161973	1.8451	1.03451	4.65524	0.497707	3.69101	0.272553	23.1932	0.104776	1.41116	1.03904	patients
49.3157	0.0163183	1.85169	1.0347	4.67079	0.494867	3.70986	0.268902	23.239	0.106088	1.41701	1.04666	patients
49.39	0.0164441	1.85828	1.03432	4.68633	0.491644	3.7287	0.265134	23.2848	0.107373	1.42286	1.05417	patients
49.4643	0.0165744	1.86488	1.03334	4.70188	0.488078	3.74754	0.261251	23.3305	0.108625	1.42872	1.06148	patients
49.5386	0.0167093	1.87147	1.03189	4.71743	0.484223	3.76639	0.257255	23.3763	0.109841	1.43457	1.06854	patients
49.6129	0.0168495	1.87806	1.02998	4.73298	0.480105	3.78523	0.253153	23.4221	0.111017	1.44042	1.07529	patients
49.6872	0.0169944	1.88465	1.02765	4.74852	0.475754	3.80407	0.24894	23.4678	0.112148	1.44628	1.08167	patients
49.7615	0.017143	1.89125	1.02493	4.76407	0.471198	3.82292	0.244632	23.5136	0.113226	1.45213	1.08763	patients
49.8358	0.0172951	1.89784	1.02186	4.77962	0.466468	3.84176	0.240242	23.5594	0.11425	1.45798	1.09312	patients
49.9101	0.0174507	1.90443	1.01843	4.79517	0.461595	3.8606	0.235779	23.6052	0.115224	1.46383	1.09808	patients
49.9844	0.0176102	1.91103	1.01467	4.81072	0.456602	3.87945	0.231253	23.6509	0.116149	1.46969	1.10235	patients
50.0587	0.0177722	1.91762	1.01065	4.82626	0.451545	3.89829	0.226673	23.6967	0.117023	1.47554	1.10599	patients
50.133	0.0179363	1.92421	1.00639	4.84181	0.446459	3.91713	0.222051	23.7425	0.117849	1.48139	1.10899	patients
50.2074	0.0181022	1.9308	1.00192	4.85736	0.441373	3.93598	0.217397	23.7882	0.118626	1.48725	1.11131	patients
50.2817	0.0182699	1.9374	0.997255	4.87291	0.436318	3.95482	0.212725	23.834	0.119352	1.4931	1.11296	patients
50.356	0.0184385	1.94399	0.992424	4.88846	0.431321	3.97367	0.208053	23.8798	0.120036	1.49895	1.11393	patients
50.4303	0.0186076	1.95058	0.987438	4.904	0.426405	3.99251	0.203398	23.9256	0.120682	1.5048	1.11421	patients
50.5046	0.0187769	1.95718	0.982325	4.91955	0.421597	4.01135	0.198776	23.9713	0.121293	1.51066	1.11371	patients
50.5789	0.0189458	1.96377	0.977122	4.9351	0.416922	4.0302	0.194205	24.0171	0.121871	1.51651	1.11257	patients
50.6532	0.0191137	1.97036	0.971851	4.95065	0.412372	4.04904	0.189702	24.0629	0.122418	1.52236	1.11083	patients
50.7275	0.0192803	1.97695	0.966531	4.9662	0.407949	4.06788	0.185286	24.1086	0.122934	1.52822	1.10852	patients
50.8018	0.0194452	1.98355	0.961181	4.98174	0.403645	4.08673	0.180972	24.1544	0.123424	1.53407	1.1057	patients
50.8761	0.0196082	1.99014	0.955815	4.99729	0.39945	4.10557	0.176793	24.2002	0.12389	1.53992	1.1024	patients
50.9504	0.0197685	1.99673	0.950448	5.01284	0.395349	4.12441	0.172759	24.246	0.124336	1.54577	1.09867	patients
51.0247	0.0199256	2.00332	0.94509	5.02839	0.391322	4.14326	0.168876	24.2917	0.124761	1.55163	1.09454	patients
51.099	0.0200796	2.00992	0.93974	5.04394	0.387347	4.1621	0.165151	24.3375	0.125166	1.55748	1.09015	patients
51.1733	0.0202303	2.01651	0.934394	5.05948	0.383388	4.18094	0.161587	24.3833	0.125551	1.56333	1.08556	patients
51.2476	0.0203777	2.0231	0.929042	5.07503	0.379416	4.19979	0.158187	24.429	0.125914	1.56919	1.08083	patients
51.3219	0.0205204	2.0297	0.923669	5.09058	0.375406	4.21863	0.154949	24.4748	0.126259	1.57504	1.07602	patients
51.3962	0.0206589	2.03629	0.918254	5.10613	0.371337	4.23747	0.151865	24.5206	0.126584	1.58089	1.07119	patients
51.4705	0.0207936	2.04288	0.912759	5.12167	0.36719	4.25632	0.148942	24.5664	0.12689	1.58674	1.06642	patients
51.5448	0.0209244	2.04947	0.907148	5.13722	0.362948	4.27516	0.146155	24.6121	0.127177	1.5926	1.06177	patients
51.6191	0.0210509	2.05607	0.901395	5.15277	0.358601	4.294	0.143481	24.6579	0.127443	1.59845	1.05727	patients
51.6934	0.0211724	2.06266	0.895466	5.16832	0.35413	4.31285	0.140903	24.7037	0.127686	1.6043	1.05296	patients
51.7677	0.0212902	2.06925	0.88933	5.18387	0.349557	4.33169	0.138402	24.7494	0.127907	1.61016	1.04886	patients
51.8421	0.0214043	2.07585	0.882958	5.19941	0.344892	4.35053	0.13596	24.7952	0.128108	1.61601	1.04498	patients
51.9164	0.021515	2.08244	0.876324	5.21496	0.34015	4.36938	0.13356	24.841	0.128288	1.62186	1.04132	patients
51.9907	0.0216215	2.08903	0.869355	5.23051	0.335351	4.38822	0.131185	24.8868	0.128449	1.62771	1.0379	patients
52.065	0.0217246	2.09562	0.862073	5.24606	0.330516	4.40706	0.128818	24.9325	0.128589	1.63357	1.03469	patients
52.1393	0.021825	2.10222	0.854485	5.26161	0.325671	4.42591	0.126444	24.9783	0.128709	1.63942	1.03163	patients
52.2136	0.021923	2.10881	0.846595	5.27715	0.320847	4.44475	0.124053	25.0241	0.128808	1.64527	1.02868	patients
52.2879	0.0220187	2.1154	0.838415	5.2927	0.316076	4.46359	0.121639	25.0698	0.128891	1.65113	1.02581	patients
52.3622	0.022112	2.122	0.829962	5.30825	0.311383	4.48244	0.119196	25.1156	0.128957	1.65698	1.02296	patients
52.4365	0.022204	2.12859	0.821259	5.3238	0.306786	4.50128	0.116725	25.1614	0.129009	1.66283	1.02009	patients
52.5108	0.0222951	2.13518	0.812303	5.33935	0.302305	4.52012	0.114227	25.2072	0.129047	1.66868	1.01711	patients
52.5851	0.0223855	2.14177	0.803176	5.35489	0.297951	4.53897	0.111705	25.2529	0.129072	1.67454	1.01398	patients
52.6594	0.0224755	2.14837	0.79392	5.37044	0.293735	4.55781	0.109165	25.2987	0.129082	1.68039	1.01065	patients
52.7337	0.0225658	2.15496	0.784573	5.38599	0.289659	4.57666	0.106617	25.3445	0.129081	1.68624	1.00708	patients
52.808	0.0226567	2.16155	0.775173	5.40154	0.285743	4.5955	0.104072	25.3902	0.129068	1.6921	1.00325	patients
52.8823	0.0227486	2.16815	0.765755	5.41708	0.281955	4.61434	0.101539	25.436	0.129044	1.69795	0.999114	patients
52.9566	0.0228416	2.17474	0.756353	5.43263	0.278278	4.63319	0.0990283	25.4818	0.129007	1.7038	0.994662	patients
53.0309	0.0229369	2.18133	0.747012	5.44818	0.274693	4.65203	0.0965479	25.5276	0.128956	1.70965	0.989821	patients
53.1052	0.0230343	2.18792	0.737749	5.46373	0.271178	4.67087	0.0941062	25.5733	0.128889	1.71551	0.984637	patients
53.1795	0.0231339	2.19452	0.728578	5.47928	0.267706	4.68972	0.0917098	25.6191	0.128802	1.72136	0.979128	patients
53.2538	0.0232361	2.20111	0.719509	5.49482	0.264252	4.70856	0.0893693	25.6649	0.128693	1.72721	0.973307	patients
53.3281	0.0233415	2.2077	0.710545	5.51037	0.260783	4.7274	0.0870879	25.7106	0.12856	1.73307	0.967189	patients
53.4025	0.0234507	2.21429	0.701686	5.52592	0.257261	4.74625	0.0848629	25.7564	0.128398	1.73892	0.960796	patients
53.4768	0.0235631	2.22089	0.692928	5.54147	0.253662	4.76509	0.0826944	25.8022	0.128206	1.74477	0.954147	patients
53.5511	0.0236789	2.22748	0.68427	5.55702	0.249962	4.78393	0.0805813	25.848	0.127977	1.75062	0.947227	patients
53.6254	0.0237982	2.23407	0.675679	5.57256	0.246142	4.80278	0.0785218	25.8937	0.1277	1.75648	0.940107	patients
53.6997	0.0239221	2.24067	0.667138	5.58811	0.242186	4.82162	0.0765136	25.9395	0.127377	1.76233	0.932804	patients
53.774	0.02405	2.24726	0.658627	5.60366	0.238083	4.84046	0.0745544	25.9853	0.127006	1.76818	0.92533	patients
53.8483	0.0241815	2.25385	0.65013	5.61921	0.233826	4.85931	0.0726457	26.031	0.126582	1.77404	0.917695	patients
53.9226	0.0243166	2.26044	0.641627	5.63476	0.229398	4.87815	0.0707845	26.0768	0.126104	1.77989	0.9099	patients
53.9969	0.0244556	2.26704	0.633098	5.6503	0.224818	4.89699	0.0689663	26.1226	0.125568	1.78574	0.901939	patients
54.0712	0.0245991	2.27363	0.624518	5.66585	0.22011	4.91584	0.0671907	26.1684	0.124969	1.79159	0.893777	patients
54.1455	0.024746	2.28022	0.615878	5.6814	0.215292	4.93468	0.0654578	26.2141	0.124302	1.79745	0.885426	patients
54.2198	0.024896	2.28682	0.607168	5.69695	0.210388	4.95352	0.0637684	26.2599	0.123576	1.8033	0.876867	patients
54.2941	0.0250492	2.29341	0.598379	5.71249	0.205425	4.97237	0.0621234	26.3057	0.122791	1.80915	0.868079	patients
54.3684	0.0252059	2.3	0.589504	5.72804	0.200431	4.99121	0.0605241	26.3514	0.121949	1.81501	0.859041	patients
54.4427	0.0253656	2.30659	0.58054	5.74359	0.195439	5.01005	0.0589761	26.3972	0.121054	1.82086	0.849732	patients
54.517	0.0255277	2.31319	0.571477	5.75914	0.190494	5.0289	0.0574804	26.443	0.120106	1.82671	0.84011	patients
54.5913	0.025692	2.31978	0.56231	5.77469	0.185624	5.04774	0.056034	26.4888	0.119101	1.83256	0.830136	patients
54.6656	0.0258583	2.32637	0.553054	5.79023	0.180858	5.06658	0.054637	26.5345	0.118055	1.83842	0.819842	patients
54.7399	0.026027	2.33297	0.543713	5.80578	0.17622	5.08543	0.0532895	26.5803	0.116972	1.84427	0.809228	patients
54.8142	0.0261971	2.33956	0.534291	5.82133	0.171732	5.10427	0.051991	26.6261	0.115859	1.85012	0.798301	patients
54.8885	0.0263685	2.34615	0.524793	5.83688	0.16741	5.12311	0.0507409	26.6718	0.11472	1.85598	0.787075	patients
54.9628	0.0265409	2.35274	0.515225	5.85243	0.163267	5.14196	0.0495386	26.7176	0.113561	1.86183	0.775573	patients
55.0372	0.0267143	2.35934	0.50559	5.86797	0.159328	5.1608	0.0483871	26.7634	0.112387	1.86768	0.763804	patients
55.1115	0.0268885	2.36593	0.495898	5.88352	0.155594	5.17965	0.0472861	26.8092	0.111208	1.87353	0.751822	patients
55.1858	0.0270632	2.37252	0.486164	5.89907	0.152045	5.19849	0.0462321	26.8549	0.110031	1.87939	0.739703	patients
55.2601	0.0272382	2.37911	0.476399	5.91462	0.148674	5.21733	0.0452257	26.9007	0.108862	1.88524	0.7275	patients
55.3344	0.0274136	2.38571	0.466613	5.93017	0.14547	5.23618	0.0442683	26.9465	0.107707	1.89109	0.715267	patients
55.4087	0.0275894	2.3923	0.456819	5.94571	0.142419	5.25502	0.0433617	26.9922	0.106571	1.89695	0.703065	patients
55.483	0.0277653	2.39889	0.447029	5.96126	0.139506	5.27386	0.0425079	27.038	0.10546	1.9028	0.690952	patients
55.5573	0.0279415	2.40549	0.437265	5.97681	0.136716	5.29271	0.0417094	27.0838	0.104388	1.90865	0.679018	patients
55.6316	0.0281181	2.41208	0.427548	5.99236	0.134043	5.31155	0.0409732	27.1296	0.103352	1.9145	0.667327	patients
55.7059	0.0282951	2.41867	0.417896	6.00791	0.131452	5.33039	0.0403024	27.1753	0.102357	1.92036	0.655918	patients
55.7802	0.0284729	2.42526	0.40833	6.02345	0.128925	5.34924	0.039693	27.2211	0.101405	1.92621	0.644836	patients
55.8545	0.0286515	2.43186	0.398873	6.039	0.126445	5.36808	0.0391454	27.2669	0.100497	1.93206	0.634119	patients
55.9288	0.0288311	2.43845	0.389548	6.05455	0.123998	5.38692	0.0386588	27.3126	0.0996366	1.93792	0.623802	patients
56.0031	0.0290119	2.44504	0.380382	6.0701	0.121571	5.40577	0.0382314	27.3584	0.0988284	1.94377	0.613911	patients
56.0774	0.0291948	2.45164	0.371432	6.08564	0.119154	5.42461	0.0378601	27.4042	0.0980703	1.94962	0.604543	patients
56.1517	0.02938	2.45823	0.362716	6.10119	0.116735	5.44345	0.0375409	27.45	0.0973552	1.95547	0.595654	patients
56.226	0.0295675	2.46482	0.354249	6.11674	0.114307	5.4623	0.0372713	27.4957	0.09668	1.96133	0.587226	patients
56.3003	0.0297576	2.47141	0.346056	6.13229	0.111866	5.48114	0.0370434	27.5415	0.0960404	1.96718	0.579253	patients
56.3746	0.0299512	2.47801	0.338159	6.14784	0.109411	5.49998	0.0368456	27.5873	0.0954318	1.97303	0.571726	patients
56.4489	0.0301494	2.4846	0.330578	6.16338	0.106944	5.51883	0.0366701	27.633	0.0948491	1.97889	0.564626	patients
56.5232	0.0303519	2.49119	0.323332	6.17893	0.104466	5.53767	0.0365087	27.6788	0.0942871	1.98474	0.557933	patients
56.5975	0.0305589	2.49779	0.316496	6.19448	0.101984	5.55651	0.0363533	27.7246	0.0937337	1.99059	0.551685	patients
56.6719	0.0307708	2.50438	0.31003	6.21003	0.0995031	5.57536	0.0361959	27.7704	0.093182	1.99644	0.545765	patients
56.7462	0.0309894	2.51097	0.303924	6.22558	0.0970347	5.5942	0.036029	27.8161	0.092625	2.0023	0.540132	patients
56.8205	0.031215	2.51756	0.298171	6.24112	0.0945892	5.61304	0.0358434	27.8619	0.0920558	2.00815	0.534743	patients
56.8948	0.031447	2.52416	0.292762	6.25667	0.0921751	5.63189	0.0356304	27.9077	0.091468	2.014	0.52955	patients
56.9691	0.0316857	2.53075	0.287681	6.27222	0.089801	5.65073	0.0353859	27.9534	0.0908509	2.01986	0.524505	patients
57.0434	0.0319318	2.53734	0.282906	6.28777	0.0874743	5.66957	0.035105	27.9992	0.0901986	2.02571	0.519556	patients
57.1177	0.0321882	2.54393	0.278454	6.30332	0.0852014	5.68842	0.0347834	28.045	0.0895092	2.03156	0.514637	patients
57.192	0.0324527	2.55053	0.274231	6.31886	0.0829867	5.70726	0.0344173	28.0908	0.0887796	2.03741	0.509676	patients
57.2663	0.0327254	2.55712	0.270196	6.33441	0.080834	5.7261	0.0340039	28.1365	0.0880075	2.04327	0.504619	patients
57.3406	0.0330067	2.56371	0.266307	6.34996	0.0787524	5.74495	0.0335407	28.1823	0.0871911	2.04912	0.499414	patients
57.4149	0.0332983	2.57031	0.262519	6.36551	0.0767289	5.76379	0.0330224	28.2281	0.0863286	2.05497	0.494011	patients
57.4892	0.0336006	2.5769	0.258787	6.38105	0.0747585	5.78264	0.0324466	28.2738	0.0854134	2.06083	0.488364	patients
57.5635	0.0339121	2.58349	0.255066	6.3966	0.0728349	5.80148	0.0318188	28.3196	0.0844558	2.06668	0.48241	patients
57.6378	0.0342327	2.59008	0.251292	6.41215	0.0709508	5.82032	0.0311403	28.3654	0.0834583	2.07253	0.476077	patients
57.7121	0.0345625	2.59668	0.247423	6.4277	0.0690982	5.83917	0.0304132	28.4112	0.0824235	2.07838	0.469386	patients
57.7864	0.0349049	2.60327	0.243425	6.44325	0.0672689	5.85801	0.0296407	28.4569	0.0813547	2.08424	0.462321	patients
57.8607	0.0352566	2.60986	0.239266	6.45879	0.0654554	5.87685	0.0288269	28.5027	0.0802553	2.09009	0.454876	patients
57.935	0.0356174	2.61646	0.234921	6.47434	0.0636488	5.8957	0.0279768	28.5485	0.0791259	2.09594	0.447053	patients
58.0093	0.0359871	2.62305	0.23037	6.48989	0.0618429	5.91454	0.0270951	28.5942	0.0779739	2.1018	0.438862	patients
58.0836	0.0363667	2.62964	0.225591	6.50544	0.0600346	5.93338	0.0261897	28.64	0.076805	2.10765	0.430293	patients
58.1579	0.0367569	2.63623	0.220548	6.52099	0.0582224	5.95223	0.0252711	28.6858	0.0756228	2.1135	0.421381	patients
58.2323	0.0371552	2.64283	0.215284	6.53653	0.0564068	5.97107	0.0243471	28.7316	0.0744309	2.11935	0.412205	patients
58.3066	0.0375613	2.64942	0.20981	6.55208	0.0545897	5.98991	0.0234252	28.7773	0.0732325	2.12521	0.402808	patients
58.3809	0.0379749	2.65601	0.204143	6.56763	0.0527751	6.00876	0.0225126	28.8231	0.0720306	2.13106	0.393241	patients
58.4552	0.0383977	2.66261	0.198305	6.58318	0.0509707	6.0276	0.0216158	28.8689	0.0708288	2.13691	0.383552	patients
58.5295	0.0388275	2.6692	0.192322	6.59873	0.049184	6.04644	0.0207404	28.9146	0.0696301	2.14277	0.373797	patients
58.6038	0.0392635	2.67579	0.186221	6.61427	0.0474222	6.06529	0.019893	28.9604	0.0684362	2.14862	0.364037	patients
58.6781	0.0397051	2.68238	0.180038	6.62982	0.0456936	6.08413	0.0190783	29.0062	0.0672491	2.15447	0.354342	patients
58.7524	0.0401523	2.68898	0.173827	6.64537	0.0440061	6.10297	0.0182946	29.052	0.0660701	2.16032	0.344763	patients
58.8267	0.0406054	2.69557	0.167622	6.66092	0.0423677	6.12182	0.0175416	29.0977	0.0649008	2.16618	0.335344	patients
58.901	0.0410623	2.70216	0.161459	6.67646	0.0407861	6.14066	0.0168178	29.1435	0.0637442	2.17203	0.326127	patients
58.9753	0.0415226	2.70876	0.15537	6.69201	0.0392718	6.1595	0.0161209	29.1893	0.0626005	2.17788	0.317149	patients
59.0496	0.0419858	2.71535	0.149387	6.70756	0.0378392	6.17835	0.0154479	29.235	0.06147	2.18374	0.308442	patients
59.1239	0.0424518	2.72194	0.143553	6.72311	0.0364853	6.19719	0.0147954	29.2808	0.0603533	2.18959	0.300083	patients
59.1982	0.0429194	2.72853	0.137907	6.73866	0.0352147	6.21603	0.0141605	29.3266	0.0592511	2.19544	0.292063	patients
59.2725	0.0433878	2.73513	0.132453	6.7542	0.0340312	6.23488	0.01354	29.3724	0.058164	2.20129	0.284378	patients
59.3468	0.0438566	2.74172	0.127205	6.76975	0.0329381	6.25372	0.0129299	29.4181	0.0570933	2.20715	0.277036	patients
59.4211	0.0443252	2.74831	0.122176	6.7853	0.0319373	6.27256	0.0123288	29.4639	0.0560415	2.213	0.270037	patients
59.4954	0.0447924	2.7549	0.117375	6.80085	0.0310303	6.29141	0.0117365	29.5097	0.055006	2.21885	0.263379	patients
59.5697	0.0452579	2.7615	0.112809	6.8164	0.030228	6.31025	0.0111537	29.5554	0.0539872	2.22471	0.257057	patients
59.644	0.0457211	2.76809	0.108506	6.83194	0.0295235	6.32909	0.0105819	29.6012	0.0529849	2.23056	0.251119	patients
59.7183	0.0461817	2.77468	0.104463	6.84749	0.028908	6.34794	0.0100235	29.647	0.0519992	2.23641	0.245489	patients
59.7926	0.0466382	2.78128	0.100654	6.86304	0.0283771	6.36678	0.00948279	29.6928	0.0510299	2.24226	0.240145	patients
59.867	0.0470898	2.78787	0.0970749	6.87859	0.0279251	6.38563	0.00896528	29.7385	0.0500793	2.24812	0.235067	patients
59.9413	0.0475367	2.79446	0.0937196	6.89414	0.0275448	6.40447	0.00847254	29.7843	0.0491448	2.25397	0.230235	patients
60.0156	0.0479785	2.80105	0.0905818	6.90968	0.0272279	6.42331	0.00800759	29.8301	0.048225	2.25982	0.225626	patients
60.0899	0.0484147	2.80765	0.0876545	6.92523	0.0269648	6.44216	0.00757282	29.8758	0.047319	2.26568	0.221219	patients
60.1642	0.0488424	2.81424	0.0849549	6.94078	0.0267482	6.461	0.00716989	29.9216	0.0464261	2.27153	0.21701	patients
60.2385	0.049263	2.82083	0.0824616	6.95633	0.0265566	6.47984	0.00679955	29.9674	0.0455454	2.27738	0.212936	patients
60.3128	0.0496762	2.82743	0.0801516	6.97188	0.0263767	6.49869	0.00646162	30.0132	0.0446765	2.28323	0.208972	patients
60.3871	0.0500818	2.83402	0.078017	6.98742	0.0261956	6.51753	0.00615646	30.0589	0.0438189	2.28909	0.205092	patients
60.4614	0.0504782	2.84061	0.0760499	7.00297	0.0260003	6.53637	0.00588305	30.1047	0.0429699	2.29494	0.201271	patients
60.5357	0.0508637	2.8472	0.0742426	7.01852	0.0257783	6.55522	0.00563463	30.1505	0.0421284	2.30079	0.197486	patients
60.61	0.05124	2.8538	0.0725871	7.03407	0.0255182	6.57406	0.00540763	30.1962	0.0412936	2.30665	0.193711	patients
60.6843	0.051607	2.86039	0.071096	7.04961	0.0252052	6.5929	0.00519826	30.242	0.0404646	2.3125	0.18992	patients
60.7586	0.0519643	2.86698	0.0697444	7.06516	0.0248275	6.61175	0.00500269	30.2878	0.0396407	2.31835	0.186093	patients
60.8329	0.0523087	2.87358	0.0685169	7.08071	0.024385	6.63059	0.00481726	30.3336	0.0388219	2.3242	0.182215	patients
60.9072	0.0526417	2.88017	0.0674051	7.09626	0.0238751	6.64943	0.00463864	30.3793	0.038007	2.33006	0.178277	patients
60.9815	0.0529642	2.88676	0.0664008	7.11181	0.0232972	6.66828	0.00446396	30.4251	0.0371956	2.33591	0.174269	patients
61.0558	0.0532761	2.89335	0.0654953	7.12735	0.022653	6.68712	0.00429061	30.4709	0.0363875	2.34176	0.170187	patients
61.1301	0.0535764	2.89995	0.06468	7.1429	0.0219465	6.70596	0.00411689	30.5166	0.0355829	2.34762	0.166024	patients
61.2044	0.0538624	2.90654	0.0639579	7.15845	0.0211837	6.72481	0.0039422	30.5624	0.0347819	2.35347	0.161783	patients
61.2787	0.0541375	2.91313	0.0633055	7.174	0.0203671	6.74365	0.00376652	30.6082	0.0339851	2.35932	0.15748	patients
61.353	0.0544018	2.91972	0.0627116	7.18955	0.0195145	6.76249	0.00359037	30.654	0.0331935	2.36517	0.153128	patients
61.4274	0.0546552	2.92632	0.0621668	7.20509	0.0186382	6.78134	0.00341476	30.6997	0.0324071	2.37103	0.14874	patients
61.5017	0.0548955	2.93291	0.0616621	7.22064	0.0177494	6.80018	0.00324106	30.7455	0.0316265	2.37688	0.144331	patients
61.576	0.0551238	2.9395	0.0611886	7.23619	0.0168594	6.81902	0.00307126	30.7913	0.0308524	2.38273	0.139917	patients
61.6503	0.055342	2.9461	0.0607374	7.25174	0.0159791	6.83787	0.00290825	30.837	0.0300857	2.38859	0.135521	patients
61.7246	0.0555503	2.95269	0.0603004	7.26729	0.0151188	6.85671	0.00275366	30.8828	0.029327	2.39444	0.131166	patients
61.7989	0.0557489	2.95928	0.0598652	7.28283	0.0142896	6.87555	0.00260957	30.9286	0.0285791	2.40029	0.126867	patients
61.8732	0.055935	2.96587	0.0594244	7.29838	0.0135054	6.8944	0.002478	30.9744	0.0278413	2.40614	0.122638	patients
61.9475	0.0561128	2.97247	0.0589713	7.31393	0.0127681	6.91324	0.00236085	31.0201	0.0271141	2.412	0.118492	patients
62.0218	0.0562826	2.97906	0.0584997	7.32948	0.0120825	6.93209	0.00225992	31.0659	0.026398	2.41785	0.114438	patients
62.0961	0.0564448	2.98565	0.0580041	7.34502	0.0114517	6.95093	0.00217686	31.1117	0.0256938	2.4237	0.110486	patients
62.1704	0.0565988	2.99225	0.0574788	7.36057	0.0108779	6.96977	0.00211396	31.1575	0.0250018	2.42956	0.106657	patients
62.2447	0.0567455	2.99884	0.056913	7.37612	0.0103618	6.98862	0.00207451	31.2032	0.0243238	2.43541	0.102943	patients
62.319	0.0568869	3.00543	0.0563092	7.39167	0.00990322	7.00746	0.00205695	31.249	0.0236606	2.44126	0.0993355	patients
62.3933	0.0570234	3.01202	0.0556651	7.40722	0.00950664	7.0263	0.00206187	31.2948	0.023011	2.44711	0.0958325	patients
62.4676	0.0571558	3.01862	0.0549792	7.42276	0.00916654	7.04515	0.00208959	31.3405	0.022375	2.45297	0.0924289	patients
62.5419	0.0572836	3.02521	0.0542504	7.43831	0.00887578	7.06399	0.00214002	31.3863	0.0217527	2.45882	0.0891193	patients
62.6162	0.0574089	3.0318	0.053478	7.45386	0.00863056	7.08283	0.00221274	31.4321	0.0211443	2.46467	0.0858975	patients
62.6905	0.0575325	3.0384	0.0526605	7.46941	0.00842671	7.10168	0.00230682	31.4779	0.0205497	2.47053	0.0827706	patients
62.7648	0.0576547	3.04499	0.0517933	7.48496	0.00825977	7.12052	0.00242154	31.5236	0.0199719	2.47638	0.0797184	patients
62.8391	0.0577764	3.05158	0.0508848	7.5005	0.00812509	7.13936	0.0025559	31.5694	0.0194076	2.48223	0.0767349	patients
62.9134	0.0578984	3.05817	0.0499366	7.51605	0.00801792	7.15821	0.00270445	31.6152	0.0188567	2.48808	0.0738173	patients
62.9877	0.0580214	3.06477	0.0489508	7.5316	0.00793612	7.17705	0.00286378	31.6609	0.0183187	2.49394	0.0709641	patients
63.0621	0.0581458	3.07136	0.0479297	7.54715	0.0078701	7.19589	0.00302997	31.7067	0.0177934	2.49979	0.068175	patients
63.1364	0.058272	3.07795	0.0468761	7.5627	0.00781527	7.21474	0.00319873	31.7525	0.0172804	2.50564	0.0654523	patients
63.2107	0.0584014	3.08454	0.0457915	7.57824	0.00776724	7.23358	0.00336542	31.7983	0.0167804	2.5115	0.062812	patients
63.285	0.058534	3.09114	0.0446789	7.59379	0.00772188	7.25242	0.00352524	31.844	0.0162927	2.51735	0.0602459	patients
63.3593	0.0586699	3.09773	0.0435467	7.60934	0.00767538	7.27127	0.00367273	31.8898	0.0158153	2.5232	0.0577587	patients
63.4336	0.0588093	3.10432	0.0423997	7.62489	0.00762428	7.29011	0.0038004	31.9356	0.0153478	2.52905	0.0553554	patients
63.5079	0.0589527	3.11092	0.041243	7.64043	0.00756476	7.30895	0.0039057	31.9813	0.0148894	2.53491	0.0530405	patients
63.5822	0.0591014	3.11751	0.040082	7.65598	0.00749326	7.3278	0.00398514	32.0271	0.0144395	2.54076	0.0508181	patients
63.6565	0.0592541	3.1241	0.0389225	7.67153	0.00740886	7.34664	0.00403591	32.0729	0.0139976	2.54661	0.048696	patients
63.7308	0.0594109	3.13069	0.0377717	7.68708	0.00731029	7.36548	0.00405607	32.1187	0.0135643	2.55247	0.0466874	patients
63.8051	0.0595718	3.13729	0.0366385	7.70263	0.00719673	7.38433	0.00404451	32.1644	0.0131374	2.55832	0.0447763	patients
63.8794	0.0597376	3.14388	0.035528	7.71817	0.00706782	7.40317	0.00400106	32.2102	0.0127164	2.56417	0.0429605	patients
63.9537	0.0599077	3.15047	0.0344457	7.73372	0.00692366	7.42201	0.00392558	32.256	0.0123009	2.57002	0.0412362	patients
64.028	0.0600814	3.15707	0.0333968	7.74927	0.00676473	7.44086	0.00381728	32.3017	0.0118905	2.57588	0.0395985	patients
64.1023	0.0602584	3.16366	0.0323858	7.76482	0.00659018	7.4597	0.00368329	32.3475	0.011485	2.58173	0.0380409	patients
64.1766	0.0604385	3.17025	0.0314166	7.78037	0.00640315	7.47854	0.00352708	32.3933	0.0110848	2.58758	0.0365609	patients
64.2509	0.0606222	3.17684	0.0304973	7.79591	0.00620583	7.49739	0.00335255	32.4391	0.0106896	2.59344	0.0351501	patients
64.3252	0.0608081	3.18344	0.0296289	7.81146	0.00600012	7.51623	0.00316386	32.4848	0.0102991	2.59929	0.0337906	patients
64.3995	0.0609956	3.19003	0.0288069	7.82701	0.00578808	7.53508	0.00296535	32.5306	0.00991351	2.60514	0.0324739	patients
64.4738	0.0611846	3.19662	0.0280295	7.84256	0.0055719	7.55392	0.00276134	32.5764	0.00953294	2.61099	0.0311921	patients
64.5481	0.0613745	3.20322	0.0272939	7.85811	0.00535387	7.57276	0.00255615	32.6221	0.00915772	2.61685	0.0299382	patients
64.6225	0.0615646	3.20981	0.0265963	7.87365	0.0051364	7.59161	0.00235499	32.6679	0.00878826	2.6227	0.0287063	patients
64.6968	0.0617542	3.2164	0.0259317	7.8892	0.00492274	7.61045	0.00216136	32.7137	0.00842622	2.62855	0.0274931	patients
64.7711	0.061943	3.22299	0.0252964	7.90475	0.00471493	7.62929	0.00197815	32.7595	0.00807081	2.63441	0.026295	patients
64.8454	0.0621305	3.22959	0.0246797	7.9203	0.00451493	7.64814	0.00180771	32.8052	0.00772242	2.64026	0.0251103	patients
64.9197	0.0623151	3.23618	0.0240723	7.93585	0.00432445	7.66698	0.00165187	32.851	0.0073814	2.64611	0.0239407	patients
64.994	0.0624969	3.24277	0.0234668	7.95139	0.00414491	7.68582	0.00151194	32.8968	0.00704811	2.65196	0.0227889	patients
65.0683	0.0626753	3.24937	0.0228562	7.96694	0.00397742	7.70467	0.00138863	32.9425	0.00672285	2.65782	0.0216593	patients
65.1426	0.0628498	3.25596	0.0222338	7.98249	0.00382273	7.72351	0.00128254	32.9883	0.00640705	2.66367	0.020557	patients
65.2169	0.0630195	3.26255	0.0215937	7.99804	0.00368251	7.74235	0.00119509	33.0341	0.00610064	2.66952	0.0194947	patients
65.2912	0.0631827	3.26914	0.0209264	8.01358	0.00355603	7.7612	0.00112279	33.0799	0.005803	2.67538	0.0184786	patients
65.3655	0.0633401	3.27574	0.0202301	8.02913	0.0034415	7.78004	0.0010642	33.1256	0.00551427	2.68123	0.0175138	patients
65.4398	0.0634913	3.28233	0.0195046	8.04468	0.00333772	7.79888	0.00101759	33.1714	0.00523452	2.68708	0.016607	patients
65.5141	0.0636357	3.28892	0.0187499	8.06023	0.00324318	7.81773	0.000981021	33.2172	0.00496382	2.69293	0.0157641	patients
65.5884	0.0637706	3.29551	0.0179674	8.07578	0.00315612	7.83657	0.000952393	33.2629	0.00470248	2.69879	0.0149907	patients
65.6627	0.0638965	3.30211	0.0171597	8.09132	0.00307456	7.85541	0.000929556	33.3087	0.00445203	2.70464	0.0142911	patients
65.737	0.0640137	3.3087	0.016331	8.10687	0.00299644	7.87426	0.000910395	33.3545	0.00421077	2.71049	0.0136826	patients
65.8113	0.0641217	3.31529	0.0154854	8.12242	0.00291942	7.8931	0.000892636	33.4003	0.00397872	2.71635	0.0131549	patients
65.8856	0.0642195	3.32189	0.0146338	8.13797	0.00284101	7.91194	0.000874069	33.446	0.00375597	2.7222	0.0127051	patients
65.9599	0.0643034	3.32848	0.0137841	8.15352	0.00275964	7.93079	0.000853311	33.4918	0.00354259	2.72805	0.0123311	patients
66.0342	0.0643761	3.33507	0.0129442	8.16906	0.00267406	7.94963	0.000829303	33.5376	0.00333868	2.7339	0.0120294	patients
66.1085	0.0644371	3.34166	0.0121223	8.18461	0.00258344	7.96847	0.000801338	33.5833	0.00314584	2.73976	0.0117957	patients
66.1828	0.0644859	3.34826	0.0113263	8.20016	0.00248739	7.98732	0.000769059	33.6291	0.00296357	2.74561	0.0116247	patients
66.2572	0.0645187	3.35485	0.0105638	8.21571	0.00238599	8.00616	0.000732459	33.6749	0.00279131	2.75146	0.0115185	patients
66.3315	0.0645353	3.36144	0.00985203	8.23126	0.00227959	8.025	0.000691805	33.7207	0.00262923	2.75732	0.0114573	patients
66.4058	0.0645372	3.36804	0.00918992	8.2468	0.00216961	8.04385	0.000647498	33.7664	0.00247748	2.76317	0.0114334	patients
66.4801	0.0645237	3.37463	0.00858185	8.26235	0.00205834	8.06269	0.000601138	33.8122	0.00233621	2.76902	0.0114392	patients
66.5544	0.0644942	3.38122	0.00803118	8.2779	0.00194787	8.08153	0.00055386	33.858	0.00220597	2.77487	0.0114673	patients
66.6287	0.0644408	3.38781	0.00754011	8.29345	0.00184051	8.10038	0.000506883	33.9037	0.00208834	2.78073	0.0115106	patients
66.703	0.064369	3.39441	0.00710966	8.30899	0.0017387	8.11922	0.000461454	33.9495	0.00198136	2.78658	0.0115625	patients
66.7773	0.0642778	3.401	0.00674087	8.32454	0.00164493	8.13807	0.000418803	33.9953	0.00188494	2.79243	0.0116156	patients
66.8516	0.0641665	3.40759	0.00644103	8.34009	0.00156164	8.15691	0.000380102	34.0411	0.00179894	2.79829	0.0116642	patients
66.9259	0.0640303	3.41419	0.00619562	8.35564	0.00149325	8.17575	0.000346503	34.0868	0.00172312	2.80414	0.0117046	patients
67.0002	0.0638662	3.42078	0.00600039	8.37119	0.0014409	8.1946	0.000319967	34.1326	0.00165719	2.80999	0.0117341	patients
67.0745	0.0636778	3.42737	0.00585042	8.38673	0.00140544	8.21344	0.000300383	34.1784	0.00160218	2.81584	0.0117508	patients
67.1488	0.063464	3.43396	0.00574022	8.40228	0.00138781	8.23228	0.000288232	34.2241	0.00155651	2.8217	0.0117533	patients
67.2231	0.0632239	3.44056	0.0056639	8.41783	0.00138848	8.25113	0.0002838	34.2699	0.001519	2.82755	0.0117404	patients
67.2974	0.0629461	3.44715	0.00561612	8.43338	0.0014074	8.26997	0.000287178	34.3157	0.00148899	2.8334	0.0117117	patients
67.3717	0.0626367	3.45374	0.00559098	8.44893	0.00144406	8.28881	0.000298259	34.3615	0.00146582	2.83926	0.0116703	patients
67.446	0.0622959	3.46033	0.00557806	8.46447	0.00149786	8.30766	0.000316736	34.4072	0.00144874	2.84511	0.0116176	patients
67.5203	0.0619226	3.46693	0.00557173	8.48002	0.00156856	8.3265	0.000342157	34.453	0.00143722	2.85096	0.0115552	patients
67.5946	0.0615116	3.47352	0.00556683	8.49557	0.0016515	8.34534	0.000374505	34.4988	0.00143067	2.85681	0.0114846	patients
67.6689	0.0610548	3.48011	0.00555877	8.51112	0.00174426	8.36419	0.000411688	34.5445	0.0014274	2.86267	0.0114074	patients
67.7432	0.0605606	3.48671	0.00554353	8.52667	0.0018442	8.38303	0.000452543	34.5903	0.0014266	2.86852	0.0113243	patients
67.8176	0.060028	3.4933	0.00551689	8.54221	0.0019486	8.40187	0.00049578	34.6361	0.00142751	2.87437	0.0112366	patients
67.8919	0.0594557	3.49989	0.00547479	8.55776	0.00205467	8.42072	0.000540017	34.6819	0.00142937	2.88023	0.011145	patients
67.9662	0.0588312	3.50648	0.00541751	8.57331	0.00215969	8.43956	0.000583814	34.7276	0.00143145	2.88608	0.0110492	patients
68.0405	0.0581598	3.51308	0.00534453	8.58886	0.00226033	8.4584	0.000625718	34.7734	0.00143282	2.89193	0.0109485	patients
68.1148	0.0574454	3.51967	0.0052559	8.6044	0.00235358	8.47725	0.000664277	34.8192	0.00143272	2.89778	0.0108417	patients
68.1891	0.0566874	3.52626	0.00515218	8.61995	0.00243779	8.49609	0.000697169	34.8649	0.00143064	2.90364	0.0107272	patients
68.2634	0.0558829	3.53286	0.00503444	8.6355	0.00251127	8.51493	0.000723875	34.9107	0.00142609	2.90949	0.0106012	patients
68.3377	0.0550191	3.53945	0.00490318	8.65105	0.00257263	8.53378	0.000743583	34.9565	0.00141865	2.91534	0.010461	patients
68.412	0.0541109	3.54604	0.0047606	8.6666	0.00262081	8.55262	0.000755756	35.0023	0.00140795	2.9212	0.010305	patients
68.4863	0.0531584	3.55263	0.00461008	8.68214	0.00265506	8.57146	0.000760156	35.048	0.0013934	2.92705	0.0101304	patients
68.5606	0.0521621	3.55923	0.00445355	8.69769	0.0026749	8.59031	0.00075686	35.0938	0.00137439	2.9329	0.00993502	patients
68.6349	0.051113	3.56582	0.00429288	8.71324	0.00267766	8.60915	0.000746261	35.1396	0.00135137	2.93875	0.00971672	patients
68.7092	0.0500153	3.57241	0.00412976	8.72879	0.00266584	8.62799	0.000729051	35.1853	0.0013243	2.94461	0.00947377	patients
68.7835	0.0488774	3.57901	0.00396573	8.74434	0.00263992	8.64684	0.000705619	35.2311	0.00129321	2.95046	0.00920037	patients
68.8578	0.0477005	3.5856	0.0038023	8.75988	0.00260041	8.66568	0.000678425	35.2769	0.0012582	2.95631	0.00889964	patients
68.9321	0.0464863	3.59219	0.00364078	8.77543	0.00254792	8.68452	0.00064898	35.3227	0.00121943	2.96217	0.00857312	patients
69.0064	0.045224	3.59878	0.00348173	8.79098	0.00248318	8.70337	0.000618863	35.3684	0.00117655	2.96802	0.00822208	patients
69.0807	0.0439306	3.60538	0.00332557	8.80653	0.00240703	8.72221	0.00058966	35.4142	0.0011305	2.97387	0.00784846	patients
69.155	0.0426083	3.61197	0.00317258	8.82208	0.00231981	8.74106	0.000562896	35.46	0.00108182	2.97972	0.00745486	patients
69.2293	0.0412595	3.61856	0.00302293	8.83762	0.00222234	8.7599	0.000539979	35.5057	0.00103094	2.98558	0.00704445	patients
69.3036	0.0398837	3.62515	0.00287671	8.85317	0.002117	8.77874	0.000522139	35.5515	0.000978344	2.99143	0.00661963	patients
69.3779	0.0384851	3.63175	0.00273449	8.86872	0.00200502	8.79759	0.000511506	35.5973	0.000924531	2.99728	0.00618835	patients
69.4523	0.0370717	3.63834	0.0025962	8.88427	0.0018877	8.81643	0.00050776	35.6431	0.000870038	3.00314	0.00575531	patients
69.5266	0.0356466	3.64493	0.00246187	8.89982	0.00176643	8.83527	0.00051107	35.6888	0.000815628	3.00899	0.00532528	patients
69.6009	0.034213	3.65153	0.0023319	8.91536	0.00164266	8.85412	0.000521298	35.7346	0.000761927	3.01484	0.004903	patients
69.6752	0.0327743	3.65812	0.00220683	8.93091	0.00151787	8.87296	0.000538	35.7804	0.000709452	3.02069	0.0044931	patients
69.7495	0.0313371	3.66471	0.00208732	8.94646	0.00139394	8.8918	0.000560452	35.8261	0.000658691	3.02655	0.0041007	patients
69.8238	0.0299048	3.6713	0.00197416	8.96201	0.00127275	8.91065	0.000587684	35.8719	0.000610098	3.0324	0.00373408	patients
69.8981	0.0284804	3.6779	0.00186967	8.97755	0.00115574	8.92949	0.000618521	35.9177	0.000564085	3.03825	0.00339348	patients
69.9724	0.0270689	3.68449	0.00177432	8.9931	0.00104434	8.94833	0.000651691	35.9635	0.000521684	3.04411	0.00308157	patients
70.0467	0.0256785	3.69108	0.00168878	9.00865	0.000939864	8.96718	0.000685194	36.0092	0.000482709	3.04996	0.00280045	patients
70.121	0.0243087	3.69768	0.00161401	9.0242	0.000843509	8.98602	0.000717672	36.055	0.000447256	3.05581	0.00255161	patients
70.1953	0.0229621	3.70427	0.00155085	9.03975	0.000756343	9.00486	0.000747897	36.1008	0.000415428	3.06166	0.00233597	patients
70.2696	0.0216413	3.71086	0.0015	9.05529	0.000679529	9.02371	0.000774822	36.1465	0.000387263	3.06752	0.00215595	patients
70.3439	0.0203579	3.71745	0.00146198	9.07084	0.000615354	9.04255	0.000797625	36.1923	0.000362734	3.07337	0.00201338	patients
70.4182	0.0191111	3.72405	0.0014394	9.08639	0.000562633	9.06139	0.000815744	36.2381	0.000342063	3.07922	0.0019021	patients
70.4925	0.0178994	3.73064	0.00142996	9.10194	0.000521548	9.08024	0.000828909	36.2839	0.000325113	3.08508	0.00182028	patients
70.5668	0.0167243	3.73723	0.00143278	9.11749	0.000492078	9.09908	0.000836465	36.3296	0.000311172	3.09093	0.00176564	patients
70.6411	0.0155897	3.74383	0.00144697	9.13303	0.000473997	9.11792	0.000839662	36.3754	0.000299946	3.09678	0.00173554	patients
70.7154	0.0145093	3.75042	0.00147135	9.14858	0.000466875	9.13677	0.000839263	36.4212	0.000291113	3.10263	0.00172704	patients
70.7897	0.0134709	3.75701	0.00150447	9.16413	0.000470089	9.15561	0.000836147	36.4669	0.000284326	3.10849	0.00173826	patients
70.864	0.0124752	3.7636	0.00154465	9.17968	0.000483577	9.17445	0.000831284	36.5127	0.000279222	3.11434	0.00176461	patients
70.9383	0.0115228	3.7702	0.00159031	9.19523	0.000505851	9.1933	0.000825669	36.5585	0.000275587	3.12019	0.00180057	patients
71.0126	0.0106237	3.77679	0.00163786	9.21077	0.000534832	9.21214	0.000820253	36.6043	0.000272708	3.12605	0.00184267	patients
71.087	0.009776	3.78338	0.00168505	9.22632	0.000569112	9.23098	0.000815873	36.65	0.00027023	3.1319	0.00188752	patients
71.1613	0.00897203	3.78997	0.00172972	9.24187	0.000607188	9.24983	0.00081352	36.6958	0.000267841	3.13775	0.0019319	patients
71.2356	0.00821142	3.79657	0.00176972	9.25742	0.000647486	9.26867	0.000813312	36.7416	0.000265255	3.1436	0.00197278	patients
71.3099	0.00749378	3.80316	0.00180309	9.27296	0.000688398	9.28752	0.000815185	36.7873	0.000262221	3.14946	0.00200617	patients
71.3842	0.00683414	3.80975	0.00182776	9.28851	0.000728312	9.30636	0.000818821	36.8331	0.000258429	3.15531	0.00202941	patients
71.4585	0.00621531	3.81635	0.00184022	9.30406	0.000764902	9.3252	0.000823655	36.8789	0.000253653	3.16116	0.00204131	patients
71.5328	0.0056361	3.82294	0.00184101	9.31961	0.000796841	9.34405	0.000828907	36.9247	0.000247888	3.16702	0.00204062	patients
71.6071	0.00509548	3.82953	0.0018295	9.33516	0.00082295	9.36289	0.000833633	36.9704	0.000241087	3.17287	0.00202649	patients
71.6814	0.00459803	3.83612	0.00180536	9.3507	0.000842211	9.38173	0.000836778	37.0162	0.000233242	3.17872	0.00199847	patients
71.7557	0.00414382	3.84272	0.00176863	9.36625	0.00085383	9.40058	0.000836636	37.062	0.000224379	3.18457	0.00195653	patients
71.83	0.00372307	3.84931	0.00171965	9.3818	0.000857257	9.41942	0.000832372	37.1077	0.000214554	3.19043	0.001899	patients
71.9043	0.00333445	3.8559	0.00165861	9.39735	0.000852201	9.43826	0.00082321	37.1535	0.000203709	3.19628	0.00182869	patients
71.9786	0.00297662	3.8625	0.00158573	9.4129	0.000838185	9.45711	0.000808541	37.1993	0.00019219	3.20213	0.00174746	patients
72.0529	0.00265687	3.86909	0.00150422	9.42844	0.000815076	9.47595	0.000787993	37.2451	0.000180142	3.20799	0.00165678	patients
72.1272	0.00236524	3.87568	0.00141558	9.44399	0.000784571	9.49479	0.000761454	37.2908	0.000167715	3.21384	0.00155831	patients
72.2015	0.0020986	3.88227	0.0013214	9.45954	0.000747508	9.51364	0.00072907	37.3366	0.000155065	3.21969	0.00145379	patients
72.2758	0.0018556	3.88887	0.00122332	9.47509	0.000704872	9.53248	0.000691243	37.3824	0.000142347	3.22554	0.00134502	patients
72.3501	0.00163699	3.89546	0.00112299	9.49064	0.000657751	9.55132	0.000648077	37.4281	0.000129745	3.2314	0.00123385	patients
72.4244	0.0014441	3.90205	0.00102211	9.50618	0.0006073	9.57017	0.000601249	37.4739	0.000117451	3.23725	0.00112283	patients
72.4987	0.00126945	3.90865	0.000922725	9.52173	0.0005547	9.58901	0.000551873	37.5197	0.00010557	3.2431	0.0010135	patients
72.573	0.00111186	3.91524	0.00082616	9.53728	0.000501175	9.60785	0.000501015	37.5655	9.4203e-05	3.24896	0.000907234	patients
72.6474	0.000970187	3.92183	0.000733497	9.55283	0.000448143	9.6267	0.000449736	37.6112	8.34329e-05	3.25481	0.000805233	patients
72.7217	0.000846751	3.92842	0.00064564	9.56837	0.000396564	9.64554	0.000399049	37.657	7.33279e-05	3.26066	0.000708504	patients
72.796	0.000737545	3.93502	0.000563312	9.58392	0.000347216	9.66438	0.000349879	37.7028	6.39503e-05	3.26651	0.000618016	patients
72.8703	0.000639944	3.94161	0.000487055	9.59947	0.000300738	9.68323	0.000303037	37.7485	5.54835e-05	3.27237	0.000535549	patients
72.9446	0.000553061	3.9482	0.000417851	9.61502	0.000257618	9.70207	0.000259707	37.7943	4.77807e-05	3.27822	0.000460219	patients
73.0189	0.000476439	3.9548	0.000355985	9.63057	0.000218202	9.72091	0.000220059	37.8401	4.08327e-05	3.28407	0.000392101	patients
73.0932	0.000411275	3.96139	0.000300654	9.64611	0.000182764	9.73976	0.000184267	37.8859	3.46202e-05	3.28993	0.000331126	patients
73.1675	0.000353561	3.96798	0.000251662	9.66166	0.000151923	9.7586	0.000152436	37.9316	2.91149e-05	3.29578	0.000277107	patients
73.2418	0.000302666	3.97457	0.000208724	9.67721	0.000124937	9.77744	0.000124545	37.9774	2.42809e-05	3.30163	0.000229748	patients
73.3161	0.000257987	3.98117	0.000171483	9.69276	0.000101617	9.79629	0.000100467	38.0232	2.01505e-05	3.30748	0.000188991	patients
73.3904	0.000219934	3.98776	0.000139526	9.70831	8.17191e-05	9.81513	7.99921e-05	38.0689	1.66304e-05	3.31334	0.000154752	patients
73.4647	0.000187363	3.99435	0.000112886	9.72385	6.49576e-05	9.83397	6.28437e-05	38.1147	1.3614e-05	3.31919	0.000125584	patients
73.539	0.000158897	4.00094	9.07798e-05	9.7394	5.1022e-05	9.85282	4.9055e-05	38.1605	1.10515e-05	3.32504	0.000100974	patients
73.6133	0.00013414	4.00754	7.23209e-05	9.75495	3.95895e-05	9.87166	3.78669e-05	38.2063	8.89407e-06	3.3309	8.04163e-05	patients
73.6876	0.000112715	4.01413	5.70603e-05	9.7705	3.04936e-05	9.89051	2.88597e-05	38.252	7.0944e-06	3.33675	6.34187e-05	patients
73.7619	9.51554e-05	4.02072	4.45736e-05	9.78605	2.33368e-05	9.90935	2.17079e-05	38.2978	5.61469e-06	3.3426	4.95132e-05	patients
73.8362	7.99618e-05	4.02732	3.44651e-05	9.80159	1.76514e-05	9.92819	1.61094e-05	38.3436	4.44441e-06	3.34845	3.84513e-05	patients
73.9105	6.68649e-05	4.03391	2.63713e-05	9.81714	1.31906e-05	9.94704	1.17905e-05	38.3893	3.48738e-06	3.35431	2.97604e-05	patients
73.9848	5.56368e-05	4.0405	2.01445e-05	9.83269	9.73533e-06	9.96588	8.50812e-06	38.4351	2.71183e-06	3.36016	2.28076e-05	patients
