# Supplementary material for: Aging-associated decline of phosphatidylcholine synthesis is a malleable trigger of natural mitochondrial aging
Source: Nat Commun. 2026 Apr 18;17:3589. doi: 10.1038/s41467-026-71508-7 (PMC13091796; doi:10.1038/s41467-026-71508-7)
Supplement: Supplementary file 46 — Supplementary Data 44 [file 41467_2026_71508_MOESM46_ESM.xlsx]

## Sheet: Tabelle1
param	met	rho	p.value	lbl
basal_metabolic_rate	PC	-0.340428	0	-0.34***
cci	PC	-0.103926	1.86605e-73	-0.1***
max_digits_remembered	PC	0.0301893	0.119904	0.03
walking_pace	PC	0.078262	6.70147e-42	0.08***
cci	PC	-0.103926	1.86605e-73	-0.1***
basal_metabolic_rate	PUFA	-0.207048	6.37715e-284	-0.21***
cci	PUFA	-0.0960322	6.08724e-63	-0.1***
max_digits_remembered	PUFA	0.0112125	0.563608	0.01
walking_pace	PUFA	0.0395591	7.51561e-12	0.04***
cci	PUFA	-0.0960322	6.08724e-63	-0.1***
basal_metabolic_rate	MUFA	0.0974224	2.49217e-63	0.1***
cci	MUFA	0.0667824	2.85719e-31	0.07***
max_digits_remembered	MUFA	-0.046481	0.0166122	-0.05
walking_pace	MUFA	-0.104224	4.35271e-73	-0.1***
cci	MUFA	0.0667824	2.85719e-31	0.07***
basal_metabolic_rate	PUFA_MUFA_Ratio	-0.309508	0	-0.31***
cci	PUFA_MUFA_Ratio	-0.173619	1.81014e-203	-0.17***
max_digits_remembered	PUFA_MUFA_Ratio	0.071392	0.00023181	0.07***
walking_pace	PUFA_MUFA_Ratio	0.180677	4.3545e-218	0.18***
cci	PUFA_MUFA_Ratio	-0.173619	1.81014e-203	-0.17***
basal_metabolic_rate	PUFA_TFA_Ratio	-0.272997	0	-0.27***
cci	PUFA_TFA_Ratio	-0.163709	7.93615e-181	-0.16***
max_digits_remembered	PUFA_TFA_Ratio	0.0629792	0.00116708	0.06***
walking_pace	PUFA_TFA_Ratio	0.162308	7.76655e-176	0.16***
cci	PUFA_TFA_Ratio	-0.163709	7.93615e-181	-0.16***
basal_metabolic_rate	MUFA_TFA_Ratio	0.317413	0	0.32***
cci	MUFA_TFA_Ratio	0.172109	6.31372e-200	0.17***
max_digits_remembered	MUFA_TFA_Ratio	-0.0763328	8.24822e-05	-0.08***
walking_pace	MUFA_TFA_Ratio	-0.183732	1.39881e-225	-0.18***
cci	MUFA_TFA_Ratio	0.172109	6.31372e-200	0.17***
basal_metabolic_rate	PC_TFA_Ratio	-0.411246	0	-0.41***
cci	PC_TFA_Ratio	-0.148303	2.10725e-148	-0.15***
max_digits_remembered	PC_TFA_Ratio	0.0680423	0.000450795	0.07***
walking_pace	PC_TFA_Ratio	0.175859	1.53743e-206	0.18***
cci	PC_TFA_Ratio	-0.148303	2.10725e-148	-0.15***
