# Supplementary material for: Aging-associated decline of phosphatidylcholine synthesis is a malleable trigger of natural mitochondrial aging
Source: Nat Commun. 2026 Apr 18;17:3589. doi: 10.1038/s41467-026-71508-7 (PMC13091796; doi:10.1038/s41467-026-71508-7)
Supplement: Supplementary file 47 — Supplementary Data 45 [file 41467_2026_71508_MOESM47_ESM.xlsx]

## Sheet: Tabelle1
Gene	Primer label	Primer sequence 5´--3´
Actin	actF	CCACCATGTACCCAGGAATT
	actR	AGAGGGAAGCGAGGATAGAT
Tubulin	tbgF	CAATGTGCCCATCAATTCGG
	tbgR	AACAAGAAGCGAGTGACGTC
Laminin	lmnF	CATCTCGTAAAGGTACTCGTAG
	lmnR	GTTGAGCCAAATGAATCGTC
