# Supplementary material for: Aging-associated decline of phosphatidylcholine synthesis is a malleable trigger of natural mitochondrial aging
Source: Nat Commun. 2026 Apr 18;17:3589. doi: 10.1038/s41467-026-71508-7 (PMC13091796; doi:10.1038/s41467-026-71508-7)
Supplement: Supplementary file 48 — Supplementary Data 46 [file 41467_2026_71508_MOESM48_ESM.zip]

Archive with 11 entries (10 files):
- wormcat outputs 260226/
- wormcat outputs 260226/isp clk clk Suppl Data 23 middle.zip
- wormcat outputs 260226/isp clk isp Suppl Data 23 right.zip
- wormcat outputs 260226/isp clk over Suppl Data 23 left.zip
- wormcat outputs 260226/N2 clk clk Suppl Data 14 right.zip
- wormcat outputs 260226/N2 clk over Suppl Data 14 left.zip
- wormcat outputs 260226/N2 D10 Suppl Data 8 right.zip
- wormcat outputs 260226/N2 D5 Suppl Data 8 middle.zip
- wormcat outputs 260226/N2 D5-10 Suppl Data 8 left.zip
- wormcat outputs 260226/N2 isp isp Suppl Data 19 right.zip
- wormcat outputs 260226/N2 isp over Suppl Data 19 left.zip
