# Supplementary material for: Aging-associated decline of phosphatidylcholine synthesis is a malleable trigger of natural mitochondrial aging
Source: Nat Commun. 2026 Apr 18;17:3589. doi: 10.1038/s41467-026-71508-7 (PMC13091796; doi:10.1038/s41467-026-71508-7)
Supplement: Supplementary file 51 — Source data [file 41467_2026_71508_MOESM51_ESM.xlsx]

## Sheet: Figure 2a
	Condition	Unpaired t test		Descriptive Statistics (Absolute abundance values, Supplementary Data 4)
	WT, AD5	P-value	Significance	Sample Size	Mean	SEM
	N2D1 (WT01)	-	-	n=3	5449330	163928
	N2D5 (WT05)	0.0002	***	n=3	2328986	156919
	Condition	Tukey's multiple comparisons test		Descriptive Statistics (log2FC, Supplementary Data 4)
	Mito-mutants vs WT, AD5	Adjusted P-value	Significance	Sample Size	Mean	SEM
	N2D5 (WT05)/N2D1 (WT01)	-	-	n=3	-1.233	0.09549
	CD5 (clk05)/N2D5 (WT05)	<0,0001	****	n=3	0.4412	0.02931
	ID5 (isp05)/N2D5 (WT05)	<0,0001	****	n=3	0.6526	0.05292

## Sheet: Figure 2b
	Condition	Unpaired t test		Descriptive Statistics (Absolute abundance values, Supplementary Data 4)
	WT, AD10	P-value	Significance	Sample Size	Mean	SEM
	N2D1 (WT01)	-	-	n=3	5449330	163928
	N2D10 (WT10)	<0,0001	****	n=3	863670	53917
	Condition	Tukey's multiple comparisons test		Descriptive Statistics (log2FC, Supplementary Data 4)
	Mito-mutants vs WT, AD10	Adjusted P-value	Significance	Sample Size	Mean	SEM
	N2D10 (WT10)/N2D1 (WT01)	-	-	n=3	-2.663	0.09271
	CD10 (clk10)/N2D10 (WT10)	<0,0001	****	n=3	0.299	0.03357
	ID10 (isp10)/N2D10 (WT10)	<0,0001	****	n=3	0.2074	0.04938

## Sheet: Figure 2c
	Conditions	Log-rank (Mantel-Cox) test		Gehan-Breslow-Wilcoxon test		Data Summary
	N2	P-value	Significance	P-value	Significance	Death events	Censored events	Median survival
	EV	-	-	-	-	125	15	14
	sams-1 RNAi	<0,000000000000001	****	<0,000000000000001	****	131	9	24

## Sheet: Figure 2d
	Conditions	Log-rank (Mantel-Cox) test		Gehan-Breslow-Wilcoxon test		Data Summary
	clk-1(qm30)	P-value	Significance	P-value	Significance	Death events	Censored events	Median survival
	EV	-	-	-	-	95	45	17
	sams-1 RNAi	0.0120662	*	0.681857	ns	101	39	16

## Sheet: Figure 2e
	Conditions	Log-rank (Mantel-Cox) test		Gehan-Breslow-Wilcoxon test		Data Summary
	isp-1(qm150)	P-value	Significance	P-value	Significance	Death events	Censored events	Median survival
	EV	-	-	-	-	87	53	14
	sams-1 RNAi	1.739e-12	****	3.02504e-07	****	117	23	10

## Sheet: Figure 3b
	Conditions		Unpaired t test with Welch's correction		Descriptive Statistics
	Mito-morphology per worm	RNAi	P-value	Significance	Sample Size	Mean, %	SEM
	tubular	control	-	-	n=60	57.08	4.765
		sams-1	<0,0001	****	n=60	9.167	2.949
	intermediate	control	-	-	n=60	5.278	1.826
		sams-1	0.4337	ns	n=60	3.333	1.671
	fragmented	control	-	-	n=60	12.5	3.178
		sams-1	<0,0001	****	n=60	71.11	5.025
	very fragmented	control	-	-	n=60	25.14	4.241
		sams-1	0.1428	ns	n=60	16.39	4.145

## Sheet: Figure 3c 
	Conditions	Unpaired t test with Welch's correction		Descriptive Statistics
	RNAi	P-value	Significance	Sample Size	Mean, RFU	SEM
	control	-	-	n=30	177.1	6.247
	mip-1	<0,0001	****	n=30	1174	95.71
	sams-1	<0,0001	****	n=31	788.8	46

## Sheet: Figure 4b
	Conditions			Unpaired t test with Welch's correction		Descriptive Statistics
	RNAi	Mito-morphology per worm	SAM (10mM)	P-value	Significance	Sample Size	Mean, %	SEM
	control	tubular	-	-	-	n=60	48.61	5.082
			+	0.5831	ns	n=60	52.5	4.909
		intermediate	-	-	-	n=60	12.08	3.153
			+	0.5586	ns	n=60	14.72	3.208
		fragmented	-	-	-	n=60	21.11	4.129
			+	0.668	ns	n=60	23.61	4.094
		very fragmented	-	-	-	n=60	18.19	3.807
			+	0.0566	ns	n=60	9.167	2.728
	sams-1	tubular	-	-	-	n=60	2.083	1.711
			+	0.0023	**	n=60	15.42	3.87
		intermediate	-	-	-	n=60	1.944	0.9575
			+	0.0129	*	n=60	8.194	2.263
		fragmented	-	-	-	n=60	62.5	4.942
			+	0.5112	ns	n=60	67.08	4.894
		very fragmented	-	-	-	n=60	33.47	4.93
			+	<0,0001	****	n=60	9.306	2.985

## Sheet: Figure 4c
	Conditions		Unpaired t test with Welch's correction		Descriptive Statistics
	RNAi	SAM (10mM)	P-value	Significance	Sample Size	Mean, RFU	SEM
	control	-	-	-	n=30	158.7	5.901
	mip-1	-	<0,0001	****	n=30	1049	76.56
	control	+	<0,0001	****	n=30	76.67	6.171
	sams-1	-	<0,0001	****	n=30	856.7	46.24
		+	<0,0001	****	n=30	278.6	40.59

## Sheet: Figure 4e
	Condition		Unpaired t test with Welch's correction		Descriptive Statistics
	Mito-morphology per worm	RNAi	P-value	Significance	Sample Size	Mean, %	SEM
	tubular	control	-	-	n=60	73.89	3.939
		pmt-1	<0,0001	****	n=60	23.06	4.09
	intermediate	control	-	-	n=60	8.333	2.143
		pmt-1	0.0442	*	n=60	15.69	2.912
	fragmented	control	-	-	n=60	11.94	2.69
		pmt-1	<0,0001	****	n=60	36.94	4.355
	very fragmented	control	-	-	n=60	5.833	1.753
		pmt-1	<0,0001	****	n=60	24.31	3.686

[truncated: 48 more sheets: Figure 4f, Figure 4g, Figure 5a, Figure 5b, Figure 5c, Figure 5d, Figure 5e , Figure 6a, Figure 6b, Figure 6c, Figure 6d, Figure 6e, Figure 6f, Figure 6g, Figure 7c , Figure 7d , Figure 7e , Figure 7f , Figure 7g , Figure 7h  …]
